# Supplementary material for: The complexity of human infected AIV H5N6 isolated from China
Source: BMC Infect Dis. 2016 Oct 25;16:600. doi: 10.1186/s12879-016-1932-1 (PMC5078974; doi:10.1186/s12879-016-1932-1)
Supplement: Additional file 1: — 1a–8a: Matrices of genomes involved in this study. 1a, PB2 (fas 4.73mb); 2a, PB1 (fas 4.72mb); 3a, PA (fas 4.45mb); 4a, HA (fas 1.88mb); 5a, NP (fas 3.26mb); 6a, NA (fas 1.62mb); 7a, MP (fas 2.33mb); 8a, NEP (fas 1.99mb). (ZIP 1 mb) [file 12879_2016_1932_MOESM1_ESM.zip]

Archive with 8 entries (8 files):
- Additional file 1/1a-PB2.fas
- Additional file 1/2a-PB1.fas
- Additional file 1/3a-PA.fas
- Additional file 1/4a-HA.fas
- Additional file 1/5a-NP.fas
- Additional file 1/6a-NA.fas
- Additional file 1/7a-MP.fas
- Additional file 1/8a-NEP.fas
