# Supplementary material for: The complexity of human infected AIV H5N6 isolated from China
Source: BMC Infect Dis. 2016 Oct 25;16:600. doi: 10.1186/s12879-016-1932-1 (PMC5078974; doi:10.1186/s12879-016-1932-1)
Supplement: Additional file 1: — 1a–8a: Matrices of genomes involved in this study. 1a, PB2 (fas 4.73mb); 2a, PB1 (fas 4.72mb); 3a, PA (fas 4.45mb); 4a, HA (fas 1.88mb); 5a, NP (fas 3.26mb); 6a, NA (fas 1.62mb); 7a, MP (fas 2.33mb); 8a, NEP (fas 1.99mb). (ZIP 1 mb) [file 12879_2016_1932_MOESM1_ESM.zip › Additional file 1/1a-PB2.fas]

>A/Sichuan/26221/2014(H5N6)_PB2
atggaacgaataaaagaattaagagatctaatgtcacagtcccgcacccgcgagatactaacaaaaaccactgtggaccatatggccataatcaagaaatacacatcaggaagacaagagaagaatcctgccctcaggatgaaatggatgatggcaatgaagtatccgattacagcggacaagagaataatagatatgattcctgaaaggaatgaacaaggacagacactctggagcaagacaaatgatgctgggtcggacagggtgatggtgtcccccctagctgtaacttggtggaataggaatgggccaacgacaaatacagttcattatccaaaagtttacaaaacatacttcgagaaagttgaaaggttaaagcatggaacattcggtcctgtccatttccgaaaccaagttaaaatacgccgccgagttgacacaaaccctggccatgcagatctcagtgctaaagaagcacaagatgtcatcatggaagttgttttcccaaatgaggttggagctagaatattgacttcggagtcacaattgacaataacaaaggagaagaaagaagagcttcaagattgtaagattgctcccttaatggtcgcatacatgttggagagggaactggtccgcaaaaccagattcctacctgtagcaggcggtacaagcagtgtatacattgaggtactgcatttgacccaaggaacctgctgggagcagatgtacactccaggcggagaagtaagaaatgacgacgttgatcagagtttgatcattgctgctagaaacattgttaggagagcaacggtgtcagcggatccattggcatcactgttggagatgtgtcacagtacacaaattggtggaataaggatggtggacatccttaggcaaaatccaactgaggaacaagctgtggatatatgcagagcagcaatgggtctgaggatcagctcatcctttagttttggaggtttcactttcaaaagaacaagtgggtcatccgtcatgaaagaagaggaagtgctaacaggcaaccttcaaacattaaaaataaaagtacatgaggggtatgaagaattcacaatggtcgggcagagagcaacagctatcctgaggaaggcaactaggaggctgattcagttgatagtaagcgggaggaacgaacaatcaatcgctgaggcaatcattgtggcgatggtgttctcacaggaggattgcatgataaaggcagtccgaggcgatctaaatttcgtaaacagagcaaaccaaagattaaatcccatgcatcaactcctgaggcattttcaaaaggacgcaaaggtgctatttcagaattggggacttgaacccattgataatgtcatggggatgatcgggatactacctgacatgactcccagcacagaactgtcattgagaggagtgcgaattagtaaaatgggagtggatgaatattccagcactgaaagagtagttgtaagcattgaccgctttttaagggttcgggatcagcggggaaatgtactcttatctcccgaagaggtcagcgaaactcagggaacagagaagttgacaataacatattcatcatcaatgatgtgggaaatcaacggtcctgaatcagtgcttgtcaacacctatcaatggatcatcagaaattgggaaactgtgaagattcaatggtctcaggatcccacgatgctgtacaataagatggagttcgaaccattccaatccttggtacctaaagctaccagaggtcaatacagtggatttgtgagaacattatttcaacaaatgcgtgatgtactagggacatttgatacagcccagataataaagctgctaccatttgcagcagcaccacctgagcagagcagaatgcagttttcttctctaactgtgaatgtgagggggtcaggaatgagaatactcataaggggcaattcccctgtgttcaactacaataaggcgaccaaaaggcttactgttcttggaaaggacgcaggtgcattaactgaggatccggacgagggggcagccggagtggaatctgctgtgctgaggggattcctaattctaggcaaggagaacaaaagatatggaccagcattgagcatcaatgaactgagcaatcttgcaaaaggggagaaagctaatgtgctgatagggcaaggagacgtggtgttggtaatgaaacgaaaacgggactctagcatacttactgacagccagacagcgaccaaaagaattcgaatggccatcaattag
>KT245150_A/Yunnan/0127/2015(H5N6)_PB2
atggagagaataaaagaactaagagatttgatgtcacagtctcgcactcgcgagatactaacaaagacaactgtggaccatatggccataatcaagaaatatacatcgggaagacaggagaagaatcccgcccttaggatgaagtggatgatggcgatgaaatatccaattacagcagacaaaaggataatggagatgatcccagaaagaaatgagcaaggtcaaaccctgtggagcaagacaaatgatgctggatcagacagagtgatggtatcacctttggctgtgacgtggtggaacagaaatggaccaactataagtacagtccattatccgaaggtctataaaacctattttgaaaaggttgaaaggctaaaacatggaaccttcggccccgttcacttccgaaaccaggtcaagatacgccgcagggtcgacataaacccgggtcatgcagatcttagtgctaaggaagcacaagatgtcatcatggaggtcgtattcccaaacgaagttggagccagaatattgacatctgagtcacagttaacgataaccaaggaaaagaaggaggagcttcaggactgcaaaattgcccctttaatggtggcatacatgttggagagagaactggttcgcaaaacaaggtttctaccagtagcgggaggaacaagcagtgtgtacatcgaagtgttgcacttgacccaaggaacctgctgggagcaaatgtacacaccgggaggagaagtgagaaatgatgatgttgatcagagcttaattattgctgctagaaatattgttagaagagcaacagtatcagcagacccgttggcttcgcttttagagatgtgccatagtacacagattggtggrgttaggatggttgacatccttagacaaaacccaacagaagaacaggctgtagatatatgcaaggcagcaatgggtctcaggatcagttcatccttcagctttggaggtttcactttcaaaaggacaagtgggtcatctgtcaaaagggaagaggaggtgctcacaggcaacctccaaacattgaaaataagtgtacatgaaggatatgaggaattcacaatggtcggacgaagggcaacagccattctaaggaaagcaaccagaagactgatccaattgatagtgagtggaaaagatgagcaatcaatcgccgaggcgatcatagtggcaatggtgttctcacaagaggattgtatgataaaggcagtgagaggtgatttgaactttgtcaacagagcgaaccagcggctgaatcccatgcatcaactcctgaggcatttccaaaaggatgcgaaggttctttttcaaaactggggaattgaacccattgacaatgtaatgggaatgatcgggatattgcctgacatgacccccagcacagagatgtcattaagaggagtgagagttagtaaaatgggagtagatgaatactccagtactgagagagtggtcgtgagcattgaccgtttcttgagggtccgggaccagaggggaaacgtactcctgtctcctgaagaggttagtgaaacacagggaacagaaaagctaactataacatactcatcgtccatgatgtgggagatcaatggcccggaatcagtgctggttaacacatatcaatggatcattagaaattgggaaactgttaaaattcaatggtctcaagaccctacaatactatacaataagatggagtttgaaccctttcaatccctagtgcctaaagcagccaggggtcaatatagcggattcgtgagggttctattccagcagatgcgtgatgtactggggacattcgacactgttcaaataataaagctattaccatttgcagcagcccctccgaagcagagtaggatgcagttctcttctctaactgtgaacgtgaggggttcaggaatgagaatagttgtgaggggtaattctcctgtgttcaactacaacaaggcaaccaagaggcttacagtgcttggaaaggatgcaggtgccttggtggaagacccagatgagggaacagcaggagtggaatctgcggtattgagaggatttttgattctgggcaaagaagacaaaagatatggaccagcattgagcatcaacgaattgagcaatcttgcgaaaggggagaaggctaacgtgttgatagggcaaggagacgtggtgttggtaatgaaacggaaacgggactctagcatacttactgacagtcagacagcgaccaaaagaattcggatggccatcaattaa
>KP765785_A/Guangzhou/39715/2014(H5N6)_PB2
atggaacgaataaaggaattaagagatctaatgtcacaatcccgcacccgcgagatactaacaaaaaccactgtggaccacatggccataatcaagaaatacacatctggaaggcaagagaagaatcctgccctcagaatgaaatggacgatggcaatgaagtatccgattacagcggacaagagaataatagatatgattcctgaaaggaacgaacaagggcaaacactctggagcaagacaaatgatgctgggtcggacagggtaatggtgtcccccctagctgtaacttggtggaataggaatgggccaacgacaaatacagttcattatccaaaagtttacaaaacatacttcgagaaggttgaaaggttaaagcatggaacattcggccctgtccatttccgaaaccaagttaaaatacgccgccgagttgatacaaaccctggccatgcagatctcagtgccaaagaagcacaagatgtcatcatggaagttgttttcccaaatgaggtgggagctagaatattgacttcagagtcacaattgacaataacgaaagagaagaaagaagagcttcaagattgtaagattgctcccttaatggttgcatacatgttggagagggaactggtccgcaaaaccagattcctacctgtagcaggcgggacaagcagtgtgtacattgaggtactgcatttgactcaaggaacctgctgggagcagatgtacactccaggcggagaagtaagaaatgacgatgttgaccagagtttgatcattgctgctagaaacattgttaggagagcaacggtgtcagcggatccattggcatcactgctggagatgtgtcacagtacacaaattggtggaataaggatggtggacatccttaagcaaaatccaactgaggaacaagctgtggacatatgcagagcagcaatgggtctgaggatcagctcatcctttagttttggaggtttcactttcaaaagaacaagtgggtcatccgtcacgaaagaagaggaagtgcttacgggcaatcttcagacattaaaaataaaagtacatgaggggtatgaagaattcacaatggtcgggcagagagcaacagctatcctgaggaaagcaactaggaggctgattcagttgatagtaagcgggaggaacgaacaatcaatcgctgaggcaatcattgtagcgatggtgttctcacaggaggattgcatgataaaggcagtacgaggcgatctaaatttcgtaaacagagcaaaccaaagattaaatcccatgcatcaactcctgagacatttccaaaaggacgccaaggtgctatttcagaattggggaattgaacccattgataatgttatggggatgatcgggatactacccgacatgactcccagcacagaactgtcattgagaggagtgagaattagtaaaatgggggtggatgaatattccagcactgaaagagtagttgtaagcattgaccgctttttaagggttcgagatcagcggggaaatgtactcttatctcccgaagaggtcagcgaaactcagggaacagaaaagttgacaataacatattcatcatcaatgatgtgggaaatcaacggccctgaatcagtgcttgtcaacacctatcaatggatcatcagaaattgggaaactgtgaagattcaatggtctcaggatcccacaatgctatacaataagatggagtttgaaccattccaatccttggtacctaaagctaccagaggtcaatacagtggattcgtgagaacattatttcaacagatgcgtgatgtactagggacatttgatactgcccagataataaagctgctaccatttgcagcagcaccacctaagcagagcagaatgcagttttcttctctaattgtgaatgtgagggggtcagggatgagaatactcataaggggcaattcccctgtgttcaactacaataaggcgaccaaaaggcttactgttcttggaaaggacgcaggtgcattaactgaggatccggacgagggggcagccggagtggaatctgcagtattgaggggattcctaattctaggcaaagaggacaaaagatatggaccagcattgagcatcaatgaactgagcaaccttgcaaaaggggagaaagctaatgtgctgatagggcaaggagacgtggtgttggtaatgaaacgaaaacgggactctagcatacttactgacagccagacagcgaccaaacgaattcgaatggccatcaattag
>KJ633805_A/Zhejiang/DTID-ZJU01/2013(H7N9)_PB2
atggaaagaataaaagaactaagagatttgatgtcacagtctcgcactcgcgagatactgacaaaaacaactgtggaccatatggccataatcaagaaatatacatcaggaagacaggagaagaatcctgcccttaggatgaagtggatgatggcaatgaaatatccaattacggcagacaaaaggataatggagatgatcccggaaagaaatgagcaaggtcagaccctttggagcaagacaaatgatgctggatcagacagagtgatggtgtcacctctggctgtgacgtggtggaacagaaatggaccaacgacaagcacagtccattatccaaaggtctataaaacctattttgaaaaggtcgaaaggctaaaacatggaaccttcggccccgttcacttcagaaaccaggttaaaatacgccgcagggtcgacataaacccgggccatgcagatcttagtgctaaagaagcacaggatgtcatcatggaggtcgtattcccaaacgaagttggagccagaatattgacatcagagtcacagttaacgattaccaaggaaaagaagaaggagcttcaggactgcaaaattgcccctttaatggtggcttacatgttggagagagaactggttcgcaaaacaagattcctaccagtagctggagggacaagcagcgtgtatatcgaggtgttgcatttgacccaagggacctgctgggagcaaatgtacacaccgggaggggaagtgagaaatgatgatgttgatcagagtttaattattgctgctagaaatattgttagaagagcaacagtatcagcagacccgttggcttcgcttttggagatgtgccatagtacacagattggcggggttaggatggttgacatccttagacaaaacccaacagaagaacaggctgtggatatatgtaaggcagcaatgggtctaaggatcagttcatccttcagctttggaggtttcactttcaaaaggacaagtgggtcatctgtcaaaagggaagaagaagtgctcacaggcaacctccaaacattgaaaataagagtacatgaaggatatgaggaattcacaatggtcgggcgaagagcaacagccattctaaggaaagcaaccagaagactgatccaactgatagtgagtgggaaagacgagcaatcaatcgccgaggcaatcatagtggcaatggtattctcacaagaggattgtatgataaaggcagtgagaggtgatttgaactttgtcaacagagcaaaccagcggctaaatcccatgcatcaactcctgaggcatttccaaaaggatgcaaaggtcctgtttcaaaactggggaattgaacccattgacaatgtaatggggatgatcggaatattgcctgacatgacccccagcacagagatgtcattgagaggagtgagagttagtaaaatgggagtagatgaatattccagcactgagagagtggtcgtgagtattgatcgtttcttgagggtccgagaccagaggggaaacgtactcctgtctcctgaagaggttagtgaaacacagggaacagaaaagctgactataacatattcatcgtccatgatgtgggagatcaatggtccggaatcagtgctagttaacacatatcaatggatcattagaaattgggaaaatgtaaagattcaatggtcccaagatcctacaatgctatacaataagatggaatttgaaccctttcaatccctagtgcctaaagctgccagaggccaatatagtgggttcgtgagggttctattccaacagatgcgtgacgtactgggaacatttgacactgtccaaataataaagctattaccatttgcagcagccccgccggagcagagtaggatgcagttctcttctctaactgtgaatgtgaggggttccggaatgagaatagttgtgagaggcaattctcctgtgttcaactacaacaaggcaaccaagaggcttacggtgcttggaaaggatgcaggtgcattgatggaagaccccgatgagggaacagcaggagtggaatctgcggtattgaggggatttctgattctgggcaaagaaaacaaaagatatgggccagcattgagcatcaacgaattgagcaatcttgcgaaaggagagaaggctaatgtgttgatagggcaaggagacgttgtgttggtgatgaaacggaaacgggactctagcatacttactgacagtcagacagcgaccaaaaggattcggatggccatcaattaa
>A/Jiangxi-Donghu/346-2/2013(H10N8)_PB2
atggaaagaataaaagaactaagagatttgatgtcacagtctcgcactcgcgagatactgacaaaaacaactgtggaccatatggccataatcaagaaatacacatcgggaagacaggagaagaatcctgcccttaggatgaagtggatgatggcgatgaaatatccaattacagcagacaaaaggataatggagatgatcccagaaaggaatgagcaaggtcagaccctttggagcaagacaaatgatgctggatcagaaagagtgatggtgtcacctctggctgtgacgtggtggaacagaaatggaccaacgacaagcacagtccattatccaaaggtctataaaacctattttgaaaaggtcgaaagactaaaacatgggaccttcggccccgttcacttccgaaaccaggttaaaatacgccgcagggtcgacataaacccaggccatgcagatcttagtgctaaggaagcacaagatgtcatcatggaggtcgtattcccaaatgaagttggagccagaatattaacatcagagtcacagttaacgataaccaaggaaaagaaggaggagcttcagggctgcaaaattgcccctttaatggtggcttacatgttggagagggaactggttcgcaaaacaagatttctaccagtagctggagggacaagcagcgtgtatatcgaagtattacatttgacccaagggacctgctgggagcaaatgtacacaccgggaggggaagtgagaaatgatgatgttgatcagagtttaattattgctgctagaaatattgttagaagagcaacagtgtcagcagacccgttggcttcgcttttggagatgtgccatagtacacagattggcggggttaggatggttgacatccttagacaaaacccaacagaagaacaggctgtggatatatgtaaggcagcaatgggcctaaggatcagttcatccttcagctttggaggtttcactttcaaaaggacaagtgggtcatctgtcaaaaaggaagaagaagtgctcacaggcaacctccaaacattgaaaataagagtacatgaaggatatgaggaattcacaatggttgggcgaagagcaacagccattctaaggaaagcaaccagaagactgatccaactgatagtgagtgggaaagacgagcaatcaattgccgaggcaatcatagtggcaatggtattctcacaagaggattgtatggtaaaggcagtgagaggtgatttgaactttgtcaacagagcaaaccagcggctaaatccaatgcatcaactcctgaggcatttccaaaaggatgcaaaggtcctgtttcaaaactggggaattgaacccattgacaatgtaatggggatgatcggaatattgcctgacatgacccccagcacagagatgtcattgagaggagtgagagttagtaaaatgggagtagatgaatattccagtactgagagagtggtcgtgagtattgatcgtttcttgagggtccgagaccagaggggaaacgtactcctgtctcctgaagaggttagtgaaacacagggaacagaaaagctgactataacatattcatcgtccatgatgtgggagatcaatggtccggaatcagtgctagttaacacatatcaatggatcattagaaattgggaaactgtaaagattcaatggtcccaagatcctacaatgctatacaataagatggaatttgaaccctttcaatccctagtgcctaaagctgtcagaggccaatatagtgggttcgtaagggttctattccaacagatgcgtgacgtactggggacatttgacactgtccaaataataaagctattaccatttgcagcagccccgccgaagcagagtaggatgcagttctcttctctaactgtgaatgtgaggggttcaggaatgagaatagttgtgagaggcaactctcctgtgttcaactacaacaaggcaaccaagaggcttacggtgcttgggaaggatgcaggtgcattgatggaagacccagatgagggaacagcaggggtggaatctgcagtattgaggggatttctgattctgggcaaagaagacaagagatatgggccagcattgagcatcaacgaattgagcaatcttgcgaaaggagagaaggctaatgtgttgatagggcaaggagacgtggtgttggtaatgaaacggaaacgggactctagcatacttactgacagtcagacagcgaccaaaaggattcggatggccatcaattaa
>FJ969516_A/California/04/2009(H1N1)_PB2
atggagagaataaaagaactgagagatctaatgtcgcagtcccgcactcgcgagatactcactaagaccactgtggaccatatggccataatcaaaaagtacacatcaggaaggcaagagaagaaccccgcactcagaatgaagtggatgatggcaatgagatacccaattacagcagacaagagaataatggacatgattccagagaggaatgaacaaggacaaaccctctggagcaaaacaaacgatgctggatcagaccgagtgatggtatcacctctggccgtaacatggtggaataggaatggcccaacaacaagtacagttcattaccctaaggtatataaaacttatttcgaaaaggtcgaaaggttgaaacatggtaccttcggccctgtccacttcagaaatcaagttaaaataaggaggagagttgatacaaaccctggccatgcagatctcagtgccaaggaggcacaggatgtgattatggaagttgttttcccaaatgaagtgggggcaagaatactgacatcagagtcacagctggcaataacaaaagagaagaaagaagagctccaggattgtaaaattgctcccttgatggtggcgtacatgctagaaagagaattggtccgtaaaacaaggtttctcccagtagccggcggaacaggcagtgtttatattgaagtgttgcacttaacccaagggacgtgctgggagcagatgtacactccaggaggagaagtgagaaatgatgatgttgaccaaagtttgattatcgctgctagaaacatagtaagaagagcagcagtgtcagcagacccattagcatctctcttggaaatgtgccacagcacacagattggaggagtaaggatggtggacatccttagacagaatccaactgaggaacaagccgtagacatatgcaaggcagcaatagggttgaggattagctcatctttcagttttggtgggttcactttcaaaaggacaagcggatcatcagtcaagaaagaagaagaagtgctaacgggcaacctccaaacactgaaaataagagtacatgaagggtatgaagaattcacaatggttgggagaagagcaacagctattctcagaaaggcaaccaggagattgatccagttgatagtaagcgggagagacgagcagtcaattgctgaggcaataattgtggccatggtattctcacaggaggattgcatgatcaaggcagttaggggcgatctgaactttgtcaatagggcaaaccagcgactgaaccccatgcaccaactcttgaggcatttccaaaaagatgcaaaagtgcttttccagaactggggaattgaatccatcgacaatgtgatgggaatgatcggaatactgcccgacatgaccccaagcacggagatgtcgctgagagggataagagtcagcaaaatgggagtagatgaatactccagcacggagagagtggtagtgagtattgaccgatttttaagggttagagatcaaagagggaacgtactattgtctcccgaagaagtcagtgaaacgcaaggaactgagaagttgacaataacttattcgtcatcaatgatgtgggagatcaatggccctgagtcagtgctagtcaacacttatcaatggataatcaggaactgggaaattgtgaaaattcaatggtcacaagatcccacaatgttatacaacaaaatggaatttgaaccatttcagtctcttgtccctaaggcaaccagaagccggtacagtggattcgtaaggacactgttccagcaaatgcgggatgtgcttgggacatttgacactgtccaaataataaaacttctcccctttgctgctgccccaccagaacagagtaggatgcaattttcctcattgactgtgaatgtgagaggatcagggttgaggatactggtaagaggcaattctccagtattcaattacaacaaggcaaccaaacgacttacagttcttggaaaggatgcaggtgcattgactgaagatccagatgaaggcacatctggggtggagtctgctgtcctgagaggatttctcattttgggcaaagaagacaagagatatggcccagcattaagcatcaatgaactgagcaatcttgcaaaaggagagaaggctaatgtgctaattgggcaaggggacgtagtgttggtaatgaaacgaaaacgggactctagcatacttactgacagccagacagcgaccaaaagaattcggatggccatcaattag
>gi|673249727|gb|KM251533.1|_Influenza_A_virus_(A/chicken/Sichuan/NCJPL1/2014(H5N6))_segment_1_polymerase_PB2_(PB2)_gene_complete_cds_gi|673249729|gb|KM251534.1|_Influenza_A_virus_(A/duck/Sichuan/NCJPs
atggaacgaataaaagaattaagagatctaatgtcacagtcccgcacccgcgagatactaacaaaaaccactgtggaccatatggccataatcaagaaatacacatcaggaagacaagagaagaatcctgccctcaggatgaaatggatgatggcaatgaagtatccgattacagcggacaagagaataatagatatgattcctgaaaggaatgaacaaggacagacactctggagcaagacaaatgatgctgggtcggacagggtgatggtgtcccccctagctgtaacttggtggaataggaatgggccaacgacaaatacagttcattatccaaaagtttacaaaacatacttcgagaaagttgaaaggttaaagcatggaacattcggtcctgtccatttccgaaaccaagttaaaatacgccgccgagttgacacaaaccctggccatgcagatctcagtgctaaagaagcacaagatgtcatcatggaagttgttttcccaaatgaggttggagctagaatattgacttcggagtcacaattgacaataacaaaggagaagaaagaagagcttcaagattgtaagattgctcccttaatggtcgcatacatgttggagagggaactggtccgcaaaaccagattcctacctgtagcaggcggtacaagcagtgtatacattgaggtactgcatttgacccaaggaacctgctgggagcagatgtacactccaggcggagaagtaagaaatgacgacgttgatcagagtttgatcattgctgctagaaacattgttaggagagcaacggtgtcagcggatccattggcatcactgttggagatgtgtcacagtacacaaattggtggaataaggatggtggacatccttaggcaaaatccaactgaggaacaagctgtggatatatgcagagcagcaatgggtctgaggatcagctcatcctttagttttggaggtttcactttcaaaagaacaagtgggtcatccgtcatgaaagaagaggaagtgctaacaggcaaccttcaaacattaaaaataaaagtacatgaggggtatgaagaattcacaatggtcgggcagagagcaacagctatcctgaggaaggcaactaggaggctgattcagttgatagtaagcgggaggaacgaacaatcaatcgctgaggcaatcattgtggcgatggtgttctcacaggaggattgcatgataaaggcagtccgaggcgatctaaatttcgtaaacagagcaaaccaaagattaaatcccatgcatcaactcctgaggcattttcaaaaggacgcaaaggtgctatttcagaattggggacttgaacccattgataatgtcatggggatgatcgggatactacctgacatgactcccagcacagaactgtcattgagaggagtgcgaattagtaaaatgggagtggatgaatattccagcactgaaagagtagttgtaagcattgaccgctttttaagggttcgagatcagcggggaaatgtactcttatctcccgaagaggtcagcgaaactcagggaacagagaagttgacaataacatattcatcatcaatgatgtgggaaatcaacggtcctgaatcagtgcttgtcaacacctatcaatggatcatcagaaattgggaaactgtgaagattcaatggtctcaggatcccacgatgctgtacaataagatggagttcgaaccattccaatccttggtacctaaagctaccagaggtcaatacagtggatttgtgagaacattatttcaacaaatgcgtgatgtactagggacatttgatacagcccagataataaagctgctaccatttgcagcagcaccacctgagcagagcagaatgcagttttcttctctaactgtgaatgtgagggggtcaggaatgagaatactcataaggggcaattcccctgtgttcaactacaataaggcgaccaaaaggcttactgttcttggaaaggacgcaggtgcattaactgaggatccggacgagggggcagccggagtggaatctgctgtgctgaggggattcctaattctaggcaaggaggacaaaagatatggaccagcattgagcatcaatgaactgagcaatcttgcaaaaggggagaaagctaatgtgctgatagggcaaggagacgtggtgttggtaatgaaacgaaaacgggactctagcatacttactgacagccagacagcgaccaaaagaattcgaatggccatcaattag
>gi|699978888|gb|KM873635.1|_Influenza_A_virus_(A/cat/Sichuan/SC18/2014(H5N6))_segment_1_polymerase_PB2_(PB2)_gene_complete_cds
atggaacgaataaaagaattaagagatctaatgtcacagtcccgcacccgcgagatactaacaaaaaccactgtggaccatatggccataatcaaaaaatacacatcaggaagacaagagaagaatcctgccctcaggatgaaatggatgatggcaatgaagtatccgattacagcggacaagagaataatagatatgattcctgaaaggaatgaacaaggacagacactctggagcaagacaaatgatgctgggtcggacagggtgatggtgtcccccctagctgtaacttggtggaataggaatgggccaacgacaaatacagttcattatccaaaagtttacaaaacatacttcgagaaagttgaaaggttaaagcatggaacattcggtcctgtccatttccgaaaccaagttaaaatacgccgccgagttgacacaaaccctggccatgcagatctcagtgctaaagaagcacaagatgtcatcatggaagttgttttcccaaatgaggttggagctagaatattgacttcggagtcacaattgacaataacaaaggagaagaaagaagagcttcaagattgtaagattgctcccttaatggtcgcatacatgttggagagggaactggtccgcaaaaccagattcctacctgtagcaggcggtacaagcagtgtatacattgaggtactgcatttgacccaaggaacctgctgggagcagatgtacactccaggcggagaagtaagaaatgacgacgttgatcagagtttgatcattgctgctagaaacattgttaggagagcaacggtgtcagcggatccattggcatcactgttggagatgtgtcacagtacacaaattggtggaataaggatggtggacatccttaggcaaaatccaactgaggaacaagctgtggatatatgcagagcagcaatgggtctgaggatcagctcatcctttagttttggaggtttcactttcaaaagaacaagtgggtcatccgtcatgaaagaagaggaagtgctaacaggcaaccttcaaacattaaaaataaaagtacatgaggggtatgaagaattcacaatggtcgggcagagagcaacagctatcctgaggaaggcaactaggaggctgattcagttgatagtaagcgggaggaacgaacaatcaatcgctgaggcaatcattgtggcgatggtgttctcacaggaggattgcatgataaaggcagtccgaggcgatctaaatttcgtaaacagagcaaaccaaagattaaatcccatgcatcaactcctgaggcattttcaaaaggacgcaaaggtgctatttcagaattggggacttgaacccattgataatgtcatggggatgatcgggatactacctgacatgactcccagcacagaactgtcattgagaggagtgcgaattagtaaaatgggagtggatgaatattccagcactgaaagagtagttgtaagcattgaccgctttttaagggttcgggatcaacggggaaatgtactcttatctcccgaagaggtcagcgaaactcagggaacagagaagttgacaataacatattcatcatcaatgatgtgggaaatcaacggtcctgaatcagtgcttgtcaacacctatcaatggatcatcagaaattgggaaactgtgaagattcaatggtctcaggatcccacgatgctgtacaataagatggagttcgaaccattccaatccttggtacctaaagctaccagaggtcaatacagtggatttgtgagaacattatttcaacaaatgcgtgatgtactagggacatttgatacagcccagataataaagctgctaccatttgcagcagcaccacctgagcagagcagaatgcagttttcttctctaactgtgaatgtgagggggtcaggaatgagaatactcataaggggcaattcccctgtgttcaactacaataaggcgaccaaaaggcttactgttcttggaaaggacgcaggtgcattaactgaggatccggacgagggggcagccggagtggaatctgctgtgctgaggggattcctaattctaggcaaggaggacaaaagatatggaccagcattgagcatcaatgaactgagcaatcttgcaaaaggggagaaagctaatgtgctgatagggcaaggagacgtggtgttggtaatgaaacgaaaacgggactctagcatacttactgacagccagacagcgaccaaaagaattcgaatggccatcaattag
>gi|673249737|gb|KM251538.1|_Influenza_A_virus_(A/environment/Sichuan/NCLL1/2014(H5N6))_segment_1_polymerase_PB2_(PB2)_gene_complete_cds
atggaacgaataaaagaattaagagatctaatgtcacagtcccgcacccgcgagatactaacaaaaaccactgtggaccatatggccataatcaagaaatacacatcaggaagacaagagaagaatcctgccctcagaatgaaatggatgatggcaatgaagtatccgattacagcggacaagagaataatagatatgattcctgaaaggaatgaacaaggacagacactctggagcaagacaaatgatgctgggtcggacagggtgatggtgtcccccctagctgtaacttggtggaataggaatgggccaacgacaaatacagttcattatccaaaagtttacaaaacatacttcgagaaagttgaaaggttaaagcatggaacattcggtcctgtccatttccgaaaccaagttaaaatacgccgccgagttgacacaaaccctggccatgcagatctcagtgctaaagaagcacaagatgtcatcatggaagttgttttcccaaatgaggttggagctagaatattgacttcggagtcacaattgacaataacaaaggagaagaaagaagagcttcaagattgtaagattgctcccttaatggtcgcatacatgttggagagggaactggtccgcaaaaccagattcctacctgtagcaggcggtacaagcagtgtatacattgaggtactgcatttgacccaaggaacctgctgggagcagatgtacactccaggcggagaagtaagaaatgacgacgttgatcagagtttgatcattgctgctagaaacattgttaggagagcaacggtgtcagcggatccattggcatcactgttggagatgtgtcacagtacacaaattggtggaataaggatggtggacatccttaggcaaaatccaactgaggaacaagctgtggatatatgcagagcagcaatgggtctgaggatcagctcatcctttagttttggaggtttcactttcaaaagaacaagtgggtcatccgtcatgaaagaagaggaagtgctaacaggcaaccttcaaacattaaaaataaaagtacatgaggggtatgaagaattcacaatggtcgggcagagagcaacagctatcctgaggaaggcaactaggaggctgattcagttgatagtaagcgggaggaacgaacaatcaatcgctgaggcaatcattgtggcgatggtgttctcacaggaggattgcatgataaaggcagtccgaggcgatctaaatttcgtaaacagagcaaaccaaagattaaatcccatgcatcaactcctgaggcattttcaaaaggacgcaaaggtgctatttcagaattggggacttgaacccattgataatgtcatggggatgatcgggatactacctgacatgactcccagcacagaactgtcattgagaggagtgcgaattagtaaaatgggagtggatgaatattccagcactgaaagagtagttgtaagcattgaccgctttttaagggttcgagatcagcggggaaatgtactcttatctcccgaagaggtcagcgaaactcagggaacagagaagttgacaataacatattcatcatcaatgatgtgggaaatcaacggtcctgaatcagtgcttgtcaacacctatcaatggatcatcagaaattgggaaactgtgaagattcaatggtctcaggatcccacgatgctgtacaataagatggagttcgaaccattccaatccttggtacctaaagctaccagaggtcaatacagtggatttgtgagaacattatttcaacaaatgcgtgatgtactagggacatttgatacagcccagataataaagctgctaccatttgcagcagcaccacctgagcagagcagaatgcagttttcttctctaactgtgaatgtgagggggtcaggaatgagaatactcataaggggcaattcccctgtgttcaactacaataaggcgaccaaaaggcttactgttcttggaaaggacgcaggtgcattaactgaggatccggacgagggggcagccggagtggaatctgctgtgctgaggggattcctaattctaggcaaggaggacaaaagatatggaccagcattgagcatcaatgaactgagcaatcttgcaaaaggggagaaagctaatgtgctgatagggcaaggagacgtggtgttggtaatgaaacgaaaacgggactctagcatacttactgacagccagacagcgaccaaaagaattcgaatggccatcaattag
>gi|645170327|gb|KJ807774.1|_Influenza_A_virus_(A/chicken/Zhejiang/6C2/2013(H5N6))_segment_1_polymerase_PB2_(PB2)_gene_complete_cds_gi|645170350|gb|KJ807773.1|_Influenza_A_virus_(A/duck/Zhejiang/6D2/2s
atggaacgaataaaagaattaagagatctaatgtcacagtcccgcacccgcgagatactaacaaaaaccactgtggaccatatggccataatcaagaaatacacatcaggaagacaagagaagaatcctgccctcaggatgaaatggatgatggcaatgaagtatccgattacagcggacaagagaataatagatatgattcctgaaaggaatgaacaaggacagacactctggagcaagacaaatgatgctgggtcggacagggtgatggtgtcccccctagctgtaacttggtggaataggaatgggccaacgacaaatacagtacattatccaaaagtttacaaaacatacttcgagaaagttgaaaggttaaagcatggaacattcggtcctgtccatttccgaaaccaagttaaaatacgccgccgagttgacacaaaccctggccatgcagatctcagtgctaaagaagcacaagatgtcatcatggaagttgttttcccaaatgaggttggagctagaatattgacttcggagtcacaattgacaataacaaaggagaagaaagaagagcttcaagattgtaagattgctcccttaatggtcgcatacatgttggagagggaactggtccgcaaaaccagattcctacctgtagcaggcggtacaagcagtgtatacattgaggtactgcatttgacccaaggaacctgctgggagcagatgtacactccaggcggagaagtaagaaatgacgacgttgatcagagtttgatcattgctgctagaaacattgttaggagagcaacggtgtcagcggatccattggcatcactgttggagatgtgtcacagtacacaaattggtggaataaggatggtggacatccttaggcaaaatccaactgaggaacaagctgtggatatatgcagagcagcaatgggtctgaggatcagctcatcctttagttttggaggtttcactttcaaaagaacaagtgggtcatccgtcacgaaagaagaggaagtgctaacaggcaaccttcaaacattaaaaataaaagtacatgaggggtatgaagaattcacaatggtcgggcagagagcaacagctatcctgaggaaggcaactaggaggctgattcagttgatagtaagcgggaggaacgaacaatcaatcgctgaggcaatcattgtggcgatggtgttctcacaggaggattgcatgataaaggcagtccgaggcgatctaaatttcgtaaacagagcaaaccaaagattaaatcccatgcatcaactcctgaggcattttcaaaaggacgcaaaggtgctatttcagaattggggacttgaacccattgataatgtcatggggatgatcgggatactacctgacatgactcccagcacagaactgtcattgagaggagtgcgaattagtaaaatgggagtggatgaatattccagcactgaaagagtagttgtaagcattgaccgctttttaagggttcgagatcagcggggaaatgtactcttatctcccgaagaggtcagcgaaactcagggaacagagaagttgacaataacatattcatcatcaatgatgtgggaaatcaacggtcctgaatcagtgcttgtcaacacctatcaatggatcatcagaaattgggaaactgtgaagattcaatggtctcaggatcccacgatgctgtacaataagatggagttcgaaccattccaatccttggtacctaaagctaccagaggtcaatacagtggatttgtgagaacattatttcaacaaatgcgtgatgtactagggacatttgatacagcccagataataaagctgctaccatttgcagcagcaccacctgagcagagcagaatgcagttttcttctctaactgtgaatgtgagggggtcaggaatgagaatactcataaggggcaattcccctgtgttcaactacaataaggcgaccaaaaggcttactgttcttggaaaggacgcaggtgcattaactgaggatccggacgagggggcagccggagtggaatctgctgtgctgaggggattcctaattctaggcaaggaggacaaaagatatggaccagcattgagcatcaatgaactgagcaatcttgcaaaaggggagaaagctaatgtgctgatagggcaaggagacgtggtgttggtaatgaaacgaaaacgggactctagcatacttactgacagccagacagcgaccaaaagaattcgaatggccatcaattag
>gi|673249731|gb|KM251535.1|_Influenza_A_virus_(A/duck/Sichuan/NCXJ15/2014(H5N6))_segment_1_polymerase_PB2_(PB2)_gene_complete_cds
atggaacgaataaaagaattaagagatctaatgtcacagtcccgcacccgcgagatactaacaaaaaccactgtggaccatatggccataatcaagaaatacacatcaggaagacaagagaagaatcctgccctcaggatgaaatggatgatggcaatgaagtatccgattacagcggacaagagaataatagatatgattcctgaaaggaatgaacaaggacagacactctggagcaagacaaatgatgctggatcggacagggtgatggtgtcccccctagctgtaacttggtggaataggaatgggccaacgacaaatacagttcattatccaaaagtttacaaaacatacttcgagaaagttgaaaggttaaagcatggaacattcggtcctgtccatttccgaaaccaagttaaaatacgccgccgagttgacacaaaccctggccatgcagatctcagtgctaaagaagcacaagatgtcatcatggaagttgttttcccaaatgaggttggagctagaatattgacttcagagtcacaattgacaataacaaaggagaagaaagaagagcttcaagattgtaagattgctcccttaatggtcgcatacatgttggagagggaactggtccgcaaaaccagattcctacctgtagcaggcggtacaagcagtgtatacattgaggtactgcatttgacccaaggaacctgctgggagcagatgtacactccaggcggagaagtaagaaatgacgacgttgatcagagtttgatcattgctgctagaaacattgttaggagagcaacggtgtcagcggatccattggcatcactgttggagatgtgtcacagtacacaaattggtggaataaggatggtggacatccttaggcaaaatccaactgaggaacaagctgtggatatatgcagagcagcaatgggtctgaggatcagctcatcctttagttttggaggtttcactttcaaaagaacaagtgggtcatccgtcatgaaagaagaggaagtgctaacaggcaaccttcaaacattaaaaataaaagtacatgaggggtatgaagaattcacaatggtcgggcagagagcaacagctatcctgaggaaggcaactaggaggctgattcagttgatagtaagcgggaggaacgaacaatcaatcgctgaggcaatcattgtggcgatggtgttctcacaggaggattgcatgataaaggcagtccgaggcgatctaaatttcgtaaacagagcaaaccaaagattaaatcccatgcatcaactcctgaggcattttcaaaaggacgcaaaggtgctatttcagaattggggacttgaacccattgataatgtcatggggatgatcgggatactacctgacatgactcccagcacagaactgtcattgagaggagtgcgaattagtaaaatgggagtggatgaatattccagcactgaaagagtagttgtaagcattgaccgctttttaagggttcgagatcagcggggaaatgtactcttatctcccgaagaggtcagcgaaactcagggaacagagaagttgacaataacatattcatcatcaatgatgtgggaaatcaacggtcctgaatcagtgcttgtcaacacttatcaatggatcatcagaaattgggaaactgtgaagattcaatggtctcaggatcccacgatgctgtacaataagatggagttcgaaccattccaatccttggtacctaaagctaccagaggtcaatacagtggatttgtgagaacattatttcaacaaatgcgtgatgtactagggacatttgatacagcccagataataaagctgctaccatttgcagcagcaccacctgagcagagcagaatgcagttttcttctctaactgtgaatgtgagggggtcaggaatgagaatactcataaggggcaattcccctgtgttcaactacaataaggcgaccaaaaggcttactgttcttggaaaggacgcaggtgcattaactgaggatccggacgagggggcagccggagtggaatctgctgtgctgaggggattcctaattctaggcaaggaggacaaaagatatggaccagcattgagcatcaatgaactgagcaatcttgcaaaaggggagaaagctaatgtgctgatagggcaaggagacgtggtgttggtaatgaaacgaaaacgggactctagcatacttactgacagccagacagcgaccaaaagaattcgaatggccatcaattag
>gi|745628931|gb|KP285034.1|_Influenza_A_virus_(A/duck/Jiangxi/10160/2014(H5N6))_segment_1_polymerase_PB2_(PB2)_gene_complete_cds_gi|745628951|gb|KP285042.1|_Influenza_A_virus_(A/environment/Jiangxi/1s
atggaacgaataaaagaattaagagatctaatgtcacagtcccgcacccgcgagatactaacaaaaaccactgtggaccatatggccataatcaagaaatacacatcaggaagacaagagaagaatcctgccctcaggatgaaatggatgatggcaatgaagtatccgattacagcggacaagagaataatagatatgattcccgaaaggaatgaacaaggacagacactctggagcaagacaaatgatgctgggtcggacagggtgatggtgtcccccctagctgtaacttggtggaataggaatgggccaacgacaaatacagttcattatccaaaagtttacaaaacatacttcgagaaagttgaaaggttaaagcatggaacattcggtcctgtccatttccgaaaccaagttaaaatacgccgccgagttgacacaaaccctggccatgcagatctcagtgctaaagaagcacaagatgtcatcatggaagttgttttcccaaatgaggttggagctagaatattgacttcggagtcacaattgacaataacaaaggagaagaaagaagagcttcaagattgtaagattgctcccttaatggtcgcatacatgttggagagggaactggtccgcaaaaccagattcctacctgtagcaggcggtacaagcagtgtatacattgaggtactgcatttgacccaaggaacctgctgggagcagatgtacactccaggcggagaagtaagaaatgacgacgttgatcagagtttgatcattgctgctagaaacattgttaggagagcaacggtgtcagcggatccattggcatcactgttggagatgtgtcacagtacacaaattggtggaataaggatggtggacatccttaggcaaaatccaactgaggaacaagctgtggatatatgcagagcagcaatgggtctgaggatcagctcatcctttagttttggaggtttcactttcaaaagaacaagtgggtcatccgtcacgaaagaagaggaagtgctaacaggcaaccttcaaacattaaaaataaaagtacatgaggggtatgaagaattcacaatggtcgggcagagagcaacagctatcctgaggaaggcaactaggaggctgattcagttgatagtaagcgggaggaacgaacaatcaatcgctgaggcaatcattgtggcgatggtgttctcacaggaggattgcatgataaaggcagtccgaggcgatctaaatttcgtaaacagagcaaaccaaagattaaatcccatgcatcaactcctgaggcattttcaaaaggacgcaaaggtgctatttcagaattggggacttgaacccattgataatgtcatggggatgatcgggatactacctgacatgactcccagcacagaactgtcattgagaggagtgcgaattagtaaaatgggagtggatgaatattccagcactgaaagagtagttgtaagcattgaccgctttttaagggttcgagatcagcggggaaatgtactcttatctcccgaagaggtcagcgaaactcagggaacagagaagttgacaataacatattcatcatcaatgatgtgggaaatcaacggtcctgaatcagtgcttgttaacacctatcaatggatcatcagaaattgggaaactgtgaagattcaatggtctcaggatcccacgatgctgtacaataagatggagttcgaaccattccaatccttggtacctaaagctaccagaggtcaatacagtggatttgtgagaacattatttcaacaaatgcgtgatgtactagggacatttgatacagcccagataataaagctgctaccatttgcagcagcaccacctgagcagagcagaatgcagttttcttctctaactgtgaatgtgagggggtcaggaatgagaatactcataaggggcaattcccctgtgttcaactacaataaggcgaccaaaaggcttactgttcttggaaaggacgcaggtgcattaactgaggatccggacgagggggcagccggagtggaatctgctgtgctgaggggattcctaattctaggtaaggaggacaaaagatatggaccagcattgagcatcaacgaactgagcaatcttgcaaaaggggagaaagctaatgtgctgatagggcaaggagacgtggtgttggtaatgaaacgaaaacgggactctagcatacttactgacagccagacagcgaccaaaagaattcgaatggccatcaattag
>gi|745632484|gb|KP286458.1|_Influenza_A_virus_(A/environment/Jiangxi/10170/2014(H5N6))_segment_1_polymerase_PB2_(PB2)_gene_complete_cds
atggaacgaataaaagaattaagagatctaatgtcacagtcccgcacccgcgagatactaacaaaaaccactgtggaccatatggccataatcaagaaatacacatcaggaagacaagagaagaatcctgccctcaggatgaaatggatgatggcaatgaagtatccgattacagcggacaagagaataatagatatgattcccgaaaggaatgaacaaggacagacactctggagcaagacaaatgatgctgggtcggacagggtgatggtgtcccccctagctgtaacttggtggaataggaatgggccaacgacaaatacagttcattatccaaaagtttacaaaacatacttcgagaaagttgaaaggttaaagcatggaacattcggtcctgtccatttccgaaaccaagttaaaatacgccgccgagttgacacaaaccctggccatgcagatctcagtgctaaagaagcacaagatgtcatcatggaagttgttttcccaaatgaggttggagctagaatattgacttcggagtcacaattgacaataacaaaggagaagaaagaagagcttcaagattgtaagattgctcccttaatggtcgcatacatgttggagagggaactggtccgcaaaaccagattcctacctgtagcaggcggtacaagcagtgtatacattgaggtactgcatttgacccaaggaacctgctgggagcagatgtacactccaggcggagaagtaagaaatgacgacgttgatcagagtttgatcattgctgctagaaacattgttaggagagcaacggtgtcagcggatccattggcatcactgttggagatgtgtcacagtacacaaattggtggaataaggatggtggacatccttaggcaaaatccaactgaggaacaagctgtggatatatgcagagcagcaatgggtctgaggatcagctcatcctttagttttggaggtttcactttcaaaagaacaagtgggtcatccgtcacgaaagaagaggaagtgctaacaggcaaccttcaaacattaaaaataaaagtacatgaggggtatgaagaattcacaatggtcgggcagagagcaacagctatcctgaggaaggcaactaggaggctgattcagttgatagtaagcgggaggaacgaacaatcaatcgctgaggcaatcattgtggcgatggtgttctcacaggaggattgcatgataaaggcagtccgaggcgatctaaatttcgtaaacagagcaaaccaaagattaaatcccatgcatcaactcctgaggcattttcaaaaggacgcaaaggtgctatttcagaattggggacttgaacccattgataatgtcatggggatgatcgggatactacctgacatgactcccagcacagaactgtcattgagaggagtgcgaattagtaaaatgggagtggatgaatattccagcactgaaagagtagttgtaagcattgaccgctttttaagggttcgagatcagcggggaaatgtactcttatctcccgaagaggtcagcgaaactcagggaacagagaagttgacaataacatattcatcatcaatgatgtgggaaatcaacggtcctgaatcagtgcttgttaacacctatcaatggatcatcagaaattgggaaactgtgaagattcaatggtctcaggatcccacgatgctgtacaataagatggagttcgaaccattccaatccttggtacctaaagctaccagaggtcaatacagtggatttgtgagaacattatttcaacaaatgcgtgatgtactagggacatttgatacagcccagataataaagctgctaccatttgcagcagcaccacctgagcagagcagaatgcagttttcttctctaactgtgaatgtgagggggtcaggaatgagaatactcataaggggcaattcccctgtgttcaactacaataaggcgaccaaaaggcttactgttcttggaaaggacgcaggtgcattaactgaggatccggacgagggggcagccggagtggaatctgctgtgctgaggggattcctaattctaggtaaggaggacaaaagatatggaccagcattgagcatcaacgaactgagcaatcttgcaaaaggggagaaagctaatgtgctgatagggcaaggagacgtggtgttggtaatgaaacgaaaacgggactctagcatacttactgacagccagacagcgaccaaaagaattcggatggccatcaattag
>gi|745628797|gb|KP284978.1|_Influenza_A_virus_(A/chicken/Shenzhen/1845/2013(H5N6))_segment_1_polymerase_PB2_(PB2)_gene_complete_cds
atggaacgaataaaagaattaagagatctaatgtcacagtcccgcacccgcgagatactaacaaaaaccactgtggaccatatggccataatcaagaaatacacatcaggaagacaagagaagaatcctgccctcaggatgaaatggatgatggcaatgaagtatccgattacagcggacaagagaataatagatatgattcctgaaaggaatgaacaaggacagacactctggagcaagacaaatgatgctgggtcggacagggtgatggtgtcccccctagctgtaacttggtggaataggaatgggccaacgacaaatacagttcattatccaaaagtttacaaaacatacttcgagaaagttgaaaggttaaagcatggaacattcggtcctgtccatttccgaaaccaagttaaaatacgccgccgagttgacacaaaccctggccatgcagatctcagcgctaaagaagcacaagatgtcatcatggaagttgttttcccaaatgaggttggagctagaatattgacttcggagtcacaattgacaataacaaaagagaagaaagaagagcttcaagattgtaagattgctcccttaatggtcgcatacatgttggagagggaactggtccgcaaaaccagattcctacctgtagcaggcggtacaagcagtgtatacattgaggtactgcatttgacccaaggaacctgctgggagcagatgtacactccaggcggagaagtaagaaatgacgacgttgatcagagtttgatcattgctgctagaaacattgttaggagagcaacggtgtcagcggatccactggcatcactgttggagatgtgtcacagtacacaaattggtggaataaggatggtggacatccttaggcaaaatccaactgaggaacaagctgtggatatatgcagagcagcaatgggtctgaggatcagctcatcctttagttttggaggtttcactttcaaaagaacaagtgggtcatccgtcacgaaagaagaggaagtgctaacaggcaaccttcaaacattaaaaataaaagtacatgaggggtatgaagaattcacaatggtcgggcagagagcaacagctatcctgaggaaggcaactaggaggctgattcagttgatagtaagcgggaggaacgaacaatcaatcgctgaggcaatcattgtggcgatggtgttctcacaggaggattgcatgataaaggcagtccgaggcgatctaaatttcgtaaacagagcaaaccaaagattaaatcccatgcatcaactcctgaggcattttcaaaaggacgcaaaggtgctatttcagaattggggacttgaacccattgataatgtcatggggatgatcgggatactacctgacatgactcccagcacagaactgtcattgagaggagtgcgaattagtaaaatgggagtggatgaatattccagcactgaaagagtagttgtaagcattgaccgctttttaagggttcgagatcagcggggaaatgtactcttatctcccgaagaggtcagcgaaactcagggaacagagaagttgacaataacatattcatcatcaatgatgtgggaaatcaacggtcctgaatcagtgcttgtcaacacctatcaatggatcatcagaaattgggaaactgtgaagattcaatggtctcaggatcccacgatgctgtacaataagatggagttcgaaccattccaatccttggtacctaaagctaccagaggtcaatacagtggatttgtgagaacattatttcaacaaatgcgtgatgtactagggacatttgatacagcccagataataaagctgctaccatttgcagcagcaccacctgagcagagcagaatgcagttttcttctctaactgtgaatgtgagggggtcaggaatgagaatactcataaggggcaattcccctgtgttcaactacaataaggcgaccaaaaggcttactgttcttggaaaggacgcaggtgcattaactgaggatccggacgagggggcagccggagtggaatctgctgtgctgaggggattcctaattctaggcagggaggacaaaagatatggaccagcattgagcatcaatgaattgagcaatcttgcaaaaggggagaaagctaatgtgctgatagggcaaggagacgtggtgttggtaatgaaacgaaaacgggactctagcatacttactgacagccagacagcgaccaaaagacttcgaatggccatcaattag
>gi|699978906|gb|KM873643.1|_Influenza_A_virus_(A/swan_goose/Jilin/JL01/2014(H5N6))_segment_1_polymerase_PB2_(PB2)_gene_complete_cds
atggaacgaataaaagaattaagagatctaatgtcacagtcccgcacccgcgagatactaacaaaaaccactgtggaccatatggccataatcaagaaatacacatcaggaagacaagagaagaatcctgccctcaggatgaaatggatgatggcaatgaagtatccgattacagcggacaagagaataatagatatgattcctgaaaggaatgaacaaggacagacactctggagcaagacaaatgatgctgggtcggacagggtgatggtgtcccccctagctgtaacttggtggaataggaatgggccaacgacaaatacagttcattatccaaaagtttacaaaacatacttcgagaaagttgaaaggttaaagcatggaacattcggtcctgtccatttccgaaaccaagttaaaatacgccgccgagttgacacaaaccctggccatgcagatctcagtgctaaagaagcacaagatgtcatcatggaagttgttttcccaaatgaggttggagctagaatattgacttcggagtcacaattgacaataacaaaggagaagaaagaagagcttcaagattgtaagattgctcccttaatggtcgcatacatgttggagagggaactggtccgcaaaaccagattcctacctgtagcaggcggtacaagcagtgtatacattgaggtactgcacttgacccaaggaacctgctgggagcagatgtacaccccaggcggagaagtaagaaatgacgacgttgatcagagtttgatcattgctgctagaaacattgttaggagagcaacggtgtcagcggatccattggcatcactgttggagatgtgtcacagtacacaaattggtggaataaggatggtggacatccttaggcaaaatccaactgaggaacaagctgtggatatatgcagagcagcaatgggtctgaggatcagctcatcctttagttttggaggtttcactttcaagagaacaagtgggtcatccgtcacgaaagaagaggaagtgctaacaggcaaccttcaaacattaaaaataaaagtacatgaggggtatgaagaattcacaatggtcgggcagagagcaacagctatcctgaggaaggcaactaggaggctgattcagttgatagtaagcgggaggaacgaacaatcaatcgctgaggcaatcattgtggcgatggttttctcacaggaggattgcatgataaaggcagtccgaggcgatctaaatttcgtaaacagagcaaaccaaagattaaatcccatgcatcaactcctgaggcattttcaaaaggacgcaaaggtgctatttcagaattggggacttgaacccattgataatgtcatggggatgatcgggatactacctgacatgactcccagcacagaactgtcattgagaggagtgcgaattagtaaaatgggagtggatgaatattccagcactgaaagagtagttgtaagcattgaccgctttttaagggttcgagatcagcggggaaatgtactcttatctcccgaagaggtcagcgaaactcagggaacagagaagttgacaataacatattcatcatcaatgatgtgggaaatcaacggtcctgaatcagtgcttgtcaacacctatcaatggatcatcaggaattgggaaactgtgaagattcaatggtctcaggatcccacgatgctgtacaataagatggagttcgaaccattccaatccttggtacctaaagctaccagaggtcaatacagtggatttgtgagaacattatttcaacaaatgcgtgatgtactagggacatttgatacagcccagataataaagctgctaccatttgcagcagcaccacctgagcagagcagaatgcagttctcttctctaattgtgaatgtgagggggtcaggaatgagaatactcataaggggcaattcccctgtgttcaactacaataaggcgaccaaaaggcttactgttcttggaaaggacgcaggtgcattaactgaggatccggacgagggggcagccggagtggaatctgctgtgctgaggggattcctaattctaggcaaggaggacaaaagatatggaccagcattgagcatcaatgaactgagcaatcttgcaaaaggggagaaagctaatgtgctgatagggcaaggagacgtggtgttggtaatgaaacgaaaacgggactctagcatacttactgacagccagacagcgaccaaaagaattcgaatggccatcaattag
>gi|745632865|gb|KP286613.1|_Influenza_A_virus_(A/black_chicken/Jiangxi/10136/2014(mixed))_clone_a_segment_1_polymerase_PB2_(PB2)_gene_complete_cds
atggaacgaataaaagaattaagagatctaatgtcacagtcccgcacccgcgagatactaacaaaaaccactgtggaccatatggccataatcaagaaatacacatcaggaagacaagagaagaatcctgccctcaggatgaaatggatgatggcaatgaagtatccgattacagcggacaagagaataatagatatgattcccgaaaggaatgaacaaggacagacactctggagcaagacaaatgatgctgggtcggacagggtgatggtgtcccccctagctgtaacttggtggaataggaatgggccaacgacaaatacagttcattatccaaaagtttacaaaacatacttcgagaaagttgaaaggttaaagcatggaacattcggtcctgtccatttccgaaaccaagttaaaatacgccgccgagttgacacaaaccctggccatgcagatctcagtgctaaagaagcacaagatgtcatcatggaagttgttttcccaaatgaggttggagctagaatattgacttcggagtcacaattgacaataacaaaggagaagaaagaagagcttcaagattgtaagattgctcccttaatggtcgcatacatgttggagagggaactggtccgcaaaaccagattcctacctgtagcaggcggtacaagcagtgtatacattgaggtactgcatttgacccaaggaacctgctgggagcagatgtacactccaggcggagaagtaagaaatgacgacgttgatcagagtttgatcattgctgctagaaacattgttaggagagcaacggtgtcagcggatccattggcatcactgttggagatgtgtcacagtacacaaattggtggaataaggatggtggacatccttaggcaaaatccaactgaggaacaagctgtggatatatgcagagcagcaatgggtctgaggatcagctcatcctttagttttggaggtttcactttcaaaagaacaagtgggtcatccgtcacgaaagaagaggaagtgctaacaggcaaccttcaaacattaaaaataaaagtacatgaggggtatgaagaattcacaatggtcgggcagagagcaacagctatcctgaggaaggcaactaggaggctgattcagttgatagtaagcgggaggaacgaacaatcaatcgctgaggcaatcattgtggcgatggtgttctcacaggaggattgcatgataaaggcagtccgaggcgatctaaatttcgtaaacagagcaaaccaaagattaaatcccatgcatcaactcctgaggcattttcaaaaggacgcaaaggtgctatttcagaattggggacttgaacccattgataatgtcatggggatgatcgggatactacctgacatgactcccagcacagaactgtcattgagaggagtgcgaattagtaaaatgggagtggatgaatattccagcactgaaagagtagttgtaagcattgaccgctttttaagggttcgagatcagcggggaaatgtactcttatctcccgaagaggtcagcgaaactcagggaacagagaagttgacaataacatattcatcatcaatgatgtgggaaatcaacggtcctgaatcagtgcttgttaacacctatcaatggatcatcagaaattgggaaactgtgaagattcaatggtctcaggatcccacgatgctgtacaataagatggagttcgaaccattccaatccttggtacctaaagctaccagaggtcaatacagtggatttgtgagaacattatttcaacaaatgcgtgatgtactagggacatttgatacagcccagataataaagctgctaccatttgcagcagcaccacctgagcagagcagaatgcagttttcttctctaactgtgaatgtgagggggtcaggaatgagaatactcataaggggcaattcccctgtgttcaactacaataaggcgaccaaaaggcttactgttcttgggaaggacgcaggtgcattaactgaggatccggacgagggggcagccggagtggaatctgctgtgctgaggggattcctaattctaggtaaggaggacaaaagatatggaccagcattgagcaacaacgaactgagcaatcttgcaaaaggggagaaagctaatgtgctgatagggcaaggagacgtggtgttggtaatgaaacgaaaacgggactctagcatacttactgacagccagacagcgaccaaaaggattcggatggccatcaattaa
>gi|745632403|gb|KP286426.1|_Influenza_A_virus_(A/duck/Jiangxi/13475/2014(H5N6))_segment_1_polymerase_PB2_(PB2)_gene_complete_cds
atggaacgaataaaagaattaagagatctaatgtcacagtcccgcacccgcgagatactaacaaaaaccactgtggaccatatggccataatcaagaaatacacatcaggaagacaagagaagaatcctgccctcaggatgaaatggatgatggcaatgaagtatccgattacagcggacaagagaataatagatatgattcctgaaaggaatgaacaaggacagacactctggagcaagacaaatgatgctgggtcggacagggtgatggtgtcccccctagctgtaacttggtggaataggaatgggccaacgacaaatacagttcattatccaaaagtttacaaaacatacttcgagaaagttgaaaggttaaagcatggaacattcggtcctgtccatttccgaaaccaagttaaaatacgccgccgagttgacacaaaccctggccatgcagatctcagtgctaaagaagcacaagatgtcattatggaggttgttttcccaaatgaggttggagctagaatattgacttcggagtcacaattgacaataacaaaggagaagaaagaagagcttcaagattgtaagattgctcccttaatggtcgcatacatgttggagagggaactggtccgcaaaaccagattcctacctgtagcaggcggtacaagcagtatatacattgaggtactgcatttgacccaaggaacctgctgggagcagatgtacaccccaggcggagaagtaagaaatgacgacgttgatcagagtttgatcattgctgctagaaacattgttaggagagcaacggtgtcagcggatccgttggcatcactgttggagatgtgccacagtacacaaattggtggaataaggatggtggacatccttaggcaaaatccaactgaggaacaagctgtggatatatgcagagcagcaatgggtctgaggatcagctcatcctttagttttggaggtttcactttcaagagaacaagtgggtcatccgtcacgaaagaagaggaagtgctaacaggcaaccttcaaacattaaaaataaaagtacatgaggggtatgaagaattcacaatggtcgggcagagagcaacagctatcctgaggaaggcaactaggaggctgattcagttgatagtaagcgggaggaacgaacaatcaatcgctgaggcaatcattgtggcgatggtcttctcacaggaggattgcatgataaaggcagtccgaggcgatctaaatttcgtaaacagagcaaaccaaagattaaatcccatgcatcaactcctgaggcattttcaaaaggacgcaaaggtgctatttcagaattggggacttgaacccattgataatgtcatggggatgatcgggatactacctgacatgactcccagcacagaactgtcattgagaggagtgcgaattagtaaaatgggagtggatgaatattccagcactgaaagagtagttgtaagcattgaccgctttttaagggttcgagatcagcggggaaatgtactcttatctcccgaagaggtcagcgaaactcagggaacagagaagttgacaataacatattcatcatcaatgatgtgggaaatcaacggtcctgaatcagtgcttgtcaacacctatcaatggatcatcagaaattgggaaactgtgaagattcaatggtctcaggatcccacgatgctgtacaataagatggagttcgaaccattccaatccttggtacctaaagctaccagaggtcaatacagtggatttgtgagaacattatttcaacaaatgcgtgatgtactagggacatttgatacagcccagataataaagctgctaccatttgcagcagcaccacctgagcagagcagaatgcagttttcttctctaactgtgaatgtgagggggtcaggaatgagaatactcataaggggcaattcccctgtgttcaactacaacaaggcgaccaaaaggcttactgttcttggaaaggacgcaggtgcattaactgaggatccggacgagggggcagccggagtggaatctgctgtgctgaggggattcctaattctaggcaaggaggacaaaagatatggaccagcattgagcatcaatgaactgagcaatcttgcaaaaggggagaaagctaatgtgctgatagggcaaggagacgtggtgttggtaatgaaacgaaaacgggactctagcatacttactgacagccagacagcgaccaaaagaattcgaatggccatcaattag
>gi|745632423|gb|KP286434.1|_Influenza_A_virus_(A/duck/Jiangxi/13484/2014(H5N6))_segment_1_polymerase_PB2_(PB2)_gene_complete_cds
atggaacgaataaaagaattaagagatctaatgtcacagtcccgcacccgcgagatactaacaaaaaccactgtggaccatatggccataatcaagaaatacacatcaggaagacaagagaagaatcctgccctcaggatgaaatggatgatggcaatgaagtatccgattacagcggacaagagaataatagatatgattcctgaaaggaatgaacaaggacagacactctggagcaagacaaatgatgctgggtcggacagggtgatggtgtcccccctagctgtaacttggtggaataggaatgggccaacgacaaatacagttcattatccaaaagtttacaaaacatacttcgagaaagttgaaaggttaaagcatggaacattcggtcctgtccatttccgaaaccaagttaaaatacgccgccgagttgacacaaaccctggccatgcagatctcagtgctaaagaagcacaagatgtcattatggaggttgttttcccaaatgaggttggagctagaatattgacttcggagtcacaattgacaataacaaaggagaagaaagaagagcttcaagattgtaagattgctcccttaatggtcgcatacatgttggagagggaactggtccgcaaaaccagattcctacctgtagcaggcggtacaagcagtatatacattgaggtactgcatttgacccaaggaacctgctgggagcagatgtacaccccaggcggagaagtaagaaatgacgacgttgatcagagtttgatcattgctgctagaaacattgttaggagagcaacggtgtcagcggattcgttggcatcactgttggagatgtgccacagtacacaaattggtggaataaggatggtggacatccttaggcaaaatccaactgaggaacaagctgtggatatatgcagagcagcaatgggtctgaggatcagctcatcctttagttttggaggtttcactttcaagagaacaagtgggtcatccgtcacgaaagaagaggaagtgctaacaggcaaccttcaaacattaaaaataaaagtacatgaggggtatgaagaattcacaatggtcgggcagagagcaacagctatcctgaggaaggcaactaggaggctgattcagttgatagtaagcgggaggaacgaacaatcaatcgctgaggcaatcattgtggcgatggtcttctcacaggaggattgcatgataaaggcagtccgaggcgatctaaatttcgtaaacagagcaaaccaaagattaaatcccatgcatcaactcctgaggcattttcaaaaggacgcaaaggtgctatttcagaattggggacttgaacccattgataatgtcatggggatgatcgggatactacctgacatgactcccagcacagaactgtcattgagaggagtgcgaattagtaaaatgggagtggatgaatattccagcactgaaagagtagttgtaagcattgaccgctttttaagggttcgagatcagcggggaaatgtactcttatctcccgaagaggtcagcgaaactcagggaacagagaagttgacaataacatattcatcatcaatgatgtgggaaatcaacggtcctgaatcagtgcttgtcaacacctatcaatggatcatcagaaattgggaaactgtgaagattcaatggtctcaggatcccacgatgctgtacaataagatggagttcgaaccattccaatccttggtacctaaagctaccagaggtcaatacagtggatttgtgagaacattatttcaacaaatgcgtgatgtactagggacatttgatacagcccagataataaagctgctaccatttgcagcagcaccacctgagcagagcagaatgcagttttcttctctaactgtgaatgtgagggggtcaggaatgagaatactcataaggggcaattcccctgtgttcaactacaacaaggcgaccaaaaggcttactgttcttggaaaggacgcaggtgcattaactgaggatccggacgagggggcagccggagtggaatctgctgtgctgaggggattcctaattctaggcaaggaggacaaaagatatggaccagcattgagcatcaatgaactgagcaatcttgcaaaaggggagaaagctaatgtgctgatagggcaaggagacgtggtgttggtaatgaaacgaaaacgggactctagcatacttactgacagccagacagcgaccaaaagaattcgaatggccatcaattag
>gi|745632383|gb|KP286418.1|_Influenza_A_virus_(A/duck/Jiangxi/13469/2014(H5N6))_segment_1_polymerase_PB2_(PB2)_gene_complete_cds
atggaacgaataaaagaattaagagatctaatgtcacagtcccgcacccgcgagatactaacaaaaaccactgtggaccatatggccataatcaagaaatacacatcaggaagacaagagaagaatcctgccctcaggatgaaatggatgatggcaatgaagtatccgattacagcggacaagagaataatagatatgattcctgaaaggaatgaacaaggacagacactctggagcaagacaaatgatgctgggtcggacagggtgatggtgtcccccctagctgtaacttggtggaataggaatgggccaacgacaaatacagttcattatccaaaagtttacaaaacatacttcgagaaagttgaaaggttaaagcatggaacattcggtcctgtccatttccgaaaccaagttaaaatacgacgccgagttgacacaaaccctggccatgcagatctcagtgctaaagaagcacaagatgtcattatggaggttgttttcccaaatgaggttggagctagaatattgacttcggagtcacaattgacaataacaaaggagaagaaagaagagcttcaagattgtaagattgctcccttaatggtcgcatacatgttggagagggaactggtccgcaaaaccagattcctacctgtagcaggcggtacaagcagtatatacattgaggtactgcatttgacccaaggaacctgctgggagcagatgtacaccccaggcggagaagtaagaaatgacgacgttgatcagagtttgatcattgctgctagaaacattgttaggagagcaacggtgtcagcggatccgttggcatcactgttggagatgtgccacagtacacaaattggtggaataaggatggtggacatccttaggcaaaatccaactgaggaacaagctgtggatatatgcagagcagcaatgggtctgaggatcagctcatcctttagttttggaggtttcactttcaagagaacaagtgggtcatccgtcacgaaagaagaggaagtgctaacaggcaaccttcaaacattaaaaataaaagtacatgaggggtatgaagaattcacaatggtcgggcagagagcaacagctatcctgaggaaggcaactaggaggctgattcagttgatagtaagcgggaggaacgaacaatcaatcgctgaggcaatcattgtggcgatggtcttctcacaggaggattgcatgataaaggcagtccgaggcgatctaaatttcgtaaacagagcaaaccaaagattaaatcccatgcatcaactcctgaggcattttcaaaaggacgcaaaggtgctatttcagaattggggacttgaacccattgataatgtcatggggatgatcgggatactacctgacatgactcccagcacagaactgtcattgagaggagtgcgaattagtaaaatgggagtggatgaatattccagcactgaaagagtagttgtaagcattgaccgctttttaagggttcgagatcagcggggaaatgtactcttatctcccgaagaggtcagcgaaactcagggaacagagaagttgacaataacatattcatcatcaatgatgtgggaaatcaacggtcctgaatcagtgcttgtcaacacctatcaatggatcatcagaaattgggaaactgtgaagattcaatggtctcaggatcccacgatgctgtacaataagatggagttcgaaccattccaatccttggtacctaaagctaccagaggtcaatacagtggatttgtgagaacattatttcaacaaatgcgtgatgtactagggacatttgatacagcccagataataaagctgctaccatttgcagcagcaccacctgagcagagcagaatgcagttttcttctctaactgtgaatgtgagggggtcaggaatgagaatactcataaggggcaattcccctgtgttcaactacaacaaggcgaccaaaaggcttactgttcttggaaaggacgcaggtgcattaactgaggatccggacgagggggcagccggagtggaatctgctgtgctgaggggattcctaattctaggcaaggaggacaaaagatatggaccagcattgagcatcaatgaactgagcaatcttgcaaaaggggagaaagctaatgtgctgatagggcaaggagacgtggtgttggtaatgaaacgaaaacgggactctagcatacttactgacagccagacagcgaccaaaagaattcgaatggccatcaattag
>gi|814550591|dbj|LC050588.1|_Influenza_A_virus_(A/muscovy_duck/Quang_Ninh/4c111/2013(H5N6))_viral_cRNA_segment_1_complete_sequence
atggaacgaataaaagaattaagagatctaatgtcccagtcccgcacccgcgagatactaacaaaaaccactgtggaccatatggccataatcaagaaatacacatcaggaagacaggagaagaatcctgccctcaggatgaaatggatgatggcaatgaagtatccgattacagcggacaagagaataatagatatgattcctgaaaggaatgaacaaggacagacactctggagcaagacaaatgatgctgggtcggacagggtgatggtgtcccccctagctgtaacttggtggaataggaatgggccaacgacaaatacagttcattatccaaaagtttacaaaacatacttcgagaaagttgaaaggttaaagcatggaacattcggtcctgtccatttccgaaaccaagttaaaatacgccgccgagttgacacaaaccctggccatgcagatctcagtgctaaagaagcacaagatgtcatcatggaagttgttttcccaaatgaggttggagctagaatattgacttcggagtcacaattgacaataacgaaggagaagaaagaagagcttcaagattgtaagattgctcccttaatggtcgcatacatgttggagagggaactggtccgcaaaaccagattcctacctgtagcaggcggtacaagcagcgtatatattgaggtactgcatttgacccaaggaacctgctgggagcagatgtacactccaggcggagaagtaagaaatgacgacgttgatcagagtttgatcattgctgctagaaacattgttaggagagcaacggtgtcagcggatccattggcatcactgttggagatgtgtcacagtacacaaattggtggaataaggatggtggacatccttaggcaaaatccaactgaggaacaagctgtggatatatgcagagcagcaatgggtctgaggatcagctcatcctttagttttggaggtttcactttcaagagaacaagtgggtcatccgtcacgaaagaagaggaagtgctaacaggcaaccttcaaacattaaaaataaaagtacatgaggggtatgaagaattcacaatggtcgggcagagagcaacagctatcctgaggaaggcaactaggaggctgattcagttgatagtaagcgggaggaacgaacaatcaatcgctgaggcaatcattgtggcgatggtgttctcacaggaggattgcatgataaaggcagtccgaggcgatctaaatttcgtaaacagagcaaaccaaagattaaatcccatgcatcaactcctgaggcattttcaaaaggacgcaaaggtgctatttcagaattggggacttgaacccattgataatgtcatggggatgatcgggatactacctgacatgactcccagcatagaactgtcattgagaggagtgcgagttagtaaaatgggagtggatgaatattccagcactgaaagagtagttgtaagcattgaccgctttttaagggttcgagatcagcggggaaatgtactcttatctcccgaagaggtcagcgaaactcagggaacagagaagttgacaataacatattcatcatcaatgatgtgggaaatcaacggtcctgaatcagtgcttgtcaacacctatcaatggatcatcagaaattgggaaactgtgaagatccaatggtctcaggatcccacgatgctgtacaataagatggagttcgaaccattccaatccttggtacctaaagctaccagaggtcaatacagtggatttgtgagaacattatttcaacaaatgcgtgatgtactagggacatttgatacagcccagataataaagctgctaccatttgcagcagcaccacctgagcagagcagaatgcagttttcttctctaactgtgaatgtgagggggtcaggaatgagaatactcatcaggggcaattcccctgtattcaactacaataaggcgaccaaaaggcttactgttcttggaaaggacgcaggtgcattaactgaggatccggacgagggggcagccggagtggaatctgctgtgctgaggggattcctaattctaggcaaggaggacaaaagatatggaccagcattgagcatcaatgaactgagcaatcttgcaaaaggggagaaagctaatgtgctgatagggcaaggagacgtggtgttggtaatgaaacgaaaacgggactctagcatacttactgacagccagacagcgaccaaaagaattcgaatggccatcaattag
>gi|673249725|gb|KM251532.1|_Influenza_A_virus_(A/Anas_crecca/Hubei/Chenhu1623-5/2014(H5N6))_segment_1_polymerase_PB2_(PB2)_gene_complete_cds
atggaacgaataaaagaattaagagatctaatgtcacagtcccgcacccgcgagatactaacaaaaaccactgtggaccatatggccataatcaagaaatacacatcaggaagacaagagaagaatcctgccctcaggatgaaatggatgatggcaatgaagtatccgattacagcggacaagagaataatagatatgattcctgaaaggaatgaacaaggacagacactctggagcaagacaaatgatgctgggtcggacagggtgatggtgtcccccctagctgtaacttggtggaataggaatgggccaacgacaaatacagttcattatccaaaagtttacaaaacatacttcgagagagttgaaaggttgaagcatggaacattcggtcctgtccatttccgaaaccaagttaaaatacgccgccgagttgacacaaaccctggccatgcagatctcagtgctaaagaagcacaagatgtcatcatggaagttgttttcccaaatgaggttggagctagaatattgacttcggagtcacaattgacaataacaaaggagaagaaagaagagcttcaagattgtaggattgcccccttaatggtcgcatacatgttggagagggaactggtccgcaaaaccagattcctacctgtagcaggcggtacaagcagtgtatacattgaggtactgcatttgacccaaggaacctgctgggagcagatgtacactccaggcggagaagtaagaaatgacgacgttgatcagagtttgatcattgctgctagaaacattgttaggagagcaacggtgtcagcggatccattggcatcactgttggagatgtgtcacaatacacaaattggtggaataaggatggtggacatccttaggcaaaatccaactgaggaacaagctgtggatatatgcagagcagcaatgggtctgaggatcagctcatcctttagttttggaggtttcactttcaaaagaacaagtgggtcatccgtcacgaaagaagaggaagtgctaacaggcaaccttcaaacattaaaaataaaagtacatgaggggtatgaagaattcacaatggtcgggcagagagcaacagctatcctgaggaaggcaactaggaggctgattcagttgatagtaagcgggaggaacgaacaatcaatcgctgaggcaatcattgtagcgatggtgttctcacaggaggattgcatgataaaggcagtccgaggcgatctaaatttcgtaaacagagcaaaccaaagattaaatcccatgcatcaactcctgagacattttcaaaaggacgcaaaggtgctatttcagaattggggaattgaacccattgataatgtcatggggatgatcgggatactacctgacatgactcccagcacagaactgtcattgagaggagtgcgaattagtaaaatgggagtggatgaatattccagcactgaaagagtagttgtaagcattgaccgctttttaagggttcgagatcagcggggaaatgtactcttatctcccgaagaggtcagcgaaactcagggaacagagaagttgacaataacatattcatcatcgatgatgtgggaaatcaacggtcctgaatcagtgcttgtcaacacctatcaatggatcatcagaaattgggaaactgtgaagattcaatggtctcaggatcccacgatgctgtacaataagatggagttcgaaccattccaatccttggtacctaaagctaccagaggtcaatacagtggatttgtgagaacattatttcaacaaatgcgtgatgtactagggacatttgatacagcccagataataaagctgctaccatttgcagcagcaccacctgagcagagcagaatgcagttttcttctctaactgtgaatgtaagggggtcaggaatgagaatactcataaggggcaattcccctgtgttcaactacaataaggcgaccaaaaggcttactgttcttggaaaggacgcaggtgcattaactgaggatccggacgagggggcagccggagtggaatctgctgtgctgaggggattcctaattctaggcaaggaggacaaaagatatggaccagcattgagcatcaatgaactgagcaatcttgcaaaaggggagaaagctaatgtgctgatagggcaaggagacgtggtgttggtaatgaaacggaaacgggactctagcatacttactgacagccagacagcgaccaaaagaattcgaatggccatcaattag
>gi|814550610|dbj|LC050596.1|_Influenza_A_virus_(A/muscovy_duck/Quang_Ninh/5c112/2013(H5N6))_viral_cRNA_segment_1_complete_sequence
atggaacgaataaaagaattaagagatctaatgtcccagtcccgcacccgcgagatactaacaaaaaccactgtggaccatatggccataatcaagaaatacacatcaggaagacaggagaagaatcctgccctcaggatgaaatggatgatggcaatgaagtatccgattacagcggacaagagaataatagatatgattcctgaaaggaatgaacaaggacagacactctggagcaagacaaatgatgctgggtcggacagggtgatggtgtcccccctagctgtaacttggtggaataggaatgggccaacgacaaatacagttcattatccaaaagtttacaaaacatacttcgagaaagttgaaaggttaaagcatggaacattcggtcctgtccatttccgaaaccaagttaaaatacgccgccgagttgacacaaaccctggccatgcagatctcagtgctaaagaagcacaagatgtcatcatggaagttgttttcccaaatgaggttggagctagaatattgacttcggagtcacaattgacaataacgaaggagaagaaagaagagcttcaagattgtaagattgctcccttaatggtcgcatacatgttggagagggaactagtccgcaaaaccagattcctacctgtagcaggcggtacaagcagcgtatatattgaggtactgcatttgacccaaggaacctgctgggagcagatgtacactccaggcggagaagtaagaaatgacgacgttgatcagagtttgatcattgctgctagaaacattgttaggagagcaacggtgtcagcggatccattggcatcactgttggagatgtgtcacagtacacaaattggtggaataaggatggtggacatccttaggcaaaatccaactgaggaacaagctgtggatatatgcagagcagcaatgggtctgaggatcagctcatcctttagttttggaggtttcactttcaagagaacaagtgggtcatccgtcacgaaagaagaggaagtgctaacaggcaaccttcaaacattaaaaataaaagtacatgaggggtatgaagaattcacaatggtcgggcagagagcaacagctatcctgaggaaggcaactaggaggctgattcagttgatagtaagcgggaggaacgaacaatcaatcgctgaggcaatcattgtggcgatggtgttctcacaggaggattgcatgataaaggcagtccgaggcgatctaaatttcgtaaacagagcaaaccaaagattaaatcccatgcatcaactcctgaggcattttcaaaaggacgcaaaggtgctatttcagaattggggacttgaacccattgataatgtcatggggatgatcgggatactacctgacatgactcccagcatagaactgtcattgagaggagtgcgagttagtaaaatgggagtggatgaatattccagcactgaaagagtagttgtaagcattgaccgctttttaagggttcgagatcagcggggaaatgtactcttatctcccgaagaggtcagcgaaactcagggaacagagaagttgacaataacatattcatcatcaatgatgtgggaaatcaacggtcctgaatcagtgcttgtcaacacctatcaatggatcatcagaaattgggaaactgtgaagatccaatggtctcaggatcccacgatgctgtacaataagatggagttcgaaccattccaatccttggtacctaaagctaccagaggtcaatacagtggatttgtgagaacattatttcaacaaatgcgtgatgtactagggacatttgatacagcccagataataaagctgctaccatttgcagcagcaccacctgagcagagcagaatgcagttttcttctctaactgtgaatgtgagggggtcaggaatgagaatactcatcaggggcaattcccctgtattcaactacaataaggcgaccaaaaggcttactgttcttggaaaggacgcaggtgcattaactgaggatccggacgagggggcagccggagtggaatctgctgtgctgaggggattcctaattctaggcaaggaggacaaaagatatggaccagcattgagcatcaatgaactgagcaatcttgcaaaaggggagaaagctaatgtgctgatagggcaaggagacgtggtgttggtaatgaaacgaaaacgggactctagcatacttactgacagccagacagcgaccaaaagaattcgaatggccatcaattag
>gi|814550667|dbj|LC050620.1|_Influenza_A_virus_(A/duck/Nha_Trang/75c131/2014(H5N6))_viral_cRNA_segment_1_complete_sequence
atggaacgaataaaagaattaagagatctaatgtcccagtcccgcacccgcgagatactaacaaaaaccactgtggaccatatggccataatcaagaaatacacatcaggaagacaggagaagaatcctgccctcaggatgaaatggatgatggcaatgaagtatccgattacagcggacaagagaataatagatgtgattcctgaaaggaatgaacaaggacagacactctggagcaagacaaatgatgctgggtcggacagggtgatggtgtcccccctagctgtaacttggtggaataggaatgggccaacgacaaatacagttcattatccaaaagtttacaaaacatacttcgagaaagttgaaaggttaaagcatggaacattcggtcctgtccatttccgaaaccaagttaaaatacgccgccgagttgacacaaaccctggccatgcagatctcagtgctaaagaagcacaagatgtcatcatggaagttgttttcccaaatgaggttggagctagaatattgacttcggagtcacaattgacaataacgaaggagaagaaagaagagcttcaagattgtaagattgctcccttaatggtcgcatacatgttggagagggaactggtccgcaaaaccagattcctacctgtagcaggcggtacaagcagcgtatatattgaggtactgcatttgacccaaggaacctgctgggagcagatgtacactccaggcggagaagtaagaaatgacgacgttgatcagagtttgatcattgctgctagaaacattgttaggagagcaacggtgtcagcggatccattggcatcactgttggagatgtgtcacagtacacaaattggtggaataaggatggtggacatccttaggcaaaatccaactgaggaacaagctgtggatatatgcagagcagcaatgggtctgaggatcagctcatcctttagttttggaggtttcactttcaagagaacaagtgggtcatccgtcacgaaagaagaggaagtgctaacaggcaaccttcaaacattaaaaataaaagtacatgaggggtatgaagaattcacaatggtcgggcagagagcaacagctatcctgaggaaggcaactaggaggctgattcagttgatagtaagcgggaggaacgaacaatcaatcgctgaggcaatcattgtggcgatggtgttctcacaggaggattgcatgataaaggcagtccgaggcgatctaaatttcgtaaacagagcaaaccaaagattaaatcccatgcatcaactcctgaggcattttcaaaaggacgcaaaggtgctatttcagaattggggacttgaacccattgataatgtcatggggatgatcgggatactacctgacatgactcccagcatagaactgtcattgagaggagtgcgagttagtaaaatgggagtggatgaatattccagcactgaaagagtagttgtaagcattgaccgctttttaagggttcgagatcagcggggaaatgtactcttatctcccgaagaggtcagcgaaactcagggaacagagaagttgacaataacatattcatcatcaatgatgtgggaaatcaacggtcctgaatcagtgcttgtcaacacctatcaatggatcatcagaaattgggaaactatgaagatccaatggtctcaggatcccacgatgctgtacaataagatggagttcgaaccattccaatccttggtacctaaagctaccagaggtcaatacagtggatttgtgagaacattatttcaacaaatgcgtgatgtactagggacatttgatacagcccagataataaagctgctaccatttgcagcagcaccacctgagcagagcagaatgcagttttcttctctaactgtgaatgtgagggggtcaggaatgagaatactcatcaggggcaattcccctgtattcaactacaataaggcgaccaaaaggcttactgttcttggaaaggacgcaggtgcattaactgaggatccggacgagggggcagccggagtggaatctgctgtgctgaggggattcctaattctaggcaaggaggacaaaagatatggaccagcattgagcatcaatgaactgagcaatcttgcaaaaggggagaaagctaatgtgctgatagggcaaggagacgtggtgttggtaatgaaacgaaaacgggactctagcatacttactgacagccagacagcgaccaaaagaattcgaatggccatcaattag
>gi|766553354|gb|KP732581.1|_Influenza_A_virus_(A/duck/Eastern_China/S0711/2014(H5N6))_segment_1_polymerase_PB2_(PB2)_gene_complete_cds
atgggagagataaaaggattaagagatctaatgtcacagtcccgcacccgcgagatactaacaaaaaccactgtggaccatatggccataatcaagaaatacacatcaggaagacaagagaagaatcctgccctcaggatgaaatggatgatggcaatgaagtatccgattacagcggacaagagaataatagatatgattcctgaaaggaatgaacaaggacagacactctggagcaagacaaatgatgctgggtcggacagggtgatggtgtcccccctagctgtaacttggtggaataggaatgggccaacgacaaatacagttcattatccaaaagtttacaaaacatacttcgagaaagttgaaaggttaaagcatggaacattcggtcctgtccatttccgaaaccaagttaaaatacgccgccgagttgacacaaaccctggccatgcagatctcagtgctaaagaagcacaagatgtcattatggaagttgttttcccaaatgaggttggagctagaatattgacttcggagtcacaattgacaataacaaaggagaagaaagaagagcttcaagattgtaagattgctcccttaatggtcgcatacatgttggagagggaactggtccgcaaaaccagattcctacctgtagcaggcggtacaagcagtatatacattgaggtactgcatttgacccaaggaacctgctgggagcagatgtacaccccaggcggagaagtgagaaatgacgacgttgatcagagtttgatcattgctgctagaaacattgttaggagagcaacggtgtcagcggatccgttggcatcactgttggagatgtgccacagtacacaaattggtggaataaggatggtggacatccttaggcaaaatccaactgaggaacaagctgtggatatatgcagagcagcaatgggtctgaggatcagctcatcctttagttttggaggtttcactttcaagagaacaagtgggtcatccgtcacgaaagaagaggaagtgctaacaggcaaccttcaaacattaaaaataaaagtacatgaggggtatgaagaattcacaatggtcgggcagagagcaacagctatcctgaggaaggcaactaggaggctgattcagttgatagtaagcgggaggaacgaacaatcaatcgctgaggcaatcattgtggcgatggtcttctcgcaggaggattgcatgataaaggcagtccgaggcgatctaaatttcgtaaacagagcaaaccaaagattaaatcccatgcatcaactcctgaggcattttcaaaaggacgcaaaggtgctatttcagaattggggacttgaacccattgataatgtcatggggatgatcgggatactacctgacatgactcccagcacagaactgtcattgagaggagtgcgagttagtaaaatgggagtggatgaatattccagcactgaaagagtagttgtaagcattgaccgctttttaagggttcgagatcagcggggaaatgtactcttatctcccgaagaggtcagcgaaactcagggaacagagaagttgacaataacatattcatcatcaatgatgtgggaaatcaacggtcctgaatcagtgcttgtcaacacctatcaatggatcatcagaaattgggaaactgtgaagattcaatggtctcaggatcccacgatgctgtacaataagatggagttcgaaccattccaatccttggtacctaaagctgccagaggtcaatacagtggatttgtaagaacattatttcaacaaatgcgtgatgtactagggacatttgatacagcccagataataaagctgctaccatttgcagcagcaccacctgagcagagcagaatgcagttttcttctctaactgtgaatgtgagggggtcaggaatgagaatactcataaggggcaattcccctgtgttcaactacaataaggcgaccaaaaggcttactgttcttggaaaggacgcaggtgcattaactgaggatccggacgagggggcagccggagtggaatctgctgtgctgaggggattcctaattctaggcaaggaggacaaaagatatggaccagcattgagcatcaatgaactgagcaatcttgcaaaaggggagaaagctaatgtgctgatagggcaaggagacgtggtgttggtaatgaaacgaaaacgggactctagcatacttactgacagccagacagcgaccaaaagaattcgaatggccatcaattag
>gi|954033257|gb|KU042674.1|_Influenza_A_virus_(A/goose/Zhejiang/925108/2014(H5N6))_segment_1_polymerase_PB2_(PB2)_gene_complete_cds
atggaacgaataacagaattaagagatctaatgtcacagtcccgcacccgcgagatactaacaaaaaccactgtggaccatatggccataatcaagaaatacacatcaggaagacaagagaagaatcctgccctcaggatgaaatggatgatggcaatgaagtatccgattacagcggacaagagaataatagatatgattcctgaaaggaatgaacaaggacagacactctggagcaagacaaatgatgctgggtcggacagggtgatggtgtcccctctagctgtaacttggtggaataggaatgggccaacgacaaatacagttcattatccaaaagtttacaaaacatacttcgagaaagttgaaaggttaaagcatggaacattcggtcctgtccatttccgaaaccaagttaaaatacgccgccgagttgacacaaaccctggccatgcagatctcagtgctaaagaagcacaagatgtcatcatggaagttgttttcccaaatgaggttggagctagaatattgacttcggagtcacaattgacaataacaaaggagaagaaagaagagcttcaagattgtaagattgctcccttaatggtcgcatacatgttggagagggaactggtccgcaaaaccagattcctacctgtagcaggcggtacaagcagtgtatacattgaggtactgcatttgacccaaggaacctgctgggagcagatgtacaccccaggcggagaagtaagaaatgacgacgttgatcagagtttgatcattgctgctagaaacattgttaggagagcaacggtgtcagcggatccattggcatcactgttggagatgtgtcacagtacacaaattggtggaataaggatggtggacatccttaggcaaaatccaactgaggaacaagctgtggatatatgcagagcagcaatgggtctgaggatcagctcatcctttagttttggaggtttcactttcaagagaacaagtgggtcatccgtcacgaaagaagaggaagtgctaacaggcaaccttcaaacattaaaaataaaagtacatgaggggtatgaagaattcacaatggtcgggcagagggcaacagctatcctgaggaaggcaactaggaggctgattcagttgatagtaagcgggagaaacgaacaatcaatcgctgaggcaatcattgtggcgatggttttctcacaggaggattgcatgataaaggcagtccgaggcgatctaaatttcgtaaacagagcaaacaagagattaaatcccatgcatcaactccttaaccattttcaaaaggacgccaaggtgctttttcaagaattgggacttgaacccattgataatgtcatgggaatgatcgggatactccctgacatgactcccagcacagaactgtcattgagaggagtgcgaattagtaaaatgggagtggatgaatattccagcactgaaagagtagttgtaagcattgaccgctttttaagggttcgagatcagcggggaaatgtactcttatctcccgaagaggtcagtgaaactcagggaacagagaagttgacaataacatattcatcatcaatgatgtgggaaatcaacggtcctgaatcagtgcttgtcaacacctatcaatggatcatcagaaattgggaaactgtgaagattcaatggtctcaggatcccacgatgctgtacaataagatggagttcgaaccattccaatccttggtacctaaagctaccagaggtcaatacagtggatttgtgagaacattatttcaacaaatgcgtgatgtactagggacatttgatacagcccagataataaagctgctaccatttgcagcagcaccacctgagcagagcagaatgcagttttcttctctaactgtgaatgtgagggggtcaggaatgagaatactcataaggggcaattcccctgtgttcaactacaataaggcgaccaaaaggcttactgttcttggaaaggacgcaggtgcattaactgaagatccggacgagggggcagccggagtggaatctgctgtgctgaggggattcctaattctaggcaaggaggacaaaagatatggaccagcattgagcatcaatgaactgagcaatcttgcaaaaggggagaaagctaatgtgctgatagggcaaggagacgtggtgttggtaatgaaacgaaaacgggactctagcatacttactgacagccagacagcgaccaaaagaattcgaatggccatcaattag
>gi|954033293|gb|KU042672.1|_Influenza_A_virus_(A/goose/Zhejiang/925105/2014(H5N6))_segment_1_polymerase_PB2_(PB2)_gene_complete_cds
atggaacgaataagagaattaagagatctaatgtcacagtcccgcacccgcgagatactaacaaaaaccactgtggaccatatggccataatcaagaaatacacatcaggaagacaagagaagaatcctgccctcaggatgaaatggatgatggcaatgaagtatccgattacagcggacaagagaataatagatatgattcctgaaaggaatgaacaaggacagacactctggagcaagacaaatgatgctgggtcggacagggtgatggtgtcccctctagctgtaacttggtggaataggaatgggccaacgacaaatacagttcattatccaaaagtttacaaaacatacttcgagaaagttgaaaggttaaagcatggaacattcggtcctgtccatttccgaaaccaagttaaaatacgccgccgagttgacacaaaccctggccatgcagatctcagtgctaaagaagcacaagatgtcatcatggaagttgttttcccaaatgaggttggagctagaatattgacttcggagtcacaattgacaataacaaaggagaagaaagaagagcttcaagattgtaagattgctcccttaatggtcgcatacatgttggagagggaactggtccgcaaaaccagattcctacctgtagcaggcggtacaagcagtgtatacattgaggtactgcatttgacccaaggaacctgctgggagcagatgtacaccccaggcggagaagtaagaaatgacgacgttgatcagagtttgatcattgctgctagaaacattgttaggagagcaacggtgtcagcggatccattggcatcactgttggagatgtgtcacagtacacaaattggtggaataaggatggtggacatccttaggcaaaatccaactgaggaacaagctgtggatatatgcagagcagcaatgggtctgaggatcagctcatcctttagttttggaggtttcactttcaagagaacaagtgggtcatccgtcacgaaagaagaggaagtgctaacaggcaaccttcaaacattaaaaataaaagtacatgaggggtatgaagaattcacaatggtcgggcagagggcaacagctatcctgaggaaggcaactaggaggctgattcagttgatagtaagcgggagaaacgaacaatcaatcgctgaggcaatcattgtggcgatggttttctcacaggaggattgcatgataaaggcagtccgaggcgatctaaatttcgtaaacagagcaaacaagagattaaatcccatgcatcaactccttaaccattttcaaaaggacgccaaggtgctatttcaagaatggggacttgaacccattgataatgtcatggggatgatcgggatactccctgacatgactcccgccccagaactgtcatggagaggagtgcgaattagtaaaatgggagtggatgaatattccagcactgaaagagtagttgtaagcattgaccgctttttaagggttcgagatcagcggggaaatgtactcttatctcccgaagaggtcagtgaaactcagggaacagagaagttgacaataacatattcatcatcaatgatgtgggaaatcaacggtcctgaatcagtgcttgtcaacacctatcaatggatcatcagaaattgggaaactgtgaagattcaatggtctcaggatcccacgatgctgtacaataagatggagttcgaaccattccaatccttggtacctaaagctaccagaggtcaatacagtggatttgtgagaacattatttcaacaaatgcgtgatgtactagggacatttgatacagcccagataataaagctgctaccatttgcagcagcaccacctgagcagagcagaatgcagttttcttctctaactgtgaatgtgagggggtcaggaatgagaatactcataaggggcaattcccctgtgttcaactacaataaggcgaccaaaaggcttactgttcttggaaaggacgcaggtgcattaactgaagatccggacgagggggcagccggagtggaatctgctgtgctgaggggattcctaattctaggcaaggaggacaaaagatatggaccagcattgagcatcaatgaactgagcaatcttgcaaaaggggagaaagctaatgtgctgatagggcaaggagacgtggtgttggtaatgaaacgaaaacgggactctagcatacttactgacagccagacagcgaccaaaagaattcgaatggccatcaattag
>gi|730044004|gb|KP097840.1|_Influenza_A_virus_(A/chicken/Vietnam/NCVD-KA423/2013(H5N1))_segment_1_polymerase_PB2_(PB2)_gene_complete_cds
atggaacgaataaaagaattaagagatctaatgtcacagtcccgcacccgcgagatactaacaaaaaccactgtggaccatatggccataatcaagaaatacacatcaggaagacaagagaagaatcctgccctcagaatgaaatggatgatggcaatgaagtatccgattacagcggacaagagaataatagatatgattcctgaaaggaatgaacaagggcagacactctggagcaagacaaatgatgctgggtcggacagggtgatggtgtcccccctagctgtaacttggtggaataggaatgggccaacgacaaatacagttcattatccaaaagtttacaaaacatacttcgagaaggttgaaaggttaaagcatggaacattcggtcctgtccatttccgaaaccaagttaaaatacgccgccgagttgatacaaaccctggccatgcagatctcagtgctaaagaagcacaagatgtcatcatggaagttgttttcccaaatgaggtgggagctagaatattgacttcagagtcacaattgacaataacgaaagagaagaaagaagagcttcaagattgtaagattgctcccttaatggttgcatacatgttggagagggaactggtccgcaaaaccagattcctacctgtagcaggcggtacaagcagtgtgtacattgaggtactgcatttgactcaaggaacctgctgggagcagatgtacactccaggcggagaagtaagaaatgacgatgttgaccagagtttgatcattgctgctagaaacattgttaggagagcaacggtgtcagcggatccattggcatcactgctggagatgtgtcacagtacacaaattggtggaataaggatggtggacatccttaggcaaaatccaactgaggaacaagctgtggatatatgcagagcagcaatgggtctgaggatcagctcatcctttagttttggaggtttcactttcaaaagaacaagtgggtcatccgtcacgaaagaagaggaagtgcttacgggcaaccttcaaacattaaaaataaaagtacatgaggggtatgaagaattcacaatggtcgggcagagagcaacagctatcctgaggaaagcaactaggaggctgattcagttgatagtaagcgggaggaacgaacaatcaatcgctgaggcaatcattgtagcgatggtgttctcacaggaggattgcatgataaaggcagtacgaggcgatctaaatttcgtaaacagagcaaaccaaagattaaatcccatgcatcaactcctgagacattttcaaaaggacgcaaaggtgctatttcagaattggggaattgaacccattgataatgtcatggggatgatcgggatactacccgacatgactcccagcacagaactgtcattgagaggagtgagaattagtaaaatgggagtggatgaatattccagcactgaaagagtagttgtaagcattgaccgctttttaagggttcgagatcagcggggaaatgtactcttatctcccgaagaggtcagcgaaactcagggaacagagaagttgacaataacatactcatcatcaatgatgtgggaaatcaacggtcctgaatcagtgcttgtcaacacctatcaatggatcatcagaaattgggaaactgtgaagattcaatggtctcaggatcccacgatgctgtacaataagatggagtttgaaccattccaatccttggtacctaaagctaccagaggtcaatacagtggatttgtgagaacattatttcaacaaatgcgtgatgtactagggacatttgatactgcccagataataaagctgctaccatttgcagcagcaccacctgagcagagcagaatgcagttttcttctctaactgtgaatgtgagggggtcaggaatgagaatactcataaggggcaattcccctgtgttcaactacaataaggcgaccaaaaggcttaccgttcttggaaaggacgcaggtgcattaactgaggatccggacgagggggcagccggagtggaatctgcagtactgaggggattcctaattctaggcaaggaggacaaaagatatggaccagcattgagcatcaatgaactgagcaatcttgcaaaaggggagaaagctaatgtgctgatagggcaaggagacgtggtgttggtaatgaaacgaaaacgggactctagcatacttactgacagccagacagcgaccaaaagaattcgaatggccatcaattag
>gi|516525779|gb|CY146697.1|_Influenza_A_virus_(A/duck/Hunan/S4220/2011(H5N1))_polymerase_PB2_(PB2)_gene_complete_cds
atggaacgaataaaagaattaagagatctaatgtcacagtcccgcacccgcgagatactaacaaaaaccactgtggaccatatggccataatcaaaaaatacacatcaggaagacaagagaagaatcctgccctcagaatgaaatggatgatggcaatgaagtatccgattacagcggacaagagaataatagatatgattcctgaaaggaatgaacaagggcagacactctggagcaagacaaatgatgctgggtcggacagggtgatggtgtcccccctagctgtaacttggtggaataggaatgggccaacgacaaatacagttcattatccaaaagtttacaaaacatacttcgagaaggttgaaaggttaaagcatggaacattcggtcctgtccatttccgaaaccaagttaaaatacgccgccgagttgatacaaaccctggccatgcagatctcagtgctaaagaagcacaagatgtcatcatggaagttgttttcccaaatgaggtgggagctagaatattgacttcggagtcacaattgacaataacgaaagagaagaaagaagagcttcaagattgtaagattgctcccttaatggttgcatacatgttggagagggaactggtccgcaaaaccagattcctacctgtagcaggcggtacaagcagtgtgtacattgaggtactgcatttgactcaaggaacctgctgggagcagatgtacactccaggcggagaagtaagaaatgacgatgttgaccagagtttgatcattgctgctagaaacattgttaggagagcaacggtgtcagcggatccattggcatcactgctggagatgtgtcacagtacacaaattggtgggataaggatggtggacatccttaggcaaaatccaactgaggagcaagctgtggatatatgcaaagcagcgatgggtctgaggatcagctcatcctttagttttggaggtttcactttcaaaagaacaagtgggtcatccgtcacgaaagaagaggaagtgcttacgggcaaccttcaaacattaaaaataagagtacatgaggggtatgaagaattcacaatggtcgggcagagagcaacagctatcctgaggaaagcaactaggaggctgattcagttgatagtaagcgggaggaacgaacaatcaatcgctgaggcaatcattgtagcgatggtgttctcacaggaggattgcatgataaaggcagtccgaggcgatctaaatttcgtaaacagagcaaaccaaagattaaatcccatgcatcaactcctgagacattttcaaaaggacgcaaaggtgctatttcagaattggggaattgaacccattgataatgtcatggggatgatcgggatactacccgacatgactcccagcacagaactgtcattgagaggagtgagaattagtaaaatgggagtggatgaatattccagcactgaaagagtagttgtaagcattgaccgctttttaagggttcgagatcagcggggaaatgtactcttatctcccgaagaggtcagcgaaacccagggaacagagaagttgacaataacatattcatcatcaatgatgtgggaaatcaacggtcctgaatcagtgcttgtcaacacctatcaatggatcatcagaaattgggaaactgtgaagattcaatggtctcaggatcccacgatgctgtacaataagatggagttcgaaccattccaatccttggtacctaaagctaccagaggtcaatacagtggatttgtgagaacattatttcaacaaatgcgtgatgtactagggacatttgatactgtccagataataaagctgctaccatttgcagcagcaccacctgagcagagcagaatgcagttttcttctctaactgtgaatgtgagggggtcaggaatgagaatactcataaggggcaattcccctgtgttcaactacaacaaggcgaccaaaaggcttaccgttcttggaaaggacgcaggtgcattaactgaggatccggacgagggggcagccggagtggaatctgcagtactgaggggattcctaattctaggcaaggaggacaaaagatatggaccagcattgagcatcaatgaactgagcaatcttgcaaaaggggagaaagctaatgtgctgatagggcaaggagacgtggtgttggtaatgaaacggaaacgggactctagcatacttactgacagccagacagcgaccaaaagaattcgaatggccatcaattag
>gi|745632810|gb|KP286591.1|_Influenza_A_virus_(A/chicken/Jiangxi/10122/2014(mixed))_clone_b_segment_1_polymerase_PB2_(PB2)_gene_partial_cds
atggaacgaataaaagaattaagagatctaatgtcacagtcccgcacccgcgagatactaacaaaaaccactgtggaccatatggccataatcaagaaatacacatcaggaagacaagagaagaatcctgccctcaggatgaaatggatgatggcaatgaagtatccgattacagcggacaagagaataatagatatgattcccgaaaggaatgaacaaggacagacactctggagcaagacaaatgatgctgggtcggacagggtgatggtgtcccccctagctgtaacttggtggaataggaatgggccaacgacaaatacagttcattatccaaaagtttacaaaacatacttcgagaaagttgaaaggttaaagcatggaacattcggtcctgtccatttccgaaaccaagttaaaatacgccgccgagttgacacaaaccctggccatgcagatctcagtgctaaagaagcacaagatgtcatcatggaagttgttttcccaaatgaggttggagctagaatattgacttcggagtcacaattgacaataacaaaggagaagaaagaagagcttcaagattgtaagattgctcccttaatggtcgcatacatgttggagagggaactggtccgcaaaaccagattcctacctgtagcaggcggtacaagcagtgtatacattgaggtactgcatttgacccaaggaacctgctgggagcagatgtacactccaggcggagaagtaagaaatgacgacgttgatcagagtttgatcattgctgctagaaacattgttaggagagcaacggtgtcagcggatccattggcatcactgttggagatgtgtcacagtacacaaattggtggaataaggatggcggacatccttaggcaaaatccaactgagggacaagctgtggatatatgcagagcagcaatgggtctgaggatcagctcatcctttagktttggaggtttcactttcaaaagaacaagtgggtcatccgtcacgaaagaagaggaagtgctaacaggcaaccttcaaacattaaaaataaaagtacatgaggggtatgaagaattcacaatggtcgggcagagagcaacagctatcctgaggaaggcaactaggaggctgattcagttgatagtaagcgggaggaacgaacaatcaatcgctgaggcaatcattgtggcgatggtgttctcacaggaggattgcatgataaaggcagtccgaggcgatctaaatttcgtaaacagagcaamccaamgattaaatcccatgcatcaactcnnngagcatttcnnaaaggacgcaaaggtgctattncagattnngggacttgannccattgataatgtcatgggnatgatcggnatacnacgtgacatgactcccagcacagaactgtcattgagaggagtgcgaatnagtaaaatgggagtggatgaatattccagcactgaaagagtagttgtaagcattgaccgcttttnaagggctcgagatcagcggggaaatgtactcttatctcccgaagaggtcagcgaaactcagggaacagagaagttgacaataacatattcatcatcaatgatgtgggaaatcaacggtcctgaatcagtgcttgttaacacctatcaatggatcatcagaaattgggaaactgtgaagattcaatggtctcaggatcccacgatgctgtacaataagatggagttcgaaccattccaatccttggtacctaaagctaccagaggtcaatacagtggatttgtgagaacattatttcaacaaatgcgtgatgtactagggacatttgatacagcccagataataaagctgctaccatttgcagcagcaccacctgagcagagcagaatgcagttttcttctctaactgtgaatgtgagggggtcaggaatgagaatactcataaggggcaattcccctgtgttcaactacaataaggcgaccaaaaggcttactgttcttggaaaggacgcaggtgcattaactgaggatccggacgagggggcagccggagtggaatctgctgtgctgaggggattcctaattctaggtaaggaggacaaaagatatggaccagcattgagcatcarcgaactgagcaatcttgcaaaaggggagaaagctaatgtgctgatagggcaaggagacgtggtgttggtaatgaaacgaaaacgggactctagcatacttactgacagcca-------------------------------------
>gi|746645980|gb|KP288313.1|_Influenza_A_virus_(A/quail/Nanchang/6631/2013(H5N1))_segment_1_polymerase_PB2_(PB2)_gene_complete_cds
atggaacgaataaaagaattaagagatctaatgtcacagtcccgcacccgcgagatactaacaagaaccactgtggaccatatggccataatcaagaaatacacatcaggaagacaagagaagaatcctgccctcagaatgaaatggatgatggcaatgaagtatccgattacagcggacaagagaataatagatatgattcctgaaaggaatgaacaagggcagacactctggagcaagacaaatgatgctgggtcggacagggtgatggtgtcccccctagctgtaacttggtggaataggaatgggccaacgacaaatacagtccattatccaaaagtttacaaaacatacttcgagaaggttgaaaggttaaagcatggaacattcggtcctgtccatttccgaaaccaagttaaaatacgccgccgagttgatacaaaccctggccatgcagatctcagtgctaaagaagcacaagatgtcatcatggaagttgttttcccaaatgaggtgggagctagaatattgacttcggagtcacaattgacaataacgagagagaagaaagaagagcttcaagattgtaagactgctcccttaatggttgcatacatgttggagagggaactggtccgcaaaaccagattcctacctgtagcaggcggtacaagcagtgtgtacattgaggtactgcatttgactcaaggaacctgctgggagcagatgtacactccaggcggagaagtaagaaatgacgatgttgaccagagtttgatcattgcttctagaaacattgttaggagagcaacggtatcagcggatccattggcatcactgctggagatgtgtcacagtacacaaattggtgggataaggatggtggacatccttaggcaaaacccaactgaggaacaagcagtggatatatgcagagcagcaatgggtctgaggatcagctcatcctttagttttggaggtttcactttcaaaagaacaagtgggtcatccgtcacgaaagaagaggaagtgcttacgggcaaccttcaaacattaaaaataaaagtacatgaggggtatgaagaattcacaatggtcgggcagagagcaacagctatcctgaggaaagcaactaggaggctgattcagttgatagtaagcgggaggaacgaacaatcaatcgctgaggcaatcattgtagcgatggtgttctcacaggaagattgcatgataaaggcagtccgaggcgatctaaatttcgtaaacagagcaaaccaaagattaaatcccatgcatcaactcctgagacattttcaaaaggacgcaaaggtgctatttcagaattggggaattgaacccattgataatgtcatggggatgatcgggatactacccgacatgactcccagcacagaactgtcattgagaggagtgagaattagtaaaatgggagtggatgaatattccagcactgaaagagtagttgtaagcattgaccgctttttaagggttcgagatcagcggggaaatgtactcttatctcccgaagaggtcagcgaaacccagggaacagagaagttgacaataacatattcatcatcaatgatgtgggaaatcaacggtcctgaatcagtgcttgtcaacacctaccaatggatcatcagaaattgggaaactgtgaagattcaatggtctcaggatcccacgatgctgtacaataagatggagttcgaaccattccaatccttggtacctaaggctaccagaggtcaatacagtggatttgtgagaacattatttcaacaaatgcgtgatgtactagggacatttgatactgtccagataataaagctgctaccatttgcagcagcaccacctgagcagagcagaatgcagttttcttctctaactgtgaatgtgagggggtcaggaatgagaatactcataaggggcaattcccctgtgttcaactacaataaggcgaccaaaaggcttaccgttcttggaaaggacgcaggtgcattaactgaggatccggacgagggggcagccggagtggaatctgcagtactgaggggattcctaattctaggcaaggaggacaaaaggtatggaccagcattgagcatcaatgaactgagcaatcttgcaaaaggggagaaagctaatgtgctgatagggcaaggagacgtggtgttggtaatgaaacgaaaacgggactctagcatacttactgacagccagacagcgaccaaaagaattcgaatggccatcaattag
>gi|512380520|dbj|AB824276.1|_Influenza_A_virus_(A/duck/Quang_Ninh/21/2013(H5N1))_viral_cRNA_segment_1_complete_sequence
atggaacgaataaaagaattaagagatctaatgtcacagtcccgcacccgcgagatactaacaaaaaccactgtggaccatatggccataatcaagaaatacacatcaggaagacaagagaagaatcctgccctcagaatgaaatggatgatggcaatgaagtatccaattacagcggacaagagaataatagatatgattcctgaaaggaatgaacaagggcagacactctggagcaagacaaatgatgctgggtcggacagggtgatggtgtcccccctagcagtaacttggtggaataggaatgggccaacgacagatacagttcattatccaaaagtttacaaaacatacttcgagaaggttgaaaggttaaagcatggaacattcggtcctgtccatttccgaaaccaagttaaaatacgccgccgagttgatacaaaccctggccatgcagatctcagtgctaaagaagcacaagatgtcatcatggaagttgttttcccaaatgaagtgggagctagaatattgacttcggagtcacaattgacaataacgagagagaagaaagaagagcttcaagattgtaagattgctcccttaatggttgcatacatgttggagagggaactggtccgcaaaaccagattcctacctgtagcaggcggtacaagcagtgtatacattgaggtactgcatttgactcaaggaacctgctgggagcagatgtacactccaggcggagaagtaagaaatgacgatgttgaccagagtttgatcattgctgctagaaacattgttaggagagcaacggtgtcagcagatccattggcatcactgctggagatgtgtcacagtacacaaattggtgggataaggatggtggacatccttaggcaaaacccaactgaggaacaagctgtggatatatgcagagcagcaatgggtctgaggatcagctcatcctttagttttggaggtttcactttcaaaagaacaagtgggtcatccgtcacgaaagaagaggaagtgcttacgggcaaccttcaaacattaaaaataaaagtacatgaggggtatgaagaattcacaatggtcgggcagagagcaacagctatcctgaggaaagcaactaggaggctgattcagttgatagtaagcgggaggaacgaacaatcaatcgctgaggcaatcattgtagcgatggtgttctcacaggaggattgcatgataaaggcagtccgaggcgatctaaatttcgtaaacagagcaaaccaacgattaaatcccatgcatcaactcctgaggcattttcaaaaggacgcaaaggtgctatttcagaattggggaattgaacccattgataatgtcatggggatgatcgggatactacccgacatgactcccagcacagaactatcattgagaggagtgagaattagtaaaatgggagtggatgaatattccagcactgaaagagtagttgtaagcattgaccgctttttaagggttcgagatcagcggggaaatgtactcttatctcccgaagaggtcagcgaaacccaggggacagagaagttgacaataacatattcatcatcaatgatgtgggaaatcaacggtcctgagtcagtgcttgtcaacacctatcaatggatcatcagaaattgggaaactgtgaagattcaatggtctcaggatcccacgatgctgtacaataagatggagttcgaaccattccaatccttggtacctaaagctaccagaggtcaatacagtggatttgtgagaacattatttcaacaaatgcgtgatgtactagggacatttgatactgtccagataataaagctgctaccatttgcagcagcaccacctgagcagagcagaatgcagttttcttctctaactgtgaatgtgagggggtcaggaatgagaatactcataaggggcaattcccctgtgttcaactacaataaggcgaccaaaagacttactgttcttgggaaggacgcaggtgcattaactgaggatccgaacgagggggcagccggagtggaatctgcagtactgaggggattcctaattctaggcaaggaggacaaaagatatggaccagcattgagcatcaatgagctgagcaatcttgcaaaaggggagaaagctaatgtgctgatagggcaaggagacgtggtgttggtaatgaaacgaaaacgggactctagcatacttactgacagccagacagcgaccaaaagaattcgaatggccatcaattag
>gi|922057818|gb|KT370111.1|_Influenza_A_virus_(A/environment/Guangdong/JY137/2014(H5N6))_segment_1_polymerase_PB2_(PB2)_gene_complete_cds
atggaacgaataaaggaattaagagatctaatgtcacagtcccgcacccgcgagatactaacaaaaaccactgtggaccacatggccataatcaagaaatacacatcgggaagacaagagaagaatcctgccctcagaatgaaatggatgatggcaatgaagtatccgattacagcggacaagagaataatagatatgattcctgaaaggaatgaacaagggcagacactctggagcaagacaaatgatgctgggtcggacagggtgatggtgtcccccctagctgtaacttggtggaataggaatgggccaacgacaaatacagttcattatccaaaagtttacaaaacatacttcgagaaagttgaaaggttaaagcatggaacattcggtcctgtccatttccgaaaccaagttaaaatacgccgccgagttgatacaaaccctggccatgcagatctcagtgccaaagaagcacaagatgtcatcatggaagttgttttcccaaatgaggtgggagctagaatattgacttcagagtcacaattgacaataacgaaagagaagaaagaagagcttcaagattgtaagattgctcccttaatggttgcatacatgttggagagggaactggtccgcaaaaccagattcctacctgtagcaggcggtacaagcagtgtgtacattgaggtactgcacttgactcaaggaacctgctgggagcagatgtacactccaggcggagaagtaagaaatgacgatgttgaccagagtttgatcattgctgctagaaacattgttaggagagcaacggtgtcagcggatccattggcatcactgctggagatgtgtcacagtacacaaattggtggaataaggatggtggacatccttaagcaaaatccaactgaggaacaagctgtggatatatgcagagcagcaatgggtctgaggatcagctcatcctttagttttggaggtttcactttcaaaagaacaagtgggtcatccgtcacgaaagaagaggaagtgcttacgggcaatcttcagacattaaaaataaaagtacatgaggggtatgaagaattcacaatggtcgggcagagagcaacagctatcctgaggaaagcaactaggaggctgattcagttgatagtaagcgggaggaacgaacaatcaatcgctgaggcaatcattgtagcgatggtgttctcacaggaggattgcatgataaaggcagtacgaggcgatctaaatttcgtaaacagagcaaaccaaagattaaatcccatgcatcaactcctgagacattttcaaaaggacgccaaggtgctatttcagaattggggaattgaacccattgataatgtcatggggatgatcgggatactacccgacatgactcccagcacagaactgtcattgagaggagtgagaattagtaaaatgggagtggatgaatattccagcactgaaagagtagttgtaagcattgaccgctttttaagggttcgagatcagcggggaaatgtactcttatctcccgaagaggtcagcgaaactcagggaacagaaaagttgacaataacatattcatcatcaatgatgtgggaaatcaacggtcctgaatcagtgcttgtcaacacctatcaatggatcatcagaaattgggaaactgtgaagattcaatggtctcaggatcccacaatgctatacaataagatggagtttgaaccattccaatccttggtacctaaagctaccagaggtcaatacagtggatttgtgagaacattatttcaacaaatgcgtgatgtactagggacatttgatactgcccagataataaagctgctaccatttgcagcagcaccacctgagcagagcagaatgcagttttcttctctaattgtgaatgtgagggggtcagggatgagaatactcataaggggcaattcccctgtgttcaactacaataaggcgaccaaaaggcttactgttcttggaaaggacgcaggtgcattaactgaggatccggacgagggggcagccggagtggaatctgcagtattgaggggattcctaattctaggcaaggaggacaaaagatatggaccagcattgagcatcaatgaactgagcaatcttgcaaaaggggagaaagctaatgtgctgatagggcaaggagacgtggtgttggtaatgaaacgaaaacgggactctagcatacttactgacagccagacagcgaccaaaagaattcgaatggccatcaattag
>gi|723801842|dbj|LC010709.1|_Influenza_A_virus_(A/muscovy_duck/Quang_Ninh/48c1-4-1/2013(H5N1))_viral_cRNA_segment_1_complete_sequence
atggaacgaataaaagaattaagagatctaatgtcacagtcccgcacccgcgagatactaacaaaaaccactgtggaccatatggccataatcaagaaatacacatcaggaagacaagagaagaatcctgccctcagaatgaaatggatgatggcaatgaagtatccaattacagcggacaagagaataatagatatgattcctgaaaggaatgaacaagggcagacactctggagcaagacaaatgatgctgggtcggacagggtgatggtgtcccccctagcagtaacttggtggaataggaatgggccaacgacagatacagttcattatccaaaagtttacaaaacatacttcgagaaggttgaaaggttaaagcatggaacattcggtcctgtccatttccgaaaccaagttaaaatacgccgccgagttgatacaaaccctggccatgcagatctcagtgctaaagaagcacaagatgtcatcatggaagttgttttcccaaatgaagtgggagctagaatattgacttcggagtcacaattgacaataacgagagagaagaaagaagagcttcaagattgtaagattgctcccttaatggttgcatacatgttggagagggaactggtccgcaaaaccagattcctacctgtagcaggcggtacaagcagtgtatacattgaggtactgcatttgactcaaggaacctgctgggagcagatgtacactccaggcggagaagtaagaaatgacgatgttgaccagagtttgatcattgctgctagaaacattgttaggagagcaacggtgtcagcagatccattggcatcactgctggagatgtgtcacagtacacaaattggtgggataaggatggtggacatccttaggcaaaacccaactgaggaacaagctgtggatatatgcagagcagcaatgggtctgaggatcagctcatcctttagttttggaggtttcactttcaaaagaacaagtgggtcatccgtcacgaaagaagaggaagtgcttacgggcaaccttcaaacattaaaaataaaagtacatgaggggtatgaagaattcacaatggtcgggcagagagcaacagctatcctgaggaaagcaactaggaggctgattcagttgatagtaagcgggaggaacgaacaatcaatcgctgaggcaatcattgtagcgatggtgttctcacaggaggattgcatgataaaggcagtccgaggcgatctaaatttcgtaaacagagcaaaccaacgattaaatcccatgcatcaactcctgaggcattttcaaaaggacgcaaaagtgctatttcagaattggggaattgagcccattgataatgtcatggggatgatcgggatactacccgacatgactcccagcacagaactgtcattgagaggagtgagaattagtaaaatgggagtggatgaatattccagcactgaaagagtagttgtaagcattgaccgctttttaagggttcgagatcagcggggaaatgtactcttatctcccgaagaggtcagcgaaacccaggggacagagaagttgacaataacatattcatcatcaatgatgtgggaaatcaacggtcctgagtcagtgcttgtcaacacctatcaatggatcatcagaaattgggaaactgtgaagattcaatggtctcaggatcccacgatgctgtacaataagatggagttcgaaccattccaatccttggtacctaaagctaccagaggtcaatacagtggatttgtgagaacattatttcaacaaatgcgtgatgtactagggacatttgatactgtccagataataaagctgctaccatttgcagcagcaccacctgagcagagcagaatgcagttttcttctctaactgtgaatgtgagggggtcaggaatgagaatactcataaggggcaattcccctgtgttcaactacaataaggcgaccaaaagacttactgttcttgggaaggacgcaggtgcattaactgaggatccgaacgagggggcagccggagtggaatctgcagtactgaggggattcctaattctaggcaaggaggacaaaagatatggaccagcattgagcatcaatgagctgagcaatcttgcaaaaggggagaaagctaatgtgctgatagggcaaggagacgtggtgttggtaatgaaacgaaaacgggactctagcatacttactgacagccagacagcgaccaaaagaattcgaatggccatcaattag
>gi|520188867|dbj|AB828690.1|_Influenza_A_virus_(A/muscovy_duck/Quang_Ninh/49/2013(H5N1))_viral_cRNA_segment_1_complete_sequence
atggaacgaataaaagaattaagagatctaatgtcacagtcccgcacccgcgagatactaacaaaaaccactgtggaccatatggccataatcaagaaatacacatcaggaagacaagagaagaatcctgccctcagaatgaaatggatgatggcaatgaagtatccaattacagcggacaagagaataatagatatgattcctgaaaggaatgaacaagggcagacactctggagcaagacaaatgatgctgggtcggacagggtgatggtgtcccccctagcagtaacttggtggaataggaatgggccaacgacagatacagttcattatccaaaagtttacaaaacatacttcgagaaggttgaaaggttaaagcatggaacattcggtcctgtccatttccgaaaccaagttaaaatacgccgccgagttgatacaaaccctggccatgcagatctcagtgctaaagaagcacaagatgtcatcatggaagttgttttcccaaatgaagtgggagctagaatattgacttcggagtcacaattgacaataacgagagagaagaaagaagagcttcaagattgtaagattgctcccttaatggttgcatacatgttggagagggaactggtccgcaaaaccagattcctacctgtagcaggcggtacaagcagtgtatacattgaggtactgcatttgactcaaggaacctgctgggagcagatgtacactccaggcggagaagtaagaaatgacgatgttgaccagagtttgatcattgctgctagaaacattgttaggagagcaacggtgtcagcagatccattggcatcactgctggagatgtgtcacagtacacaaattggtgggataaggatggtggacatccttaggcaaaacccaactgaggaacaagctgtggatatatgcagagcagcaatgggtctgaggatcagctcatcctttagttttggaggtttcactttcaaaagaacaagtgggtcatccgtcacgaaagaagaggaagtgcttacgggcaaccttcaaacattaaaaataaaagtacatgaggggtatgaagaattcacaatggtcgggcagagagcaacagctatcctgaggaaagcaactaggaggctgattcagttgatagtaagcgggaggaacgaacaatcaatcgctgaggcaatcattgtagcgatggtgttctcacaggaggattgcatgataaaggcagtccgaggcgatctaaatttcgtaaacagagcaaaccaacgattaaatcccatgcatcaactcctgaggcattttcaaaaggacgcaaaagtgctatttcagaattggggaattgagcccattgataatgtcatggggatgatcgggatactacccgacatgactcccagcacagaactgtcattgagaggagtgagaattagtaaaatgggagtggatgaatattccagcactgaaagagtagttgtaagcattgaccgctttttaagggttcgagatcagcggggaaatgtactcttatctcccgaagaggtcagcgaaacccaggggacagagaagttgacaataacatattcatcatcaatgatgtgggaaatcaacggtcctgagtcagtgcttgtcaacacctatcaatggatcatcagaaattgggaaactgtgaagattcaatggtctcaggatcccacgatgctgtacaataagatggagttcgaaccattccaatccttggtacctaaagctaccagaggtcaatacagtggatttgtgagaacattatttcaacaaatgcgtgatgtactagggacatttgatactgtccagataataaagctgctaccatttgcagcagcaccacctgagcagagcagaatgcagttttcttctctaactgtgaatgtgagggggtcaggaatgagaatactcataaggggcaattcccctgtgttcaactacaataaggcgaccaaaagacttactgttcttgggaaggacgcaggtgcattaactgaggatccgaacgagggggcagccggagtggaatctgcagtactgaggggattcctaattctaggcaaggaggacaaaagatatggaccagcattgagcatcaatgagctgagcaatcttgcaaaaggggagaaagctaatgtgctgatagggcaaggagacgtggtgttggtaatgaaacgaaaacgggactctagcatacttactgacagccagacagcgaccaaaagaattcgaatggccatcaattag
>gi|518743048|dbj|AB828586.1|_Influenza_A_virus_(A/duck/Quang_Ninh/53/2013(H5N1))_viral_cRNA_segment_1_complete_sequence
atggaacgaataaaagaattaagagatctaatgtcacagtcccgcacccgcgagatactaacaaaaaccactgtggaccatatggccataatcaagaaatacacatcaggaagacaagagaagaatcctgccctcagaatgaaatggatgatggcaatgaagtatccaattacagcggacaagagaataatagatatgattcctgaaaggaatgaacaagggcagacactctggagcaagacaaatgatgctgggtcggacagggtgatggtgtcccccctagcagtaacttggtggaataggaatgggccaacgacagatacagttcattatccaaaagtttacaaaacatacttcgagaaggttgaaaggttaaagcatggaacattcggtcctgtccatttccgaaaccaagttaaaatacgccgccgagttgatacaaaccctggccatgcagatctcagtgctaaagaagcacaagatgtcatcatggaagttgttttcccaaatgaagtgggagctagaatattgacttcggagtcacaattgacaataacgagagagaagaaagaagagcttcaagattgtaagattgctcccttaatggttgcatacatgttggagagggaactggtccgcaaaaccagattcctacctgtagcaggcggtacaagcagtgtatacattgaggtactgcatttgactcaaggaacctgctgggagcagatgtacactccaggcggagaagtaagaaatgacgatgttgaccagagtttgatcattgctgctagaaacattgttaggagagcaacggtgtcagcagatccattggcatcactgctggagatgtgtcacagtacacaaattggtgggataaggatggtggacatccttaggcaaaacccaactgaggaacaagctgtggatatatgcagagcagcaatgggtctgaggatcagctcatcctttagttttggaggtttcactttcaaaagaacaagtgggtcatccgtcacgaaagaagaggaagtgcttacgggcaaccttcaaacattaaaaataaaagtacatgaggggtatgaagaattcacaatggtcgggcagagagcaacagctatcctgaggaaagcaactaggaggctgattcagttgatagtaagcgggaggaacgaacaatcaatcgctgaggcaatcattgtagcgatggtgttctcacaggaggattgcatgataaaggcagtccgaggcgatctaaatttcgtaaacagagcaaaccaacgattaaatcccatgcatcaactcctgaggcattttcaaaaggacgcaaaagtgctatttcagaattggggaattgagcccattgataatgtcatggggatgatcgggatactacccgacatgactcccagcacagaactgtcattgagaggagtgagaattagtaaaatgggagtggatgaatattccagcactgaaagagtagttgtaagcattgaccgctttttaagggttcgagatcagcggggaaatgtactcttatctcccgaagaggtcagcgaaacccaggggacagagaagttgacaataacatattcatcatcaatgatgtgggaaatcaacggtcctgagtcagtgcttgtcaacacctatcaatggatcatcagaaattgggaaactgtgaagattcaatggtctcaggatcccacgatgctgtacaataagatggagttcgaaccattccaatccttggtacctaaagctaccagaggtcaatacagtggatttgtgagaacattatttcaacaaatgcgtgatgtactagggacatttgatactgtccagataataaagctgctaccatttgcagcagcaccacctgagcagagcagaatgcagttttcttctctaactgtgaatgtgagggggtcaggaatgagaatactcataaggggcaattcccctgtgttcaactacaataaggcgaccaaaagacttactgttcttgggaaggacgcaggtgcattaactgaggatccgaacgagggggcagccggagtggaatctgcagtactgaggggattcctaattctaggcaaggaggacaaaagatatggaccagcattgagcatcaatgagctgagcaatcttgcaaaaggggagaaagctaatgtgctgatagggcaaggagacgtggtgttggtaatgaaacgaaaacgggactctagcatacttactgacagccagacagcgaccaaaagaattcgaatggccatcaattag
>gi|746646000|gb|KP288321.1|_Influenza_A_virus_(A/duck/Nanchang/9789/2013(H5N1))_segment_1_polymerase_PB2_(PB2)_gene_complete_cds
atggaacgaataaaagaattaagagatctaatgtcacagtcccgcacccgcgagatactaacaagaaccactgtggaccatatggccataatcaagaaatacacatcaggaagacaagagaagaatcctgccctcagaatgaaatggatgatggcaatgaagtatccgattacagcggacaagagaataatagatatgattcctgaaaggaatgaacaagggcagacactctggagcaagacaaatgatgctgggtcggacagggtgatggtgtcccccctagctgtaacttggtggaataggaatgggccaacgacaaatacagtccattatccaaaagtttacaaaacatacttcgagaaggttgaaaggttaaagcatggaacattcggtcctgtccatttccgaaaccaagttaaaatacgccgccgagttgatacaaaccctggccatgcagatctcagtgctaaagaagcacaagatgtcatcatggaagttgttttcccaaatgaggtgggagctagaatattgacttcggagtcacaattgacaataacgagagagaagaaagaagagcttcaagattgtaagattgctcccttaatggttgcatacatgttggagagggaactggtccgcaaaaccagattcctacctgtagcaggcggtacaagcagtgtgtacattgaggtactgcatttgactcaaggaacctgctgggagcagatgtacactccaggcggagaagtaagaaatgacgatgttgaccagagtttgatcattgcttctagaaacattgttaggagagcaacggtatcagcggatccattggcatcactgctggagatgtgtcacagtacacaaattggtgggataaggatggtggacatccttaggcaaaacccaactgaggaacaagcagtggatatatgcagagcagcaatgggtctgaggatcagctcatcctttagttttggaggttttactttcaaaagaacaagtgggtcatccgtcacgaaagaagaggaagtgcttacgggcaaccttcaaacattaaaaataaaagtacatgaggggtatgaagaattcacaatggtcgggcagagagcaacagctatcctgaggaaagcaactaggaggctgattcagttgatagtaagcgggaggaacgaacaatcaatcgctgaggcaatcattgtagcgatggtgttctcacaggaagattgcatgataaaggcagtccgaggcgatctaaatttcgtaaacagagcaaaccaaagattaaatcccatgcatcaactcctgagacattttcaaaaggacgcaaaggtgctatttcagaattggggaattgaacccattgataatgtcatggggatgatcgggatactacccgacatgactcccagcacagaactgtcattgagaggagtgagaattagtaaaatgggagtggatgaatattccagcactgaaagagtagttgtaagcattgaccgctttttaagggttcgagatcagcggggaaatgtactcttatctcccgaagaggtcagcgaaacccagggaacagagaagttgacaataacatattcatcatcaatgatgtgggaaatcaacggtcctgaatcagtgcttgtcaacacctaccaatggatcatcagaaattgggaaactgtgaagattcaatggtctcaggatcccacgatgctgtacaataagatggagttcgaaccattccaatccttggtacctaaggctaccagaggtcaatacagtggatttgtgagaacattatttcaacaaatgcgtgatgtaatagggacatttgatactgtccagataataaagctgctaccatttgcagcagcaccacctgagcagagcagaatgcagttttcttctctaactgtgaatgtgagggggtcaggaatgagaatactcataaggggcaattcccctgtgttcaactacaataaggcgaccaaaaggattaccgttcttggaaaggacgcaggtgcattaactgaggatccggacgagggggcagccggagtggaatctgcagtactgaggggattcctaattctaggcaaggaggacaaaaggtatggaccagcattgagcatcaatgaactgagcaatcttgcaaaaggggagaaagctaatgtgctgatagggcaaggagacgtggtgttggtaatgaaacgaaaacgggactctagcatacttactgacagccagacagcgaccaaaagaattcgaatggccatcaattag
>gi|664641544|dbj|AB972680.1|_Influenza_A_virus_(A/muscovy_duck/Vietnam/LBM567/2014(H5N1))_viral_cRNA_segment_1_complete_sequence
atggaacgaataaaggaattaagagatctaatgtcacagtcccgcacccgcgagatactaacaaaaaccactgtggaccatatggccataatcaagaaatacacatcaggaagacaagagaagaatcctgccctcagaatgaaatggatgatggcaatgaagtatccaattacagcggacaagagaataatagatatgattcctgaaaggaatgaacaagggcagacactctggagcaagacaaatgatgctgggtcggacagggtgatggtgtcccccctagcagtaacttggtggaataggaatgggccaacgacagatacagttcattatccaaaagtttacaaaacatacttcgagaaggttgaaaggttaaagcatggaacattcggtcctgtccatttccgaaaccaagttaaaatacgccgccgagttgatacaaaccctggccatgcagatctcagtgctaaagaagcacaagatgtcatcatggaagttgttttcccaaatgaagtgggagctagaatattgacttcggagtcacaattgacaataacgagagagaagaaagaagagcttcaagattgtaagattgctcccttaatggttgcatacatgttggagagggaactggtccgcaaaaccagattcctacctgtagcaggcggtacaagcagtgtatacattgaggtactgcatttgactcaaggaacctgctgggagcagatgtacactccaggcggagaagtaagaaatgacgatgttgaccagagtttgatcattgctgctagaaacattgttaggagagcaacggtgtcagcagatccattggcatcactgctggagatgtgtcacagtacacaaattggtgggataaggatggtggacatccttaggcaaaacccaactgaggaacaagctgtggatatatgcagagcagcaatgggtctgaggatcagctcatcctttagttttggaggtttcactttcaaaagaacaagtgggtcatccgtcacgaaagaagaggaagtgcttacgggcaaccttcaaacattaaaaataaaagtacatgaggggtatgaagaattcacaatggtcgggcagagagcaacagctatcctgaggaaagcaactaggaggctgattcagttgatagtaagcgggaggaacgaacaatcaatcgctgaggcaatcattgtagcgatggtgttctcacaggaggattgcatgatgaaggcagtccgaggcgatctaaatttcgtaaacagagcaaaccaacgactaaatcccatgcatcaactcctgaggcattttcaaaaggacgcaaaggtactatttcagaattggggaattgaacccattgataatgtcatggggatgatcgggatactacccgacatgactcccagcacagaactgtcattgagaggagtgagaattagtaaaatgggagtggatgaatattccagcactgaaagagtagttgtaagcattgaccgctttttaagggttcgggatcagcggggaaatgtactcttatctcccgaagaggtcagcgaaacccagggaacagagaagttgacaataacatattcatcatcaatgatgtgggaaatcaacggtcctgagtcagtgcttgtcaacacctatcaatggatcatcagaaattgggaaactgtgaagattcaatggtctcaggatcccacgatgctgtacaataagatggagttcgaaccattccaatccttggtacccaaagctaccagaggtcaatacagtggatttgtgagaacattatttcaacaaatgcgtgatgtactagggacatttgatactgtccagataataaagctgctaccatttgcagcagcaccacctgagcagagcagaatgcagttttcttctctaactgtgaatgtgagggggtcaggaatgagaatactcataaggggcaattcccctgtgttcaactacaataaggcgaccaaaagacttactgttcttgggaaggacgcaggtgcattaactgaggatccgaacgagggggcagccggagtggaatctgcagtactgaggggattcctaattctaggcaaggaggacaaaagatatggaccagcattgagcatcaatgagctgagcaatcttgcaaaaggggagaaagctaatgtgctgatagggcaaggagacgtggtgttggtaatgaaacgaaaacgggactctagcatacttactgacagccagacagcgaccaaaagaattcgaatggccatcaattag
>gi|745628874|gb|KP285010.1|_Influenza_A_virus_(A/silkie_chicken/Dongguan/2809/2013(H5N6))_segment_1_polymerase_PB2_(PB2)_gene_complete_cds
atggaacgaataaaggaattaagagatctaatgtcacagtcccgcacccgcgagatactaacaaaaaccactgtggaccacatggccataatcaagaaatacacatcgggaagacaagagaagaatcctgccctcagaatgaaatggatgatggcaatgaagtatccgattacagcggacaagagaataatagatatgattcctgaaaggaatgaacaagggcagacactctggagcaagacaaatgatgctgggtcggacagggtgatggtgtcccccctagctgtaacttggtggaataggaatgggccaacgacaaatacagttcattatccaaaagtttacaaaacatacttcgagaaagttgaaaggttaaagcatggaacattcggtcctgtccatttccgaaaccaagttaaaatacgccgccgagttgatacaaaccctggccatgcagatctcagtgccaaagaagcacaagatgtcatcatggaagttgttttcccaaatgaggtgggagctagaatattgacttcagagtcacaattgacaataacgaaagagaagaaagaagagcttcaagattgtaagattgctcccttaatggttgcatacatgttggagagggaactggtccgcaaaaccagattcctacctgtagcaggcggtacaagcagtgtgtacattgaggtactgcacttgactcaaggaacctgctgggagcagatgtacactccaggcggagaagtaagaaatgacgatgttgaccagagtttgatcattgctgctagaaacattgttaggagagcaacggtgtcagcggatccattggcatcactgctggagatgtgtcacagtacacaaattggtggaataaggatggtggacatccttaagcaaaatccaactgaggaacaagctgtggatatatgcagagcagcaatgggtctgaggatcagctcatcctttagttttggaggtttcactttcaaaagaacaagtgggtcatccgtcacgaaagaagaggaagtgcttacgggcaatcttcagacattaaaaataaaagtacatgaggggtatgaagaattcacaatggtcgggcagagagcaacagctatcctgaggaaagcaactaggaggctgattcagttgatagtaagcgggaggaacgaacaatcaatcgctgaggcaatcattgtagcgatggtgttctcacaggaggattgcatgataaaggcagtacgaggcgatctaaatttcgtaaacagagcaaaccaaagattaaatcccatgcatcaactcctgagacattttcaaaaggacgccaaggtgctatttcagaattggggaattgaacccattgacaatgtcatggggatgatcgggatactacccgacatgactcccagcacagaactgtcattgagaggagtgagaattagtaaaatgggagtggatgaatattccagcactgaaagagtagttgtaagcattgaccgctttttaagggttcgagatcagcggggaaatgtactcttatctcccgaagaggtcagcgaaactcagggaacagaaaagttgacaataacatattcatcatcaatgatgtgggaaatcaacggtcctgaatcagtgcttgtcaacacctatcaatggatcatcagaaattgggaaactgtgaagattcaatggtctcaggatcccacaatgctatacaataagatggagtttgaaccattccaatccttggtacctaaagctaccagaggtcaatacagtggatttgtgagaacattatttcaacaaatgcgtgatgtactagggacatttgatactgcccagataataaagctgctaccatttgcagcagcaccacctgagcagagcagaatgcagttttcttctctaattgtgaatgtgagggggtcagggatgagaatactcataaggggcaattcccctgtgttcaactacaataaggcgaccaaaaggcttactgttcttggaaaggacgcaggtgcattaactgaggatccggacgagggggcagccggagtggaatctgcagtattgaggggattcctgattctaggcaaggaggacaaaagatatggaccagcattgagcatcaatgaactgagcaatcttgcaaaaggggagaaagctaatgtgctgatagggcaaggagacgtggtgttggtaatgaaacgaaaacgggactctagcatacttactgacagccagacagcgaccaaaagaattcgaatggccatcaattag
>gi|664641344|dbj|AB972720.1|_Influenza_A_virus_(A/muscovy_duck/Vietnam/LBM573/2014(H5N1))_viral_cRNA_segment_1_complete_sequence_gi|664641411|dbj|AB972712.1|_Influenza_A_virus_(A/muscovy_duck/Vietname
atggaacgaataaaggaattaagagatctaatgtcacagtcccgcacccgcgagatactaacaaaaaccactgtggaccatatggccataatcaagaaatacacatcaggaagacaagagaagaatcctgccctcagaatgaaatggatgatggcaatgaagtatccaattacagcggacaagagaataatagatatgattcctgaaaggaatgaacaagggcagacactctggagcaagacaaatgatgctgggtcggacagggtgatggtgtcccccctagcagtaacttggtggaataggaatgggccaacgacagatacagttcattatccaaaagtttacaaaacatacttcgagaaggttgaaaggttaaagcatggaacattcggtcctgtccatttccgaaaccaagttaaaatacgccgccgagttgatacaaaccctggccatgcagatctcagtgctaaagaagcacaagatgtcatcatggaagttgttttcccaaatgaagtgggagctagaatattgacttcggagtcacaattgacaataacgagagagaagaaagaagagcttcaagattgtaagattgctcccttaatggttgcatacatgttggagagggaactggtccgcaaaaccagattcctacctgtagcaggcggtacaagcagtgtatacattgaggtactgcatttgactcaaggaacctgctgggagcagatgtacactccaggcggagaagtaagaaatgacgatgttgaccagagtttgatcattgctgctagaaacattgttaggagagcaacggtgtcagcagatccattggcatcactgctggagatgtgtcacagtacacaaattggtgggataaggatggtggacatccttaggcaaaacccaactgaggaacaagctgtggatatatgcagagcagcaatgggtctgaggatcagctcatcctttagttttggaggtttcactttcaaaagaacaagtgggtcatccgtcacgaaagaagaggaagtgcttacgggcaaccttcaaacattaaaaataaaagtacatgaggggtatgaagaattcacaatggtcgggcagagagcaacagctatcctgaggaaagcaactaggaggctgattcagttgatagtaagcgggaggaacgaacaatcaatcgctgaggcaatcattgtagcgatggtgttctcacaggaggattgcatgatgaaggcagtccgaggcgatctaaatttcgtaaacagagcaaaccaacgactaaatcccatgcatcaactcctgaggcattttcaaaaggacgcaaaggtactatttcagaattggggaattgaacccattgataatgtcatggggatgatcgggatactacccgacatgactcccagcacagaactgtcattgagaggagtgagaattagtaaaatgggagtggatgaatattccagcactgaaagagtagttgtaagcattgaccgctttttaagggttcgggatcagcggggaaatgtactcttatctcccgaagaggtcagcgaaacccaggggacagagaagttgacaataacatattcatcatcaatgatgtgggaaatcaacggtcctgagtcagtgcttgtcaacacctatcaatggatcatcagaaattgggaaactgtgaagattcaatggtctcaggatcccacgatgctgtacaataagatggagttcgaaccattccaatccttggtacccaaagctaccagaggtcaatacagtggatttgtgagaacattatttcaacaaatgcgtgatgtactagggacatttgatactgtccagataataaagctgctaccatttgcagcagcaccacctgagcagagcagaatgcagttttcttctctaactgtgaatgtgagggggtcaggaatgagaatactcataaggggcaattcccctgtgttcaactacaataaggcgaccaaaagacttactgttcttgggaaggacgcaggtgcattaactgaggatccgaacgagggggcagccggagtggaatctgcagtactgaggggattcctaattctaggcaaggaggacaaaagatatggaccagcattgagcatcaatgagctgagcaatcttgcaaaaggggagaaagctaatgtgctgatagggcaaggagacgtggtgttggtaatgaaacgaaaacgggactctagcatacttactgacagccagacagcgaccaaaagaattcgaatggccatcaattaa
>gi|673249743|gb|KM251541.1|_Influenza_A_virus_(A/pigeon/Sichuan/NCXN29/2014(H5N1))_segment_1_polymerase_PB2_(PB2)_gene_complete_cds
atggaacgaataaaagaattaagagatctaatgtcacagtcccgcacccgcgagatactaacaaaaaccactgtggaccatatggccataatcaaaaaatacacatcaggaagacaagagaagaatcctgccctcagaatgaaatggatgatggcaatgaagtatccgattacagcggacaagagaataatagatatgattcctgaaaggaatgaacaagggcagacactctggagcaagacaaatgatgctgggtcggacagggtgatggtgtcccccctagctgtaacttggtggaataggaatgggccaacgacaaatacagttcattatccaaaagtttacaaaacatacttcgagaaggttgaaaggttaaagcatggaacattcggtcctgtccatttccgaaaccaagttaaaatacgccgccgagttgatacaaaccctggccatgcagatctcagtgccaaagaagcacaagatgtcatcatggaagttgttttcccaaatgaggtgggagctagaatattgacttcagagtcacagttgacaataacgaaagagaagaaagaagagcttcaagattgtaagattgctcccttaatggttgcatacatgttggagagggaactggtccgcaaaaccagattcctacctgtagcaggcggtacaagcagtgtgtacattgaggtactgcacttgactcaaggaacctgctgggagcagatgtacactccaggcggagaagtaagaaatgacgatgttgaccagagtttgatcattgctgctagaaacattgttaggagggcaacggtgtcagcggatccattggcatcactgctggagatgtgtcacagtacacaaattggtggaataaggatggtggacatccttaagcaaaatccaactgaggaacaagctgtggatatatgcagagcagcaatgggtctgaggatcagctcatcctttagttttggaggtttcactttcaaaagaacaagtgggtcatccgtcacgaaagaagaggaagtgcttacgggcaatcttcaaacattaaaaataaaagtacatgaggggtatgaagaattcacaatggtcgggcagagagcaacagctatcctgaggaaagcaactaggaggctgattcagttgatagtaagcgggaggaacgaacagtcaatcgctgaggcaatcattgtagcgatggtgttctcacaggaggattgcatgataaaggcagtacgaggcgatctaaatttcgtaaacagagcaaaccaaaggttaaatcccatgcatcaactcctgagacattttcaaaaggacgccaaggtgctatttcagaattggggaattgaacccattgataatgtcatggggatgatcgggatactacccgacatgactcccagcacagaactgtcattgagaggagtgagaattagtaaaatgggagtggatgaatattccagcactgaaagagtagttgtaagcattgaccgctttttaagggttagagatcagcgggggaatgtactcttatctcccgaagaggtcagcgaaactcagggaacagagaagttgacaataacatattcatcatcaatgatgtgggaaatcaacggtcctgaatcagtgcttgtcaacacctatcaatggatcatcagaaattgggaaactgtgaagattcaatggtctcaggatcccacaatgctatacaataagatggagtttgaaccattccaatccttggtacctaaagctaccagaggtcaatacagtggatttgtgagaacattatttcaacaaatgcgtgatgtactagggacatttgatactgcccagataataaagctgctaccatttgcagcagcaccacctgagcagagcagaatgcagttttcttctctaattgtgaatgtgagggggtcaggaatgagaatactcataaggggcaattcccctgtgttcaactacaataaggcgaccaaaaggcttactgttcttggaaaggacgcaggtgcattaactgaggatccggacgagggggcagccggagtggaatctgcagtattgaggggattcctaattctaggaaaggaggacaaaagatatggaccagcattgagcatcaatgaactgagcaatcttgcaaaaggggagaaagctaatgtgctgatagggcaaggagacgtggtgttggtaatgaaacgaaaacgggactctagcatacttactgacagccagacagcgaccaaaagaattcgaatggccatcaattag
>gi|673249741|gb|KM251540.1|_Influenza_A_virus_(A/duck/Sichuan/NCXN11/2014(H5N1))_segment_1_polymerase_PB2_(PB2)_gene_complete_cds
atggaacgaataaaagaattaagagatctaatgtcacagtcccgcacccgcgagatactaacaaaaaccactgtggaccacatggccataatcaagaaatacacatcgggaagacaagagaagaatcctgccctcagaatgaaatggatgatggcaatgaagtatccgattacagcggacaagagaataatagatatgattcctgaaaggaatgaacaagggcagacactctggagcaagacaaatgatgctgggtcggacagggtgatggtgtcccccctagctgtaacttggtggaataggaatgggccaacgacaaatacagttcattatccaaaagtttacaaaacatacttcgagaaggttgaaaggttaaagcatggaacattcggtcctgtccatttccgaaaccaagttaaaatacgccgccgagttgatacaaaccctggccatgcagatctcagtgccaaagaagcacaagatgtcatcatggaagttgttttcccaaatgaggtgggagctagaatattgacttcagagtcacaattgacaataacgaaagagaagaaagaagagcttcaagattgtaagattgctcccttaatggttgcatacatgttggagagggaactggtccgcaaaaccagattcctacctgtagcaggcggtacaagcagtgtgtacattgaggtactgcacttgactcaaggaacctgctgggagcagatgtacactccaggcggagaagtaagaaatgacgatgttgaccagagtttgatcattgctgctagaaacattgttaggagggcaacggtgtcagcggatccattggcatcactgctggagatgtgtcacagtacacaaattggtggaataaggatggtggacatccttaagcaaaatccaactgaggaacaagctgtggatatatgcagagcagcaatgggtctgaggatcagctcatcctttagttttggaggtttcactttcaaaagaacaagtgggtcatccgtcacgaaagaagaggaagtgcttacgggcaatcttcaaacattaaaaataaaagtacatgaggggtatgaagaattcacaatggtcgggcagagagcaacagctatcctgaggaaagcaactaggaggctgattcagttgatagtaagcgggaggaacgaacagtcaatcgctgaggcaatcattgtagcgatggtgttctcacaggaggattgcatgataaaggcagtacgaggcgatctaaatttcgtaaacagagcaaaccaaaggttaaatcccatgcatcaactcctgagacattttcaaaaggacgccaaggtgctatttcagaattggggaattgaacccattgataatgtcatggggatgatcgggatactacccgacatgactcccagcacagaactgtcattgagaggagtgagaattagtaaaatgggagtggatgaatattccagcactgaaagagtagttgtaagcattgaccgctttttaagggttagagatcagcgggggaatgtactcttatctcccgaagaggtcagcgaaactcagggaacagagaagttgacaataacatattcatcatcaatgatgtgggaaatcaacggtcctgaatcagtgcttgtcaacacctatcaatggatcatcagaaattgggaaactgtgaagattcaatggtctcaggatcccacaatgctatacaataagatggagtttgaaccattccaatccttggtacctaaagctaccagaggtcaatacagtggatttgtgagaacattatttcaacaaatgcgtgatgtactagggacatttgatactgcccagataataaagctgctaccatttgcagcagcaccacctgagcagagcagaatgcagttttcttctctaattgtgaatgtgagggggtcaggaatgagaatactcataaggggcaattcccctgtgttcaactacaataaggcgaccaaaaggcttactgttcttggaaaggacgcaggtgcattaactgaggatccggacgagggggcagccggagtggaatctgcagtattgaggggattcctaattctaggaaaggaggacaaaagatatggaccagcattgagcatcaatgaactgagcaatcttgcaaaaggggagaaagctaatgtgctgatagggcaaggagacgtggtgttggtaatgaaacgaaaacgggactctagcatacttactgacagccagacagcgaccaaaagaattcgaatggccatcaattag
>gi|673536366|dbj|AB979492.1|_Influenza_A_virus_(A/muscovy_duck/Vietnam/LBM636/2014(H5N1))_PB2_gene_for_polymerase_basic_protein_2_complete_cds_segment_1
atggaacgaataaaagaattaagagatctaatgtcacagtcccgcacccgcgagatactaacaaaaaccactgtggaccacatggccataatcaaaaaatacacatcgggaagacaagagaagaatcctgccctcagaatgaaatggatgatggcaatgaagtatccgattacagcggacaagagaataatagatatgattcctgaaaggaatgaacaagggcagacactctggagcaagacaaatgatgctgggtcggacagggtgatggtgtcccccctagctgtaacttggtggaataggaatgggccaacgacaaatacagttcattatccaaaagtttacaaaacatacttcgagaaggttgaaaggttaaagcatggaacattcggtcctgtccatttccgaaaccaagttaaaatacgccgccgagttgatacaaaccctggccatgcagatctcagtgccaaagaagcacaagatgtcatcatggaagttgttttcccaaatgaggtgggagctagaatattgacttcagagtcacaattgacaataacgaaagagaagaaagaagagcttcaagattgtaagattgctcccttaatggttgcatacatgttggagagggaactggtccgcaaaaccagattcctacctgtagcaggcggtacaagcagtgtgtacattgaagtactgcacttgactcaaggaacctgctgggagcagatgtacactccaggcggagaagtaagaaatgacgatgttgaccagagtttgatcattgctgctagaaacattgttaggagagcaacggtgtcagcggatccattggcatcactgctggagatgtgtcacagtacacaaattggtggaataaggatggtggacatccttaagcaaaatccaactgaggaacaagctgtggatatatgcagagcagcaatgggtctgaggatcagctcatcctttagttttggaggtttcactttcaaaagaacaagtgggtcatccgtcacgaaagaagaggaagtgcttacgggcaatcttcaaacattaaaaataaaagtacatgaggggtatgaagaattcacaatggtcgggcagagagcaacagctatcctgaggaaagcaactaggaggctgattcagttgatagtaagcgggaggaacgaacagtcaatcgctgaggcaatcattgtagcgatggtgttctcacaggaggattgcatgataaaggcagtacgaggcgatctaaatttcgtaaacagagcaaaccaaagattaaatcccatgcatcaactcctgagacattttcaaaaggacgccaaggtgctatttcagaattggggaattgaacccattgataatgtcatggggatgatcgggatactacccgacatgactcccagcacagaactgtcattgagaggagtgagaattagtaaaatgggagtggatgaatattccagcactgaaagagtagttgtaagcattgaccgctttttaagggttagagatcagcggggaaatgtactcttatctcccgaagaggtcagcgaaactcagggaacagagaagttgacaataacatattcatcatcaatgatgtgggaaatcaacggtcctgaatcagtgcttgtcaacacctatcaatggatcatcagaaattgggaaactgtgaagattcaatggtctcaggatcccacaatgctatacaataagatggagtttgaaccattccaatccttggtacctaaagctaccagaggtcaatacagtggatttgtgagaacattatttcaacaaatgcgtgatgtactagggacatttgatactgcccagataataaagctgctaccatttgcagcagcaccacctgagcagagcagaatgcagttttcttctctaattgtgaatgtgagggggtcaggaatgagaatactcataaggggcaattcccctgtgttcaactacaataaggcgaccaaaaggcttactgttcttggaaaggacgcaggtgcattaactgaggatccggacgagggggcagccggagtggaatctgcagtattgaggggattcctaattctaggaaaggaggacaaaagatatggaccagcactgagcatcaatgaactgagcaatcttgcaaaaggggagaaagctaatgtgctgatagggcaaggagacgtggtgttggtaatgaaacgaaaacgggactctagcatacttactgacagccagacagcgaccaaaagaattcgaatggccatcaattag
>gi|673536347|dbj|AB979484.1|_Influenza_A_virus_(A/muscovy_duck/Vietnam/LBM635/2014(H5N1))_PB2_gene_for_polymerase_basic_protein_2_complete_cds_segment_1_gi|673536385|dbj|AB979500.1|_Influenza_A_virus1
atggaacgaataaaagaattaagagatctaatgtcacagtcccgcacccgcgagatactaacaaaaaccactgtggaccacatggccataatcaaaaaatacacatcgggaagacaagagaagaatcctgccctcagaatgaaatggatgatggcaatgaagtatccgattacagcggacaagagaataatagatatgattcctgaaaggaatgaacaagggcagacactctggagcaagacaaatgatgctgggtcggacagggtgatggtgtcccccctagctgtaacttggtggaataggaatgggccaacgacaaatacagttcattatccaaaagtttacaaaacatacttcgagaaggttgaaaggttaaagcatggaacattcggtcctgtccatttccgaaaccaagttaaaatacgccgccgagttgatacaaaccctggccatgcagatctcagtgccaaagaagcacaagatgtcatcatggaagttgttttcccaaatgaggtgggagctagaatattgacttcagagtcacaattgacaataacgaaagagaagaaagaagagcttcaagattgtaagattgctcccttaatggttgcatacatgttggagagggaactggtccgcaaaaccagattcctacctgtagcaggcggtacaagcagtgtgtacattgaagtactgcacttgactcaaggaacctgctgggagcagatgtacactccaggcggagaagtaagaaatgacgatgttgaccagagtttgatcattgctgctagaaacattgttaggagagcaacggtgtcagcggatccattggcatcactgctggagatgtgtcacagtacacaaattggtggaataaggatggtggacatccttaagcaaaatccaactgaggaacaagctgtggatatatgcagagcagcaatgggtctgaggatcagctcatcctttagttttggaggtttcactttcaaaagaacaagtgggtcatccgtcacgaaagaagaggaagtgcttacgggcaatcttcaaacattaaaaataaaagtacatgaggggtatgaagaattcacaatggtcgggcagagagcaacagctatcctgaggaaagcaactaggaggctgattcagttgatagtaagcgggaggaacgaacagtcaatcgctgaggcaatcattgtagcgatggtgttctcacaggaggattgcatgataaaggcagtacgaggcgatctaaatttcgtaaacagagcaaaccaaagattaaatcccatgcatcaactcctgagacattttcaaaaggacgccaaggtgctatttcagaattggggaattgaacccattgataatgtcatggggatgatcgggatactacccgacatgactcccagcacagaactgtcattgagaggagtgagaattagtaaaatgggagtggatgaatattccagcactgaaagagtagttgtaagcattgaccgctttttaagggttagagatcagcggggaaatgtactcttatctcccgaagaggtcagcgaaactcagggaacagagaagttgacaataacatattcatcatcaatgatgtgggaaatcaacggtcctgaatcagtgcttgtcaacacctatcaatggatcatcagaaattgggaaactgtgaagattcaatggtctcaggatcccacaatgctatacaataagatggagtttgaaccattccaatccttggtacctaaagctaccagaggtcaatacagtggatttgtgagaacattatttcaacaaatgcgtgatgtactagggacatttgatactgcccagataataaagctgctaccatttgcagcagcaccacctgagcagagcagaatgcagttttcttctctaattgtgaatgtgagggggtcaggaatgagaatactcataaggggcaattcccctgtgttcaactacaataaggcgaccaaaaggcttactgttcttggaaaggacgcaggtgcattaactgaggatccggacgagggggcagccggagtggaatctgcagtattgaggggattcctaattctaggaaaggaggacaaaagatatggaccagcactgagcatcaatgaactgagcaatcttgcaaaaggggagaaagctaatgtgctgatagggcaaggagacgtggtgttggtaatgaaacgaaaacgggactctagcatacttactgacagccagacagcgaccaaaagaattcgaatggccatcaattag
>gi|673536328|dbj|AB979476.1|_Influenza_A_virus_(A/muscovy_duck/Vietnam/LBM634/2014(H5N1))_PB2_gene_for_polymerase_basic_protein_2_complete_cds_segment_1_gi|673536404|dbj|AB979508.1|_Influenza_A_virus1
atggaacgaataaaagaattaagagatctaatgtcacagtcccgcacccgcgagatactaacaaaaaccactgtggaccacatggccataatcaaaaaatacacatcgggaagacaagagaagaatcctgccctcagaatgaaatggatgatggcaatgaagtatccgattacagcggacaagagaataatagatatgattcctgaaaggaatgaacaagggcagacactctggagcaagacaaatgatgctgggtcggacagggtgatggtgtcccccctagctgtaacttggtggaataggaatgggccaacgacaaatacagttcattatccaaaagtttacaaaacatacttcgagaaggttgaaaggttaaagcatggaacattcggtcctgtccatttccgaaaccaagttaaaatacgccgccgagttgatacaaaccctggccatgcagatctcagtgccaaagaagcacaagatgtcatcatggaagttgttttcccaaatgaggtgggagctagaatattgacttcagagtcacaattgacaataacgaaagagaagaaagaagagcttcaagattgtaagattgctcccttaatggttgcatacatgttggagagggaactggtccgcaaaaccagattcctacctgtagcaggcggtacaagcagtgtgtacattgaagtactgcacttgactcaaggaacctgctgggagcagatgtacactccaggcggagaagtaagaaatgacgatgttgaccagagtttgatcattgctgctagaaacattgttaggagagcaacggtgtcagcggatccattggcatcactgctggagatgtgtcacagtacacaaattggtggaataaggatggtggacatccttaagcaaaatccaactgaggaacaagctgtggatatatgcagagcagcaatgggtctgaggatcagctcatcctttagttttggaggtttcactttcaaaagaacaagtgggtcatccgtcacgaaagaagaggaagtgcttacgggcaatcttcaaacattaaaaataaaagtacatgaggggtatgaagaattcacaatggtcgggcagagagcaacagctatcctgaggaaagcaactaggaggctgattcagttgatagtaagcgggaggaacgaacagtcaatcgctgaggcaatcattgtagcgatggtgttctcacaggaggattgcatgataaaggcagtacgaggcgatctaaatttcgtaaacagagcaaaccaaagattaaatcccatgcatcaactcctgagacattttcaaaaggacgccaaggtgctatttcagaattggggaattgaacccattgataatgtcatggggatgatcgggatactacccgacatgactcccagcacagaactgtcattgagaggagtgagaattagtaaaatgggagtggatgaatattccagcactgaaagagtagttgtaagcattgaccgctttttaagggttagagatcagcggggaaatgtactcttatctcccgaagaggtcagcgaaactcagggaacagagaagttgacaataacatattcatcatcaatgatgtgggaaatcaacggtcctgaatcagtgcttgtcaacacctatcaatggatcatcagaaattgggaaactgtgaagattcaatggtctcaggatcccacaatgctatacaataagatggagtttgaaccattccaatccttggtacctaaagctaccagaggtcaatacagtggatttgtgagaacattatttcaacaaatgcgtgatgtactagggacatttgatactgcccagataataaagctgctaccatttgcagcagcaccacctgagcagagcagaatgcagttttcttctctaattgtgaatgtgagggggtcaggaatgagaatactcataaggggcaattcccctgtgttcaactacaataaggcgaccaaaaggcttactgttcttggaaaggacgcaggtgcattaactgaggatccggacgagggggcagccggagtggaatctgcagtattgaggggattcctaattctaggaaaggaggacaaaagatatggaccagcactgagcatcaatgaactgagcaatcttgcaaaaggggagaaagctaatgtgctgatagggcaaggagacgtggtgttggtaatgaaacgaaaacgggactctagcatacttactgacagccagacagcgaccaaaagaattcgaatggccatcaattag
>gi|673536309|dbj|AB979468.1|_Influenza_A_virus_(A/duck/Vietnam/LBM633/2014(H5N1))_PB2_gene_for_polymerase_basic_protein_2_complete_cds_segment_1
atggaacgaataaaagaattaagagatctaatgtcacagtcccgcacccgcgagatactaacaaaaaccactgtggaccacatggccataatcaaaaaatacacatcgggaagacaagagaagaatcctgccctcagaatgaaatggatgatggcaatgaagtatccgattacagcggacaagagaataatagatatgattcctgaaaggaatgaacaagggcagacactctggagcaagacaaatgatgctgggtcggacagggtgatggtgtcccccctagctgtaacttggtggaataggaatgggccaacgacaaatacagttcattatccaaaagtttacaaaacatacttcgagaaggttgaaaggttaaagcatggaacattcggtcctgtccatttccgaaaccaagttaaaatacgccgccgagttgatacaaaccctggccatgcagatctcagtgccaaagaagcacaagatgtcatcatggaagttgttttcccaaatgaggtgggagctagaatattgacttcagagtcacaattgacaataacgaaagagaagaaagaagagcttcaagattgtaagattgctcccttaatggttgcatacatgttggagagggaactggtccgcaaaaccagattcctacctgtagcaggcggtacaagcagtgtgtacattgaagtactgcacttgactcaaggaacctgctgggagcagatgtacactccaggcggagaagtaagaaatgacgatgttgaccagagtttgatcattgctgctagaaacattgttaggagagcaacggtgtcagcggatccattggcatcactgctggagatgtgtcacagtacacaaattggtggaataaggatggtggacatccttaagcaaaatccaactgaggaacaagctgtggatatatgcagagcagcaatgggtctgaggatcagctcatcctttagttttggaggtttcactttcaaaagaacaagtgggtcatccgtcacgaaagaagaggaagtgcttacgggcaatcttcaaacattaaaaataaaagtacatgaggggtatgaagaattcacaatggtcgggcagagagcaacagctatcctgaggaaagcaactaggaggctgattcagttgatagtaagcgggaggaacgaacagtcaatcgctgaggcaatcattgtagcgatggtgttctcacaggaggattgcatgataaaggcagtacgaggcgatctaaatttcgtaaacagagcaaaccaaagattaaatcccatgcatcaactcctgagacattttcaaaaggacgccaaggtgctatttcagaattggggaattgaacccattgataatgtcatggggatgatcgggatactacccgacatgactcccagcacagaactgtcattgagaggagtgagaattagtaaaatgggagtggatgaatattccagcactgaaagagtagttgtaagcattgaccgctttttaagggttagagatcagcggggaaatgtactcttatctcccgaagaggtcagcgaaactcagggaacagagaagttgacaataacatattcatcatcaatgatgtgggaaatcaacggtcctgaatcagtgcttgtcaacacctatcaatggatcatcagaaattgggaaactgtgaagattcaatggtctcaggatcccacaatgctatacaataagatggagtttgaaccattccaatccttggtacctaaagctaccagaggtcaatacagtggatttgtgagaacattatttcaacaaatgcgtgatgtactagggacatttgatactgcccagataataaagctgctaccatttgcagcagcaccacctgagcagagcagaatgcagttttcttctctaattgtgaatgtgagggggtcaggaatgagaatactcataaggggcaattcccctgtgttcaactacaataaggcgaccaaaaggcttactgttcttggaaaggacgcaggtgcattaactgaggatccggacgagggggcagccggagtggaatctgcagtattgaggggattcctaattctaggaaaggaggacaaaagatatggaccagcactgagcatcaatgaactgagcaatcttgcaaaaggggagaaagctaatgtgctgatagggcaaggagacgtggtgttggtaatgaaacgaaaacgggactctagcatacttactgacagccagacagcgaccaaaagaattcgaatggccatcaattag
>gi|673536290|dbj|AB979460.1|_Influenza_A_virus_(A/duck/Vietnam/LBM632/2014(H5N1))_PB2_gene_for_polymerase_basic_protein_2_complete_cds_segment_1
atggaacgaataaaagaattaagagatctaatgtcacagtcccgcacccgcgagatactaacaaaaaccactgtggaccacatggccataatcaaaaaatacacatcgggaagacaagagaagaatcctgccctcagaatgaaatggatgatggcaatgaagtatccgattacagcggacaagagaataatagatatgattcctgaaaggaatgaacaagggcagacactctggagcaagacaaatgatgctgggtcggacagggtgatggtgtcccccctagctgtaacttggtggaataggaatgggccaacgacaaatacagttcattatccaaaagtttacaaaacatacttcgagaaggttgaaaggttaaagcatggaacattcggtcctgtccatttccgaaaccaagttaaaatacgccgccgagttgatacaaaccctggccatgcagatctcagtgccaaagaagcacaagatgtcatcatggaagttgttttcccaaatgaggtgggagctagaatattgacttcagagtcacaattgacaataacgaaagagaagaaagaagagcttcaagattgtaagattgctcccttaatggttgcatacatgttggagagggaactggtccgcaaaaccagattcctacctgtagcaggcggtacaagcagtgtgtacattgaagtactgcacttgactcaaggaacctgctgggagcagatgtacactccaggcggagaagtaagaaatgacgatgttgaccagagtttgatcattgctgctagaaacattgttaggagagcaacggtgtcagcggatccattggcatcactgctggagatgtgtcacagtacacaaattggtggaataaggatggtggacatccttaagcaaaatccaactgaggaacaagctgtggatatatgcagagcagcaatgggtctgaggatcagctcatcctttagttttggaggtttcactttcaaaagaacaagtgggtcatccgtcacgaaagaagaggaagtgcttacgggcaatcttcaaacattaaaaataaaagtacatgaggggtatgaagaattcacaatggtcgggcagagagcaacagctatcctgaggaaagcaactaggaggctgattcagttgatagtaagcgggaggaacgaacagtcaatcgctgaggcaatcattgtagcgatggtgttctcacaggaggattgcatgataaaggcagtacgaggcgatctaaatttcgtaaacagagcaaaccaaagattaaatcccatgcatcaactcctgagacattttcaaaaggacgccaaggtgctatttcagaattggggaattgaacccattgataatgtcatggggatgatcgggatactacccgacatgactcccagcacagaactgtcattgagaggagtgagaattagtaaaatgggagtggatgaatattccagcactgaaagagtagttgtaagcattgaccgctttttaagggttagagatcagcggggaaatgtactcttatctcccgaagaggtcagcgaaactcagggaacagagaagttgacaataacatattcatcatcaatgatgtgggaaatcaacggtcctgaatcagtgcttgtcaacacctatcaatggatcatcagaaattgggaaactgtgaagattcaatggtctcaggatcccacaatgctatacaataagatggagtttgaaccattccaatccttggtacctaaagctaccagaggtcaatacagtggatttgtgagaacattatttcaacaaatgcgtgatgtactagggacatttgatactgcccagataataaagctgctaccatttgcagcagcaccacctgagcagagcagaatgcagttttcttctctaattgtgaatgtgagggggtcaggaatgagaatactcataaggggcaattcccctgtgttcaactacaataaggcgaccaaaaggcttactgttcttggaaaggacgcaggtgcattaactgaggatccggacgagggggcagccggagtggaatctgcagtattgaggggattcctaattctaggaaaggaggacaaaagatatggaccagcactgagcatcaatgaactgagcaatcttgcaaaaggggagaaagctaatgtgctgatagggcaaggagacgtggtgttggtaatgaaacgaaaacgggactctagcatacttactgacagccagacagcgaccaaaagaattcgaatggccatcaattag
>gi|673536271|dbj|AB979452.1|_Influenza_A_virus_(A/muscovy_duck/Vietnam/LBM631/2014(H5N1))_PB2_gene_for_polymerase_basic_protein_2_complete_cds_segment_1
atggaacgaataaaagaattaagagatctaatgtcacagtcccgcacccgcgagatactaacaaaaaccactgtggaccacatggccataatcaaaaaatacacatcgggaagacaagagaagaatcctgccctcagaatgaaatggatgatggcaatgaagtatccgattacagcggacaagagaataatagatatgattcctgaaaggaatgaacaagggcagacactctggagcaagacaaatgatgctgggtcggacagggtgatggtgtcccccctagctgtaacttggtggaataggaatgggccaacgacaaatacagttcattatccaaaagtttacaaaacatacttcgagaaggttgaaaggttaaagcatggaacattcggtcctgtccatttccgaaaccaagttaaaatacgccgccgagttgatacaaaccctggccatgcagatctcagtgccaaagaagcacaagatgtcatcatggaagttgttttcccaaatgaggtgggagctagaatattgacttcagagtcacaattgacaataacgaaagagaagaaagaagagcttcaagattgtaagattgctcccttaatggttgcatacatgttggagagggaactggtccgcaaaaccagattcctacctgtagcaggcggtacaagcagtgtgtacattgaagtactgcacttgactcaaggaacctgctgggagcagatgtacactccaggcggagaagtaagaaatgacgatgttgaccagagtttgatcattgctgctagaaacattgttaggagagcaacggtgtcagcggatccattggcatcactgctggagatgtgtcacagtacacaaattggtggaataaggatggtggacatccttaagcaaaatccaactgaggaacaagctgtggatatatgcagagcagcaatgggtctgaggatcagctcatcctttagttttggaggtttcactttcaaaagaacaagtgggtcatccgtcacgaaagaagaggaagtgcttacgggcaatcttcaaacattaaaaataaaagtacatgaggggtatgaagaattcacaatggtcgggcagagagcaacagctatcctgaggaaagcaactaggaggctgattcagttgatagtaagcgggaggaacgaacagtcaatcgctgaggcaatcattgtagcgatggtgttctcacaggaggattgcatgataaaggcagtacgaggcgatctaaatttcgtaaacagagcaaaccaaagattaaatcccatgcatcaactcctgagacattttcaaaaggacgccaaggtgctatttcagaattggggaattgaacccattgataatgtcatggggatgatcgggatactacccgacatgactcccagcacagaactgtcattgagaggagtgagaattagtaaaatgggagtggatgaatattccagcactgaaagagtagttgtaagcattgaccgctttttaagggttagagatcagcggggaaatgtactcttatctcccgaagaggtcagcgaaactcagggaacagagaagttgacaataacatattcatcatcaatgatgtgggaaatcaacggtcctgaatcagtgcttgtcaacacctatcaatggatcatcagaaattgggaaactgtgaagattcaatggtctcaggatcccacaatgctatacaataagatggagtttgaaccattccaatccttggtacctaaagctaccagaggtcaatacagtggatttgtgagaacattatttcaacaaatgcgtgatgtactagggacatttgatactgcccagataataaagctgctaccatttgcagcagcaccacctgagcagagcagaatgcagttttcttctctaattgtgaatgtgagggggtcaggaatgagaatactcataaggggcaattcccctgtgttcaactacaataaggcgaccaaaaggcttactgttcttggaaaggacgcaggtgcattaactgaggatccggacgagggggcagccggagtggaatctgcagtattgaggggattcctaattctaggaaaggaggacaaaagatatggaccagcactgagcatcaatgaactgagcaatcttgcaaaaggggagaaagctaatgtgctgatagggcaaggagacgtggtgttggtaatgaaacgaaaacgggactctagcatacttactgacagccagacagcgaccaaaagaattcgaatggccatcaattag
>gi|664641430|dbj|AB972704.1|_Influenza_A_virus_(A/duck/Vietnam/LBM570/2014(H5N1))_viral_cRNA_segment_1_complete_sequence
atggaacgaataaaggaattaagagatctaatgtcacagtcccgcacccgcgagatactaacaaaaaccactgtggaccatatggccataatcaagaaatacacatcaggaagacaagagaagaatcctgccctcagaatgaaatggatgatggcaatgaagtatccaattacagcggacaagagaataatagatatgattcctgaaaggaatgaacaagggcagacactctggagcaagacaaatgatgctgggtcggacagggtgatggtgtcccccctagcagtaacttggtggaataggaatgggccaacgacagatacagttcattatccaaaagtttacaaaacatacttcgagaaggttgaaaggttaaagcatggaacattcggtcctgtccatttccgaaaccaagttaaaatacgccgccgagttgatacaaaccctggccatgcagatctcagtgctaaagaagcacaagatgtcatcatggaagttgttttcccaaatgaagtgggagctagaatattgacttcggagtcacaattgacaataacgagagagaagaaagaagagcttcaagattgtaagattgctcccttaatggttgcatacatgttggagagggaactggtccgcaaaaccagattcctacctgtagcaggcggtacaagcagtgtatacattgaggtactgcatttgactcaaggaacctgctgggagcagatgtacactccaggcggagaagtaagaaatgacgatgttgaccagagtttgatcattgctgctagaaacattgttaggagagcaacggtgtcagcagatccattggcatcactgctggagatgtgtcacagtacacaaattggtgggataaggatggtggacatccttaggcaaaacccaactgaggaacaagctgtggatatatgcagagcagcaatgggtctgaggatcagctcatcctttagttttggaggtttcactttcaaaagaacaagtgggtcatccgtcacgaaagaagaggaagtgcttacgggcaaccttcaaacattaaaaataaaagtacatgaggggtatgaagaattcacaatggtcgggcagagagcaacagctatcctgaggaaagcaactaggaggctgattcagttgatagtaagcgggaggaacgaacaatcaatcgctgaggcaatcattgtagcgatggtgttctcacaggaggattgcatgatgaaggcagtccgaggcgatctaaatttcgtaaacagagcaaaccaacgactaaatcccatgcatcaactcctgaggcattttcaaaaggacgcaaaggtactatttcagaattggggaattgaacccattgattatgtcatggggatgatcgggatactacccgacatgactcccagcacagaactgtcattgagaggagtgagaattagtaaaatgggagtggatgaatattccagcactgaaagagtagttgtaagcattgaccgctttttaagggttcgggatcagcggggaaatgtactcttatctcccgaagaggtcagcgaaacccaggggacagagaagttgacaataacatattcatcatcaatgatgtgggaaatcaacggtcctgagtcagtgcttgtcaacacctatcaatggatcatcagaaattgggaaactgtgaagattcaatggtctcaggatcccacgatgctgtacaataagatggagttcgaaccattccaatccttggtacccaaagctaccagaggtcaatacagtggatttgtgagaacattatttcaacaaatgcgtgatgtactagggacatttgatactgtccagataataaagctgctaccatttgcagcagcaccacctgagcagagcagaatgcagttttcttctctaactgtgaatgtgagggggtcaggaatgagaatactcataaggggcaattcccctgtgttcaactacaataaggcgaccaaaagacttactgttcttgggaaggacgcaggtgcattaactgaggatccgaacgagggggcagccggagtggaatctgcagtactgaggggattcctaattctaggcaaggaggacaaaagatatggaccagcattgagcatcaatgagctgagcaatcttgcaaaaggggagaaagctaatgtgctgatagggcaaggagacgtggtgttggtaatgaaacgaaaacgggactctagcatacttactgacagccagacagcgaccaaaagaattcgaatggccatcaattaa
>gi|664641363|dbj|AB972728.1|_Influenza_A_virus_(A/duck/Vietnam/LBM578/2014(H5N1))_viral_cRNA_segment_1_complete_sequence
atggaacgaataaaggaattaagagatctaatgtcacagtcccgcacccgcgagatactaacaaaaaccactgtggaccatatggccataatcaagaaatacacatcaggaagacaagagaagaatcctgccctcagaatgaaatggatgatggcaatgaagtatccaattacagcgaacaagagaataatagatatgattcctgaaaggaatgaacaagggcagacactctggagcaagacaaatgatgctgggtcggacagggtgatggtgtcccccctagcagtaacttggtggaataggaatgggccaacgacagatacagttcattatccaaaagtttacaaaacatacttcgagaaggttgaaaggttaaagcatggaacattcggtcctgtccatttccgaaaccaagttaaaatacgccgccgagttgatacaaaccctggccatgcagatctcagtgctaaagaagcacaagatgtcatcatggaagttgttttcccaaatgaagtgggagctagaatattgacttcggagtcacaattgacaataacgagagagaagaaagaagagcttcaagattgtaagattgctcccttaatggttgcatacatgttggagagggaactggtccgcaaaaccagattcctacctgtagcaggcggtacaagcagtgtatacattgaggtactgcatttgactcaaggaacctgctgggagcagatgtacactccaggcggagaagtaagaaatgacgatgttgaccagagtttgatcattgctgctagaaacattgttaggagagcaacggtgtcagcagatccattggcatcactgctggagatgtgtcacagtacacaaattggtgggataaggatggtggacatccttaggcaaaacccaactgaggaacaagctgtggatatatgcagagcagcaatgggtctgaggatcagctcatcctttagttttggaggtttcactttcaaaagaacaagtgggtcatccgtcacgaaagaagaggaagtgcttacgggcaaccttcaaacattaaaaataaaagtacatgaggggtatgaagaattcacaatggtcgggcagagagcaacagctatcctgaggaaagcaactaggaggctgattcagttgatagtaagcgggaggaacgaacaatcaatcgctgaggcaatcattgtagcgatggtgttctcacaggaggattgcatgatgaaggcagtccgaggcgatctaaatttcgtaaacagagcaaaccaacgactaaatcccatgcatcaactcctgaggcattttcaaaaggacgcaaaggtactatttcagaattggggaattgaacccattgataatgtcatggggatgatcgggatactacccgacatgactcccagcacagaactgtcattgagaggagtgagaattagtaaaatgggagtggatgaatattccagcactgaaagagtagttgtaagcattgaccgctttttaagggttcgggatcagcggggaaatgtactcttatctcccgaagaggtcagcgaaacccaggggacagagaagttgacaataacatattcatcatcaatgatgtgggaaatcaacggtcctgagtcagtgcttgtcaacacctatcaatggatcatcagaaattgggaaactgtgaagattcaatggtctcaggatcccacgatgctgtacaataagatggagttcgaaccattccaatccttggtacccaaagctaccagaggtcaatacagtggatttgtgagaacattatttcaacaaatgcgtgatgtactagggacatttgatactgtccagataataaagctgctaccatttgcagcagcaccacctgagcagagcagaatgcagttttcttctctaactgtgaatgtgagggggtcaggaatgagaatactcataaggggcaattcccctgtgttcaactacaataaggcgaccaaaagacttactgttcttgggaaggacgcaggtgcattaactgaggatccgaacgagggggcagccggagtggaatctgcagtactgaggggattcctaattctaggcaaggaggacaaaagatatggaccagcattgagcatcaatgagctgagcaatcttgcaaaaggggagaaagctaatgtgctgatagggcaaggagacgtggtgttggtaatgaaacgaaaacgggactctagcatacttactgacagccagacagcgaccaaaagaattcgaatggccatcaattaa
>gi|745631604|gb|KP286106.1|_Influenza_A_virus_(A/chicken/Dongguan/3363/2013(H5N6))_segment_1_polymerase_PB2_(PB2)_gene_complete_cds
atggaacgaataaaggaattaagagatctaatgtcacagtcccgcacccgcgagatactaacaaaaaccactgtggaccacatggccataatcaagaaatacacatcgggaagacaagagaagaatcctgccctcagaatgaaatggatgatggcaatgaagtatccgattacagcggacaagagaataatagatatgattcctgaaaggaatgaacaagggcagacactctggagcaagacaaatgatgctgggtcggacagggtgatggtgtcccccctagctgtaacttggtggaataggaatgggccaacgacaaatacagttcattatccaaaagtttacaaaacatacttcgagaaagttgaaaggttaaagcatggaacattcggtcctgtccatttccgaaaccaagttaaaatacgccgccgagttgatacaaaccctggtcatgcagatctcagtgccaaagaagcacaagatgtcatcatggaagttgttttcccaaatgaggtgggagctagaatattgacttcagagtcacaattgacaataacgaaagagaagaaagaagagcttcaagattgtaagattgctcccttaatggttgcatacatgttggagagggaactggtccgcaaaaccagattcctacctgtagcaggcggtacaagcagtgtgtacattgaggtactgcacttgactcaaggaacctgctgggagcagatgtacactccaggcggagaagtaagaaatgacgatgttgaccagagtttgatcattgctgctagaaacattgttaggagagcaacggtgtcagcggatccattggcatcactgctggagatgtgtcacagtacacaaattggtggaataaggatggtggacatccttaagcaaaatccaactgaggaacaagctgtggatatatgcagagcagcaatgggtctgaggatcagctcatcctttagttttggaggtttcactttcaaaagaacaagtgggtcatccgtcacgaaagaagaggaagtgcttacgggcaatcttcagacattaaaaataaaagtacatgaggggtatgaagaattcacaatggtcgggcagagagcaacagctatcctgaggaaagcaactaggaggctgattcagttgatagtaagcgggaggaacgaacaatcaatcgctgaggcaatcattgtagcgatggtgttctcacaggaggattgcatgataaaggcagtacgaggcgatctaaatttcgtaaacagagcaaaccaaagattaaatcccatgcatcaactcctgagacattttcaaaaggacgccaaggtgctatttcagaattggggaattgaacccattgacaatgtcatggggatgatcgggatactacccgacatgactcccagcacagaactgtcattgagaggagtgagaattagtaaaatgggagtggatgaatattccagcactgaaagagtagttgtaagcattgaccgctttttaagggttcgagatcagcggggaaatgtactcttatctcccgaagaggtcagcgaaactcagggaacagaaaagttgacaataacatattcatcatcaatgatgtgggaaatcaatggtcctgaatcagtgcttgtcaacacctatcaatggatcatcagaaattgggaaactgtgaagattcaatggtctcaggatcccacaatgctatacaataagatggagtttgaaccattccaatccttggtacctaaagctaccagaggtcaatacagtggatttgtgagaacattatttcaacaaatgcgtgatgtactagggacatttgatactgcccagataataaagctgctaccatttgcagcagcaccacctgagcagagcagaatgcagttttcttctctaattgtgaatgtgagggggtcagggatgagaatactcataaggggcaattcccctgtgttcaactacaataaggcgaccaaaaggcttactgttcttggaaaggacgcaggtgcattaactgaggatccggacgaggggacagccggagtggaatctgcagtattgaggggattcctaattctaggcaaggaggacaaaagatatggaccagcattgagcatcaatgaactgagcaatcttgcaaaaggggagaaagctaatgtgctgatagggcaaggagacgtggtgttggtaatgaaacgaaaacgggactctagcatacttactgacagccagacagcgaccaaaagaattcgaatggccatcaattag
>gi|745631566|gb|KP286090.1|_Influenza_A_virus_(A/chicken/Shenzhen/2269/2013(H5N6))_segment_1_polymerase_PB2_(PB2)_gene_complete_cds
atggaacgaataaaggaattaagagatctaatgtcacagtcccgcacccgcgagatactaacaaaaaccactgtggaccacatggccataatcaagaaatacacatcgggaaggcaagagaagaatcctgccctcagaatgaaatggatgatggcaatgaagtatccgattacagcggacaagagaataatagatatgattcctgaaaggaatgaacaagggcagacactctggagcaagacaaatgatgctgggtcggacagggtgatggtgtcccccctagctgtaacttggtggaataggaatgggccaacgacaaatacagttcattatccaaaagtttacaaaacatacttcgagaaggttgaaaggttaaagcatggaacattcggtcctgtccatttccgaaaccaagttaaaatacgccgccgagttgatacaaaccctggccatgcagatctcagtgccaaagaagcacaagatgtcatcatggaagttgttttcccaaatgaggtgggagctagaatattgacttcagagtcacaattgacaataacgaaagagaagaaagaagagcttcaagattgtaagattgctcccttaatggttgcatacatgttggagagggaactggtccgcaaaaccagattcctacctgtagcaggcggtacaagcagtgtgtacattgaggtactgcacttgactcaaggaacctgctgggagcagatgtacactccaggcggagaagtaagaaatgacgatgttgaccagagtttgatcattgctgctagaaacattgttaggagagcaacggtgtcagcggatccattggcatcactgctggagatgtgtcacagtacacaaattggtggaataaggatggtggacatccttaagcaaaatccaactgaggaacaagctgtggatatatgcagagcagcaatgggtctgaggatcagctcatcctttagttttggaggtttcactttcaaaagaacaagtgggtcatccgtcacgaaagaagaggaagtgcttacgggcaatcttcagacattaaaaataaaagtacatgaggggtatgaagaattcacaatggtcgggcagagagcaacagctatcctgaggaaagcaactaggaggctgattcagttgatagtaagcgggaggaacgagcaatcaatcgctgaggcaatcattgtagcgatggtgttctcacaggaggattgcatgataaaggcagtacgaggcgatctaaatttcgtaaacagagcaaaccaaagattaaatcccatgcatcaactcctgagacattttcaaaaggacgccaaggtgctatttcagaattggggaattgaacccattgataatgttatggggatgatcgggatactacccgacatgactcccagcacagaactgtcattgagaggagtgagaattagtaaaatgggagtggatgaatattccagcactgaaagagtagttgtaagcattgaccgctttttaagggttcgagatcagcggggaaatgtactcttatctcccgaagaggtcagcgaaactcagggaacagaaaagttgacaataacatattcatcatcaatgatgtgggaaatcaacggtcctgaatcagtgcttgtcaacacctatcaatggatcatcagaaattgggaaactgtgaagattcaatggtctcaggatcccacaatgctatacaataagatggagtttgaaccattccaatccttggtacctaaagctaccagaggtcaatacagtggatttgtgagaacattatttcaacaaatgcgtgatgtactagggacatttgatactgcccagataataaagctgctaccatttgcagcagcaccacctgagcagagcagaatgcagttttcttctctaattgtgaatgtgagggggtcagggatgagaatactcataaggggcaattcccctgtgttcaactacaataaggcgaccaaaaggcttactgttcttggaaaggacgcaggtgcattaactgaggatccggacgagggggcagccggagtggaatctgcagtattgaggggattcctaattctaggcaaggaggacaaaagatatggaccagcattgagcatcaatgaactgagcaatcttgcaaaaggggagaaagctaatgtgctgatagggcaaggagacgtggtgttggtaatgaaacgaaaacgggactctagcatacttactgacagccagacagcgaccaaaagaattcgaatggccatcaattag
>gi|745628778|gb|KP284970.1|_Influenza_A_virus_(A/chicken/Shenzhen/1395/2013(H5N6))_segment_1_polymerase_PB2_(PB2)_gene_complete_cds
atggaacgaataaaggaattaagagatctaatgtcacagtcccgcacccgcgagatactaacaaaaaccactgtggaccacatggccataatcaagaaatacacatcgggaagacaagagaagaatcctgccctcagaatgaaatggatgatggcaatgaagtatccgattacagcggacaagagaataatagatatgattcctgaaaggaatgaacaagggcagacactctggagcaagacaaatgatgctgggtcggacagggtgatggtgtcccccctagctgtaacttggtggaataggaatgggccaacgacaaatacagttcattatccaaaagtttacaaaacatacttcgagaaagttgaaaggttaaagcatggaacattcggtcctgtccatttccgaaaccaagttaaaatacgccgccgagttgatacaaaccctggccatgcagatctcagtgccaaagaagcacaagatgtcatcatggaagttgttttcccaaatgaggtgggagctagaatattgacttcagagtcacaattgacaataacgaaagagaagaaagaagagcttcaagattgtaagattgctcccttaatggttgcatacatgttggagagggaactggtccgcaaaaccagattcctacctgtagcaggcggtacaagcagtgtgtacattgaggtactgcacttgactcaaggaacctgctgggagcagatgtacactccaggcggagaagtaagaaatgacgatgttgaccagagtttgatcattgctgctagaaacattgttaggagagcaacggtgtcagcggatccattggcatcactgctggagatgtgtcacagtacacaaattggtggaataaggatggtggacatccttaagcaaaatccaactgaggaacaagctgtggatatatgcagagcagcaatgggtctgaggatcagctcatcctttagttttggaggtttcactttcaaaagaacaagtgggtcatccttcacgaaagaagaggaagtgcttacgggcaatcttcagacattaaaaataaaagtacatgaggggtatgaagaattcacaatggtcgggcagagagcaacagctatcctgaggaaagcaactaggaggctgattcagttgatagtaagcgggaggaacgaacaatcaatcgctgaggcaatcattgtagcgatggtgttctcacaggaggattgcatgataaaggcagtacgaggcgatctaaatttcgtaaacagagcaaaccaaagattaaaccccatgcatcaactcctgagacattttcaaaaggacgccaaggtgctatttcagaattggggaattgaacccattgacaatgtcatggggatgatcgggatactacccgacatgactcccagcacagaactgtcattgagaggagtgagaattagtaaaatgggagtggatgaatattccagcactgaaagagtagttgtaagcattgaccgctttttaagggttcgagatcagcggggaaatgtactcttatctcccgaagaggtcagcgaaactcagggaacagaaaagttgacaataacatattcatcatcaatgatgtgggaaatcaacggtcctgaatcagtgcttgtcaacacctatcaatggatcatcagaaattgggaaactgtgaagattcaatggtctcaggatcccacaatgctatacaataagatggagtttgaaccattccaatccttggtacctaaagctaccagaggtcaatacagtggatttgtgagaacattatttcaacaaatgcgtgatgtactagggacatttgatactgcccagataataaagctgctaccatttgcagcagcaccacctgagcagagcagaatgcagttttcttctctaattgtgaatgtgagggggtcagggatgagaatactcataaggggcaattcccctgtgttcaactacaataaggcgaccaaaaggcttactgttcttggaaaggacgcaggtgcattaactgaggatccggacgagggggcagccggagtggaatctgcagtattgaggggattcctaattctaggcaaggaggacaaaagatatggaccagcattgagcatcaatgaactgagcaatcttgcaaaaggggagaaagctaatgtgctgatagggcaaggagacgtggtgttggtaatgaaacggaaacgggactctagcatacttactgacagccagacagcgaccaaaagaattcgaatggccatcaattag
>gi|673249739|gb|KM251539.1|_Influenza_A_virus_(A/duck/Sichuan/NCXN10/2014(H5N1))_segment_1_polymerase_PB2_(PB2)_gene_complete_cds
atggaacgaataaaagaattaagagatctaatgtcacagtcccgcacccgcgagatactaacaaaaaccactgtggaccacatggccataatcaagaaatacacatcgggaagacaagagaagaatcctgccctcagaatgaaatggatgatggcaatgaagtatccgattacagcggacaagagaataatagatatgattcctgaaaggaatgaacaagggcagacactctggagcaagacaaatgatgctgggtcggacagggtgatggtgtcccccctagctgtaacttggtggaataggaatgggccaacgacaaatacagttcattatccaaaagtttacaaaacatacttcgagaaggttgaaaggttaaagcatggaacattcggtcctgtccatttccgaaaccaagttaaaatacgccgccgagttgatacaaaccctggccatgcagatctcagtgccaaagaagcacaagatgtcatcatggaagttgttttcccaaatgaggtgggagctagaatattgacttcagagtcacaattgacaataacgaaagagaagaaagaagagcttcaagattgtaagattgctcccttaatggttgcatacatgttggagagggaactggtccgcaaaaccagattcctacctgtagcaggcggtacaagcagtgtgtacattgaggtactgcacttgactcaaggaacctgctgggagcagatgtactctccaggcggagaagtaagaaatgacgatgttgaccagagtttgatcattgctgctagaaacattgttaggagggcaacggtgtcagcggatccattggcatcactgctggagatgtgtcacagtacacaaattggtggaataaggatggtggacatccttaagcaaaatccaactgaggaacaagctgtggatatatgcagagcagcaatgggtctgaggatcagctcatcctttagttttggaggtttcactttcaaaagaacaagtgggtcatctgtcacgaaagaagaggaagtgcttacgggcaatcttcaaacattaaaaataaaagtacatgaggggtatgaagaattcacaatggtcgggcagagagcaacagctatcctgaggaaagcaactaggaggctgattcagttgatagtaagcgggaggaacgaacagtcaatcgctgaggcaatcattgtagcgatagtgttctcacaggaggattgcatgataaaggcagtacgaggcgatctaaatttcgtaaacagagcaaaccaaaggttaaatcccatgcatcaactcctgagacattttcaaaaggacgccaaggtgctatttcagaattggggaattgaacccattgataatgtcatggggatgatcgggatactacctgacatgactcccagcacagaactgtcattgagaggagtgagaattagtaaaatgggagtggatgaatattccagcactgaaagagtagttgtaagcattgaccgctttttaagggttagagatcagcggggaaatgtactcttatctcccgaagaggtcagcgaaactcagggaacagagaagttgacaataacatattcatcatcaatgatgtgggaaatcaacggtcctgaatcagtgcttgtcaacacctatcaatggatcatcagaaattgggaaactgtgaagattcaatggtctcaggatcccacaatgctatacaataagatggagtttgaaccattccaatccttggtacctaaagctaccagaggtcaatacagtggatttgtgagaacattatttcaacaaatgcgtgatgtactagggacatttgatactgcccagataataaagctgctaccatttgcagcagcaccacctgagcagagcagaatgcagttttcttctctaattgtgaatgtgagggggtcaggaatgagaatactcataaggggcaattcccctgtgttcaactacaataaggcgaccaaaaggcttactgttcttggaaaggacgcaggtgcattaactgaggatccggacgagggggcagccggagtggaatctgcagtattgaggggattcctaattctaggaaaggaggacaaaagatatggaccagcattgagcatcaatgaactgagcaatcttgcaaaaggggagaaagctaatgtgctgatagggcaaggagacgtggtgttggtaatgaaacgaaaacgggactctagcatacttactgacagccagacagcgaccaaaagaattcgaatggccatcaattag
>gi|639126630|gb|KJ754142.1|_Influenza_A_virus_(A/duck/Guangdong/GD01/2014(H5N6))_segment_1_polymerase_PB2_(PB2)_gene_complete_cds
atggaacgaataaaggaattaagagatctaatgtcacagtcccgcacccgcgagatactaacaaaaaccactgtggaccacatggccataatcaagaaatacacatcgggaagacaagagaagaatcctgccctcagaatgaaatggatgatggcaatgaagtatccgattacagcggacaagagaataatagatatgattcctgaaaggaatgaacaagggcagacactctggagcaagacaaatgatgctgggtcggacagggtgatggtgtcccccctagctgtaacttggtggaataggaatgggccaacgacaaatacagttcattatccaaaagtttacaaaacatacttcgagaaagttgaaaggttaaagcatggaacattcggtcctgtccatttccgaaaccaagttaaaatacgccgccgagttgatacaaaccctggccatgcagatctcagtgccaaagaagcacaagatgtcatcatggaagttgttttcccaaatgaggtgggagctagaatattgacttcagagtcacaattgacaataacgaaagagaagaaagaagagcttcaagattgtaagattgctcccttaatggttgcatacatgttggagagggaactggtccgcaaaaccagattcctacctgtagcaggcggtacaagcagtgtgtacattgaggtactgcacttgactcaaggaacctgctgggagcagatgtacactccaggcggagaagtaagaaatgacgatgttgaccagagtttgatcattgctgctagaaacattgttaggagagcaacggtgtcagcggatccattggcatcactgctggagatgtgtcacagtacacaaattggtggaataaggatggtggacatccttaagcaaaatccaactgaggaacaagctgtggatatatgcagagcagcaatgggtctgaggatcagctcatcctttagttttggaggtttcactttcaaaagaacaagtgggtcatccgtcacgaaagaagaggaagtgcttacgggcaatcttcagacattaaaaataaaagtacatgaggggtatgaagaattcacaatggtcgggcagagagcaacagctatcctgaggaaagcaactaggaggctgattcagttgatagtaagcgggaggaacgaacaatcaatcgctgaggcaatcattgtagcgatggtgttctcacaggaggattgcatgataaaggcagtacgaggcgatctaaatttcgtaaacagagcaaaccaaagattaaatcccatgcatcaactcctgagacattttcaaaaggacgccaaggtgctatttcagaattggggaattgaacccattgacaatgtcatggggatgatcgggatactacccgacatgactcccagcacagaactgtcattgagaggagtgagaattagtaaaatgggagtggatgaatattccagcactgaaagagtagttgtaagcattgaccgctttttaagggttcgagatcagcggggaaatgtactcttatctcccgaagaggtcagcgaaactcagggaacagaaaagttgacaataacatattcatcatcaatgatgtgggaaatcaatggtcctgaatcagtgcttgtcaacacctatcaatggatcatcagaaattgggaaactgtgaagattcaatggtctcaggatcccacaatgctatacaataagatggagtttgaaccattccaatccttggtacctagagctaccagaggtcaatacagtggatttgtgagaacattatttcaacaaatgcgtgatgtactagggacatttgatactgcccagataataaagctgctaccatttgcagcagcaccacctgagcagagcagaatgcagttttcttctctaattgtgaatgtgagggggtcagggatgagaatactcataaggggcaattcccctgtgttcaactacaataaggcgaccaaaaggcttactgttcttggaaaggacgcaggtgcattaactgaggatccggaagagggggcagccggagtggaatctgcagtattgaggggattcctaattctaggcaaggaggacaaaagatatggaccagcattgagcatcaatgaactgagcaatcttgcaaaaggggagaaagctaatgtgctgatagggcaaggagacgtggtgttggtaatgaaacgaaaacgggactctagcatacttactgacagccagacagcgaccaaaagaattcgaatggccatcaattag
>gi|723801861|dbj|LC010717.1|_Influenza_A_virus_(A/muscovy_duck/Vietnam/LBM668/2014(H5N1))_viral_cRNA_segment_1_complete_sequence_gi|723801899|dbj|LC010733.1|_Influenza_A_virus_(A/muscovy_duck/Vietname
atggaacgaataaaagaattaagagatctaatgtcacagtcccgcacccgcgagatactaacaaaaaccactgtggaccatatggccataatcaagaaatacacatcaggaagacaagagaagaatcctgccctcagaatgaaatggatgatggcaatgaagtatccaattacagcggacaagagaataatagatatgattcctgaaaggaatgaacaagggcagacactctggagcaagacaaatgatgctgggtcggacagggtgatggtgtcccccctagcagtaacttggtggaataggaatgggccaacgacagatacagttcattatccaaaagtttacaaaacatacttcgagaaggttgaaaggttaaagcatggaacattcggtcctgtccatttccgaaaccaagttaaaatacgccgccgagttgatacaaaccctggccatgcagatctcagtgctaaagaagcacaagatgtcatcatggaagttgttttcccaaatgaagtgggagctagaatattgacttcggagtcacaattgacaataacgagagagaagaaagaagagcttcaagattgtaagattgctcccttaatggttgcatacatgttggagagggaactggtccgcaaaaccagattcctacctgtagcaggcggtacaagcagtgtatacattgaggtactgcatttgactcaaggaacctgctgggagcagatgtacactccaggcggagaagtaagaaatgacgatgttgaccagagtttgatcattgctgctagaaacattgttaggagagcaacggtgtcagcagatccattggcatcactgctggagatgtgtcacagtacacaaattggtgggataaggatggtggacatccttaggcaaaacccaactgaggaacaagctgtggatatatgcagagcagcaatgggtctgaggattagctcatcctttagttttggaggtttcactttcaaaagaacaagtgggtcatccgtcacgaaagaagaggaagtgcttacgggcaaccttcaaacattaaaaataaaagtacatgaggggtatgaagaattcacaatggtcgggcagagagcaacagctatcctgaggaaagcaactaggaggctaattcagttgatagtaagcgggaggaacgaacaatcaatcgctgaggcaatcattgtagcgatggtgttctcacaggaggattgcatgatgaaggcagtccgaggcgatctaaatttcgtaaacagagcaaaccaacgattaaatcccatgtatcaactcctgaggcattttcaaaaggacgcaaaggtgctatttcagaattggggaattgaacccattgataatgtcatggggatgatcgggatactacccgacatgactcccagcacagaactgtcattgagaggagtgagaattagtaaaatgggagtggatgaatattccagcactgaaagagtagttgtaagcattgaccgctttttaagggttcgggatcagcggggaaatgtactcttatctcccgaagaggtcagcgaaacccaggggacagagaagttgacaataacatattcatcatcaatgatgtgggaaatcaacggtcctgagtcagtgcttgtcaacacctatcaatggatcatcagaaattgggaaactgtgaagattcaatggtctcaggatcccacgatgctgtacaataagatggagttcgaaccattccaatccttggtacccaaagctaccagaggtcaatacagtggatttgtgagaacattatttcaacaaatgcgtgatgtactagggacatttgatactgtccagataataaagctgctaccatttgcagcagcaccacctgagcagagcagaatgcagttttcttctctaactgtgaatgtgagggggtcaggaatgagaatactcataaggggcaattcccctgtgttcaactacaataaggcgaccaaaagacttactgttcttgggaaggacgcaggtgcattaactgaggatccgaacgagggggcagccggagtggaatctgcagtactgaggggattcctaattctaggcaaggaggacaaaagatatggaccagcattgagcattgatgagctgagcaatcttgcaaaaggggagaaagctaatgtgctgatagggcaaggagacgtggtgttggtaatgaaacgaaaacgggactctagcatacttactgacagccagacagcgaccaaaagaattcgaatggccatcaattaa
>gi|745628893|gb|KP285018.1|_Influenza_A_virus_(A/duck/Dongguan/3069/2013(H5N6))_segment_1_polymerase_PB2_(PB2)_gene_complete_cds
atggaacgaataaaggaattaagagatctaatgtcacagtcccgcacccgcgagatactaacaaaaaccactgtggaccacatggccataatcaagaaatacacatcgggaagacaagagaagaatcctgccctcagaatgaaatggatgatggcaatgaagtatccgattacagcggacaagagaataatagatatgattcctgaaaggaatgaacaagggcagacactctggagcaagacaaatgatgctgggtcggacagggtgatggtgtcccccctagctgtaacttggtggaataggaatgggccaacgacaaatacagttcattatccaaaagtttacaaaacatacttcgagaaggttgaaaggttaaagcatggaacattcggtcctgtccatttccgaaaccaagttaaaatacgccgccgagttgatacaaaccctggccatgcagatctcagtgccaaagaagcacaagatgtcatcatggaagttgttttcccaaatgaggtgggagctagaatattgacttcagagtcacaattgacaataacgaaagagaagaaagaagagcttcaagattgtaagattgctcccttaatggttgcatacatgttggagagggaactggtccgcaaaaccagattcctacctgtagcaggcggtacaagcagtgtgtacattgaggtactgcacttgactcaaggaacctgctgggagcagatgtacactccaggcggagaagtaagaaatgacgatgttgaccagagtttgatcattgctgctagaaacattgttaggagagcaacggtgtcagcggatccattggcatcactgctggagatgtgtcacagtacacaaattggtggaataaggatggtggacatccttaagcaaaatccaactgaggaacaagctgtggatatatgcagagcagcaatgggtctgaggatcagctcatcctttagttttggaggtttcactttcaaaagaacaagtgggtcatccgtcacgaaagaagaggaagtgcttacgggcaatcttcagacattaaaaataaaagtacatgaggggcatgaagaattcacaatggtcgggcagagagcaacagctatcctgaggaaagcaactaggaggctgattcagttgatagtaagcgggaggaacgaacaatcaatcgctgaggcaatcattgtagcgatggtgttctcacaggaggattgcatgataaaggcagtacgaggcgatctaaatttcgtaaacagagcaaaccaaagattaaatcccatgcatcaactcctgagacattttcaaaaggacgccaaggtgctatttcagaattggggaattgaacccattgataatgtcatggggatgatcgggatactacccgacatgactcccagcacagaactgtcattgagaggagtgagaattagtaaaatgggagtggatgaatattccagcactgaaagagtagttgtaagcattgaccgctttttaagggttcgagatcagcggggaaatgtactcttatctcccgaagaggtcagcgaaactcagggaacagaaaagttgacaataacatattcatcatcaatgatgtgggaaatcaacggtcctgaatcagtgcttgtcaacacctatcaatggatcatcagaaattgggaaactgtgaagattcaatggtctcaggatcccacaatgttatacaataagatggagtttgaaccattccaatccttggtacctaaagctaccagaggtcaatacagtggatttgtgagaacattatttcaacaaatgcgtgatgtactagggacatttgacactgcccagataataaagctgctaccatttgcagcagcaccacctgagcagagcagaatgcagttttcttctctaattgtaaatgtgagggggtcagggatgagaatactcataaggggcaattcccctgtgttcaactacaataaggcgaccaaaaggcttactgttcttggaaaggacgcaggtgcattaactgaggatccggacgagggggcagccggagtggaatctgcagtattgaggggattcctaattctaggcaaggaggacaaaagatatggaccagcattgagcatcaatgaactgagcaatcttgcaaaaggggaaaaagctaatgtgctgatagggcaaggagacgtggtgttggtaatgaaacgaaaacgggactctagcatacttactgacagccagacagcgaccaaaagaattcgaatggccatcaattag
>gi|745628759|gb|KP284962.1|_Influenza_A_virus_(A/chicken/Shenzhen/552/2013(H5N6))_segment_1_polymerase_PB2_(PB2)_gene_complete_cds
atggaacgaataaaggaattaagagatctaatgtcacagtcccgcacccgcgagatactaacaaaaaccactgtggaccacatggccataatcaagaaatacacatcgggaaggcaagagaagaatcctgccctcagaatgaaatggatgatggcaatgaaatatccgattacagcggacaagagaataatagatctgattcctgaaaggaatgaacaagggcagacactctggagcaagacaaatgatgctgggtcggacagggtgatggtgtcccccctagctgtaacttggtggaataggaatgggccaacgacaaatacagttcattatccaaaagtttacaaaacatacttcgagaaggttgaaaggttaaagcatggaacattcggtcctgtccatttccgaaaccaagttaaaatacgccgccgagttgatacaaaccctggccatgcagatctcagtgccaaagaagcacaagatgtcatcatggaagttgttttcccaaatgaggtgggagctagaatattgacttcagagtcacaattgacaataacgaaagagaagaaagaagagcttcaagattgtaagattgctcccttaatggttgcatacatgttggagagggaactggtccgcaaaaccagattcctacctgtagcaggcggtacaagcagtgtgtacattgaggtactgcacttgactcaaggaacctgctgggagcagatgtacactccaggcggagaagtaagaaatgacgatgttgaccagagtttgatcattgctgctagaaacattgttaggagagcaacggtgtcagcggatccattggcatcactgctggagatgtgtcacagtacacaaattggtggaataaggatggtggacatccttaagcaaaatccaactgaggaacaagctgtggatatatgcagagcagcaatgggtctgaggatcagctcatcctttagttttggaggtttcactttcaaaagaacaagtgggtcatccgtcacgaaagaagaggaagtgcttacgggcaatcttcagacattaaaaataaaagtacatgaggggtatgaagaattcacaatggtcgggcagagagcaacagctatcctgaggaaagcaactaggaggctgattcagttgatagtaagcgggaggaacgaacaatcaatcgctgaggcaatcattgtagcgatggtgttctcacaggaggattgcatgataaaggcagtacgaggcgatctaaatttcgtaaacagagcaaaccaaagattaaatcccatgcatcaactcctgagacattttcaaaaggacgccaaggtgctatttcagaattggggaattgaacccattgataatgttatggggatgatcgggatactacccgacatgactcccagcacagaactgtcattgagaggagtgagaattagtaaaatgggagtggatgaatattccagcactgaaagagtagttgtaagcattgaccgctttttaagggttcgagatcagcggggaaatgtactcttatctcccgaagaggtcagcgaaactcagggaacagaaaagttgacaataacatattcatcatcaatgatgtgggaaatcaacggtcctgaatcagtgcttgtcaacacctatcaatggatcatcagaaattgggaaactgtgaagattcaatggtctcaggatcccacaatgctatacaataagatggagtttgaaccattccaatccttggtacctaaagctaccagaggtcaatacagtggatttgtgagaacattatttcaacaaatgcgtgatgtactagggacatttgatactgcccagataataaagctgctaccatttgcagcagcaccacctgagcagagcagaatgcagttttcttctctaattgtgaatgtgagggggtcagggatgagaatactcataaggggcaattcccctgtgttcaactacaataaggcgaccaaaaggcttactgttcttggaaaggacgcaggtgcattaactgaggatccggacgagggggcagccggagtggaatctgcagtattgaggggattcctaattctaggcaaggaggacaaaagatatggaccagcattgagcatcaatgaactgagcaatcttgcaaaaggggagaaagctaatgtgctgatagggcaaggagacgtggtgttggtaatgaaacgaaaacgggactctagcatacttactgacagccagacagcgaccaaaagaattcgagtggccatcaattag
>gi|692112516|gb|KM496962.1|_Influenza_A_virus_(A/chicken/Laos/LPQ001/2014(H5N6))_segment_1_polymerase_PB2_(PB2)_gene_complete_cds
atggaacgaataaaggaattaagagatctaatgtcacagtcccgcacccgcgagatactaacaaaaaccactgtggaccacatggccataatcaagaaatacacatcgggaaggcaagagaagaatcctgccctcagaatgaaatggatgatggcaatgaagtatccgattacagcggacaagagaataatagatatgattcctgaaaggaatgaacaagggcagacactctggagcaagacaaatgatgctgggtcggacagggtgatggtgtcccccctagctgtaacttggtggaataggaatgggccaacgacaaatacagttcattatccaaaagtttacaaaacatacttcgagaaggttgaaaggttaaagcatggaacattcggtcctgtccatttccgaaaccaagttaaaatacgccgccgagttgatacaaaccctggccatgcagatctcagtgccaaagaagcacaagatgtcatcatggaagttgttttcccaaatgaggtgggagctagaatattgacttcagagtcacaattgacaataacgaaagagaagaaagaagagcttcaagattgtaagattgctcccttaatggttgcatacatgttggagagggaactggtccgcaaaaccagattcctacctgtagcaggcggtacaagcagtgtgtacattgaggtactgcacttgactcaaggaacctgctgggagcagatgtacactccaggcggagaagtaagaaatgacgatgttgaccagagtttgatcattgctgctagaaacattgttaggagagcaacggtgtcagcggatccattggcatcactgctggagatgtgtcacagtacacaaattggtggaataaggatggtggacatccttaagcaaaatccaactgaggaacaagctgtggatatatgcagagcagcaatgggtctgaggatcagctcatcctttagttttggaggtttcactttcaaaagaacaagtgggtcatccgtcacgaaagaagaggaagtgcttacgggcaatcttcagacattaaaaataaaagtacatgaggggtatgaagaattcacaatggtcgggcagagagcaacagctatcctgaggaaagcaactaggaggctgattcagttgatagtaagcgggaggaacgaacaatcaatcgctgaggcaatcattgtagcgatggtgttctcacaggaggattgcatgataaaggcagtacgaggtgatctaaatttcgtaaacagagcaaaccaaagattaaatcccatgcatcaactcctgagacattttcaaaaggacgccaaggtgctatttcagaattggggaattgaacccattgataatgttatggggatgatcgggatactacccgacatgactcccagcacagaactgtcattgagaggagtgagaattagtaaaatgggagtggatgaatattccagcactgaaagagtagttgtaagcattgaccgctttttaagggttcgagatcagcggggaaatgtactcttatctcccgaagaggtcagcgaaactcagggaacagaaaagttgacaataacatattcatcatcaatgatgtgggaaatcaacggtcctgaatcagtgcttgtcaacacctatcaatggatcatcagaaattgggaaactgtgaagattcaatggtctcaggatcccacaatgctatacaataagatggagtttgaaccattccaatccttggtacctaaagctaccagaggtcaatacagtggatttgtgagaacattatttcaacaaatgcgtgatgtactagggacatttgatactgcccagataataaagctgctaccatttgcagctgcaccacctgaacagagcagaatgcagttttcttctctaattgtgaatgtgagggggtcagggatgagaatactcataaggggcaattcccctgtgttcaactacaataaggcgaccaaaaggcttactgttcttggaaaggacgcaggtgcattaactgaggatccggacgagggggcagccggagtggaatctgcagtattgaggggattcctaattctaggcaaggaggacaaaagatatggaccagcattgagcatcaatgaactgagcaatcttgcaaaaggggagaaagctaatgtgctgatagggcaaggagacgtggtgttggtaatgaaacgaaaacgggactctagcatacttactgacagccagacagcgaccaaaagaattcgaatggccatcaattag
>gi|673245431|gb|KM234812.1|_Influenza_A_virus_(A/duck/Jiangxi/JXA132023/2013(H5N2))_segment_1_polymerase_PB2_(PB2)_gene_complete_cds
atggaacgaataaaggaattaagagatctaatgtcacagtcccgcacccgcgagatactaacaaaaaccactgtggaccacatggccataatcaagaaatacacatcgggaaggcaagagaagaatcctgccctcagaatgaaatggatgatggcaatgaagtatccgattacagcggacaagagaataatagatatgattcctgaaaggaatgaacaagggcagacactctggagcaagacaaatgatgctgggtcggacagggtgatggtgtcccccctagctgtaacttggtggaataggaatgggccaacgacaaatacagttcattatccaaaagtttacaaaacatacttcgagaaggttgaaaggttaaagcatggaacattcggtcctgtccatttccgaaaccaagttaaaatacgccgccgagttgatacaaaccctggccatgcagatctcagtgccaaagaagcacaagatgtcatcatggaagttgttttcccaaatgaggtgggagctagaatattgacttcagagtcacaattgacaataacgaaagagaagaaagaagagcttcaagattgtaagattgctcccttaatggttgcatacatgttggagagggaactggtccgcaaaaccagattcctacctgtagcaggcggtacaagcagtgtgtacattgaggtactgcacttgactcaaggaacctgctgggagcagatgtacaccccaggcggagaagtaagaaatgacgatgttgaccagagtttgatcattgctgctagaaacattgttaggagagcaacggtgtcagcggatccattggcatcactgctggagatgtgtcacagtacacaaattggtggaataaggatggtggacatccttaagcaaaatccaactgaggaacaagctgtggatatatgcagagcagcaatgggtctgaggatcagctcatcctttagttttggaggtttcactttcaaaagaacaagtgggtcatccgtcacgaaagaagaggaagtgcttacgggcaatcttcagacattaaaaataaaagtacatgaggggtatgaagaattcacaatggtcgggcagagagcaacagctatcctgaggaaagcaactaggaggctgattcaattgatagtaagcgggaggaacgaacaatcaatcgctgaggcaatcattgtagcgatggtgttctcacaggaggattgcatgataaaggcagtacgaggcgatctaaatttcgtaaacagagcaaaccaaagattaaatcccatgcatcaactcctgagacattttcaaaaggacgccaaggtgctatttcagaattggggaattgaacccattgataatgttatggggatgatcgggatactacccgacatgactcccagcacagaactgtcattgagaggagtgagaattagtaaaatgggagtggatgaatattccagcactgaaagagtagttgtaagcattgaccgctttttaagggttcgagatcagcggggaaatgtactcttatctcccgaagaggtcagcgaaactcagggaacagaaaagttgacaataacatattcatcatcaatgatgtgggaaatcaacggtcctgaatcagtgcttgtcaacacctatcaatggatcatcagaaattgggaaactgtgaagattcaatggtctcaggatcccacaatgctatacaataagatggagtttgaaccattccaatccttggtacctaaagctaccagaggtcaatacagtggatttgtgagaacattatttcaacaaatgcgtgatgtactagggacatttgatactgcccagataataaagctgctaccatttgcagcagcaccacctgagcagagcagaatgcagttttcttctctaattgtgaatgtgagggggtcagggatgagaatactcataaggggcaattcccctgtgttcaactacaataaggcgaccaaaaggcttactgttcttggaaaggacgcaggtgcattaactgaggatccggacgagggggtagccggagtggaatctgcagtattgaggggattcctaattctaggcaaggaggacaaaagatatggaccagcattgagcatcaatgaactgagcaatcttgcaaaaggggagaaagctaatgtgctgatagggcaaggagacgtggtgttggtaatgaaacgaaaacgggactctagcatacttactgacagccagacagcgaccaaaagaattcgaatggccatcaattag
>gi|673245412|gb|KM234807.1|_Influenza_A_virus_(A/duck/Jiangxi/JXA131996/2013(H5N2))_segment_1_polymerase_PB2_(PB2)_gene_complete_cds
atggaacgaataaaggaattaagagatctaatgtcacagtcccgcacccgcgagatactaacaaaaaccactgtggaccacatggccataatcaagaaatacacatcgggaaggcaagagaagaatcctgccctcagaatgaaatggatgatggcaatgaagtatccgattacagcggacaagagaataatagatatgattcctgaaaggaatgaacaagggcagacactctggagcaagacaaatgatgctgggtcggacagggtgatggtgtcccccctagctgtaacttggtggaataggaatgggccaacgacaaatacagttcattatccaaaagtttacaaaacatacttcgagaaggttgaaaggttaaagcatggaacattcggtcctgtccatttccgaaaccaagttaaaatacgccgccgagttgatacaaaccctggccatgcagatctcagtgccaaagaagcacaagatgtcatcatggaagttgttttcccaaatgaggtgggagctagaatattgacttcagagtcacaattgacaataacgaaagagaagaaagaagagcttcaagattgtaagattgctcccttaatggttgcatacatgttggagagggaactggtccgcaaaaccagattcctacctgtagcaggcggtacaagcagtgtgtacattgaggtactgcacttgactcaaggaacctgctgggagcagatgtacaccccaggcggagaagtaagaaatgacgatgttgaccagagtttgatcattgctgctagaaacattgttaggagagcaacggtgtcagcggatccattggcatcactgctggagatgtgtcacagtacacaaattggtggaataaggatggtggacatccttaagcaaaatccaactgaggaacaagctgtggatatatgcagagcagcaatgggtctgaggatcagctcatcctttagttttggaggtttcactttcaaaagaacaagtgggtcatccgtcacgaaagaagaggaagtgcttacgggcaatcttcagacattaaaaataaaagtacatgaggggtatgaagaattcacaatggtcgggcggagagcaacagctatcctgaggaaagcaactaggaggctgattcaattgatagtaagcgggaggaacgaacaatcaatcgctgaggcaatcattgtagcgatggtgttctcacaggaggattgcatgataaaggcagtacgaggcgatctaaatttcgtaaacagagcaaaccaaagattaaatcccatgcatcaactcctgagacattttcaaaaggacgccaaggtgctatttcagaattggggaattgaacccattgataatgttatggggatgatcgggatactacccgacatgactcccagcacagaactgtcattgagaggagtgagaattagtaaaatgggagtggatgaatattccagcactgaaagagtagttgtaagcattgaccgctttttaagggttcgagatcagcggggaaatgtactcttatctcccgaagaggtcagcgaaactcagggaacagaaaagttgacaataacatattcatcatcaatgatgtgggaaatcaacggtcctgaatcagtgcttgtcaacacctatcaatggatcatcagaaattgggaaactgtgaagattcaatggtctcaggatcccacgatgctatacaataagatggagtttgaaccattccaatccttggtacctaaagctaccagaggtcaatacagtggatttgtgagaacattatttcaacaaatgcgtgatgtactagggacatttgatactgcccagataataaagctgctaccatttgcagcagcaccacctgagcagagcagaatgcagttttcttctctaattgtgaatgtgagggggtcagggatgagaatactcataaggggcaattcccctgtgttcaactacaataaggcgaccaaaaggcttactgttcttggaaaggacgcaggtgcattaactgaggatccggacgagggggtagccggagtggaatctgcagtattgaggggattcctaattctaggcaaggaggacaaaagatatggaccagcattgagcatcaatgaactgagcaatcttgcaaaaggggagaaagctaatgtgctgatagggcaaggagacgtggtgttggtaatgaaacgaaaacgggactctagcatacttactgacagccagacagcgaccaaaagaattcgaatggccatcaattag
>gi|404351883|gb|JX534594.1|_Influenza_A_virus_(A/wild_duck/Fujian/2/2011(H5N1))_segment_1_polymerase_PB2_(PB2)_gene_complete_cds
atggaacgaataaaagaattaagagatctaatgtcacagtcccgcacccgcgagatactaacaaaaaccactgtggaccatatggccataatcaagaaatacacatcaggaagacaagagaagaatcctgccctcagaatgaaatggatgatggcaatgaagtatccgattacagcggacaagagaataatagatatgattcctgaaaggaatgaacaagggcagacactctggagcaagacaaatgatgctgggtcggacagggtgatggtgtcccccctagctgtaacttggtggaataggaatgggccaacgacaaatacagttcattatccaaaagtttacaaaacatacttcgagaaggttgaaaggttaaagcatggaacatttggccctgtccatttccgaaaccaagttaaaatacgccgccgagttgatacaaaccctggccatgcagatctcagtgctaaagaagcacaagatgtcatcatggaagttgttttcccaaatgaggtgggagctagaatattgacttcggagtcacaattgacaataacgaaagagaagaaagaagagcttcaagattgtaagattgctcccttaatggttgcatacatgttggagagggaactggtccgcaaaaccagattcctacctgtagcaggcggtacaagcagtgtgtacattgaggtactgcatttgactcaaggaacctgctgggagcagatgtacactccaggcggagaagtaagaaatgacgatgttgaccagagtttgatcattgctgctagaaacattgttaggagagcaacggtgtcagcggatccattggcatcactgctggagatgtgtcacagcacacaaattggtgggataaggatggtggacatccttaggcaaaatccaactgaggaacaagctgtggatatatgcaaggcagcaatgggtctgaggatcagctcatcctttagctttggaggtttcactttcaaaagaacaagtgggtcatccgtcacgaaggaagaggaagtgcttacaggcaaccttcaaacattgaaaataagagtacatgaggggtatgaagaattcacaatggttgggcagagggcaacagctatcctgaggaaagcaactaggaggctgattcagttgatagtaagcggaaggaacgaacaatcaatcgctgaggcaatcattgtagcgatggtgttctcacaggaggattgcatgataaaggcagtccgaggcgatctaaatttcgtaaacagagcaaaccaaagattaaatcccatgcatcaactcctgagacattttcaaaaggacgcaaaggtgctatttcagaattggggaattgaacccattgataatgtcatggggatgatcgggatactacccgacatgactcccagcacagaactgtcattgagaggagtgagaattagtaaaatgggagtggatgaatattccagcactgaaagagtagttgtaagcattgaccgctttttaagggttcgagatcagcgggggaatgtactcttatctcccgaagaggtcagcgaaacccagggaacagagaagttgacaataacatattcatcatcaatgatgtgggaaatcaacggtcctgaatcagtgcttgtcaacacctatcaatggatcatcagaaattgggaaactgtgaagattcaatggtctcaggatcccacgatgctgtacaataagatggagttcgaaccattccagtccttggtacctaaagctaccagaggtcaatacagtggatttgtgagaacattatttcaacaaatgcgtgatgtactagggacatttgatactgtccagataataaagctgctaccatttgcagcagcaccacctgagcagagcagaatgcagttttcttctctaactgtgaatgtgaggggatcaggaatgagaatattcataaggggcaattcccctgtgttcaactacaataaggcaaccaaaaggcttaccgttcttggaaaggacgcaggtgcattaactgaggatccggacgaggggacagccggagtggaatctgcagtactgaggggattcctaattctaggcaaggaggacaaaagatatggaccagcattgagcatcaatgaactgagcaatcttgcaaaaggggagaaagctaatgtgctgatagggcaaggagacgtggtgttggtaatgaaacggaaacgggactctagcatacttactgacagccagacagcgaccaaaagaattcgaagggccatcaattag
>gi|723801880|dbj|LC010725.1|_Influenza_A_virus_(A/muscovy_duck/Vietnam/LBM669/2014(H5N1))_viral_cRNA_segment_1_complete_sequence
atggaacgaataaaagaattaagagatctaatgtcacagtcccgcacccgcgagatactaacaaaaaccactgtggaccatatggccataatcaagaaatacacatcaggaagacaagagaagaatcctgccctcagaatgaaatggatgatggcaatgaagtatccaattacagcggacaagagaataatagatatgattcctgaaaggaatgaacaagggcagacactctggagcaagacaaatgatgctgggtcggacagggtgatggtgtcccccctagcagtaacttggtggaataggaatgggccaacgacagatacagttcattatccaaaagtttacaaaacatacttcgagaaggttgaaaggttaaagcatggaacattcggtcctgtccatttccgaaaccaagttaaaatacgccgccgagttgatacaaaccctggccatgcagatctcagtgctaaagaagcacaagatgtcatcatggaagttgttttcccaaatgaagtgggagctagaatattgacttcggagtcacaattgacaataacgagagagaagaaagaagagcttcaagattgtaagattgctcccttaatggttgcatacatgttggagagggaactggtccgcaaaaccagattcctacctgtagcaggcggtacaagcagtgtatacattgaggtactgcatttgactcaaggaacctgctgggagcagatgtacactccaggcggagaagtaagaaatgacgatgttgaccagagtttgatcattgctgctagaaacattgttaggagagcaacggtgtcagcagatccattggcatcactgctggagatgtgtcacagtacacaaattggtgggataaggatggtggacatccttaggcaaaacccaactgaggaacaagctgtggatatatgcagagcagcaatgggtctgaggattagctcatcctttagttttggaggtttcacgttcaaaagaacaagtgggtcatccgtcacgaaagaagaggaagtgcttacgggcaaccttcaaacattaaaaataaaagtacatgaggggtatgaagaattcacaatggtcgggcagagagcaacagctatcctgaggaaagcaactaggaggctaattcagttgatagtaagcgggaggaacgaacaatcaatcgctgaggcaatcattgtagcgatggtgttctcacaggaggattgcatgatgaaggcagtccgaggcgatctaaatttcgtaaacagagcaaaccaacgattaaatcccatgtatcaactcctgaggcattttcaaaaggacgcaaaggtgctatttcagaattggggaattgaacccattgataatgtcatggggatgatcgggatactacccgacatgactcccagcacagaactgtcattgagaggagtgagaattagtaaaatgggagtggatgaatattccagcactgaaagagtagttgtaagcattgaccgctttttaagggttcgggatcagcggggaaatgtactcttatctcccgaagaggtcagcgaaacccaggggacagagaagttgacaataacatattcatcatcaatgatgtgggaaatcaacggtcctgagtcagtgcttgtcaacacctatcaatggatcatcagaaattgggaaactgtgaagattcaatggtctcaggatcccacgatgctgtacaataagatggagttcgaaccattccaatccttggtacccaaagctaccagaggtcaatacagtggatttgtgagaacattatttcaacaaatgcgtgatgtactagggacatttgatactgtccagataataaagctgctaccatttgcagcagcaccacctgagcagagcagaatgcagttttcttctctaactgtgaatgtgagggggtcaggaatgagaatactcataaggggcaattcccctgtgttcaactacaataaggcgaccaaaagacttactgttcttgggaaggacgcaggtgcattaactgaggatccgaacgagggggcagccggagtggaatctgcagtactgaggggattcctaattctaggcaaggaggacaaaagatacggaccagcattgagcattgatgagctgagcaatcttgcaaaaggggagaaagctaatgtgctgatagggcaaggagacgtggtgttggtaatgaaacgaaaacgggactctagcatacttactgacagccagacagcgaccaaaagaattcgaatggccatcaattaa
>gi|914296950|gb|KT313417.1|_Influenza_A_virus_(A/swine/Guangdong/2/2014(H5N6))_segment_1_polymerase_PB2_(PB2)_gene_complete_cds
atggaacgaataaaggaattaagagatctaatgtcacagtcccgcactcgcgagatactaacaaaaaccactgtggaccacatggccataatcaagaaatacacatcgggaagacaagagaagaatcctgccctcagaatgaaatggatgatggcaatgaagtatccgattacagcggacaagagaataatagatatgattcctgaaaggaatgaacaagggcagacactctggagcaagacaaatgatgctgggtcggacagggtgatggtgtcccccctagctgtaacttggtggaataggaatgggccaacgacaaatacagttcattatccaaaagtttacaaaacatacttcgagaaagttgaaaggttaaagcatggaacattcggtcctgtccatttccgaaaccaagttaaaatacgccgccgagttgatacaaaccctggccatgcagatctcagtgccaaagaagcacaagatgtcatcatggaagttgttttcccaaatgaggtgggagctagaatattgacttcagagtcacaactgacaataacgaaagagaagaaagaagagcttcaagattgtaagattgctcccttaatggttgcatacatgttggagagggaactggtccgcaaaaccagattcctacctgtagcaggcggtacaagcagtgtgtacattgaggtactgcacttgactcaaggaacctgctgggagcagatgtacactccaggcggagaagtaagaaatgacgatgttgaccagagtttgatcattgctgctagaaacattgttaggagagcaacggtgtcagcggatccattggcatcactgctggagatgtgtcacagtacacaaattggtggaataaggatggtggacatccttaagcaaaatccaactgaggaacaagctgtggatatatgcagagcagcaatgggtctgaggatcagctcatcctttagttttggaggtttcactttcaaaagaacaagtgggtcatccatcacgaaagaagaggaagtgctcacgggcaatcttcagacattaaaaataaaagtacatgaggggtatgaagaattcacaatggtcgggcagagagcaacagctatcctgaggaaagcaactaggaggctgattcagttgatagtaagcgggaggaacgaacaatcaatcgctgaggcaatcattgtagcgatggtgttctcacaggaggattgcatgataaaggcagtacgaggcgatctaaatttcgtaaacagagcaaaccaaagattaaatcccatgcatcaactcctgagacattttcaaaaggacgccaaggtgctatttcagaattggggaattgaacccattgacaatgtcatggggatgatcgggatactacccgacatgactcccagcacagaactgtcattgagaggagtgagaattagtaaaatgggagtggatgaatattccagcactgaaagagtagttgtaagcattgaccgctttttaagggttcgagatcagcggggaaatgtactcttatctcccgaagaggtcagcgaaactcagggaacagaaaagttgacaataacatattcatcatcaatgatgtgggaaatcaatggccctgaatcagtgcttgtcaacacctatcaatggatcatcagaaattgggaaactgtgaagattcaatggtctcaggatcccacaatgctatacaataagatggagtttgaaccattccaatccttggtacctaaagctaccagaggtcaatacagtggatttgtgagaacattatttcaacaaatgcgtgatgtactagggacatttgatactgcccagataataaagctgctaccatttgcagcagcaccacctgagcagagcagaatgcagttttcttctctaattgtgaatgtgagggggtcagggatgagaatactcataaggggcaattcccctgtgttcaactacaataaggcgaccaaaaagcttactgttcttggaaaggacgcaggtgcattaactgaggatccggacgagggggcagccggagtggaatctgcagtattgaggggattcctaattctaggcaaggaggacaaaagatatggaccagcattgagcatcaatgaactgagcaatcttgcaaaaggggagaaagctaatgtgctgatagggcaaggagacgtggtgttggtaatgaaacgaaaacgggactctagcatacttactgacagccagacagcgaccaaaagaattcgaatggccatcaattag
>gi|922057812|gb|KT370108.1|_Influenza_A_virus_(A/environment/Guangdong/QY197/2014(H5N6))_segment_1_polymerase_PB2_(PB2)_gene_complete_cds
atggaacgaataaaggaattaagagatctaatgtcacagtcccgcacccgcgagatactaacaaaaaccactgtggaccacatggccataatcaagaaatacacatcgggaaggcaagagaagaatcctgccctcagaatgaaatggatgatggcaatgaagtatccgattacagcggacaagagaataatagatatgattcctgaaaggaatgaacaagggcagacactctggagcaagacaaatgatgctgggtcggacagggtgatggtgtcccccctagctgtaacttggtggaataggaatgggccaacgacaaatacagttcattatccaaaagtttacaaaacatacttcgagaaggttgaaaggttaaagcatggaacattcggtcctgtccatttccgaaaccaagttaaaatacgccgccgagttgatacaaaccctggccatgcagatctcagtgccaaagaagcacaagatgtcatcatggaagttgttttcccaaatgaggtgggagctagaatattgacttcagagtcacaattgacaataacgaaagagaagaaagaagagcttcaagattgtaagattgctcccttaatggttgcatacatgttggagagggaactggtccgcaaaaccagattcctacctgtggcaggcggtacaagcagtgtgtacattgaggtactgcacttgactcaaggaacctgctgggagcagatgtacactccaggcggagaagtaagaaatgacgatgttgaccagagtttgatcattgctgctagaaacattgttaggagagcaacggtgtcagcggatccattggcatcactgctggagatgtgtcacagtacacaaattggtggaataaggatggtggacatccttaagcaaaatccaactgaggaacaagctgtggatatatgcagagcagcaatgggtctgaggatcagctcatcctttagttttggaggtttcactttcaaaagaacaagtgggtcatccgtcacgaaagaagaggaagtgcttacgggcaatcttcaggcattaaaaataaaagtacatgaggggtatgaagaattcacaatggtcgggcagagagcaacagctatcctgaggaaagcaactaggaggctgattcagttgatagtaagcgggaggaacgaacaatcaatcgctgaggcaatcattgtagcgatggtgttctcacaggaggattgcatgataaaggcagtacgaggcgatctaaatttcgtaaacagagcaaaccaaagattaaatcccatgcatcaacttctgagacattttcaaaaggacgccaaggtgctatttcagaattggggaattgaacccattgataatgtgatggggatgatcgggatactacccgacatgactcccagcacagaactgtcattgagaggagtgagaattagtaaaatgggagtggatgaatattccagcactgaaagagtagttgtaagcattgaccgctttttaagggttcgagatcagcggggaaatgtactcttatctcccgaagaggtcagcgaaactcagggaacagaaaagttgacaataacatattcatcatcaatgatgtgggaaatcaacggtcctgaatcagtgcttgtcaacacctatcaatggatcatcagaaattgggaaactgtgaagattcaatggtctcaggatcccacaatgctatacaataagatggagtttgaaccattccaatccttggtacctaaagctaccagaggtcaatacagtggatttgtgagaacattatttcaacaaatgcgtgatgtactagggacatttgatactgcccagataataaagctgctaccatttgcagcagcaccacctgagcagagcagaatgcagttttcttctctaattgtgaatgtgagggggtcagggatgagaatactcataaggggcaattcccctgtgttcaactacaataaggcgaccaaaaggcttactgttcttggaaaggacgcaggtgcattaactgaggatccggacgagggggcagccggagtggaatctgcagtattgaggggattcctaattctaggcaaggaggacaaaagatatggaccagcattgagcatcaatgaactgagcaatcttgcaaaaggggagaaagctaatgtgctgatagggcaaggagacgtggtgttggtaatgaaacgaaaacgggactctagcatacttactgacagccagacagcgaccaaaagaattcgaatggccatcaactag
>gi|745631585|gb|KP286098.1|_Influenza_A_virus_(A/chicken/Dongguan/2690/2013(H5N6))_segment_1_polymerase_PB2_(PB2)_gene_complete_cds
atggaacgaataaaggaattaagagatctaatgtcacagtcccgcacccgcgagatactaacaaaaaccactgtggaccacatggccataatcaagaaatacacatcgggaaggcaagagaagaatcctgccctcagaatgaaatggatgatggcaatgaagtatccgattacagcggacaagagaataatagatatgattcctgaaaggaatgaacaagggcagacactctggagcaagacaaatgatgctgggtcggacagggtgatggtgtcccccctagctgtaacttggtggaatagaaatgggccaacgacaaatacagttcattatccaaaagtttacaaaacatacttcgagaaggttgaaaggttaaagcatggaacattcggtcctgtccatttccgaaaccaagttaaaatacgccgccgagttgatacaaaccctggccatgcagatctcagtgccaaagaagcacaagatgtcatcatggaagttgttttcccaaatgaggtgggagctagaatattgacttcagagtcacaattgacaataacgaaagagaagaaagaagagcttcaagattgtaagattgctcccttaatggttgcatacatgttggagagggaactggtccgcaaaaccagattcctacctgtagcaggcggtacaagcagtgtgtacattgaggtactgcacttgactcaaggaacctgctgggagcagatgtacaccccaggcggagaagtaagaaatgacgatgttgaccagagtttgatcattgctgctagaaacattgttaggagagcaacggtgtcagcggatccattggcatcactgctggagatgtgtcacagtacacaaattggtggaataaggatggtggacatccttaagcaaaatccaactgaggaacaagctgtggatatatgcagagcagcaatgggtctgaggatcagctcatcctttagttttggaggtttcactttcaaaagaacaagtgggtcatccgtcacgaaagaagaggaagtgcttacgggcaatcttcagacattaaaaataaaagtacatgaggggtatgaagaattcacaatggtcgggcagagagcaacagctatcctgaggaaagcaactaggaggctgattcaattgatagtaagcgggaggaacgaacaatcaatcgctgaggcaatcattgtagcgatggtgttctcacaggaggattgcatgataaaggcagtacgaggcgatctaaatttcgtaaacagagcaaaccaaagattaaatcccatgcatcaactcctgagacattttcaaaaggacgccaaggtgctatttcagaattggggaattgaacccattgataatgttatggggatgatcgggatactacccgacatgactcccagcacagaactgtcattgagaggagtgagaattagtaaaatgggagtggatgaatattccagcactgaaagagtagttgtaagcattgaccgctttttaagggttcgagatcagcggggaaatgtactcttatctcccgaagaggtcagcgaaactcagggaacagaaaagttgacaataacatattcatcatcaatgatgtgggaaatcaacggtcctgaatcagtgcttgtcaacacctatcaatggatcatcagaaattgggaaactgtgaagattcaatggtctcaggatcccacaatgctatacaataagatggagtttgaaccattccaatccttggtacctaaagctaccagaggtcaatacagtggatttgtgagaacattatttcaacaaatgcgtgatgtactagggacatttgatactgcccagataataaagctgctaccatttgcagcagcaccacctgagcagagcagaatgcagttttcttctctaattgtgaatgtgagggggtcagggatgagaatactcataaggggcaattcccctgtgttcaactacaataaggcgaccaaaaggcttactgttcttggaaaggacgcaggtgcattaactgaggatccggacgagggggtagccggagtggaatctgcagtattgaggggattcctaattctaggcaaggaggacaaaagatatggaccagcattgagcatcaatgaactgagcaatcttgcaaaaggggagaaagctaatgtgctgatagggcaaggagacgtggtgttggtaatgaaacgaaaacgggactctagcatacttactgacagccagacagcgaccaaaagaattcgaatggccatcaattag
>gi|745631547|gb|KP286082.1|_Influenza_A_virus_(A/chicken/Shenzhen/1061/2013(H5N6))_segment_1_polymerase_PB2_(PB2)_gene_complete_cds
atggaacgaataaaagaattaagagatctaatgtcacagtcccgcacccgcgagatactaacaaaaaccactgtggaccacatggccataatcaagaaatacacatcgggaagacaagagaagaatcctgccctcagaatgaaatggatgatggcaatgaagtatccgattacagcggacaagagaataatagatatgattcctgaaaggaatgaacaagggcagacactctggagcaagacaaatgatgctgggtctgacagggtgatggtgtcccccctagctgtaacttggtggaataggaatgggccaacgacaaatacagttcattatccaaaagtttacaaaacatacttcgagaaggttgaaaggttaaagcatggaacatttggtcctgtccatttccgaaaccaagttaaaatacgccgccgagttgatacaaaccctggccatgcagatctcagtgccaaagaagcacaagatgtcatcatggaagttgttttcccaaatgaggtgggagctagaatattgacttcagagtcacaattgacaataacgaaagagaagaaagaagagcttcaagattgtaagattgctcccttaatggttgcatacatgttggagagggaactggtccgcaaaaccagattcctacctgtagcaggcggtacaagcagtgtgtacattgaggtactgcacttgactcaaggaacctgctgggagcagatgtacactccaggcggagaagtaagaaatgacgatgttgaccagagtttgatcattgctgctagaaatattgttaggagagcaacggtgtcagcggatccattggcatcactgctggagatgtgtcacagcacacaaattggtggaataaggatggtggacattcttaagcaaaatccaactgaggaacaagctgtggatatatgcagagcagcaatgggtctgaggatcagctcatcctttagttttggaggcttcactttcaaaagaacaagtgggtcatccgtcacgaaagaagaggaagtgcttacgggcaatcttcaaacattaaaaataaaagtacatgaggggtatgaagaattcacaatggtcgggcagagagcaacagctatcctgaggaaagcaactaggaggctgattcagttgatagtaagcgggaggaacgaacaatcaatcgctgaggcaatcattgtagcgatggtgttctcacaggaggattgcatgataaaggcagtacgaggcgatctaaatttcgtaaacagagcaaaccaaagattaaatcccatgcatcaactcctgagacattttcaaaaggacgccaaggtgctatttcagaattggggaattgaacccattgataatgtcatggggatgatcgggatactacccgacatgactcccagcacagaactgtcattgagaggagtgagaattagtaaaatgggagtggatgaatattccagcactgaaagagtagttgtaagcattgaccgctttttaagggttcgagatcagcggggaaatgtactcttatctcccgaagaggtcagcgaaactcagggaacagaaaagttgacaataacatattcatcatcaatgatgtgggaaatcaacggtcctgaatcagtgcttgtcaacacctatcaatggatcatcagaaattgggaaactgtgaagattcaatggtctcaggatcccacaatgctatacaataagatggagtttgaaccattccaatccttggtacctaaagctaccagaggtcaatacagtggatttgtgagaacattatttcaacaaatgcgtgatgtactagggacatttgatactgcccagataataaagctgctaccatttgcagcagcaccacctgagcagagcagaatgcagttttcttctctaattgtgaatgtaagggggtcagggatgagaatactcataaggggcaattcccctgtgttcaactacaataaggcgaccaaaaggcttactgttcttggaaaggacgcaggtgcattaactgaggatccggacgagggggcagccggagtggaatctgcagtattgaggggatttctaattctaggcaaggaggacaaaagatatggaccagcattgagcatcaatgaactgagcaatcttgcaaaaggggagaaagctaatgtgctgatagggcaaggagacgtggtgttggtaatgaaacgaaaacgggactctagcatacttactgacagccagacagcgaccaaaagaattcgaatggccatcaattag
>gi|745628912|gb|KP285026.1|_Influenza_A_virus_(A/chicken/Dongguan/4259/2013(H5N6))_segment_1_polymerase_PB2_(PB2)_gene_complete_cds
atggaacgaataaaggaattaagagatctaatgtcacagtcccgcacccgcgagatactaacaaagaccactgtggaccacatggccataatcaagaaatacacatcgggaaggcaagagaagaatcctgccctcagaatgaaatggatgatggcaatgaagtatccgattacagcggacaagagaataatagatatgattcctgaaaggaatgaacaagggcagacactctggagcaagacaaatgatgctgggtcggacagggtgatggtgtcccccctagctgtaacttggtggaataggaatgggccaacgacaaatacagttcattatccaaaagtttacaaaacatacttcgagaaggttgaaaggttaaagcatggaacattcggtcctgtccatttccgaaaccaagttaaaatacgccgccgagttgatacaaaccctggccatgcagatctcagtgccaaagaagcacaagatgtcatcatggaagttgttttcccaaatgaggtgggagctagaatattgacttcagagtcacaattgacaataacgaaagagaagaaagaagagcttcaagattgtaagattgctcccttaatggttgcatacatgttggagagggaactggtccgcaaaaccagattcctacctgtagcaggcggtacaagcagtgtgtacattgaggtactgcacttgactcaaggaacctgctgggagcagatgtacactccaggcggagaagtaagaaatgacgatgttgaccagagtttgatcattgctgctagaaacattgttaggagagcaacggtgtcagcggatccattggcatcactgctggagatgtgtcacagtacacaaattggtggaataaggatggtggacatccttaagcaaaatccaactgaggaacaagctgtggatatatgcagagcagcaatgggtctgaggatcagctcatcctttagttttggaggtttcactttcaaaagaacaagtgggtcatccgtcacgaaagaagaggaagtgcttacgggcaatcttcagacattaaaaataaaagtacatgaggggtatgaagaattcacaatggtcgggcagagagcaacagctatcctgaggaaagcaactaggaggctgattcagttggtagtaagcgggaggaacgaacaatcaatcgctgaggcaatcattgtagcgatggtgttctcacaggaggattgcatgataaaggcagtacgaggcgatctaaatttcgtaaacagagcaaaccaaagattaaatcccatgcatcaactcctgagacattttcaaaaggacgccaaggtgctatttcagaattggggaattgaacccattgataatgttatggggatgatcgggatactacccgacatgactcccagcacagaactgtcattgagaggagtgagaattagtaaaatgggagtggatgaatattccagcactgaaagagtagttgtaagcattgaccgctttttaagggttcgagatcaacggggaaatgtactcttatctcccgaagaggtcagcgaaactcagggaacagaaaagttgacaataacatattcatcatcaatgatgtgggaaatcaacggtcctgaatcagtgcttgtcaacacctatcaatggatcatcagaaattgggaaactgtgaagattcaatggtctcaggatcccacaatgctatacaataagatggagtttgaaccattccaatccttggtacctaaagctaccagaggtcaatacagtggatttgtgagaacattatttcaacaaatgcgtgatgtactagggacatttgatactgcccagataataaagctgctaccatttgcagcagcaccacctgagcagagcagaatgcagttttcttctctaattgtgaatgtgagggggtcagggatgagaatactcataaggggcaattcccctgtgttcaattacaataaggcgaccaaaaggcttactgttcttggaaaggacgcaggtgcattaactgaggatccggacgagggggcagccggagtggaatctgcagtattgaggggattcctaattctaggcaaggaggacaaaagatatggaccagcattgagcatcaatgaactgagcaatcttgcaaaaggggagaaagctaatgtgctgatagggcaaggagacgtggtgttggtaatgaaacgaaaacgggactctagcatacttactgacagccagacagcgaccaaaagaattcgaatggccatcaattag
>gi|692112543|gb|KM496974.1|_Influenza_A_virus_(A/duck/Laos/XBY004/2014(H5N6))_segment_1_polymerase_PB2_(PB2)_gene_complete_cds
atggaacgaataaaggaattaagagatctaatgtcacagtcccgcacccgcgagatactaacaaaaaccactgtggaccacatggccataatcaagaaatacacatcgggaaggcaagagaagaatcctgccctcagaatgaaatggatgatggcaatgaagtatccgattacagcggacaagagaataatagatatgattcctgaaaggaatgaacaagggcagacactctggagcaagacaaatgatgctgggtcggacagggtgatggtgtcccccctagctgtaacttggtggaataggaatgggccaacgacaaatacagttcattatccaaaagtttacaaaacatacttcgagaaggttgaaaggttaaagcatggaacattcggtcctgtccatttccgaaaccaagttaaaatacgccgccaagttgatacaaaccctggccatgcagatctcagtgccaaagaagcacaagatgtcatcatggaagttgttttcccaaatgaggtgggagctagaatattgacttcagagtcacaattgacaataacgaaagagaagaaagaagagcttcaagattgtaagattgctcccttaatggttgcatacatgttggagagggaactggtccgcaaaaccagattcctacctgtagcaggcggtacaagcagtgtgtacattgaggtactgcacttgactcaaggaacctgctgggagcagatgtacactccaggcggagaagtaagaaatgacgatgttgaccagagtttgatcattgctgctagaaacattgttaggagagcaacggtgtcagcggatccattggcatcactgctggagatgtgtcacagtacacaaattggtggaataaggatggtggacatccttaagcaaaatccaactgaggaacaagctgtggatatatgcagagcagcaatgggtctgaggatcagctcatcctttagttttggaggtttcactttcaaaagaacaagtgggtcatccgtcacgaaagaagaggaagtgcttacgggcaatcttcagacattaaaaataaaagtacatgaggggtatgaagaattcacaatggtcgggcagagagcaacagctatcctgaggaaagcaactaggaggctgattcagttgatagtaagcgggaggaacgaacaatcaatcgctgaggcaatcattgtagcgatggtgttctcacaggaggattgcatgataaaggcagtacgaggtgatctaaatttcgtaaacagagcaaaccaaagattaaatcccatgcatcaactcctgagacattttcaaaaggacgccaaggtgctatttcagaattggggaattgaacccattgataatgttatggggatgatcgggatactacccgacatgactcccagcacagaactgtcattgagaggagtgagaattagtaaaatgggagtggatgaatattccagcactgaaagagtagttgtaagcattgaccgctttttaagggttcgagatcagcggggaaatgtactcttatctcccgaagaggtcagcgaaactcagggaacagaaaagttgacaataacatattcatcatcaatgatgtgggaaatcaacggtcctgaatcagtgcttgtcaacacctatcaatggatcatcagaaattgggaaactgtgaagattcaatggtctcaggatcccacaatgctatacaataagatggagtttgaaccattccaatccttggtacctaaagctaccagaggtcaatacagtggatttgtgagaacattatttcaacaaatgcgtgatgtactagggacatttgatactgcccagataataaagctgctaccatttgcagctgcaccacctgaacagagcagaatgcagttttcttctctaattgtgaatgtgagggggtcagggatgagaatactcataaggggcaattcccctgtgttcaactacaataaggcgaccaaaaggcttactgttcttggaaaggacgcaggtgcattaactgaggatccggacgagggggcagccggagtggaatctgcagtattgaggggattcctaattctaggcaaggaggacaaaagatatggaccagcattgagcatcaatgaactgagcaatcttgcaaaaggggagaaagctaatgtgctgatagggcaaggagacgtggtgttggtaatgaaacgaaaacgggactctagcatacttactgacagccagacagcgaccaaaagaattcgaatggccatcaattag
>gi|404351902|gb|JX534586.1|_Influenza_A_virus_(A/wild_duck/Fujian/1/2011(H5N1))_segment_1_polymerase_PB2_(PB2)_gene_complete_cds
atggaacgaataaaagaattaagagatctaatgtcacagtcccgcacccgcgagatactaacaaaaaccactgtggaccatatggccataatcaagaaatacacatcaggaagacaagagaagaatcctgccctcagaatgaaatggatgatggcaatgaagtatccgattacagcggacaagagaataatagatatgattcctgaaaggaatgaacaagggcagacactctggagcaagacaaatgatgctgggtcggacagggtgatggtgtcccccctagctgtaacttggtggaataggaatgggccaacgacaaatacagttcattatccaaaagtctacaaaacatacttcgagaaggttgaaaggttaaagcatggaacatttggccctgtccatttccgaaaccaagttaaaatacgccgccgagttgatacaaaccctggccatgcagatctcagtgctaaagaagcacaagatgtcatcatggaagttgttttcccaaatgaggtgggagctagaatattgacttcggagtcacaattgacaataacgaaagagaagaaagaagagcttcaagattgtaagattgctcccttaatggttgcatacatgttggagagggaactggtccgcaaaaccagattcctacctgtagcaggcggtacaagcagtgtgtacattgaggtactgcatttgactcaaggaacctgctgggagcagatgtacactccaggcggagaagtaagaaatgacgatgttgaccagagtttgatcattgctgctagaaacattgttaggagagcaacggtgtcagcggatccattggcatcactgctggagatgtgtcacagcacacaaattggtgggataaggatggtggacatccttaggcaaaatccaactgaggaacaagctgtggatatatgcagagcagcaatgggtctgaggatcagctcatcctttagctttggaggtttcactttcaaaagaacaagtgggtcatccgtcacgaaggaagaggaagtgcttacaggcaaccttcaaacattgaaaataagagtacatgaggggtatgaagaattcacaatggttgggcagagggcaacagctatcctgaggaaagcaactaggaggctgattcagttgatagtaagcggaaggaacgaacaatcaatcgctgaggcaatcattgtagcgatggtgttctcacaggaggattgcatgataaaggcagtccgaggcgatctaaatttcgtaaacagagcaaaccaaagattaaatcccatgcatcaactcctgagacattttcaaaaggacgcaaaggtgctatttcagaattggggaattgaacccattgataatgtcatggggatgatcgggatactacccgacatgactcccagcacagaactgtcattgagaggagtgagaattagtaaaatgggagtggatgaatattccagcactgaaagagtagttgtaagcattgaccgctttttaagggttcgagatcagcgggggaatgtactcttatctcccgaagaggtcagcgaaacccagggaacagagaagttgacaataacatattcatcaccaatgatgtgggaaatcaacggtcctgaatcagtgcttgtcaacacctatcaatggatcatcagaaattgggaaactgtgaagattcaatggtctcaggatcccacgatgctgtacaataagatggagttcgaaccattccagtccttggtacctaaagctaccagaggtcaatacagtggatttgtgagaacattatttcaacaaatgcgtgatgtactagggacatttgatactgtccagataataaagctgctaccatttgcagcagcaccacctgagcagagcagaatgcagttttcttctctaactgtgaatgtgaggggatcaggaatgagaatattcataaggggcaattcccctgtgttcaactacaataaggcaaccaaaaggcttaccgttcttggaaaggacgcaggtgcattaactgaggatccggacgaggggacagccggagtggaatctgcagtactgaggggattcctaattctaggcaaggaggacaaaagatatggaccagcattgagcgtcaatgaactgagcaatcttgcaaaaggggagaaagctaatgtgctgatagggcaaggagacgtggtgttggtaatgaaacggaaacgggactctagcatacttactgacagccagacagcgaccaaaagaattcgaagggccatcaattag
>gi|914296967|gb|KT313409.1|_Influenza_A_virus_(A/swine/Guangdong/1/2014(H5N6))_segment_1_polymerase_PB2_(PB2)_gene_complete_cds
atggaacgaataaaggaattaagagatctaatgtcacagtcccgcactcgcgagatactaacaaaaaccactgtggaccacatggccataatcaagaaatacacatcgggaagacaagagaagaatcctgccctcagaatgaaatggatgatggcaatgaagtatccgattacagcggacaagagaataatagatatgattcctgaaaggaatgaacaagggcagacactctggagcaagacaaatgatgctgggtcggacagggtgatggtgtcccccctagctgtaacttggtggaataggaatgggccaacgacaaatacagttcattatccaaaagtttacaaaacatacttcgagaaagttgaaaggttaaagcatggaacattcggtcctgtccatttccgaaaccaagttaaaatacgccgccgagttgatacaaaccctggccatgcagatctcagtgccaaagaagcacaagatgtcatcatggaagttgttttcccaaatgaggtgggagctagaatattgacttcagagtcacaactggcaataacgaaagagaagaaagaagagcttcaagattgtaagattgctcccttaatggttgcatacatgttggagagggaactggtccgcaaaaccagattcctacctgtagcaggcggtacaagcagtgtgtacattgaggtactgcacttgactcaaggaacctgctgggagcagatgtacactccaggcggagaagtaagaaatgacgatgttgaccagagtttgatcattgctgctagaaacattgttaggagagcaacggtgtcagcggatccattggcatcactgctggagatgtgtcacagtacacaaattggtggaataaggatggtggacatccttaagcaaaatccaactgaggaacaagctgtggatatatgcagagcagcaatgggtctgaggatcagctcatcctttagttttggaggtttcactttcaaaagaacaagtgggtcatccatcacgaaagaagaggaagtgctcacgggcaatcttcagacattaaaaataaaagtacatgaggggtatgaagaattcacaatggtcgggcagagagcaacagctatcctgaggaaagcaactaggaggctgattcagttgatagtaagcgggaggaacgaacaatcaatcgctgaggcaatcattgtagcgatggtgttctcacaggaggattgcatgataaaggcagtacgaggcgatctaaatttcgtaaacagagcaaaccaaagattaaatcccatgcatcaactcctgagacattttcaaaaggacgccaaggtgctatttcagaattggggaattgaacccattgacaatgtcatggggatgatcgggatactacccgacatgactcccagcacagaactgtcattgagaggagtgagaattagtaaaatgggagtggatgaatattccagcactgaaagagtagttgtaagcattgaccgctttttaagggttcgagatcagcggggaaatgtactcttatctcccgaagaggtcagcgaaactcagggaacagaaaagttgacaataacatattcatcatcaatgatgtgggaaatcaatggccctgaatcagtgcttgtcaacacctatcaatggatcatcagaaattgggaaactgtgaagattcaatggtctcaggatcccacaatgctatacaataagatggagtttgaaccattccaatccttggtacctaaagctaccagaggtcaatacagtggatttgtgagaacattatttcaacaaatgcgtgatgtactagggacatttgatactgcccagataataaagctgctaccatttgcagcagcaccacctgagcagagcagaatgcagttttcttctctaattgtgaatgtgagggggtcagggatgagaatactcataaggggcaattcccctgtgttcaactacaataaggcgaccaaaaggcttactgttcttggaaaggacgcaggtgcattaactgaagatccggacgagggggcagccggagtggaatctgcagtattgaggggattcctaattctaggcaaggaggacaaaagatatggaccagcattgagcatcaatgaactgagcaatcttgcaaaaggggagaaagctaatgtgctgatagggcaaggagacgtggtgttggtaatgaaacgaaaacgggactctagcatacttactgacagccagacagcgaccaaaagaattcgaatggccatcaattag
>gi|745628855|gb|KP285002.1|_Influenza_A_virus_(A/duck/Dongguan/2685/2013(H5N6))_segment_1_polymerase_PB2_(PB2)_gene_complete_cds
atggaacgaataaaggaattaagagatctaatgtcacagtcccgcacccgcgagatactaacaaaaaccactgtggaccacatggccataatcaagaaatacacatcgggaagacaagagaagaatcctgccctcagaatgaaatggatgatggcaatgaagtatccgattacagcggacaagagaataatagatatgattcctgaaaggaatgaacaagggcagacactctggagcaagacaaatgatgctgggtcggacagggtgatggtgtcccccctagctgtaacttggtggaataggaatgggccaacgacaaatacagttcattatccaaaagtttacaaaacatacttcgagaaggttgaaaggttaaagcatggaacattcggtcctgtccatttccgaaaccaagttaaaatacgccgccgagttgatacaaaccctggccatgcagatctcagtgccaaagaagcacaagatgtcatcatggaagttgttttcccaaatgaggtgggagctagaatattgacttcagagtcacaattgacaataacgaaagagaagaaagaagagcttcaagattgtaagattgctcccttaatggttgcatacatgttggagagggaactggtccgcaaaaccagattcctacctgtagcaggcggtacaagcagtgtgtacattgaggtactgcacttgactcaaggaacctgctgggagcagatgtacactccaggtggagaagtaagaaatgacgatgttgaccagagtttgatcattgctgctagaaacattgttaggagagcaacggtgtcagcggatccattggcatcactgctggagatgtgtcacagtacacaaattggtggaataaggatggtggacatccttaagcaaaatccaactgaggaacaagctgtggatatatgcagagcagcaatgggtctgaggatcagctcatcctttagttttggaggtttcactttcaaaagaacaagtgggtcatccgtcacgaaagaagaggaagtgcttacgggcaatcttcagacattaaaaataaaagtacatgaggggcatgaagaattcacaatggtcgggcagagagcaacagctatcctgaggaaagcaactaggaggctgattcagttgatagtaagcgggaggaacgaacaatcaatcgctgaggcaatcattgtagcgatggtgttctcacaggaggattgcatgataaaggcagtacgaggcgatctaaatttcgtaaacagagcaaaccaaagattaaatcccatgcatcaactcctgagacattttcaaaaggacgccaaggtgctatttcagaattggggaattgaacccattgataatgtcatggggatgatcgggatactacccgacatgactcccagcacagaactgtcattgagaggagtgagaattagtaaaatgggagtggatgaatattccagcactgaaagagtagttgtaagcattgaccgctttttaagggttcgagatcagcggggaaatgtactcttatctcccgaagaggtcagcgaaactcagggaacagaaaagttgacaataacatattcatcatcaatgatgtgggaaatcaacggtcctgaatcagtgcttgtcaacacctatcaatggatcatcagaaattgggaaactgtgaagattcaatggtctcaggatcccacaatgttatacaataagatggagtttgaaccattccaatccttggtacctaaagctaccagaggtcaatacagtggatttgtgagaacattatttcaacaaatgcgtgatgtactagggacatttgacactgcccagataataaagctgctaccatttgcagcagcaccacctgagcagagcagaatgcagttttcttctctaattgtaaatgtgagggggtcagggatgagaatactcataaggggcaattcccctgtattcaactacaataaggcgaccaaaaggcttactgttcttggaaaggacgcaggtgcattaactgaggatccggacgagggggcagccggagtggaatctgcagtattgaggggattcctaattctaggcaaggaggacaaaagatatggaccagcattgagcatcaatgaactgagcaatcttgcaaaaggggaaaaagctaatgtgctgatagggcaaggagacgtggtgttggtaatgaaacgaaaacgggactctagcatacttactgacagccagacagcgaccaaaagaattcgaatggccatcaattag
>gi|730044016|gb|KP097846.1|_Influenza_A_virus_(A/duck/Vietnam/NCVD-A672/2011(H5N1))_segment_1_polymerase_PB2_(PB2)_gene_complete_cds
atggaacgaataaaagaattaagagatctaatgtcacagtcccgcacccgcgagatactaacaaaaaccactgtggaccatatggcaataatcaagaaatacacatcaggaagacaagagaagaatcctgccctcagaatgaaatggatgatggcaatgaagtatccgattacagcggacaagagaataatagatatgattcctgaaaggaatgaacaagggcagacactctggagcaagacaaatgatgctgggtcggacagggtgatggtgtcccccctagctgtaacttggtggaataggaatgggccaacgacaaatacagttcattatccaaaagtttacaaaacatacttcgagaaggttgaaaggttaaaacatggaacattcggccctgtccatttccgaaaccaagttaaaatacgccgccgagttgatacaaaccctggccatgcagacctcagtgctaaagaagcacaagatgtcatcatggaagttgttttcccaaatgaggtgggagctagaatattgacttcggagtcacaattgacaataacgaaagagaagaaagaagagcttcaagattgtaagattgctcccttaatggttgcatacatgttggagagggaactggtccgcaaaaccagattcctacctgtagcaggcggtacaagcagtgtgtacattgaggtactgcatttgactcaagggacctgctgggagcagatgtacactccaggcggagaagtaagaaatgacgatgttgaccagagtttgatcattgctgctagaaacattgttaggagagcaacggtatcagcggatccattggcatcactgctggagatgtgtcacagcacacaaattggtgggataaggatggtggacatccttaggcaaaatccaactgaggaacaagctgtggatatatgcagagcagcaatgggtctgaggatcagctcatcctttagttttggaggtttcactttcaaaagaacaagtgggtcatccgtcacgaaggaagaggaagtgcttacgggcaaccttcaaacattgaaaataagagtacatgaggggtatgaagaattcacaatggttgggcagagggcaacagctatcctgaggaaagcaactaggaggctgattcagttgatagtaagcggaaggaacgaacaatcaatcgctgaggcaatcattgtagcgatggtgttctcacaggaggattgcatgataaaggcagtccgaggcgatctaaatttcgtaaacagagcaaaccaaagattaaatcccatgcatcaactcctgagacattttcaaaaggacgcaaaggtgctatttcagaattggggaattgaacccattgataatgtcatggggatgatcgggatactacccgacatgactcccagcacagaactgtcattgagaggagtgagaattagtaaaatgggagtggatgaatattccagcactgaaagagtagttgtaagcattgaccgttttttaagggttcgagatcagcgggggaatgtactcttatctcccgaagaggtcagcgaaacccagggaacagagaagttgacaataacatattcatcatcaatgatgtgggaaatcaacggtcctgaatcagtgcttgtcaacacctatcaatggatcatcagaaattgggaaactgtgaagattcaatggtctcaggatcccacgatgctgtacaataagatggagttcgaaccattccaatccttggtacctaaagctaccagaggtcaatacagtggatttgtgagaacattatttcaacaaatgcgtgatgtactagggacatttgatactgtccagataataaagctgctaccatttgcagcagcaccacctgagcagagcagaatgcagttttcttctctaactgtgaatgtgaggggatcaggaatgagaatactcataaggggcaattcccctgtgttcaactacaataaggcaaccaaaaggcttaccgttcttggaaaggacgcaggtgcattaactgagaatccagacgaggggacagccggagtggaatctgcagtactgaggggattcctaattctaggcaaggaggacaaaagatatggaccagcattgagcatcaatgaactgagcaatcttgcaaaaggggagaaagctaatgtgctgatagggcaaggagacgtggtgttggtaatgaaacggaaacgggactctagcatacttactgacagccagacagcgaccaaaagaattcgaatggccatcaattag
>gi|730043980|gb|KP097828.1|_Influenza_A_virus_(A/duck/Vietnam/NCVD-KA25/2011(H5N1))_segment_1_polymerase_PB2_(PB2)_gene_complete_cds
atggaacgaataaaagaattaagagatctaatgtcacagtcccgcacccgcgagatactaacaaaaaccactgtggaccatatggccataatcaagaaatacacatcaggaagacaagagaagaatcctgccctcagaatgaaatggatgatggcaatgaagtatccgattacagcggacaagagaataatagatatgattcctgaaaggaatgaacaagggcagacactctggagcaagacaaatgatgctgggtcggacagggtgatggtgtcccccctagctgtaacttggtggaataggaatgggccaacgacaaatacagttcattatccaaaagtttacaaaacatacttcgagaaggttgaaaggttaaagcatggaacattcggccctgtccatttccgaaaccaagttaaaatacgccgccgagttgatacaaaccctggccatgcagatctcagtgctaaagaagcacaagatgtcatcatggaagttgttttcccaaatgaggtgggagctagaatattgacttcggagtcacaattgacaataacgaaagagaagaaagaagagcttcaagattgtaagattgctcccttaatggttgcatacatgttggagagggaactggtccgcaaaaccagattcctacctgtagcaggcggtacaagcagtgtgtacattgaggtactgcatttgactcaaggaacctgctgggagcagatgtacactccaggcggagaagtaaggaatgacgatgttgaccagagtttgatcattgctgctagaaacattgttaggagagcaacggtgtcagcggatccattggcatcactgctggagatgtgtcacagcacacaaattggtgggataaggatggtggacatccttaggcaaaatccaactgaggaacaagctgtggatatatgcagagcagcaatgggtctgaggatcagctcatcctttagttttggaggtttcactttcaaaagaacaagtgggtcatccgtcacgaaggaagaggaagtgcttacgggcaaccttcaaacattgaaaataagagtacatgaggggtatgaagaattcacaatggtcgggcagagggcaacagctatcctgaggaaagcaactaggaggctgattcagttgatagtaagcggaaggaacgaacaatcaatcgctgaggcaatcattgtagcgatggtgttctcacaggaggattgcatgataaaggcagtccgaggcgatctaaatttcgtaaacagagcaaaccaaagattaaatcccatgcatcaactcctgagacattttcaaaaggacgcaaaggtgctatttcataattggggaattgaacccattgataatgtcatggggatgatcgggatactacccgacatgactcccagcacagaactgtcattgagaggagtgagaattagtagaatgggagtggatgaatattccagcactgaaagagtagttgtaagcattgaccgctttttaagggttcgagatcagcgggggaatgtactcttatctcccgaagaggtcagtgaaacccagggaacagagaagttgacaataacatattcatcatcaatgatgtgggaaatcaacggtcctgaatcagtgcttgtcaacacctatcaatgggtcatcagaaattgggaaactgtgaagattcaatggtctcaggatcccacgatgctgtacaataagatggagttcgaaccattccaatccttggtacctaaagctaccagaggtcaatacagtggatttgtgagaacattatttcaacaaatgcgtgatgtactagggacatttgatactgtccagataataaagctgctaccatttgcagcagcaccacctgagcagagcagaatgcagttttcttctctaactgtgaatgtgaggggatcaggaatgagaatattcataaggggcaattcccctgtgttcaactacaataaggcaaccaaaaggcttaccgttcttggaaaggacgcaggtgcattaactgaggatccgaacgaggggacatccggagtggaatctgcagtactgaggggattcctaattctaggcaaggaggacaaaagatatggaccagcattgagcatcaatgaactgagcaatcttgcaaaaggggagaaagctaatgtgctgatagggcaaggagacgtggtgttggtaatgaaacggaaacgggactctagtatacttactgacagccagacagcgaccaaaagaattcgaatggccatcaattag
>gi|556527811|gb|KF735641.1|_Influenza_A_virus_(A/barn_swallow/Hong_Kong/1161/2010(H5N1))_segment_1_polymerase_PB2_(PB2)_gene_complete_cds
atggaacgaataaaagaattaagagatctaatgtcacagtcccgcacccgcgagatactaacaaaaaccactgtggaccatatggccataatcaagaaatacacatcaggaagacaagagaagaatcctgccctcagaatgaaatggatgatggcaatgaagtatccgattacagcggacaagagaataatagatatgattcctgaaaggaatgaacaagggcagacactctggagcaagacaaatgatgctgggtcggacagggtgatggtgtcccccctagctgtaacttggtggaataggaatgggccaacgacaaatacagttcattatccaaaagtttacaaaacatacttcgagaaggttgaaaggttaaaacatggaacattcggccctgtccatttccgaaaccaagttaaaatacgccgccgagttgatacaaaccctggccatgcagatctcagtgctaaagaagcacaagatgtcatcatggaagttgttttcccaaatgaggtgggagctagaatattgacttcggagtcgcaattgacaataacgaaagagaagaaagaagagcttcaagattgtaagattgctcccttaatggttgcatacatgttggagagggaactggtccgcaaaaccagattcctacctgtagcaggcggtacaagcagtgtgtacattgaggtactgcatttgactcaaggaacctgctgggagcagatgtacactccaggcggagaagtaagaaatgacgatgttgaccagagtttgatcattgctgccagaaacattgttaggagagcaacggtatcagcggatccattggcatcactgctggagatgtgtcacagcacacaaattggtgggataaggatggtggacatccttaggcaaaatccaactgaggaacaagctgtggatatatgcagagcagcaatgggtctgaggatcagctcatcctttagttttggaggtttcactttcaaaagaacaagtgggtcatccgtcacgaaggaagaggaagtgcttacgggcaaccttcaaacattgaaaataagagtacatgaggggtatgaagaattcacaatggttgggcagagggcaacagctatcctgaggaaagcaactaggaggctgattcagttgatagtaagcggaaggaacgaacaatcaatcgctgaggcaatcattgtagcgatggtgttctcacaggaggattgcatgataaaggcagtccgaggcgatctaaatttcgtaaacagagcaaaccaaagattaaatcccatgcatcaactcctgagacattttcaaaaggacgcaaaggtgctatttcagaattggggaattgaacccattgataatgtcatggggatgatcgggatactacccgacatgactcccagcacagaactgtcattgagaggagtgagaattagtaaaatgggagtggatgaatattccagcactgaaagagtagttgtaagcattgaccgctttttaagggttcgagatcagcgggggaatgtactcttatctcccgaagaggtcagcgaaacccagggaacagagaagttgacaataacatattcatcatcaatgatgtgggaaatcaacggtcctgaatcagtgcttgtcaacacctatcaatggatcatcagaaattgggaaactgtgaagattcaatggtctcaggatcccacgatgctgtacaataagatggagttcgaaccattccaatccttggtacctaaagctaccagaggtcaatacagtggatttgtgcgaacattatttcaacaaatgcgtgatgtactagggacatttgatactgtccagataataaagctgctaccatttgcagcagcaccacctgagcagagcagaatgcagttttcttctctaactgtgaatgtgaggggatcaggaatgagaatactcgtaaggggcaattcccctgtgttcaactacaataaggcaaccaaaaggcttaccgttcttggaaaggacgcaggtgcattaactgaggatccagacgaggggacagccggagtggaatctgcagtactgaggggattcctaattctaggcaaggaggacaaaagatatggaccagcattgagcatcaatgaactgagcaatcttgcaaaaggggagaaagctaatgtgctgatagggcaaggagacgtggtgttggtaatgaaacggaaacgggactctagcatacttactgacagccagacagcgaccaaaagaattcggatggccatcaattag
>gi|400132232|dbj|AB741563.1|_Influenza_A_virus_(A/muscovy_duck/Vietnam/LBM66/2011_(H5N1))_PB2_gene_for_polymerase_basic_protein_2_complete_cds
atggaacgaataaaagaattaagagatctaatgtcacagtcccgcacccgcgagatactaacaaaaaccactgtggaccatatggccataatcaagaaatacacatcaggaagacaagagaagaatcctgccctcagaatgaaatggatgatggcaatgaagtatccgattacagcggacaagagaataatagatatgattcctgaaaggaatgaacaagggcagacactctggagcaagacaaatgatgctgggtcggacagggtgatggtgtcccccctagctgtaacttggtggaataggaatgggccaacgacaaatacagttcattatccaaaagtttacaaaacatacttcgagaaggttgaaaggttaaagcatggaacattcggccctgtccatttccgaaaccaagttaaaatacgccgccgagttgatacaaaccctggccatgcagatctcagtgctaaagaagcacaagatgtcatcatggaagttgttttcccaaatgaggtgggagctagaatattgacttcggagtcacaattgacaataacgaaagagaagaaagaagagcttcaagattgtaagattgctcccttaatggttgcatacatgttggagagggaactggtccgcaaaaccagattcctacctgtagcaggcggtacaagcagtgtgtacattgaggtactgcatttgactcaaggaacctgctgggagcagatgtacactccaggcggagaagtaaggaatgacgatgttgaccagagtttgatcattgctgctagaaacattgttaggagagcaacggtgtcagcggatccattggcatcactgctggagatgtgtcacagcacacaaattggtgggataaggatggtggacatccttaggcaaaatccaactgaggaacaagctgtggatatatgcagagcagcaatgggtctgaggatcagctcatcctttagttttggaggtttcactttcaaaagaacaagtgggtcatccgtcacgaaggaagaggaagtgcttacgggcaaccttcaaacattgaaaataagagtacatgaggggtatgaagaattcacaatggtcgggcagagggcaacagctatcctgaggaaagcaactaggaggctgattcagttgatagtaagcggaaggaacgaacaatcaatcgctgaggcaatcattgtagcgatggtgttctcacaggaggattgcatgataaaggcagtccgaggcgatctaaatttcgtaaacagagcaaaccaaagattaaatcccatgcatcaactcctgagacattttcaaaaggacgcaaaggtgctatttcataattggggaattgaacccattgataatgtcatggggatgatcgggatactacccgacatgactcccagcacagaactgtcattgagaggagtgagaattagtagaatgggagtggatgaatattccagcactgaaagagtagttgtaagcattgaccgctttttaagggttcgagatcagcgggggaatgtactcttatctcccgaagaggtcagtgaaacccagggaacagagaagttgacaataacatattcatcatcaatgatgtgggaaatcaacggtcctgaatcagtgcttgtcaacacctatcaatgggtcatcagaaattgggaaactgtgaagattcaatggtctcaggatcccacgatgctgtacaataagatggagttcgaaccattccaatccttggtacctaaagctaccagaggtcaatacagtggatttgtgagaacattatttcaacaaatgcgtgatgtactagggacatttgatactgtccagataataaagctgctaccatttgcagcagcaccacctgagcagagcagaatgcagttttcttctctaactgtgaatgtgaggggatcaggaatgagaatattcataaggggcaattcccctgtgttcaactacaataaggcaaccaaaaggcttaccgttcttggaaaggacgcaggtgcattaactgaggatccgaacgaggggacatccggagtggaatctgcagtactgaggggattcctaattctaggcaaggaggacaaaagatatggaccagcattgagcatcaatgaactgagcaatcttgcaaaaggggagaaagctaatgtgctgatagggcaaggagacgtggtgttggtaatgaaacggaaacgggactctagtatacttactgacagccagacagcgaccaaaagaattcgaatggccatcaattag
>gi|922057816|gb|KT370110.1|_Influenza_A_virus_(A/environment/Guangdong/QY208/2014(H5N6))_segment_1_polymerase_PB2_(PB2)_gene_complete_cds
atggaacgaataaaggaattaagagatctaatgtcacagtcccgcacccgcgagatactaacaaaaaccactgtggaccacatggccataatcaagaaatacacatcgggaaggcaagagaagaatcctgccctcagaatgaaatggatgatggcaatgaagtatccgattacagcggacaagagaataatagatatgattcctgaaaggaatgaacaagggcagacactctggagcaagacaaatgatgctgggtcggacagggtgatggtgtcccccctagctgtaacttggtggaatagaaatgggccaacgacaaatacagttcattatccaaaagtttacaaaacatacttcgagaaggttgaaaggttaaagcatggaacattcggtcctgtccatttccgaaaccaagttaaaatacgccgccgagttgatacaaaccctggccatgcagatctcagtgccaaagaagcacaagatgtcatcatggaagttgttttcccaaatgaggtgggagctagaatattgacttcagagtcacaattgacaataacgaaagagaagaaagaagagcttcaagattgtaagattgctcccttaatggttgcatacatgttggagagggaactggtccgcaaaaccagattcctacctgtagcaggcggtacaagcagtgtgtacattgaggtactgcacttgactcaaggaacctgctgggagcagatgtacactccaggcggagaagtaagaaatgacgatgttgaccagagtttgatcattgctgctagaaacattgttaggagagcaacggtgtcagcggatccattggcatcactgctggagatgtgtcacagtacacaaattggtggaataaggatggtggacatccttaagcaaaatccaactgaggaacaagctgtggatatatgcagagcagcaatgggtctgagaatcagctcatcctttagttttggaggtttcactttcaaaagaacaagtgggtcatccgtcacgaaagaagaggaagtgcttacgggcaatcttcaggcattaaaaataaaagtacatgaggggtatgaagaattcacaatggtcgggcagagagcaacagctatcctgaggaaagcaactaggaggctgattcagttgatagtaagcgggaggaacgaacaatcaatcgctgaggcaatcattgtagcgatggtgttctcacaggaggattgcatgataaaggcagtacgaggcgatctaaatttcgtaaacagagcaaaccaaagattaaatcccatgcatcaacttctgagacattttcaaaaggacgccaaggtgctatttcagaattggggaattgaacccattgataatattatggggatgatcgggatactacccgacatgactcccagcacagaactgtcattgagaggagtgagaattagtaaaatgggagtggatgaatattccagcactgaaagagtagttgtaagcattgaccgctttttaagggttcgagatcagcggggaaatgtactcttatctcccgaagaggtcagcgaaactcagggaacagaaaagttgacaataacatattcatcatcaatgatgtgggaaatcaacggtcctgaatcagtgcttgtcaacacctatcaatggatcatcagaaattgggaaactgtgaagattcaatggtctcaggatcccacaatgctatacaataagatggagtttgaaccattccaatccttggtacctaaagctaccagaggtcaatacagtggatttgtgagaacattatttcaacaaatgcgtgatgtactagggacatttgatactgcccagataataaagctgctaccatttgcagcagcaccacctgagcagagcagaatgcagttttcttctctaattgtgaatgtgagggggtcagggatgagaatactcataaggggcaattcccctgtgttcaactacaataaggcgaccaaaaggcttactgttcttggaaaggacgcaggtgcattaactgaggatccggacgagggggcagccggagtggaatctgcagtattgaggggattcctaattctaggcaaggaggacaaaagatatggaccagcattgagcatcaatgaactgagcaatcttgcaaaaggggagaaagctaatgtgctgatagggcaaggagacgtggtgttggtaatgaaacgaaaacgggactctagcatacttactgacagccagacagcgaccaaaagaattcgaatggccatcaactag
>gi|745628836|gb|KP284994.1|_Influenza_A_virus_(A/chicken/Shenzhen/2464/2013(H5N6))_segment_1_polymerase_PB2_(PB2)_gene_complete_cds
atggaacgaataaaggaattaagagatctaatgtcacagtcccgcacccgcgagatactaacaaaaaccactgtggaccacatggccataatcaagaaatacacatcgggaaggcaagagaagaatcctgccctcagaatgaaatggatgatggcaatgaaatatccgattacagcggacaagagaataatagatctgattcctgaaaggaatgaacaagggcagacactctggagcaagacaaatgatgctgggtcggacagggtgatggtgtcccccctagctgtaacttggtggaataggaatgggccaacgacaaatacagttcattatccaaaagtttacaaaacatacttcgagaaggttgaaaggttaaagcatggaacattcggtcctgtccatttccgaaaccaagttaaaatacgccgccgagttgatacaaaccctggccatgcagatctcagtgccaaagaagcacaagatgtcatcatggaagttgttttcccaaatgaggtgggagctagaatattgacttcagagtcacaattgacaataacgaaagagaagaaagaagagcttcaagattgtaagattgctcccttaatggttgcatacatgttggagagggaactggtccgcaaaaccagattcctacctgtagcaggcggtacaagcagtgtgtacattgaggtactgcacttgactcaaggaacctgctgggagcagatgtacactccaggcggagaagtaagaaatgacgatgttgaccagagtttgatcattgctgctagaaacattgttaggagagcaacggtgtcagcggatccattggcatcactgctggagatgtgtcacagtacacaaattggtggaataaggatggtggacatccttaagcaaaatccaactgaggaacaagctgtggatatatgcagagcagcaatgggtctgaggatcagctcatcctttagttttggaggtttcactttcaaaagaacaagtgggtcatccgtcacgaaagaagaggaagtgcttacgggcaatcttcagacattaaaaataaaagtacatgaggggtatgaagaattcacaatggtcgggcagagagcaacagctatcctgaggaaagcaactaggaggctgattcagttgatagtaagcgggaggaacgaacaatcaatcgcagaggcaatcattgtagcgatggtgttctcacaggaggattgcatgataaaggcagtacgaggcgatctaaatttcgtaaacagagcaaaccaaagattaaatcccatgcatcaactcctgagacattttcaaaaggacgccaaggtgctatttcagaattggggaattgaacccattgataatgttatggggatgatcgggatactacccgacatgactcccagcacagaactgtcattgagaggagtgagaattagtaaaatgggagtggatgaatattccagcactgaaagagtagttgtaagcattgaccgctttttaagggttcgagatcagcggggaaatgtactcttatctcccgaagaggtcagcgaaactcagggaacagaaaagttgacaataacatattcatcatcaatgatgtgggaaatcaacggtcctgaatcagtgcttgtcaacacctatcaatggatcatcagaaattgggaaactgtgaagattcaatggtctcaggatcccacaatgctatacaataagatggagtttgaaccattccaatccttggtacctaaagctaccagaggtcaatacagtggatttgtgagaacattatttcaacaaatgcgtgatgtactagggacatttgatactgcccagataataaagctgctaccatttgcagcagcaccacctgagcagagcagaatgcagttttcttctctaattgtgaatgtgagggggtcagggatgagaatactcataaggggcaattcccctgtgttcaactacaataaggcgaccaaaaggcttactgttcttggaaaggacgcaggtgcattaactgaggatccggacgagggggcagccggagtggaatctgcagtattgaggggattcctaattctaggcaaggaggacaaaagatatggaccagcattgagcatcaatgaactgagcaatcttgcaaaaggggagaaagctaatgtgctgatagggcaaggagacgtggtgttggtaatgaaacgaaaacgggactctagcatacttactgacagccagacaaccaccaaaagaattcgagtggccatcaattag
>gi|673245081|gb|KM234715.1|_Influenza_A_virus_(A/environment/Jiangxi/JXA131877/2013(mixed))_clone_PB2b_segment_1_polymerase_PB2_(PB2)_gene_complete_cds
atggaacgaataaaggaattaagagatctaatgtcacagtcccgcacccgcgagatactaacaaaaaccactgtggaccacatggccataatcaagaaatacacatcgggaaggcaagagaagaatcctgccctcagaatgaaatggatgatggcaatgaagtatccgattacagcggacaagagaataatagatatgattcctgaaaggaatgaacaagggcagacactctggagcaagacaaatgatgctgggtcggacagggtgatggtgtcccccctagctgtaacttggtggaataggaatgggccaacgacaaatacagttcattatccaaaagtttacaaaacatacttcgagaaggttgaaaggttaaagcatggaacattcggtcctgtccatttccgaaaccaagttaaaatacgccgccgagttgatacaaaccctggccatgcagatctcagtgccaaagaagcacaagatgtcatcatggaagttgttttcccaaatgaggtgggagctagaatattgacttcagagtcacaattgacaataacgaaagagaagaaagaagagcttcaagattgtaagattgctcccttaatggttgcatacatgttggagagggaactggtccgcaaaaccagattcctacctgtagcaggcggtacaagcagtgtgtacattgaggtactgcacttgactcaaggaacctgctgggagcagatgtacaccccaggcggagaagtaagaaatgacgatgttgaccagagtttgatcattgctgctagaaacattgttaggagagcaacggtgtcagcggatccattggcatcactgctggagatgtgtcacagtacacaaattggtggaataaggatggtggacatccttaagcaaaatccaactgaggaacaagctgtggatatatgcagagcagcaatgggtctgaggatcagctcatcctttagttttggaggtttcactttcaaaagaacaagtgggtcatccgtcacgaaagaagaggaagtgcttacgggcaatcttcagacattaaaaataaaagtacatgaggggtatgaagaattcacaatggtcgggcggagagcaacagctatcctgaggaaagcaactaggaggctgattcaattgatagtaagcgggaggaacgaacaatcaatcgctgaggcaatcattgtagcgatggtgttctcacaggaggattgcatgataaaggcagtacgaggcgatctaaatttcgtaaacagagcaaaccaaagattaaatcccatgcatcaactcctgagacattttcaaaaggacgccaaggtgctatttcagaattggggaattgaacccattgataatgttatggggatgatcgggatactacccgacatgactcccagcacagaactgtcattgagaggagtgagaattagtaaaatgggagtggatgaatattccagcactgaaagagtagttgtaagcattgaccgctttttaagggttcgagatcagcggggaaatgtactcttatctcccgaagaggtcagcgaaactcagggaacagaaaagttgacaataacatattcatcatcaatgatgtgggaaatcaacggtcctgaatcagtgcttgtcaacacctatcaatggatcatcagaaattgggaaactgtgaagattcaatggtctcaggatcccacgatgctatacaataagatggagtttgaaccattccaatccttggtacctaaagctaccagaggtcaatacagtggatttgtgagaacattatttcaacaaatgcgtgatgtactagggacatttgatactgcccagataataaagctgctaccatttgcagcagcaccacctgagcagagcagaatgcagttttcttctctaattgtgaatgtgagggggtcagggatgagaatactcataaggggcaattcccctgtgttcaactacaataaggcgaccaaaaggcttactgttcttggaaaggacgcaggtgcattaactgaggatccggacgagggggtagccggagtggaatctgcagtattgaggggattcctaattctaggcaaggaggacaaaagatatggaccagcattgagcatcaatgaactgagcaatcttgcaaaaggggagaaagctaatgtgctgatagggcaaggagacgtggtgttggtaatgaaacggaaacgggactctagcatacttactgacagccagacagcgaccaaaaggattcggatggccatcaattag
>gi|766553348|gb|KP732578.1|_Influenza_A_virus_(A/goose/Eastern_China/S0513/2013(H5N6))_segment_1_polymerase_PB2_(PB2)_gene_complete_cds
atgggagagataaaagaactaagagatctaatgtcacagtcccgcacccgcgagatactaacaaaaaccactgtggaccacatggccataatcaagaaatacacatcgggaagacaagagaagaatcctgccctcagaatgaaatggatgatggcaatgaagtatccgattacagcggacaagagaataatagatatgattcctgaaaggaatgaacaagggcagacactctggagcaagacaaatgatgctgggtcggacagggtgatggtgtcccccctagctgtaacttggtggaataggaatgggccaacgacaaatacagttcattatccaaaagtttacaaaacatacttcgagaaagttgaaaggttaaagcatggaacattcggtcctgtccatttccgaaaccaagttaaaatacgccgccgagttgatacaaaccctggccatgcagatctcagtgccaaagaagcacaagatgtcatcatggaagttgttttcccaaatgaggtgggagctagaatattgacttcagagtcacaattgacaataacgaaagagaagaaagaagagcttcaagattgtaagattgctcccttaatggttgcatacatgttggagagggaactggtccgcaaaaccagattcctacctgtagcaggcggtacaagcagtgtgtacattgaggtactgcacttgactcaaggaacctgctgggagcagatgtacactccaggcggagaagtaagaaatgacgatgttgaccagagtttgatcattgctgctagaaacattgttaggagagcaacggtgtcagcggatccattggcatcactgctggagatgtgtcacagtacacaaattggtggaataaggatggtggacatccttaagcaaaatccaactgaggaacaagctgtggatatatgcagagcagcaatgggtctgaggatcagctcatcctttagttttggaggtttcactttcaaaagaacaagtgggtcatccgtcacgaaagaagaggaagtgcttacgggcaatcttcagacattaaaaataaaagtacatgaggggtatgaagaattcacaatggtcgggcagagagcaacagctatcctgaggaaagcaactaggaggctgattcagttgatagtaagcgggaggaacgaacaatcaatcgctgaagcaatcatcgtagccatggtgttctcacaggaggattgcatgataaaggcagtacgaggcgatctaaatttcgtaaacagagcaaaccaaagattaaatcccatgcatcaactcctgagacattttcaaaaggacgccaaggtgctatttcagaattggggaattgaacccattgacaatgtcatggggatgatcgggatactacccgacatgactcccagcacagaactgtcattgagaggagtgagaattagtaaaatgggagtggatgaatattccagcactgaaagagtagttgtaagcattgaccgctttttaagggttcgagatcagcggggaaatgtactcttatctcccgaagaggtcagcgaaactcagggaacagaaaagttgacaataacatattcatcatcaatgatgtgggaaatcaatggtcctgaatcagtgcttgtcaacacctatcaatggatcatcagaaattgggaaactgtgaagattcaatggtctcaggatcccacaatgctatacaataagatggagtttgaaccattccaatccttggtacctagagctaccagaggtcaatacagtggatttgtgagaacattatttcaacaaatgcgtgatgtactagggacatttgatactgcccagataataaagctgctaccatttgcagcagcaccacctgagcagagcagaatgcagttttcttctctaattgtgaatgtgagggggtcagggatgagaatactcataaggggcaattcccctgtgttcaactacaataaggcgaccaaaaggcttactgttcttggaaaggacgcaggtgcattaactgaggatccggaagagggggcagccggagtggaatctgcagtattgaggggattcctaattctaggcaaggaggacaaaagatatggaccagcattgagcatcaatgaactgagcaatcttgcaaaaggggagaaagctaatgtgctgatagggcaaggagacgtggtgttggtaatgaaacgaaaacgggactctagcatacttactgacagccagacagcgaccaaaagaattcgaatggccatcaattag
>gi|745629631|gb|KP285314.1|_Influenza_A_virus_(A/goose/Shantou/1763/2014(H5N6))_segment_1_polymerase_PB2_(PB2)_gene_complete_cds
atggaacgaataaaggaattaagagatctaatgtcacagtcccgcacccgcgagatactaacaaaaaccactgtggaccacatggccataatcaagaaatacacatcgggaaggcaagagaagaatcctgccctcagaatgaaatggatgatggcaatgaagtatccgattactgcggacaagagaataatagatatgattcctgaaaggaatgaacaagggcagacactctggagcaagacaaatgatgctgggtcggacagagtgatggtgtcccccctagctgtaacttggtggaataggaatgggccaacgacaaatacagttcattatccaaaagtttacaaaacatacttcgagaaggttgaaaggttaaagcatggaacattcggtcctgtccatttccgaaaccaagttaaaatacgccgccgagttgatacaaaccctggccatgcagatctcagtgccaaagaagcacaagatgtcatcatggaagttgttttcccaaatgaggtgggagctagaatattgacttcagagtcacaattgacaataacgaaagagaagaaagaagagcttcaagattgtaagattgctcccttaatggttgcatacatgttggagagggaactggtccgcaaaaccagattcctacctgtagcaggcggtacaagcagtgtgtacattgaggtactgcacttgactcaaggaacctgctgggagcagatgtacactccaggcggagaagtaagaaatgacgatgttgaccagagtttgatcattgctgctagaaacattgttaggagagcaacggtgtcagcggatccattggcatcactgctggagatgtgtcacagtacacaaattggtggaataaggatggtggacatccttaagcaaaatccaactgaggaacaagctgtggatatatgcagagcagcaatgggtctgaggatcagctcatcctttagttttggaggtttcactttcaaaagaacaagtgggtcatccgtcacgaaagaagaggaagtgcttacgggcaatcttcagacattaaaaataaaagtacatgaggggtatgaagaattcacaatggtcgggcagagagcaacagctatcctgaggaaagcaactaggaggctgattcagttgatagtaagcgggaggaacgaacaatcaatcgctgaggcaatcattgtagcgatggtgttctcacaggaggattgcatgataaaggcagtacgaggcgatctaaatttcgtaaacagagcaaaccaaagattaaatcccatgcatcaactcctgagacattttcaaaaggacgccaaggtgctatttcagaattggggaattgaacccattgataatgttatggggatgatcgggatactacccgacatgactcccagcacagaactgtcattgagaggagtgagaattagtaaaatgggagtggatgaatattctagcactgaaagagtagttgtaagcattgatcgctttttaagggttcgagatcagcggggaaatgtactcttatctcccgaagaggtcagcgaaactcagggaacagaaaagttgacaataacatattcatcatcaatgatgtgggaaatcaacggtcctgaatcagtgcttgtcaacacctatcaatggatcatcagaaattgggaaactgtgaagattcaatggtctcaggatcccacaatgctatacaataagatggagtttgaaccattccaatccttggtacctaaagctaccagaggtcaatacagtggatttgtgagaacattatttcaacaaatgcgtgatgtactagggacatttgatactgcccagataataaagctgctaccatttgcagcagcaccacctgagcagagcagaatgcagttttcttctctaattgtgaatgtgagggggtcagggatgagaatactcataaggggcaattcccctgtgttcaactacaataaggcgaccaagaggcttactgttcttggaaaggacgcaggtgcattgactgaggatccggacgagggggcagccggagtggagtctgcggtgttgaggggattcctagttctaggcaaggaggacaaaagatatggaccagcattgagcatcaatgaactgagcaatcttgcaaaaggggagaaagctaatgtgctgatagggcaaggagacgtggtgttggtaatgaaacgaaaacgggactctagcatacttactgacagccagacagcgaccaaaagaattcgaatggccatcaattag
>gi|745628817|gb|KP284986.1|_Influenza_A_virus_(A/chicken/Shenzhen/2396/2013(H5N6))_segment_1_polymerase_PB2_(PB2)_gene_complete_cds
atggaacgaataaaggaattgagagatctaatgtcacagtcccgcacccgcgagatactaacaaaaaccactgtggaccacatggccataatcaagaaatacacatcgggaaggcaagagaagaatcctgccctcagaatgaaatggatgatggcaatgaaatatccgattacagcggacaagagaataatagatctgattcctgaaaggaatgaacaagggcagacactctggagcaagacaaatgatgctgggtcggacagggtgatggtgtcccccctagctgtaacttggtggaataggaatgggccaacgacaaatacagttcattatccaaaagtttacaaaacatacttcgagaaggttgaaaggttaaagcatggaacattcggtcctgtccatttccgaaaccaagttaaaatacgccgccgagttgatacaaaccctggccatgcagatctcagtgccaaagaagcacaagatgtcatcatggaagttgttttcccaaatgaggtgggagctagaatattgacttcagagtcacaattgacaataacgaaagagaagaaagaagagcttcaagattgtaagattgctcccttaatggttgcatacatgttggagagggaactggtccgcaaaaccagattcctacctgtagcaggcggtacaagcagtgtgtacattgaggtactgcacttgactcaaggaacctgctgggagcagatgtacactccaggcggagaagtaagaaatgacgatgttgaccagagtttgatcattgctgctagaaacattgttaggagagcaacggtgtcagcggatccattggcatcactgctggagatgtgtcacagtacacaaattggtggaataaggatggtggacatccttaagcaaaatccaactgaggaacaagctgtggatatatgcagagcagcaatgggtctgaggatcagctcatcctttagttttggaggtttcactttcaaaagaacaagtgggtcatccgtcacgaaagaagaggaagtgcttacgggcaatcttcagacattaaaaataaaagtacatgaggggtatgaagaattcacaatggtcgggcagagagcaacagctatcctgaggaaagcaactaggaggctgattcagttgatagtaagcgggaggaacgaacaatcaatcgcagaggcaatcattgtagcgatggtgttctcacaggaggattgcatgataaaggcagtacgaggcgatctaaatttcgtaaacagagcaaaccaaagattaaatcccatgcatcaattcctgagacattttcaaaaggacgccaaggtgctatttcagaattggggaattgaacccattgataatgttatggggatgatcgggatactacccgacatgactcccagcacagaactgtcattgagaggagtgagaattagtaaaatgggagtggatgaatattccagcactgaaagagtagttgtaagcattgaccgctttttaagggttcgagatcagcggggaaatgtactcttatctcccgaagaggtcagcgaaactcagggaacagaaaagttgacaataacatattcatcatcaatgatgtgggaaatcaacggtcctgaatcagtgcttgtcaacacctatcaatggatcatcagaaattgggaaactgtgaagattcaatggtctcaggatcccacaatgctatacaataagatggagtttgaaccattccaatccttggtacctaaagctaccagaggtcaatacagtggatttgtgagaacattatttcaacaaatgcgtgatgtactagggacatttgatactgcccagataataaagctgctaccatttgcagcagcaccacctgagcagagcagaatgcagttttcttctctaattgtgaatgtgagggggtcagggatgagaatactcataaggggcaattcccctgtgttcaactacaataaggcgaccaaaaggcttactgttcttggaaaggacgcaggtgcattaactgaggatccggacgagggggcagccagagtggaatctgcagtattgaggggattcctaattctaggcaaggaggacaaaagatatggaccagcattgagcatcaatgaactgagcaatcttgcaaaaggggagaaagctaatgtgctgatagggcaaggagacgtggtgttggtaatgaaacgaaaacgggactctagcatacttactgacagccagacagcgaccaaaagaattcgagtggccatcaattag
>gi|745628740|gb|KP284954.1|_Influenza_A_virus_(A/chicken/Shenzhen/433/2013(H5N6))_segment_1_polymerase_PB2_(PB2)_gene_complete_cds_gi|745631528|gb|KP286074.1|_Influenza_A_virus_(A/chicken/Shenzhen/71s
atggaacgaataaaggaattaagagatctaatgtcactgtcccgcacccgcgagatactaacaaaaaccactgtggaccacatggccataatcaagaaatacacatcgggaagacaagagaagaatcctgccctcagaatgaaatggatgatggcaatgaagtatccgattacagcggacaagagaataatagatatgattcctgaaaggaatgaacaagggcagacactctggagcaagacaaatgatgctgggtcggacagggtgatggtgtcccccctagctgtaacttggtggaataggaatgggccaacgacaaatacagttcattatccaaaagtttacaaaacatacttcgagaaggttgaaaggttaaagcatggaacattcggtcctgtccatttccgaaaccaagttaaaatacgccgccgagttgatacaaaccctggccatgcagatctcagtgccaaagaagcacaagatgtcatcatggaagttgttttcccaaatgaggtgggagctagaatattgacttcagagtcacaattgacaataacgaaagagaagaaagaagagcttcaagattgtaagattgctcccttaatggttgcatacatgttggagagggaactggtccgcaaaaccagattcctacctgtagcaggcggtacaagcagtgtgtacattgaggtactgcacttgactcaaggaacctgctgggagcagatgtacactccaggcggagaagtaagaaatgacgatgttgaccagagtttgatcattgctgctagaaacattgttagaagagcaacggtgtcagcggatccattggcatcactgctggagatgtgtcacagtacacaaatcggtggaataaggatggtggacatccttaagcaaaatccaactgaggaacaagctgtggatatatgcagagcagcaatgggtctgaggatcagctcatcctttagttttggaggtttcactttcaaaagaacaagtgggtcatccgtcacgaaagaagaggaagtgcttacgggcaatcttcagacattaaaaataaaagtacatgaggggtatgaagaattcacaatggtcgggcagagagcaacagctatcctgaggaaagcaactaggaggctgattcagttgatagtaagcgggaggaacgaacaatcaatcgctgaggcaatcattgtagcgatggtgttctcacaggaggattgcatgataaaggcagtacgaggcgatctaaatttcgtaaacagagcaaaccaaagattaaatcccatgcatcaactcctgagacattttcaaaaggacgccaaggtgctatttcagaattggggaattgaacccattgataatgtcatggggatgatcgggatactacccgacatgactcccagcacagaactgtcattgagaggagtgagaattagtaaaatgggagtggatgaatattccagcactgaaagagtagttgtaagcattgaccgctttttaagggttcgagatcagcggggaaatgtactcttatctcccgaagaggtcagcgaaactcagggaacagaaaagttgacaataacatattcatcatcaatgatgtgggaaatcaacggtcctgaatcagtgcttgtcaacacctatcaatggatcatcagaaattgggaaactgtgaagattcaatggtctcaggatcccacaatgctatacaataagatggagtttgaaccattccaatccttggtacctaaagctaccagaggtcaatacagtggatttgtgagaacattatttcaacaaatgcgtgatgtactagggacatttgatactgcccagataataaagctgctaccatttgcagcagcaccacctgagcagagcagaatgcagttttcttccctaattgtaaatgtgagggggtcagggatgagaatactcataaggggcaattcccctgtgttcaattacaataaggtgaccaaaaggcttactgttcttggaaaggacgcaggtgcattaactgaggatccggacgagggggcagccggagtggaatctgcagtattgaggggattcctaattctaggcaaggaggacaaaagatatggaccagcattgagcatcaatgaactgagcaatcttgcaaaaggggaaaaggctaatgtgctgatagggcaaggagacgtggtgttggtaatgaaacgaaaacgggactctagcatacttactgacagccagacagcgaccaaaagaattcgaatggccatcaattag
>gi|954033365|gb|KU042668.1|_Influenza_A_virus_(A/duck/Zhejiang/727158/2014(H5N6))_segment_1_polymerase_PB2_(PB2)_gene_complete_cds
atggaacgaataaaggaattaagagatctaatgtcacagtcccgcacccgcgagatactaacaaaaaccactgtggaccacatggccataatcaagaaatacacatcgggaaggcaagagaagaatcctgccctcagaatgaaatggatgatggcaatgaagtatccgattacagcggacaggagaataatagatatgattcctgaaaggaatgaacaagggcagacactctggagcaagacaaatgatgctgggtcggacagggtaatggtgtcccccctagctgtaacttggtggaataggaatgggccaacgacaaatacagttcattatccaaaagtttacaaaacatacttcgagaaggttgaaaggttaaagcatggaacattcggtcctgtccatttccgaaaccaagttaaaatacgccgccgagttgatacaaaccctggccatgcagatctcagtgccaaagaagcacaagatgtcatcatggaagttgttttcccaaatgaggtgggagctagaatattgacttcagagtcacaattgacaataacgaaagagaagaaagaagagcttcaagattgtaagattgctcccttaatggttgcatacatgttggagagggaactggtccgcaaaaccagattcctacctgtagcaggcggtacaagcagtgtgtacattgaggtattgcacttgactcaaggaacctgctgggagcagatgtacactccaggcggagaagtaagaaatgacgatgttgaccagagtttgatcattgctgctagaaacattgttaggagagcaacggtgtcagcggatccattggcatcactgctggagatgtgtcacagtacacaaattggtggaataaggatggtggacatccttaagcaaaatccaactgaggaacaagctgtggatatatgcagagcagcaatgggtctgaggatcagctcatcctttagttttggaggtttcactttcaaaagaacaagtgggtcatccgtcacgaaagaagaggaagtgcttacgggcaatcttcagacattaaaaataaaagtacatgaggggtatgaagaattcacaatggtcgggcagagagcaacagctatcctgaggaaagcaactaggaggctgattcagttaatagtaagcgggaggaacgaacaatcaatcgctgaagcaatcattgtagcgatggtgttctcacaggaggattgcatgataaaggcagtacgaggcgatctaaatttcgtaaacagagcaaaccaaagattaaatcccatgcatcaactcctgagacattttcaaaaggacgccaaggtgctatttcagaattggggaattgaacccattgataatgttatggggatgatcgggatactacccgacatgactcccagcacagaactgtcattgagaggagtgagaattagtaaaatgggagtggatgaatattccagcactgaaagagtaattgtaagcattgaccgctttttaagggttcgagatcagcggggaaatgtactcttatctcccgaagaggtcagcgaaactcagggaacagaaaagttgacaataacatattcatcatcaatgatgtgggaaatcaacggtcctgaatcagtgcttgtcaacacctatcaatggatcatcagaaattgggaaactgtgaagattcaatggtctcaggatcccacaatgctatacaataagatggagtttgaaccattccaatccttggtacctaaagctaccagaggtcaatacagtggatttgtgagaacattatttcaacaaatgcgtgatgtgctagggacatttgatactgcccagataataaagctgctaccatttgcagcagcaccacctgagcagagcagaatgcagttttcttctctaattgtgaatgtgagggggtcagggatgaggatactcataaggggcaattcccctgtgttcaactacaataaggcgaccaaaaggcttactgttcttggaaaggacgcaggtgcattaactgaggatccggacgagggggcagccggagtggaatctgcagtattgaggggattcctaattctaggcaaggaggacaaaagatatggaccagcattgagcatcaatgaactgagcaatcttgcaaaaggggagaaagctaatgtgctgatagggcaaggagacgtggtgttggtaatgaaacgaaaacgggactctagcatacttactgacagccagacagcgaccaaaagaattcgaatggccatcaattag
>gi|953525518|gb|KT963068.1|_Influenza_A_virus_(A/environment/Yunnan/YN25/2015(H5N6))_segment_1_polymerase_PB2_(PB2)_gene_complete_cds
atggaacgaataaaggaattaagagatctaatgtcacagtcccgcacccgcgagatactaacaaaaaccactgtggaccacatggccataatcaagaaatacacatcgggaaggcaagagaagaatcctgccctcagaatgaaatggatgatggcaatgaagtatccgattacagcggacaagagaataatagatatgattcctgaaaggaatgaacaagggcagacactctggagcaagacaaatgatgctgggtcggacagggtgatggtgtcccccctagctgtaacttggtggaataggaatgggccaacgacaaatacagttcattatccaaaagtttacaaaacatacttcgagaaggttgaaaggttaaagcatggaacattcggtcctgtccatttccgaaaccaagttaaaatacgccgccgagttgatacaaaccctggccatgcagatctcagtgccaaagaagcacaagatgtcatcatggaagttgttttcccaaatgaggtgggagctagaatattgacttcagagtcacaattggcaataacgaaagagaagaaagaagagcttcaagattgtaagattgctcccttaatggttgcatacatgttggagagggaactggtccgcaaaaccagattcctacctgtagcaggcggtacaagcagtgtgtacattgaggtactgcacttgactcaaggaacctgctgggagcagatgtacactccaggcggagaagtaagaaatgacgatgttgaccagagtttgatcattgctgctagaaacattgttaggagagcaacggtgtcagcggatccattggcatcactgctggagatgtgtcacagtacacaaattggtggaataaggatggtggacatccttaagcaaaatccaactgaggaacaagctgtggatatatgcagagcagcaatgggtctgaggatcagctcatcctttagttttggaggtttcactttcaaaagaacaagtgggtcatccgtcacgaaagaagaggaagtgcttacgggtaatcttcagacattaaaaataaaagtacatgaggggtatgaagaattcacaatggtcgggcagagagcaacagctatcctgaggaaagcaactaggaggctgattcagttgatagtaagcgggaggaacgaacaatcaatcgctgaggcaatcattgtagcgatggtgttctcacaggaggattgcatgataaaggcagtacgaggtgatctaaatttcgtaaacagagcaaaccaaagattaaatcccatgcatcaactcctgagacattttcaaaaggacgccaaggtgctatttcagaattggggaattgaacccattgataatgttatggggatgatcgggatactacccgacatgactcccagcacagaactgtcattgagaggagtgagaattagtaaaatgggagtggatgaatattccagcactgaaagagtagttgtaagcattgaccgctttttaagggttcgagatcagcggggaaatgtactcttatctcccgaagaggtcagcgaaactcagggaacagaaaagttgacaataacatattcatcgtcaatgatgtgggaaatcaacggtcctgaatcagtgcttgtcaacacctatcaatggatcatcagaaattgggaaactgtgaagattcaatggtctcaggatcccacaatgctatacaacaagatggagtttgaaccattccaatccttggtacctaaagctaccagaggtcaatacagtggatttgttagaacattatttcaacaaatgcgcgatgtactagggacatttgatactgcccagataataaagctgctaccatttgcagctgcaccacctgagcagagcagaatgcagttttcttctctaattgtgaatgtgagggggtcagggatgagaatactcataaggggcaattcccctgtgttcaactacaataaggcgaccaaaaggcttactgttcttggaaaggacgcaggtgcattaactgaggatccggacgagggggcagccggagtggaatctgcagtattgaggggattcctaattctaggcaaggaggacaaaagatatggaccagcattgagcatcaatgaactgagcaatcttgcaaaaggggagaaagctaatgtgctgatagggcaaggagacgtggtgttggtaatgaaacgaaaacgggactctagcatacttactgacagccagacagcgaccaaaagaattcgaatggccatcaattag
>gi|641738865|gb|KJ801495.1|_Influenza_A_virus_(A/chicken/Fujian/FZ02/2011(H9N2))_segment_1_polymerase_PB2_(PB2)_gene_partial_cds
atggaacgaataaaagaattaagagatctaatgtcacagtcccgcacccgcgagatactaacaaaaaccactgtggaccatatggcaataatcaagaaatacacatcaggaagacaagagaagaatcctgccctcagaatgaaatggatgatggcaatgaagtatccgattacagcgaacaagagaataatagatatgattcctgaaaggaatgaacaagggcagacactctggagcaagacaaatgatgctgggtcggacagggtgatggtgtcccccctagctgtaacttggtggaataggaatgggccaacgtcaaatacagttcattatccaaaagtttataaaacatacttcgagaaggttgaaaggttaaaacatggaacattcggccctgtccatttccgaaaccaagttaaaatacgccgccgagttgatacaaaccctggccatgcagatctcagtgctaaagaagcacaagatgtcatcatggaagttgttttcccaaatgaggtgggagctagaatattgacttcggagtcacaattgacaataacgaaagagaagaaagaagagcttcaagattgtaagattgctcccttaatggttgcatacatgttggagagggaactggtccgcaaaaccagattcctacctgtagcaggcggtacaagcagtgtgtacattgaggtactgcatttgactcaagggacctgctgggagcagatgtacactccaggcggagaagtaagaaatgacgatgttgaccagagtttgatcattgctgctagaaacattgttaggagagcaacggtatcagcggatccattggcatcactgctggagatgtgtcacagcacacaaattggtgggataaggatggtggacatccttaggcaaaatccaactgaggaacaagctgtggatatatgcagagcagcaatgggtctgaggatcagctcatcctttagttttggaggtttcactttcaaaagaacaagtgggtcatccgtcacgaaggaagaggaagtgcttacgggcaaccttcaaacattgaaaataagagtacatgaggggtatgaagaattcacaatggttgggcagagggcaacagctatcctgaggaaagcaactaggaggctgattcagttgatagtaagcggaaggaacgaacaatcaatcgctgaggcaatcattgtagcgatggtgttctcacaggaggattgcatgataaaggcagtccgaggcgatctaaatttcgtaaacagagcaaaccaaagattaaatcccatgcatcaactcctgagacattttcaaaaggatgcaaaggtgctatttcagaattggggaattgaacccattgataatgtcatggggatgatcgggatactacccgacatgactcccagcacagaactgtcattgagaggagtgagaattagtaaaatgggagtggatgaatattccagcactgaaagagtagttgtaagcattgaccgctttttaagggttcgagatcagcgggggaatgtactcttatctcccgaagaggtcagcgaaacccagggaacagagaagttgacaataacatattcatcatcaatgatgtgggaaatcaacggtcctgaatcagtgcttgtcaacacctatcaatggatcatcagaaattgggaaactgtgaagattcaatggtctcaggatcccacgatgctgtacaataagatggagttcgaaccattccaatccttggtacctaaagctaccagaggtcaatacagtggatttgtgagaacattatttcaacaaatgcgtgatgtactagggacatttgatactgtccagataataaagctgctaccatttgcagcagcaccacctgagcagagcagaatgcagttttcttctctaactgtgaatgtgaggggatcaggaatgagaatactcataaggggcaattcccctgtgttcaactacaataaggcaaccaaaaggcttacagttcttggaaaggacgcaggtgcattaactgaggatccagacgaggggacagccggagtggaatctgcagtactgaggggattcctaattctaggcaaggaggacaaaagatatggaccagcattgagcatcaatgaactgagcaatcttgcaaaaggggagaaagctaatgtgctgataggacaaggagacgtggtgttggtaatgaaacggaaacgggactctagcatacttactgacagccagacagcgaccaaaagaattcgaatggccatcaat---
>gi|745629650|gb|KP285322.1|_Influenza_A_virus_(A/goose/Shantou/1791/2014(H5N6))_segment_1_polymerase_PB2_(PB2)_gene_complete_cds
atggaacgaataaaggaattaagagatctaatgtcacagtcccgcacccgcgagatactaacaaaaaccactgtggaccacatggccataatcaagaaatacacatcgggaaggcaagagaagaatcctgccctcagaatgaaatggatgatggcaatgaagtatccgattactgcggacaagagaataatagatatgattcctgaaaggaatgaacaagggcagacactctggagcaagacaaatgatgctgggtcggacagagtgatggtgtcccccctagctgtaacttggtggaataggaatgggccaacgacaaatacagttcattatccaaaagtttacaaaacatacttcgagaaggttgaaaggttaaagcatggaacattcggtcctgtccatttccgaaaccaagttaaaatacgccgccgagttgatacaaaccctggccatgcagatctcagtgccaaagaagcacaagatgtcatcatggaagttgttttcccaaatgaggtgggagctagaatattgacttcagagtcacaattgacaataacgaaagagaagaaagaagagcttcaagattgtaagattgctcccttaatggttgcatacatgttggagagggaactggtccgcaaaaccagattcctacctgtagcaggcggtacaagcagtgtgtacattgaggtactgcacttgactcaaggaacctgctgggagcagatgtacactccaggcggagaagtaagaaatgacgatgttgaccagagtttgatcattgctgctagaaacattgttaggagagcaacggtgtcagcggatccattggcatcactgctggagatgtgtcacagtacacaaattggtggaataaggatggtggacatccttaagcaaaatccaactgaggaacaagctgtggatatatgcagagcagcaatgggtctgaggatcagctcatcctttagttttggaggtttcactttcaaaagaacaagtgggtcatccgtcacgaaagaagaggaagtgcttacgggcaatcttcagacattaaaaataaaagtacatgaggggtatgaagaattcacaatggtcgggcagagagcaacagctatcctgaggaaagcaactaggaggctgattcagttgatagtaagcgggaggaacgaacaatcaatcgctgaggcaatcattgtagcgatggtgttctcacaggaggattgcatgataaaggcagtacgaggcgatctaaatttcgttaacagagcaaaccaaagattaaatcccatgcatcaactcctgagacattttcaaaaggacgccaaggtgctatttcagaattggggaattgaacccattgataatgttatggggatgatcgggatactacccgacatgactcccagcacagaactgtcattgagaggagtgagaattagtaaaatgggagtggatgaatattctagcactgaaagagtagttgtaagcattgatcgctttttaagggttcgagatcagcggggaaatgtactcttatctcccgaagaggtcagcgaaactcagggaacagaaaagttgacaataacatattcatcatcaatgatgtgggaaatcaacggtcctgaatcagtgcttgtcaacacctatcaatggatcatcagaaattgggaaactgtgaagattcaatggtctcaggatcccacaatgctatacaataagatggagtttgaaccattccaatccttggtacctaaagctaccagaggtcaatacagtggatttgtgagaacattatttcaacaaatgcgtgatgtactagggacatttgatactgcccagataataaagctgctaccatttgcagcagcaccacctgagcagagcagaatgcagttttcttctctaattgtgaatgtgagggggtcagggatgagaatactcataaggggcaattcccctgtgttcaactacaataaggcgaccaagaggcttactgttcttggaaaggacgcaggtgcattgactgaggatccggacgagggggcagccggagtggagtctgcggtgttgaggggattcctagttctaggcaaggaggacaaaagatatggaccagcattgagcatcaatgaactgagcaatcttgcaaaaggggagaaagctaatgtgctgatagggcaaggagacgtggtgttggtaatgaaacgaaaacgggactctagcatacttactgacagccagacagcgaccaaaagaattcgaatggccatcaattag
>gi|954033347|gb|KU042669.1|_Influenza_A_virus_(A/goose/Zhejiang/727092/2014(H5N6))_segment_1_polymerase_PB2_(PB2)_gene_complete_cds
atggaacgaataaaggaattaagagatctaatgtcacagtcccgcacccgcgagatactaacaaaaaccactgtggaccacatggccataatcaagaaatacacatcgggaaggcaagagaagaatcctgccctcagaatgaaatggatgatggcaatgaagtatccgattacagcggacaggagaataatagatatgattcctgaaaggaatgaacaagggcagacactctggagcaagacaaatgatgctgggtcggacagggtaatggtgtcccccctagctgtaacttggtggaataggaatgggccaacgacaaatacagttcattatccaaaagtttacaaaacatacttcgagaaggttgaaaggttaaagcatggaacattcggtcctgtccatttccgaaaccaagttaaaatacgccgccgagttgatacaaaccctggccatgcagatctcagtgccaaagaagcacaagatgtcatcatggaagttgttttcccaaatgaggtgggagctagaatattgacttcagagtcacaattgacaataacgaaagagaagaaagaagagcttcaagattgtaagattgctcccttaatggttgcatacatgttggagagggaactggtccgcaaaaccagattcctacctgtagcaggcggtacaagcagtgtgtacattgaggtattgcacttgactcaaggaacctgctgggagcagatgtacactccaggcggagaagtaagaaatgacgatgttgaccagagtttgatcattgctgctagaaacattgttaggagagcaacggtgtcagcggatccattggcatcactgctggagatgtgtcacagtacacaaattggtggaataaggatggtggacatccttaagcaaaatccaactgaggaacaagctgtggatatatgcagagcagcaatgggtctgaggatcagctcatcctttagttttggaggtttcactttcaaaagaacaagtgggtcatccgtcacgaaagaaaaggaagtgcttacgggcaatcttcagacattaaaaataaaagtacatgaggggtatgaagaattcacaatggtcgggcagagagcaacagctatcctgaggaaagcaactaggaggctgattcagttaatagtaagcgggaggaacgaacaatcaatcgctgaagcaatcattgtagcgatggtgttctcacaggaggattgcatgataaaggcagtacgaggcgatctaaatttcgtaaacagagcaaaccaaagattaaatcccatgcatcaactcctgagacattttcaaaaggacgccaaggtgctatttcagaattggggaattgaacccattgataatgttatggggatgatcgggatactacccgacatgactcccagcacagaactgtcattgagaggagtgagaattagtaaaatgggagtggatgaatattccagcactgaaagagtaattgtaagcattgaccgctttttaagggttcgagatcagcggggaaatgtactcttatctcccgaagaggtcagcgaaactcagggaacagaaaagttgacaataacatattcatcatcaatgatgtgggaaatcaacggtcctgaatcagtgcttgtcaacacctatcaatggatcatcagaaattgggaaactgtgaagattcaatggtctcaggatcccacaatgctatacaataagatggagtttgaaccattccaatccttggtacctaaagctaccagaggtcaatacagtggatttgtgagaacattatttcaacaaatgcgtgatgtgctagggacatttgatactgcccagataataaagctgctaccatttgcagcagcaccacctgagcagagcagaatgcagttttcttctctaattgtgaatgtgagggggtcagggatgaggatactcataaggggcaattcccctgtgttcaactacaataaggcgaccaaaaggcttactgttcttggaaaggacgcaggtgcattaactgaggatccggacgagggggcagccggagtggaatctgcagtattgaggggattcctaattctaggcaaggaggacaaaagatatggaccagcattgagcatcaatgaactgagcaatcttgcaaaaggggagaaagctaatgtgctgatagggcaaggagacgtggtgttggtaatgaaacgaaaacgggactctagcatacttactgacagccagacagcgaccaaaagaattcgaatggccatcaattag
>gi|760241011|gb|KP732559.1|_Influenza_A_virus_(A/chicken/DaLi/302/2014(H5N1))_segment_1_polymerase_PB2_(PB2)_gene_partial_cds
atggagagaataaaagaattaagaggtctaatgtcacagtcccgcacccgcgagatactaacaaaaaccactgtggaccacatggccataatcaagaaatacacatcgggaagacaagagaagaatcctgccctcagaatgaaatggatgatggcaatgaagcatccgatcacagcggacaagagaataatagatatgattcctgaaaggaatgaacaagggcagacactctggagcaagacaaatgatgctgggtcggacagggtgatggtgtcccccctagctgtaacttggtggaataggaatgggccaacgacaaatacagttcattatccaaaagtttacaaaacatacttcgagaaggttgaaaggttaaagcatggaacattcggtcctgtccatttccgaaaccaagttaaaatacgccgccgagttgatacaaaccctggccatgcagatctcagtgccaaagaagcacaagatgtcatcatggaagttgttttcccaaatgaggtgggagctagaatattgacttcagagtcacaattgacaataacgaaagagaagaaagaagagcttcaagattgtaagattgctcccttaatggttgcatacatgttggagagggaactggtccgcaaaaccagattcctacctgtagcaggcggtacaagcagtgtgtacattgaggtactgcacttgactcaaggaacctgctgggagcagatgtacaccccaggcggagaagtaagaaatgacgatgttgaccagagtttgatcattgctgctagaaacattgttaggagagcaacggtgtcagcggatccattggcatcactgctggagatgtgtcacagcacacaaattggtggaataaggatggtggacatccttaagcaaaatccaactgaggaacaagctgtggatatatgcagagcagcaatgggtctgaggatcagctcatcctatagttttggaggtttcactttcaaaagaacaagtgggtcatccgtcacgaaagaagaggaagtgcttacgggcaatcttcaaacattaaaaataaaagtacatgaggggtatgaagaattcacaatggtcgggcagagagcaacagctatcctgaggaaagcaactaggaggctgattcagttgatagtaagcgggaggaacgaacaatcaatcgctgaggcaatcattgtagcgatggtgttctcacaggaggattgcatgataaaggcagtacgaggcgatctaaatttcgtaaacagagcaaaccaaagattaaatcccatgcatcaactcctgagacattttcaaaaggacgccaaggttctatttcagaattggggaattgaacccattgataatgtcatggggatgatcgggatactacccgacatgactcccagcacagaactgtcattgagaggagtgagaattagtaaaatgggagtggatgaatattccagcactgaaagagtagttgtaagcattgaccgctttttaagggttcgagatcagcggggaaatgtactcttatctcccgaagaggtcagcgaaactcagggaacagagaagttgacaataacatattcatcatcaatgatgtgggaaatcaacggtcctgaatcagtgcttgtcaacacctatcaatggatcatcagaaattgggaaactgtgaagattcaatggtctcaggatcccacaatgctatacaataagatggagtttgaaccattccaatccttggtacctaaagctaccagaggtcaatacagtggatttgtgagaacattatttcaacaaatgcgtgatgtactagggacatttggtactgcccagatagtaaagctgctaccatttgcagcagcaccacctgagcagagcagaatgcagttttcttctctaattgcgaatgtgagggggtcaggaatgagaatactcataaggggcaattcccctgtgttcaactacaataaggcgaccaaaaggcctactgttcttggaaaggacgcaggtgcattaactgaggatccggacgagggggcagccggagtggaatctgcagtattgaggggattcctaattctaggcaaggaggacaaaagatatggaccagcattgagcatcaatgaactgagcaatcttgcaaaaggggagaaagctaatgtgctgatagggcaaggagacgtggtgttggtaatgaaacgaaaacgggactctagcatacttactgacagccagacagcgaccaaaagaattcggatggccatcaat---
>gi|745629669|gb|KP285330.1|_Influenza_A_virus_(A/goose/Shantou/1806/2014(H5N6))_segment_1_polymerase_PB2_(PB2)_gene_complete_cds
atggaacgaataaaggaattaagagatctaatgtcacagtcccgcacccgcgagatactaacaaaaaccactgtggaccacatggccataatcaagaaatacacatcgggaaggcaagagaagaatcctgccctcagaatgaaatggatgatggcaatgaagtatccgattactgcggacaagagaataatagatatgattcctgaaaggaatgaacaagggcagacactctggagcaagacaaatgatgctgggtcggacagagtgatggtgtcccccctagctgtaacttggtggaataggaatgggccaacgacaaatacagttcattatccaaaagtttacaaaacatacttcgagaaggttgaaaggttaaagcatggaacattcggtcctgtccatttccgaaaccaagttaaaatacgccgccgagttgatacaaaccctggccatgcagatctcagtgccaaagaagcacaagatgtcatcatggaagttgttttcccaaatgaggtgggagctagaatattgacttcagagtcacaattgacaataacgaaagagaagaaagaagagcttcaagattgtaagattgctcccttaatgattgcatacatgttggagagggaactggtccgcaaaaccagattcctacctgtagcaggcggtacaagcagtgtgtacattgaggtactgcacttgactcaaggaacctgctgggagcagatgtacactccaggcggagaagtaagaaatgacgatgttgaccagagtttgatcattgctgctagaaacattgttaggagagcaacggtgtcagcggatccattggcatcactgctggagatgtgtcacagtacacaaattggtggaataaggatggtggacatccttaagcaaaatccaactgaggaacaagctgtggatatatgcagagcagcaatgggtctgaggatcagctcatcctttagttttggaggtttcactttcaaaagaacaagtgggtcatccgtcacgaaagaagaggaagtgcttacgggcaatcttcagacattaaaaataaaagtacatgaggggtatgaagaattcacaatggtcgggcagagagcaacagctatcctgaggaaagcaactaggaggctgattcagttgatagtaagcgggaggaacgaacaatcaatcgctgaggcaatcattgtagcgatggtgttctcacaggaggattgcatgataagggcagtacgaggcgatctaaatttcgtaaacagagcaaaccaaagattaaatcccatgcatcaactcctgagacattttcaaaaggacgccaaggtgctatttcagaattggggaattgaacccattgataatgttatggggatgatcgggatactacccgacatgactcccagcacagaactgtcattgagaggagtgagaattagtaaaatgggagtggatgaatattctagcactgaaagagtagttgtaagcattgatcgctttttaagggttcgagatcagcggggaaatgtactcttatctcccgaagaggtcagcgaaactcagggaacagaaaagttgacaataacatattcatcatcaatgatgtgggaaatcaacggtcctgaatcagtgcttgtcaacacctatcaatggatcatcagaaattgggaaactgtgaagattcaatggtctcaggatcccacaatgctatacaataagatggagtttgaaccattccaatccttggtacctaaagctaccagaggtcaatacagtggatttgtgagaacattatttcaacaaatgcgtgatgtactagggacatttgatactgcccagataataaagctgctaccatttgcagcagcaccacctgagcagagcagaatgcagttttcttctctaattgtgaatgtgagggggtcagggatgagaatactcataaggggcaattcccctgtgttcaactacaataaggcgaccaagaggcttactgttcttggaaaggacgcaggtgcattgactgaggatccggacgagggggcagccggagtggagtctgcggtgttgaggggattcctagttctaggcaaggaggacaaaagatatggaccagcattgagcatcaatgaactgagcaatcttgcaaaaggggagaaagctaatgtgctgatagggcaaggagacgtggtgttggtaatgaaacgaaaacgggactctagcatacttactgacagccagacagcgaccaaaagaattcgaatggccatcaattag
>gi|662490859|gb|KM027996.1|_Influenza_A_virus_(A/swine/Guangxi/592/2011(H5N1))_segment_1_polymerase_PB2_(PB2)_gene_complete_cds
atggaacgaataaaagaattaagagatctaatgtcacagtcccgcacccgcgagatactaacaaaaaccactgtggaccatatggcaataatcaagaaatacacatcaggaagacaagagaagaatcctgccctcagaatgaaatggatgatggcaatgaagtatccgattacagcggacaagagaataatagatatgattcctgaaaggaatgaacaagggcagacactctggagcaagacaaatgatgctgggtcggacagggtgatggtgtcccccctggctgtaacttggtggaatagggatgggccaacgacaaatacagttcattatccaaaagtttacaaaacatacttcgagaaggttgaaaggttaaaacatggaacattcggccctgtccatttccgaaaccaagttaaaatacgccgccgagttgatacaaatcctggccatgcagatctcagtgctaaagaagcacaagatgtcatcatggaagttgttttcccaaatgaggtgggagctagaatattgacttcggagtcacaattgacaataacgaaagagaagaaagaagagcttcaagattgtaagattgctcccttaatggttgcatacatgttggagagggaactggttcgcaaaaccagattcctacctgtagcaggcggtacaagcagtgtgtacattgaggtactgcatttgactcaagggacctgctgggagcagatgtacactccaggcggagaagtaagaaatgacgatgttgaccagagtttgatcattgctgctagaaacattgttaggagagcaacggtatcagcggatccattggcatcactgctggagatgtgtcacagcacacaaattggtgggataaggatggtggacatccttaggcaaaatccaactgaggaacaagctgtggatatatgcagagcagcaatgggtctgaggatcagctcatcctttagttttggaggtttcactttcaaaagaacaagtgggtcatccgtcacgaaggaagaggaagtgcttacgggcaaccttcaaacattgaaaataagagtacatgaggggtatgaagaattcacaatggttgggcagagggcaacagctatcctgaggaaagcaactaggaggctgattcagttgatagtaagcggaaggaacgaacaatcaatcgctgaggcaatcattgtagcgatggtgttctcacaggaggattgcatgataaaggcagtccgaggcgatctaaatttcgtaaacagagcaaaccaaagattaaatcccatgcatcaactcctgagacattttcaaaaggacgcaaaggtgctatttcagaattggggaattgaacccattgataatgtcatggggatgatcgggatactacccgacatgactcccagcacagaactgtcattgagaggagtgagaattagtaaaatgggagtggatgaatattccagcactgaaagagtagttgtaagcattgaccgctttttaagggttcgagaccagcgggggaatgtactcttatctcccgaagaggtcagcgaaacccagggaacagagaagttgacaataacatattcatcatcaatgatgtgggaaatcaacggtcctgaatcagtgcttgtcaacacctatcaatggatcatcagaaattgggaaactgtgaagattcaatggtctcaggatcccacgatgctgtacaataagatggagttcgaaccattccaatccttggtacctaaagctaccagaggtcaatacagtggatttgtgagaacattatttcaacaaatgcgtgatgtactagggacatttgatactgtccagataataaagctgctaccatttgcagcagcaccacctgagcagagcagaatgcagttttcttctctaactgtgaatgtgaggggatcaggaatgagaatactcataaggggcaattcccctgtgttcaactacaataaggcaaccaaaagacttaccgttcttggaaaggacgcaggtgcattaactgaggatccagacgaggggacagccggagtggaatctgcagtactgaggggattcctaattctaggcaaggaggacaaaagatatggaccagcattgagcatcaatgaactgagcaatcttgcaaaaggggagaaagctaatgtgctgatagggcaaggagacgtggtgttggtaatgaaacggaaaagggactctagcatacttactgacagccagacagcgaccaaaagaattcgaatggccatcaattag
>gi|620599378|gb|KJ683885.1|_Influenza_A_virus_(A/chicken/Yunnan/1/2014(H5N1))_segment_1_polymerase_PB2_(PB2)_gene_complete_cds
atgcgacgaataaaggaattaagagatctaatgtcacagtcccgcacccgcgagatactaacaaattttactgtggaccacatggccataatcaagaaatacacatcgggaagacaagagaagaatcctgccctcagaatgaaatggatgatggcaatgaagtatccgattacagcggacaagagaataatagatatgattcctgaaaggaatgaacaagggcagacactctggagcaagacaaatgatgctgggtcggacagggtgatggtgtcccccctagctgtaacttggtggaataggaatgggccaacgacaaatacagttcattatccaaaagtttacaaaacatacttcgagaaggttgaaaggttaaagcatggaacattcggtcctgtccatttccgaaaccaagttaaaatacgccgccgagttgatactaaccctggccatgcagatctcagtgccaaagaagcacaagatgtcatcatggaagttgttttcccaaatgaggtgggagctataatattgacttcagagtcacaattgacaataacgaaagagaagaaagaagagcttcaagattgtaagatagctcccttaatggttgcatacatgttggagagggaactggtccgcaaaaccagattcctacctgtagcaggcggtacaagcagtgtgtacattgaggtactgcacttgactcaaggaacctgctgggagcagatgtacactccaggcggagaagtaagaaatgacgatgttgaccagagtttgatcattgctgctagaaacattgttaggagagcaacggtgtcagcggatccattggcatcactgctggagatgtgtcacagtacacaaattggtggaataaggatggtggacatccttaagcaaaatccaactgaggaacaagctgtggatatatgcagagcagcaatgggtctgaggatcagctcatcctttagttttggaggtttcactttcaaaagaacaagtgggtcatccgtcacgaaagaagaggaagtgcttacgggcaatcttcaaacattaaaaataaaagtacatgaggggtatgaagaattcacaatggtcgggcagagagcaacagctatcctgaggaaagcaactaggaggctgattcagttgatagtaagcgggagggacgaacaatcaatcgctgaggcaatcattgtagcgatggtgttctcacaggaggattgcatgataaaggcagtacgaggcgatctaaatttcgtaaacagagcaaaccaaagattaaatcccatgcatcaactcctgagacattttcaaaaggacgccaaggttctatttcagaattggggaattgaacccattgataatgtcatggggatgatcgggatactacccgacatgactcccagcacagaactgtcattgagaggagtgagaattagtaaaatgggagtggatgaatattccagcactgaaagagtagttgtaagcattgaccgctttttaagggttcgagatcagcggggaaatgtactcttatctcccgaagaggtcagcgaaactcagggaacagagaagttgacaataacatattcatcatcaatgatgtgggaaatcaacggtcctgaatcagtgcttgtcaacacctatcaatggatcatcagaaattgggaaactgtgaagattcaatggtctcaggatcccacaatgctatacaataagatggagtttgaaccattccaatccttggtacctaaagctaccagaggtcaatacagtggatttgtgagaacattatttcaacaaatgcgtgatgtactagggacatttgatactgcccagataataaagctgctaccatttgcagcagcaccacctgagcagagcagaatgcagttttcttctttaattgtgaatgtgagggggtcaggaatgagaatactcataaggggcaattcccctgtgttcaactacaataaggcgaccaaaaggcttactgttcttggaaaggacgcaggtgcattaactgaggatccggacgagggggcagccggagtggaatctgcagtattgaggggattcctaattctaggcaaggaggacaaaagatatggaccagcattgagcatcaatgaactgagcaatcttgcaaaaggggagaaagctaatgtgctgatagggcaaggagacgtggtgttggtaatgaaacgaaaacgggactttaacgtacttactgacagccagacagcgaccaaaagaattcgaatggccatcaattag
>gi|953525538|gb|KT963060.1|_Influenza_A_virus_(A/environment/Yunnan/YN22/2015(H5N6))_segment_1_polymerase_PB2_(PB2)_gene_complete_cds
atggaacgaataaacgaattaagagatctaatgtcacagtcccgcacccgcgagatactaacaaaaaccactgtggaccacatggccataatcaagaaatacacatcgggaaggcaagagaagaatcctgccctcagaatgaaatggatgatggcaatgaagtatccgattacagcggacaagagaataatagatatgattcctgaaaggaatgaacaagggcagacactctggagcaagacaaatgatgctgggtcggacagggtgatggtgtcccccctagctgtaacttggtggaataggaatgggccaacgacaaatacagttcattatccaaaagtttacaaaacatacttcgagaaggttgaaaggttaaagcatggaacattcggtcctgtccatttccgaaaccaagttaaaatacgccgccgagttgatacaaaccctggccatgcagatctcagtgccaaagaagcacaagatgtcatcatggaagttgttttcccaaatgaggtgggagctagaatattgacttcagagtcacaattggcaataacgaaagagaagaaagaagagcttcaagattgtaagattgctcccttaatggttgcatacatgttggagagggaactggtccgcaaaaccagattcctacctgtagcaggcggtacaagcagtgtgtacattgaggtactgcacttgactcaaggaacctgctgggagcagatgtacactccaggcggagaagtaagaaatgacgatgttgaccagagtttgatcattgctgctagaaacattgttaggagagcaacggtgtcagcggatccattggcatcactgctggagatgtgtcacagtacacaaattggtggaataaggatggtggacatccttaagcaaaatccaactgaggaacaagctgtggatatatgcagagcagcaatgggtctgaggatcagctcatcctttagttttggaggtttcactttcaaaagaacaagtgggtcatccgtcacgaaagaagaggaagtgcttacgggtaatcttcagacattaaaaataaaagtacatgaggggtatgaagaattcacaatggtcgggcagagagcaacagctatcctgaggaaagcaactaggaggctgattcagttgatagtaagcgggaggaacgaacaatcaatcgctgaggcaatcattgtagcgatggtgttctcacaggaggattgcatggtaaaggcagtacgaggtgatctaaatttcgtaaacagagcaaaccaaagattaaatcccatgcatcaactcctgagacattttcaaaaggacgccaaggtgctatttcagaattggggaattgaacccattgataatgttatggggatgatcgggatactacccgacatgactcccagcacagaactgtcattgagaggagtgagaattagtaaaatgggagtggatgaatattccagcactgaaagagtagttgtaagcattgaccgctttttaagggttcgagatcagcggggaaatgtactcttatctcccgaagaggtcagcgaaactcagggaacagaaaagttgacaataacatattcatcgtcaatgatgtgggaaatcaacggtcctgaatcagtgcttgtcaacacctatcaatggatcatcagaaattgggaaactgtgaagattcaatggtctcaggatcccacaatgctatacaacaagatggagtttgaaccattccaatccttggtacctaaagctaccagaggtcaatacagtggatttgttagaacattatttcaacaaatgcgcgatgtactagggacatttgatactgcccagataataaagctgctaccatttgcagctgcaccacctgagcagagcagaatgcagttttcttctctaattgtgaatgtgagggggtcagggatgagaatactcataaggggcaattcccctgtgttcaactacaataaggcgaccaaaaggcttactgttcttggaaaggacgcaggtgcattaactgaggatccggacgagggggcagccggagtggaatctgcagtattgaggggattcctaattctaggcaaggaggacaaaagatatggaccagcattgagcatcaatgaactgagcaatcttgcaaaaggggagaaagctaatgtgctgatagggcaaggggacgtggtgttggtaatgaaacgaaaacgggactctagcatacttactgacagccagacagcgaccaaaagaattcgaatggccatcaattag
>gi|728605734|gb|KP090444.1|_Influenza_A_virus_(A/chicken/Jiangxi/NCDZT1126/2014(H5N6))_segment_1_polymerase_PB2_(PB2)_gene_complete_cds
atggaacgaataaaggaattaagagatctaatgtcacagtcccgcactcgcgagatactaacaaaaaccactgtggaccacatggccataatcaagaaatacacatcgggaagacaagagaagaatcctgccctcagaatgaaatggatgatggcaatgaagtatccgattacagcggacaagagaataatagatatgattcctgaaaggaatgaacaagggcagacactctggagcaagacaaatgatgctgggtcggacagggtgatggtgtcccccctagctgtaacttggtggaataggaatgggccaacgacaaatacagttcattatccaaaagtttacaaaacatacttcgagaaagttgaaaggttaaagcatggaacattcggtcctgtccatttcagaaaccaagttaaaatacgccgccgagttgatacaaaccctggccatgcagatctcagtgccaaagaagcacaagatgtcatcatggaagttgttttcccaaatgaggtgggagctagaatattgacttcagagtcacaattgacaataacgaaagagaagaaagaagagcttcaagattgtaagattgctcccttaatggttgcatacatgttggagagggaattggtccgcaaaaccagattcctacctgtggcaggcggtacaagcagtgtgtacattgaggtactgcacttgactcaaggaacctgctgggagcagatgtacactccaggcggagaagtaagaaatgacgatgttgaccagagtttgatcattgctgctagaaacattgttaggagagcaacggtgtcagcggatccattggcatcactgctggagatgtgtcacagtacacaaattggtggaataaggatggtggacatccttaagcaaaatccaactgaggaacaagctgtggatatatgcagagcagccatgggtctgaggatcagctcatcctttagttttggaggtttcactttcaaaagaacaagtgggtcatccgtcacgaaagaagaggaagtgcttacgggcaatcttcagacattaaaaataaaagtacatgaggggtatgaagaattcacaatggtcgggcagagagcaacagctatcctgaggaaagcaactaggaggctgattcagttgatagtaagcgggaggaacgaacaatcaatcgctgaggcaatcattgtagcgatggtgttctcacaggaggattgcatgataaaggcagtacgaggcgatctaaatttcgtaaacagagcaaaccaaagattaaatcccatgcatcaactcctgagacattttcaaaaggacgccaaggtgctatttcagaattggggaattgaacccattgacaatgtcatggggatgatcgggatactacccgacatgactcccagcacagaactgtcattgagaggagtgagaattagtaaaatgggagtggatgaatattccagcactgaaagagtagttgtaagcattgaccgctttttaagggttcgagatcagcgaggaaatgtactcttatctcccgaagaggtcagcgaaactcagggaacagaaaagttgacaataacatattcatcatcaatgatgtgggaaatcaacggtcctgaatcagtgcttgtcaacacctatcaatggatcatcagaaattgggaaactgtgaagattcaatggtctcaggatcccacaatgctatacaataagatggagtttgaaccattccaatccttggtacctaaagctaccagaggtcaatacagtggatttgtgagaacattatttcaacaaatgcgtgatgtactagggacatttgatactgcccagataataaagctgctaccatttgcagcagcaccacctgagcagagcagaatgcagttttcttctctaattgtgaatgtgagggggtcagggatgagaatacttataaggggcaattcccctgtgttcaactacaataaggcgaccaaaaggcttactgttcttggaaaggacgcaggtgcattaactgaggatccggacgagggggcagccggagtgaaatctgcagtattgaggggattcctgattctaggcaaggaggacaaaagatacggaccagcattgagcatcaatgaactgagcaatcttgcaaaaggggagaaagctaatgtgctgatagggcaaggagacgtggtgttggtaatgaaacgaaaacgggactctagcatacttactgacaggcagacagcgaccaaaagaattcgaatggcaatcaattag
>gi|922057814|gb|KT370109.1|_Influenza_A_virus_(A/environment/Guangdong/QY025/2013(H5N6))_segment_1_polymerase_PB2_(PB2)_gene_complete_cds
atggaacgaataaaggaattaagagatctaatgtcacagtcccgcacccgcgagatactaacaaaaaccactgtggaccacatggccataatcaagaaatacacatcgggaaggcaagagaagaatcctgccctcagaatgaaatggatgatggcaatgaagtatccgattacagcggacaagagaataatagatatgattcctgaaaggaatgaacaagggcagacactctggagcaagacaaacgatgctgggtcggacagggtgatggtgtcccccctagctgtaacttggtggaataggaaagggccaacgacaaatacagttcattatccaaaagtttacaaaacatacttcgagaaggtcgaaaggttaaagcatggaacattcggtcctgtccatttccgaaaccaagttaaaatacgccgccgagttgatacaaaccctggtcatgcagatctcagtgccaaagaagcacaagatgtcatcatggaagttgttttcccaaatgaggtgggagctagaatattgacttcagagtcacaattgacaataacgaaagagaagaaagaagagcttcaagattgtaagattgctcccttaatggttgcatacatgttggagagggaactggtccgcaaaaccagattcctacctgtagcaggcggtacaagcagtgtgtacattgaggtactgcacttgactcaaggaacctgctgggagcagatgtacactccaggcggagaagtaagaaatgacgatgttgaccagagtttgatcattgctgctagaaacattgttaggagagcaacggtgtcagcggatccactggcatcactgctggagatgtgtcacagtacacaaattggtggaataaggatggtggacatccttaagcaaaatccaactgaggaacaagctgtggatatatgcagagcagcaatgggtctgaggatcagctcatcctttagttttggaggtttcacgttcaaaagaacaagtgggtcatccgtcacgaaagaagaggaagtgcttacgggcaatcttcagacattaaaaataaaagtacatgaggggtatgaagaattcacaatggtcgggcagagagcaacagctatcctgaggaaagcaactaggaggctgattcagttgatagtaagcgggaggaacgaacaatcaatcgctgaggcaatcattgtagcgatggtgttctcacaggaggattgcatgataaaggcagtacgaggcgatctaaatttcgtaaacagagcaaaccaaagattgaatcccatgcatcaactcctgagacattttcaaaaggacgccaaggtgttatttcagaattggggaattgaacccattgataatgttatggggatgatcgggatactacccgacatgactcccagcacagaactgtcattgagaggagtgagaattagtaaaatgggagtggatgaatattccagcactgaaagagtagttgtaagcattgaccgctttttaagggttcgagatcagcggggaaatgtactcttatctcctgaagaggtcagcgaaactcagggaacagaaaagttgacaataacatattcatcatcaatgatgtgggaaatcaacggtcctgaatcagtgcttgtcaacacctatcaatggatcatcagaaattgggaaactgtgaagattcaatggtctcaggatcccacaatgttatacaataagatggagtttgaaccattccaatccttggtacctaaagctaccagaggtcaatacagtggatttgtgagaacattatttcaacaaatgcgtgatgtactagggacatttgatactgcccagataataaagctgctaccatttgcagcagcaccacctgagcagagcagaatgcaattttcttctctaattgtgaatgtgagggggtcagggatgagaatactcataaggggcaattcccctgtgttcaactacaataaggcgaccaaaaggcttactgttcttggaaaggacgcaggtgcattaactgaggatccggacgagggggcagccggagtggaatctgcagtattgaggggattcctaattctaggcaaggaggacaaaagatatggaccagcattgagcatcaatgaactgagcaatcttgcaaaaggggagaaagctaatgtgctgatagggcaaggagacgtggtgttggtaatgaaacgaaaacgggactctagcatacttactgacagccagacagcgaccaaaagaattcgaatggccatcaattag
>gi|673245455|gb|KM234819.1|_Influenza_A_virus_(A/duck/Jiangxi/JXA131986/2013(mixed))_clone_PB2b_segment_1_polymerase_PB2_(PB2)_gene_complete_cds
atggaacgaataaaggaattaagagatctaatgtcacagtcccgcacccgcgagatactaacaaaaaccactgtggaccacatggccataatcaagaaatacacatcgggaaggcaagagaagaatcctgccctcagaatgaaatggatgatggcaatgaaatacccgattacagctgacaaaagaataatggagatgattcctgaaagaaatgaacaaggtcagacactctggagcaagacaaatgatgctgggtcggacagggtgatggtgtcccccctagctgtaacttggtggaataggaatgggccaacgacaaatacagttcattatccaaaagtttacaaaacatacttcgagaaggttgaaaggttaaagcatggaacattcggtcctgtccatttccgaaaccaagttaaaatacgccgccgagttgatacaaaccctggccatgcagatctcagtgccaaagaagcacaagatgtcatcatggaagttgttttcccaaatgaggtgggagctagaatattgacttcagagtcacaattgacaataacgaaagagaagaaagaagagcttcaagattgtaagattgctcccttaatggttgcatacatgttggagagggaactggtccgcaaaaccagattcctacctgtagcaggcggtacaagcagtgtgtacattgaggtactgcacttgactcaaggaacctgctgggagcagatgtacaccccaggcggagaagtaagaaatgacgatgttgaccagagtttgatcattgctgctagaaacattgttaggagagcaacggtgtcagcggatccattggcatcactgctggagatgtgtcacagtacacaaattggtggaataaggatggtggacatccttaagcaaaatccaactgaggaacaagctgtggatatatgcagagcagcaatgggtctgaggatcagctcatcctttagttttggaggtttcactttcaaaagaacaagtgggtcatccgtcacgaaagaagaggaagtgcttacgggcaatcttcagacattaaaaataaaagtacatgaggggtatgaagaattcacaatggtcgggcagagagcaacagctatcctgaggaaagcaactaggaggctgattcaattgatagtaagcgggaggaacgaacaatcaatcgctgaggcaatcattgtagcgatggtgttctcacaggaggattgcatgataaaggcagtacgaggcgatctaaatttcgtaaacagagcaaaccaaagattaaatcccatgcatcaactcctgagacattttcaaaaggacgccaaggtgctatttcagaattggggaattgaacccattgataatgttatggggatgatcgggatactacccgacatgactcccagcacagaactgtcattgagaggagtgagaattagtaaaatgggagtggatgaatattccagcactgaaagagtagttgtaagcattgaccgctttttaagggttcgagatcagcggggaaatgtactcttatctcccgaagaggtcagcgaaactcagggaacagaaaagttgacaataacatattcatcatcaatgatgtgggaaatcaacggtcctgaatcagtgcttgtcaacacctatcaatggatcatcagaaattgggaaactgtgaagattcaatggtctcaggatcccacaatgctatacaataagatggagtttgaaccattccaatccttggtacctaaagctaccagaggtcaatacagtggatttgtgagaacattatttcaacaaatgcgtgatgtactagggacatttgatactgcccagataataaagctgctaccatttgcagcagcaccacctgagcagagcagaatgcagttttcttctctaattgtgaatgtgagggggtcagggatgagaatactcataaggggcaattcccctgtgttcaactacaataaggcgaccaaaaggcttactgttcttggaaaggacgcaggtgcattaactgaggatccggacgagggggtagccggagtggaatctgcagtattgaggggattcctaattctaggcaaggaggacaaaagatatggaccagcattgagcatcaatgaactgagcaatcttgcaaaaggggagaaagctaatgtgctgatagggcaaggagacgtggtgttggtaatgaaacggaaacgggactctagcatacttactgacagccagacagcgaccaaaagaattcgaatggccatcaattag
>gi|954033203|gb|KU042677.1|_Influenza_A_virus_(A/chicken/Zhejiang/727022/2014(H5N6))_segment_1_polymerase_PB2_(PB2)_gene_complete_cds
atggaacgaataaaggaattaagaaatctaatgtcacagtcccgcacccgcgagagactaacaaaaaccactgtggaccacatggccataatcaagaaatacacatcgggaaggcaagagaagaatcctgccctcagaatgaaatggatgatggcaatgaagtatccgattacagcggacaggagaataatagatatgattcctgaaaggaatgaacaagggcagacactctggagcaagacaaatgatgctgggtcggacagggtaatggtgtcccccctagctgtaacttggtggaataggaatgggccaacgacaaatacagttcattatccaaaagtttacaaaacatacttcgagaaggttgaaaggttaaagcatggaacattcggtcctgtccatttccgaaaccaagttaaaatacgccgccgagttgatacaaaccctggccatgcagatctcagtgccaaagaagcacaagatgtcatcatggaagttgttttcccaaatgaggtgggagctagaatattgacttcagagtcacaattgacaataacgaaagagaagaaagaagagcttcaagattgtaagattgctcccttaatggttgcatacatgttggagagggaactggtccgcaaaaccagattcctacctgtagcaggcggtacaagcagtgtgtacattgaggtattgcacttgactcaaggaacctgctgggagcagatgtacactccaggcggagaagtaagaaatgacgatgttgaccagagtttgatcattgctgctagaaacattgttaggagagcaacggtgtcagcggatccattggcatcactgctggagatgtgtcacagtacacaaattggtggaataaggggggtggacatccttaagcaaaatccaactgaggaacaagctgtggatatatgcagagcagcaatgggtctgaggatcagctcatcctttagttttggaggtttcactttcaaaagaacaagtgggtcatccgtcacgaaagaagaggaagtgcttacgggcaatcttcagacattaaaaataaaagtacatgaggggtatgaagaattcacaatggtcgggcagagagcaacagctatcctgaggaaagcaactaggaggctgattcagttaatagtaagcgggaggaacgaacaatcaatcgctgaagcaatcattgtagcgatggtgttctcacaggaggattgcatgataaaggcagtacgaggcgatctaaatttcgtaaacagagcaaaccaaagattaaatcccatgcatcaactcctgagacattttcaaaaggacgccaaggtgctatttcagaattggggaattgaacccattgataatgttatggggatgatcgggatactacccgacatgactcccagcacagaactgtcattgagaggagtgagaattagtaaaatgggagtggatgaatattccagcactgaaagagtaattgtaagcattgaccgctttttaagggttcgagatcagcggggaaatgtactcttatctcccgaagaggtcagcgaaactcagggaacagaaaagttgacaataacatattcatcatcaatgatgtgggaaatcaacggtcctgaatcagtgcttgtcaacacctatcaatggatcatcagaaattgggaaactgtgaagattcaatggtctcaggatcccacaatgctatacaataagatggagtttgaaccattccaatccttggtacctaaagctaccagaggtcaatacagtggatttgtgagaacattatttcaacaaatgcgtgatgtgctagggacatttgatactgcccagataataaagctgctaccatttgcagcagcaccacctgagcagagcagaatgcagttttcttctctaattgtgaatgtgagggggtcagggatgaggatactcataaggggcaattcccctgtgttcaactacaataaggcgaccaaaaggcttactgttcttggaaaggacgcaggtgcattaactgaggatccggacgagggggcagccggagtggaatctgcagtattgaggggattcctaattctaggcaaggaggacaaaagatatggaccagcattgagcatcaatgaactgagcaatcttgcaaaaggggagaaagctaatgtgctgatagggcaaggagacgtggtgttggtaatgaaacgaaaacgggactctagcatacttactgacagccagacagcgaccaaaagaattcgaatggccatcaattag
>gi|760240828|gb|KP732544.1|_Influenza_A_virus_(A/chicken/TongHai/302/2014(H5N1))_segment_1_polymerase_PB2_(PB2)_gene_partial_cds
atggagagaataaaagaactaagagatctaatgtcacagtcccgcacccgcgagatactaacaaaaaccactgtggaccacatggccataatcaagaaatacacatcgggaagacaagagaagaatcctgccctcagaatgaaatggatgatggcaatgaagtatccgattacagcggacgagagaataatagatatgattcctgaaaggaatgaacaagggcagacactctggtgcaagacaaatgatgctgggtcggacagagtgatggtgtcccccctagctgtaacttggtggaataggaatgggccaacgacaaatacagttcattatccaaaagtttacaaaacatacttcgagaaggttgaaaggttaaagcatggaacattcggtcctgtccatttccgaaaccaagttaaaatacgccgccgagttgatacaaaccctggccatgcagatctctgtgccaaagaagcacaagatgtcatcatggaagttgtttccccaaatgaggtgggagctagaatattgacttcagagtcacaattgacaataacgaaagagaagaaagaagagcttcaagattgtaagattgctcccttaatggttacatacatgttggagagggaactggtccgcaaaaccagattcctacctgtagcaggcggtacaagcagtgtgtacattgaggtactgcacttgactcaaggaacctgctgggagcagatgtacactccaggcggagaagtaagaaatgacgatgttgaccagagtttgatcattgctgctagaaacattgttaggagagcagcggtgtcagcggatccattggcatcactgctggagatgtgtcacagtacacaaattggtggaataaggatggtggacatccttaagcaaaatccaactgaggaacaagctgtggatatatgcagagcagcaatgggtctgaggatcagctcatcctttagttttggaggtttcactttcaaaagaacaagtgggtcatccgtcacgaaagaagaggaagtgcttacgggcaatcttcaaacattaaaaataaaagtaaatgaggggtatgaagaattcacaatggtcgggcagagagcaacagctatcctgaggaaagcaactaggaggctgattcagttgatagtaagcgggaggaacgaacaatcaatcgctgaggcaatcattgtagcgatggtgttctcacaggaggattgcatgataaaggcagtacgaggcgatctaaatttcgtaaacagagcaaaccaaagattaaatcccatgcgtcaactcctgagacattttcaaaaggacgccaaggttctatttcagaattggggaattgaacccattgataatgtcatggggatgatcgggatactacccgacatgactcccagcacagaactgtcattgagaggagtgagaattagtaaaatgggagtggatgaatattccagcactgaaagagtagttgtaagcattgaccgctttttaagggttcgagatcagcggggaaatgtactcttatctcccgaagaggtcagcgaaactcagggaacagagaagttgacaataacatattcatcatcaatgatgtgggaaatcaacggtcctgaatcagtgcttgtcaacacctatcaatggatcatcagaaattgggaaactgtgaagattcaatggtctcaggatcccacaatgctatacaataggatggagtttgaaccattccaatccttggtacctaaagctaccagaggtcaatacagtggatttgtgagaacattatttcaacaaatgcgtgatgtactagggacatttgatactgcccagataataaagctgctaccatttgcagcagcaccacctgagcagagcagaatgcagttttcttctctaattgtgaatgtgagggggtcaggaatgagaatactcataaggggcaattcccctgtgttcaactacaataaggcgaccaaaaggcttgctgttcttggaaaggacgcaggtgcattaactgaggatccggacgagggggtagccggagtggaatctgcagtattgaggggattcctaattctaggcaaggaggacaaaagatatggaccagcattgagcatcaatgaactgagcaatcttgcaaaaggggagaaagctaatgtgctgatagggcaaggagacgtggtgttggtaatgaaacgaaaacgggactctagcatacttactgacagccagacagcgaccaaaagaattcggatggccatca-----
>gi|954033329|gb|KU042670.1|_Influenza_A_virus_(A/goose/Zhejiang/727110/2014(H5N6))_segment_1_polymerase_PB2_(PB2)_gene_complete_cds
atggaacgaataaaggaattaagaaatctaatgtcacagtcccgcacccgcgagatactaacaaaaaccactgtggaccacatggccataatcaagaaatacacatcgggaaggcaagagaagaatcctgccctcagaatgaaatggatgatggcaatgaagtatccgattacagcggacaggagaataatagatatgattcctgaaaggaatgaacaagggcagacactctggagcaagacaaatgatgctgggtcggacagggtaatggtgtcccccctagctgtaacttggtggaataggaatgggccaacgacaaatacagttcattatccaaaagtttacaaaacatacttcgagaaggttgaaaggttaaagcatggaacattcggtcctgtccatttccgaaaccaagttaaaatacgccgccgagttgatacaaaccctggccatgcagatctcagcgccaaagaagcacaagatgtcatcatggaagttgttttcccaaatgaggtgggagctagaatattgacttcagagtcacaattgacaataacgaaagagaagaaagaagagcttcaagattgtaagattgctcccttaatggttgcatacatgttggagagggaactggtccgcaaaaccagattcctacctgtagcaggcggtacaagcagtgtgtacattgaggtattgcacttgactcaaggaacctgctgggagcagatgtacactccaggcggagaagtaagaaatgacgatgttgaccagagtttgatcattgctgctagaaacattgttaggagagcaacggtgtcagcggatccattggcatcactgctggagatgtgtcacagtacacaaattggtggaataaggatggtggacatccttaagcaaaatccaactgaggaacaagctgtggatatatgcagagcagcaatgggcctgaggatcagctcatcctttagttttggaggtttcactttcaaaagaacaagtgggtcatccgtcacgaaagaagaggaagtgcttacgggcaatcttcagacattaaaaataaaagtacatgaggggtatgaagaattcacaatggtcgggcagagagcaacagctatcctgaggaaagcaactaggaggctgattcagttaatagtaagcgggaggaacgaacaatcaatcgctgaagcaatcattgtagcgatggtgttctcacaggaggattgcatgataaaggcagtacgaggcgatctaaatttcgtaaacagagcaaaccaaagattaaatcccatgcatcaactcctgagacattttcaaaaggacgccaaggtgctatttcagaattggggaattgaacccattgataatgttatggagatgatcgggatactacccgacatgactcccagcacagaactgtcattgagaggagtgagaattagtaaaatgggagtggatgaatattccagcactgaaagagtaattgtaagcattgaccgctttttaagggttcgagatcagcggggaaatgtactcttatctcccgaagaggtcagcgaaactcagggaacagaaaagttgacaataacatattcatcatcaatgatgtgggaaatcaacggtcctgaatcagtgcttgtcaacacctatcaatggatcatcagaaattgggaaactgtgaagattcaatggtctcaggatcccacaatgctatacaataagatggagtttgaaccattccaatccttggtacctaaagctaccagaggtcaatacagtggatttgtgagaacattatttcaacaaatgcgtgatgtgctagggacatttgatactgcccagataataaagctgctaccatttgcagcagcaccacctgagcagagcagaatgcagttttcttctctaattgtgaatgtgagggggtcagggatgaggatactcataaggggcaattcccctgtgttcaactacaataaggcgaccaaaaggcttactgttcttggaaaggacgcaggtgcattaactgaggatccggacgagggggcagtcggagtggaatctgcagtattgaggggattcctaattctaggcaaggaggacaaaagatatggaccagcattgagcatcaatgaactgagcaatcttgcaaaaggggagaaagctaatgtgctgatagggcaaggagacgtggtgttggtaatgaaacgaaaacgggactctagcatacttactgacagccagacagcgaccaaaagaattcgaatggccatcaattag
>gi|760240928|gb|KP732552.1|_Influenza_A_virus_(A/chicken/AnNing/1/2014(H5N1))_segment_1_polymerase_PB2_(PB2)_gene_partial_cds
atggagagaataaaagaattaagagatctaatgtcacagtcccgcacccgcgagatactaacaaaaaccactgtggaccacatggccataatcaagaaatacacatcgggaagacaagagaagaatcctgccctcagaatgaaatggatgatggcaatgaagcatccgatcacagcggacaagagaataatagatatgattcctgaaaggaatgaacaagggcagacaccctggagcaagacaaatgatgctgggtcggacagggtgatggtgtcccccctagctgtaacttggtggaataggaatgggccaacgacaaatacagttcattatccaaaagtttacaaaacatacttcgagaaggttgaaaggttaaagcatggaacattcggtcctgtccatttccgaaaccaagttaaaatacgccgccgagttgatacaaaccctggccatgcagatctcagtgccaaagaagcacaagatgtcatcatggaagttgttttcccaaatgaggtgggagctagaatattgacttcagagtcacaattgacaataacgaaagagaagaaagaagagcttcaagattgtaagattgctcccttaatggttgcatacatgttggagagggaactggtccgcaaaaccagattcctacctgtagcaggcggtacaagcagtgtgtacattgaggtactgcacttgactcaaggaacctgctgggagcagatgtacaccccaggcggagaagtaagaaatgacgatgctgaccagagtttgatcattgctgctagaaacattgttaggagagcaacggtgtcagcggatccattggcatcactgctggagatgtgtcacagcacacaaattggtggaataaggatggtggacatccttaagcaaaatccaactgaggaacaagctgtggatatatgcagagcagcaatgggtctgaggatcagctcatcctttggttttgggggtttcactttcaaaagaacaagtgggtcatccgtcacgaaagaagaggaagtgcttacgggcaatcttcaaacattaaaaataaaagtacatgagtggtatgaagaactcacaatggtcgggcagagagcaacagctatcctgaggaaagcaactaagaggctgattcagttgatagtaagcgggaggaacgaacaatcaatcgctgaggcaatcattgtagcgatggtgttctcacaggaggattgcatgataaaggcagtacgaggcgatctaaatttcgtaaacagagcaaaccaaagattaaatcccatgcatcaactcctgagacattttcaaaaggacgccaaggttctatttcagaattggggaattgaacccattgataatgtcatggggatgatcgggatactacccgacatggctcccagcacagaactgtcattgagaggagtgagaattagtaaaatgggagtggatgaatattccagcactgaaagagtagttgtaagcattgaccgctttttaagggttcgagatcagcggggaaatgtactcttatctcccgaagaggtcagcgaaactcagggaacagagaagttgacaataacatattcatcatcaatgatgtgggaaatcaacggtcctgaatcagtgcttgtcaacacctatcaatggatcatcaggaattgggaaactgtgaagattcaatggtctcaggatcccacaatgctatacaataagatggagtttgaaccattccaatccttggtacctaaagctaccagaggtcaatacagtggatttgcgagaacattatttcaacaaatgcgtgatgtactagggacatttgatactgcccagatagtaaagctgctaccatttgcagcagcaccacctgagcagagcagaatgcagttttcttctctaattgtgaatgtgagggggtcaggaatgagaatactcataaggggcaattcccctgtgttcaactacaataaggcgaccaaaaggcttactgttcttggaaaggacgcaggtgcattaactgaggatccggacgagggggcagccggagtggaatctgcagtattgaggggattcctaattctaggcaaggaggacaaaagatatggaccagcattgagcatcaatgaactgagcaatcttgcaaaaggggagaaagctaatgtgctgatagggcaaggagacgtggtgttggtaatgaaacgaaaacgggactctagcatacttactgacagccagacagcgaccaaaagaattcggatggccatcaat---
>gi|346989680|gb|JN646698.1|_Influenza_A_virus_(A/duck/Zhejiang/2248/2011(H5N1))_segment_1_polymerase_PB2_(PB2)_gene_complete_cds_gi|346989716|gb|JN646696.1|_Influenza_A_virus_(A/duck/Zhejiang/2244/20s
atggagaggataaaagaattaagagatctaatgtcacagtcccgcacccgcgagatactaacaaaaaccactgtggaccatatggcaataatcaagaaatacacatcaggaagacaagagaagaatcctgccctcagaatgaaatggatgatggcaatgaagtatccgattacagcggacaagagaataatagagatgattcctgaaaggaatgaacaagggcagacactctggagcaagacaaatgatgctgggtcggacagggtgatggtgtcccccctagctgtaacttggtggaataggaatgggccaacgacaaatacagttcattatccaaaagtttataaaacatacttcgagaaggttgaaaggttaaaacatggaacattcggccctgtccatttccgaaaccaagttaaaatacgccgccgagttgatacaaaccctggccatgcagatctcagtgctaaagaagcacaagatgtcatcatggaagttgttttcccaaatgaggtgggagctagaatattgacttcggagtcacaattgacaataacgaaagagaagaaagaagagcttcaagattgtaagattgctcccttaatggttgcatacatgttggagagggaactggtccgcaaaaccagattcctacctgtagcaggcggtacaagcagtgtgtacattgaggtactgcatttgactcaagggacctgctgggagcagatgtacactccaggcggagaagtaagaaatgacgatgttgaccagagtttgatcattgctgctagaaacattgttaggagagcaacggtatcagcggatccattggtatcactgctggagatgtgtcacagcacacaaattggtgggataaggatggtggacatccttaggcaaaatccaactgaggaacaagctgtggatatatgcagagcagcaatgggtctgaggatcagctcatcctttagttttggaggtttcactttcaaaagaacaagtgggtcatccgtcacgaaggaagaggaagtgcttacgggcaaccttcaaacattgaaaataagagtacatgaggggtatgaagaattcacaatggttgggcagagggcaacagctatcctgaggaaagcaactaggaggctgattcagttgatagtaagcggaaggaacgaacaatcaatcgctgaggcaatcattgtagcgatggtgttctcacaggaggattgcatgataaaggcagtccgaggcgatctaaatttcgtaaacagagcaaaccaaagattaaatcccatgcatcaactcctgagacattttcaaaaggatgcaaaggtgctatttcagaattggggaattgaacccattgataatgtcatggggatgatcgggatactacccgacatgactccaagcacagaactgtcattgagaggagtgagaattagtaaaatgggagtggatgaatattccagcactgaaagaatagttgtaagcattgaccgctttttaagggttcgagatcagcgggggaatgtactcttatctcccgaagaggtcagtgaaacccagggaacagagaagttgacaataacatattcatcatcaatgatgtgggaaatcaacggtcctgaatcagtgcttgtcaacacctatcaatggatcatcagaaattgggaaactgtgaagattcaatggtctcaggatcccacgatgctgtacaataagatggagttcgaaccattccaatccttggtacctaaagctaccagaggtcaatacagtggatttgtgagaacattatttcaacaaatgcgtgatgtactagggacatttgatactgtccagataataaagctgctaccatttgcagcagcaccacctgagcagagcagaatgcagttttcttctctaactgtgaatgtgaggggatcaggaatgagaatactcataaggggcaattcctctgtgttcaactacaataaggcaaccaaaaggcttacagttcttggaaaggacgcaggtgcattaactgaggatccagacgaggggacagccggagtggaatctgcagtactgaggggattcctaattctaggcaaggaggacaaaagatatggaccagcattgagcatcaatgaactgagcaatcttgcaaaaggggagaaagctaatgtgctgataggacaaggagacgtggtgttggtaatgaaacggaaacgggactctagcatacttactgacagccagacagcgaccaaaagaattcgaatggccatcaattag
>gi|766553358|gb|KP732583.1|_Influenza_A_virus_(A/duck/Eastern_China/S0908/2014(H5N6))_segment_1_polymerase_PB2_(PB2)_gene_complete_cds
atgggagagataaaagaactaagagatctaatgtcacagtcccgcacccgcgagatactaacaaaaaccactgtggaccacatggccataatcaagaaatacacatcgggaaggcaagagaagaatcctgccctcagaatgaaatggatgatggcaatgaagtatccgattacagcggacaagagaataatagatatgattcctgaaaggaatgaacaagggcagacactctggagcaagacaaatgatgctgggtcggacagggtaatggtgtcccccctagctgtaacttggtggaataggaatgggccaacgacaaatacagttcattatccaaaagtttacaaaacatacttcgagaaggttgaaaggttaaagcatggaacattcggtcctgtccatttccgaaaccaagttaaaatacgccgccgagttgatacaaaccctggccatgcagatctcagtgccaaagaagcacaagatgtcatcatggaagttgttttcccaaatgaggtgggagctagaatactgacttcagagtcacaattgacaataacgaaagagaagaaagaagagcttcaagattgtaagattgctcccttaatggttgcatacatgttggagagggaactggtccgcaaaaccaggttcctacctgtagcaggcggtacaagcagtgtatacattgaggtactgcacttgactcaaggaacctgctgggaacagatgtacaccccaggcggagaagtaagaaatgacgatgttgaccagagtttgatcattgctgctagaaacattgttaggagagcaacggtgtcagcggatccattggcatcactgttggagatgtgtcacagtacacaaattggtggagtaaggatggtggacatccttaagcaaaatccaactgaggaacaagctgtggatatatgcagagcagcaatgggtctgaggatcagctcatcctttagttttggaggtttcactttcaaaagaacaagtgggtcatccgtcacgaaagaagaggaagtgcttacgggcaatcttcagacattaaaaataaaagtacatgaggggtatgaagaattcacaatggtcgggcagagagcaacagctatcctgaggaaagcaactaggaggctgattcaattgatagtaagcgggaggaacgaacaatcaatcgctgaagcaatcatcgtagccatggtgttctcacaggaggattgcatgataaaagcagtacgaggcgatctaaatttcgtaaacagagcaaaccaaagattaaatcccatgcatcaactcctgagacattttcaaaaggacgccaaggtgctatttcaaaattggggaattgaacccattgataatgttatggggatgatcgggatactacccgacatgactcccagcacagaactgtcattgagaggagtgagaattagtaaaatgggagtggatgaatattccagcactgaaagagtagttgtaagcattgaccgctttttaagggttcgagatcagcggggaaatgtactcttatctcccgaagaggtcagcgaaactcagggaacagaaaagttgacaataacatattcatcatcaatgatgtgggaaatcaacggtcctgaatcagtgcttgtcaacacctatcaatggatcatcagaaattgggaaactgtgaagattcaatggtctcaggatcccacaatgctatacaataagatggagtttgaaccattccaatccttggtacctaaagctaccagaggtcaatacagtggatttgtgagaacattatttcaacaaatgcgtgatgtactagggacatttgatactgcccagataataaagctgctaccatttgcagcagcaccacctgagcagagcagaatgcagttttcttctctaattgtgaatgtgagggggtcagggatgagaatactcataaggggcaattcccctgtgttcaactacaataaggcgaccaaaaggcttactgttcttggaaaggacgcaggtgcattaactgaggatccggacgagggagtagccggagtggaatctgcagtattgaggggattcctaattctaggcaaggaggacaaaagatatggaccagcattgagcatcaatgaactgagcaatcttgcaaaaggggagaaagctaatgtgctgatagggcaaggagacgtggtgttggtaatgaaacgaaaacgggactctagcatacttactgacagccagacagcgaccaaaagaattcgaatggccatcaattag
>gi|831433387|gb|KR919745.1|_Influenza_A_virus(A/duck/Guangxi/175D12/2014(H3N6))_segment_1_polymerase_PB2_(PB2)_gene_complete_cds
atggaacgaataaaggaattaagagatctaatgtcacagtcccgcacccgcgagatactaacaaaaaccactgtggaccacatggccataatcaagaaatacacatcgggaagacaagagaagaatcctgcccttagaatgaaatggatgatggcaatgaagtatccgattacagcggacaagagaataatagatatgattcctgaaaggaatgaacaagggcagacactctggagcaagacaaatgatgccgggtcggacagggtgatggtgtcccccctagctgtaacttggtggaataggaatgggccaacgacaaatacagttcattatccaaaagtttacaaaacatacttcgagaaagttgaaaggttaaagcatggaacattcggtcctgtccatttccgaaaccaagttaaaatacgccgccgagttgatacaaaccctggccatgcagatctcaatgccaaagaagcacaagatgtcatcatggaagttgttttcccaaatgaggtgggagctagaatattgacttcagagtcacaactgacaataacgaaagagaagaaagaagagcttcaagattgtaagattgctcccttaatggttgcatacatgttggagagggaactggtccgcaaaaccagattcctacctgtagcaggcggtacaagcagtgtgtacattgaggtactgcacttgactcaaggaacctgctgggagcagatgtacactccaggcggagaagtgagaaatgacgatgttgaccagagtttgatcattgctgctagaaacattgttaggagagcaacggtgtcagcggatccattggcatcactgctggagatgtgtcacagtacacaaattggtggaataaggatggtggacatccttaagcaaaatccaactgaggaacaagctgtggatatatgcagagcagcaatgggtatgaggatcagctcatcctttagttttggaggtttcactttcaaaagaacaagtgggtcatccgtcacgaaagaagaggaagtgcttacgggcaatcttcagacattaaaaataaaagtacatgaggggtatgaagaattcacaatggtcgggcagagagcaacagctatcctgaggaaagcaactaggaggctgattcagttgatagtaagcgggaggaacgaacaatcaatcgctgaggcaatcattgtagcgatggtgttctcacaggaggattgcatgataaaggcagtgcgaggcgatctaaatttcgtaaacagagcaaaccaaagattaaatcccatgcatcaactcctgagacattttcaaaaggacgccaaggtgctatttcagaattggggaattgaacccattgacaatgtcatggggatgatcgggatactacccggcatgactcccagcacagaactgtcattgagaggagtgagaatttgtaaaatgggagtggatgaatattccagcactggaagagtagttgtaagcattgaccgctttttaagggttcgagatcagaggggaaatgtactcttatctcccgaagaggtcagcgaaactcagggaacagaaaagttgacaataacatattcatcatcaatgatgtgggaaatcaatggtcctgaatcagtacttgtcaacacctatcaatggatcatcagaaattgggaaactgtgaagattcaatggtctcaggatcccacaatgctatacaataagatggagtttgaaccattccaatccttggtacccaaagctaccagaggtcaatacagtggatttgtgagaacattatttcaacaaatgcgtgatgtactagggacatttgatactgcccagataataaagctgctaccatttgcagcagcaccacctgagcagagcagaatgcagttttcttctctaattgtgaatgtgaggggatcagggatgagaatactcataaggggcaattcccctgtgttcaactacaataaggcaaccaaaaggcttactgttcttggaaaggacgcaggtgcattaactgaggatccggatgagggggcagccggagtggaatctgcagtattgaggggattcctaattttaggcaaggaggacaaaagatatggaccagcattgagcatcaatgaactgagcaatcttgcaaaaggggagaaagctaatgtgctgatagggcaaggagacgtggtgttggtaatgaaacgaaaacgggactctagcatacttactgacagccagacagcgaccaaaagaattcgaatggccatcaattag
>gi|960311947|gb|KU143579.1|_Influenza_A_virus_(A/duck/Wuhan/JXYFB22/2015(H5N6))_segment_1_polymerase_PB2_(PB2)_gene_complete_cds
atggaacgaataaaggaattaagagatctaatgtcacagtcccgcacccgcgagatactaacaaaaaccactgtggaccacatggccataatcaagaaatacacatcgggaaggcaagagaagaatcctgccctcagaatgaaatggatgatggcaatgaagtatccgattacagcggacaagagaataatagatatgattcctgaaaggaatgaacaagggcagacactctggagcaagacaaatgatgctgggtcggacagggtgatggtgtcccccctagctgtaacttggtggaataggaatgggccaacgacaaatacagttcattatccaaaagtttacaaaacatacttcgagaaagttgaaaggttgaagcatggaacattcggtcctgtccatttcagaaaccaagttaaaatacgccgccgagttgatacaaaccctggccatgcagatctcagtgccaaagaagcacaggatgtcatcatggaagttgttttcccaaatgaggtgggagctagaatattgacttcagagtcacaattgacaataacgaaagagaagaaagaagagcttcaagattgtaagattgctcccttaatggttgcatacatgttggagagggaattggtccgaaaaaccagattcctacctgtggcaggcggtacaagcagtgtgtacattgaggtactgcacttgactcaaggaacctgctgggagcagatgtacactccaggcggagaagtaagaaatgacgatgttgaccagagtttgatcattgctgctagaaacattgttaggagagcaacggtgtcagcggatccattggcatcactgctggagatgtgtcacagtacacaaattggtggaataaggatggtggacatccttaagcaaaatccaactgaggaacaagctgtggatatatgcagagcagccatgggtctgaggatcagctcatcctttagttttggaggtttcactttcaaaagaacaagtgggtcatccgtcacgaaagaagaggaagtgcttacgggcaatcttcagacattaaaaataaaagtacatgaggggtatgaagaattcacaatggtcgggcagagagcaacagctatcctgaggaaagcaactaggaggctgattcagttgatagtaagcgggaggaacgaacaatcaatcgctgaggcaatcattgtagcgatggtgttctcacaggaggattgcatgataaaggcagtacgaggcgatctaaatttcgtaaacagagcaaaccaaagattaaatcccatgcatcaactcctgagacattttcaaaaggacgccaaggtgctatttcagaattggggaattgaacccattgacaatgtcatggggatgatcgggatactacccgacatgactcccagcacagaactgtcattgagaggagtgagaattagtaaaatgggagtggatgaatattccagcactgaaagagtagttgtaagcattgaccgctttttaagggttcgagatcagcgaggaaatgtactcttatctcccgaagaggtcagcgaaactcagggaacagaaaagttgacaataacatattcatcatcaatgatgtgggaaatcaacggtcctgaatcagtgcttgtcaacacctatcaatggatcatcagaaattgggaaactgtgaagattcaatggtctcaggatcccacaatgctatacaataagatggagtttgaaccattccaatccttggtacctaaagctaccagaggtcaatacagtggatttgttagaacattatttcaacaaatgcgtgatgtactagggacatttgatactgcccagataataaagctgctaccatttgcagcagcaccacctgagcagagcagaatgcagttttcttctctaattgtgaatgtgagggggtcagggatgagaatacttataaggggcaattcccctgtgttcaactacaataaggcgactaaaaggcttactgttcttggaaaggacgcaggtgcattaactgagggtccggacgagggggcagccggagtggaatctgcagtattgaggggattcctgattctgggaaaggaggacaaaagatacggaccagcattgagcatcaatgaactgagcaatcttgcaaaaggggagaaagctaatgtgctgatagggcaaggagacgtggtgttggtaatgaaacggaaacgggactctagcatacttactgacagccagacagcgaccaaaagaattcgaatggccatcaattag
>gi|766561162|gb|KP765785.1|_Influenza_A_virus_(A/Guangzhou/39715/2014(H5N6))_segment_1_polymerase_PB2_(PB2)_gene_complete_cds
atggaacgaataaaggaattaagagatctaatgtcacaatcccgcacccgcgagatactaacaaaaaccactgtggaccacatggccataatcaagaaatacacatctggaaggcaagagaagaatcctgccctcagaatgaaatggacgatggcaatgaagtatccgattacagcggacaagagaataatagatatgattcctgaaaggaacgaacaagggcaaacactctggagcaagacaaatgatgctgggtcggacagggtaatggtgtcccccctagctgtaacttggtggaataggaatgggccaacgacaaatacagttcattatccaaaagtttacaaaacatacttcgagaaggttgaaaggttaaagcatggaacattcggccctgtccatttccgaaaccaagttaaaatacgccgccgagttgatacaaaccctggccatgcagatctcagtgccaaagaagcacaagatgtcatcatggaagttgttttcccaaatgaggtgggagctagaatattgacttcagagtcacaattgacaataacgaaagagaagaaagaagagcttcaagattgtaagattgctcccttaatggttgcatacatgttggagagggaactggtccgcaaaaccagattcctacctgtagcaggcgggacaagcagtgtgtacattgaggtactgcatttgactcaaggaacctgctgggagcagatgtacactccaggcggagaagtaagaaatgacgatgttgaccagagtttgatcattgctgctagaaacattgttaggagagcaacggtgtcagcggatccattggcatcactgctggagatgtgtcacagtacacaaattggtggaataaggatggtggacatccttaagcaaaatccaactgaggaacaagctgtggacatatgcagagcagcaatgggtctgaggatcagctcatcctttagttttggaggtttcactttcaaaagaacaagtgggtcatccgtcacgaaagaagaggaagtgcttacgggcaatcttcagacattaaaaataaaagtacatgaggggtatgaagaattcacaatggtcgggcagagagcaacagctatcctgaggaaagcaactaggaggctgattcagttgatagtaagcgggaggaacgaacaatcaatcgctgaggcaatcattgtagcgatggtgttctcacaggaggattgcatgataaaggcagtacgaggcgatctaaatttcgtaaacagagcaaaccaaagattaaatcccatgcatcaactcctgagacatttccaaaaggacgccaaggtgctatttcagaattggggaattgaacccattgataatgttatggggatgatcgggatactacccgacatgactcccagcacagaactgtcattgagaggagtgagaattagtaaaatgggggtggatgaatattccagcactgaaagagtagttgtaagcattgaccgctttttaagggttcgagatcagcggggaaatgtactcttatctcccgaagaggtcagcgaaactcagggaacagaaaagttgacaataacatattcatcatcaatgatgtgggaaatcaacggccctgaatcagtgcttgtcaacacctatcaatggatcatcagaaattgggaaactgtgaagattcaatggtctcaggatcccacaatgctatacaataagatggagtttgaaccattccaatccttggtacctaaagctaccagaggtcaatacagtggattcgtgagaacattatttcaacagatgcgtgatgtactagggacatttgatactgcccagataataaagctgctaccatttgcagcagcaccacctaagcagagcagaatgcagttttcttctctaattgtgaatgtgagggggtcagggatgagaatactcataaggggcaattcccctgtgttcaactacaataaggcgaccaaaaggcttactgttcttggaaaggacgcaggtgcattaactgaggatccggacgagggggcagccggagtggaatctgcagtattgaggggattcctaattctaggcaaagaggacaaaagatatggaccagcattgagcatcaatgaactgagcaaccttgcaaaaggggagaaagctaatgtgctgatagggcaaggagacgtggtgttggtaatgaaacgaaaacgggactctagcatacttactgacagccagacagcgaccaaacgaattcgaatggccatcaattag
>gi|954033473|gb|KU042662.1|_Influenza_A_virus_(A/duck/Zhejiang/727041/2014(H5N2))_segment_1_polymerase_PB2_(PB2)_gene_complete_cds
atggaacgaataaaggaattaagagatctaatgtcacagtcccgcactcgcgagatactaacaaaaaccactgtggaccacatggccataatcaagaaatatacatcgggaagacaagagaagaatcctgccctcagaatgaaatggatgatggcaatgaagtatccgattacagcggacaagagaataatggatatgattcctgaaaggaatgagcaagggcagacactctggagcaagacaaatgatgctgggtcggacagggtgatggtgtcccccctagctgtaacttggtggaataggaatgggccaacgacaaatacagttcattatccaaaagtttacaaaacatacttcgagaaagttgaaaggttaaagcatggaacattcggtcctgtccatttccgaaaccaagttaaaatacgccgccgagttgatacaaaccctggccatgcagatctcagtgccaaagaagcacaagatgtcatcatggaagttgttttcccaaatgaggtgggagctagaatattgacttcagagtcacaattgacaataacgaaagagaagaaagaagagcttcaagattgtaagattgctcccttaatggttgcatacatgttggagagggaattggtccgcaaaaccagattcctacctgtggcaggcggtacaagcagtgtgtacattgaggtactgcacttgactcaaggaacctgctgggagcagatgtacactccaggaggagaagtaagaaatgacgatgttgaccagagtttgatcattgctgctagaaacattgttaggagagcaacggtgtcagcggatccattggcatcactgctggagatgtgtcacagtacacaaattggtggaataaggatggtggacatccttaagaaaaatccaactgaggaacaagctggggatatatgcagagcagccatgggtctgaggatcagctcatcctttagttttggaggtttcactttcaaaagaacaagtgggtcatccgtcacgaaagaagaggaagtgcttacgggcaatcttcagacattaaaaataaaagtacatgaggggtatgaagaattcacaatggtcgggcagagagcaacagctatcctgaggaaagcaactaggaggctgattcagttgatagtaagcgggaggaacgaacaatcaatcgctgaggcaatcatagtagcgatggtgttctcacaggaggattgcatgataaaggcagtacgaggtgatctaaatttcgtaaacagagcaaaccaaagattaaatcccatgcatcaactcctgagacattttcaaaaggacgccaaggtgctatttcagaattggggaattgaacccattgacaatgtcatggggatgatcgggatactacccgacatgactcccagcacagaactgtcattgagaggagtgagaattagtaaaatgggagtggatgaatattccagcactgaaagagtagttgtgagcattgatcgctttttaagggttcgagatcagcgaggaaatgtactcttatctcccgaagaggtcagcgaaactcagggaacggaaaagttgacaataacatactcatcatcaatgatgtgggaaatcaacggtcctgaatcagtgcttgtcaacacctatcaatggatcatcagaaattgggaaactgtgaagattcaatggtctcaggatcccacaatgctatacaataagatggagtttgaaccattccaatccttggtacctaaagctaccagaggtcaatacagtggatttgtgagaacattatttcaacaaatgcgtgatgtactagggacatttgatactgcccagataataaagctgctaccatttgcagcagcaccacctgagcagagcagaatgcagttttcttctctaattgtgaatgtgagggggtcagggatgagaatacttataaggggcaattcccctgtgttcaactacaataaggcgaccaaaaggcttactgttcttggaaaggacgcaggtgcattaactgaggatccggacgagggggcagccggagtggaatctgcagtattgaggggattcctgattctaggcaaggaggacaaaagatatggaccagcattgagcatcaatgaactgagcaatcttgcaaaaggggagaaagctaatgtgctgatagggcaaggagacgtggtgttggtaatgaaacgaaaacgggactctagcatacttactgacagccagacagcgaccaaaagaattcgaatggccatcaattag
>gi|954033311|gb|KU042671.1|_Influenza_A_virus_(A/goose/Zhejiang/925036/2014(H5N6))_segment_1_polymerase_PB2_(PB2)_gene_complete_cds
atggaacgaataaaggaattaagagatctaatgtcacagtcccgcactcgcgagatactaacaaaaaccactgtggaccacatggccataatcaagaaatacacatcgggaagacaagagaagaatcctgccctcagaatgaaatggatgatggcaatgaagtatccgattacagcggacaagagaataatagatatgattcctgaaaggaatgaacaagggcagacactctggagcaagacaaatgatgctgggtcggacagggtgatggtgtcccccctagctgtaacttggtggaataggaatgggccaacgacaaatacagttcattatcccaaagtttacaaaacatacttcgagaaagttgaaaggttaaagcatggaacattcggtcctgtccatttccgaaaccaagttaaaatacgccgccgagttgatacaaaccctggccatgcagatctcagtgccaaagaagcacaagatgtcatcatggaagttgttttcccaaatgaggtgggagctagaatattgacttcagagtcacaattgacaataacgaaagagaagaaagaagagctccaagattgtaagattgctcccttaatggttgcatacatgttggagagggaattggtccgcaaaaccagattcctacctgtggcaggcggtacaagcagtgtgtacattgaggtactgcacttgactcaaggaacctgctgggagcagatgtacactccaggaggagaagtaagaaatgacgatgttgaccagagtttgatcattgctgctagaaacattgttaggagagcaacggtgtcagcggatccattggcatcactactggagatgtgtcacagtacacaaattggtggaataaggatggtggacatccttaagcaaaatccaactgaggaacaagctgtggatatatgcagagcagccatgggtctgaggatcagctcatcctttagttttggaggtttcactttcaaaagaacaagtgggtcatccgtcacgaaagaagaggaagtgcttacgggcaatcttcagacattaaaaataaaagtacatgaggggtatgaagaattcacaatggtcgggcagagagcaacagctatcctgaggaaagcaactaggaggctgattcagttgatagtaagcgggaggaacgaacaatcaatcgctgaggcaatcattgtagcgatggtgttctcacaggaggattgcatgataaaggcagtacgaggcgatctaaatttcgtaaacagagcaaacaagagattaaatcccatgcatcaactccttaaccattttcaaaaggacgccaaggtgctatttcaagaattgggaattgaacccattgacaatgtcatggggatgatcgggatactacccgacatgactcccagcacagaactgtcattgagaggagtgagaattagtaaaatgggagtggatgactattccagcactgaaagagtagttgtaagcattgaccgctttttaagggttcgagatcagcgaggaaatgtactcttatctcccgaagaggtcagcgaaactcagggaacagaaaagttgacaataacatattcatcatcaatgatgtgggaaatcaacggtcctgaatcagtgcttgtcaacacctatcaatggatcatcagaaattgggaaactgtgaagattcaatggtctcaggatcccacaatgctatacaataagatggagtttgaaccattccaatccttggtacctaaagctaccagaggtcaatacagtggatttgtgagaacattatttcaacaaatgcgtgatgtactaggtacatttgatactgcccagataataaagctgctaccatttgcagcagcaccacctgagcagagcagaatgcagttttcttctctaattgtgaatgtgagggggtcagggatgagaatacttataaggggcaattcccctgtgttcaactacaataaggcgaccaaaaggcttactgttcttggaaaggacgcaggtgcattaactgaggatccggacgagggggcagccggagtggaatctgcagtattgaggggattcctgattctaggcaaggaggacaaaagatatggaccagcattgagcatcaatgaactgagcaatcttgcaaaaggggagaaagctaatgtgctgatagggcaaggagacgtggtgttggtaatgaaacgaaaacgggactctagcatacttactgacagccagacagcgaccaaaagaattcgaatggccatcaattag
>gi|922057810|gb|KT370107.1|_Influenza_A_virus_(A/environment/Guangdong/ZS356/2014(H5N6))_segment_1_polymerase_PB2_(PB2)_gene_complete_cds_gi|922057822|gb|KT370113.1|_Influenza_A_virus_(A/environment/s
atggaacgaataaaggaattaagagacctaatgtcacagtcccgcactcgcgagatactaacaaaaaccactgtggaccacatggccataatcaagaaatacacatcgggaagacaagagaagaatcctgccctcagaatgaaatggatgatggcaatgaagtatccgattacagcggacaagagaataatagatatgattcctgaaaggaatgaacaagggcagacactctggagcaagacaaatgatgctgggtcggacagggtgatggtgtcccccctagctgtaacttggtggaataggaatgggccaacgacaaatacagttcattatccaaaagtttacaaaacatacttcgagaaagctgaaaggttaaagcatggaacattcggtcctgtccatttcagaaaccaagttaaaatacgccgccgagttgatacaaaccctggccatgcagatctcagtgccaaagaagcacaagatgtcatcatggaagttgttttcccaaatgaggtgggagctagaatattgacttcagagtcacaattgacaataacgaaagagaagaaagaagagcttcaagattgtaagattgctcccttaatggttgcatacatgttggagagggaattggtccgcagaaccagattcctacctgtggcaggcggtacaagcagtgtgtacattgaggtactgcacttgactcaaggaacctgctgggagcagatgtacactccaggcggagaagtaagaaatgacgatgttgaccagagtttgatcattgctgctagaaacattgttaggagagcaacggtgtcagcggatccattggcatcactgctggagatgtgtcacagtacacaaattggtggaataaggatggtggacatccttaagcaaaatccaactgaggaacaagctgtggatatatgcagagcagccatgggtctgagaatcagctcatcctttagttttggaggtttcactttcaaaagaacaagtgggtcatccgtcacgaaagaagaggaagtgcttacgggcaatcttcagacattaaaaataaaagtacatgaggggtatgaagaattcacaatggtcgggcagagagcaacagctatcctgaggaaagcaactaggaggctgattcagttgatagtaagcgggaggaacgaacaatcaatcgctgaggcaatcattgtagcgatggtgttctcacaggaggattgcatgataaaggcagtacgaggcgatctaaatttcgtaaacagagcaaaccaaagattaaatcccatgcatcaactcctgagacattttcaaaaggacgccaaggtgctatttcagaattggggaattgaacccattgacaatgtcatggggatgatcgggatactacccgacatgactcccagcacagaactgtcattgagaggagtgagaattagtaaaatgggagtggatgaatattccagcactgaaagagtagttgtaagcattgaccgctttttaagggttcgagatcagcgaggaaatgtactcttatctcccgaagaggtcagcgaaacccagggaacagaaaagttgacaataacatattcatcatcaatgatgtgggaaatcaacggtcctgaatcagtgcttgtcaacacctatcaatggatcatcaggaattgggaaactgtgaagattcaatggtctcaggatcccacaatgctatacaataagatggagtttgaaccattccaatccttggtacctaaagctaccagaggtcaatacagtggatttgtgagaacattatttcaacaaatgcgtgatgtactggggacatttgatactgcccagataataaagctgctaccatttgcagcagcaccacctgagcagagcaaaatgcagttttcttctctaattgtgaatgtgagggggtcagggatgagaatacttataaggggcaattcccctgtgttcaactacaataaggcgaccaaaaggcttactgttcttggaaaggacgcaggtgcattaactgaggatccggacgagggggcagccggagtggaatctgcagtattgaggggattcctgattctaggtaaggaggacaaaagatacggaccagcattgagcatcaatgaactgagcaatcttgcaaaaggggagaaagctaatgtgctgatagggcaaggagacgtggtgttggtaatgaaacggaaacgggactctagcatacttactgacagccagacagcgaccaaaagaattcgaatggccatcaattag
>gi|960312108|gb|KU143573.1|_Influenza_A_virus_(A/turtledove/Wuhan/HKBJ27/2015(H5N6))_segment_1_polymerase_PB2_(PB2)_gene_complete_cds
atggaacgaataaaggaattaagagatctaatgtcacagtcccgcacccgcgagatactaacaaaaaccactgtggaccacatggccataatcaagaaatacacatcgggaaggcaagagaagaatcctgccctcagaatgaaatggatgatggcaatgaagtatccgattacagcggacaagagaataatagatatgattcctgaaaggaatgaacaagggcagacactctggagcaagacaaatgatgctgggtcggacagagtgatggtgtcccccctagctgtaacttggtggaataggaatgggccaataacaaatacagttcattatccaaaagtttacagaacatacttcgagaaggttgaaaggttaaagcatggaacattcggtcctgtccatttccgaaaccaagttaaaatacgccgcagagttgatacaaaccctggtcatgcagatctcagtgctaaagaagcacaagatgtcatcatggaagttgtttttccaaatgaggtgggagctaggatattgacttcagagtcacaattgacaataacgaaagagaagaaagaagagcttcaagattgtaagattgctcccttaatggttgcctacatgttggagagggaactggtccgcaaaaccagattcctacctgtagcaggcgggacaagcagtgtgtacattgaggtactgcacttaactcaaggaacctgctgggagcagatgtacactccaggcggagaagtaagaaatgacgatgttgaccagagtttgatcattgctgctagaaacattgttaggagagcaacggtgtcagcggatccattggcatcactgttggagatgtgtcacagtacacaaattggtggaataaggatggtggacatccttaagcaaaatccaactgaggaacaagctgtggatatatgcagagcagcaatgggtctgaggatcagctcatcctttagttttggaggtttcactttcaaaagaacaagtgggtcatccgtcacgaaagaagaggaagtgcttacgggcaatcttcagacattaaaattaaaagtacatgaggggtatgaggaattcacaatggtcgggcagagagcaacagctatcctgaggaaagcaactaggaggctgattcagttgatagtaagcgggaggaacgaacaatcaatcgctgaggcaatcattgtagcgatggtgttctcacaggaggattgcatgataaaggcagtacgaggcgatctaaatttcgtaaacagagcaaaccaaagattaaatcccatgcatcaactcctgagacattttcaaaaggacgccaaggtgctatttcagaattggggaattgaacccattgataatgttatggggatgatcgggatactacccgacatgactcccagcacagaactgtcattgagaggagtgagaattagtaaaatgggagtagatgaatattccagcactgaaagagtagttgtaagcattgaccgctttttaagggttcgagatcagcggggaaatgtactcttatctcccgaagaggtcagcgaaactcagggaacagaaaagttgacaataacatattcatcatcaatgatgtgggaaatcaacggccccgaatcagtgcttgtcaacacctatcaatggatcatcaggaattgggaaactgtgaagattcaatggtctcaggatcccacaatgctatacaataagatggagtttgaaccattccaatccttggtacctaaagctaccagaggtcaatacagtggatttgtgagaacattatttcaacaaatgcgtgatgtactagggacatttgatactgcccagataataaagctgttaccatttgcagcagcaccacctgagcagagcagaatgcagttttcttctctaattgtgaatgtgagggggtcagggatgagaatactcataaggggcaattcccctgtgttcaactacaataagacgacaaaaaggcttactattcttggaaaggacgcaggtgcattaactgaggatccggacgagggggcagccggagtggaatctgcagtattgaggggattcctaattctaggcaaggaggacaaaagatatgggccagcattgagcatcaatgaactgagcaatcttgcaaaaggggagaaagctaatgtgctgatagggcaaggagacgtggtgttggtaatgaaacgaaaacgggactctagcatacttactgacagccagacagcgaccaaaagaattcgaatggccatcaattag
>gi|960312085|gb|KU143574.1|_Influenza_A_virus_(A/turtledove/Wuhan/HKBJ43/2015(H5N6))_segment_1_polymerase_PB2_(PB2)_gene_complete_cds
atggaacgaataaaggaattaagagatctaatgtcacagtcccgcacccgcgagatactaacaaaaaccactgtggaccacatggccataatcaagaaatacacatcgggaaggcaagagaagaatcctgccctcagaatgaaatggatgatggcaatgaagtatccgattacagcggacaagagaataatagatatgattcctgaaaggaatgaacaagggcagacactctggagcaagacaaatgatgctgggtcggacagagtgatggtgtcccccctagctgtaacttggtggaataggaatgggccaataacaaatacagttcattatccaaaagtttacagaacatacttcgagaaggttgaaaggttaaagcatggaacattcggtcctgtccatttccgaaaccaagttaaaatacgccgcagagttgatacaaaccctggtcatgcagatctcagtgctaaagaagcacaagatgtcatcatggaagttgtttttccaaatgaggtgggagctaggatattgacttcagagtcacaattgacaataacgaaagagaagaaagaagagcttcaagattgtaagattgctcccttaatggttgcctacatgttggagagggaactggtccgcaaaaccagattcctacctgtagcaggcgggacaagcagtgtgtacattgaggtactgcacttaactcaaggaacctgctgggagcagatgtacactccaggcggagaagtaagaaatgacgatgttgaccagagtttgatcattgctgctagaaacattgttaggagagcaacggtgtcagcggatccattggcatcactgttggagatgtgtcacagtacacaaattggtggaataaggatggtggacatccttaagcaaaatccaactgaggaacaagctgtggatatatgcagagcagcaatgggtctgaggatcagctcatcctttagttttggaggtttcactttcaaaagaacaagtgggtcatccgtcacgaaagaagaggaagtgcttacgggcaatcttcagacattaaaattaaaagtacatgaggggtatgaggaattcacaatggtcgggcagagagcaacagctatcctgaggaaagcaactaggaggctgattcagttgatagtaagcgggaggaacgaacaatcaatcgctgaggcaatcattgtagcgatggtgttctcacaggaggattgcatgataaaggcagtacgaggcgatctaaatttcgtaaacagagcaaaccaaagattaaatcccatgcatcaactcctgagacattttcaaaaggacgccaaggtgctatttcagaattggggaattgaacccattgataatgttatggggatgatcgggatactacccgacatgactcccagcacagaactgtcattgagaggagtgagaattagtaaaatgggagtagatgaatattccagcactgaaagagtagttgtaagcattgaccgctttttaagggttcgagatcagcggggaaatgtactcttatctcccgaagaggtcagcgaaactcagggaacagaaaagttgacaataacatattcatcatcaatgatgtgggaaatcaacggccccgaatcagtgcttgtcaacacctatcaatggatcatcaggaattgggaaactgtgaagattcaatggtctcaggatcccacaatgctatacaataagatggagtttgaaccattccaatccttggtacctaaagctaccagaggtcaatacagtggatttgtgagaacattatttcaacaaatgcgtgatgtactagggacatttgatactgcccagataataaagctgttaccatttgcagcagcaccacctgagcagagcagaatgcagttttcttctctaattgtgaatgtgagggggtcagggatgagaatactcataaggggcaattcccctgtgttcaactacaataagacgacaaaaaggcttactattcttggaaaggacgcaggtgcattaactgaggatccggacgagggggcagccggagtggaatctgcagtattgaggggattcctaattctaggcaaggaggacaaaagatatgggccagcattgagcatcaatgaactgagcaatcttgcaaaaggggagaaagctaatgtgctgatagggcaaggagacgtggtgttggtaatgaaacgaaaacgggactctagcatacttactgacagccagacagcgaccaaaagaattcgaatggccatcaattag
>gi|960312015|gb|KU143577.1|_Influenza_A_virus_(A/chicken/Wuhan/WHYJ01/2015(H5N6))_segment_1_polymerase_PB2_(PB2)_gene_complete_cds
atggaacgaataaaggaattaagagatctaatgtcacagtcccgcacccgcgagatactaacaaaaaccactgtggaccacatggccataatcaagaaatacacatcgggaaggcaagagaagaatcctgccctcagaatgaaatggatgatggcaatgaagtatccgattacagcggacaagagaataatagatatgattcctgaaaggaatgaacaagggcagacactctggagcaagacaaatgatgctgggtcggacagagtgatggtgtcccccctagctgtaacttggtggaataggaatgggccaataacaaatacagttcattatccaaaagtttacagaacatacttcgagaaggttgaaaggttaaagcatggaacattcggtcctgtccatttccgaaaccaagttaaaatacgccgcagagttgatacaaaccctggtcatgcagatctcagtgctaaagaagcacaagatgtcatcatggaagttgtttttccaaatgaggtgggagctaggatattgacttcagagtcacaattgacaataacgaaagagaagaaagaagagcttcaagattgtaagattgctcccttaatggttgcctacatgttggagagggaactggtccgcaaaaccagattcctacctgtagcaggcgggacaagcagtgtgtacattgaggtactgcacttaactcaaggaacctgctgggagcagatgtacactccaggcggagaagtaagaaatgacgatgttgaccagagtttgatcattgctgctagaaacattgttaggagagcaacggtgtcagcggatccattggcatcactgttggagatgtgtcacagtacacaaattggtggaataaggatggtggacatccttaagcaaaatccaactgaggaacaagctgtggatatatgcagagcagcaatgggtctgaggatcagctcatcctttagttttggaggtttcactttcaaaagaacaagtgggtcatccgtcacgaaagaagaggaagtgcttacgggcaatcttcagacattaaaattaaaagtacatgaggggtatgaggaattcacaatggtcgggcagagagcaacagctatcctgaggaaagcaactaggaggctgattcagttgatagtaagcgggaggaacgaacaatcaatcgctgaggcaatcattgtagcgatggtgttctcacaggaggattgcatgataaaggcagtacgaggcgatctaaatttcgtaaacagagcaaaccaaagattaaatcccatgcatcaactcctgagacattttcaaaaggacgccaaggtgctatttcagaattggggaattgaacccattgataatgttatggggatgatcgggatactacccgacatgactcccagcacagaactgtcattgagaggagtgagaattagtaaaatgggagtagatgaatattccagcactgaaagagtagttgtaagcattgaccgctttttaagggttcgagatcagcggggaaatgtactcttatctcccgaagaggtcagcgaaactcagggaacagaaaagttgacaataacatattcatcatcaatgatgtgggaaatcaacggccccgaatcagtgcttgtcaacacctatcaatggatcatcaggaattgggaaactgtgaagattcaatggtctcaggatcccacaatgctatacaataagatggagtttgaaccattccaatccttggtacctaaagctaccagaggtcaatacagtggatttgtgagaacattatttcaacaaatgcgtgatgtactagggacatttgatactgcccagataataaagctgttaccatttgcagcagcaccacctgagcagagcagaatgcagttttcttctctaattgtgaatgtgagggggtcagggatgagaatactcataaggggcaattcccctgtgttcaactacaataagacgacaaaaaggcttactattcttggaaaggacgcaggtgcattaactgaggatccggacgagggggcagccggagtggaatctgcagtattgaggggattcctaattctaggcaaggaggacaaaagatatgggccagcattgagcatcaatgaactgagcaatcttgcaaaaggggagaaagctaatgtgctgatagggcaaggagacgtggtgttggtaatgaaacgaaaacgggactctagcatacttactgacagccagacagcgaccaaaagaattcgaatggccatcaattag
>gi|960311993|gb|KU143578.1|_Influenza_A_virus_(A/chicken/Wuhan/WHYJ02/2015(H5N6))_segment_1_polymerase_PB2_(PB2)_gene_complete_cds
atggaacgaataaaggaattaagagatctaatgtcacagtcccgcacccgcgagatactaacaaaaaccactgtggaccacatggccataatcaagaaatacacatcgggaaggcaagagaagaatcctgccctcagaatgaaatggatgatggcaatgaagtatccgattacagcggacaagagaataatagatatgattcctgaaaggaatgaacaagggcagacactctggagcaagacaaatgatgctgggtcggacagagtgatggtgtcccccctagctgtaacttggtggaataggaatgggccaataacaaatacagttcattatccaaaagtttacagaacatacttcgagaaggttgaaaggttaaagcatggaacattcggtcctgtccatttccgaaaccaagttaaaatacgccgcagagttgatacaaaccctggtcatgcagatctcagtgctaaagaagcacaagatgtcatcatggaagttgtttttccaaatgaggtgggagctaggatattgacttcagagtcacaattgacaataacgaaagagaagaaagaagagcttcaagattgtaagattgctcccttaatggttgcctacatgttggagagggaactggtccgcaaaaccagattcctacctgtagcaggcgggacaagcagtgtgtacattgaggtactgcacttaactcaaggaacctgctgggagcagatgtacactccaggcggagaagtaagaaatgacgatgttgaccagagtttgatcattgctgctagaaacattgttaggagagcaacggtgtcagcggatccattggcatcactgttggagatgtgtcacagtacacaaattggtggaataaggatggtggacatccttaagcaaaatccaactgaggaacaagctgtggatatatgcagagcagcaatgggtctgaggatcagctcatcctttagttttggaggtttcactttcaaaagaacaagtgggtcatccgtcacgaaagaagaggaagtgcttacgggcaatcttcagacattaaaattaaaagtacatgaggggtatgaggaattcacaatggtcgggcagagagcaacagctatcctgaggaaagcaactaggaggctgattcagttgatagtaagcgggaggaacgaacaatcaatcgctgaggcaatcattgtagcgatggtgttctcacaggaggattgcatgataaaggcagtacgaggcgatctaaatttcgtaaacagagcaaaccaaagattaaatcccatgcatcaactcctgagacattttcaaaaggacgccaaggtgctatttcagaattggggaattgaacccattgataatgttatggggatgatcgggatactacccgacatgactcccagcacagaactgtcattgagaggagtgagaattagtaaaatgggagtagatgaatattccagcactgaaagagtagttgtaagcattgaccgctttttaagggttcgagatcagcggggaaatgtactcttatctcccgaagaggtcagcgaaactcagggaacagaaaagttgacaataacatattcatcatcaatgatgtgggaaatcaacggccccgaatcagtgcttgtcaacacctatcaatggatcatcaggaattgggaaactgtgaagattcaatggtctcaggatcccacaatgctatacaataagatggagtttgaaccattccaatccttggtacctaaagctaccagaggtcaatacagtggatttgtgagaacattatttcaacaaatgcgtgatgtactagggacatttgatactgcccagataataaagctgttaccatttgcagcagcaccacctgagcagagcagaatgcagttttcttctctaattgtgaatgtgagggggtcagggatgagaatactcataaggggcaattcccctgtgttcaactacaataagacgacaaaaaggcttactattcttggaaaggacgcaggtgcattaactgaggatccggacgagggggcagccggagtggaatctgcagtattgaggggattcctaattctaggcaaggaggacaaaagatatgggccagcattgagcatcaatgaactgagcaatcttgcaaaaggggagaaagctaatgtgctgatagggcaaggagacgtggtgttggtaatgaaacgaaaacgggactctagcatacttactgacagccagacagcgaccaaaagaattcgaatggccatcaattag
>gi|960311901|gb|KU143572.1|_Influenza_A_virus_(A/turtledove/Wuhan/WHBJ26/2014(H5N6))_segment_1_polymerase_PB2_(PB2)_gene_complete_cds
atggaacgaataaaggaattaagagatctaatgtcacagtcccgcacccgcgagatactaacaaaaaccactgtggaccacatggccataatcaagaaatacacatcgggaaggcaagagaagaatcctgccctcagaatgaaatggatgatggcaatgaagtatccgattacagcggacaagagaataatagatatgattcctgaaaggaatgaacaagggcagacactctggagcaagacaaatgatgctgggtcggacagagtgatggtgtcccccctagctgtaacttggtggaataggaatgggccaataacaaatacagttcattatccaaaagtttacagaacatacttcgagaaggttgaaaggttaaagcatggaacattcggtcctgtccatttccgaaaccaagttaaaatacgccgcagagttgatacaaaccctggtcatgcagatctcagtgctaaagaagcacaagatgtcatcatggaagttgtttttccaaatgaggtgggagctaggatattgacttcagagtcacaattgacaataacgaaagagaagaaagaagagcttcaagattgtaagattgctcccttaatggttgcctacatgttggagagggaactggtccgcaaaaccagattcctacctgtagcaggcgggacaagcagtgtgtacattgaggtactgcacttaactcaaggaacctgctgggagcagatgtacactccaggcggagaagtaagaaatgacgatgttgaccagagtttgatcattgctgctagaaacattgttaggagagcaacggtgtcagcggatccattggcatcactgttggagatgtgtcacagtacacaaattggtggaataaggatggtggacatccttaagcaaaatccaactgaggaacaagctgtggatatatgcagagcagcaatgggtctgaggatcagctcatcctttagttttggaggtttcactttcaaaagaacaagtgggtcatccgtcacgaaagaagaggaagtgcttacgggcaatcttcagacattaaaattaaaagtacatgaggggtatgaggaattcacaatggtcgggcagagagcaacagctatcctgaggaaagcaactaggaggctgattcagttgatagtaagcgggaggaacgaacaatcaatcgctgaggcaatcattgtagcgatggtgttctcacaggaggattgcatgataaaggcagtacgaggcgatctaaatttcgtaaacagagcaaaccaaagattaaatcccatgcatcaactcctgagacattttcaaaaggacgccaaggtgctatttcagaattggggaattgaacccattgataatgttatggggatgatcgggatactacccgacatgactcccagcacagaactgtcattgagaggagtgagaattagtaaaatgggagtagatgaatattccagcactgaaagagtagttgtaagcattgaccgctttttaagggttcgagatcagcggggaaatgtactcttatctcccgaagaggtcagcgaaactcagggaacagaaaagttgacaataacatattcatcatcaatgatgtgggaaatcaacggccccgaatcagtgcttgtcaacacctatcaatggatcatcaggaattgggaaactgtgaagattcaatggtctcaggatcccacaatgctatacaataagatggagtttgaaccattccaatccttggtacctaaagctaccagaggtcaatacagtggatttgtgagaacattatttcaacaaatgcgtgatgtactagggacatttgatactgcccagataataaagctgttaccatttgcagcagcaccacctgagcagagcagaatgcagttttcttctctaattgtgaatgtgagggggtcagggatgagaatactcataaggggcaattcccctgtgttcaactacaataagacgacaaaaaggcttactattcttggaaaggacgcaggtgcattaactgaggatccggacgagggggcagccggagtggaatctgcagtattgaggggattcctaattctaggcaaggaggacaaaagatatgggccagcattgagcatcaatgaactgagcaatcttgcaaaaggggagaaagctaatgtgctgatagggcaaggagacgtggtgttggtaatgaaacgaaaacgggactctagcatacttactgacagccagacagcgaccaaaagaattcgaatggccatcaattag
>gi|936345146|gb|KT762436.1|_Influenza_A_virus_(A/chicken/Guangxi/S2039/2009(H5N1))_segment_1_polymerase_PB2_(PB2)_gene_complete_cds
atggaacgaataaaagaattaagagatctaatgtcacagtcccgcactcgcgagatactaacaaaaaccactgtggaccatatggccataatcaagaaatacacatcaggaagacaagagaagaatcctgccctcagaatgaaatggatgatggcaatgaagtatccgattacagcggacaagagaataatagatatgattcctgaaaggaatgaacaagggcagacactctggagcaagacaaatgatgctgggtcggacagggtgatggtgtcccccctagctgtaacttggtggaataggaatgggccgacgacaaatacagttcattatccaaaagtttacaaaacatacttcgagaaggttgaaaggttaaaacatggaacattcggccccgtccatttccgaaaccaagttaaaatacgccgccgagttgatacaaaccctggccatgcagatctcagtgctaaagaagcacaagatgtcatcatggaagttgttttcccaaatgaggtgggagctagaatattgacttcggagtcgcaattgacaataacgaaagagaagaaagaagagctccaagattgtaagattgctcccttaatggttgcatacatgttggagagggaactggtccgcaaaaccagattcctaccggtagcaggcggcacaagcagtgtgtacattgaggtactgcatttgactcaaggaacctgctgggagcagatgtacactccaggcggagaagtaagaaatgacgatgttgaccagagtttgatcattgctgccagaaacattgttaggagagcaacggtatcagcggatccattggcatcactgctggagatgtgtcacagcacacaaattggtgggataaggatggtggacatccttaggcaaaatccaactgaggaacaagctgtggatatatgcagagcagcaatgggtctgaggatcagctcatcctttagttttggaggtttcactttcaaaagaacaagtgggtcatccgtcacgaaggaagaggaagtgcttacgggcaacctccaaacattgaaaataagagtacatgaggggtatgaagaattcacaatggttgggcagagggcaacagctatcctgaggaaagcaactaggaggctgattcagttgatagtaagcggaagaaacgaacaatcaatcgctgaggcaatcattgtagcgatggtgttctcacaggaggattgcatgataaaggcagtccgaggcgatctaaatttcgtaaacagagcaaaccaaagattaaatcccatgcatcaactcctgagacattttcaaaaggacgcaaaggtgctatttcagaattggggaattgaacccattgataatgtcatggggatgatcgggatactacccgacatgactcccagcacagaactgtcactgagaggagtgagagttagtaaaatgggagtggatgaatattccagcactgaaagagtagttgtaagcattgaccgttttttaagggttcgagatcagcgggggaatgtactcttatctcccgaagaggtcagcgaaacccaggggacagagaagttgacaataacatattcgtcatcaatgatgtgggaaatcaacggtcctgaatcagtgcttgtcaacacctaccaatggatcatcagaaattgggaaactgtgaagattcaatggtctcaggatcccacgatgctgtacaataagatggagttcgaaccgttccaatccttggtacctaaagctaccagaggtcaatacagtggatttgtgagaacattatttcaacaaatgcgtgatgtactagggacatttgatactgtccagataataaagctgctaccatttgcagcagcaccacctgagcagagcagaatgcagttttcttctctaactgtgaatgtgaggggctcaggaatgagaatactcgtaaggggcaattcccctgtgttcaactacaataaggcaaccaaaaggcttaccgttcttggaaaggacgcaggtgcattaacagaggatccagacgaggggacagccggagtggaatctgcagtactgaggggattcctaattctaggcaaggaggacaaaagatatggaccagcattgagcatcaatgaactgagcaatcttgcaaaaggggagaaagctaatgtgctgatagggcaaggagacgtggtgttggtaatgaaacggaaacgggactctagcatacttactgacagccagacagcgaccaaaagaattcggatggccatcaattag
>gi|954033167|gb|KU042679.1|_Influenza_A_virus_(A/chicken/Zhejiang/727155/2014(H5N6))_segment_1_polymerase_PB2_(PB2)_gene_complete_cds
atggaacgaataaaggaattaagagatctaatgtcacagtcccgcacccgcgagatactaacaaaaaccactgtggaccacatggccataatcaagaaatccccttcgggaaggcaagagaagattcttcccctcacaatgaaatggatgatgccaatgaagtatccgattccagcggccaggagaataatagatatgattcctgaaaggaatgaacaagggcaaacactttggagcaagacaaatgatgctgggtcggacagggtaatggtgtcccccctagctgtaacttggtggaataggaatgggccaacgacaaatacagttcattatccaaaagtttacaaaacatacttcgagaaggttgaaaggttaaagcatggaacattcggtcctgtccatttccgaaaccaagttaaaatacgccgccgagttgatacaaaccctggccatgcagatctcagtgccaaagaagcacaagatgtcatcatggaagttgttttcccaaatgaggtgggagctagaatattgacttcagagtcacaattgacaataacgaaagagaagaaagaagagcttcaagattgtaagattgctcccttaatggttgcatacatgttggagagggaactggtccgcaaaaccagattcctacctgtagcaggcggtacaagcagtgtgtacattgaggtattgcacttgactcaaggaacctgctgggagcagatgtacactccaggcggagaagtaagaaatgacgatgttgaccagagtttgatcattgctgctagaaacattgttaggagagcaacggtgtcagcggatccattggcatcactgctggagatgtgtcacagtacacaaattggtggaataaggatggtggacatccttaagcaaaatccaactgaggaacaagctgtggatatatgcagagcagcaatgggtctgaggatcagctcatcctttagttttggaggtttcactttcaaaagaacaagtgggtcatccgtcacgaaagaagaggaagtgcttacgggcaatcttcagacattaaaaataaaagtacatgaggggtatgaagaattcacaatggtcgggcagagagcaacagctatcctgaggaaagcaactaggaggctgattcagttaatagtaagcgggaggaacgaacaatcaatcgctgaagcaatcattgtagcgatggtgttctcacaggaggattgcatgataaaggcagtacgaggcgatctaaatttcgtaaacagagcaaaccaaagattaaatcccatgcatcaactcctgagacattttcaaaaggacgccaaggtgctatttcagaattggggaattgaacccattgataatgttatggggatgatcgggatactacccgacatgactcccagcacagaactgtcattgagaggagtgagaattagtaaaatgggagtggatgaatattccagcactgaaagagtaattgtaagcattgaccgctttttaagggttcgagatcagcggggaaatgtactcttatctcccgaagaggtcagcgaaactcagggaacagaaaagttgacaataacatattcatcatcaatgatgtgggaaatcaacggtcctgaatcagtgcttgtcaacacctatcaatggatcatcagaaattgggaaactgtgaagattcaatggtctcaggatcccacaatgctatacaataagatggagtttgaaccattccaatccttggtacctaaagctaccagaggtcaatacagtggatttgtgagaacattatttcaacaaatgcgtgatgtgctagggacatttgatactgcccagataataaagctgctaccatttgcagcagcaccacctgagcagagcagaatgcagttttcttctctaattgtgaatgtgagggggtcagggatgaggatactcataaggggcaattcccctgtgttcaactacaataaggcgaccaaaaggcttactgttcttggaaaggacgcaggtgcattaactgaggatccggacgagggggcagccggagtggaatctgcagtattgaggggattcctaattctaggcaaggaggacaaaagatatggaccagcattgagcatcaatgaactgagcaatcttgcaaaaggggagaaagctaatgtgctgatagggcaaggagacgtggtgttggtaatgaaacgaaaacgggactctagcatacttactgacagccagacagcgaccaaaagaattcgaatggccatcaattag
>gi|960312157|gb|KU143570.1|_Influenza_A_virus_(A/turtledove/Wuhan/WHBJ12/2014(H5N6))_segment_1_polymerase_PB2_(PB2)_gene_complete_cds
atggaacgaataaaggaattaagagatctaatgtcacagtcccgcacccgcgagatactaacaaaaaccactgtggaccacatggccataatcaagaaatacacatcgggaaggcaagagaagaatcctgccctcagaatgaaatggatgatggcaatgaagtatccgattacagcggacaagagaataatagatatgattcctgaaaggaatgaacaagggcagacactctggagcaagacaaatgatgctgggtcggacagagtgatggtgtcccccctagctgtaacttggtggaataggaatgggccaataacaaatacagttcattatccaaaagtttacagaacatacttcgataaggttgaaaggttaaagcatggaacattcggtcctgtccatttccgaaaccaagttaaaatacgccgcagggttgatacaaaccctggccatgcagatctcagtgctaaagaagcacaagatgtcatcatggaagttgtttttccaaatgaggtgggagctaggatattgacttcagagtcacaattgacaataacgaaagagaagaaagaagagcttcaagattgtaagattgctcccttaatggttgcttacatgttggagagggaactggtccgcaaaaccagattcctacctgtagcaggcgggacaagcagtgtgtacattgaggtactgcacttaactcaaggaacctgctgggagcagatgtacactccaggcggagaagtaagaaatgacgatgttgaccagagtttgatcattgctgctagaaacattgttaggagagcaacggtgtcagcggatccattggcatcactgttggagatgtgtcacagtacacaaattggtggaataaggatggtggacatccttaagcaaaatccaactgaggaacaagctgtggatatatgcagagcagcaatgggtctgaggatcagctcatcctttagttttggaggtttcactttcaaaagaacaagtgggtcatccgtcacgaaagaagaggaagtgcttacgggcaatcttcagacattaaaattaaaagtacatgaggggtatgaggaattcacaatggtcgggcagagagcaacagctatcctgaggaaagcaactaggaggctgattcagttgatagtaagcgggaggaacgaacaatcaatcgctgaggcaatcattgtagcgatggtgttctcacaggaggattgcatgataaaggcagtacgaggcgatctaaatttcgtaaacagagcaaaccaaagattaaatcccatgcatcaactcctgagacattttcaaaaggactccaaggtgctatttcagaattggggaattgaacccattgataatgttatggggatgatcgggatactacccgacatgactcccagcacagaactgtcattgagaggagtgagaattagtaaaatgggagtggatgaatattccagcactgaaagagtagttgtaagcattgaccgctttttaagggttcgagatcagcggggaaatgtactcttatctcccgaagaggtcagcgaaaatcagggaacagaaaagttgacaataacatattcatcatcaatgatgtgggaaatcaacggccccgaatcagtgcttgtcaacacctatcaatggatcatcaggaattgggaaactgtgaagattcaatggtctcaggatcccacaatgctatacaataagatggagtttgaaccattccaatccttggtacctaaagctaccagaggtcaatacagtggatttgtgagaacattatttcaacaaatgcgtgatgtactagggacatttgatactgcccagataataaagctgttaccatttgcagcagcaccacctgagcagagcagaatgcagttttcttctctaattgtgaatgtgagggggtcagggatgagaatactcataaggggcaattcccctgtgttcaactacaataagacgacaaaaaggcttactgttcttggaaaggacgcaggtgcattaactgaggatccggacgagggggcagccggagtggaatctgcagtattgaggggattcctaattctaggcaaggaggacaaaagatatgggccagcattgagcatcaatgaactgagcaatcttgcaaaaggggagaaagctaatgtgctgatagggcaaggagacgtggtgttggtaatgaaacgaaaacgggactctagcatacttactgacagccagacagcgaccaaaagaattcgaatggccatcaattag
>gi|960312133|gb|KU143571.1|_Influenza_A_virus_(A/turtledove/Wuhan/WHBJ28/2014(H5N6))_segment_1_polymerase_PB2_(PB2)_gene_complete_cds
atggaacgaataaaggaattaagagatctaatgtcacagtcccgcacccgcgagatactaacaaaaaccactgtggaccacatggccataatcaagaaatacacatcgggaaggcaagagaagaatcctgccctcagaatgaaatggatgatggcaatgaagtatccgattacagcggacaagagaataatagatatgattcctgaaaggaatgaacaagggcagacactctggagcaagacaaatgatgctgggtcggacagagtgatggtgtcccccctagctgtaacttggtggaataggaatgggccaataacaaatacagttcattatccaaaagtttacagaacatacttcgataaggttgaaaggttaaagcatggaacattcggtcctgtccatttccgaaaccaagttaaaatacgccgcagggttgatacaaaccctggccatgcagatctcagtgctaaagaagcacaagatgtcatcatggaagttgtttttccaaatgaggtgggagctaggatattgacttcagagtcacaattgacaataacgaaagagaagaaagaagagcttcaagattgtaagattgctcccttaatggttgcttacatgttggagagggaactggtccgcaaaaccagattcctacctgtagcaggcgggacaagcagtgtgtacattgaggtactgcacttaactcaaggaacctgctgggagcagatgtacactccaggcggagaagtaagaaatgacgatgttgaccagagtttgatcattgctgctagaaacattgttaggagagcaacggtgtcagcggatccattggcatcactgttggagatgtgtcacagtacacaaattggtggaataaggatggtggacatccttaagcaaaatccaactgaggaacaagctgtggatatatgcagagcagcaatgggtctgaggatcagctcatcctttagttttggaggtttcactttcaaaagaacaagtgggtcatccgtcacgaaagaagaggaagtgcttacgggcaatcttcagacattaaaattaaaagtacatgaggggtatgaggaattcacaatggtcgggcagagagcaacagctatcctgaggaaagcaactaggaggctgattcagttgatagtaagcgggaggaacgaacaatcaatcgctgaggcaatcattgtagcgatggtgttctcacaggaggattgcatgataaaggcagtacgaggcgatctaaatttcgtaaacagagcaaaccaaagattaaatcccatgcatcaactcctgagacattttcaaaaggactccaaggtgctatttcagaattggggaattgaacccattgataatgttatggggatgatcgggatactacccgacatgactcccagcacagaactgtcattgagaggagtgagaattagtaaaatgggagtggatgaatattccagcactgaaagagtagttgtaagcattgaccgctttttaagggttcgagatcagcggggaaatgtactcttatctcccgaagaggtcagcgaaaatcagggaacagaaaagttgacaataacatattcatcatcaatgatgtgggaaatcaacggccccgaatcagtgcttgtcaacacctatcaatggatcatcaggaattgggaaactgtgaagattcaatggtctcaggatcccacaatgctatacaataagatggagtttgaaccattccaatccttggtacctaaagctaccagaggtcaatacagtggatttgtgagaacattatttcaacaaatgcgtgatgtactagggacatttgatactgcccagataataaagctgttaccatttgcagcagcaccacctgagcagagcagaatgcagttttcttctctaattgtgaatgtgagggggtcagggatgagaatactcataaggggcaattcccctgtgttcaactacaataagacgacaaaaaggcttactgttcttggaaaggacgcaggtgcattaactgaggatccggacgagggggcagccggagtggaatctgcagtattgaggggattcctaattctaggcaaggaggacaaaagatatgggccagcattgagcatcaatgaactgagcaatcttgcaaaaggggagaaagctaatgtgctgatagggcaaggagacgtggtgttggtaatgaaacgaaaacgggactctagcatacttactgacagccagacagcgaccaaaagaattcgaatggccatcaattag
>gi|960312062|gb|KU143575.1|_Influenza_A_virus_(A/duck/Wuhan/WHYF02/2015(H5N6))_segment_1_polymerase_PB2_(PB2)_gene_complete_cds
atggaacgaataaaggaattaagagatctaatgtcacagtcccgcacccgcgagatactaacaaaaaccactgtggaccacatggccataatcaagaaatacacatcgggaaggcaagagaagaatcctgccctcagaatgaaatggatgatggcaatgaagtatccgattacagcggacaagagaataatagatatgattcctgaaaggaatgaacaagggcagacactctggagcaagacaaatgatgctgggtcggacagagtgatggtgtcccccctagctgtaacttggtggaataggaatgggccaataacaaatacagttcattatccaaaagtttacagaacatacttcgataaggttgaaaggttaaagcatggaacattcggtcctgtccatttccgaaaccaagttaaaatacgccgcagggttgatacaaaccctggccatgcagatctcagtgctaaagaagcacaagatgtcatcatggaagttgtttttccaaatgaggtgggagctaggatattgacttcagagtcacaattgacaataacgaaagagaagaaagaagagcttcaagattgtaagattgctcccttaatggttgcttacatgttggagagggaactggtccgcaaaaccagattcctacctgtagcaggcgggacaagcagtgtgtacattgaggtactgcacttaactcaaggaacctgctgggagcagatgtacactccaggcggagaagtaagaaatgacgatgttgaccagagtttgatcattgctgctagaaacattgttaggagagcaacggtgtcagcggatccattggcatcactgttggagatgtgtcacagtacacaaattggtggaataaggatggtggacatccttaagcaaaatccaactgaggaacaagctgtggatatatgcagagcagcaatgggtctgaggatcagctcatcctttagttttggaggtttcactttcaaaagaacaagtgggtcatccgtcacgaaagaagaggaagtgcttacgggcaatcttcagacattaaaattaaaagtacatgaggggtatgaggaattcacaatggtcgggcagagagcaacagctatcctgaggaaagcaactaggaggctgattcagttgatagtaagcgggaggaacgaacaatcaatcgctgaggcaatcattgtagcgatggtgttctcacaggaggattgcatgataaaggcagtacgaggcgatctaaatttcgtaaacagagcaaaccaaagattaaatcccatgcatcaactcctgagacattttcaaaaggactccaaggtgctatttcagaattggggaattgaacccattgataatgttatggggatgatcgggatactacccgacatgactcccagcacagaactgtcattgagaggagtgagaattagtaaaatgggagtggatgaatattccagcactgaaagagtagttgtaagcattgaccgctttttaagggttcgagatcagcggggaaatgtactcttatctcccgaagaggtcagcgaaaatcagggaacagaaaagttgacaataacatattcatcatcaatgatgtgggaaatcaacggccccgaatcagtgcttgtcaacacctatcaatggatcatcaggaattgggaaactgtgaagattcaatggtctcaggatcccacaatgctatacaataagatggagtttgaaccattccaatccttggtacctaaagctaccagaggtcaatacagtggatttgtgagaacattatttcaacaaatgcgtgatgtactagggacatttgatactgcccagataataaagctgttaccatttgcagcagcaccacctgagcagagcagaatgcagttttcttctctaattgtgaatgtgagggggtcagggatgagaatactcataaggggcaattcccctgtgttcaactacaataagacgacaaaaaggcttactgttcttggaaaggacgcaggtgcattaactgaggatccggacgagggggcagccggagtggaatctgcagtattgaggggattcctaattctaggcaaggaggacaaaagatatgggccagcattgagcatcaatgaactgagcaatcttgcaaaaggggagaaagctaatgtgctgatagggcaaggagacgtggtgttggtaatgaaacgaaaacgggactctagcatacttactgacagccagacagcgaccaaaagaattcgaatggccatcaattag
>gi|960312038|gb|KU143576.1|_Influenza_A_virus_(A/duck/Wuhan/WHYF03/2015(H5N6))_segment_1_polymerase_PB2_(PB2)_gene_complete_cds
atggaacgaataaaggaattaagagatctaatgtcacagtcccgcacccgcgagatactaacaaaaaccactgtggaccacatggccataatcaagaaatacacatcgggaaggcaagagaagaatcctgccctcagaatgaaatggatgatggcaatgaagtatccgattacagcggacaagagaataatagatatgattcctgaaaggaatgaacaagggcagacactctggagcaagacaaatgatgctgggtcggacagagtgatggtgtcccccctagctgtaacttggtggaataggaatgggccaataacaaatacagttcattatccaaaagtttacagaacatacttcgataaggttgaaaggttaaagcatggaacattcggtcctgtccatttccgaaaccaagttaaaatacgccgcagggttgatacaaaccctggccatgcagatctcagtgctaaagaagcacaagatgtcatcatggaagttgtttttccaaatgaggtgggagctaggatattgacttcagagtcacaattgacaataacgaaagagaagaaagaagagcttcaagattgtaagattgctcccttaatggttgcttacatgttggagagggaactggtccgcaaaaccagattcctacctgtagcaggcgggacaagcagtgtgtacattgaggtactgcacttaactcaaggaacctgctgggagcagatgtacactccaggcggagaagtaagaaatgacgatgttgaccagagtttgatcattgctgctagaaacattgttaggagagcaacggtgtcagcggatccattggcatcactgttggagatgtgtcacagtacacaaattggtggaataaggatggtggacatccttaagcaaaatccaactgaggaacaagctgtggatatatgcagagcagcaatgggtctgaggatcagctcatcctttagttttggaggtttcactttcaaaagaacaagtgggtcatccgtcacgaaagaagaggaagtgcttacgggcaatcttcagacattaaaattaaaagtacatgaggggtatgaggaattcacaatggtcgggcagagagcaacagctatcctgaggaaagcaactaggaggctgattcagttgatagtaagcgggaggaacgaacaatcaatcgctgaggcaatcattgtagcgatggtgttctcacaggaggattgcatgataaaggcagtacgaggcgatctaaatttcgtaaacagagcaaaccaaagattaaatcccatgcatcaactcctgagacattttcaaaaggactccaaggtgctatttcagaattggggaattgaacccattgataatgttatggggatgatcgggatactacccgacatgactcccagcacagaactgtcattgagaggagtgagaattagtaaaatgggagtggatgaatattccagcactgaaagagtagttgtaagcattgaccgctttttaagggttcgagatcagcggggaaatgtactcttatctcccgaagaggtcagcgaaaatcagggaacagaaaagttgacaataacatattcatcatcaatgatgtgggaaatcaacggccccgaatcagtgcttgtcaacacctatcaatggatcatcaggaattgggaaactgtgaagattcaatggtctcaggatcccacaatgctatacaataagatggagtttgaaccattccaatccttggtacctaaagctaccagaggtcaatacagtggatttgtgagaacattatttcaacaaatgcgtgatgtactagggacatttgatactgcccagataataaagctgttaccatttgcagcagcaccacctgagcagagcagaatgcagttttcttctctaattgtgaatgtgagggggtcagggatgagaatactcataaggggcaattcccctgtgttcaactacaataagacgacaaaaaggcttactgttcttggaaaggacgcaggtgcattaactgaggatccggacgagggggcagccggagtggaatctgcagtattgaggggattcctaattctaggcaaggaggacaaaagatatgggccagcattgagcatcaatgaactgagcaatcttgcaaaaggggagaaagctaatgtgctgatagggcaaggagacgtggtgttggtaatgaaacgaaaacgggactctagcatacttactgacagccagacagcgaccaaaagaattcgaatggccatcaattag
>gi|960311876|gb|KU143569.1|_Influenza_A_virus_(A/turtledove/Wuhan/HKBJ07/2015(H5N6))_segment_1_polymerase_PB2_(PB2)_gene_complete_cds
atggaacgaataaaggaattaagagatctaatgtcacagtcccgcacccgcgagatactaacaaaaaccactgtggaccacatggccataatcaagaaatacacatcgggaaggcaagagaagaatcctgccctcagaatgaaatggatgatggcaatgaagtatccgattacagcggacaagagaataatagatatgattcctgaaaggaatgaacaagggcagacactctggagcaagacaaatgatgctgggtcggacagagtgatggtgtcccccctagctgtaacttggtggaataggaatgggccaataacaaatacagttcattatccaaaagtttacagaacatacttcgataaggttgaaaggttaaagcatggaacattcggtcctgtccatttccgaaaccaagttaaaatacgccgcagggttgatacaaaccctggccatgcagatctcagtgctaaagaagcacaagatgtcatcatggaagttgtttttccaaatgaggtgggagctaggatattgacttcagagtcacaattgacaataacgaaagagaagaaagaagagcttcaagattgtaagattgctcccttaatggttgcttacatgttggagagggaactggtccgcaaaaccagattcctacctgtagcaggcgggacaagcagtgtgtacattgaggtactgcacttaactcaaggaacctgctgggagcagatgtacactccaggcggagaagtaagaaatgacgatgttgaccagagtttgatcattgctgctagaaacattgttaggagagcaacggtgtcagcggatccattggcatcactgttggagatgtgtcacagtacacaaattggtggaataaggatggtggacatccttaagcaaaatccaactgaggaacaagctgtggatatatgcagagcagcaatgggtctgaggatcagctcatcctttagttttggaggtttcactttcaaaagaacaagtgggtcatccgtcacgaaagaagaggaagtgcttacgggcaatcttcagacattaaaattaaaagtacatgaggggtatgaggaattcacaatggtcgggcagagagcaacagctatcctgaggaaagcaactaggaggctgattcagttgatagtaagcgggaggaacgaacaatcaatcgctgaggcaatcattgtagcgatggtgttctcacaggaggattgcatgataaaggcagtacgaggcgatctaaatttcgtaaacagagcaaaccaaagattaaatcccatgcatcaactcctgagacattttcaaaaggactccaaggtgctatttcagaattggggaattgaacccattgataatgttatggggatgatcgggatactacccgacatgactcccagcacagaactgtcattgagaggagtgagaattagtaaaatgggagtggatgaatattccagcactgaaagagtagttgtaagcattgaccgctttttaagggttcgagatcagcggggaaatgtactcttatctcccgaagaggtcagcgaaaatcagggaacagaaaagttgacaataacatattcatcatcaatgatgtgggaaatcaacggccccgaatcagtgcttgtcaacacctatcaatggatcatcaggaattgggaaactgtgaagattcaatggtctcaggatcccacaatgctatacaataagatggagtttgaaccattccaatccttggtacctaaagctaccagaggtcaatacagtggatttgtgagaacattatttcaacaaatgcgtgatgtactagggacatttgatactgcccagataataaagctgttaccatttgcagcagcaccacctgagcagagcagaatgcagttttcttctctaattgtgaatgtgagggggtcagggatgagaatactcataaggggcaattcccctgtgttcaactacaataagacgacaaaaaggcttactgttcttggaaaggacgcaggtgcattaactgaggatccggacgagggggcagccggagtggaatctgcagtattgaggggattcctaattctaggcaaggaggacaaaagatatgggccagcattgagcatcaatgaactgagcaatcttgcaaaaggggagaaagctaatgtgctgatagggcaaggagacgtggtgttggtaatgaaacgaaaacgggactctagcatacttactgacagccagacagcgaccaaaagaattcgaatggccatcaattag
>gi|954033185|gb|KU042678.1|_Influenza_A_virus_(A/chicken/Zhejiang/727026/2014(H5N6))_segment_1_polymerase_PB2_(PB2)_gene_complete_cds
atggaacgaataaaggaattaagaaatctaatgtcacagtcccgcacccgcgagagactaacaaaaaccactgtggaccacatggccataatcaagaaatacacatcgggaaggcaagagaagaatcctgccctcagaaagaaatggatgatggcaatgaagtttccgattccacgggccaggggaataattgatatgattcctgaaaggaatgaccaagggcagacactctggaacaagacaaatgatgctgggtcggacagggtaatggtgtcccccctagctgtaacttggtggaataggaatgggccaacgacaaatccagttcattatccaaaagtttacaaaacatacttcgagaaggttgaaaggttaaagcatggaacattcggtcctgtccatttccgaaaccaagttaaaatacgccgccgagttgatacaaaccctggccatgcagatctcagtgccaaagaagcacaagatgtcatcatggaagttgttttcccaaatgaggtgggagctagaatattgacttcagagtcacaattgacaataacgaaagagaagaaagaagagcttcaagattgtaagattgctcccttaatggttgcatacatgttggagagggaactggtccgcaaaaccagattcctacctgtagcaggcggtacaagcagtgtgtacattgaggtattgcacttgactcaaggaacctgctgggagcagatgtacactccaggcggagaagtaagaaatgacgatgttgaccagagtttgatcattgctgctagaaacattgttaggagagcaacggtgtcagcggatccattggcatcactgctggagatgtgtcacagtacacaaattggtggaataaggatggtggacatccttaagcaaaatccaactgaggaacaagctgtggatatatgcagagcagcaatgggtctgaggatcagctcatcctttagttttggaggtttcactttcaaaagaacaagtgggtcatccgtcacgaaagaagaggaagtgcttacgggcaatcttcagacattaaaaataaaagtacatgaggggtatgaagaattcacaatggtcgggcagagagcaacagctatcctgaggaaagcaactaggaggctgattcagttaatagtaagcgggaggaacgaacaatcaatcgctgaagcaatcattgtagcgatggtgttctcacaggaggattgcatgataaaggcagtacgaggcgatctaaatttcgtaaacagagcaaaccaaagattaaatcccatgcatcaactcctgagacattttcaaaaggacgccaaggtgctatttcagaattggggaattgaacccattgataatgttatggggatgatcgggatactacccgacatgactcccagcacagaactgtcattgagaggagtgagaattagtaaaatgggagtggatgaatattccagcactgaaagagtaattgtaagcattgaccgctttttaagggttcgagatcagcggggaaatgtactcttatctcccgaagaggtcagcgaaactcagggaacagaaaagttgacaataacatattcatcatcaatgatgtgggaaatcaacggtcctgaatcagtgcttgtcaacacctatcaatggatcatcagaaattgggaaactgtgaagattcaatggtctcaggatcccacaatgctatacaataagatggagtttgaaccattccaatccttggtacctaaagctaccagaggtcaatacagtggatttgtgagaacattatttcaacaaatgcgtgatgtgctagggacatttgatactgcccagataataaagctgctaccatttgcagcagcaccacctgagcagagcagaatgcagttttcttctctaattgtgaatgtgagggggtcagggatgaggatactcataaggggcaattcccctgtgttcaactacaataaggcgaccaaaaggcttactgttcttggaaaggacgcaggtgcattaactgaggatccggacgagggggcagccggagtggaatctgcagtattgaggggattcctaattctaggcaaggaggacaaaagatatggaccagcattgagcatcaatgaactgagcaatcttgcaaaaggggagaaagctaatgtgctgatagggcaaggagacgtggtgttggtaatgaaacgaaaacgggactctagcatacttactgacagccagacagcgaccaaaagaattcgaatggccatcaattag
>gi|823856725|gb|KR732549.1|_Influenza_A_virus_(A/chicken/Vietnam/NCVD-421/2010(H5N1))_segment_1_polymerase_PB2_(PB2)_gene_complete_cds
atggaacgaataaaagaattaagagatctaatgtcacagtcccgcactcgcgagatactaacaaaaaccactgtggaccatatggccataatcaagaaatacacatcaggaagacaagagaagaatcctgccctcagaatgaaatggatgatggcaatgaagtatccgattacagcggacaagagaataatagatatgattcctgaaaggaatgaacaagggcagacactctggagcaagacaaatgatgctgggtcggacagggtgatggtgtcccccctagctgtaacttggtggaataggaatgggccgacgacaaatacagttcattatccaaaagtttacaaaacatacttcgagaaggttgaaaggttaaaacatggaacattcggccccgtccatttccgaaaccaagttaaaatacgccgccgagttgatacaaaccctggccatgcagatctcagtgctaaagaagcacaagatgtcatcatggaagttgttttcccaaatgaggtgggagctagaatattgacttcggagtcgcaattgacaataacaaaagagaagaaagaagagctccaagattgtaagattgctcccttaatggttgcatacatgttggagagggaactggtccgcaaaaccagattcctaccggtagcaggcggcacaagcagtgtgtacattgaggtactgcatttgactcaaggaacctgctgggagcagatgtacactccaggcggagaagtaagaaatgacgatgttgaccagagtttgatcattgctgccagaaacattgttaggagagcaacggtatcagcggatccattggcatcactgctggagatgtgtcacagcacacaaattggtgggataaggatggtggacatccttaggcaaaatccaactgaggaacaagctgtggatatatgcagagcagcaatgggtttgaggatcagctcatcctttagttttggaggtttcactttcaaaagaacaagtgggtcatccgtcacgaaggaagaggaagtgcttacgggcaacctccaaacattgaaaataagagtacatgaggggtatgaagaattcacaatggttgggcagagggcaacagctatcctgaggaaagcaactaggaggctgattcagttgatagtaagcggaagaaacgaacaatcaatcgctgaggcaatcattgtagcgatggtgttctcacaggaggattgcatgataaaggcagtccgaggcgatctaaatttcgtaaacagagcaaaccaaagattaaatcccatgcatcaactcctgagacattttcaaaaggacgcaaaggtgctatttcagaattggggaattgaacccattgataatgtcatggggatgatcgggatactacccgacatgactcccagcacagaactgtcactgagaggagtgagagttagtaaaatgggagtggatgaatattccagcactgaaagagtagttgtaaacattgaccgctttttaagggttcgagatcagcgggggaatgtactcttatctcccgaagaggtcagcgaaacccaggggacagagaagttgacaataacatattcgtcatcaatgatgtgggaaatcaacggtcctgaatcagtgcttgtcaacacctaccaatggatcatcagaaattgggaaactgtgaagattcaatggtctcaggatcccacgatgctgtacaataagatggagttcgagccgttccaatccttggtacctaaagctaccagaggtcaatacagtggatttgtgagaacattatttcaacaaatgcgtgatgtactagggacatttgatactgtccagataataaagctgctaccatttgcagcagcaccacctgagcagagcagaatgcagttttcttctctaactgtgaatgtgaggggctcaggaatgagaatactcgtaaggggcaattcccctgtgttcaactacaataaggcaaccaaaaggcttaccgttcttggaaaggacgcaggtgcattaacagaggatccagacgaggggacagccggagtggaatctgcagtactgaggggattcctaattctaggcaaggaggacaaaagatatggaccagcattgagcatcaatgaactgagcaatcttgcaaaaggggagaaagctaatgtgctgatagggcaaggagacgtggtgttggtaatgaaacggaaacgggactctagcatacttactgacagccagacagcgaccaaaagaattcggatggccatcaattag
>gi|728605682|gb|KP090436.1|_Influenza_A_virus_(A/chicken/Jiangxi/NCDZT1123/2014(H5N6))_segment_1_polymerase_PB2_(PB2)_gene_complete_cds
atggaacgaataaaggaattaagagatctaatgtcacagtcccgcactcgcgagatactaacaaaaaccactgtggaccacatggccataatcaagaaatacacatcgggaagacaagagaagaatcctgccctcagaatgaaatggatgatggcaatgaagtatccgattacagcggacaagagaataatagatatgattcctgaaaggaatgaacaagggcagacactctggagcaagacaaatgatgctgggtcggacagggtaatggtgtcccccctagctgtaacttggtggaataggaatgggccaacgacaaatacagttcattatccaaaagtttacaaaacatacttcgagaaagttgaaaggttaaagcatggaacattcggtcctgtccatttcagaaaccaagttaaaatacgccgccgagttgatacaaaccctggccatgcagatctcagtgccaaagaagcacaagatgtcatcatggaagttgttttcccaaatgaggtgggagctagaatattgacttcagagtcacaattgacaataacgaaagagaagaaagaagagcttcaagattgtaagattgctcccttaatggttgcatacatgttggagagggaattggtccgcaaaaccagattcctacctgtggcaggcggtacaagcagtgtgtacattgaggtactgcacttgactcaaggaacctgctgggagcagatgtacactccaggcggagaagtaagaaatgacgatgttgaccagagtttgatcattgctgctagaaacattgttaggagagcaacggtgtcagcggatccattgtcatcactgctcgagatgtgtcacagcacacaaattggtggaataaggatgggggacatccttaagcaaaatccaactgaggaacaagctgcgcatatatgcagagcagccatgcgtctgaggatcagctcatcctttagttctgtaggtttcactttcaaaagaactagtgggtcttccgtcacgaaagaagaggaagtgcttacgggcaatcttcagacattaaaaataaaagtacatgaggggtatgaggagttcacaatggtcgggcagagagcaacagctatcctgaggaaagcaactaggaggctgattcagttgatagtaagcgggaggaacgaacaatcaatcgctgaggcaatcattgtagcgatggtgttctcacaggaggattgcatgataaaggcagtacgaggcgatctaaatttcgtaaacagagcaaaccaaagattaaatcccatgcatcaactcctgagacattttcaaaaggacgccaaggtgctatttcagaattggggaattgaacccattgacaatgtcatggggatgatcgggatactacccgacatgactcccagcacagaactgtcattgagaggagtgagaattagtaaaatgggagtggatgaatattccagcactgaaagagtagttgtaagcattgaccgctttttaagggttcgagatcagcgaggaaatgtactcttatctcccgaagaggtcagcgaaactcagggaacagaaaagttgacaataacatattcatcatcaatgatgtgggaaatcaacggtcctgaatcagtgcttgtcaacacctatcaatggatcatcagaaattgggaaactgtgaagattcaatggtctcaggatcccacaatgctatacaataagatggagtttgaaccattccaatccttggtacctaaagctaccagaggtcaatacagtggatttgtgagaacattatttcaacaaatgcgtgatgtactagggacatttgatactgcccagataataaagctgctaccatttgcagcagcaccacctgagcagagcagaatgcagttttcttctctaattgtgaatgtgagggggtcagggatgagaatacttataaggggcaattcccctgtgttcaactacaataaggcgaccaaaaggcttactgttcttggaaaggacgcaggtgcattaactgaggatccggacgagggggcagccggagtggaatctgcagtattgaggggattcctgattctaggcaaggaggacaaaagatacggaccagcattgagcatcaatgaactgagcaatcttgcaaaaggggagaaagctaatgtgctgatagggcaaggagacgtggtgttggtaatgaaacgaaaacgggactctagcatacttactgacagccagacagcgaccaaaagaattcgaatggccatcaattag
>gi|398325006|gb|JX304761.1|_Influenza_A_virus_(A/duck/Guangxi/GXd-5/2010(H6N1))_segment_1_polymerase_PB2_(PB2)_gene_complete_cds
atggaacgaataaaagaattaagagatctaatgtcacagtcccgcactcgcgagatactaacaaaaaccactgtggaccatatggccataatcaagaaatacacatcaggaagacaagagaagaatcctgccctcagaatgaaatggatgatggcaatgaagtatccgattacagcggacaagagaataatagatatgattcctgaaaggaatgaacaagggcagacactctggagcaagacaaatgatgctgggtcggacagggtgatggtgtcccccctagctgtaacttggtggaataggaatgggccgacgacaaatgcagttcattatccaaaagtttacaaaacatacttcgagaaggttgaaaggttaaaacatggaacattcggccccgtccatttccgtaaccaagttaaaatacgccgccgagttgatacaaaccctggccatgcagatctcagtgctaaagaagcacaagatgtcatcatggaagttgttttcccaaatgaggtgggagctagaatattgacttcggagtcgcaattgacaataacgaaagagaagaaagaagagctccaagattgtaagattgctcccttaatggttgcatacatgttggagagggaactggtccgcaaaaccagattcctaccggtagcaggcggcacaagcagtgtgtacattgaggtactgcatttgactcaaggaacctgctgggagcagatgtacactccaggcggagaagtaagaaatgacgatgttgaccagagtttgatcattgctgccagaaacattgttaggagagcaacggtatcagcggatccattggcatcactgctggagatgtgtcacagcacacaaattggtgggataaggatggtggacatccttaggcaaaatccaactgaggaacaagctgtggatatatgcagagcagcaatgggtctgaggatcagctcatcctttagttttggaggtttcactttcaaaagaacaagtgggtcatccgtcacgaaggaagaggaagtgcttacaggcaacctccaaacattgaaaataagagtacatgaggggtatgaagaattcacaatggttgggcagagggcaacagctatcctgaggaaagcaactaggaggctgattcagttgatagtaagcggaagaaacgaacaatcaatcgctgaggcaatcattgtagcgatggtgttctcacaggaggattgcatgataaaggcagtccgaggcgatctaaatttcgtaaacagagcaaaccaaagattgaatcccatgcatcaactcctgagacattttcaaaaggacgcaaaggtgctatttcagaattggggaattgaacccattgataatgtcatggggatgatcgggatactacccgacatgactcccagcacagaactgtcactgagaggagtgagagttagtaaaatgggagtggatgaatattccagcactgaaagagtagttgtaagcattgaccactttttaagggttcgagatcagcgggggaatgtactcttatctcccgaagaggtcagcgaaacccaggggacagagaagttgacaataacatattcgtcatcaatgatgtgggaaatcaacggtcctgaatcagtgcttgtcaacacctaccaatggatcatcagaaattgggaaactgtgaagattcaatggtctcaggatcccacgatgctgtacaataagatggagttcgaaccgttccaatccttggtacctaaagctaccagaggtcaatacagtggatttgtgagaacattatttcaacaaatgcgtgatgtactagggacatttgatactgtccagataataaagctgctaccatttgcagcagcaccacctgagcagagcagaatgcagttttcttctctaactgtgaatgtgaggggctcaggaatgagaatactcgtaaggggcaattcccctgtgttcaactacaataaggcaaccaaaaggcttaccgttcttggaaaggacgcaggtgcattaacagaggatccagacgaggggacagccggagtggaatctgcagtactgaggggattcctaattctaggcaaggaggacaaaagatatggaccagcattgagcatcaatgaactgagcaatcttgcaaaaggggagaaagctaatgtgctgatagggcaaggagacgtggtgttggtaatgaaacggaaacgggactctagcatacttactgacagccagacagcgaccaaaagaattcggatggccatcaattag
>gi|954033401|gb|KU042666.1|_Influenza_A_virus_(A/chicken/Zhejiang/727159/2014(H5N2))_segment_1_polymerase_PB2_(PB2)_gene_complete_cds
atggaacgaataaaggaattaagagatctaatgtcacagtcccgcacccgcgagatactaacaaaaaccactgtggaccacatggccataatcaagaaatccccttcgggaaggcaaaggaagaatcctcccctcagaatgaaatggatgatgccaatgaagtttccgattccacgggccaggagaataatagatatgattcctgaaaggaatgaccaagggcagacactctggagcaagacaaatgatgctgggtcggacagggtaatggtgtcccccctagctgtaacttggtggaataggaatgggccaacgacaaatccagttcattatccaaaagtttacaaaacatacttcgagaaggttgaaaggttaaagcatggaacattcggtcctgtccatttccgaaaccaagttaaaatacgccgccgagttgatacaaaccctggccatgcagatctcagtgccaaagaagcacaagatgtcatcatggaagttgttttcccaaatgaggtgggagctagaatattgacttcagagtcacaattgacaataacgaaagagaagaaagaagagcttcaagattgtaagattgctcccttaatggttgcatacatgttggagagggaactggtccgcaaaaccagattcctacctgtagcaggcggtacaagcagtgtgtacattgaggtattgcacttgactcaaggaacctgctgggagcagatgtacactccaggcggagaagtaagaaatgacgatgttgaccagagtttgatcattgctgctagaaacattgttaggagagcaacggtgtcagcggatccattggcatcactgctggagatgtgtcacagtacacaaattggtggaataaggatggtggacatccttaagcaaaatccaactgaggaacaagctgtggatatatgcagagcagcaatgggtctgaggatcagctcatcctttagttttggaggtttcactttcaaaagaacaagtgggtcatccgtcacgaaagaagaggaagtgcttacgggcaatcttcagacattaaaaataaaagtacatgaggggtatgaagaattcacaatggtcgggcagagagcaacagctatcctgaggaaagcaactaggaggctgattcagttaatagtaagcgggaggaacgaacaatcaatcgctgaagcaatcattgtagcgatggtgttctcacaggaggattgcatgataaaggcagtacgaggcgatctaaatttcgtaaacagagcaaaccaaagattaaatcccatgcatcaactcctgagacattttcaaaaggacgccaaggtgctatttcagaattggggaattgaacccattgataatgttatggagatgatcgggatactacccgacatgactcccagcacagaactgtcattgagaggagtgagaattagtaaaatgggagtggatgaatattccagcactgaaagagtaattgtaagcattgaccgctttttaagggttcgagatcagcggggaaatgtactcttatctcccgaagaggtcagcgaaactcagggaacagaaaagttgacaataacatattcatcatcaatgatgtgggaaatcaacggtcctgaatcagtgcttgtcaacacctatcaatggatcatcagaaattgggaaactgtgaagattcaatggtctcaggatcccacaatgctatacaataagatggagtttgaaccattccaatccttggtacctaaagctaccagaggtcaatacagtggatttgtgagaacattatttcaacaaatgcgtgatgtgctagggacatttgatactgcccagataataaagctgctaccatttgcagcagcaccacctgagcagagcagaatgcagttttcttctctaattgtgaatgtgagggggtcagggatgaggatactcataaggggcaattcccctgtgttcaactacaataaggcgaccaaaaggcttactgttcttggaaaggacgcaggtgcattaactgaggatccggacgagggggcagccggagtggaatctgcagtattgaggggattcctaattctaggcaaggaggacaaaagatatggaccagcattgagcatcaatgaactgagcaatcttgcaaaaggggagaaagctaatgtgctgatagggcaaggagacgtggtgttggtaatgaaacgaaaacgggactctagcatacttactgacagccagacagcgaccaaaagaattcgaatggccatcaattag
>gi|954033383|gb|KU042667.1|_Influenza_A_virus_(A/chicken/Zhejiang/727079/2014(H5N2))_segment_1_polymerase_PB2_(PB2)_gene_complete_cds
atggaacgaataaaggaattaagagatctaatgtcacagtcccgcacccgcgagatactaacaaaaaccactgtggaccacatggccataatcaagaaatccccttcgggaaggcaaaggaagaatcctcccctcagaatgaaatggatgatgccaatgaagtttccgattccacgggccaggagaataatagatatgattcctgaaaggaatgaccaagggcagacactctggagcaagacaaatgatgctgggtcggacagggtaatggtgtcccccctagctgtaacttggtggaataggaatgggccaacgacaaatccagttcattatccaaaagtttacaaaacatacttcgagaaggttgaaaggttaaagcatggaacattcggtcctgtccatttccgaaaccaagttaaaatacgccgccgagttgatacaaaccctggccatgcagatctcagtgccaaagaagcacaagatgtcatcatggaagttgttttcccaaatgaggtgggagctagaatattgacttcagagtcacaattgacaataacgaaagagaagaaagaagagcttcaagattgtaagattgctcccttaatggttgcatacatgttggagagggaactggtccgcaaaaccagattcctacctgtagcaggcggtacaagcagtgtgtacattgaggtattgcacttgactcaaggaacctgctgggagcagatgtacactccaggcggagaagtaagaaatgacgatgttgaccagagtttgatcattgctgctagaaacattgttaggagagcaacggtgtcagcggatccattggcatcactgctggagatgtgtcacagtacacaaattggtggaataaggatggtggacatccttaagcaaaatccaactgaggaacaagctgtggatatatgcagagcagcaatgggtctgaggatcagctcatcctttagttttggaggtttcactttcaaaagaacaagtgggtcatccgtcacgaaagaagaggaagtgcttacgggcaatcttcagacattaaaaataaaagtacatgaggggtatgaagaattcacaatggtcgggcagagagcaacagctatcctgaggaaagcaactaggaggctgattcagttaatagtaagcgggaggaacgaacaatcaatcgctgaagcaatcattgtagcgatggtgttctcacaggaggattgcatgataaaggcagtacgaggcgatctaaatttcgtaaacagagcaaaccaaagattaaatcccatgcatcaactcctgagacattttcaaaaggacgccaaggtgctatttcagaattggggaattgaacccattgataatgttatggagatgatcgggatactacccgacatgactcccagcacagaactgtcattgagaggagtgagaattagtaaaatgggagtggatgaatattccagcactgaaagagtaattgtaagcattgaccgctttttaagggttcgagatcagcggggaaatgtactcttatctcccgaagaggtcagcgaaactcagggaacagaaaagttgacaataacatattcatcatcaatgatgtgggaaatcaacggtcctgaatcagtgcttgtcaacacctatcaatggatcatcagaaattgggaaactgtgaagattcaatggtctcaggatcccacaatgctatacaataagatggagtttgaaccattccaatccttggtacctaaagctaccagaggtcaatacagtggatttgtgagaacattatttcaacaaatgcgtgatgtgctagggacatttgatactgcccagataataaagctgctaccatttgcagcagcaccacctgagcagagcagaatgcagttttcttctctaattgtgaatgtgagggggtcagggatgaggatactcataaggggcaattcccctgtgttcaactacaataaggcgaccaaaaggcttactgttcttggaaaggacgcaggtgcattaactgaggatccggacgagggggcagccggagtggaatctgcagtattgaggggattcctaattctaggcaaggaggacaaaagatatggaccagcattgagcatcaatgaactgagcaatcttgcaaaaggggagaaagctaatgtgctgatagggcaaggagacgtggtgttggtaatgaaacgaaaacgggactctagcatacttactgacagccagacagcgaccaaaagaattcgaatggccatcaattag
>gi|922057820|gb|KT370112.1|_Influenza_A_virus_(A/environment/Guangdong/HY243/2015(H5N6))_segment_1_polymerase_PB2_(PB2)_gene_complete_cds
atggaacgaataaaggaattaagagatctaatgtcacagtcccgcactcgcgagatactaacaaaaaccactgtggaccacatggccataatcaaaaaatacacatcgggaagacaagagaagaatcctgctctcagaatgaaatggatgatggcaatgaagtatccgattacagcggacaagagaataatagatatgattcctgaaaggaatgaacaagggcagacactctggagcaagataaatgatgctgggtcggacagggtaatggtgtcccccctagctgtaacttggtggaataggaatgggccaacgacaaatacagttcattatccaaaagtttacaaaacatacttcgagaaagttgaaaggttaaagcatggaacattcggtcctgtccatttcagaaaccaagttaaaatacgccgccgagttgatacaaaccctggccatgcagatctcagtgccaaagaagcacaagatgtcatcatggaagttgttttcccaaatgaggtgggagctagaatattgacttcagagtcgcaattgacaataacgaaagagaagaaagaagagcttcaagattgtaagattgctcccttaatggttgcatacatgttggagagggaattggtccgcaaaaccagattcctacctgtggcaggcggtacaagcagtgtgtacattgaggtactgcacttgactcaaggaacctgctgggagcagatgtacactccaggcggagaagtaagaaatgacgatgttgaccagagtttgatcattgctgctagaaacattgttaggagagcaacggtgtcagcggatccattggcatcactgctggagatgtgtcacagtacacaaattggtggaataaggatggtggacatccttaagcaaaatccaactgaggaacaagctgtggatatatgcagagcagccatgggtctgaggatcagctcatcctttagttttggaggtttcactttcaaaagaacaagtgggtcatccgtcacgaaagaagaggaagttcttacgggcaatcttcagacattaaaaataaaagtacatgaggggtatgaagaattcacaatggtcgggcagagagcaacagctatcctgaggaaagcaactaggaggctgattcagttgatagtaagcgggaggaacgaacaatcaattgctgaggcaatcattgtagcgatggtgttctcacaggaggattgcatgataaaggcagtacgaggcgatctaaatttcgtaaacagagcaaaccaaagattaaatcccatgcatcaactcctgaggcattttcaaaaggacgccaaggtgctatttcagaattggggaattgaacccattgacaatgtcatggggatgatcgggatactacccgacatgactcccagcacagaactgtcattgagaggagtgagaattagtaaaatgggagtggatgagtattccagcactgaaagagtagttgtaagcattgaccgttttttaagggttcgagatcagcgaggaaatgtactcttatctcctgaagaggtcagcgaaactcagggaacagaaaagttgacaataacatattcatcatcaatgatgtgggaaatcaacggtcctgaatcagtgcttgtcaatacctaccaatggatcatcagaaattgggaaactgtgaagattcaatggtctcaggatcccacaatgctatacaataagatggagtttgaaccattccaatccttggtacctaaagctactagaggtcaatacagtggatttgtgagaacattattccaacaaatgcgtgatgtactagggacatttgatactgcccagataataaagctgctaccatttgcagcagcaccacctgagcagagcagaatgcagttttcttctctaattgtgaatgtgagggggtcagggatgagaatacttataaggggcaattcccctgtgttcaactacaataaggcgaccaaaaggcttactgttcttggaaaggatgcaggtgcattaactgaggatccggatgagggggcagccggagtggaatctgcagtattgaggggattcctgattctaggcaaggaggacaaaagatacggaccagcattgagcatcaatgaactgagcaatcttgcaaaaggggagaaagctaatgtgctgatagggcaaggagacgtggtgttggtaatgaaacggaaacgggactctagcatacttactgacagccagacagcgaccaaaagaattcgaatggccatcaattag
>gi|523794202|gb|KF277179.1|_Influenza_A_virus_(A/Viet_Nam/CM32/2011(H5N1))_segment_1_polymerase_PB2_(PB2)_gene_complete_cds
atggaacgaataaaagaattaagagatctaatgtcacagtcccgcactcgcgagatactaacaaaaaccactgtggaccatatggccataatcaagaaatacacatcaggaaggcaagagaagaatcctgccctcagaatgaaatggatgatggcaatgaagtatccgattacagcggacaagagaataatagatatgattcctgaaaggaatgaacaagggcagacactctggagcaagacaaatgatgctgggtcggacagggtgatggtgtcccccctagctgtaacttggtggaataggaatgggccgacgacaaatacagttcattatccaaaggtttacaaaacatacttcgagaaggttgaaaggttaaaacatggaacattcggccccgtccatttccgaaaccaagttaaaatacgccgccgagttgatacaaaccctggccatgcagatctcagtgctaaagaagcacaagatgtcatcatggaagttgttttcccaaatgaggtgggagctagaatattgacttcggagtcgcaattgacaataacgaaagagaagaaagaagagctccaagattgtaagattgctcccttaatggttgcatacatgttggagagggaactggtccgcaaaaccagattcctaccggtagcaggcggcacaagcagtgtgtacattgaggtactgcatttgactcaaggaacctgctgggagcagatgtacactccaggcggagaagtaagaaatgacgatgttgatcagagtttgatcactgctgctagaaacattgttaggagagcaacggtatcagcggatccattggcatcactgctggagatgtgtcacagcacacaaattggtgggataaggatggtggacatccttaggcaaaatccaactgaggaacaagctgtggatatatgcagagcagcaatgggtctgaggatcagctcatcctttagttttggaggtttcactttcaaaagaacaagtgggtcatccgtcacgaaggaagaggaagtgcttacgggcaacctccaaacattgaaaataagagtacatgaggggtatgaagaattcacaatggttgggcagagggcaacagctatcctgaggaaagcaactaggaggctgattcagttgatagtaagcggaagaaacgaacaatcaatcgctgaggcaatcattgtagcgatggtgttctcacaggaggattgcatgataaaggcagtccgaggcgatctaaatttcgtaaacagagcaaaccaaagattgaatcccatgcatcaactcctgagacattttcaaaaggacgcaaaggtgctatttcagaattggggaattgaacccattgataatgtcatggggatgatcgggatactacccgacatgactcccagcacagaactgtcactgagaggagtgagagttagtaaaatgggagtggatgaatattccagcactgaaagagtagttgtaagcattgaccgctttttaagggttcgagatcaacgggggaatgtactcttatctcccgaagaggtcagcgaaacccaggggacagagaagttgacaataacatattcgtcatcaatgatgtgggaaatcaacggtcctgaatcagtgcttgtcaacacctaccaatggatcatcagaaattgggaaactgtgaagattcaatggtctcaggatcccacgatgctgtacaataagatggagttcgaaccgttccaatccttggtacctaaagctaccagaggtcaatacagtggatttgtgagaacattatttcaacaaatgcgtgatgtactagggacatttgatactgtccagataataaagctgctaccatttgcagcagcaccacctgagcagagcaggatgcagttttcttctctaactgtgaatgtgaggggctcaggaatgagaatactcgtaaggggcaattcccctgtgttcaactacaataaggcaaccaaaaggcttaccgttcttggaaaggacgcaggtgcattaacagaggatccagacgaggggacagccggagtggaatctgcagtactgaggggattcctaattctaggcaaggaggacaaaagatatggaccagcattgagcatcaatgaactgagcaatcttgcaaaaggggagaaagctaatgtgctgatagggcaaggagacgtggtgttggtaatgaaacggaaacgggactctagcatacttactgacagccagacagcgaccaaaagaattcggatggccatcaattag
>gi|823849898|gb|KR732406.1|_Influenza_A_virus_(A/chicken/Vietnam/NCVD-675/2011(H5N1))_segment_1_polymerase_PB2_(PB2)_gene_complete_cds
atggaacgaataaaagaattaagagatctaatgtcacagtcccgcactcgcgagatactaacaaaaaccactgtggaccatatggccataatcaagaaatacacatcaggaagacaagagaagaatcctgccctcagaatgaaatggatgatggcaatgaagtacccgattacagcggacaagagaataatagatatgattcctgaaaggaatgaacaagggcagacactctggagcaagacaaatgatgctgggtcggacagggtgatggtgtcccccctagctgtaacttggtggaataggaatgggccgacgacaaatacagttcattatccaaaagtttacaaaacatacttcgagaaggttgaaaggttaaaacatggaacattcggccccgtccatttccgaaaccaagttaaaatacgccgccgagttgatacaacccctggccatgcagatctcagtgctaaagaagcacaagatgtcatcatggaagttgttttcccaaatgaggtgggagctagaatattgacttcggagtcgcaattgacaataacaaaagagaagaaagaagagctccaagattgtaagattgctcccttaatggttgcatacatgttggagagggaactggtccgcaaaaccagattcctaccggtagcaggcggcacaagcagtgtgtacattgaggtactacatttgactcaaggaacctgctgggagcagatgtacactccaggcggagaagtaagaaatgacgatgttgaccagagtttgatcattgctgccagaaacattgttaggagagcaacggtatcagcggatccattggcatcactgctggagatgtgtcacagcacacaaattggtgggataaggatggtggacatccttaggcaaaatccaactgaggaacaagctgtggatatatgcagagcagcaatgggtttgaggatcagctcatcctttagttttggaggtttcactttcaaaagaacaagtgggtcatccgtcacgaaggaagaggaagtgcttacgggcaacctccaaacattgaaaataagagtacatgaggggtatgaagaattcacaatggttgggcagagggcaacagctatcctgaggaaagcaactaggaggctgattcagttgatagtaagcggaagaaacgaacaatcaatcgctgaggcaatcattgtggcgatggtgttctcacaggaggattgtatgataaaggcagtccgaggcgatctaaatttcgtaaacagagcaaaccaaagattaaatcccatgcatcaactcctgagacattttcaaaaggacgcaaaggtgctatttcagaattggggaattgaacccattgataatgtcatggggatgatcgggatactacccgacatgactcccagcacagaactgtcactgagaggagtgagagttagtaaaatgggagtggatgaatattccagcactgaaagagtagttgtaaacattgaccgctttttaagggttcgagatcagcgggggaatgtactcttatctcccgaagaggtcagcgaaacccaggggacagagaagttgacaataacatattcgtcatcaatgatgtgggaaatcaacggtcctgaatcagtgcttgtcaacacctaccaatggatcatcagaaattgggaaactgtgaagattcaatggtctcaggatcccacgatgctgtacaataagatggagttcgagccgttccaatccttggtacctaaagctaccagaggtcaatacagtggatttgtgagaacattatttcaacaaatgcgtgatgtactagggacatttgatactgtccagataataaagctgctaccatttgcagcagcaccacctgagcagagcagaatgcagttttcttctctaactgtgaatgtgaggggctcaggaatgagaatactcgtaaggggcaattcccctgtgttcaactacaataaggcaaccaaaaggcttaccgttcttggaaaggacgcaggtgcattaacagaggatccagacgaggggacagccggagtggaatctgcagtactgaggggattcctaattctaggcaaggaggacaaaagatatggaccagcattgagcatcaatgaactgagcaatcttgcaaaaggggagaaagctaatgtgctgatagggcaaggagacgtggtgttggtaatgaaacggaaacgggactctagcatacttactgacagccagacagcgaccaaaagaattcggatggccatcaattag
>gi|730044018|gb|KP097847.1|_Influenza_A_virus_(A/chicken/Vietnam/NCVD-A675/2011(H5N1))_segment_1_polymerase_PB2_(PB2)_gene_complete_cds
atggaacgaataaaagaattaagagatctaatgtcacagtcccgcactcgcgagatactaacaaaaaccactgtggaccatatggccataatcaagaaatacacatcaggaagacaagagaagaatcctgccctcagaatgaaatggatgatggcaatgaagtacccgattacagcggacaagagaataatagatatgattcctgaaaggaatgaacaagggcagacactctggagcaagacaaatgatgctgggtcggacagggtgatggtgtcccccctagctgtaacttggtggaataggaatgggccgacgacaaatacagttcattatccaaaagtttacaaaacatacttcgagaaggttgaaaggttaaaacatggaacattcggccccgtccatttccgaaaccaagttaaaatacgccgccgagttgatacaacccctggccatgcagatctcagtgctaaagaagcacaagatgtcatcatggaagttgttttcccaaatgaggtgggagctagaatattgacttcggagtcgcaattgacaataacaaaagagaagaaagaagagctccaagattgtaagattgctcccttaatggttgcatacatgttggagagggaactggtccgcaaaaccagattcctaccggtagcaggcggcacaagcagtgtgtacattgaggtactacatttgactcaaggaacctgctgggagcagatgtacactccaggcggagaagtaagaaatgacgatgttgaccagagtttgatcattgctgccagaaacattgttaggagagcaacggtatcagcggatccattggcatcactgctggagatgtgtcacagcacacaaattggtgggataaggatggtggacatccttaggcaaaatccaactgaggaacaagctgtggatatatgcagagcagcaatgggtttgaggatcagctcatcctttagttttggaggtttcactttcaaaagaacaagtgggtcatccgtcacgaaggaagaggaagtgcttacgggcaacctccaaacattgaaaataagagtacatgaggggtatgaagaattcacaatggttgggcagagggcaacagctatcctgaggaaagcaactaggaggctgattcagttgatagtaagcggaagaaacgaacaatcaatcgctgaggcaatcattgtggcgatggtgttctcacaggaggattgtatgataaaggcagtccgaggcgatctaaatttcgtaaacagagcaaaccaaagattaaatcccatgcatcaactcctgagacattttcaaaaggacgcaaaggtgctatttcagaattggggaattgaacccattgataatgtcatggggatgatcgggatactacccgacatgactcccagcacagaactgtcactgagaggagtgagagttagtaaaatgggagtggatgaatattccagcactgaaagagtagttgtaaacattgaccgctttttaagggttcgagatcagcgggggaatgtactcttatctcccgaagaggtcagcgaaacccaggggacagagaagttgacaataacatattcgtcatcaatgatgtgggaaatcaacggtcctgaatcagtgcttgtcaacacctaccaatggatcatcagaaattgggaaactgtgaagattcaatggtctcaggatcccacgatgctgtacaataagatggagttcgagccgttccaatccttggtacctaaagctaccagaggtcaatacagtggatttgtgagaacattatttcaacaaatgcgtgatgtactagggacatttgatactgtccagataataaagctgctaccatttgcagcagcaccacctgagcagagcagaatgcagttttcttctctaactgtgaatgtgaggggctcaggaatgagaatactcgtaaggggcaattcccctgtgttcaactacaataaggcaaccaaaaggcttaccgttcttggaaaggacgcaggtgcattaacagaggatccagacgaggggacagccggagtggaatctgcagtactgaggggattcctaattctaggcaaggaggacaaaagatatggaccagcattgagcatcaatgaactgagcaatcttgcaaaaggggagaaagctaatgtgctgatagggcaaggagacgtggtgttggtaatgaaacggaaacgggactctagcatacttactgacagccagacagcgaccaaaagaattcggatggccatcaattag
>gi|400132213|dbj|AB741555.1|_Influenza_A_virus_(A/muscovy_duck/Vietnam/LBM57/2011_(H5N1))_PB2_gene_for_polymerase_basic_protein_2_complete_cds
atggaacgaataaaagaattaagagatctaatgtcacagtcccgcactcgcgagatactaacaaaaaccactgtggaccatatggccataatcaagaaatacacatcaggaagacaagagaagaatcctgccctcagaatgaaatggatgatggcaatgaagtatccgattacagcggacaagagaataatagatatgattcctgagaggaatgaacaagggcagacactctggagcaagacaaatgatgctgggtcggacagggtgatggtgtcccccctagctgtaacttggtggaataggaatgggccgacgacaaatacagttcattatccaaaagtttacaaaacatacttcgagaaggttgaaaggttaaaacatggaacattcggccccgtccatttccgaaaccaagttaaaatacgccgccgagttgatacaaaccctggccatgcagatctcagtgctaaagaagcacaagatgtcatcatggaagttgttttcccaaatgaggtgggagctagaatattgacttcggagtcgcaattgacaataacgaaagagaagaaagaagagctccaagattgtaagattgctcccttaatggttgcatacatgttggagagggaactggtccgcaaaaccagattcctaccggtagcaggcggcacaagcagtgtgtacattgaggtactgcatttgactcaaggaacctgctgggagcagatgtacactccaggcggagaagtaagaaatgacgatgttgaccagagtttgatcattgctgccagaaacattgttaggagagcaacggtatcagcggatccattggcatcactgctggagatgtgtcacagcacacaaattggtgggataaggatggtggacatccttaggcaaaatccaactgaggaacaagctgtggatatatgcagagcagcaatgggtctgaggatcagctcatcctttagttttggaggtttcactttcaaaagaacaagtgggtcatccatcacgaaggaagaggaagtgcttacgggcaacctccaaacattgaaaataagagtacatgaggggtatgaagaattcacaatggttgggcagagggcaacagctatcctgaggaaagcaactaggaggctgattcagttgatagtaagcggaagaaacgaacaatcaatcgctgaggcaatcattgtagcgatggtgttctcacaggaggattgcatgataaaggcagtccgaggcgatctaaatttcgtaaacagagcaaaccaaagattgaatcccatgcatcaactcctgaggcattttcaaaaggacgcaaaggtgctatttcagaattggggaattgaacccattgataatgtcatggggatgatcgggatactacccgacatgactcccagcacagaactgtcactgagaggagtgagagttagtaaaatgggagtagatgaatattccagcactgaaagagtagttgtaagcattgaccgctttttaagggttcgagatcagcgggggaatgtactcttatctcccgaagaggtcagcgaaacccaggggacagagaagttgacaataacatattcgtcatcaatgatgtgggaaatcaacggtcctgaatcagtgcttgtcaacacctaccaatggatcatcagaaattgggaaactgtgaagattcaatggtctcaggatcccacgatgctgtacaataagatggagttcgaaccgttccaatccttggtacctaaagctaccagaggtcaatacagtggatttgtgagaacattatttcaacaaatgcgtgatgtactagggacatttgatactgtccagataataaagctgctaccatttgcagcagcaccacctgagcagagcaggatgcagttttcttctctaactgtgaatgtgaggggctcaggaatgagaatactcgtaaggggcaattcccctgtgttcaactacaataaggcaaccaaaaggcttaccgttcttggaaaggacgcaggtgcattaacagaggatccagacgaggggacagccggagtggaatctgcagtactgaggggattcctaattctaggcaaggaagacaaaagatatggaccagcattgagcatcaatgaactgagcaatcttgcaaaaggggagaaagctaatgtgctgatagggcaaggagacgtggtgttggtaatgaaacggaaacgggactctagcatacttactgacagccagacagcgaccaaaagaattcggatggccatcaattag
>gi|347364513|gb|CY098755.1|_Influenza_A_virus_(A/Hubei/1/2010(H5N1))_polymerase_PB2_(PB2)_gene_complete_cds
atggaacgaataaaagaattaagagatctaatgtcacagtcccgcactcgcgagatactaacaaaaaccactgtggaccatatggccataatcaagaaatacacatcaggaagacaagagaagaatcctgccctcagaatgaaatggatgatggcaatgaagtatccgattacagcggacaagagaataatagatatgattcctgaaaggaatgaacaagggcagacactctggagcaagacaaacgatgctgggtcggacagggtgatggtgtcccccctagctgtaacttggtggaataggaatgggccgacgacaaatacagttcattatccaaaagtttacaaaacatacttcgagaaggttgaaaggttaaaacatggaacattcggccccgtccatttccgaaaccaagttaaaatacgccgccgagttgatacaaaccctggccatgcagatctcagtgctaaagaagcacaagatgtcatcatggaagttgttttcccaaatgaggtgggagctagaatattgacttcggagtcgcaattgacaataacgaaagagaagaaagaagagctccaagattgtaagattgctcccttaatggttgcatacatgttggagagggaactggtccgcaaaaccagattcctaccggtagcaggcggcacaagcagtgtgtacattgaggtactgcatttgactcaaggaacctgctgggagcagatgtacactccaggcggagaagtaagaaatgacgatgttgaccagagtttgatcattgctgccagaaacattgttaggagagcaacggtatcagcggatccattggcatcactgctagagatgtgtcacagcacacaaattggtgggataaggatggtggacatccttaggcaaaatccaactgaggaacaagctgtggatatatgcagagcagcaatgggtctaaggatcagctcatcctttagttttggaggtttcactttcaaaagaacaagtgggtcatccgtcacgaaggaagaggaagtgcttacgggcaacctccaaacattgaaaataagagtacatgaggggtatgaagaattcacaatggttgggcagagggcaacagctatcctgaggaaagcaactaggaggctgattcagttgatagtaagcggaagaaacgaacaatcaatcgctgaggcaatcattgtagcgatggtgttctcacaggaggattgcatgataaaggcagtccgaggcgatctaaatttcgtaaacagagcaaaccaaagattaaaccccatgcatcaactcctgagacattttcaaaaggacgcaaaggtgctatttcagaattggggaattgaacccattgataatgtcatggggatgatcgggatactacccgacatgactcccagcacagaactgtcactgagaggagtgagagttagtaaaatgggagtggatgaatattccagcactgaaagagtagttgtaagcattgaccgctttttaagggttcgagatcagcgggggaatgtactcttatctcccgaagaggtcagcgaaacccaggggacagagaagttgacaataacatattcgtcatcaatgatgtgggaaatcaacggtcctgaatcagtgcttgtcaacacctaccaatggatcatcagaaattgggaaactgtgaagattcaatggtctcaggatcccacgatgctgtacaataagatggagttcgagccgttccaatccttggtacctaaagctaccagaggtcaatacagtggatttgtgagaacattatttcaacaaatgcgtgatgtactagggacatttgatactgtccagataataaagctgctaccatttgcagcagcaccacctgagcagagcagaatgcagttttcttctctaactgtgaatgtgaggggctcaggaatgagaatactcgtaaggggcaattcccctgtgttcaactacaataaggcaaccaaaaggcttaccgttcttggaaaggacgcaggtgcattaacagaggatccagacgaggggacagccggagtggaatctgcagtactgaggggattcctaattctaggcaaggaggacaaaagatatggaccagcattgagcatcaatgaactgagcaatcttgcaaaaggggagaaagctaatgtgctgatagggcaaggagacgtggtgttggtaatgaaacggaaacgggactctagcatacttactgacagccagacagcgaccaaaagaattcggatggccatcaattag
>gi|766553360|gb|KP732584.1|_Influenza_A_virus_(A/duck/Eastern_China/S0322/2014_(H5N6))_segment_1_polymerase_PB2_(PB2)_gene_complete_cds
atgggagagataaaaggattaagagatctaatgtcacagtcccgcacccgcgagatactaacaaaaaccactgtggaccacatggccataatcaagaagtacacatcgggaaggcaagagaagaatcctgccctcagaatgaaatggatgatggcaatgaagtatccgattacagcggacaagagaataatagacatgattcctgaaaggaatgaacaagggcagacactctggagcaagacaaatgatgctgggtcggacagggtaatggtgtcccccctagctgtaacttggtggaataggaatgggccaacgacaaatacagttcattatccaaaagtttacaaaacatacttcgagaaggttgaaaggttaaagcatggaacattcggtcctgtccatttccgaaaccaagttaaaatacgccgccgagttgatacaaaccctggtcatgcagatctcagtgccaaagaagcacaagatgtcatcatggaagttgttttcccaaatgaggtgggagctagaatattgacttcagagtcacaattgacaataacgaaagagaagaaagaagagcttcaagattgtaagattgctcccttaatggttgcatacatgttggagagggaactggtccgcaaaaccagattcctgcccgtagcaggcggtacaagcagtgtgtacattgaggtactgcacttgactcaaggaacctgctgggagcagatgtacactccaggcggagaagtaagaaatgacgatgttgaccagagtttgatcattgctgctagaaacattgttaggagagcaacggtgtcagcggatccattggcatcactgctggagatgtgtcacagtacacaaattggtggaataaggatggtggacatccttaagcaaaatccaactgaggaacaagctgtggatatatgcagagcagcaatgggtctgaggatcagctcatcctttagttttggaggtttcactttcaaaagaacaagtgggtcatccgtcacgaaagaagaggaagtgcttacgggcaatcttcagacattaaaaataaaagtacatgaggggtatgaagaattcacaatggtcgggcagagagcaacagccattctaaggaaagcaactagaaggctgattcagttgatagtaagtggaagagacgaacaatcaatcgctgaagcaatcatcgtagccatggtgttctcacaggaggattgcatgataggggcagtacgaggcgatctaaatttcgtaaacagagcaaaccaaagattaaatcccatgcatcaactcctgagacattttcaaaaggacgccaaggtgctatttcagaattggggaattgaacccattgataatgttatggggatgatcgggatgctacccgacatgactcccagcacagaactgtcattgagaggagtgagaattagtaaaatgggagtggatgaatattccagcactgaaagagtagttgtaagcattgaccgctttttaagggttcgagatcaacggggaaatgtactcttatctcccgaagaggtcagcgaaactcagggaacagaaaagttgacaataacatattcatcatcaatgatgtgggaaatcaacggtcctgaatcagtgcttgtcaacacctatcaatggatcatcagaaattgggaaactgtgaagattcaatggtctcaggatcccacaatgctatacaataagatggagtttgaaccattccaatctttggtacctaaagctaccagaggtcaatacagtggatttgtgagaacattatttcaacaaatgcgtgatgtactagggacatttgatactgcccagataataaagctgctaccatttgcagcagcaccacctgagcagagcagaatgcagttttcttctctaattgtgaatgtgagggggtcagggatgagaatactcataaggggcaattcccctgtgttcaactacaataaggcgaccaaaaggcttactgttcttggaaaggacgcaggtgcattaactgaggatccggatgagggggcagccggagtggaatctgcagtattgaggggattcctaatcctaggcaaggaggacaaaagatatggaccagcattgagcatcaatgaactgagcaatcttgcaaaaggggagaaagctaatgtgctgatagggcaaggagacgtagtgttggtaatgaaacgaaaacgggactctagcatacttactgacagccagacagcgaccaaaagaattcgaatggccatcaattag
>gi|730043990|gb|KP097833.1|_Influenza_A_virus_(A/duck/Vietnam/NCVD-KA260/2012(H5N1))_segment_1_polymerase_PB2_(PB2)_gene_complete_cds
atggaacgaataaaagaattaagagatctaatgtcacagtcccgcactcgcgagatactaacaaaaaccactgtggaccatatggccataatcaagaaatacacatcaggaagacaagagaagaatcctgccctcagaatgaaatggatgatggcaatgaagtatccgattacagcggacaagagaataatagatatgattcctgaaaggaatgaacaagggcagacactctggagcaagacaaacgatgctgggtcggacagggtgatggtgtcccccctagctgtaacttggtggaataggaatgggccgacgacaaatacagttcattatccaaaagtttacaaaacatacttcgaaaaggttgaaaggttaaaacatggaacattcggccccgtacatttccgaaaccaagttaaaatacgccgccgagttgatacaaaccctggccatgcagatctcagtgctaaagaagcacaagatgtcatcatggaagttgttttcccaaatgaggtgggagctagaatattgacttcggagtcgcaattgacaataacaaaagagaagaaagaagagctccaagattgtaagattgctcccttaatggttgcatacatgttggagagggaactggtccgcaaaaccagattcctaccggtagcaggcggcacaagcagtgtgtacattgaggtactgcatttgactcaaggaacctgctgggagcagatgtacactccaggcggagaagtaagaaatgacgatgttgaccagagtttgatcattgctgccagaaacattgttaggagagcaacggtatcagcggatccattggcatcactgctggagatgtgtcacagcacacaaattggtgggataaggatggtggacatccttaggcaaaatccaactgaggaacaagctgtggatatatgcagagcagcaatgggtttgaggatcagctcatcctttagttttggaggtttcactttcaaaagaacaagtgggtcatccgtcacgaaggaagaggaagtgcttacgggcaacctccaaacattgaaaataagagtacatgaggggtatgaagaattcacaatggttgggcagagggcaacagctatcctgaggaaagcaactaggaggctgattcagttgatagtaagcggaagaaacgaacaatcaatcgctgaggcaatcattgtagcgatggtgttctcacaggaggattgtatgataaaggcagtccgaggcgatctaaatttcgtaaacagagcaaaccaaagattaaatcccatgcatcaactcctgagacattttcaaaaggacgcaaaggtgctatttcagaattggggaattgaacccattgataatgtcctggggatgatcgggatactacccgacatgactcccagcacagaactgtcactgagaggagtgagagttagtaaaatgggagtggatgaatattccagcactgaaagagtagttgtaaacattgaccgctttttaagggttcgagatcagcgggggaatgtactcctatctcccgaagaggtcagcgaaacccaggggacagagaagttgacaataacatattcgtcatcaatgatgtgggaaatcaacggtcctgaatcagtacttgtcaacacctaccaatggatcatcagaaattgggaaactgtgaagattcaatggtctcaggatcccacgatgctgtacaacaagatggagttcgagccgttccaatccttggtacctaaagctaccagaggtcaatacagtggatttgtgagaacattatttcaacaaatgcgtgatgtactagggacatttgatactgtccagataataaagctgctaccatttgcagcagcaccacctgagcagagcagaatgcagttttcttctctaactgtgaatgtgaggggctcaggaatgagaatactcgtaaggggcaattcccctgtgttcaactacaataaggcaaccaaaaggcttaccgttcttggaaaggacgcaggtgcattaacagaggatccagacgaggggacagccggagtggaatctgcagtactgaggggattcctaattctaggcaaggaggacaaaagatatggaccagcattgagcatcaatgaactgagcaatcttgcaaaaggggagaaagctaatgtgctgatagggcaaggagacgtggtgttggtaatgaaacggaaacgggactctagcatacttactgacagccagacagcgaccaaaagaattcggatggccatcaattag
>gi|673245645|gb|KM234871.1|_Influenza_A_virus_(A/chicken/Jiangxi/JXA132321/2013(H5))_segment_1_polymerase_PB2_(PB2)_gene_complete_cds
atggaacgaataaaagaattaagagatctaatgtcacagtcccgcactcgcgagatactaacaaaaaccactgtggaccatatggccataatcaagaaatacacatcaggaagacaagagaagaatcctgccctcagaatgaaatggatgatggcaatgaagtatccgattacagcggacaagagaataatagatatgattcctgaaaggaatgaacaagggcagacactctggagcaagacaaatgatgctgggtcggacagggtgatggtgtcccccctagctgtaacctggtggaataggaatgggccgacgacaaatacagttcattatccaaaagtttacaaaacatacttcgagaaggttgaaaggttaaaacatggaacattcggccccgtccatttccgaaaccaagttaaaatacgccgccgagttgatacaaaccctggccatgcagatctcagtgctaaagaagcacaagatgtcatcatggaagttgttttcccaaatgaggtgggagctagaatattgacttcggagtcgcaattgacaataacaaaagagaagagagaagagctccaagattgtaagattgctcccttaatggttgcatacatgttggaaagggaactggtccgcaaaaccagattcctaccggtagcaggcggcacaagcagtgtgtacattgaggtactgcatctgactcaaggaacctgctgggagcagatgtacactccaggcggagaagtaagaaatgacgatgttgaccagagtttgatcattgctgccagaaacattgttaggagagcaacggtatcagcggatccattggcatcactgctggagatgtgtcacagcacacaaattggtgggataaggatggtggacatccttaggcaaaatccaactgaggaacaagctgtggatatatgcagagcagcaatgggtttgaggatcagctcatcctttagttttggaggtttcactttcaaaagaacaagtgggtcatccgtcacgaaggaagaggaagtgcttacgggcaacctccaaacattgaaaataagagtacatgaggggtatgaagaattcacaatggttgggcagagggcaacagctatcctgaggaaagcaactaggaggctgattcagttgatagtaagcggaagaaacgaacagtcaatcgccgaggcaatcattgtagcgatggtgttctcacaggaggattgtatgataaaggcagtccgaggcgatctaaatttcgtaaacagagcaaaccaaagattaaatcccatgcatcaactcctgagacattttcaaaaggacgcaaaggtgctatttcagaattggggaattgaacccattgataatgtcatggggatgatcgggatactacccgacatgactccaagcacagaactgtcactgagaggagtgagagtaagtaaaatgggagtggatgaatattccagcactgaaaaagtagttgtaaacattgaccgctttttaagggttcgagatcagcgggggaatgtactcttatctcccgaagaggtcagtgaaacccaggggacagagaagttgacaataacatattcgtcatcaatgatgtgggaaatcaatggtcctgaatcagtgcttgtcaacacctaccaatggatcatcagaaattgggaaactgtgaagattcaatggtctcaggatcccacgatgctgtacaataagatggagttcgagccgttccaatccttggtacctaaagctaccagaggtcaatacagtggatttgtgagaacattatttcaacaaatgcgtgatgtactagggacatttgatactgtccagataataaagctgctaccatttgcagcagcaccacctgagcagagcagaatgcagttttcttctctaactgtgaatgtgaggggctcagggatgagaatactcataaggggcaattcccctgtgttcaactacaataaggcgaccaaaaggcttactgttcttggaaaggacgcaggtgcattaactgaggatccgaacgagggggtagccggagtggaatctgcagtattgaggggattcctaattctaggcaaggaggacaaaagatatggaccagcattgagcatcaatgaactgagcaatcttgcaaaaggggagaaagctaatgtgctgatagggcaaggagacgtggtgttggtaatgaaacgaaaacgggactctagcatacttactgacagccagacagcgaccaaaagaattcgaatggccatcaattag
>gi|407228437|gb|JX576794.1|_Influenza_A_virus_(A/environment/Hunan/3/2011(H5N1))_segment_1_polymerase_PB2_(PB2)_gene_complete_cds
atggaacgaataaaagaattaagagatctaatgtcacagtcccgcactcgcgagatactaacaaaaaccactgtggaccatatggccataatcaagaaatacacatcaggaagacaagagaagaaccctgccctcagaatgaaatggatgatggcaatgaagtatccgattacagcggacaagagaataatagatatgattcctgaaaggaatgaacaagggcagacactctggagcaagacaaatgatgctgggtcggacagagtgatggtgtcccccctagctgtaacttggtggaataggaatgggccgacgacaaatacagttcattatccaaaagtttacaaaacatacttcgagaaggttgaaaggttaaaacatggaacattcggccccgtccacttccgaaaccaagttaaaatacgccgccgagttgatacaaaccctggccatgcagatctcagtgctaaagaagcacaagatgtcatcatggaagttgttttcccaaatgaggtgggagctagaatattgacttcggagtcacaattgacaataacaaaagagaagaaagaagagctccaagattgtaagattgctcccttaatggttgcatacatgttggagagggaactggtccgcaaaaccagattcctaccggtagcaggcggcacaagcagtgtgtacattgaggtactgcatttgactcaaggaacctgctgggagcagatgtacactccaggcggagaagtaagaaatgacgatgttgaccagagtttgatcattgctgccagaaacattgttaggagagcaacggtatcagcggatccattggcatcactgctggagatgtgtcacagcacacaaattggtgggataaggatggtggacatccttaggcaaaatccaactaaggaacaagctgtggatatatgcagagcagcaatgggtttgaggatcagctcatcctttagttttggaggtttcactttcaaaagaacaagtgggtcatccgtcacgaaggaagaggaagtgcttacgggcaacctccaaacattgaaaataagagtacatgaggggtatgaagaattcacaatggttgggcagagggcaacagctatcctgaggaaagcaactaggaggctgattcagttaatagtaagcggaagaaacgaacaatcaatcgctgaggcaatcattgtagcgatggtgttctcacaggaggattgtatgataaaggcagtccgaggcgatctaaatttcgtaaacagagcaaaccaaagattaaatcccatgcatcaactcctgagacattttcaaaaggacgcaaaggtactatttcagaattggggaattgaacccattgataatgtcatggggatgatcgggatactacccgacatgactcccagcacagaactatcactgagaggagtgagagttagtaaaatgggagtggatgaatattccagcactgaaagagtagttgtaaacattgaccgctttttaagggttcgagatcagcgggggaatgtactcttatctcccgaagaggtcagcgaaacccaggggacagagaagttgacaataacatattcgtcatcaatgatgtgggaaatcaacggtcctgaatcagtgctcgtcaacacctaccaatggatcatcagaaattgggaaactgtgaagattcaatggtctcaggatcccacgatgctgtacaataagatggagttcgagccgttccaatccttggtacctaaagctaccagaggtcaatacagtggatttgtgagaacattatttcaacaaatgcgtgatgtactagggacatttgatactgtccagataataaagctgctaccatttgcagcagcaccacctgagcagagcagaatgcagttttcttctctaactgtgaatgtgagaggctcaggaatgagaatactcgtaaggggcaattcccctgtgttcaactacaataaggcaaccaaaaggcttaccgttcttggaaaggacgcaggtgcattaacagaggatccagacgaggggacagccggagtggaatctgcagtactgaggggattcctaattctaggcaaggaggacaaaagatatggaccagcattgagcatcaatgaactgagcaatcttgcaaaaggggagaaagctaatgtgctgatagggcaaggagacgtggtgttggtaatgaaacggaaacgggactctagcatacttactgacagccagacagcgaccaaaagaattcggatggccatcaattag
>gi|401664245|dbj|AB742252.1|_Influenza_A_virus_(A/Muscovy_duck/Vietnam/LBM113/2012(H5N1))_cRNA_segment:_1_complete_sequence
atggaacgaataaaagaattaagagatctaatgtcacagtcccgcactcgcgagatactaacaaaaaccactgtggaccatatggccataatcaagaaatacacatcaggaagacaagagaagaatcctgccctcagaatgaaatggatgatggcaatgaagtatccgattacagcggacaagagaataatagatatgattcctgaaaggaatgaacaagggcagacactctggagcaagacaaacgatgctgggtcggacagggtgatggtgtcccccctagctgtaacttggtggaataggaatgggccgacgacaaatacagttcattatccaaaagtttacaaaacatacttcgaaaaggttgaaaggttaaaacatggaacattcggccccgtacatttccgaaaccaagttaaaatacgccgccgagttgatacaaaccctggccatgcagatctcagtgctaaagaagcacaagatgtcatcatggaagttgttttcccaaatgaggtgggagctagaatattgacttcggagtcgcaattgacaataacaaaagagaagaaagaagagctccaagattgtaagattgctcccttaatggttgcatacatgttggagagggaactggtccgcaaaaccagattcctaccggtagcaggcggcacaagcagtgtgtacattgaggtactgcatttgactcaaggaacctgctgggagcagatgtacactccaggcggagaagtaagaaatgacgatgttgaccagagtttgatcattgctgccagaaacattgttaggagagcaacggtatcagcggatccattggcatcattactggagatgtgtcacagcacacaaattggtgggataaggatggtggacatccttaggcaaaatccaactgaggaacaagctgtggatatatgcagagcagcaatgggtttgaggatcagctcatcctttagttttggaggtttcactttcaaaagaacaagtgggtcatccgtcacgaaggaagaggaagtgcttacgggcaacctccaaacattgaaaataagagtacatgaggggtatgaagaattcacaatggttgggcagagggcaacagctatcctgaggaaagcaactaggaggctgattcagttgatagtaagcggaagaaacgaacaatcaatcgctgaggcaatcattgtagcgatggtgttctcacaggaggattgtatgataaaggcagtccgaggcgatctaaatttcgtaaacagagcaaaccaaagattaaatcccatgcatcaactcctgagacattttcaaaaggacgcaaaggtgctatttcagaattggggaattgaacccattgataatgtcatggggatgatcgggatactacccgacatgactcccagcacagaactgtcactgagaggagtgagagttagtaaaatgggagtggatgaatattccagcactgaaagagtagttgtaaacattgaccgctttttaagggttcgagatcagcgggggaatgtactcctatctcccgaagaggtcagcgaaacccaggggacagagaagttgacaataacatattcgtcatcaatgatgtgggaaatcaacggtcctgaatcagtacttgtcaacacctaccaatggatcatcagaaattgggaaactgtgaagattcaatggtctcaggatcccacgatgctgtacaataagatggagttcgagccgttccaatccttggtacctaaagctaccagaggtcaatacagtggatttgtgagaacattatttcaacaaatgcgtgatgtactagggacatttgatactgtccagataataaagctgctaccatttgcagcagcaccacctgagcagagcagaatgcagttttcttctctaactgtgaatgtgaggggctcaggaatgagaatactcgtaaggggcaattcccctgtgttcaactacaataaggcaaccaaaaggcttaccgttcttggaaaggacgcaggtgctttaacagaggatccagacgaggggacagccggagtggaatctgcagtactgaggggattcctaattctaggcaaggaggacaaaagatatggaccagcattgagcatcaatgaactgagcaatcttgcaaaaggggagaaagctaatgtgctgatagggcaaggagacgtggtgttggtaatgaaacggaaacgggactctagcatacttactgacagccagacagcgaccaaaagaattcggatggccatcaattag
>gi|212508837|gb|CY036242.1|_Influenza_A_virus_(A/grey_heron/Hong_Kong/1046/2008(H5N1))_segment_1_sequence
atggaacgaataaaagaattaagagatctaatgtcacagtcccgcactcgcgagatactaacaaaaaccactgtggaccatatggccataatcaagaaatacacatcaggaagacaagagaagaatcctgctctcagaatgaaatggatgatggcaatgaagtatccgattacagcggacaagagaataatagatatgattcctgaaaggaatgaacaagggcagacgctctggagcaagacaaatgatgctgggtcggacagggtgatggtgtcccccctagctgtaacttggtggaataggaatgggccgacgacaagtacagttcattatccaaaagtttacaaaacatacttcgagaaggttgaaaggttaaaacatggaaccttcggtcccgttcatttccgaaaccaagttaaaatacgccgccgagttgatacaaaccctggccatgcagatctcagtgctaaagaagcacaagatgtcatcatggaagttgttttcccaaatgaggtgggagctagaatattgacttcggagtcgcaattgacaataacgaaagagaagaaagaagagctccaagattgtaagattgctcccttaatggttgcatacatgttggagagggaactggtccgcaaaaccagattcctaccggtagcaggcggaacaagcagtgtgtacattgaggtactgcatttgactcaaggaacctgctgggaacagatgtacactccaggcggagaagtaagaaatgacgatgttgaccagagtttgatcattgctgccagaaacattgttaggagagcaacggtatcagcggatccattggcatcactgctggagatgtgtcacagcacacaaattggtgggataaggatggtggacatccttaggcaaaatccaactgaggaacaagctgtggatatatgcaaagcagcaatgggtctgaggatcagctcatcctttagttttggaggtttcactttcaaaagaacaagtgggtcatccgtcacgaaggaagaggaagtgcttacgggcaacctccaaacattgaaaataagagtacatgaggggtatgaagaattcacaatggttgggcagagggcaacagctatcctgaggaaagcaactaggaggctgattcagttgatagtaagcggaagaaacgaacaatcaatcgctgaggcaatcattgtagcgatggtgttctcacaggaggattgcatgataaaggcagtccgaggcgatctaaatttcgtaaacagagcaaaccaaagattaaatcccatgcatcaactcctgagacattttcaaaaggacgcaaaagtgctatttcagaattggggaattgaacccattgataatgtcatggggatgatcgggatattacctgacatgactcccagcacagaactgtcactgagaggagtgagagttagtaaaatgggagtggatgaatattccagcactgaaagagtagttgtaagcattgaccgctttttaagggttcgagatcagcgggggaatgtactcttatctcccgaagaggtcagcgaaacccagggaacagagaagttgacaataacatattcgtcatcaatgatgtgggaaatcaacggtcctgaatcagtgcttgtcaacacctaccaatggatcatcagaaactgggaaaccgtgaagattcaatggtctcaggatcccacgatgctgtacaataagatggagttcgaaccgttccaatccttggtacctaaagctaccagaggtcaatacagtggatttgtgagaacattattccaacaaatgcgtgacgtactagggacatttgatactgtccagataataaagctgctaccatttgcagcagcaccacctgagcagagcagaatgcagttttcttctctaactgtgaatgtgagaggctcaggaatgagaatactcgtaaggggcaattcccctgtgttcaactacaataaggcaaccaaaaggcttaccgttcttggaaaggacgcaggtgcattaacagaggatccagacgaggggacagccggagtggaatctgcagtactgaggggattcctaattctaggcaaggaggacaaaagatatggaccagcattgagcatcaatgaactgagcaatcttgcaaaaggggagaaagctaatgtgctgataggacaaggagacgtggtgttggtaatgaaacggaaacgggactctagcatacttactgacagccagacagcgaccaaaagaattcgaatggccatcaattag
>gi|730043982|gb|KP097829.1|_Influenza_A_virus_(A/duck/Vietnam/NCVD-KA30/2012(H5N1))_segment_1_polymerase_PB2_(PB2)_gene_complete_cds
atggaacggataaaagaattaagagatctaatgtcacagtcccgcactcgcgagatactaacaaaaaccactgtggaccatatggccataatcaagaaatacacatcaggaagacaagagaagaatcctgccctcagaatgaaatggatgatggcaatgaagtatccgattacagcggacaagagaataatagatatgattcctgaaaggaatgaacaagggcagacactctggagcaagacaaatgatgctgggtcggacagggtgatggtgtcccccctagctgtaacttggtggaataggaatgggccgacgacaaatacagttcattatccaaaagtttacaaaacatacttcgagaaggttgaaaggttaaaacatggaacatttggccccgtccatttccgaaaccaagttaaaatacgccgccgagttgatacaaaccctggccatgcagatctcagtgctaaagaagcacaagatgtcatcatggaagttgttttcccaaatgaggtgggagctagaatattgacttcggagtcacaattgacaataacaaaagagaagaaagaagagctccaagattgtaagattgctcccttaatggttgcatacatgttggagagggaactggtccgcaaaaccagattcctaccggtagcaggcggcacaagcagtgtgtacattgaggtactgcatttgactcaaggaacctgctgggagcagatgtacactccaggcggagaagtaagaaatgacgatgttgaccagagtttgatcattgctgccagaaacattgttaggagagcaacggtatcagcggatccactggcatcactgctggagatgtgtcacagcacacaaattggtgggataaggatggtggacatccttaggcaaaatccaactgaggaacaagctgtggacatatgcagagcagcaatgggtttgaggatcagctcatcctttagttttggaggtttcactttcaaaagaacaagtgggtcatccgtcacgaaggaagaggaagtgcttacgggcaacctccaaacattgaaaataagagtacatgaggggtatgaagaattcacaatggttgggcagagggcaacagctatcctgaggaaagcaactaggaggctgattcagttgatagtaagcggaagaaacgaacaatcaatcgctgaggcaatcattgtagcgatggtgttctcacaggaggattgtatgataaaggcagtccgaggcgatctaaatttcgtaaacagagcaaaccaaagattaaatcccatgcatcaactcctgagacattttcaaaaggacacaaaggtactatttcagaattggggaattgaacccattgataatgtcatggggatgatcgggatactacccgacatgactcccagcacagaactgtcactgagaggagtgagagttagtaaaatgggagtggatgaatattccagtactgaaagagtagttgtaaacattgaccgctttttaagggttcgagatcagcgggggaatgtactcttatctcccgaagaggtcagcgaaacccaggggacagagaagttgacaataacatattcgtcatcaatgatgtgggaaatcaacggtcctgaatcagtgctcgtcaacacctaccaatggatcatcagaaattgggaaactgtgaagattcaatggtctcaggatcccacgatgctgtacaataagatggagttcgagccgttccaatccttggtacctaaagctaccagaggtcaatacagtggatttgtgagaacattatttcaacaaatgcgtgatgtactagggacatttgatactgtccagataataaagctgctaccatttgcagcagcaccacctgagcagagcagaatgcagtttttttctctaactgtgaatgtgaggggctcaggaatgagaatactcgtaaggggcaattcccctgtgttcaactacaataaggcaaccaaaaggcttaccgttcttggaaaggacgcaggtgcattaacagaggatccagacgaggggacagccggagtggaatccgcagtactgaggggattcctaattctaggcaaggaggacaaaagatatggaccagcattgagcatcaatgaactgagcaatcttgcaaaaggggagaaagctaatgtgctgatagggcaaggagacgtggtgttggtaatgaaacggaaacgggactctagcatacttactgacagccagacagcgaccaaaagaattcggatggccatcaattag
>gi|513130842|gb|KF182738.1|_Influenza_A_virus_(A/duck/Vietnam/QB1207/2012(H5N1))_segment_1_polymerase_PB2_(PB2)_gene_complete_cds
atggaacgaataaaagaattaagagatctaatgtcacagtcccgcactcgcgagatactaacaaaaaccactgtggaccatatggccataatcaagaaatacacatcaggaagacaagagaagaatcctgccctcagaatgaaatggatgatggcaatgaagtatccgattacagcggacaagagaataatagatatgattcctgaaaggaatgaacaagggcagacactctggagcaagacaaatgatgctgggtcggacagggtgatggtgtcccccctagctgtaacttggtggaataggaatgggccgacgacaaatacagttcattatccaaaagtttacaaaacatacttcgagaaagttgaaaggttaaaacatggaacattcggccccgtccatttccgaaaccaagttaaaatacgccgccgagttgatacaaaccctggccatgcagatctcagtgctaaagaagcacaagatgtcatcatggaagttgttttcccaaatgaggtgggagctagaatattgacttcggagtcgcaattgacaataacaaaagagaagaaagaagagctccaagattgtaagattgctcccttaatggttgcatacatgttggaaagggaactggtccgcaaaaccagattcctaccggtagcaggcggcacaagcagtgtgtacattgaggtactgcatctgactcaaggaacctgctgggagcagatgtacactccaggcggagaagtaagaaatgacgatgttgaccagagtttgatcattgctgccagaaacattgttaggagggcaacggtatcagcggatccattggcatcactgctggagatgtgtcacagcacacaaattggtgggataaggatggtggacatccttaggcaaaatccaactgaggaacaagctgtggatatatgcagagcagcaatgggtttgaggatcagctcatcctttagttttggaggtttcactttcaaaagaacaagtgggtcatccgtcacgaaggaagaggaagtgcttacgggcaacctccaaacattgaaaataagagtacatgaggggtatgaagaattcacaatggttgggcagagggcaacagctatcctgaggaaagcaactaggaggctgattcagttgatagtaagcggaagaaacgaacagtcaatcgccgaggcaatcattgtagcgatggtgttctcacaggaggattgtatgataaaggcagtccgaggcgatctaaatttcgtaaacagagcaaaccaaagattaaatcccatgcatcaactcctgagacattttcaaaaggacgcaaaggtgctatttcagaattggggaattgaacccattgataatgtcatggggatgatcgggatactacccgacatgactccaagcacagaactgtcactgagaggagtgagagttagtaaaatgggagtggatgaatattccagcactgaaagagtagttgtaaacattgaccgctttttaagggttcgagatcagcgggggaatgtactcttatctcccgaagaggtcagcgaaacccaggggacagagaagttgacaataacatattcgtcatcaatgatgtgggaaatcaacggtcctgaatcagtgcttgtcaacacctaccaatggatcatcagaaattgggaaactgtgaagattcaatggtctcaggatcccacgatgctgtacaataagatggagttcgagccgttccaatccttggtacctaaagctaccagaggtcaatacagtggatttgtgagaacattatttcaacaaatgcgtgatgtactagggacatttgatactgtccagataataaagctgctaccatttgcagcagcaccacctgagcagagcagaatgcagttttcttctctaactgtgaatgtgaggggctcaggaatgagaatacccgtaaggggcaattcccctgtgttcaactacaataaggcaaccaaaaggcttgccgttcttggaaaggacgcaggtgcattaacagaggatccagacgaggggacagccggagtggaatctgcagtactgaggggatttctaattctaggcaaggaggacaaaagatatggaccagcattgagcatcaatgaactgagcaatcttgcaaaaggggagaaagctaatgtgctgatagggcaaggagacgtggtgttggtaatgaaacggaaacgggactctagcatacttactgacagtcagacagcgaccaaaagaattcggatggccatcaattag
>gi|516525799|gb|CY146705.1|_Influenza_A_virus_(A/duck/Hunan/S4234/2011(H5N1))_polymerase_PB2_(PB2)_gene_complete_cds
atggaacgaataaaagaattaagagatctaatgtcacagtcccgcactcgcgagatactaacaaaaaccactgtggaccatatggccataatcaagaaatacacatcaggaagacaagagaagaatcctgccctcagaatgaaatggatgatggcaatgaagtatccgattacagcggacaagagaataatagatatgattcctgaaaggaatgaacaagggcagacactctggagcaagacaaatgatgctgggtcggacagggtgatggtgtcccccctagctgtaacttggtggaataggaatgggccgacgacaaatacagttcattatccaaaagtttacaaaacatacttcgagaaggttgaaaggttaaaacatggaacattcggccccgtccatttccgaaaccaagttaaaatacgccgccgagttgatacaaaccctggccatgcagatctcagtgctaaagaagcacaagatgtcatcatggaagttgttttcccaaatgaggtgggagctagaatattgacttcggagtcgcaattgacaataacaaaagagaagaaagaagagctccaagattgtaagattgctcccttaatggttgcatacatgttggaaagggaactggtccgcaaaaccagattcctaccggtagcaggcggcacaagcagtgtgtacattgaggtactgcatctgactcaaggaacctgctgggagcagatgtacactccaggcggagaagtaagaaatgacgatgttgaccagagtttgatcattgctgccagaaacattgttaggagggcaacggtatcagcggatccattggcatcactgctggagatgtgtcacagcacacaaattggtgggataaggatggtggacatccttaggcaaaatccaactgaggaacaagctgtggatatatgcagagcagcaatgggtttgaggatcagctcatcctttagttttggaggtttcactttcaaaagaacaagtgggtcatccgtcacgaaggaagaggaagtgcttacgggcaacctccaaacattgaaaataagagtacatgaggggtatgaagaattcacaatggttgggcagagggcaacagctatcctgaggaaagcaactaggaggctgattcagttgatagtaagcggaagaaacgaacagtcaatcgccgaggcaatcattgtagcgatggtgttctcacaggaggattgtatgataaaggcagtccgaggcgatctaaatttcgtaaacagagcaaaccaaagattaaatcccatgcatcaactcctgagacattttcaaaaggacgcaaaggtgctatttcagaattggggaattgaacccattgataatgtcatggggatgatcgggatactacccgacatgactccaagcacagaactgtcactgagaggagtgagagttagtaaaatgggagtggatgaatattccagcactgaaagagtagttgtaaacattgaccgctttttaagggttcgagatcagcgggggaatgtactcttatctcccgaagaggtcagcgaaacccaggggacagagaagttgacaataacatattcgtcatcaatgatgtgggaaatcaacggtcctgaatcagtgcttgtcaacacctaccaatggatcatcagaaattgggaaactgtgaagattcaatggtctcaggatcccacgatgctgtacaataagatggagttcgagccgttccaatccttggtacctaaagctaccagaggtcaatacagtggatttgtgagaacattatttcaacaaatgcgtgatgtactagggacatttgatactgtccagataataaagctgctaccatttgcagcagcaccacctgagcagagcagaatgcagttttcttctctaactgtgaatgtgaggggctcaggaatgagaatacccgtaaggggcaattcccctgtgttcaactacaataaggcaaccaaaaggcttgccgttcttggaaaggacgcaggtgcattaacagaggatccagacgaggggacagccggagtggaatctgcagtactgaggggatttctaattctaggcaaggaggacaaaagatatggaccagcattgagcatcaatgaactgagcaatcttgcaaaaggggagaaagctaatgtgctgatagggcaaggagacgtggtgttggtaatgaaacggaaacgggactctagcatacttactgacagccagacagcgaccaaaagaattcggatggccatcaattag
>gi|516525543|gb|CY146641.1|_Influenza_A_virus_(A/duck/Hunan/S4030/2011(H5N1))_polymerase_PB2_(PB2)_gene_complete_cds
atggaacgaataaaagaattaagagatctaatgtcacagtcccgcactcgcgagatactaacaaaaaccactgtggaccatatggccataatcaagaaatacacatcaggaagacaagagaagaatcctgccctcagaatgaaatggatgatggcaatgaagtatccgattacagcggacaagagaataatagatatgattcctgaaaggaatgagcaagggcagacactctggagcaagacaaatgatgctgggtcagacagggtgatggtgtcccccctagctgtaacttggtggaataggaatgggccgacgacaaatacagttcattatccaaaagtttacaaaacatacttcgagaaggttgaaaggttaaaacatggaacattcggccccgtccacttccgaaaccaagttaaaatacgccgccgagttgatacaaaccctggccatgcagatctcagtgctaaagaagcacaagatgtcatcatggaagttgttttcccaaatgaggtgggagctagaatattgacttcggagtcgcaattgacaataacaaaagagaagaaagaagagctccaagattgtaagattgctcccttaatggttgcatacatgttggagagggaactggtccgcaaaaccagattcctaccggtagtaggcggcacaagcagtgtgtacattgaggtactgcatttgactcaaggaacctgctgggagcagatgtacactccaggcggagaagtaagaaatgacgatgttgatcagagtttgatcattgctgccagaaacattgttaggagagcaacggtatcagcggatccattggcatcactgctagagatgtgtcacagcacacaaattggtgggataaggatggtggacatccttaggcaaaatccaactgaggaacaagctgtggatatatgcagagcagcaatgggtttgagaatcagctcatcctttagttttggaggtttcactttcaaaagaacaagtgggtcatccgtcacgaaggaagaggaagtgcttacaggcaacctccaaacattgaaaataagagtacatgaggggtatgaagaattcacaatggttgggcagagagcaacagctatcctgaggaaagcaactaggaggcttattcagttgatagtaagcggaagaaacgaacaatcaatcgctgaggcaatcattgtagcgatggtgttctcacaggaggattgtatgataaaggcagtccgaggcgatctaaatttcgtaaacagagcaaaccaaagattaaatcccatgcaccaactcctgagacattttcaaaaggacgcaaaggtgctatttcagaattggggaattgaacccattgacaatgtcatggggatgatcgggatactacccgacatgactcccagcacagaactgtcactgagaggagtgagagttagtaaaatgggagtggatgaatattccagcactgaaagagtagttgtaaacattgaccgctttttaagggttcgagatcagcgggggaatgtactcttatctcccgaagaggtcagcgaaacccaggggacagagaagttgacaataacatattcgtcatcaatgatgtgggaaatcaacggtcctgaatcagtgctcgtcaacacctatcaatggatcatcagaaattgggagactgtgaagattcaatggtctcaggatcccacgatgctgtacaataagatggagttcgagccgttccaatccttggtacctaaagctaccagaggtcaatacagtggatttgtgagaacattatttcaacaaatgcgtgatgtactagggacatttgatactgtccagataataaagctgctaccatttgcagcagcaccacctgagcagagcagaatgcagttttcttctctaactgtgaatgtgaggggctcaggaatgagaatactcgtaaggggcaattcccctgtgttcaactacaataaggcaaccaaaaggcttaccattcttggaaaggacgcaggtgcattaacagaggatccagacgaggggacagccggagtggaatctgcagtactgaggggattcctaattctaggcaaggaggacaaaagatatggaccagcattgagcatcaatgaactgagcaatcttgccaaaggggagaaagctaatgtgctgatagggcaaggagacgtggtgttggtaatgaaacggaaacgggactctagcatacttactgacagccagacagcgaccaaaagaattcggatggccatcaattag
>gi|453040235|dbj|AB787198.1|_Influenza_A_virus_(A/muscovy_duck/Vietnam/LBM258/2012(H5N1))_PB2_gene_for_polymerase_basic_protein_2_complete_cds_gi|453040254|dbj|AB787206.1|_Influenza_A_virus_(A/muscovs
atggaacgaataaaagaattaagagatctaatgtcacagtcccgcactcgcgagatactaacaaaaaccactgtggaccatatggccataatcaagaaatacacatcaggaagacaagagaagaatcctgccctcagaatgaaatggatgatggcaatgaagtatccgattacagcggacaagagaataatagatatgattcctgaaaggaatgaacaagggcagacactctggagcaagacaaacgatgctgggtcggacagggtgatggtgtcccccctagctgtaacttggtggaataggaatgggccgacgacaaatacagttcattatccaaaagtttacaaaacatacttcgaaaaggttgaaaggttaaaacatggaacattcggccccgtacatttccgaaaccaagttaaaatacgccgccgagttgatacaaaccctggccatgcagatctcagtgctaaagaagcacaagatgtcatcatggaagttgttttcccaaatgaggtgggagctagaatattgacttcggagtcgcaattgacaataacaaaagagaagaaagaagagctccaagattgtaagattgctcccttaatggttgcatacatgttggagagggaactggtccgcaaaaccagattcctaccggtagcaggcggcacaagcagtgtgtacattgaggtactgcatttgactcaaggaacctgctgggagcagatgtacactccaggcggagaagtaagaaatgacgatgttgaccagagtttgatcattgctgccagaaacattgttaggagagcaacggtatcagcggatccattggcatcactgctggagatgtgtcacagcacacaaattggtgggataaggatggtggacatccttaggcaaaatccaactgaggaacaagctgtggatatatgcagagcagcaatgggtttaaggatcagctcatcctttagttttggaggtttcactttcaaaagaacaagtgggtcatccgtcacgaaggaagaggaagtgcttacgggcaatctccaaacattgaaaataagaatacatgaggggtatgaagaattcacaatggttgggcagagggcaacagctatcctgaggaaagcaactaggaggctgattcagttgatagtaagcggaagaaacgaacaatcaatcgctgaggcaatcattgtagcgatggtgttctcacaggaggattgtatgataaaggcagtccgaggcgatctaaatttcgtaaacagagcaaaccaaagattaaatcccatgcatcaactcctgagacattttcaaaaggacgcaaaggtgctatttcagaattggggaattgaacccattgataatgtcatggggatgatcgggatactacccgacatgactcccagcacagaactgtcactgagaggagtgagagttagtaaaatgggagtggatgaatattccagcactgaaagagtagttgtaaacattgaccgctttttaagggttcgggatcagcgggggaatgtactcctatctcccgaagaggtcagcgaaacccaggggacagagaagttgacaataacatattcgtcatcaatgatgtgggaaatcaacggtcctgaatcagtacttgtcaacacctaccaatggatcatcagaaattgggaaactgtgaagattcaatggtctcaggatcccacgatgctgtacaataagatggagttcgagccgttccaatctttggtacctaaagctaccagaggtcaatacagtggatttgtgagaacattatttcaacaaatgcgtgatgtactagggacatttgatactgtccagataataaagctgctaccatttgcagcagcaccacctgagcagagcagaatgcagttttcttctctaactgtgaatgtgaggggctcaggaatgagaatactcgtaaggggcaattcccctgtgttcaactacaataaggcaaccaaaaggcttaccgttcttggaaaggacgcaggtgctttaacagaggatccagacgaggggacagccggagtggaatctgcagtactgaggggattcctaattctaggcaaggaggacaaaagatatggaccagcattgagcatcaatgaactgagcaatcttgcaaaaggggagaaagctaatgtgctgatagggcaaggagacgtggtgttggtaatgaaacggaaacgggactctagcatacttactgacagccagacagcgaccaaaagaattcggatggccatcaattag
>gi|401664340|dbj|AB742292.1|_Influenza_A_virus_(A/duck/Vietnam/LBM140/2012(H5N1))_cRNA_segment:_1_complete_sequence
atggaacgaataaaagaattaagagatctaatgtcacagtcccgcactcgcgagatactaacaaaaaccactgtggaccatatggccataatcaagaaatacacatcaggaagacaagagaagaatcctgccctcagaatgaaatggatgatggcaatgaagtatccgattacagcggacaagagaataatagatatgattcctgaaaggaatgaacaagggcagaccctctggagcaagacaaacgatgctgggtcggacagggtgatggtgtcccccctagctgtaacttggtggaataggaatgggccgacaacaaatacagttcattatccaaaagtttacaaaacatacttcgaaaaggttgaaaggttaaaacatggaacattcggccccgtacatttccgaaaccaagttaaaatacgccgccgagttgatacaaaccctggccatgcagatctcagtgctaaagaagcacaagatgtcatcatggaagttgttttcccaaatgaggtgggagctagaatattgacttcggagtcgcaattgacaataacaaaagagaagaaagaagagctccaaaattgtaagattgctcccttaatggttgcatacatgttggagagggaactggtccgcaaaaccagattcctaccggtagcaggcggcacaagcagtgtgtacattgaggtactgcatttgactcaaggaacctgctgggagcagatgtacactccaggcggagaagtaagaaatgacgatgttgaccagagtttgatcattgctgccagaaacattgttaggagagcaacggtatcagcggatccattggcatcactgctggagatgtgtcacagcacacaaattggtgggataaggatggtggacatccttaggcaaaatccaactgaggaacaagctgtggatatatgcagagcagcaatgggtttgaggatcagctcatcctttagttttggaggtttcactttcaaaagaacaagtgggtcatccgttacgaaagaagaggaagtgcttacgggcaacctccaaacattgaaaataagagtacatgaggggtatgaagaattcacaatggttgggcagagggcaacagctatcctgaggaaagcaactaggaggctgattcagttgatagtaagcggaagaaacgaacaatcaatcgctgaggcaatcattgtagcgatggtgttctcacaggaggattgtatgataaaggcagtccgaggcgatctaaatttcgtaaacagagcaaaccaaagattaaatcccatgcatcaactcctgagacattttcaaaaggacgcaaaggtgctatttcagaattggggaattgaacccattgataatgtcatggggatgattgggatactacccgacatgactcccagcacagaactgtcactgagaggagtgagagttagtaaaatgggagtggatgaatattccagcactgaaagagtagttgtaaacattgaccgctttttaagggttcgagatcagcgggggaatgtactcctatctcccgaagaggtcagcgaaacccaggggacagagaagttgacaataacatattcgtcatcaatgatgtgggaaatcaacggtcctgaatcagtacttgtcaacacctaccaatggatcatcagaaattgggaaactgtgaagattcaatggtctcaggatcccacgatgctgtacaataagatggagttcgagccgttccaatccttggtacctaaagctaccagaggtcaatacagtggatttgtgagaacattatttcaacaaatgcgtgatgtactagggacatttgatactgtccagataataaagctgctaccatttgcagcagcaccacctgagcagagcagaatgcagttttcttctctaactgtgaatgtgaggggctcaggaatgagaatactcgtaaggggcaattcccctgtgttcaactacaataaggcaaccaaaaggcttaccgttcttggaaaggacgcaggtgcattaacagaggatccagacgaggggacagccggagtggaatctgcagtactgaggggattcctaattctaggcaaggaggacaaaagatatggaccagcattgagcatcaatgaactgagcaatcttgcaaaaggggagaaagctaatgtgctgatagggcaaggagacgtggtgttggtaatgaaacggaaacgggactctagcatacttactgacagccagacagcgaccaaaagaattcggatggccatcaattag
>gi|730044456|gb|KP098024.1|_Influenza_A_virus_(A/duck/Vietnam/NCVD-KA415/2012(H5N2))_segment_1_polymerase_PB2_(PB2)_gene_complete_cds
atggaacgaataaaagaattaagagatctaatgtcacagtcccgcactcgcgaaatactaacaaaaaccactgtggaccatatggccataatcaagaaatacacatcaggaagacaagagaagaatcctgccctcagaatgaaatggatgatggcaatgaagtatccgattacagcggacaagagaataatagatatgattcctgaaaggaatgaacaagggcagacactctggagcaagacaaatgatgctgggtcggacagggtgatggtgtcccccctagctgtaacttggtggaataggaatgggccgacgacaaatacagttcattatccaaaagtttacaaaacatacttcgagaaagttgaaaggttaaaacatggaacattcggccccgtccatttccgaaaccaagttaaaatacgccgccgagttgatacaaaccctggccatgcagatctcagtgctaaagaagcacaagatgtcatcatggaagttgttttcccaaatgaggtgggagctagaatattgacttcggagtcgcaattgacaataacaaaagagaagaaagaagagctccaagattgtaagattgctcccttaatggttgcatacatgttggaaagggaactggtccgcaaaaccagattcctaccggtagcaggcggcacaagcagtgtatacattgaggtactgcatctgactcaaggaacctgctgggagcagatgtacactccaggcggagaagtaagaaatgacgatgttgaccagagtttgatcattgctgccagaaacattgttaggagggcaacggtatcagcggatccattggcatcactgctggagatgtgtcacagcacacaaattggtgggataaggatggtggacatccttaggcaaaatccaactgaggaacaagctgtggatatatgcagagcagcaatgggtttgaggatcagctcatcctttagttttggaggtttcactttcaaaagaacaagtgggtcatccgtcacgaaggaagaggaagtgcttacgggcaacctccaaacattgaaaataagagtacatgaggggtatgaagaattcacaatggttgggcagagggcaacagctatcctgaggaaagcaactaggaggctgattcagttgatagtaagcggaagaaacgaacagtcaatcgccgaggcaatcattgtagcgatggtgttctcacaggaggattgtatgataaaggcagtccgaggcgatctaaatttcgtaaacagagcaaaccaaagattaaatcccatgcatcaactcctgagacattttcaaaaggacgcaaaggtgctatttcagaattggggaattgaacccattgataatgtcatggggatgatcgggatactacccgacatgactccaagcacagaactgtcactgagaggagtgagagttagtaaaatgggagtggatgaatattccagcactgaaagagtagttgtaaacattgaccgctttttaagggttcgagatcagcgggggaatgtactcttatctcccgaagaggtcagcgaaacccaggggacagagaagttgacaataacatattcgtcatcaatgatgtgggaaatcaacggtcctgaatcagtgcttgtcaacacctaccaatggatcatcagaaattgggaaactgtgaagattcaatggtctcaggatcccacgatgctgtacaataagatggagttcgagccgttccaatccttggtacctaaagctaccagaggtcaatacagtggatttgtgagaacattatttcaacaaatgcgtgatgtactagggacatttgatactgtccaaataataaagctgctaccatttgcagcagcaccacctgagcagagcagaatgcagttttcttctctaactgtgaatgtgaggggctcaggaatgagaatacccgtaaggggcaattcccctgtgttcaactacaataaggcaaccaaaaggcttgccgttcttggaaaggacgcaggtgcattaacagaggatccagacgaggggacagccggagtggaatctgcagtactgaggggatttctaattctaggcaaggaggacaaaagatatggaccagcattgagcatcaatgaactgagcaatcttgcaaaaggggagaaagctaatgtgctgatagggcaaggagacgtggtgttggtaatgaaacggaaacgggactctagcatacttactgacagtcagacagcgaccaaaagaattcggatggccatcaattag
>gi|730044002|gb|KP097839.1|_Influenza_A_virus_(A/duck/Vietnam/NCVD-KA368/2012(H5N1))_segment_1_polymerase_PB2_(PB2)_gene_complete_cds
atggaacgaataaaagaattaagagatctaatgtcacagtcccgcactcgcgagatactaacaaaaaccactgtggaccatatggccataatcaagaaatacacatcaggaagacaagagaagaatcctgccctcagaatgaaatggatgatggcaatgaagtatccgattacagcggacaagagaataatagatatgattcctgaaaggaatgaacaagggcagacactctggagcaagacaaacgatgctgggtcggacagggtaatggtgtcccccctagctgtaacttggtggaataggaatgggccgacaacaaatacagttcattatccaaaagtttacaaaacatacttcgaaaaggttgaaaggttaaaacatggaacattcggccccgtacatttccgaaaccaagttaaaatacgccgccgagttgatacaaaccctggccatgcagatctcagtgctaaagaagcacaagatgtcatcatggaagttgttttcccaaatgaggtgggagctagaatattgacttcggagtcgcaattgacaataacaaaagagaagaaagaagagctccaagattgtaagattgctcccttaatggttgcatacatgttggagagggaactggtccgcaaaaccagattcctaccggtagcaggcggcacaagcagtgtgtacattgaggtactgcatttgacccaaggaacctgctgggaacagatgtacactccaggcggagaagtaagaaatgacgatgttgaccagagtttgatcattgctgccagaaacattgttaggagagcaacggtatcagcggatccattggcatcactgctggagatgtgtcacagcacgcaaattggtgggataaggatggtggacatccttaggcaaaacccaactgaggaacaagctgtggatatatgcagagcagcaatgggtttgaggatcagctcatcctttagttttggaggtttcactttcaaaagaacaagtgggtcatccgtcacgaaggaagaggaagtgcttacgggcaacctccaaacattgaaaataagagtacatgaggggtatgaagaattcacaatggttgggcagagggcaacagctatcctgaggaaagcaactaggaggctgattcagttgatagtaagtggaagaaacgaacaatcaatcgctgaggcaatcattgtagcgatggtgttctcacaggaggattgtatgataaaggcagtccgaggcgatctaaatttcgtaaacagagcaaaccaaagattaaatcccatgcatcaactcctgagacattttcaaaaggacgcaaaggtgctatttcagaattggggaattgaacccattgataatgtcatggggatgatcgggatactacccgacatgactcccagcacagaactgtcactgagaggagtgagagttagtaaaatgggagtggatgaatattccagcactgaaagagtagttgtaaacattgaccgctttttaagggttcgagatcagcgggggaatgtactcctatctcccgaagaggtcagcgaaacccaggggacagagaagttgacaataacatattcgtcatcaatgatgtgggaaatcaacggtcctgaatcagtacttgtcaacacctaccaatggatcatcagaaattgggaaactgtgaagattcaatggtctcaggatcccacgatgctgtacaataagatggagttcgagccgttccaatccttggtacctaaagctaccagaggtcaatacagtggatttgtgagaacattatttcaacaaatgcgtgatgtactagggacatttgatactgtccagataataaagctgctaccatttgcagcagcaccacctgagcagagcagaatgcagttttcttctctaactgtgaatgtgaggggctcaggaatgagaatactcgtaaggggcaattcccctgtgttcaactacaataaggcaaccaaaaggcttaccgttcttggaaaggacgcaggtgcattaacagaggatccagacgaggggacagccggagtggaatctgcagtactgagggggttcctaattctaggcaaggaggacaaaagatatggaccagcattgagcatcaatgaactgagcaatcttgcaaaaggggagaaagctaatgtgctgatagggcaaggagacgtggtgttggtaatgaaacggaaacgggactctagcatacttactgacagccagacagcgaccaaaagaattcggatggccatcaattag
>gi|401664321|dbj|AB742284.1|_Influenza_A_virus_(A/duck/Vietnam/LBM139/2012(H5N1))_cRNA_segment:_1_complete_sequence
atggaacgaataaaagaattaagagatctaatgtcacagtcccgcactcgcgagatactaacaaaaaccactgtggaccatatggccataatcaagaaatacacatcaggaagacaagagaagaatcctgccctcagaatgaaatggatgatggcaatgaagtatccgattacagcggacaagagaataatagatatgattcctgaaaggaatgaacaagggcagaccctctggagcaagacaaacgatgctgggtcggacagggtgatggtgtcccccctagctgtaacttggtggaataggaatgggccgacaacaaatacagttcattatccaaaagtttacaaaacatacttcgaaaaggttgaaaggttaaaacatggaacattcggccccgtacatttccgaaaccaagttaaaatacgccgccgagttgatacaaaccctggccatgcagatctcagtgctaaagaagcacaagatgtcatcatggaagttgttttcccaaatgaggtgggagctagaatattgacttcggagtcgcaattgacaataacaaaagagaagaaagaagagctccaaaattgtaagattgctcccttaatggttgcatacatgttggagagggaactggtccgcaagaccagattcctaccggtagcaggcggcacaagcagtgtgtacattgaggtactgcatttgactcaaggaacctgctgggagcagatgtacactccaggcggagaagtaagaaatgacgatgttgaccagagtttgatcattgctgccagaaacattgttaggagagcaacggtatcagcggatccattggcatcactgctggagatgtgtcacagcacacaaattggtgggataaggatggtggacatccttaggcaaaatccaactgaggaacaagctgtggatatatgcagagcagcaatgggtttgaggatcagctcatcctttagttttggaggtttcactttcaaaagaacaagtgggtcatccgttacgaaggaagaggaagtgcttacgggcaacctccaaacattgaaaataagagtacatgaggggtatgaagaattcacaatggttgggcagagggcaacagctatcctgaggaaagcaactaggaggctgattcagttgatagtaagcggaagaaacgaacaatcaatcgctgaggcaatcattgtagcgatggtgttctcacaggaggattgtatgataaaggcagtccgaggcgatctaaatttcgtaaacagagcaaaccaaagattaaatcccatgcatcaactcctgagacattttcaaaaggacgcaaaggtgctatttcagaattggggaattgaacccattgataatgtcatggggatgattgggatactacccgacatgactcccagcacagaactgtcactgagaggagtgagagttagtaaaatgggagtggatgaatattccagcactgaaagagtagttgtaaacattgaccgctttttaagggttcgagatcagcgggggaatgtactcctatctcccgaagaggtcagcgaaacccaggggacagagaagttgacaataacatattcgtcatcaatgatgtgggaaatcaacggtcctgaatcagtacttgtcaacacctaccaatggatcatcagaaattgggaaactgtgaagattcaatggtctcaggatcccacgatgctgtacaataagatggagttcgagccgttccaatccttggtacctaaagctaccagaggtcaatacagtggatttgtgagaacattatttcaacaaatgcgtgatgtactagggacatttgatactgtccagataataaagctgctaccatttgcagcagcaccacctgagcagagcagaatgcagttttcttctctaactgtgaatgtgaggggctcaggaatgagaatactcgtaaggggcaattcccctgtgttcaactacaataaggcaaccaaaaggcttaccgttcttggaaaggacgcaggtgcattaacagaggatccagacgaggggacagccggagtggaatctgcagtactgaggggattcctaattctaggcaaggaggacaaaagatatggaccagcattgagcatcaatgaactgagcaatcttgcaaaaggggagaaagctaatgtgctgatagggcaaggagacgtggtgttggtaatgaaacggaaacgggactctagcatacttactgacagccagacagcgaccaaaagaattcggatggccatcaattag
>gi|401664264|dbj|AB742260.1|_Influenza_A_virus_(A/duck/Vietnam/LBM132/2012(H5N1))_cRNA_segment:_1_complete_sequence_gi|401664283|dbj|AB742268.1|_Influenza_A_virus_(A/duck/Vietnam/LBM133/2012(H5N1))_ce
atggaacgaataaaagaattaagagatctaatgtcacagtcccgcactcgcgagatactaacaaaaaccactgtggaccatatggccataatcaagaaatacacatcaggaagacaagagaagaatcctgccctcagaatgaaatggatgatggcaatgaagtatccgattacagcggacaagagaataatagatatgattcctgaaaggaatgaacaagggcagacactctggagcaagacaaacgatgctgggtcggacagggtgatggtgtcccccttagctgtaacttggtggaataggaatgggccgacgacaaatacagttcattatccaaaagtttacaaaacatacttcgaaaaggttgaaaggttaaaacatggaaccttcggccccgtacatttccgaaaccaagttaaaatacgccgccgagttgatacaaaccctggccatgcagatctcagtgctaaagaagcacaagatgtcatcatggaagttgttttcccaaatgaggtgggagctagaatattgacttcggaatcgcaattgacaataacaaaagagaagaaagaagagctccaagattgtaagattgctcccttaatggttgcatacatgttggagagggaactggtccgcaaaaccagattcctaccggtagcaggcggcacaagcagtgtgtacattgaggtactgcatttgactcaaggaacctgctgggagcagatgtacactccaggcggagaagtaagaaatgacgatgttgaccagagtttgatcattgctgccagaaacattgttaggagagcaacggtatcagcggatccattggcatcactgctggagatgtgtcacagcacgcaaattggtgggataaggatggtggacatccttaggcaaaatccaactgaggaacaagctgtggatatatgcagagcagcaatgggtttgaggatcagctcatcctttagttttggaggtttcactttcaaaagaacaagtgggtcatccgtcacgaaggaagaggaagtgcttacgggcaacctccaaacattgaaaataagagtacatgaggggtatgaagaattcacaatggttgggcggagggcaacagctatcctgaggaaagcaactaggaggctgattcagttgatagtaagcggaagaaacgaacaatcaatcgctgaggcaatcattgtagcgatggtgttctcacaggaggattgtatgataaaggcagtccgaggcgatctaaatttcgtaaacagagcaaaccaaagattaaatcccatgcatcaactcctgagacattttcaaaaggacgcaaaggtgctatttcagaattggggaattgaacccattgataatgtcatggggatgatcgggatactacccgacatgactcccagcacagaactgtcactgagaggagtgagagttagtaaaatgggagtggatgaatattccagcactgaaagagtagttgtaaacattgaccgctttttaagggttcgagatcagcaggggaatgtactcctatctcccgaagaggtcagcgaaacccaggggacagagaagttgacaataacatattcgtcatcaatgatgtgggaaatcaacggtcctgaatcagtacttgtcaacacctaccaatggatcatcagaaattgggaaactgtgaagattcaatggtctcaggatcccacgatgctgtacaataagatggagttcgagccgttccaatccttggtacctaaagctaccagaggtcaatacagtggatttgtgagaacattatttcaacaaatgcgtgatgtactagggacatttgatactgtccagataataaagctgctaccatttgcagcagcaccacctgagcagagcagaatgcagttttcttctctaactgtgaatgtgaggggctcaggaatgagaatactcgtaaggggcaattcccctgtgttcaactacaataaggcaaccaaaaggcttaccgttcttggaaaggacgcaggtgcattaacagaggatccagacgaggggacagccggagtggaatctgcagtactgaggggattcctaattctaggcaaggaggacaaaagatatggaccagcattgagcatcaatgaactgagcaatcttgcaaaaggggagaaagctaatgtgctgatagggcaaggagacgtggtgttggtaatgaaacggaaacgggactctagcatacttactgacagccagacagcgaccaaaagaattcggatggccatcaattag
>gi|730043994|gb|KP097835.1|_Influenza_A_virus_(A/duck/Vietnam/NCVD-KA262/2012(H5N1))_segment_1_polymerase_PB2_(PB2)_gene_complete_cds
atggaacgaataaaagaattaagagatctaatgtcacagtcccgcactcgcgagatactaacaaaaaccactgtggaccatatggccataatcaagaaatacacatcaggaagacaagagaagaatcctgccctcagaatgaaatggatgatggcaatgaagtatccgattacagcggacaagagaataatagatatgattcctgaaaggaatgaacaagggcagacactctggagcaagacaaatgatgctgggtcggacagggtgatggtgtcccccctagctgtaacttggtggaataggaatgggccgacgacaaatacagttcattatccaaaagtttacaaaacatacttcgagaaagttgaaagattaaaacatggaacattcggccccgtccatttccgaaaccaagttaaaatacgccgccgagttgatacaaaccctggccatgcagatctcagtgctaaagaagcacaagatgtcatcatggaagttgttttcccaaatgaggtgggagctagaatattgacttcggagtcgcaattgacaataacaaaagagaagaaagaagagctccaagattgtaagattgctcccttaatggttgcatacatgttggaaagggaactggtccgcaaaaccagattcctaccggtagcaggcggcacaagcagtgtgtacattgaggtactgcatctgactcaaggaacctgctgggagcagatgtacactccaggcggagaagtaagaaatgacgatgttgaccagagtttgatcattgctgccagaaacattgttaggagggcaacggtatcagcggatccattggcatcactgctggagatgtgtcacagcacacaaattggtgggataaggatggtggacatccttaggcaaaatccaactgaggaacaagctgtggatatatgcagagcagcaatgggtttgaggatcagctcatcctttagttttggaggtttcactttcaaaagaacaagtgggtcatccgtcacgaaggaagaggaagtgcttacgggcaacctccaaacattgaaaataagagtacatgaggggtacgaagaattcacaatggttgggcagagggcaacagctatcctaaggaaagcaactaggaggctgattcagttgatagtaagcggaagaaacgaacagtcaatcgccgaggcaatcattgtagcgatggtgttctcacaggaggattgtatgataaaggcagtccgaggcgatctaaatttcgtaaacagagcaaaccaaagattaaatcccatgcatcaactcctgagacattttcaaaaggacgcaaaggtgctatttcagaattggggaattgaacccattgataatgtcatggggatgatcgggatactacccgacatgactccaagcacagaactgtcactgagaggagtgagagttagtaaaatgggagtggatgaatattccagcactgaaagagtagttgtaaacattgaccgctttttaagggttcgagatcagcgggggaatgtactcttatctcccgaagaggtcagcgaaacccaggggacagagaagttgacaataacatattcgtcatcaatgatgtgggaaatcaacggtcctgaatcagtgcttgtcaacacctaccaatggatcatcagaaattgggaaactgtgaagattcaatggtctcaggatcccacgatgctgtacaataagatggagttcgagccgttccaatccttggtacctaaagctaccagaggtcaatacagtggatttgtgagaacattatttcaacaaatgcgtgatgtactagggacatttgatactgtccagataataaagctgctaccatttgcagcagcaccacctgagcagagcagaatgcagttttcttctctaactgtgaatgtgaggggctcaggaatgagaatacccgtaaggggcaattcccctgtgttcaactacaataaggcaaccaaaaggcttgccgttcttggaaaggacgcaggtgcattaacagaggatccagacgaggggacagccggagtggaatctgcagtactgaggggatttctaattctaggcaaggaggacaaaagatatggaccagcattgagcatcaatgaactgagcaatcttgcaaaaggggagaaagctaatgtgctgatagggcaaggagacgtggtgttggtaatgaaacggaaacgggactctagcatacttactgacagtcagacagcgaccaaaagaattcggatggccatcaattag
>gi|511105889|gb|KF042281.1|_Influenza_A_virus_(A/hill_myna/Heilongjiang/0704/2012(H5N1))_segment_1_polymerase_PB2_(PB2)_gene_complete_cds
atggaacgaataaaagaattaagagatctaatgtcacagtcccgcactcgcgagatactaacaaaaaccactgtggaccatatggccataatcaagaaatacacatcaggaagacaagagaagaatcctgccctcagaatgaaatggatgatggcaatgaagtatccgattacagcggacaagagaataatagatatgattcctgaaaggaatgaacaagggcagacactctggagcaagacaaatgatgctgggtcggacagggtgatggtgtcccccctagctgtaacctggtggaataggaatgggccgacgacaaatacagttcattatccaaaagtttacaaaacatacttcgagaaggttgaaaggttaaaacatggaacattcggccccgtccatttccgaaaccaagttaaaatacgccgccgagttgatacaaaccctggccatgcagatctcagtgctaaagaagcacaagatgtcatcatggaagttgttttcccaaatgaggtgggagctagaatattgacttcggagtcgcaattgacaataacaaaagagaagagagaagagctccaagattgtaagattgctcccttaatggttgcatacatgttggaaagggaactggtccgcaaaaccagattcctaccggtagcaggcggcacaagcagtgtgtacattgaggtactgcatctgactcaaggaacctgctgggagcagatgtacactccaggcggagaagtaagaaatgacgatgttgaccagagtttgatcattgctgccagaaacattgttaggagagcaacggtatcagcggatccattggcatcactgctggagatgtgtcacagcacacaaattggtgggataaggatggtggacatccttaggcaaaatccaactgaggaacaagctgtggatatatgcagagcagcaatgggtttgaggatcagctcatcctttagttttggaggtttcactttcaaaagaacaagtgggtcatccgtcacgaaggaagaggaagtgcttacgggcaacctccaaacattgaaaataagagtacatgaggggtatgaagaattcacaatggttgggcagagggcaacagctatcctgaggaaagcaactaggaggctgattcagttgatagtaagcgggagaaacgaacagtcaatcgccgaggcaatcattgtagcgatggtgttctcacaggaggattgtatgataaaggcagtccgaggcgatctaaatttcgtaaacagagcaaaccaaagattaaatcccatgcatcaactcctgagacattttcaaaaggacgcaaaggtgctatttcagaattggggaattgaacccattgataatgtcatggggatgatcgggatactacccgacatgactccaagcacagaactgtcactgagaggagtgagagttagtaaaatgggagtggatgaatattccagcactgaaaaagtagttgtaaacattgaccgctttttaagggttcgagatcagcgggggaatgtactcttatctcccgaagaggtcagtgaaacccaggggacagagaagttgacaataacatattcgtcatcaatgatgtgggaaatcaacggtcctgaatcagtgcttgtcaacacctaccaatggatcatcagaaattgggaaactgtgaagattcaatggtctcaggatcccacgatgctgtacaataagatggagttcgagccgttccaatccttggtacctaaagctaccagaggtcaatacagtggatttgtgagaacattatttcaacaaatgcgtgatgtactagggacatttgatactgtccagataataaagctgctaccatttgcagcagcaccacctgagcagagcagaatgcagttttcttctctaactgtgaatgtgaggggctcaggaatgagaatacccgtaaggggcaattcccctgtgttcaactacaataaggcaaccaaaaggcttgccgttcttggaaaggacgcaggtgcattaacagaggatccagacgaggggacaaccggagtggaatctgcagtactgaggggatttctaattctaggcaaggaggacaaaagatatggaccagcattgagcatcaatgaactgagcaatcttgcaaaaggggagaaagctaatgtgctgatagggcaaggagacgtggtgttggtaatgaaacggaaacgggactctagcatacttactgacagccagacagcgaccaaaagaattcggatggccatcaattag
>gi|594704045|gb|KJ484606.1|_Influenza_A_virus_(A/duck/Hunan/747/2011(mixed))_segment_1_polymerase_PB2_(PB2)_gene_complete_cds
atggaacgaataaaagaattaagagatctaatgtcacagtcccgcactcgcgagatactaacaaaaaccactgtggaccatatggccataatcaagaaatacacatcaggaagacaagagaagaatcctgccctcagaatgaaatggatgatggcaatgaagtatccgattacagcggacaagagaataatagatatgattcctgaaaggaatgaacaagggcagacactctggagcaagacaaatgatgctgggtcggacagggtgatggtgtcccccctagctgtaacttggtggaataggaacgggccgacgacaaatacagttcattatccaaaagtttacaaaacatacttcgagaaggttgaaaggttaaaacatggaacattcggccccgtccatttccgaaaccaagttaaaatacgccgccgagttgatacaaaccctggccatgcagatctcagtgctaaagaagcacaagatgtcatcatggaagttgttttcccaaatgaggtgggagctagaatattgacttcggagtcgcaattggcaataacaaaagagaagaaagaagagctccaagattgtaagattgctcccttaatggttgcatacatgttggaaagggaactggtccgcaaaaccagattcctaccggtagcaggcggcacaagcagtgtgtacattgaggtactgcatctgactcaaggaacctgctgggagcagatgtacactccaggcggagaagtaagaaatgacgatgttgaccagagtttgatcattgctgccagaaacattgttaggagggcaacggtatcagcggatccattggcatcactgctggagatgtgtcacagcacacaaattggtgggataaggatggtggacatccttaggcaaaatccaactgaggaacaagctgtggatatatgcagagcagcaatgggtttgaggatcagctcatcctttagttttggaggtttcactttcaaaagaacaagtgggtcatccgtcacgaaggaagaggaagtgcttacgggcaacctccaaacattgaaaataagagtacatgaggggtatgaagaattcacaatggttgggcagagggcaacagctatcctgaggaaagcaactaggaggctgattcagttgatagtaagcggaagaaacgaacagtcaatcgccgaggcaatcattgtagcgatggtgttctcacaggaggattgtatgataaaggcagtccgaggcgatctaaatttcgtaaacagagcaaaccaaagattaaatcccatgcatcaactcctgagacattttcaaaaggacgcaaaggtgctatttcagaattggggaattgaacccattgataatgtcatggggatgatcgggatactacccgacatgactccaagcacagaactgtcactgagaggagtgagagttagtaaaatgggagtggatgaatattccagcactgaaagagtagttgtaaacattgaccgctttttaagggttcgagatcagcgggggaatgtactcttatctcccgaagaggtcagcgaaacccaggggacagagaagttgacaataacatattcgtcatcaatgatgtgggaaatcaacggtcctgaatcagtgcttgtcaacacctaccaatggatcatcagaaattgggaaactgtgaagattcaatggtctcaggatcccacgatgctgtacaataagatggagttcgagccgttccaatccttggtacctaaagctaccagaggtcaatacagtggatttgtgagaacattatttcaacaaatgcgtgatgtactagggacatttgatactgtccagataataaagctgctaccatttgcagcagcaccacctgagcagagcagaatgcagttttcttctctaactgtgaatgtgaggggctcaggaatgagaatacccgtaaggggcaattcccctgttttcaactacaataaggcaacaaaaaggcttgccgttcttggaaaggacgcaggtgcattaacagaggatccagacgaggggacagccggagtggaatctgcagtactgaggggatttctaattctaggcaaggaggacaaaagatatggaccagcattgagcatcaatgaactgagcaatcttgcaaaaggggagaaagctaatgtgctgatagggcaaggagacgtggtgttggtaatgaaacggaaacgggactctagcatacttactgacagccagacagcgaccaaaagaattcgaatggccatcaattag
>gi|515795615|dbj|AB828357.1|_Influenza_A_virus_(A/muscovy_duck/Vietnam/LBM344/2013(H5N1))_viral_cRNA_segment_1_complete_sequence
atggaacgaataaaagaattaagagatctaatgtcacagtcccgcactcgcgagatactaacaaaaaccactgtggaccatatggccataatcaagaaatacacatcaggaagacaagagaagaatcctgccctcagaatgaaatggatgatggcaatgaagtatccgattacagcggacaagagaataatagatatgattcctgaaaggaatgaacaagggcagacactctggagcaagacaaatgatgctgggtcggacagggtgatggtgtcccccctagctgtaacttggtggaataggaatgggccgacgacaaatacagttcattatccaaaagtttacaaaacatacttcgagaaagttgaaaggttaaaacatggaacattcggccctgtccatttccgaaaccaagttaaaatacgccgccgagttgatacaaaccctggccatgcagatctcagtgctaaagaagcacaagatgtcatcatggaagttgttttcccaaatgaggtgggagctagaatattgacttcggagtcgcaattgacaataacaaaagagaagaaagaagagctccaagattgtaagattgctcccttaatggttgcatacatgttggaaagggaactggtccgcaaaaccagattcctaccggtagcaggcggcacaagcagtgtgtacattgaggtactgcatctgactcaaggaacctgctgggagcagatgtacactccaggcggagaagtaagaaatgacgatgttgaccagagtttgatcattgctgccagaaatattgttaggagggcaacggtatcagcggatccattggcatcactgctagagatgtgtcacagcacacaaattggtgggataaggatggtggacatccttagacaaaatccaactgaggaacaagctgtggatatatgcagagcagcaatgggtttgaggatcagctcatcctttagttttggaggtttcactttcaaaagaacaagtgggtcatccgtcacgaaggaagaggaagtgcttacgggcaacctccaaacattgaaaataagagtacatgaggggtatgaagaattcacaatggttgggcagagggcaacagctatcctgaggaaagcaactaggaggctgattcagttgatagtaagcggaagaaacgaacagtcaatcgccgaggcaatcattgtagcgatggtgttctcacaggaggattgtatgataaaggcagtccgaggcgatctaaatttcgtaaacagagcaaaccaaagattaaatcccatgcatcaactcctgagacattttcaaaaggacgcaaaggtgctatttcagaattggggaattgaacccattgataatgtcatggggatgatcgggatactacccgacatgactccaagcacagaactgtcactgagaggagtgagagttagtaaaatgggagtggatgaatattccagcactgaaagagtagttgtaaacattgaccgctttttaagggttcgagatcagcgggggaatgtactcttatctcccgaagaggtcagcgaaacccaggggacagagaagttgacaataacatattcgtcatcaatgatgtgggaaatcaacggtcctgaatcagtgcttgtcaacacctaccaatggatcatcagaaattgggaaactgtgaagattcaatggtctcaggatcccacgatgctgtacaataagatggagttcgagccgttccaatccttggtacctaaagctaccagaggtcaatacagtggatttgtgagaacattatttcaacaaatgcgtgatgtactagggacatttgatactgtccagataataaagctgctaccatttgcagcagcaccacctgagcagagcagaatgcagttttcttctctaactgtgaatgtgaggggctcaggaatgagaatacccgtaaggggcaattcccctgtgttcaactacaataaggcaaccaaaaggcttgccgttcttggaaaggacgcaggtgcattaacagaggatccagacgaggggacagccggagtggaatctgcagtactgagggggtttctaattctaggcaaggaggacaaaagatatggaccagcattgagcatcaatgaactgagcaatcttgcaaaaggggagaaagctaatgtgctgatagggcaaggagacgtggtgttggtaatgaaacggaaacgggactctagcatacttactgacagtcagacagcgaccaaaagaattcggatggccatcaattag
>gi|730044000|gb|KP097838.1|_Influenza_A_virus_(A/duck/Vietnam/NCVD-KA311/2012(H5N1))_segment_1_polymerase_PB2_(PB2)_gene_complete_cds
atggaacgaataaaagaattaagagatctaatgtcacagtcccgcactcgcgagatactaacaaaaaccactgtggaccatatggccataatcaagaaatacacatcaggaagacaagagaagaatcctgccctcagaatgaaatggatgatggcaatgaagtatccgattacagcggacaagagaataatagatatgattcctgaaaggaatgaacaagggcagacactctggagcaagacaaatgatgctgggtcggacagggtgatggtgtcccccctagctgtaacttggtggaataggaatgggccgacgacaaatacagttcattatccaaaagtttacaaaacatacttcgagaaagttgaaagattaaaacatggaacattcggccccgtccatttccgaaaccaagttaaaatacgccgcccagttgatacaaaccctggccatgcagatctcagtgctaaagaagcacaagatgtcatcatggaagttgttttcccaaatgaggtgggagctagaatattgacttcggagtcgcaattgacaataacaaaagagaagaaagaagagctccaagattgtaagattgctcccttaatggttgcatacatgttggaaagggaactggtccgcaaaaccagattcctaccggtagcaggcggcacaagcagtgtgtacattgaggtactgcatctgactcaaggaacctgctgggagcagatgtacactccaggcggagaagtaagaaatgacgatgttgaccagagtttgatcattgctgccagaaacattgttaggagggcaacggtatcagcggatccattggcatcactgctggagatgtgtcacagcacacaaattggtgggataaggatggtggacatccttaggcaaaatccaactgaggaacaagctgtggatatatgcagagcagcaatgggtttgaggatcagctcatcctttagttttggaggtttcactttcaaaagaacaagtgggtcatccgtcacgaaggaagaggaagtgcttacgggcaacctccaaacattgaaaataagagtacatgaggggtacgaagaattcacaatggttgggcagagggcaacagctatcctaaggaaagcaactaggaggctgattcagttgatagtaagcggaagaaacgaacagtcaatcgccgaggcaatcattgtagcgatggtgttctcacaggaggattgtatgataaaggcagtccgaggcgatctaaatttcgtaaacagagcaaaccaaagattaaatcccatgcatcaactcctgagacattttcaaaaggacgcaaaggtgctatttcagaattggggaattgaacccattgataatgtcatggggatgatcgggatactacccgacatgactccaagcacagaactgtcactgagaggagtgagagttagtaaaatgggagtggatgaatattccagcactgaaagagtagttgtaaacattgaccgctttttaagggttcgagatcagcgggggaatgtactcttatctcccgaagaggtcagcgaaacccaggggacagagaagttgacaataacatattcgtcatcaatgatgtgggaaatcaacggtcctgaatcagtgcttgtcaacacctaccaatggatcatcagaaattgggaaactgtgaagattcaatggtctcaggatcccacgatgctgtacaataagatggagttcgagccgttccaatccttggtacctaaagctaccagaggtcaatacagtggatttgtgagaacattatttcaacaaatgcgtgatgtactagggacatttgatactgtccagataataaagctgctaccatttgcagcagcaccacctgagcagagcagaatgcagttttcttctctaactgtgaatgtgaggggctcaggaatgagaatacccgtaaggggcaattcccctgtgttcaactacaataaggcaaccaaaaggcttgccgttcttggaaaggacgcaggtgcattaacagaggatccagacgaggggacagccggagtggaatctgcagtactgaggggatttctaattctaggcaaggaggacaaaagatatggaccagcattgagcatcaatgaactgagcaatcttgcaaaaggggagaaagctaatgtgctgatagggcaaggagacgtggtgttggtaatgaaacggaaacgggactctagcatacttactgacagtcagacagcgaccaaaagaattcggatggccatcaattag
>gi|451810013|dbj|AB786681.1|_Influenza_A_virus(A/muscovy_duck/Vietnam/LBM228/2012(H5N1))_PB2_gene_for_polymerase_basic_protein_2_complete_cds_gi|451810051|dbj|AB786697.1|_Influenza_A_virus(A/muscovy_s
atggaacgaataaaagaattaagagatctaatgtcacagtcccgcactcgcgagatactaacaaaaaccactgtggaccatatggccataatcaagaaatacacatcaggaagacaagagaagaatcctgccctcagaatgaaatggatgatggcaatgaagtatccgattacagcggacaagagaataatagatatgattcctgaaaggaatgaacaagggcagacactctggagcaagacaaatgatgctgggtcggacagggtgatggtgtcccccctagctgtaacttggtggaataggaatgggccgacgacaaatacagttcattatccaaaagtttacaaaacatacttcgagaaagttgaaaggttaaaacatggaacattcggccccgtccatttccgaaaccaagttaaaatacgccgccgggttgatacaaaccctggccatgcagatctcagtgctaaagaagcacaagatgtcatcatggaagttgttttcccaaatgaggtgggagctagaatattgacttcggagtcgcaattgacaataacaaaagagaagaaagaagagctccaagattgtaagattgctcccttaatggttgcatacatgttggaaagggaactggtccgcaaaaccagattcctaccggtagcaggcggcacaagcagtgtgtacattgaggtactgcatctgactcaaggaacctgctgggagcagatgtacactccaggcggagaagtaagaaatgacgatgttgaccagagtttgatcattgctgccagaaacattgttaggagggcaacggtatcagcggatccattggcatcactgctggagatgtgtcacagcacacaaattggtgggataaggatggtggacatccttaggcaaaatccaactgaggaacaagctgtggatatatgcagagcagcaatgggtttgaggatcagctcatcctttagttttggaggtttcactttcaaaagaacaagtgggtcatccgtcacgaaggaagaggaagtgcttacgggcaacctccaaacattgaaaataagagtacatgaggggtacgaagaattcacaatggttgggcagagggcaacagctatcctaaggaaagcaactaggaggctgattcagttgatagtaagcggaagaaacgaacagtcaatcgccgaggcaatcattgtagcgatggtgttctcacaggaggattgtatgataaaggcagtccgaggcgatctaaatttcgtaaacagagcaaaccaaagattaaatcccatgcatcaactcctgagacattttcaaaaggacgcaaaggtgctatttcagaattggggaattgaacccattgataatgtcatggggatgatcgggatactacccgatatgactccaagcacagaactgtcactgagaggagtgagagttagtaaaatgggagtggatgaatattccagcactgaaagagtagttgtaaacattgaccgctttttaagggttcgagatcagcgggggaatgtactcttatctcccgaagaggtcagcgaaacccaggggacagagaagttgacaataacatattcgtcatcaatgatgtgggaaatcaacggtcctgaatcagtgcttgtcaacacctaccaatggatcatcagaaattgggaaactgtgaagattcaatggtctcaggatcccacgatgctgtacaataagatggagttcgagccgttccaatccttggtacctaaagctaccagaggtcaatacagtggatttgtgagaacattatttcaacaaatgcgtgatgtactagggacatttgatactgtccagataataaagctgctaccatttgcagcagcaccacctgagcagagcagaatgcagttttcttctctaactgtgaatgtgaggggctcaggaatgagaatacccgtaaggggcaattcccctgtgttcaactacaataaggcaaccaaaaggcttgccgttcttggaaaggacgcaggtgcattaacagaggatccagacgaggggacagccggagtggaatctgcagtactgaggggatttctaattctaggcaaggaggacaaaagatatggaccagcattgagcatcaatgaactgagcaatcttgcaaaaggggagaaagctaatgtgctgatagggcaaggagacgtggtgttggtaatgaaacggaaacgggactctagcatacttactgacagtcagacagcgaccaaaagaattcggatggccatcaattag
>gi|347364481|gb|CY098741.1|_Influenza_A_virus_(A/Guangxi/1/2009(H5N1))_polymerase_PB2_(PB2)_gene_complete_cds
atggaacgaataaaagaattaagagatctaatgtcacagtcccgcactcgcgagatactaacaaaaaccactgtggaccatatggccataatcaagaaatacacatcaggaagacaagagaagaatcctgctctcagaatgaaatggatgatggcaatgaagtatccgattacagcggacaagagaataatagatatgattcctgaaaggaatgaacaagggcagacgctctggagcaagacaaatgatgctgggtcggacagggtgatggtgtcccctctagctgtaacttggtggaataggaatgggccgacgacaagtacagttcattatccaaaagtttacaaaacatacttcgagaaggttgaaaggttaaaacatggaaccttcggtcccgttcatttccgaaaccaagttaaaatacgccgccgagttgatacaaaccctggccatgcagatctcagtgctaaagaagcacaagatgtcatcatggaagttgttttcccaaatgaggtgggagctagaatattgacttcggagtcgcaattgacaataacgaaagagaagaaagaagagctccaagattgtaagattgctcccttaatggttgcatacatgttggagagggaactggtccgcaaaaccagattcctaccggtagcaggcggaacaagcagtgtgtacattgaggtactgcatttgactcaaggaacctgctgggaacagatgtacactccaggcggagaagtaagaaatgacgatgttgaccagagtttgatcattgctgccagaaacattgttaggagagcaacggtatcagcggatccattggcatcactgctggagatgtgtcacagcacacaaattggtgggataaggatggtggatatccttaggcaaaatccaactgaggaacaagctgtggatatatgcaaagcagcaatgggtctgaggatcagctcatcttttagttttggaggtttcactttcaaaagaacaagtgggtcatccgtcacgaaggaagaggaagtgcttacgggcaacctccaaacattgaaaataagagtacatgaggggtatgaagaattcacaatggttgggcagagggcaacagctatcctgaggaaagcaactaggaggctgattcagttgatagtaagcggaagaaacgaacaatcaatcgctgaggcaatcattgtagcgatggtgttctcacaggaggattgcatgataaaggcagtcagaggcgatctaaatttcgtaaacagagcaaaccaaagattaaatcccatgcatcaactcctgagacattttcaaaaggacgcaaaggtgctatttcagaattggggaattgaacccattgataatgtcatggggatgatcgggatattacctgacatgactcccagcacagaactgtcactgagaggagtgagagttagtaaaatgggagtggatgaatattcaagcactgaaagagtagttgtaagcattgaccgctttttaagggttcgagatcagcgggggaatgtactcttatctcccgaagaggtcagcgaaacccaggggacagagaagttgacaataacatattcgtcatcaatgatgtgggaaatcaacggtcctgaatcagtgcttgtcaacacctaccaatggatcatcagaaattgggaaaccgtgaagattcaatggtctcaggatcccacgatgctgtacaataagatggagttcgaaccgttccaatccttggtacctaaagctgccagaggtcaatacagtggatttgtgagaacattatttcaacaaatgcgtgacgtactagggacatttgatactgtccagataataaagctgctaccatttgcagcagcaccacctgagcagagcagaatgcagttttcttctctaactgtgaatgtgagaggctcaggaatgagaatactcgtaaggggcaattcccctgtgttcaactacaataaggcaaccaaaaggcttaccgttcttggaaaggacgcaggtgcattaacagaggatccagacgaggggacagccggagtggaatctgcagtactgaggggattcctaattctaggcaaggaggacaaaagatatggaccagcattgagcatcaatgaactgagcaatcttgcaaaaggggagaaagctaatgtgctgataggacaaggagacgtggtgttggtaatgaaacggaaacgggactctagcatacttactgacagccagacagcgaccaaaagaattcggatggccatcaattag
>gi|730044008|gb|KP097842.1|_Influenza_A_virus_(A/chicken/Vietnam/NCVD-KA435/2013(H5N1))_segment_1_polymerase_PB2_(PB2)_gene_complete_cds
atggaacgaataaaagaattaagagatctaatgtcacagtcccgcactcgcgagatactaacaaaaaccactgtggaccatatggccataatcaagaaatacacatcaggaagacaagagaagaatcctgccctcagaatgaaatggatgatggcaatgaagtatccgattacagcggacaagagaataatagatatgattcctgaaaggaatgaacaagggcagacactttggagcaagacaaatgatgctgggtcggacagggtgatggtgtcccccctagctgtaacttggtggaataggaatgggccgacgacaaatacagttcattatccaaaagtttacaaaacatacttcgagaaagttgaaaggttaaaacatggaacattcggccccgtccatttccgaaaccaagttaaaatacgccgccgagttgatacaaaccctggccatgcagatctcagtgctaaagaagcacaagatgtcatcatggaagttgttttcccaaatgaggtgggagctagaatattgacttcggagtcgcaattgacaataacaaaagagaagaaagaagagctccaagattgtaagattgctcccttaatggttgcatacatgttggaaagggaactggtccgcaaaaccagattcctaccggtggcaggcggcacaagcagtgtgtacattgaggtactgcatctgactcaaggaacctgctgggagcagatgtacactccaggcggagaagtaagaaatgacgatgttgaccagagtttgatcattgctgccagaaacattgttaggagggcaacggtatcagcggatccattggcatcactgctggagatgtgtcacagcacacaaattggtgggataaggatggtggacatccttaggcaaaatccaactgaggaacaagctgtggatatatgcagagcagcaatgggtttgaggatcagctcatcctttagttttggaggtttcactttcaaaagaacaagtgggtcatccgtcacgaaggaagaggaagtgcttacgggcaacctccaaacattgaaaataagagtacatgaggggtacgaagaattcacaatggttgggcagagggcaacagctatcctaaggaaagcaactaggaggctgattcagttgatagtaagcggaagaaacgaacagtcaatcgccgaggcaatcattgtagcgatggtgttctcacaggaggattgtatgataaaggcagtccgaggcgatctaaatttcgtaaacagagcaaaccaaagattaaatcccatgcatcaactcctgagacattttcaaaaggacgcaaaggtgctatttcagaattggggaattgaacccattgataatgtcatggggatgatcgggatactacccgacatgactccaagcacagaactgtcactgagaggagtgagagttagtaaaatgggagtggatgaatattccagcactgaaagagtagttgtaaacattgaccgctttttaagggttcgagatcagcgggggaatgtactcttatctcccgaagaggtcagcgaaacccaggggacagagaagttgacaataacatattcgtcatcaatgatgtgggaaatcaacggtcctgaatcagtgcttgtcaacacctaccaatggatcatcagaaattgggaaactgtgaagattcaatggtctcaggatcccacgatgctgtacaataagatggagttcgagccgttccaatccttggtacctaaagctaccagaggtcaatacagtggatttgtgagaacattatttcaacaaatgcgtgatgtactagggacatttgatactgtccagataataaagctgctaccatttgcagcagcaccacctgagcagagcagaatgcagttttcttctctaactgtgaatgtgaggggctcaggaatgagaatacccgtaaggggcaattcccctgtgttcaactacaataaggcaaccaaaaggcttgccgttcttggaaaggacgcaggtgcattaacaggggatccagacgaggggacagccggagtggaatctgcagtactgaggggatttctaattctaggcaaggaggacaaaagatatggaccagcattgagcatcaatgaactgagcaatcttgcaaaaggggagaaagctaatgtgctgatagggcaaggagacgtggtgttggtaatgaaacggaaacgggactctagcatacttactgacagtcagacagcgaccaaaagaattcggatggccatcaattag
>gi|730044006|gb|KP097841.1|_Influenza_A_virus_(A/chicken/Vietnam/NCVD-KA432/2013(H5N1))_segment_1_polymerase_PB2_(PB2)_gene_complete_cds
atggaacgaataaaagaattaagagatctaatgtcacagtcccgcactcgcgagatactaacaaaaaccactgtggaccatatggccataatcaagaaatacacatcaggaagacaagagaagaatcctgccctcagaatgaaatggatgatggcaatgaagtatccgattacagcggacaagagaataatagatatgattcctgaaaggaatgaacaagggcagacactctggagcaagacaaatgatgctgggtcggacagggtgatggtgtcccccctagctgtaacttggtggaataggaatgggccgacgacaaatacagttcattatccaaaagtttacaaaacatacttcgagaaagttgaaagattaaaacatggaacattcggccccgtccatttccgaaaccaagttaaaatacgccgccgagttgatacaaaccctggccatgcagatctcagtgccaaagaagcacaagatgtcatcatggaagttgttttcccaaatgaggtgggagctagaatattgacttcggagtcgcaattgacaataacaaaagagaagaaagaagagctccaagattgtaagattgctcccttaatggttgcatacatgttggaaagggaactggtccgcaaaaccagattcctaccggtagcaggcggcacaagcagtgtgtacattgaggtactgcatctgactcaaggaacctgctgggagcagatgtacactccaggcggagaagtaagaaatgacgatgttgaccagagtttgatcattgctgccagaaacattgttaggagggcaacggtatcagcggatccattggcatcactgctggagatgtgtcacagcacacaaattggtgggataaggatggtggacatccttaggcaaaatccaactgaggaacaagctgtggatatatgcagagcagcaatgggtttgaggatcagctcatcctttagttttggaggtttcactttcaaaagaacaagtgggtcatccgtcacgaaggaagaggaagtgcttacgggcaacctccaaacattgaaaataagagtacatgaggggtacgaagaattcacaatggttgggcagagggcaacagctatcctaaggaaagcaactaggaggctgattcagttgatagtaagcggaagaaacgaacagtcaatcgccgaggcaatcattgtagcgatggtgttctcacaggaggattgtatgataaaggcagtccgaggcgatctaaatttcgtaaacagagcaaaccaaagattaaatcccatgcatcaactcctgagacattttcaaaaggacgcaaaggtgctatttcagaattggggaattgaacccattgataatgtcatggggatgatcgggatactacccgacatgactccaagcacagaactgtcactgagaggagtgagagttagtaaaatgggagtggatgaatattccagcactgaaagagtagttgtaaacattgaccgctttttaagggttcgagatcagcgggggaatgtactcttatctcccgaagaggtcagcgaaacccaggggacagagaagttgacaataacatattcgtcatcaatgatgtgggaaatcaacggtcctgaatcagtgcttgtcaacacctaccaatggatcatcagaaattgggaaactgtgaagattcaatggtctcaggatcccacgatgctgtacaataagatggagttcgagccgttccaatccttggtacctaaagctaccagaggtcaatacagtggatttgtgagaacattatttcaacaaatgcgtgatgtactagggacatttgatactgtccagataataaagctgctaccatttgcagcagcaccacctgagcagagcagaatgcagttttcttctctaactgtgaatgtgaggggctcaggaatgagaatacctgtaaggggcaattcccctgtgttcaactacaataaggcaaccaaaaggcttgccgttcttggaaaggacgcaggtgcattaacagaggatccagacgaggggacagccggagtggaatctgcagtactgaggggatttctaattctaggcaaggaggacaaaagatatggaccagcattgagcatcaatgaactgagcaatcttgcaaaaggggagaaagctaatgtgctgatagggcaaggagacgtggtgttggtaatgaaacggaaacgggactctagcatacttactgacagtcagacagcgaccaaaagaattcggatggccatcaattag
>gi|730043998|gb|KP097837.1|_Influenza_A_virus_(A/duck/Vietnam/NCVD-KA310/2012(H5N1))_segment_1_polymerase_PB2_(PB2)_gene_complete_cds
atggaacgaataaaagaattaagagatctaatgtcacagtcccgcactcgcgagatactaacaaaaaccactgtggaccatatggccataatcaagaaatacacatcaggaagacaagagaagaatcctgccctcagaatgaaatggatgatggcaatgaagtatccgattacagcggacaagagaataatagatatgattcctgaaaggaatgaacaagggcagacactctggagcaagacaaacgatgctggttcggacagggtgatggtgtcccccctagctgtaacttggtggaataggaatgggccgacgacaaatacagttcattacccaaaagtttacaaaacatacttcgaaaaggttgaaaggttaaaacatggaacattcggccccgtacatttccgaaaccaagttaaaatacgccgccgagttgatacaaaccctggccatgcagacctcagtgctaaagaagcacaagatgtcatcatggaagttgttttcccaaatgaggtgggagctagaatattgacttcggagtcgcaattgacaataacaaaagagaagaaagaagagctccaagattgtaagattgctcccttaatggttgcatacatgttggagagggaactggtccgcaaaaccagattcctaccggtagtaggcggcacaagcagtgtgtacattgaggtactgcatttgactcaaggaacctgctgggagcagatgtacactccaggcggagaagtaagaaatgacgatgttgaccagagtttgatcattgctgccagaaacattgttaggagagcaacggtatcagcggatccattggcatcactgctggagatgtgtcacagcacacaaattggtgggataaggatggtggacatccttaggcaaaatccaactgaggaacaagccgtggatatatgcagagcagcaatgggtttgaggatcagctcatcctttagttttggaggtttcactttcaaaagaacaagtgggtcatccgtcacgaaggaagaggaagtgcttacgggcaacctccaaacattgaaaataagagtacatgaggggtatgaagaattcacaatggttgggcagagggcaacagctatcctgaggaaagcaactaggaggctgattcagttgatagtaagcggaagaaacgaacaatcaatcgctgaggcaatcattgtagcgatggtgttctcacaggaggattgtatgataaaggcagtccgaggtgatctaaatttcgtaaacagagcaaaccaaagattaaatcccatgcatcaactcctgagacattttcaaaaggacgcaaaggtgctatttcagaattggggaattgaacccattgataatgtcatggggatgatcgggatactacccgacatgactcccagcacagaactgtcactgagaggagtgagagttagtaaaatgggagtggatgaatattccagcactgaaagagtagttgtaaacattgaccgctttttaagggttcgagatcagcgggggaatgtactcctatctcccgaagaggtcagcgaaacccaggggacagagaagttgacaataacatattcgtcatcaatgatgtgggaaatcaacggtcctgaatcagtacttgtcaacacctaccaatggatcatcagaaattgggaaactgtgaagattcaatggtctcaggatcccacgatgctgtacaataagatggagttcgagccgttccaatccttagtacctaaagctaccagaggtcaatacagtggatttgtgagaacattatttcaacaaatgcgtgatgtactagggacatttgatactgtccagataataaagctgctaccatttgcagcagcaccacctgagcagagcagaatgcagttttcttctctaactgtgaatgtgaggggctcaggaatgagaatactcgtaaggggcagttcccctgtgttcaactacaataaggcaaccaaaaggcttaccgttcttggaaaggacgcaggtgctttaacagaggatccagacgaggggacagccggagtggaatctgcagtactgaggggattcctaattctaggcaaggaggacaaaagatatggaccagcattgagcatcaatgaactgagcaatcttgcaaaaggggagaaagctaatgtgctgatagggcaaggagacgtggtgttggtaatgaaacggaaacgggactctagcatacttactgacagccagacagcgaccaaaagaattcggatggccatcaattag
>gi|730043988|gb|KP097832.1|_Influenza_A_virus_(A/duck/Vietnam/NCVD-KA250/2012(H5N1))_segment_1_polymerase_PB2_(PB2)_gene_complete_cds
atggaacgaataaaagaattaagagatctaatgtcacagtcccgcactcgcgagatactaacaaaaaccactgtggaccatatggccataatcaagaaatacacatcaggaagacaagagaagaatcctgccctcagaatgaaatggatgatggcaatgaagtatccgattacagcggacaagagaataatagatatgattcctgaaaggaatgaacaaggccagacactctggagcaagacaaatgatgctgggtcggacagggtgatggtgtcccccctagctgtaacttggtggaataggaatgggccgacgacaaatacagttcattatccaaaagtttacaaaacatacttcgagaaggttgaaagattgaaacatggaacattcggcccagtccatttccgaaaccaagttaaaatacgccgccgagttgatacaaaccctggccatgcagatctcagtgctaaagaagcacaagatgtcatcatggaagttgttttccccaatgaggtgggagctagaatattgacttcggagtcgcaattgacaataacaaaagagaagaaagaagagctccaagattgtaagattgctcccttaatggttgcatacatgttggaaagggaactggtccgcaaaaccagattcctaccggtagcaggcggcacaagcagtgtgtacattgaggtactgcatctgactcaaggaacctgctgggagcagatgtacactccaggcggagaagtaagaaatgacgatgttgaccagagtttgatcattgctgccagaaacattgttaggagagcaacggtatcagcggatccattggcatcactgctggagatgtgtcacagcacacaaattggtgggataaggatggtggacatccttaggcaaaatccaactgaggaacaagctgtggatatatgcagagcagcaatgggtttgaggatcagctcatcctttagttttggaggttttactttcaaaagaacaagtgggtcatccgtcacgaaggaagaggaagtgcttacgggcaacctccaaacattgaaaataagagtacatgaggggtatgaagaattcacaatggttgggcagagggcaacagccatcctgaggaaagcaactaggaggctgattcagttgatagtaagcggaagaaacgaacagtcaatcgccgaggcaatcattgtagcgatggtgttctcacaggaggattgtatgataaaggcagtccgaggcgatctaaatttcgtaaacagagcaaaccaaagattaaatcccatgcatcaactcctgagacattttcaaaaggacgcaaaggtgctatttcagaattggggaattgaacccattgataatgtcatggggatgatcgggatactacccgacatgactccaagcacagaactgtcactgagaggagtgagagttagtaaaatgggagtggatgaatattccagcactgaaagagtagttgtaaacattgaccgctttttaagggttcgagatcagcgggggaatgtactcttatctcccgaagaggtcagcgaaacccaggggacagagaagttgacaataacatattcgtcatcaatgatgtgggaaatcaacggtcctgaatcagtgcttgtcaacacctaccaatggatcatcagaaattgggaaactgtgaagattcaatggtctcaggatcccacgatgctgtacaataagatggagttcgagccgttccaatccttggtacctaaagctaccagaggtcaatacagtggatttgtgagaacattatttcaacaaatgcgtgatgtactagggacatttgatactgtccagataataaagctgctaccatttgcagcagcaccacctgagcagagcagaatgcagttttcttctctaactgtgaatgtgaggggctcaggaatgagaatactcgtaaggggcaattcccctgtgttcaactacaataaggcaaccaaaaggcttgccgttcttggaaaggacgcaggtgcattaacagaggatccagacgaggggacaaccggagtggaatctgcagtactgaggggatttctaattctaggcaaggaggacaaaagatatggaccagcattgagcatcaacgaactgagcaatcttgcaaaaggggagaaagctaatgtgctgatagggcaaggagacgtggtgttggtaatgaaacggaaacgggactctagcatacttactgacagccagacagcgaccaaaagaattcggatggccatcaattag
>gi|464101972|dbj|AB807877.1|_Influenza_A_virus_(A/muscovy_duck/Vietnam/LBM295/2012(H5N1))_viral_cRNA_segment_1_complete_sequence
atggaacgaataaaagaattaagagatctaatgtcacagtcccgcactcgcgagatactaacaaaaaccactgtggaccatatggccataatcaagaaatacacatcaggaagacaagagaagaatcctgccctcagaatgaaatggatgatggcaatgaagtatccgattacagcggacaagagaataatagatatgattcctgaaaggaatgaacaagggcagacactctggagcaagacaaatgatgctgggtcggacagggtgatggtgtcccccctagctgtaacttggtggaataggaatgggccgacgacaaatacagttcattatccaaaagtttacaaaacatacttcgagaaagttgaaagattaaaacatggaacattcggccccgtccatttccgaaaccaagttaaaatacgccgccgagttgatacaaaccctggccatgcagatctcagtgctaaagaagcacaagatgtcatcatggaagttgttttcccaaatgaggtgggagctagaatattgacttcggagtcgcaattgacaataacaaaagagaagaaagaagagctccaagattgtaagattgctcccttaatggttgcatacatgttggaaagggaactggtccgcaaaaccagattcctaccggtagcaggcggcacaagcagtgtgtacattgaggtactgcatctgactcaaggaacctgctgggagcagatgtacactccaggcggagaagtaagaaatgacgatgttgaccagagtttgatcattgctgccagaaacattgttaggagggcaacggtatcagcggatccattggcatcactgctggagatgtgtcacagcacacaaattggtgggataaggatggtggacatccttaggcaaaatccaactgaggaacaagctgtggatatatgcagagcagcaatgggtttgaggatcagctcatcctttagttttggaggtttcactttcaaaagaacaagtgggtcatccgtcacgaaggaagaggaagtgcttacgggcaacctccaaacattgaaaataagagtacatgaggggtacgaagaattcacaatggttgggcagagggcaacagctatcctaaggaaagcaactaggaggctgattcagttgatagtaagcggaagaaacgaacagtcaatcgccgaggcaatcattgtagcgatggtgttctcacaagaggattgtatgataaaggcagtccgaggcgatctaaatttcgtaaacagagcaaaccaaagattaaatcccatgcatcaactcctgagacattttcaaaaggacgcaaaggtgctatttcaaaattggggaattgaacccattgataatgtcatggggatgatcgggatactacccgacatgactccaagcacagaactgtcactgagaggagtgagagttagtaaaatgggagtggatgaatattccagcactgaaagagtagttgtaaacattgaccgctttttaagggttcgagatcagcgggggaatgtactcttatctcccgaagaggtcagcgaaacccaggggacagagaagttgacaataacatattcgtcatcaatgatgtgggaaatcaacggtcctgaatcagtgcttgtcaacacctaccaatggatcatcagaaattgggaaactgtgaagattcaatggtctcaggatcccacgatgctgtacaataagatggagttcgagccgttccaatccttggtacctaaagctaccagaggtcaatacagtggatttgtgagaacattatttcaacaaatgcgtgatgtactagggacatttgatactgtccagataataaagctgctaccatttgcagcagcaccacctgagcagagcagaatgcagttttcttctctaactgtgaatgtgaggggctcaggaatgagaatacccgtaaggggcaattcccctgtgttcaactacaataaggcaaccaaaaggcttgccgttcttggaaaggacgcaggtgcattaacagaggatccagacgaggggacagccggagtggaatctgcagtactgaggggatttctaattctaggcaaggaggacaaaagatatggaccagcattgagcatcaatgaactgagcaatcttgcaaaaggggagaaagctaatgtgctgatagggcaaggagacgtggtgttggtaatgaaacggaaacgggactctagcatacttactgacagtcagacagcgaccaaaagaattcggatggccatcaattag
>gi|451810032|dbj|AB786689.1|_Influenza_A_virus(A/muscovy_duck/Vietnam/LBM229/2012(H5N1))_PB2_gene_for_polymerase_basic_protein_2_complete_cds
atggaacgaataaaagaattaagagatctaatgtcacagtcccgcactcgcgagatactaacaaaaaccactgtggaccatatggccataatcaagaaatacacatcaggaagacaagagaagaatcctgccctcagaatgaaatggatgatggcaatgaagtatccgattacagcggacaagagaataatagatatgattcctgaaaggaatgaacaagggcagacactctggagcaagacaaatgatgctgggtcggacagggtgatggtgtcccccctagctgtaacttggtggaataggaatgggccgacgacaaatacagttcattatccaaaagtttacaaaacatacttcgagaaagttgaaaggttaaaacatggaacattcggccccgtccatttccgaaaccaagttaaaatacgccgccgggttgatacaaaccctggccatgcagatctcagtgctaaagaagcacaagatgtcatcatggaagttgttttcccaaatgaggtgggagctagaatattgacttcggagtcgcaattgacaataacaaaagagaagaaagaagagctccaagattgtaagattgctcccttaatggttgcatacatgttggaaagggaactggtccgcaaaaccagattcctaccggtagcaggcggcacaagcagtgtgtacattgaggtactgcatctgactcaaggaacctgctgggagcagatgtacactccaggcggagaagtaagaaatgacgatgttgaccagagtttgatcattgctgccagaaacattgttaggagggcaacggtatcagcggatccattggcatcactgctggagatgtgtcacagcacacaaattggtgggataaggatggtggacatccttaggcaaaatccaactgaggaacaagctgtggatatatgcagagcagcaatgggtttgaggatcagctcatcctttagttttggaggtttcactttcaaaagaacaagtgggtcatccgtcacgaaggaagaggaagtgcttacgggcaacctccaaacattgaaaataagagtacatgaggggtacgaagaattcacaatggttgggcagagggcaacagctatcctaaggaaagcaactaggaggctgattcagttgatagtaagcggaagaaacgaacagtcaatcgccgaggcaatcattgtagcgatggtgttctcacaggaggattgtatgataaaggctgtccgaggcgatctaaatttcgtaaacagagcaaaccaaagattaaatcccatgcatcaactcctgagacattttcaaaaggacgcaaaggtgctatttcagaattggggaattgaacccattgataatgtcatggggatgatcgggatactacccgatatgactccaagcacagaactgtcactgagaggagtgagagttagtaaaatgggagtggatgaatattccagcactgaaagagtagttgtaaacattgaccgctttttaagggttcgagatcagcgggggaatgtactcttatctcccgaagaggtcagcgaaacccaggggacagagaagttgacaataacatattcgtcatcaatgatgtgggaaatcaacggtcctgaatcagtgcttgtcaacacctaccaatggatcatcagaaattgggaaactgtgaagattcaatggtctcaggatcccacgatgctgtacaataagatggagttcgagccgttccaatccttggtacctaaagctaccagaggtcaatacagtggatttgtgagaacattatttcaacaaatgcgtgatgtactagggacatttgatactgtccagataataaagctgctaccatttgcagcagcaccacctgagcagagcagaatgcagttttcttctctaactgtgaatgtgaggggctcaggaatgagaatacccgtaaggggcaattcccctgtgttcaactacaataaggcaaccaaaaggcttgccgttcttggaaaggacgcaggtgcattaacagaggatccagacgaggggacagccggagtggaatctgcagtactgaggggatttctaattctaggcaaggaggacaaaagatatggaccagcattgagcatcaatgaactgagcaatcttgcaaaaggggagaaagctaatgtgctgatagggcaaggagacgtggtgttggtaatgaaacggaaacgggactctagcatacttactgacagtcagacagcgaccaaaagaattcggatggccatcaattag
>gi|212508975|gb|CY036250.1|_Influenza_A_virus_(A/magpie_robin/Hong_Kong/1097/2008(H5N1))_segment_1_sequence
atggaacgaataaaagaattaagagatctaatgtcacagtcccgcactcgcgagatactaacaaaaaccactgtggaccatatggccataatcaagaaatacacatcaggaagacaagagaagaatcctgctctcagaatgaaatggatgatggcaatgaaatatccgattacagcggacaagagaataatagatatgattcctgaaaggaatgaacaagggcagacgctctggagcaagacaaatgatgctgggtcggacagggtgatggtgtcccccctagctgtaacttggtggaataggaatgggccgacgacaagtacagttcattatccaaaagtttacaaaacatacttcgagaaggttgaaaggttaaaacatggaaccttcggtcccgttcatttccgaaaccaagttaaaatacgccgccgagttgatacaaaccctggccatgcagatctcagtgctaaagaagcacaagatgtcatcatggaagttgttttcccaaatgaggtgggagctagaatattgacttcggagtcgcaattgacaataacgaaagagaagaaagaagagctccaagattgtaagattgctcccttaatggttgcatacatgttggagagggaactggtccgcaaaaccagattcctaccggtagcaggcggaacaagcagtgtgtacattgaggtactgcatttgactcaaggaacctgctgggaacagatgtacactccaggcggagaagtaagaaatgacgatgttgaccagagtttgatcattgctgccagaaacattgttaggagagcaacggtatcagcggatccattggcatcactgctggagatgtgtcacagcacacaaattggtgggataaggatggtggacatccttaggcaaaatccaactgaggaacaagctgtggatatatgcaaagcagcaatgggtctgaggatcagctcatcctttagttttggaggtttcactttcaaaagaacaagtgggtcatccgtcacgaaggaagaggaagtgcttacgggcaacctccaaacattgaaaataagagtacatgaggggtatgaagaattcacaatggttgggcagagggcaacagctatcctgaggaaagcaactagaaggctgattcagttgatagtaagcggaagaaacgaacaatcaatcgctgaggcaatcattgtagcgatggtgttctcacaggaggattgcatgataaaggcagtccgaggcgatctaaatttcgtaaacagagcaaaccaaagattaaatcccatgcatcaactcctgagacattttcaaaaggacgcaaaagtgctatttcagaattggggaattgaacccattgataatgtcatggggatgatcgggatattacctgacatgactcccagcacagaactgtcactgagaggagtgagagttagtaaagtgggagtggatgaatattccagcactgaaagagtagttgtaagcattgaccgctttttaagggttcgagatcagcgggggaatgtactcttatctcccgaagaggtcagcgaaacccagggaacagagaagttgacaataacatattcgtcatcaatgatgtgggaaatcaacggtcctgaatcagtgcttgtcaacacctaccaatggatcatcagaaactgggaaaccgtgaagattcaatggtctcaggatcccacgatgctgtacaataagatggagttcgaaccgttccaatccttggtacctaaagctaccagaggtcaatacagtggatttgtgagaacattattccaacaaatgcgtgacgtactggggacatttgatactgtccagataataaagctgctaccatttgcagcagcaccacctgagcagagcagaatgcagttttcttctctaactgtgaatgtgagaggctcaggaatgagaatactcgtaaggggcaattcccctgtgttcaactacaataaggcaaccaaaaggcttaccgttcttggaaaggacgcaggtgcattaacagaggatccagacgaggggacagccggagtggaatctgcagtactgaggggattcctaattctaggcaaggaggacaaaagatatggaccagcattgagcatcaatgagctgagcaatcttgcaaaaggggagaaagctaatgtgctgataggacaaggagacgtggtgttggtaatgaaacggaaacgggactctagcatacttactgacagccagacagcgaccaaaagaattcggatggccatcaattag
>gi|212508644|gb|CY036234.1|_Influenza_A_virus_(A/great_egret/Hong_Kong/807/2008(H5N1))_segment_1_sequence
atggaacgaataaaagaattaagagatctaatgtcacagtcccgcactcgcgagatactaacaaaaaccactgtggaccatatggccataatcaagaaatacacatcaggaagacaagagaagaatcctgctctcagaatgaaatggatgatggcaatgaaatatccgattacagcggacaagagaataatagatatgattcctgaaaggaatgaacaagggcagacgctctggagcaagacaaatgatgctgggtcggacagggtgatggtgtcccccctagctgtaacttggtggaataggaatgggccgacaacaagtacagttcattatccaaaagtttacaaaacatacttcgagaaggttgaaaggttaaaacatggaaccttcggtcccgttcatttccgaaaccaagttaaaatacgccgccgagttgatacaaaccctggccatgcagatctcagtgctaaagaagcacaagatgtcatcatggaagttgttttcccaaatgaggtgggagctagaatattgacttcggagtcgcaattgacaataacgaaagagaagaaagaagagctccaagattgtaagattgctcccttaatggttgcatacatgttggagagggaactggtccgcaaaaccagattcctaccggtagcaggcggaacaagcagtgtgtacattgaggtactgcatttgactcaaggaacctgctgggaacagatgtacactccaggcggagaagtaagaaatgacgatgttgaccagagtttgatcattgctgccagaaacattgttaggagagcaacggtatcagcggatccattggcatcactgctggagatgtgtcacagcacacaaattggtgggataaggatggtggacatccttaggcaaaatccaactgaggaacaagctgtggatatatgcaaagcagcaatgggtctgaggatcagctcatcctttagttttggaggtttcactttcaaaagaacaagtgggtcatccgtcacgaaggaagaggaagtgcttacgggcaacctccaaacattgaaaataagagtacatgaggggtatgaagaattcacaatggttgggcagagggcaacagctatcctgaggaaagcaactagaaggctgattcagttgatagtaagcggaagaaacgaacaatcaatcgctgaggcaatcattgtagcgatggtgttctcacaggaggattgcatgataaaggcagtccgaggcgatctaaatttcgtaaacagagcaaaccaaagattaaatcccatgcatcaactcctgagacattttcaaaaggacgcaaaagtgctatttcagaattggggaattgaacccattgataatgtcatggggatgatcgggatattacctgacatgactcccagcacagaactgtcactgagaggagtgagagttagtaaaatgggagtggatgaatattccagcactgaaagagtagttgtaagcattgaccgctttttaagggttcgagatcagcgggggaatgtactcttatctcccgaagaggtcagcgaaacccagggaacagagaagttgacaataacatattcgtcatcaatgatgtgggaaatcaacggtcctgaatcagtgcttgtcaacacctaccaatggatcatcagaaactgggaaaccgttaagattcaatggtctcaggatcccacgatgctgtacaataagatggagttcgaaccgttccaatccttggtacctaaagctaccagaggtcaatacagtggatttgtgagaacattattccaacaaatgcgtgacgtactggggacatttgatactgtccagataataaagctgctaccatttgcagcagcaccacctgagcagagcagaatgcagttttcttctctaactgtgaatgtgagaggctcaggaatgagaatactcgtaaggggcaattcccctgtgttcaactacaataaggcaaccaaaaggcttaccgttcttggaaaggacgcaggtgcattaacagaggatccagacgaggggacagccggagtggaatctgcagtactgaggggattcctaattctaggcaaggaggacaaaagatatggaccagcattgagcatcaatgaactgagcaatcttgcaaaaggggagaaagctaatgtgctgataggacaaggagacgtggtgttggtaatgaaacggaaacgggactctagcatacttactgacagccagacagcgaccaaaagaattcggatggccatcaattag
>gi|730043992|gb|KP097834.1|_Influenza_A_virus_(A/duck/Vietnam/NCVD-KA261/2012(H5N1))_segment_1_polymerase_PB2_(PB2)_gene_complete_cds
atggaacgaataaaagaattaagagatctaatgtcacagtcccgcactcgcgagatactaacaaaaaccactgtggaccatatggccataatcaagaaatacacatcaggaagacaagagaagaatcctgccctcagaatgaaatggatgatggcaatgaagtatccgattacagcggacaagagaataatagatatgattcctgaaaggaatgaacaagggcagacactctggagcaagacaaatgatgctggatcggacagggtgatggtgtcccccctagctgtaacttggtggaataggaatgggccgacgacaaatacagttcattatccaaaagtttacaaaacatacttcgagaaggttgaaagattgaaacatggaacattcggccccgtccatttccgaaaccaagttaaaatacgccgccgagttgatacaaaccctggccatgcagatctcagtgctaaagaagcacaagatgtcatcatggaagttgttttcccaaatgaggtgggagctagaatattgacttcggagtcgcaattgacaataacaaaagagaagaaagaagagctccaagattgtaagattgctcccttaatggttgcatacatgttggaaagggaactggtccgcaaaaccagattcctaccggtagcaggcggcacaagcagtgtgtacattgaggtactgcatctgactcaaggaacctgctgggagcagatgtacactccaggcggagaagtaagaaatgacgatgttgaccagagtttgatcattgctgccagaaacattgttaggagagcaacggtatcagcggatccattggcatcactgctggagatgtgtcacagcacacaaattggtgggataaggatggtggacatccttaggcaaaatccaactgaggaacaagctgtggatatatgcagagcagcaatgggtttgaggatcagctcatcctttagttttggaggtttcactttcaaaagaacaagtgggtcatccgtcacgaaggaagaggaagtgcttacgggcaacctccaaacattgaaaataagagtacatgaggggtatgaagaattcacaatggttgggcagagggcaacagctatcctgaggaaagcaactaggaggctgattcagttgatagtaagcggaagaaacgaacagtcaatcgccgaggcaatcattgtagcgatggtgttctcacaggaggattgtatgataaaggcagtccgaggcgatctaaatttcgtaaacagagcaaaccaaagattaaatcccatgcatcaactcctgagacattttcaaaaggacgcaaaggtgctatttcagaattggggaattgaacccattgacaatgtcatggggatgatcgggatactacccgacatgactccaagcacagaactgtcactgagaggagtgagagttagtaaaatgggagtggatgaatattccagcactgaaagagtagttgtaaacattgaccgctttttaagggttcgagatcagcgggggaatgtactcttatctcccgaagaggtcagcgaaacccaggggacagagaagttgacaataacatattcgtcatcaatgatgtgggaaatcaacggtcctgaatcagtgcttgtcaacacctaccaatggatcatcagaaattgggaaactgtgaagattcaatggtctcaggatcccacgatgctgtacaataagatggagttcgagccgttccaatccttggtacctaaagctaccagaggtcaatacagtggatttgtgagaacattatttcaacaaatgcgtgatgtactaggaacatttgatactgtccagataataaagctgctaccatttgcagcagcaccacctgagcagagcagaatgcagttttcttctctaactgtgaatgtgaggggctcaggaatgagaatacccgtaaggggcaattcccctgtgttcaactacaataaggcaaccaaaaggcttgccgttcttggaaaggacgcaggtgcattaacagaggatccagacgaggggacaaccggagtggaatctgcagtactgaggggatttctaattctaggcaaggaggacaaaagatatggaccagcattgagcatcaacgaactgagcaatcttgcaaaaggggagaaagctaatgtgctgatagggcaaggagacgtggtgttggtaatgaaacggaaacgggactctagcatacttactgacagccagacagcgaccaaaagaattcggatggccatcaattag
>gi|451798729|gb|KC535016.1|_Influenza_A_virus_(A/Japanese_white-eye/Taoyuan/Q454/2012(H5N1))_segment_1_polymerase_PB2_(PB2)_gene_complete_cds
atggaacgaataaaagaattaagagatctaatgtcacagtcccgcactcgcgagatactaacaaaaaccactgtggaccatatggccataatcaagaaatacacatcaggaagacaagagaagaatcctgccctcagaatgaaatggatgatggcaatgaagtatccgattacagcggacaagagaataatagatatgattcctgaaaggaatgaacaagggcagacactctggagcaagacaaatgatgctgggtcggacagggtgatggtgtcccccctagctgtaacctggtggaataggaatgggccgacgacaaatacagttcattatccaaaagtttacaaaacatacttcgagaaggttgaaaggttaaaacatggaacattcggccccgtccatttccgaaaccaagttaaaatacgccgccgagttgatacaaaccctggccatgcagatctcagtgctaaagaagcacaagatgtcatcatggaagttgttttcccaaatgaggtgggagctagaatattgacttcggagtcgcaattgacaataacaaaagagaagagagaagagctccaagattgtaagattgctcccttaatggttgcatacatgttggaaagggaactggtccgcaaaaccagattcctaccggtagcaggcggcacaagcagtgtgtacattgaggtactgcatctgactcaaggaacctgctgggagcagatgtacactccaggcggagaagtaagaaatgacgatgttgaccagagtttgatcattgctgccagaaacattgttaggagagcaacggtatcagcggatccattggcatcactgctggagatgtgtcacagcacacaaattggtgggataaggatggtggacatccttaggcaaaatccaactgaggaacaagctgtggatatatgcagagcagcaatgggtttgaggatcagctcatcctttagttttggaggtttcactttcaaaagaacaagtgggtcatccgtcacgaaggaagaggaagtgcttacgggcaacctccaaacattgaaaataagagtacatgaggggtatgaagaattcacaatggttgggcagagggcaacagctatcctgaggaaagcaactaggaggctgattcagttgatagtaagcggaagaaacgaacagtcaatcgccgaggcaatcattgtagcgatggtgttctcacaggaggattgtatgataaaggcagtccgaggcgatctaaatttcgtaaacagagcaaaccaaagattaaatcccatgcatcaactcctgagacattttcaaaaggacgcaaaggtgctatttcagaattggggaattgaacccattgataatgtcatggggatgatcgggatactacccgacatgactccaagcacagaactgtcactgagaggagtgagagtaagtaaaatgggagtggatgaatattccagcactgaaaaagtagttgtaaacattgaccgctttttaagggttcgagatcagcgggggaatgtactcttatctcccgaagaggtcagtgaaacccaggggacagagaagttgacaataacatattcgtcatcaatgatgtgggaaatcaatggtcctgaatcagtgcttgtcaacacctaccaatggatcatcagaaattgggaaactgtgaagattcaatggtctcaggatcccacgatgctgtacaataagatggagttcgagccgttccaatccttggtacctaaagctaccagaggtcaatacagtggatttgtgagaacattatttcaacaaatgcgtgatgtactagggacatttgatactgtccagataataaagctgctaccatttgcagcagcaccacctgagcagagcagaatgcagttttcttctctaactgtgaatgtgaggggctcaggaatgagaatacccgtaaggggcaattcccctgtgttcaactacaataaggcaaccaaaaggcttgccgttcttggaaaggacgcaggtgcattaacagaggatccagacgaggggacaaccggagtggaatctgcagtactgaggggatttctaattctaggcaaggaggacaaaagatatggaccagcattgagcatcaatgaactgagcaatcttgcaaaaggggagaaagctaatgtgctgatagggcaaggagacgtggtgttggtaatgaaacggaaacgggactctagcatacttactgacagccagacagcgaccaaaagaattcggatggccatcaattag
>gi|401664302|dbj|AB742276.1|_Influenza_A_virus_(A/duck/Vietnam/LBM136/2012(H5N1))_cRNA_segment:_1_complete_sequence
atggaacgaataaaagaattaagagatctaatgtcacagtcccgcactcgcgagatactaacaaaaaccactgtggaccatatggccataatcaagaaatacacatcaggaagacaagagaagaatcctgccctcagaatgaaatggatgatggcaatgaagtatccgattacagcggacaagagaataatagatatgattcctgaaaggaatgaacaagggcagacactctggagcaagacaaacgatgctgggtcggacagggtgatggtgtcccccttagctgtaacttggtggaataggaatgggccgacgacaaatacagttcattatccaaaagtttacaaaacatacttcgaaaaggttgaaaggttaaaacatggaacattcggccccgtacatttccgaaaccaagttaaaatacgccgccgagttgatacaaaccctggccatgcagatctcagtgctaaagaagcacaagatgtcatcatggaagttgttttcccaaatgaggtgggagctagaatacccccttcggaatcgcaattgacaataacaaaagagaagaaagaagagctccaagattgtaagattgctcccttaatggttgcatacatgttggagagggaactggtccgcaaaaccagattcctaccggtagcaggcggcacaagcagtgtgtacattgaggtactgcatttgactcaaggaacctgctgggagcagatgtacactccaggcggagaagtaagaaatgacgatgttgaccagagtttgatcattgctgccagaaacattgttaggagagcaacggtatcagcggatccattggcatcactgctggagatgtgtcacagcacgcaaattggtgggataaggatggtggacatccttaggcaaaatccaactgaggaacaagctgtggatatatgcagagcagcaatgggtttgaggatcagctcatcctttagttttggaggtttcactttcaaaagaacaagtgggtcatccgtcacgaaggaagaggaagtgcttacgggcaacctccaaacattgaaaataagagtacatgaggggtatgaagaattcacaatggttgggcggagggcaacagctatcctgaggaaagcaactaggaggctgattcagttgatagtaagcggaagaaacgaacaatcaatcgctgaggcaatcattgtagcgatggtgttctcacaggaggattgtatgataaaggcagtccgaggcgatctaaatttcgtaaacagagcaaaccaaagattaaatcccatgcatcaactcctgagacattttcaaaaggacgcaaaggtgctatttcagaattggggaattgaacccattgataatgtcatggggatgatcgggatactacccgacatgactcccagcacagaactgtcactgagaggagtgagagttagtaaaatgggagtggatgaatattccagcactgaaagagtagttgtaaacattgaccgctttttaagggttcgagatcagcaggggaatgtactcctatctcccgaagaggtcagcgaaacccaggggacagagaagttgacaataacatattcgtcatcaatgatgtgggaaatcaacggtcctgaatcagtacttgtcaacacctaccaatggatcatcagaaattgggaaactgtgaagattcaatggtctcaggatcccacgatgctgtacaataagatggagttcgagccgttccaatccttggtacctaaagctaccagaggtcaatacagtggatttgtgagaacattatttcaacaaatgcgtgacgtactagggacatttgatactgtccagataataaagctgctaccatttgcagcagcaccacctgagcagagcagaatgcagttttcttctctaactgtgaatgtgaggggctcaggaatgagaatactcgtaaggggcaattcccctgtgttcaactacaataaggcaaccaaaaggcttaccgttcttggaaaggacgcaggtgcattaacagaggatccagacgaggggacagccggagtggaatctgcagtactgaggggattcctaattctaggcaaggaggacaaaagatatggaccagcattgagcatcaatgaactgagcaatcttgcaaaaggggagaaagctaatgtgctgatagggcaaggagacgtggtgttggtaatgaaacggaaacgggactctagcatacttactgacagccagacagcgaccaaaagaattcggatggccatcaattag
>gi|212509113|gb|CY036258.1|_Influenza_A_virus_(A/magpie_robin/Hong_Kong/1897/2008(H5N1))_segment_1_sequence
[truncated: 4,557,918 more chars]
