# Supplementary material for: The complexity of human infected AIV H5N6 isolated from China
Source: BMC Infect Dis. 2016 Oct 25;16:600. doi: 10.1186/s12879-016-1932-1 (PMC5078974; doi:10.1186/s12879-016-1932-1)
Supplement: Additional file 1: — 1a–8a: Matrices of genomes involved in this study. 1a, PB2 (fas 4.73mb); 2a, PB1 (fas 4.72mb); 3a, PA (fas 4.45mb); 4a, HA (fas 1.88mb); 5a, NP (fas 3.26mb); 6a, NA (fas 1.62mb); 7a, MP (fas 2.33mb); 8a, NEP (fas 1.99mb). (ZIP 1 mb) [file 12879_2016_1932_MOESM1_ESM.zip › Additional file 1/2a-PB1.fas]

>A/Sichuan/26221/2014(H5N6)_PB1
atggatgtcaacccga---ctttacttttcttgaaagtgccagtgcaaaatgctataagtaccacattcccttatactggagaccctccatacagccatggaacagggacagggtacaccatggacacagtcaacagaacacaccaatattcagaaaagggggagtggacaacaaacacagagaccggagcaccccaacttaacccgattgatggaccattacctgaggataacgagcccagtgggtatgcacaaacagattgtgtattagaggcaatggctttccttgaagaatcccacccaggaatctttgaaaattcgtgccttgaaacgatggaaattgtccaacaaacaagagtggacaaactgacccaaggccgccagacttatgactggacattgaatagaaaccaaccggctgcaactgctttggccaacactatagaaattttcagatcaaacggtctgacagcaaatgaatcgggacgcctaatagatttcctcaaggatgtaatggaatcaatggataaggaagaaatggagataacaacacatttccagagaaagagaagagtgagggacaacatgaccaagaaaatggtaacgcaaagaacaatcgggaagaaaaaacaaaggctgaacaaaaggagttacctgataagagcgctgacactgaacacaatgaccaaggatgcagaaagaggcaaattgaagaggcgagcgattgcaacacccggaatgcaaatcagaggattcgtgtacttcgttgaaacactagcgaggagtatttgtgagaaacttgagcaatctggcctcccagtcggagggaatgagaagaaagctaaactggcaaacgtcgtgaggaagatgatgaccaactcacaggatactgaactctcctttacaattactggggacaatacaaaatggaatgagaatcaaaatcctaggatgtttctggcaatgataacgtacatcacaaggaaccagccagaatggtttcgaaatgttctaagcattgcccctataatgttttcaaacaaaatggcgaggctagggaaagggtacatgttcgaaagtaagagcatgaagttacgaacacaaataccagcagaaatgcttgcaaacattgaccttaaatacttcaatgaatcaacgaagaagaaaattgagaagataagacctctattaatagatggtacagcctcattgagccctggaatgatgatgggcatgttcaacatgctgagtacagtcctaggagtttcaattctaaatcttggacagaaaaaatacaccaaaaccacatattggtgggacgggctccaatcctctgatgatttcgctctcattataaatgccccgaatcatgaaggaatacaagcaggggtggataggttctatagaacttgtaaactagttgggattaatatgagcaagaagaagtcttacataaatcggacagggacatttgaattcactagctttttctaccgttatggattcgtagccaatttcagtatggagctgcccagttttggagtgtctggaattaatgagtcggccgacatgagcattggtgttacagtgataaagaacaatatgataaacaacgaccttgggccagcaacagctcagatggctcttcagctattcatcaaggactacaggtacacataccgatgccacaggggagatacgcaaatccaaacgaggagatcattcgagctgaagaagctatgggaacaaacccgttcaaaggcaggactcttggtctcagatggaggaccaaatctatacaatatccgaaatctccatattcctgaggtctgcttgaaatgggaattgatggatgaagactacaagggtagactgtgcaatcctctgaatccattcgtcagccataaggaaattgaatctgtcaacaatgctatagtaatgccaactcatggcccggccaagagtatggaatatgatgccgtagcaaccacacattcatggattcctaaaaggaatcgttccattctcaacacaagtcaaaggggaattcttgaggatgaacagatgtaccaaaagtgctgcaatctattcgagaaattctttcccagtagttcatatcggagaccagttggaatttccagtatggtggaggccatggtttctcgggctcgaattgacgcacgaattgatttcgagtctggaaggattaagaaagaagagtttgctgagatcatgaagatctgttccaccattgaagagctcagacggcaaaaatag
>KT245149_A/Yunnan/0127/2015(H5N6)_PB1
atggatgtcaatccga---ctttacttttcttgaaagtgccagtgcaaaatgctataagtaccacgttcccttatactggagaccctccatacagccatggaacaggaacaggatataccatggacacagtcaatagaacacataaatactcagaaaaaggaaagtggacaacgaacacagagactggagcaccccaactcaatccaattgatggaccattacctgaggacaatgagccgagtgggtatgcacaaacggattgtgtattggaagcaatggctttccttgaagaatctcacccagggatctttgaaaactcgtgtctcgaaacgatggaaattgttcagcaaacaagggtggacaaactgacccaaggccgccagacctatgactggacattgaatagaaatcaaccggctgctaccgcattggccaacactatagaggtattcagatcgaatggcctgacagccaatgaatcaggaaggttgatcgatttcctcaaggacgtgatggattcaatggataaggaagaaatggagattacaacacatttccagaggaagaggagagtaagggacaacatgaccaggaaaatggtcacacagagaacaatagggaagaaaaaacaaagactgaacaaaaggagctacctaataagagcactgacattgaacacaatgacaaaggatgctgaaagaggcaagctgaagaggagggcaatcgcaacgcccgggatgcaaatcagaggtttcgtgcattttgtagaagcactagcgaggagcatctgtgagaaacttgagcaatctggcctccctgtcggagggaatgagaagaaagctaaattggcaaatgttgtgagaaagatgatgactaattcacaagatacagagctctccttcacaattactggggacaacaccaaatggaatgagaatcaaaacccccggatgtttctagcaatgataacatacattacaagaaaccagccagaatggtttagaaatgtcttaagcattgctcctataatgttctcaaacaagatggcgagattaggaaaagggtacatgttcgaaagtaagagtatgaagttacggacacaagtaccagcggaaatgctcgcaaatattgacctgaaatacttcaacaaatcaacaagagagaaaatcgagaaaataagacctctactgatagatggtacagcctcattgagtcctggaatgatgatgggcatgttcaacatgttgagtacagtcttaggagtctcaattctgaatctcgggcagaagaagtacactaaaaccacatattggtgggacggactccaatcctcagatgacttcgccctcatagtgaatgcaccgaatcatgagggaatacaggcaggagtagataggttctatagaacctgcaaattagttgggataaacatgagcaagaagaaatcctacataaatcggacaggaacattcgaattcacaagctttttctaccgctatggattcgtagctaatttcagtatggagttgcccagttttggagtgtccgggattaatgagtcagctgacatgagcattggtgttacagtaataaaaaacaatatgataaacaatgatcttggaccagcaacagcccaaatggcccttcagctatttatcaaagactacagatacacataccgatgtcacaggggtgattcgcagattcaaacgaggagagcattcgagctgaaaaaactgtgggagcagacccgttcgaaagcaggactgttggtttcagatggagggccaaacctgtacaatatccggaacctccacattccagaggtctgcttgaaatgggaattgatggatgaagactaccaaggcaggttgtgtaatcctatgaacccgtttgtcagccataaggaaattgattcagtcaacagtgctgtggtgatgccagctcatggcccagccaaaagcatggaatatgatgccgttgcaaccacacattcatggattcctaagaggaatcgctccattctcaacaccagccaaagggggattcttgaggacgaacagatgtacaagaagtgctgcaacctattcgaaaagttcttccccagcagttcgtacaggaggccagttggaatttccagcatggtggaggccatggtgtctagggcccgaattgatgcacgaattgacttcgaatctggaaggattaagaaagaagagtttgctgagatcatgaagatctgttccaccattgaagagctcagacggcaaaaatag
>KP765786_A/Guangzhou/39715/2014(H5N6)_PB1
atggatgtcaacccga---ctttacttttcttgaaagtgccagtgcaaaatgctataagtaccacattcccttatactggggaccctccatacagccatggaacagggacagggtacaccatggacacagtaaacagaacacaccaatattcagaaaagggggagtggacaacaaacacagagaccggggcaccccaactcaacccgattgatggaccattacctgaggataacgagcccagtgggtatgcgcaaacagattgtgtgttagaagcaatggctttccttgaagaatcccacccaggaatctttgaaaattcgtgccttgaaacgatggaaattgtccaacaaacaagagtggacaaactgacccaaggtcgccagacttatgactggacattgaatagaaaccaaccggctgcaactgctttggccaacactatagaaatcttcagatcaaacggtctgacagcaaatgagtccggacgcctaatagatttcctcaaggatgtgatggaatcaatggataaggaagaaatggagataacaacacatttccagagaaagagaagagtaagggacaacatgaccaagaagatggtaacgcaaagaacaatcgggaagaaaaaacaaaggctgaacaagaggagctacctgataagagcgctgacactgaacacaatgaccaaggatgcagaaagaggcaaattgaagaggcgtgcaattgcaacacccggaatgcaaatcagagggttcgtgtacttcgttgaaacactagcgaggagtatctgtgagaaacttgagcaatctggactcccagtcggagggaatgagaagaaagctaaactggcaaatgtcgtgaggaagatgatgaccaactcacaggatactgaactctcctttacaattactggggacaatacaaaatggaatgagaatcaaaatcctaggatgtttctggcaatgataacgtacatcacaaggaaccagccagaatggtttcgaaatgttctaagcattgcccctataatgttttcaaacaaaatggcgaggctagggaaaggatacatgttcgaaagtaagagcatgaagttacgaacacaaataccagcagaaatgcttgcaaacattgaccttaaatacttcaatgaatcaacaaaaaagaaaattgagaagataagacctctattaatagatggtacagcctcattgagccctggaatgatgatgggcatgttcaacatgctgagtacagtcctaggggtttcaatcctaaatcttggacagaaaagatacaccaaaaccacatattggtgggacgggcttcaatcctctgatgatttcgctctcattataaatgccccgaatcatgaaggaatacaagcaggggtggataggttttatagaacttgtaaactagttgggatcaatatgagcaagaagaagtcttacataaatcggacagggacatttgaattcacgagcttcttctaccgctatggattcgtagccaatttcagtatggagctgcccagttttggagtgtctggaattaatgagtcggccgacatgagcattggtgttacagtgataaagaacaatatgataaacaacgaccttgggccagcaacagctcagatggctcttcagctattcatcaaggactacagatacacataccgatgccacaggggagatacgcaaatccaaacgaggagatcattcgagctgaagaagctatgggaacaaacccgttcaaaggcaggactattggtttcagatggaggaccaaacttatacaatatccgaaatctccatattcctgaggtctgcttgaaatgggaattgatggatgaagactaccaaggtagactgtgcaatcctctgaatccattcgtcagccatagggaaattgaatctgtcaacaatgctatagtaatgccagctcatggcccggccaagggtatggaatatgatgccgtagcaaccacacattcatggattcctaaaaggaatcgttccattctcaacacaagtcagagggggattcttgaggatgaacagatgtaccaaaagtgctgcaatctattcgagaaattctttcccagtagttcgtatcggagaccagttggaatttccagtatggtggaggccatggtttctcgggctagaattgacgcacgaattgatttcgagtctggaaggattaagaaagaagagtttgctgagatcatgaagatctgttccaccattgaagagctcagacggcaaaaatag
>KJ633806_A/Zhejiang/DTID-ZJU01/2013(H7N9)_PB1
atggatgtcaatccga---ctttacttttcttgaaagtgccagtgcaaaatgctataagtaccactttcccttatactggagaccctccatacagccatggaacaggaacaggatacaccatggacacagtcaacagaacacataaatactcagaaaaaggaaagtggacaacgaacacagagactggagcaccccaactcaatccaattgatggaccattacccgaggacaacgagccgagtgggtatgcacaaacggattgtgtattggaagcaatggctttccttgaagaatctcacccagggatctttgaaaactcgtgtctcgaaacgatggaaattgttcagcaaacaagagtggataaactgacccaaggccgccagacctatgactggacgttgaatagaaatcagccggctgctaccgcattggccaacactatagaggtattcagatcgaatggcctgacagccaatgaatcaggaaggttgatcgatttcctcaaggacgtgatggattcaatggataaggaagaaatggagattacaacacatttccagaggaagaggagagtgagggacaacatgaccaagaaaatggtcacacagagaacaataggaaagaaaaaacaaagactgaacaaaaggagctacctaataagagcactgacattgaacacaatgacaaaggatgctgaaagaggcaagctgaaaaggagggcaatcgcaacacccgggatgcaaatcagaggattcgtgtattttgtagaagcactagcgaggagcatctgtgagaaacttgagcaatctggcctccctgtcggagggaatgagaagaaagctaaattggcaaatgttgtaaggaagatgatgactaattcacaagatacagagctctccttcacaattactggggacaacaccaaatggaatgagaatcaaaacccccggatgtttctagcaatgataacatacatcacaagaaaccagccagaatggtttagaaatgtcttaagcattgctcctataatgttctcaaacaagatggcgagattaggaaaagggtacatgttcgaaagtaagagtatgaagttacggacacaagtaccagcggaaatgctcgcaaatattgacctgaaatacttcaacaaatcaacaagagagaaaatcgagaaaataagacctctactgatagatggcacagcctcattgagtcctggaatgatgatgggcatgttcaacatgttgagtacagtcttaggagtttcaattctgaatctcgggcagaagaagtacaccaaaaccacatattggtgggacggactccaatcctcagatgacttcgccctcatagtgaatgcaccgaatcatgagggaatacaggcaggagtagataggttctatagaacctgcaaattagttgggataaacatgagcaagaagaaatcctacataaatcggacaggaacattcgaattcacaagctttttctaccgctatggattcgtagctaacttcagtatggagttgcccagttttggagtgtccgggattaatgagtcagctgacatgagcgttggtgttacagtaataaagaacaatatgataaacaacgatcttggaccagcaacagcccaaatggcccttcagctatttatcaaagactacagatacacataccgatgtcacaggggtgatacgcaaattcaaacgaggagagcattcgagctgaagaagctgtgggagcagacccgttcgaaggcaggactgttggtttcagatggagggccaaacctgtacaatatccggaacctccacattccagaggtctgcttgaaatgggaattgatggatgaagactaccaaggcaggttgtgtaatcctatgaacccgtttgtcagtcataaggaaattgattcagtcaacaatgctgtggtgatgccagctcatggcccagccaaaagcatggagtatgatgccgttgcaaccacacattcatggattcctaagaggaatcgctccattctcaacaccagccaaagggggattcttgaggacgaacagatgtaccagaagtgctgcaacctattcgaaaagttcttccccagcagttcgtacaggaggccagttggaatttccagcatggtggaggccatggtgtctagggcccgaattgatgcacgaattgacttcgaatctggaaggattaagaaagaagagttcgctgagatcatgaagatctgttccaccattgaagagctcagacggcaaaaatag
>A/Jiangxi-Donghu/346-2/2013(H10N8)_PB1
atggatgtcaacccga---ctttacttttcttgaaagtgccagcgcaaaatgccataagtacaacgttcccttatactggagaccctccatacagccatggaacaggaacaggatacaccatggacacagtcaacagaacacataaatactcagaaaatggaaagtggacaacgaacacagagactggagcaccccaactaaatccgattgatggaccattgcctgaggacaacgagccaagtgggtatgcacaaacggattgcgtattggaagcaatggctttccttgaagaatctcacccagggatctttgaaaactcgtgtctcgaaactatggaaattgttcagcaaacaagagtggataaactgacccaaggccgccagacctatgactggacgttgaatagaaatcagccggctgctactgcattggccaatactatagaggtattcagatcgaatggcctaaccgccaatgaatcaggaaggttgatcgatttcctcaaggatgtgatggattcaatggataaggaagaaatggagattacaacacatttccagaggaagaggagagtgagggacaatatgaccaagaaaatggtcacacagagaacaatagggaagaaaaaacaaaggctgaacaaaaggagctacctaataagagcattgacattgaacacaatgacaaaggatgctgaaagaggcaagttgaaaaggagggcaatcgcaacacccgggatgcaaatcagaggattcgtgtattttgtagaagcactagcgaggagcatctgtgagaaacttgagcaatctggcctccctgtcggagggaatgagaaaaaggctaaactggcaaatgttgtgagaaagatgatggctaattcacaagatacagagctctccttcacaattactggagacaacaccaaatggaatgagaatcaaaacccccggatgtttctagcaatgataacatacatcacaagaaaccagccagagtggtttagaaatgtcttaagcattgctcctataatgttctcaaacaagatggcgagattagggaaaggatacatgttcgaaagtaagagtatgaagttacggacacaagtaccagcggaaatgctcgcaaatattgacctgaaatatttcaacaaatcaacaagagagaaaatcgagaaaataagacctctactgatagatggcacagcctcattgagtcctggaatgatgatgggcatgttcaacatgctgagtacagtcttgggagtttcaattctgaatctcgggcagaagaagtacaccaaaaccacatattggtgggatggactccaatcctcagatgacttcgccctcatagtgaatgcaccgaatcatgagggaatacaggcaggagtggataggttctatagaacctgcaaactagttgggataaatatgagcaagaagaaatcctacataaatcggacaggaacattcgaattcacaagctttttctaccgctatggatttgtagctaacttcagtatggagttgcccagttttggagtgtccgggataaatgagtcagctgacatgagcatcggtgttacagtaataaagaacaatatgataaacaacgatcttggaccagcaacagctcagatggcccttcagctatttatcaaagactacagatacacataccgatgtcacaggggtgatacacaaattcaaacgaggagagcattcgagctgaagaagctgtgggagcagacccgttcgaaggcaggactgttggtttcagatggagggccaaacctgtacaatatccggaacctccacattccagaggtctgcttgaaatgggaattgatggatgaagactaccagggcaggctgtgtaatcctatgaatccgtttgtcagtcataaggaaattgattcagtcaatagtgctgtggtgatgccagctcatggcccagccaaaagcatggagtatgatgccgttgcaactacacattcatggattcctaagaggaatcgctccattctcaataccagccaaagggggatccttgaggatgaacagatgtaccagaagtgctgcaacctattcgaaaagttcttccccagcagttcataccggaggccagttggaatttccagcatggtggaggccatggtttctagggcccgaattgatgcacgaattgacttcgaatctggaaggattaagaaagaagagtttgctgagatcatgaagatctgttccaccattgaagagctcagacggcaaaattag
>FJ966080_A/California/04/2009(H1N1)_PB1
atggatgtcaatccga---ctctacttttcctaaaaattccagcgcaaaatgccataagcaccacattcccttatactggagatcctccatacagccatggaacaggaacaggatacaccatggacacagtaaacagaacacaccaatactcagaaaagggaaagtggacgacaaacacagagactggtgcaccccagctcaacccgattgatggaccactacctgaggataatgaaccaagtgggtatgcacaaacagactgtgttctagaggctatggctttccttgaagaatcccacccaggaatatttgagaattcatgccttgaaacaatggaagttgttcaacaaacaagggtagataaactaactcaaggtcgccagacttatgattggacattaaacagaaatcaaccggcagcaactgcattggccaacaccatagaagtctttagatcgaatggcctaacagctaatgagtcaggaaggctaatagatttcttaaaggatgtaatggaatcaatgaacaaagaggaaatagagataacaacccactttcaaagaaaaaggagagtaagagacaacatgaccaagaagatggtcacgcaaagaacaatagggaagaaaaaacaaagactgaataagagaggctatctaataagagcactgacattaaatacgatgaccaaagatgcagagagaggcaagttaaaaagaagggctatcgcaacacctgggatgcagattagaggtttcgtatactttgttgaaactttagctaggagcatttgcgaaaagcttgaacagtctgggctcccagtagggggcaatgaaaagaaggccaaactggcaaatgttgtgagaaagatgatgactaattcacaagacacagagatttctttcacaatcactggggacaacactaagtggaatgaaaatcaaaatcctcgaatgttcctggcgatgattacatatatcaccagaaatcaacccgagtggttcagaaacatcctgagcatggcacccataatgttctcaaacaaaatggcaagactagggaaagggtacatgttcgagagtaaaagaatgaagattcgaacacaaataccagcagaaatgctagcaagcattgacctgaagtacttcaatgaatcaacaaagaagaaaattgagaaaataaggcctcttctaatagatggcacagcatcactgagtcctgggatgatgatgggcatgttcaacatgctaagtacggtcttgggagtctcgatactgaatcttggacaaaagaaatacaccaagacaatatactggtgggatgggctccaatcatccgacgattttgctctcatagtgaatgcaccaaaccatgagggaatacaagcaggagtggacagattctacaggacctgcaagttagtgggaatcaacatgagcaaaaagaagtcctatataaataagacagggacatttgaattcacaagctttttttatcgctatggatttgtggctaattttagcatggagctacccagctttggagtgtctggagtaaatgaatcagctgacatgagtattggagtaacagtgataaagaacaacatgataaacaatgaccttggacctgcaacggcccagatggctcttcaattgttcatcaaagactacagatacacatataggtgccataggggagacacacaaattcagacgagaagatcatttgagttaaagaagctgtgggatcaaacccaatcaaaagtagggctattagtatcagatggaggaccaaacttatacaatatacggaatcttcacattcctgaagtctgcttaaaatgggagctaatggatgatgattatcggggaagactttgtaatcccctgaatccctttgtcagtcataaagagattgattctgtaaacaatgctgtggtaatgccagcccatggtccagccaaaagcatggaatatgatgccgttgcaactacacattcctggattcccaagaggaatcgttctattctcaacacaagccaaaggggaattcttgaggatgaacagatgtaccagaagtgctgcaatctattcgagaaatttttccctagcagttcatataggagaccggttggaatttctagcatggtggaggccatggtgtctagggcccggattgatgccagggtcgacttcgagtctggacggatcaagaaagaagagttctctgagatcatgaagatctgttccaccattgaagaactcagacggcaaaaataa
>gi|699978890|gb|KM873636.1|_Influenza_A_virus_(A/cat/Sichuan/SC18/2014(H5N6))_segment_2_polymerase_PB1_(PB1)_gene_complete_cds
atggatgtcaacccga---ctttacttttcttgaaagtgccagtgcaaaatgctataagtaccacattcccttatactggagaccctccatacagccatggaacagggacagggtacaccatggacacagtcaacagaacacaccaatattcagaaaagggggagtggacaacaaacacagagaccggagcaccccaacttaacccgattgatggaccattacctgaggataacgagcccagtgggtatgcacaaacagattgtgtattagaggcaatggctttccttgaagaatcccacccaggaatctttgaaaattcgtgccttgaaacgatggaaattgtccaacaaacaagagtggacaaactgacccaaggccgccagacttatgactggacattgaatagaaaccaaccggctgcaactgctttggccaacactatagaaattttcagatcaaacggtctgacagcaaatgaatcgggacgcctaatagatttcctcaaggatgtaatggaatcaatggataaggaagaaatggagataacaacacatttccagagaaagagaagagtgagggacaacatgaccaagaaaatggtaacgcaaagaacaatcgggaagaaaaaacaaaggctgaacaaaaggagttacctgataagagcgctgacactgaacacaatgaccaaggatgcagaaagaggcaaattgaagaggcgagcgattgcaacacccggaatgcaaatcagaggattcgtgtacttcgttgaaacactagcgaggagtatttgtgagaaacttgagcaatctggcctcccagtcggagggaatgagaagaaagctaaactggcaaacgtcgtgaggaagatgatgaccaactcacaggatactgaactctcctttacaattactggggacaatacaaaatggaatgagaatcaaaatcctaggatgtttctggcaatgataacgtacatcacaaggaaccagccagaatggtttcgaaatgttctaagcattgcccctataatgttttcaaacaaaatggcgaggctagggaaagggtacatgttcgaaagtaagagcatgaagttacgaacacaaataccagcagaaatgcttgcaaacattgaccttaaatacttcaatgaatcaacgaagaagaaaattgagaagataagacctctattaatagatggtacagcctcattgagccctggaatgatgatgggcatgttcaacatgctgagtacagtcctaggagtttcaattctaaatcttggacagaaaaaatacaccaaaaccacatattggtgggacgggctccaatcctctgatgatttcgctctcattataaatgccccgaatcatgaaggaatacaagcaggggtggataggttctatagaacttgtaaactagttgggattaatatgagcaagaagaagtcttacataaatcggacagggacatttgaattcactagctttttctaccgttatggattcgtagccaatttcagtatggagctgcccagttttggagtgtctggaattaatgagtcggccgacatgagcattggtgttacagtgataaagaacaatatgataaacaacgaccttgggccagcaacagctcagatggctcttcagctattcatcaaggactacaggtacacataccgatgccacaggggagatacgcaaatccaaacgaggagatcattcgagctgaagaagctatgggaacaaacccgttcaaaggcaggactcttggtctcagatggaggaccaaatctatacaatatccgaaatctccatattcctgaggtctgcttgaaatgggaattgatggatgaagactacaagggtagactgtgcaatcctctgaatccattcgtcagccataaggaaattgaatctgtcaacaatgctatagtaatgccaactcatggcccggccaagagtatggaatatgatgccgtagcaaccacacattcatggattcctaaaaggaatcgttccattctcaacacaagtcaaaggggaattcttgaggatgaacagatgtaccaaaagtgctgcaatctattcgagaaattctttcccagtagttcatatcggagaccagttggaatttccagtatggtggaggccatggtttctcgggctcgaattgacgcacgaattgatttcgagtctggaaggattaagaaagaagagtttgctgagatcatgaagatctgttccaccattgaagagctcagacggcaaaaatag
>gi|673249689|gb|KM251526.1|_Influenza_A_virus_(A/duck/Sichuan/NCXJ16/2014(H5N6))_segment_2_polymerase_PB1_(PB1)_and_PB1-F2_protein_(PB1-F2)_genes_complete_cds_gi|673249692|gb|KM251527.1|_Influenza_A_s
atggatgtcaacccga---ctttacttttcttgaaagtgccagtgcaaaatgctataagtaccacattcccttatactggagaccctccatacagccatggaacagggacagggtacaccatggacacagtcaacagaacacaccaatattcagaaaagggggagtggacaacaaacacagagaccggagcaccccaacttaacccgattgatggaccattacctgaggataacgagcccagtgggtatgcacaaacagattgtgtattagaggcaatggctttccttgaagaatcccacccaggaatctttgaaaattcgtgccttgaaacgatggaaattgtccaacaaacaagagtggacaaactgacccaaggccgccagacttatgactggacattgaatagaaaccaaccggctgcaactgctttggccaacactatagaaattttcagatcaaacggtctgacagcaaatgaatcgggacgcctaatagatttcctcaaggatgtgatggaatcaatggataaggaagaaatggagataacaacacatttccagagaaagagaagagtgagggacaacatgaccaagaaaatggtaacgcaaagaacaatcgggaagaaaaaacaaaggctgaacaaaaggagttacctgataagagcgctgacactgaacacaatgaccaaggatgcagaaagaggcaaattgaagaggcgagcgattgcaacacccggaatgcaaatcagaggattcgtgtacttcgttgaaacactagcgaggagtatttgtgagaaacttgagcaatctggcctaccagtcggagggaatgagaagaaagctaaactggcaaacgtcgtgaggaagatgatgaccaactcacaggatactgaactctcctttacaattactggggacaatacaaaatggaatgagaatcaaaatcctaggatgtttctggcaatgataacgtacatcacaaggaaccagccagaatggtttcgaaatgttctaagcattgcccctataatgttttcaaacaaaatggcgaggctagggaaagggtacatgttcgaaagtaagagcatgaagttacgaacacaaataccagcagaaatgcttgcaaacattgaccttaaatacttcaatgaatcaacgaagaagaaaattgagaagataagacctctattaatagatggtacagcctcattgagccctggaatgatgatgggcatgttcaacatgctgagtacagtcctaggagtttcaattctaaatcttggacagaaaaaatacaccaaaaccacatattggtgggacgggctccaatcctctgatgatttcgctctcattataaatgccccgaatcatgaaggaatacaagcaggggtggataggttctatagaacttgtaaactagttgggattaatatgagcaagaagaagtcttacataaatcggacagggacatttgaattcactagctttttctaccgttatggattcgtagccaatttcagtatggagctgcccagttttggagtgtctggaattaatgagtcggccgacatgagcattggtgttacagtgataaagaacaatatgataaacaacgaccttgggccagcaacagctcagatggctcttcagctattcatcaaggactacaggtacacataccgatgccacaggggagatacgcaaatccaaacgaggagatcattcgagctgaagaagctatgggaacaaacccgttcaaaggcaggactcttggtctcagatggaggaccaaatctatacaatatccgaaatctccatattcctgaggtctgcttgaaatgggaattgatggatgaagactacaagggtagactgtgcaatcctctgaatccattcgtcagccataaggaaattgaatctgtcaacaatgctatagtaatgccaactcatggcccggccaagagtatggaatatgatgccgtagcaaccacacattcatggattcctaaaaggaatcgttccattctcaacacaagtcaaaggggaattcttgaggatgaacagatgtaccaaaagtgctgcaatctattcgagaaattctttcccagtagttcatatcggagaccagttggaatttccagtatggtggaggccatggtttctcgggctcgaattgacgcacgaattgatttcgagtctggaaggattaagaaagaagagtttgctgagatcatgaagatctgttccaccattgaagagctcagacggcaaaaatag
>gi|673249695|gb|KM251528.1|_Influenza_A_virus_(A/environment/Sichuan/NCLL1/2014(H5N6))_segment_2_polymerase_PB1_(PB1)_and_PB1-F2_protein_(PB1-F2)_genes_complete_cds
atggatgtcaacccga---ctttacttttcttgaaagtgccagtgcaaaatgctataagtaccacattcccttatactggagaccctccatacagccatggaacagggacagggtacaccatggacacagtcaacagaacacaccaatattcagaaaagggggagtggacaacaaacacagagaccggagcaccccaacttaacccgattgatggaccattacctgaggataacgagcccagtgggtatgcacaaacagattgtgtattagaggcaatggctttccttgaagaatcccacccaggaatctttgaaaattcgtgccttgaaacgatggaaattgtccaacaaacaagagtggacaaactgacccaaggccgccagacttatgactggacattgaatagaaaccaaccggctgcaactgctttggccaacactatagaaattttcagatcaaacggtctgacagcaaatgaatcgggacgcctaatagatttcctcaaggatgtgatggaatcaatggataaggaagaaatggagataacaacacatttccagagaaagagaagagtgagggacaacatgaccaagaaaatggtaacgcaaagaacaatcgggaagaaaaaacaaaggctgaacaaaaggagttacctgataagagcgctgacactgaacacaatgaccaaggatgcagaaagaggcaaattgaagaggcgagcgattgcaacacccggaatgcaaatcagaggattcgtgtacttcgttgaaacactagcgaggagtatttgtgagaaacttgagcaatctggcctcccagtcggagggaatgagaagaaagctaaactggcaaacgtcgtgaggaagatgatgaccaactcacaggatactgaactctcctttacaattactggggacaatacaaaatggaatgagaatcaaaatcctaggatgtttctggcaatgataacgtacatcacaaggaaccagccagaatggtttcgaaatgttctaagcattgcccctataatgttttcaaacaaaatggcgaggctagggaaagggtacatgttcgaaagtaagagcatgaagttacgaacacaaataccagcagaaatgcttgcaaacattgaccttaaatacttcaatgaatcaacgaagaagaaaattgagaagataagacctctattaatagatggtacagcctcattgagccctggaatgatgatgggcatgttcaacatgctgagtacagtcctaggagtttcaattctaaatcttggacagaaaaaatacaccaaaaccacatattggtgggacgggctccaatcctctgatgacttcgctctcattataaatgccccgaatcatgaaggcatacaagcaggggtggataggttctatagaacttgtaaactagttgggattaatatgagcaagaagaagtcttacataaatcggacagggacatttgaattcactagctttttctaccgttatggattcgtagccaatttcagtatggagctgcccagttttggagtgtctggaattaatgagtcggccgacatgagcattggtgttacagtgataaagaacaatatgataaacaacgaccttgggccagcaacagctcagatggctcttcagctattcatcaaggactacaggtacacataccgatgccacaggggagatacgcaaatccaaacgaggagatcattcgagctgaagaagctatgggaacaaacccgttcaaaggcaggactcttggtctcagatggaggaccaaatctatacaatatccgaaatctccatattcctgaggtctgcttgaaatgggaattgatggatgaagactacaagggtagactgtgcaatcctctgaatccattcgtcagccataaggaaattgaatctgtcaacaatgctatagtaatgccaactcatggcccggccaagagtatggaatatgatgccgtagcaaccacacattcatggattcctaaaaggaatcgttccattctcaacacaagtcaaaggggaattcttgaggatgaacagatgtaccaaaagtgctgcaatctattcgagaaattctttcccagtagttcatatcggagaccagttggaatttccagtatggtggaggccatggtttctcgggctcgaattgacgcacgaattgatttcgagtctggaaggattaagaaagaagagtttgctgagatcatgaagatctgttccaccattgaagagctcagacggcaaaaatag
>gi|673249680|gb|KM251523.1|_Influenza_A_virus_(A/chicken/Sichuan/NCJPL1/2014(H5N6))_segment_2_polymerase_PB1_(PB1)_and_PB1-F2_protein_(PB1-F2)_genes_complete_cds_gi|673249683|gb|KM251524.1|_Influenzas
atggatgtcaacccga---ctttacttttcttgaaagtgccagtgcaaaatgctataagtaccacattcccttatactggagaccctccatacagccatggaacagggacagggtacaccatggacacagtcaacagaacacaccaatattcagaaaagggggagtggacaacaaacacagagaccggagcaccccaacttaacccgattgatggaccattacctgaggataacgagcccagtgggtatgcacaaacagattgtgtattagaggcaatggctttccttgaagaatcccacccaggaatctttgaaaattcgtgccttgaaacgatggaaattgtccaacaaacaagagtggacaaactgacccaaggccgccagacttatgactggacattgaatagaaaccaaccggctgcaactgctttggccaacactatagaaattttcagatcaaacggtctgacagcaaatgaatcgggacgcctaatagatttcctcaaggatgtaatggaatcaatggataaggaagaaatggagataacaacacatttccagagaaagagaagagtgagggacaacatgaccaagaaaatggtaacgcaacgaacaatcgggaagaaaaaacaaaggctgaacaaaaggagttacctgataagagcgctgacactgaacacaatgaccaaggatgcagaaagaggcaaattgaagaggcgagcgattgcaacacccggaatgcaaatcagaggattcgtgtacttcgttgaaacactagcgaggagtatttgtgagaaacttgagcaatctggcctaccagtcggagggaatgagaagaaagctaaactggcaaacgtcgtgaggaagatgatgaccaactcacaggatactgaactctcctttacaattactggggacaatacaaaatggaatgagaatcaaaatcctaggatgtttctggcaatgataacgtacatcacaaggaaccagccagaatggtttcgaaatgttctaagcattgcccctataatgttttcaaacaaaatggcgaggctagggaaagggtacatgttcgaaagtaagagcatgaagttacgaacacaaataccagcagaaatgcttgcaaacattgaccttaaatacttcaatgaatcaacgaagaagaaaattgagaagataagacctctattaatagatggtacagcctcattgagccctggaatgatgatgggcatgttcaacatgctgagtacagtcctaggagtttcaattctaaatcttggacagaaaaaatacaccaaaaccacatattggtgggacgggctccaatcctctgatgatttcgctctcattataaatgccccgaatcatgaaggaatacaagcaggggtggataggttctatagaacttgtaaactagttgggattaatatgagcaagaagaagtcttacataaatcggacagggacatttgaattcactagctttttctaccgttatggattcgtagccaatttcagtatggagctgcccagttttggagtgtctggaattaatgagtcggccgatatgagcattggtgttacagtgataaagaacaatatgataaacaacgaccttgggccagcaacagctcagatggctcttcagctattcatcaaggactacaggtacacataccgatgccacaggggagatacgcaaatccaaacgaggagatcattcgagctgaagaagctatgggaacaaacccgttcaaaggcaggactcttggtctcagatggaggaccaaatctatacaatatccgaaatctccatattcctgaggtctgcttgaaatgggaattgatggatgaagactacaagggtagactgtgcaatcctctgaatccattcgtcagccataaggaaattgaatctgtcaacaatgctatagtaatgccaactcatggcccggccaagagtatggaatatgatgccgtagcaaccacacattcatggattcctaaaaggaatcgttccattctcaacacaagtcaaaggggaattcttgaggatgaacagatgtaccaaaagtgctgcaatctattcgagaaattctttcccagtagttcatatcggagaccagttggaatttccagtatggtggaggccatggtttctcgggctcgaattgacgcacgaattgatttcgagtctggaaggattaagaaagaagagtttgctgagatcatgaagatctgttccaccattgaagagctcagacggcaaaaatag
>gi|673249686|gb|KM251525.1|_Influenza_A_virus_(A/duck/Sichuan/NCXJ15/2014(H5N6))_segment_2_polymerase_PB1_(PB1)_and_PB1-F2_protein_(PB1-F2)_genes_complete_cds
atggatgtcaacccga---ctttacttttcttgaaagtgccagtgcaaaatgctataagtaccacattcccttatactggagaccctccatacagccatggaacagggacagggtacaccatggacacagtcaacagaacacaccaatattcagaaaagggggagtggacaacaaacacagagaccggagcaccccaacttaacccgattgatggaccattacctgaggataacgagcccagtgggtatgcacaaacagattgtgtattagaggcaatggctttccttgaagaatcccacccaggaatctttgaaaattcgtgccttgaaacgatggaaattgtccaacaaacaagagtggacaaactgacccaaggccgccagacttatgactggacattgaatagaaaccaaccggctgcaactgctttggccaacactatagaaattttcagatcaaacggtctgacagcaaatgaatcgggacgcctaatagacttcctcaaggatgtgatggaatcaatggataaggaagaaatggagataacaacacatttccagagaaagagaagagtgagggacaacatgaccaagaaaatggtaacgcaaagaacaatcgggaagaaaaaacaaaagctgaacaaaaggagttacctgataagagcgctgacactgaacacaatgaccaaggatgcagaaagaggcaaattgaagaggcgagcgattgcaacacccggaatgcaaatcagaggattcgtgtacttcgttgaaacactagcgaggagtatttgtgagaaacttgagcaatctggcctcccagtcggagggaatgagaagaaagctaaactggcaaacgtcgtgaggaagatgatgaccaactcacaggatactgaactctcctttacaattactggggacaatacaaaatggaatgagaatcaaaatcctaggatgtttctggcaatgataacgtacatcacaaggaaccagccagaatggtttcggaatgttctaagcattgcccctataatgttttcaaacaaaatggcgaggctagggaaagggtacatgttcgaaagtaagagcatgaagttacgaacacaaataccagcagaaatgcttgcaaacattgaccttaaatacttcaatgaatcaacgaagaagaaaattgagaagataagacctctattaatagatggtacagcctcattgagccctggaatgatgatgggcatgttcaacatgctgagtacagtcctaggagtttcaattctaaatcttggacagaaaaaatacaccaaaaccacatattggtgggacgggctccaatcctctgatgatttcgctctcattataaatgccccgaatcatgaaggaatacaagcaggggtggataggttctatagaacttgtaaactagttgggattaatatgagcaagaagaagtcttacataaatcggacagggacatttgaattcactagctttttctaccgttatggattcgtagccaatttcagtatggagctgcccagttttggagtgtctggaattaatgagtcggccgacatgagcattggtgttacagtgataaagaacaatatgataaacaacgaccttgggccagcaacagctcagatggctcttcagctattcatcaaggactacaggtacacataccgatgccacaggggagatacgcaaatccaaacgaggagatcattcgagctgaagaagctatgggaacaaacccgttcaaaggcaggactcttggtctcagatggaggaccaaatctatacaatatccgaaatctccatattcctgaggtctgcttgaaatgggaattgatggatgaagactacaagggtagactgtgcaatcctctgaatccattcgtcagccataaggaaattgaatctgtcaacaatgctatagtaatgccaactcatggcccggccaagagtatggaatatgatgccgtagcaaccacacattcatggattcctaaaaggaatcgttccattctcaacacaagtcaaaggggaattcttgaggatgaacagatgtaccaaaagtgctgcaatctattcgagaaattctttcccagtagttcatatcggagaccagttggaatttccagtatggtggaggccatggtttctcgggctcgaattgacgcacgaattgatttcgagtctggaaggattaagaaagaagagtttgctgagatcatgaagatctgttccaccattgaagagctcagacggcaaaaatag
>gi|645170329|gb|KJ807775.1|_Influenza_A_virus_(A/chicken/Zhejiang/6C2/2013(H5N6))_segment_2_polymerase_PB1_(PB1)_gene_complete_cds
atggatgtcaacccga---ctttacttttcttgaaagtgccagtgcaaaatgctataagtaccacattcccttatactggagaccctccatacagccatggaacagggacagggtacaccatggacacagtcaacagaacacaccaatattcagaaaagggggagtggacaacaaacacagagaccggagcaccccaacttaacccgattgatggaccattacctgaggataacgagcccagtgggtatgcacaaacagattgtgtattagaggcaatggctttccttgaagaatcccacccaggaatctttgaaaattcgtgccttgaaacgatggaaattgtccaacaaacaagagtggacaaactgacccaaggtcgccagacttatgactggacattgaatagaaaccaaccggctgcaactgctttggccaacactatagaaattttcagatcaaacggtctgacagcaaatgaatcgggacgcctaatagatttcctcaaggatgtgatggaatcaatggataaggaagaaatggagataacaacacatttccagagaaagagaagagtaagggacaacatgaccaagaaaatggtaacgcaaagaacaatcgggaagaaaaaacaaaggctgaacaaaaggagttacctgataagagcgctgacactgaacacaatgaccaaggatgcagaaagaggcaaattgaagaggcgagcaattgcaacacccggaatgcaaatcagaggattcgtgtacttcgttgaaacactagcgaggagtatttgtgagaaacttgagcaatctggcctcccagtcggagggaatgagaagaaagctaaactggcaaacgtcgtgaggaagatgatgaccaactcacaggatactgaactctcctttacaattactggggacaatacaaaatggaatgagaatcaaaatcctaggatgtttctggcaatgataacgtacatcacaaggaaccagccagaatggtttcgaaatgttctaagcattgcccctataatgttttcaaacaaaatggcgaggctagggaaagggtacatgttcgaaagtaagagcatgaagttacgaacacaaataccagcagaaatgcttgcaaacattgaccttaaatacttcaatgaatcaacgaagaagaaaattgagaagataagacctctattaatagatggtacagcctcattgagccctggaatgatgatgggcatgttcaacatgctgagtacagtcctaggagtttcaattctaaatcttggacagaaaagatacaccaaaaccacatattggtgggacgggctccaatcctctgatgatttcgctctcattataaatgccccgaatcatgaaggaatacaagcaggggtggataggttttatagaacttgtaaactagttgggattaatatgagcaagaagaagtcttacataaatcggacagggacatttgaattcactagctttttctaccgttatggattcgtagccaatttcagtatggagctgcccagttttggagtgtctggaattaatgagtcggccgacatgagcattggtgttacagtgataaagaacaatatgataaacaacgaccttgggccagcaacagctcagatggctcttcagctattcatcaaggactacaggtacacataccgatgccacaggggagatacgcaaatccaaacgaggagatcattcgagctgaagaagctatgggaacaaacccgttcaaaggcaggactcttggtctcagatggaggaccaaatctatacaatatccgaaatctccatattcctgaggtctgcttgaaatgggaattgatggatgaagactacaagggtagactgtgcaatcctctgaatccattcgtcagccataaggaaattgaatctgtcaacaatgctatagtaatgccaactcatggcccggccaagagtatggaatatgatgccgtagcaaccacacattcatggattcctaaaaggaatcgttccattctcaacacaagtcaaaggggaattcttgaggatgaacagatgtaccaaaagtgctgcaatctattcgagaaattctttcccagtagttcgtatcggagaccagttggaatttccagtatggtggaggccatggtttctcgggctcgaattgacgcacgaattgatttcgagtctggaaggattaagaaagaagagtttgctgagatcatgaagatctgttccaccattgaagagctcagacggcaaaaatag
>gi|645170352|gb|KJ807776.1|_Influenza_A_virus_(A/duck/Zhejiang/6D2/2013(H5N6))_segment_2_polymerase_PB1_(PB1)_gene_complete_cds
atggatgtcaacccga---ctttacttttcttgaaagtgccagtgcaaaatgctataagtaccacattcccttatactggagaccctccatacagccatggaacagggacagggtacaccatggacacagtcaacagaacacaccaatattcagaaaagggggagtggacaacaaacacagagaccggagcaccccaacttaacccgattgatggaccattacctgaggataacgagcccagtgggtatgcacaaacagattgtgtattagaggcaatggctttccttgaagaatcccacccaggaatctttgaaaattcgtgccttgaaacgatggaaattgtccaacaaacaagagtggacaaactgacccaaggtcgccagacttatgactggacattgaatagaaaccaaccggctgcaactgctttggccaacactatagaaattttcagatcaaacggtctgacagcaaatgaatcgggacgcctaatagatttcctcaaggatgtgatggaatcaatggataaggaagaaatggagataacaacacatttccagagaaagagaagagtaagggacaacatgaccaagaaaatggtaacgcaaagaacaatcgggaagaaaaaacaaaggctgaacaaaaggagttacctgataagagcgctgacactgaacacaatgaccaaggatgcagaaagaggcaaattgaagaggcgagcaattgcaacacccggaatgcaaatcagaggattcgtgtacttcgttgaaacactagcgaggagtatttgtgagaaacttgagcaatctggcctcccagtcggagggaatgagaagaaagctaaactggcaaacgtcgtgaggaagatgatgaccaactcacaagatactgaactctcctttacaattactggggacaatacaaaatggaatgagaatcaaaatcctaggatgtttctggcaatgataacgtacatcacaaggaaccagccagaatggtttcgaaatgttctaagcattgcccctataatgttttcaaacaaaatggcgaggctagggaaagggtacatgttcgaaagtaagagcatgaagttacgaacacaaataccagcagaaatgcttgcaaacattgaccttaaatacttcaatgaatcaacgaagaagaaaattgagaagataagacctctattaatagatggtacagcctcattgagccctggaatgatgatgggcatgttcaacatgctgagtacagtcctaggagtttcaattctaaatcttggacagaaaagatacaccaaaaccacatattggtgggacgggctccaatcctctgatgatttcgctctcattataaatgccccgaatcatgaaggaatacaagcaggggtggataggttttatagaacttgtaaactagttgggattaatatgagcaagaagaagtcttacataaatcggacagggacatttgaattcactagctttttctaccgttatggattcgtagccaatttcagtatggagctgcccagttttggagtgtctggaattaatgagtcggccgacatgagcattggtgttacagtgataaagaacaatatgataaacaacgaccttgggccagcaacagctcagatggctcttcagctattcatcaaggactacaggtacacataccgatgccacaggggagatacgcaaatccaaacgaggagatcattcgagctgaagaagctatgggaacaaacccgttcaaaggcaggactcttggtctcagatggaggaccaaatctatacaatatccgaaatctccatattcctgaggtctgcttgaaatgggaattgatggatgaagactacaagggtagactgtgcaatcctctgaatccattcgtcagccataaggaaattgaatctgtcaacaatgctatagtaatgccaactcatggcccggccaagagtatggaatatgatgccgtagcaaccacacattcatggattcctaaaaggaatcgttccattctcaacacaagtcaaaggggaattcttgaggatgaacagatgtaccaaaagtgctgcaatctattcgagaaattctttcccagtagttcgtatcggagaccagttggaatttccagtatggtggaggccatggtttctcgggctcgaattgacgcacgaattgatttcgagtctggaaggattaagaaagaagagtttgctgagatcatgaagatctgttccaccattgaagagctcagacggcaaaaatag
>gi|745628953|gb|KP285043.1|_Influenza_A_virus_(A/environment/Jiangxi/10164/2014(H5N6))_segment_2_polymerase_PB1_(PB1)_and_PB1-F2_protein_(PB1-F2)_genes_complete_cds_gi|745628973|gb|KP285051.1|_Influes
atggatgtcaacccga---ctttacttttcttgaaagtgccagtgcaaaatgctataagtaccacattcccttatactggagaccctccatacagccatggaacagggacagggtacaccatggacacagtcaacagaacacaccaatattcagaaaagggggagtggacaacaaacacagagaccggagcaccccaacttaacccgattgatggaccattacctgaggataacgagcccagtgggtatgcacaaacagattgtgtattagaggcaatggctttccttgaagaatcccacccaggaatctttgaaaattcgtgccttgaaacgatggaaattgtccaacaaacaagagtggacaaactgacccaaggtcgccagacttatgactggacattgaatagaaaccaaccggctgcaactgctttggccaacactatagaaattttcagatcaaacggtctgacagcaaatgaatcgggacgcctaatagatttcctcaaggatgtgatggaatcaatggataaggaagaaatggagataacaacacatttccagagaaagagaagagtaagggacaacatgaccaagaaaatggtaacgcaaagaacaatcgggaagaaaaaacaaaggctgaacaaaaggagttacctgataagagcgctgacactgaacacaatgaccaaggatgcagaaagaggcaaattgaagaggcgagcaattgcaacacccggaatgcaaatcagaggattcgtgtacttcgttgaaacactagcgaggagtatttgtgagaaacttgagcaatctggcctcccagtcggagggaatgagaagaaagctaaactggcaaacgtcgtgaggaagatgatgaccaactcacaggatactgaactctcctttacaattactggggacaatacaaaatggaatgagaatcaaaatcctaggatgtttctggcaatgataacgtacatcacaaggaaccagccagaatggtttcgaaatgttctaagcattgcccctataatgttttcaaacaaaatggcgaggctagggaaagggtacatgttcgaaagtaagagcatgaagttacgaacacaaataccagcagaaatgcttgcaaacattgaccttaaatacttcaatgaatcaacgaagaagaaaattgagaagataagacctctattaatagatggtacagcctcattgagccctgggatgatgatgggcatgttcaacatgctgagtacagtcctaggagtttcaattctaaatcttggacagaaaagatacaccaaaaccacatattggtgggacgggctccaatcctctgatgatttcgctctcattataaatgccccgaatcatgaaggaatacaagcaggggtggataggttttatagaacttgtaaactagttgggattaatatgagcaagaagaagtcttacataaatcggacagggacatttgaattcactagctttttctaccgttatggattcgtagccaatttcagtatggagctgcccagttttggagtgtctggaattaatgagtcggccgacatgagcattggtgttacagtgataaagaacaatatgataaacaacgaccttgggccagcaacagctcagatggctcttcagctattcatcaaggactacaggtacacataccgatgccacaggggagatacgcaaatccaaacgaggagatcattcgagctgaagaagctatgggaacaaacccgttcaaaggcaggactcttggtctcagatggaggaccaaatctatacaatatccgaaatctccatattcctgaggtctgcttgaaatgggaattgatggatgaagactacaagggtagactgtgcaatcctctgaatccattcgtcagccataaggaaattgaatctgtcaacaatgctatagtaatgccaactcatggcccggccaagagtatggaatatgatgccgtagcaaccacacattcatggattcctaaaaggaatcgttccattctcaacacaagtcaaaggggaattcttgaggatgaacagatgtaccaaaagtgctgcaatctattcgagaaattctttcccagtagttcgtatcggagaccagttggaatttccagtatggtggaggccatggtttctcgggctcgaattgacgcacgaattgatttcgagtctggaaggattaaaaaagaagagtttgctgagatcatgaagatctgttccaccattgaagagctcagacggcaaaaatag
>gi|745628933|gb|KP285035.1|_Influenza_A_virus_(A/duck/Jiangxi/10160/2014(H5N6))_segment_2_polymerase_PB1_(PB1)_and_PB1-F2_protein_(PB1-F2)_genes_complete_cds_gi|745632486|gb|KP286459.1|_Influenza_A_vs
atggatgtcaacccga---ctttacttttcttgaaagtgccagtgcaaaatgctataagtaccacattcccttatactggagaccctccatacagccatggaacagggacagggtacaccatggacacagtcaacagaacacaccaatattcagaaaagggggagtggacaacaaacacagagaccggagcaccccaacttaacccgattgatggaccattacctgaggataacgagcccagtgggtatgcacaaacagattgtgtattagaggcaatggctttccttgaagaatcccacccaggaatctttgaaaattcgtgccttgaaacgatggaaattgtccaacaaacaagagtggacaaactgacccaaggtcgccagacttatgactggacattgaatagaaaccaaccggctgcaactgctttggccaacactatagaaattttcagatcaaacggtctgacagcaaatgaatcgggacgcctaatagatttcctcaaggatgtgatggaatcaatggataaggaagaaatggagataacaacacatttccagagaaagagaagagtaagggacaacatgaccaagaaaatggtaacgcaaagaacaatcgggaagaaaaaacaaaggctgaacaaaaggagttacctgataagagcgctgacactgaacacaatgaccaaggatgcagaaagaggcaaattgaagaggcgagcaattgcaacacccggaatgcaaatcagaggattcgtgtacttcgttgaaacactagcgaggagtatttgtgagaaacttgagcaatctggcctcccagtcggagggaatgagaagaaagctaaactggcaaacgtcgtgaggaagatgatgaccaactcacaggatactgaactctcctttacaattactggggacaatacaaaatggaatgagaatcaaaatcctaggatgtttctggcaatgataacgtacatcacaaggaaccagccagaatggtttcgaaatgttctaagcattgcccctataatgttttcaaacaaaatggcgaggctagggaaagggtacatgttcgaaagtaagagcatgaagttacgaacacaaataccagcagaaatgcttgcaaacattgaccttaaatacttcaatgaatcaacgaagaagaaaattgagaagataagacctctattaatagatggtacagcctcattgagccctgggatgatgatgggcatgttcaacatgctgagtacagtcctaggagtttcaattctaaatcttggacagaaaagatacaccaaaaccacatattggtgggacgggctccaatcctctgatgatttcgctctcattataaatgccccgaatcatgaaggaatacaagcaggggtggataggttttatagaacttgtaaactagttgggattaatatgagcaagaagaagtcttacataaatcggacagggacatttgaattcactagctttttctaccgttatggattcgtagccaatttcagtatggagctgcccagttttggagtgtctggaattaatgagtcggccgacatgagcattggtgttacagtgataaagaacaatatgataaacaacgaccttgggccagcaacagctcagatggctcttcagctattcatcaaggactacaggtacacataccgatgccacaggggagatacgcaaatccaaacgaggagatcattcgagctgaagaagctatgggaacaaacccgttcaaaggcaggactcttggtctcagatggaggaccaaatctatacaatatccgaaatctccatattcctgaggtctgcttgaaatgggaattgatggatgaagactacaagggtagactgtgcaatcctctgaatccattcgtcagccataaggaaattgaatctgtcaacaatgctatagtaatgccaactcatggcccggccaagagtatggaatatgatgccgtagcaaccacacattcatggattcctaaaaggaatcgctccattctcaacacaagtcaaaggggaattcttgaggatgaacagatgtaccaaaagtgctgcaatctattcgagaaattctttcccagtagttcgtatcggagaccagttggaatttccagtatggtggaggccatggtttctcgggctcgaattgacgcacgaattgatttcgagtctggaaggattaaaaaagaagagtttgctgagatcatgaagatctgttccaccattgaagagctcagacggcaaaaatag
>gi|745628799|gb|KP284979.1|_Influenza_A_virus_(A/chicken/Shenzhen/1845/2013(H5N6))_segment_2_polymerase_PB1_(PB1)_and_PB1-F2_protein_(PB1-F2)_genes_complete_cds
atggatgtcaacccga---ctttacttttcttgaaagtgccagtgcaaaatgctataagtaccacattcccttatactggagaccctccatacagccatggaacagggacagggtacaccatggacacagtcaacagaacacaccaatattcagaaaagggggagtggacaacaaacacagagaccggagcaccccaacttaacccgattgatggaccattacctgaggataacgagcccagtgggtatgcacaaacagattgtgtattagaggcaatggctttccttgaagaatcccacccaggaatctttgaaaattcgtgccttgaaacgatggaaattgtccaacaaacaagagtggacaaactgacccaaggtcgccagacttatgactggacattgaatagaaaccaaccggctgcaactgctttggccaacactatagaaattttcagatcaaacggtctgacagcaaatgaatcgggacgcctaatagatttcctcaaggatgtgatggaatcaatggataaggaagaaatggagataacaacacatttccagagaaagagaagagtaagggacaacatgaccaagaaaatggtaacgcaaagaacaatcgggaagaaaaaacaaaggctgaacaaaaggagttacctgataagagcgctgacactgaacacaatgaccaaggatgcagaaagaggcaaattgaagaggcgagcaattgcaacacccggaatgcaaatcagaggattcgtgtacttcgttgaaacactagcgaggagtatttgtgagaaacttgagcaatctggcctcccagtcggagggaatgagaagaaagctaaactggcaaacgtcgtgaggaagatgatgaccaactcacaggatactgaactctcctttacaattactggggacaatacaaaatggaatgagaatcaaaatcctaggatgtttctggcaatgataacgtacatcacaaggaaccagccagaatggtttcgaaatgttctaagcgttgcccctataatgttttcaaacaaaatggcgaggctaggaaaagggtacatgttcgaaagtaagagcatgaagttacgaacacaaataccagcagaaatgcttgcaaacattgaccttaaatacttcaatgaatcaacgaagaagaaaattgagaagataagacctctattaatagatggtacagcctcattgagccctggaatgatgatgggcatgttcaacatgctgagtacagtcctaggagtttcaattctaaatcttggacagaaaagatacaccaaaaccacatattggtgggacgggctccaatcctctgatgatttcgctctcattataaatgccccgaatcatgaaggaatacaagcaggggtggataggttttatagaacttgtaaactagttgggattaatatgagcaagaagaagtcttacataaatcggacagggacatttgaattcactagctttttctaccgttatggattcgtagccaatttcagtatggagctgcccagttttggagtgtctggaattaatgagtcggccgacatgagcattggtgttacagtgataaagaacaatatgataaacaacgaccttgggccagcaacagctcagatggctcttcagctattcatcaaggactacaggtacacataccgatgccacaggggagatacgcaaatccaaacgaggagatcattcgagctgaagaagctatgggaacaaacccgttcaaaggcgggactcttggtctcagatggaggaccaaatctatacaatatccgaaatctacatattcctgaggtctgcttgaaatgggaattgatggatgaagactacaagggtagactgtgcaatcctctgaatccattcgtcagccataaggaaattgaatctgtcaacaatgctatagtaatgccaactcatggcccggccaagagtatggaatatgatgccgtagcaaccacacattcatggattcctaaaaggaatcgttccattctcaacacaagtcaaaggggaattcttgaggatgaacagatgtaccaaaagtgctgcaatctattcgagaaattctttcccagtagttcgtatcggagaccagttggaatttccagtatggtggaggccatggtttctcgggctcgaattgacgcacgaattgatttcgagtctggaaggattaagaaagaagagtttgctgagatcatgaagatctgttccaccattgaagagctcagacggcaaaaatag
>gi|699978908|gb|KM873644.1|_Influenza_A_virus_(A/swan_goose/Jilin/JL01/2014(H5N6))_segment_2_polymerase_PB1_(PB1)_gene_complete_cds
atggatgtcaacccga---ctttacttttcttgaaagtgccagtgcaaaatgctataagtaccacattcccttatactggagaccctccatacagccatggaacagggacagggtacaccatggacacagtcaacagaacacaccaatattcagaaaagggggagtggacaacaaacacagagaccggagcaccccaacttaacccgattgatggaccattacctgatgataacgagcccagtgggtatgcacaaacagattgtgtattagaggcaatggctttccttgaagaatcccacccaggaatctttgaaaattcgtgccttgaaacgatggaaattgtccaacaaacaagagtggacaaactgacccaaggtcgccagacttatgactggacattgaatagaaatcaaccggctgcaactgctttggccaacactatagaaattttcagatcaaacggtctgacagcaaatgaatcgggacgcctaatagatttcctcaaggatgtgatggaatcaatggataaggaagaaatggagataacaacacatttccagagaaagagaagagtaagggacaacatgaccaagaaaatggtaacgcaaagaacaatcgggaagaaaaaacaaaggctgaacaaaaggagttacctgataagagcgctgacactgaacacaatgaccaaggatgcagaaagaggcaaattgaagaggcgagcaattgcaacacccggaatgcaaatcagaggattcgtgtacttcgttgaaacactagcgaggagtatttgtgagaaacttgaacaatctggcctcccagtcggagggaatgagaagaaagctaaactggcaaacgtcgtgaggaagatgatgaccaactcacaggatactgaactctcctttacaattactggggacaatacaaaatggaatgagaatcaaaatcctaggatgtttctggcaatgataacgtacatcacaaggaaccagccagaatggtttcgaaatgttctaagcattgcccctataatgttttcaaacaaaatggcgaggctagggaaagggtacatgttcgaaagtaagagcatgaagttacgaacacaaataccagcagaaatgcttgcaaacattgaccttaaatacttcaatgaatcaacgaagaagaaaattgagaagataagacctctattaatagatggtacagcctcattgagccctggaatgatgatgggcatgttcaacatgctgagtacagtcctaggagtttcaattctaaatcttggacagaaaagatacaccaaaaccacatattggtgggacgggctccaatcctctgatgatttcgctcttattataaatgccccgaatcatgaaggaatacaagcaggggtggataggttttatagaacttgtaaactagttgggattaatatgagcaagaagaagtcttacataaatcggacagggacatttgaattcactagctttttctaccgttatggattcgtagccaatttcagtatggagctgcccagttttggagtgtctggaattaatgagtcggccgacatgagcattggtgttacagtgataaagaacaatatgataaacaacgaccttgggccagcaacagctcagatggctcttcagctattcatcaaggactacaggtacacataccgatgccacaggggagatacgcaaatccaaacgaggagatcattcgagctgaagaagctatgggaacaaacccgctcaaaggcaggactcttggtctcagatggaggaccaaatctatacaatatccgaaatctccatattcctgaggtctgcttgaaatgggaattgatggatgaagactacaagggtagactgtgcaatcctctgaatccattcgtcagccataaggaaattgaatctgtcaacaatgctatagtaatgccaactcatggcccggccaagagtatggaatatgatgccgtagcaaccacacattcatggattcctaaaaggaatcgttccattctcaacacaagtcaaaggggaattcttgaggatgaacagatgtaccaaaagtgctgcaatctattcgagaaattctttcccagtagttcgtatcggagaccagttggaatttccagtatggtggaggccatggtttctcgggctcgaattgacgcacgaattgatttcgagtctggaaggattaagaaagaagagtttgctgagatcatgaagatctgttccaccattgaagagctcagacggcaaaaatag
>gi|745632385|gb|KP286419.1|_Influenza_A_virus_(A/duck/Jiangxi/13469/2014(H5N6))_segment_2_polymerase_PB1_(PB1)_and_PB1-F2_protein_(PB1-F2)_genes_complete_cds_gi|745632405|gb|KP286427.1|_Influenza_A_vs
atggatgtcaacccga---ctttacttttcttgaaagtgccagtgcaaaatgctataagtaccacattcccttatactggagaccctccatacagccatggaacagggacagggtacaccatggacacagtcaacagaacacaccaatattcagaaaagggggagtggacaacaaacacagagaccggagcaccccaacttaacccgattgatggaccattacctgatgataacgagcccagtgggtatgcacaaacagattgtgtattagaggcaatggctttccttgaagaatcccacccaggaatctttgaaaattcgtgccttgaaacgatggaaattgtccaacaaacaagagtggacaaactgacccaaggtcgccagacttatgactggacattgaatagaaatcaaccggctgcaactgctttggccaacactatagaaattttcagatcaaacggtctgacagcaaatgaatcgggacgcctaatagatttcctcaaggatgtgatggaatcaatggataaggaagaaatggagataacaacacatttccagagaaagagaagagtaagggacaacatgaccaagaaaatggtaacgcaaagaacaatcgggaagaaaaaacaaaggctgaacaaaaggagttacctgataagagcgctgacactgaacacaatgaccaaggatgcagaaagaggcaaattgaagaggcgagcaattgcaacacccggaatgcaaatcagaggattcgtgtacttcgttgaaacactagcgaggagtatttgtgagaaacttgaacaatctggcctcccagtcggagggaatgagaagaaagctaaactggcaaacgtcgtgaggaagatgatgaccaactcacaggatactgaactctcctttacaattactggggacaatacaaaatggaatgagaatcaaaatcctaggatgtttctggcaatgataacgtacatcacaaggaaccagccagaatggtttcgaaatgttctaagcattgcccctataatgttttcaaacaaaatggcgaggctagggaaagggtacatgttcgaaagtaagagcatgaagttacgaacacaaataccagcagaaatgcttgcaaacattgaccttaaatacttcaatgaatcaacgaagaagaaaattgagaagataagacctctattaatagatggtacagcctcattgagccctggaatgatgatgggcatgttcaacatgctgagtacagtcctaggagtttcaattctaaatcttggacagaaaagatacaccaaaaccacatattggtgggacgggctccaatcctctgatgatttcgctctcattataaatgccccgaatcatgaaggaatacaagcaggggtggatagattttatagaacttgtaaactagttgggattaatatgagcaagaagaagtcttacataaatcggacagggacatttgaattcactagctttttctaccgttatggattcgtagccaatttcagtatggagctgcccagttttggagtgtctggaattaatgagtcggccgacatgagcattggtgttacagtgataaagaacaatatgataaacaacgaccttgggccagcaacagctcagatggctcttcagctattcatcaaggactacaggtacacataccgatgccacaggggagatacgcaaatccaaacgaggagatcattcgagctgaagaagctctgggaacaaacccgctcaaaggcaggactcttggtctcagatggaggaccaaatctatacaatatccgaaatctccatattcctgaggtctgcttgaaatgggaattgatggatgaagactacaagggtagactgtgcaatcctctgaatccattcgtcagccataaggaaattgaatctgtcaacaatgctatagtaatgccaactcatggcccggccaagagtatggaatatgatgccgtagcaaccacacattcatggattcctaaaaggaatcgttccattctcaacacaagtcaaaggggaattcttgaggatgaacagatgtaccaaaagtgctgcaatctattcgagaaattctttcccagtagttcgtatcggagaccagttggaatttccagtatggtggaggccatggtttctcgggctcgaattgacgcacgaattgatttcgagtctggaaggattaagaaagaagagtttgctgagatcatgaagatctgttccaccattgaagagctcagacggcaaaaatag
>gi|673249677|gb|KM251522.1|_Influenza_A_virus_(A/Anas_crecca/Hubei/Chenhu1623-5/2014(H5N6))_segment_2_polymerase_PB1_(PB1)_and_PB1-F2_protein_(PB1-F2)_genes_complete_cds
atggatgtcaacccga---ctttacttttcttgaaagtgccagtgcaaaatgctataagtaccacattcccttatactggagaccctccatacagccatggaacagggacagggtacaccatggacacagtcaacagaacacaccaatattcagaaaagggggagtggacaacaaacacagagaccggagcaccccaacttaacccgattgatggaccattacctgaggataacgagcccagtgggtatgcacaaacagattgtgtattagaggcaatggctttccttgaagaatcccacccaggaatctttgaaaattcgtgccttgaaacgatggaaattgtccaacaaacaagagtggacaaactgacccaaggtcgccagacttatgactggacattgaatagaaaccaaccggctgcaactgctttggccaacactatagaaattttcagatcaaacggtctgacagcaaatgaatcgggacgcctaatagatttcctcaaggatgtgatggaatcaatggataaggaagaaatggagataacaacacatttccagagaaagagaagagtaagggacaacatgaccaagaaaatggtaacgcaaagaacaatcggcaagaaaaaacaaaggctgaacaaaaggagttacctgataagagcgctgacactgaacacaatgaccaaggatgtagaaagaggcaaattgaagaggcgagcaattgcaacacccggaatgcaaatcagaggattcgtgtacttcgttgaaacactagcgaggagtatttgtgagaaacttgagcaatctggcctcccagtcggagggaatgagaagaaagctaaactggcaaacgtcgtgaggaagatgatgaccaactcacaggatactgaactctcctttacaattactggggacaatacaaaatggaatgagaatcaaaatcctaggatgtttctggcaatgataacgtacatcacaaggaaccagccagaatggtttcgaaatgttctaagcattgcccctgtaatgttttcaaacaaaatggcgaggctagggaaagggtacatgttcgaaagtaaaagcatgaagttacgaacacaaataccagcagaaatgcttgcaaacattgaccttaaatacttcaatgaatcaacgaagaagaaaattgagaagataagacctctactaatagatggtacagcctcattgagccctggaatgatgatgggcatgttcaacatgctgagtacagtcctaggagtttcaattctaaatcttggacagaaaagatacaccaaaaccacatattggtgggacgggctccaatcctctgatgatttcgctctcattataaatgccccgaatcatgaaggaatacaagcaggggtggataggttttatagaacttgtaaactagttgggattaatatgagcaagaagaagtcttacataaatcggacagggacatttgaattcactagctttttctaccgttatggattcgtagccaatttcagtatggagctgcccagttttggagtgtctggaattaatgagtcggccgacatgagcattggcgttacagtgataaagaacaatatgataaacaacgaccttgggccagcaacagctcagatggctcttcagctattcatcaaggactacaggtacacataccgatgccacaggggagatacgcaaatccaaacgaggagatcattcgagctgaagaagctatgggaacaaacccgttcaaaggcaggactcttggtctcagatggaggaccaaatctatacaatatccgaaatctccatattcctgaggtctgcttgaaatgggaattgatggatgaagactacaagggtagactgtgcaatcctctgaatccattcgtcagccataaggaaattgaatctgtcaacaatgctatagtaatgccaactcatggcccggccaagagtatggaatatgatgccgtagcaaccacacattcatggattcctaaaaggaatcgttccattctcaacacaagtcaaaggggaattcttgaggatgaacagatgtaccaaaagtgctgcaatctattcgagaaattctttcccagtagttcgtatcggagaccagttggactttccagtatggtggaggccatggtttctcgggctcgaattgacgcacgaattgatttcgagtctggaaggattaagaaagaagagtttgctgagatcatgaagatctgttccaccattgaagagctcagacggcaaaaatag
>gi|766553444|gb|KP732601.1|_Influenza_A_virus_(A/duck/Eastern_China/S0711/2014(H5N6))_segment_2_polymerase_PB1_(PB1)_and_PB1-F2_protein_(PB1-F2)_genes_complete_cds
atggatgtccacccga---ctttacttttcttgaaagtgccagtgcaaaatgctataagtaccacattcccttatactggagaccctccatacagccatggaacagggacagggtacaccatggacacagtcaacagaacacaccaatattcagaaaagggggagtggacaacaaacacagagaccggagcaccccaacttaacccgattgatggaccattacctgatgataacgagcccagtgggtatgcacaaacagattgtgtattggaggcaatggctttccttgaagaatcccacccaggaatctttgaaaattcgtgccttgaaacgatggaaattgtccaacaaacaagagtggacaaactgacccaaggtcgccagacttatgactggacattgaatagaaatcaaccggctgcaactgctttggccaacactatagaaattttcagatcaaacggtctgacagcaaatgaatcgggacgcctaatagatttcctcaaggatgtgatggaatcaatggataaggaagaaatggagataacaacacatttccagagaaagagaagagtaagggacaacatgaccaagaaaatggtaacgcaaagaacaatcgggaagaaaaaacaaaggctgaacaaaaggagttacctgataagagcgctgacactgaacacaatgaccaaggatgcagaaagaggcaaattgaagaggcgagcaattgcaacacccggaatgcaaatcagaggattcgtgtacttcgttgaaacactagcgaggagtatttgtgagaaacttgaacaatctggcctcccagtcggagggaatgagaagaaagctaaactggcaaacgtcgtgaggaagatgatgaccaactcacaggatactgaactctcctttacaattactggggacaatacaaagtggaatgagaatcaaaatcctaggatgtttctggcaatgataacgtacatcacaaggaaccagccagaatggtttcgaaatgttctaagcattgcccctataatgttttcaaacaaaatggcgaggctagggaaagggtacatgttcgaaagtaagagcatgaagttacgaacacaaataccagcagaaatgcttgcaaacattgaccttaaatacttcaatgaatcaacgaagaagaaaattgagaagataagacctctattaatagatggtacagcctcattgagccctggaatgatgatgggcatgttcaacatgctgagtacagtcctaggagtttcaattctaaatcttggacagaaaagatacaccaaaaccacatattggtgggacgggctccaatcctctgatgatttcgctctcattataaatgccccgaatcatgaaggaatacaagcaggggtggatagattttatagaacttgtaaactagttgggattaatatgagcaagaagaagtcttacataaatcggacagggacatttgaattcactagctttttctaccgttatggattcgtagccaatttcagtatggagctgcccagttttggagtgtctggaattaatgagtcggccgacatgagcattggtgttacagtgataaagaacaatatgataaacaacgaccttgggccagcaacagctcagatggctcttcagctattcatcaaggactacaggtacacataccgatgccacaggggagatacgcaaatccaaacgaggagatcattcgagctgaagaagctctgggaacaaacccgctcaaaggcaggactcttggtctcagatggaggaccaaatctatacaatatccgaaatctccatattcctgaggtctgcttgaaatgggaattgatggatgaagactacaagggtagactgtgcaatcctctgaatccattcgtcagccataaggaaattgaatctgtcaacaatgctatagtaatgccaactcatggcccggccaagagtatggaatatgatgccgtagcaaccacacattcatggattcctaaaaggaatcgttccattctcaacacaagtcaaaggggaattcttgaggatgaacagatgtaccaaaagtgctgcaatctattcgagaaattctttcccagtagttcgtatcggagaccagttggaatttccagtatggtggaggccatggtttctcgggctcgaattgacgcacgaattgatttcgagtctggaaggattaagaaagaagagtttgctgagatcatgaagatctgttccaccattgaagagctcagacggcaaaaacag
>gi|919309047|dbj|LC069865.1|_Influenza_A_virus_(A/duck/Vietnam/HU1-1511/2014(H5N6))_viral_cRNA_segment_2_complete_sequence
atggatgtcaacccga---ctttacttttcttgaaagtgccagtgcaaaatgctataagtaccacattcccttatactggagaccctccatacagccatggaacagggacagggcacaccatggacacagtcaacagaacacaccaatattcagaaaagggggagtggacaacaaacacagagaccggagcaccccaacttaacccgattgatggaccattacctgatgataacgagcccagtgggtatgcacaaacagattgtgtattagaggcaatggctttccttgaagaatcccacccaggaatctttgaaaattcgtgccttgaaacgatggaaattgtccaacaaacaagagtggacaaactgacccaaggtcgccagacttatgactggacattgaatagaaaccaaccggctgcaactgctttggccaacactatagaaattttcaaatcaaacggtctgacagcaaatgaatcgggacgcctaatagatttcctcaaggatgtgatggaatcaatggataaggaagaaatggagataacaacacatttccagagaaagagaagagtaagggacaacatgaccaagaaaatggtaacgcaaagaacaatcgggaagaaaaaacaaaggctgaacaaaaggagttacctgataagagcgctgacactgaacacaatgaccaaggatgcagaaaggggcaaattgaagaggcgagcaattgcaacacccggaatgcaaatcagaggattcgtgtacttcgttgaaacactagcgaggagtatttgtgagaaacttgaacaatctggcctcccagtcggggggaatgaaaagaaagctaaactggcaaacgtcgtgaggaagatgatgaccaactcacaggatactgaactctcctttacaattactggggacaatacaaaatggaatgagaatcaaaatcctaggatgtttctggcaatgataacatacatcacaaggaaccagccagaatggtttcgaaatgttctaagcattgcccctataatgttttcaaacaaaatggcgaggctagggaaagggtacatgttcgaaagtaagagcatgaagttacgaacacaaataccagcagaaatgcttgcaaacattgaccttaaatacttcaatgaatcaacgaagaagaaaattgagaagataagacctctattaatagatggcacagcctcattgagccctggaatgatgatgggcatgttcaacatgctgagtacagtcctaggagtttcaattctaaatcttggacagaaaagatacaccaaaaccacatattggtgggacgggctccaatcctctgatgatttcgctctcattataaatgccccgaatcatgaaggaatacaagcaggggtggataggttttatagaacttgtaaactagttgggattaatatgagcaagaagaaatcttacataaaccggacagggacatttgaattcactagctttttctaccgttatggattcgtagccaatttcagtatggagctgcccagttttggagtgtctggaattaatgagtcggccgacatgagcattggtgttacagtgataaagaacaatatgataaacaacgaccttgggccagcaacagctcagatggctcttcagctattcatcaaggactacaggtacacataccgatgccacaggggagatacgcaaatccaaacgaggagatcattcgagctgaagaagctatgggaacaaacccgttcaaaggcaggactcttggtctcagatggaggaccaaatctatacaatatccgaaatctccatattcctgaggtctgcttgaaatgggaattgatggatgaagactacaagggtagactgtgcaatcctctgaatccattcgtcagccataaggaaattgaatctgtcaacaatgctatagtaatgccaactcatggcccggccaagagtatggaatatgatgccgtagcaaccacacattcatggattcctaaaaggaatcgttccattctcaacacaagtcaaaggggaattcttgaggatgaacagatgtaccaaaagtgctgcaatctattcgagaaattctttcccagtagttcgtatcggagaccagttggaatttccagtatggtggaggccatggtttctcgggctcgaattgacgcacgaattgatttcgagtctggaaggattaagaaagaagagtttgctgagatcatgaagatctgttccaccattgaagagctcagacggcaaaaatag
>gi|814550612|dbj|LC050597.1|_Influenza_A_virus_(A/muscovy_duck/Quang_Ninh/5c112/2013(H5N6))_viral_cRNA_segment_2_complete_sequence
atggatgccaacccga---ctttacttttcttgaaagtgccagtgcaaaatgctataagtaccacattcccttatactggagaccctccatacagccatggaacagggacagggtacaccatggacacagtcaacagaacacaccaatattcagaaaagggggagtggacaacaaacacagagaccggagcaccccaacttaacccgattgatggaccattacctgatgataacgagcccagtgggtatgcacaaacagattgtgtattagaggcaatggctttccttgaagaatcccacccaggaatctttgaaaattcgtgccttgaaacgatggaaattgtccaacaaacaagagtggacaaactgacccaaggtcgccagacttatgactggacattgaatagaaaccaaccggctgcaactgctttggccaacactatagaaattttcaaatcaaacggtctgacagcaaatgaatcgggacgcctaatagatttcctcaaggatgtgatggaatcaatggataaggaagaaatggagataacaacacatttccagagaaagagaagagtaagggacaacatgaccaagaaaatggtaacgcaaagaacaatcgggaagaaaaaacaaaggctgaacaaaaggagttacctgataagagcgctgacactgaacacaatgaccaaggatgcagaaaggggcaaattgaagaggcgagcaattgcaacacccggaatgcaaatcagaggattcgtgtacttcgttgaaacactagcgaggagtatttgtgagaaacttgaacaatctggcctcccagtcggggggaatgaaaagaaagctaaactggcaaacgtcgtgaggaagatgatgaccaactcacaggatactgaactctcctttacaattactggggacaatacaaaatggaatgagaatcaaaatcctaggatgtttctggcaatgataacatacatcacaaggaaccagccagaatggtttcgaaatgttctaagcattgcccctataatgttttcaaacaaaatggcgaggctagggaaagggtacatgttcgaaagtaagagcatgaagttacgaacacaaataccagcagaaatgcttgcaaacattgaccttaaatacttcaatgaatcaacgaagaagaaaattgagaagataagacctctattaatagatggcacagcctcattgagccctggaatgatgatgggcatgttcaacatgctgagtacagtcctaggagtttcaattctaaatcttggacagaaaagatacaccaaaaccacatattggtgggacgggctccaatcctctgatgatttcgctctcattataaatgccccgaatcatgaaggaatacaagcaggggtggataggttttatagaacttgtaaactagttgggattaatatgagcaagaagaaatcttacataaaccggacagggacatttgaattcactagctttttctaccgttatggattcgtagccaatttcagtatggagctgcccagttttggagtgtctggaattaatgagtcggccgacatgagcattggtgttacagtgataaagaacaatatgataaacaacgaccttgggccagcaacagctcagatggctcttcagctattcatcaaggactacaggtacacataccgatgccacaggggagatacgcaaatccaaacgaggagatcattcgagctgaagaagctatgggaacaaacccgttcaaaggcaggactcttggtctcagatggaggaccaaatctatacaatatccgaaatctccatattcctgaggtctgcttgaaatgggaattgatggatgaagactacaagggtagactgtgcaatcctctgaatccattcgtcagccataaggaaattgaatctgtcaacaatgctatagtaatgccaactcatggcccggccaagagtatggaatatgatgccgtagcaaccacacattcatggattcctaaaaggaatcgttccattctcaacacaagtcaaaggggaattcttgaggatgaacagatgtaccaaaagtgctgcaatctattcgagaaattctttcccagtagttcgtatcggagaccagttggaatttccagtatggtggaggccatggtttctcgggctcgaattgacgcacgaattgatttcgagtctggaaggattaagaaagaagagtttgctgagatcatgaagatctgttccaccattgaagagctcagacggcaaaaatag
>gi|954033295|gb|KU042701.1|_Influenza_A_virus_(A/goose/Zhejiang/925105/2014(H5N6))_segment_2_polymerase_PB1_(PB1)_gene_complete_cds
atggatgtcaacccga---ctttacttttcttgaaagtgccagtgcaaaatgctataagtaccacattcccttatactggagaccctccatacagccatggaacagggacagggtacaccatggacacagtcaacagaacacaccaatattcagaaaagggggagtggacaacaaacacagagaccggagcaccccaacttaacccgattgatggaccattacctgatgataacgagcccagtgggtatgcacaaacagattgtgtattagaagcaatggctttccttgaagaatcccacccaggaatctttgaaaattcgtgccttgaaacgatggaaattgtccaacaaacaagagtggacaaactgacccaaggtcgccagacttatgactggacattgaatagaaaccaaccggctgcaactgctttggccaacactatagaaattttcagatcaaacggtctgacagcaaatgaatcgggacgcctaatagatttcctcaaggatgtgatggaatcaatggataaggaagaaatggagataacaacacatttccagagaaagagaagagtaagggacaacatgaccaagaaaatggtaacgcaaagaacaatcgggaagaaaaaacaaaggctgaacaaaaggagctacctgataagagcgctgacactgaacacaatgaccaaggatgcagaaagaggcaaattgaagaggcgagcaattgcaacacccggaatgcaaatcagaggattcgtgtacttcgttgaaacactagcgaggagtatctgtgagaaacttgaacaaactggcctaccagtcggagggaatgagaagaaagctaaactggcaaacgtcgtgaggaagatgatgaccaactcacaggatactgaactctcctttacaattactggggacaatacaaaatggaatgagaatcaaaatcctagggtgtttctggcaatgataacgtacatcacaaggaaccagccagaatggtttcgaaatgttctaagcattgcccctataatgttttcaaacaaaatggcgaggctagggaaagggtacatgttcgaaagtaagagcatgaagttacgaacacaaataccagcagaaatgcttgcaaacattgaccttaaatacttcaatgaatcaacgaagaagaaaattgagaagataagacctctattaatagatggtacagcctcattgagccctggaatgatgatgggcatgttcaacatgctgagtacagtcctaggagtttcaattctaaatcttggacagaaaagatacaccaaaaccacgtattggtgggacgggctccaatcctctgatgatttcgctctcattataaatgcaccgaatcatgaaggaatacaagcaggggtggataggttttatagaacttgtaaactagttgggattaatatgagcaagaagaagtcttacataaatcggacagggacatttgaattcactagctttttctaccgttatggattcgtagccaatttcagtatggagctgcccagttttggagtgtctggaattaatgagtcggccgacatgagcattggtgttacagtgataaagaacaatatgataaacaacgaccttgggccagcaacagctcagatggctcttcagctattcatcaaggactacaggtacacataccgatgccacaggggagatacgcaaatccaaacgaggagatcattcgagctgaagaagctatgggaacaaacccgctcaaaggcaggactcttggtctcagatggaggaccaaatctatacaatatccgaaatctccatattcctgaggtctgcttgaaatgggaattgatggatgaagactacaagggtagactgtgcaatcctctgaatccattcgtcagccataaggaaatagaatctgtcaacaatgctatagtaatgccaactcatggcccggccaagagtatggaatatgatgccgtagcaaccacacattcatggattcctaaaaggaatcgttccattctcaacacaagtcaaaggggaattcttgaggatgaacagatgtaccaaaagtgctgcaatctattcgagaaattctttcccagtagttcgtatcggagaccagttggaatttccagtatggtggaggccatggtttctcgggctcgaattgacgcacgaattgatttcgagtctggaaggattaagaaagaagagtttgctgagatcatgaagatctgttccaccattgaagagctcagacggcaaaaatag
>gi|954033259|gb|KU042703.1|_Influenza_A_virus_(A/goose/Zhejiang/925108/2014(H5N6))_segment_2_polymerase_PB1_(PB1)_gene_complete_cds
atggatgtcaacccga---ctttacttttcttgaaagtgccagtgcaaaatgctataagtaccacattcccttatactggagaccctccatacagccatggaacagggacagggtacaccatggacacagtcaacagaacacaccaatattcagaaaagggggagtggacaacaaacacagagaccggagcaccccaacttaacccgattgatggaccattacctgatgataacgagcccagtgggtatgcacaaacagattgtgtattagaggcaatggctttccttgaagaatcccacccaggaatctttgaaaattcgtgccttgaaacgatggaaattgtccaacaaacgagagtggacaaactgacccaaggtcgccagacttatgactggacattgaatagaaatcaaccggctgcaactgccttggccaacactatagaaattttcagatcaaacggtctgacagcaaatgaatcgggacgcctaatagatttcctcaaggatgtgatggaatcaatggataaggaagaaatggagataacaacacatttccagagaaagagaagagtaagggacaacatgaccaagaaaatggtaacgcaaagaacaatcgggaagaaaaaacaaaggctgaacaaaaggagttacctgataagagcgctgacactgaacacaatgaccaaggatgcagaaagaggcaaattgaagaggcgagcaattgcaacacccggaatgcaaatcagaggattcgtgtacttcgttgaaacactagcgaggagtatttgtgagaaacttgaacaaactggcctaccagtcggagggaatgagaagaaagctaaactggcaaacgtcgtgaggaagatgatgaccaactcacaggatactgaactctcctttacaattactggggacaatacaaaatggaatgagaatcaaaatcctagggtgtttctggcaatgataacgtacatcacaaggaaccagccagaatggtttcgaaatgttctaagcattgcccctataatgttttcaaacaaaatggcgaggctagggaaagggtacatgttcgaaagtaagagcatgaagttacgaacacaaataccagcagaaatgcttgcaaacattgaccttaaatacttcaatgaatcaacgaagaagaaaattgagaagataagacctctattaatagatggtacagcctcattgagccctggaatgatgatgggcatgttcaacatgctgagtacagtcctaggagtttcaattctaaatcttggacagaaaagatacaccaaaaccacgtattggtgggacgggctccaatcctctgatgatttcgctctcattataaatgcaccgaatcatgaaggaatacaagcaggggtggataggttttatagaacttgtaaactagttgggattaatatgagcaagaagaagtcttacataaatcggacagggacatttgaattcactagctttttctaccgttatggattcgtagccaatttcagtatggagctgcccagttttggagtgtctggaattaatgagtcggccgacatgagcattggtgttacagtgataaagaacaatatgataaacaacgaccttgggccagcaacagctcagatggctcttcagctattcatcaaggactacaggtacacataccgatgccacaggggagatacgcaaatccaaacgaggagatcattcgagctgaagaagctatgggaacaaacccgctcaaaggcaggactcttggtctcagatggaggaccaaatctatacaatatccgaaatctccatattcctgaggtctgcttgaaatgggaattgatggatgaagactacaagggtagactgtgcaatcctctgaatccattcgtcagccataaggaaatagaatctgtcaacaatgctatagtaatgccaactcatggcccggccaagagtatggaatatgatgccgtagcaaccacacattcatggattcctaaaaggaatcgttccattctcaacacaagtcaaaggggaattcttgaggatgaacagatgtaccaaaagtgctgcaatctattcgagaaattctttcccagtagttcgtatcggagaccagttggaatttccagtatggtggaggccatggtttctcgggctcgaattgacgcacgaattgatttcgagtctggaaggattaagaaagaagagtttgctgagatcatgaagatctgttccaccattgaagagctcagacggcaaaaatag
>gi|919309045|dbj|LC069864.1|_Influenza_A_virus_(A/duck/Vietnam/HU1-1507/2014(H5N6))_viral_cRNA_segment_2_complete_sequence
atggatgtcaacccga---ctttacttttcttgaaagtgccagtgcaaaatgctataagtaccacattcccttatactggagaccctccatacagccatggaacagggacagggcacaccatggacacagtcaacagaacacaccaatattcagaaaagggggagtggacaacaaacacagagaccggagcaccccaacttaacccgattgatggaccattacctgatgataacgagcccagtgggtatgcacaaacagattgtgtattggaggcaatggctttccttgaagaatcccacccaggaatctttgaaaattcgtgccttgaaacgatggaaattgtccaacaaacaagagtggacaaactgacccaaggtcgccagacttatgactggacattgaatagaaaccaaccggctgccactgctttggccaacactatagaaattttcaaatcaaacggtctgacagcaaatgaatcgggacgcctaatagatttcctcaaggatgtgatggaatcaatggataaggaagaaatggagataacaacacatttccagagaaagagaagagtaagggacaacatgaccaagaaaatggtaacgcaaagaacaatcgggaagaaaaaacaaaggctgaacaaaaggagttacctgataagagcgctgacactgaacacaatgaccaaggatgcagaaaggggcaaattgaagaggcgagcaattgcaacacccggaatgcaaatcagaggattcgtgtacttcgttgaaacactagcgaggagtatttgtgagaaacttgaacaatctggcctcccagtcggggggaatgaaaagaaagctaaactggcaaacgtcgtgaggaagatgatgaccaactcacaggatactgaactctcctttacaattactggggacaatacaaaatggaatgagaatcaaaatcctaggatgtttctggcaatgataacatacatcacaaggaaccagccagaatggtttcgaaatgttctaagcattgcccctataatgttttcaaacaaaatggcgaggctagggaaagggtacatgttcgaaagtaagagcatgaagttacgaacacaaataccagcagaaatgcttgcaaacattgaccttaaatacttcaatgaatcaacgaagaagaaaattgagaagataagacctctattaatagatggcacagcctcattgagccctggaatgatgatgggcatgttcaacatgctgagtacagtcctaggagtttcaattctaaatcttggacagaaaagatacaccaaaaccacatattggtgggacgggctccaatcctctgatgatttcgctctcattataaatgccccgaatcatgaaggaatacaagcaggggtggataggttttatagaacttgtaaactagttgggattaatatgagcaagaagaaatcttacataaaccggacagggacatttgaattcactagctttttctaccgttatggattcgtagccaatttcagtatggagctgcccagttttggagtgtctggaattaatgagtcggccgacatgagcattggtgttacagtgataaagaacaatatgataaacaacgaccttgggccagcaacagctcagatggctcttcagctattcatcaaggactacaggtacacataccgatgccacaggggagatacgcaaatccaaacgaggagatcattcgagctgaagaagctatgggaacaaacccgttcaaaggcaggactcttggtctcagatggaggaccaaatctatacaatatccgaaatctccatattcctgaggtctgcttgaaatgggaattgatggatgaagactacaagggtagactgtgcaatcctctgaatccattcgtcagccataaggaaattgaatctgtcaacaatgctatagtaatgccaactcatggcccggccaagagtatggaatatgatgccgtagcaaccacacattcatggattcctaaaaggaatcgttccattctcaacacaagtcaaaggggaattcttgaggatgaacagatgtaccaaaagtgctgcaatctattcgagaaattctttcccagtagttcgtatcggagaccagttggaatttccagtatggtggaggccatggtttctcgggctcgaattgacgcacgaattgatttcgagtctggaaggattaagaaagaagagtttgctgagatcatgaagatctgttccaccattgaagagctcagacggcaaaaatag
>gi|814550593|dbj|LC050589.1|_Influenza_A_virus_(A/muscovy_duck/Quang_Ninh/4c111/2013(H5N6))_viral_cRNA_segment_2_complete_sequence
atggatgccaatccaa---ctttacttttcttgaaagtgccagtgcaaaatgctataagtaccacattcccttatactggagaccctccatacagccatggaacagggacagggtacaccatggacacagtcaacagaacacaccaatattcagaaaagggggagtggacaacaaacacagagaccggagcaccccaacttaacccgattgatggaccattacctgatgataacgagcccagtgggtatgcacaaacagattgtgtattagaggcaatggctttccttgaagaatcccacccaggaatctttgaaaattcgtgccttgaaacgatggaaattgtccaacaaacaagagtggacaaactgacccaaggtcgccagacttatgactggacattgaatagaaaccaaccggctgcaactgctttggccaacactatagaaattttcaaatcaaacggtctgacagcaaatgaatcgggacgcctaatagatttcctcaaggatgtgatggaatcaatggataaggaagaaatggagataacaacacatttccagagaaagagaagagtaagggacaacatgaccaagaaaatggtaacgcaaagaacaatcgggaagaaaaaacaaaggctgaacaaaaggagttacctgataagagcgctgacactgaacacaatgaccaaggatgcagaaaggggcaaattgaagaggcgagcaattgcaacacccggaatgcaaatcagaggattcgtgtacttcgttgaaacactagcgaggagtatttgtgagaaacttgaacaatctggcctcccagtcggggggaatgaaaagaaagctaaactggcaaacgtcgtgaggaagatgatgaccaactcacaggatactgaactctcctttacaattactggggacaatacaaaatggaatgagaatcaaaatcctaggatgtttctggcaatgataacatacatcacaaggaaccagccagaatggtttcgaaatgttctaagcattgcccctataatgttttcaaacaaaatggcgaggctagggaaagggtacatgttcgaaagtaagagcatgaagttacgaacacaaataccagcagaaatgcttgcaaacattgaccttaaatacttcaatgaatcaacgaagaagaaaattgagaagataagacctctattaatagatggcacagcctcattgagccctggaatgatgatgggcatgttcaacatgctgagtacagtcctaggagtttcaattctaaatcttggacagaaaagatacaccaaaaccacatattggtgggacgggctccaatcctctgatgatttcgctctcattataaatgccccgaatcatgaaggaatacaagcaggggtggataggttttatagaacttgtaaactagttgggattaatatgagcaagaagaaatcttacataaaccggacagggacatttgaattcactagctttttctaccgttatggattcgtagccaatttcagtatggagctgcccagttttggagtgtctggaattaatgagtcggccgacatgagcattggtgttacagtgataaagaacaatatgataaacaacgaccttgggccagcaacagctcagatggctcttcagctattcatcaaggactacaggtacacataccgatgccacaggggagatacgcaaatccaaacgaggagatcattcgagctgaagaagctatgggaacaaacccgttcaaaggcaggactcttggtctcagatggaggaccaaatctatacaatatccgaaatctccatattcctgaggtctgcttgaaatgggaattgatggatgaagactacaagggtagactgtgcaatcctctgaatccattcgtcagccataaggaaattgaatctgtcaacaatgctatagtaatgccaactcatggcccggccaagagtatggaatatgatgccgtagcaaccacacattcatggattcctaaaaggaatcgttccattctcaacacaagtcaaaggggaattcttgaggatgaacagatgtaccaaaagtgctgcaatctattcgagaaattctttcccagtagttcgtatcggagaccagttggaatttccagtatggtggaggccatggtttctcgggctcgaattgacgcacgaattgatttcgagtctggaaggattaagaaagaagagtttgctgagatcatgaagatctgttccaccattgaagagctcagacggcaaaaatag
>gi|814550669|dbj|LC050621.1|_Influenza_A_virus_(A/duck/Nha_Trang/75c131/2014(H5N6))_viral_cRNA_segment_2_complete_sequence
atggatgccaacccga---ctttacttttcttgaaagtgccagtgcaaaatgctataagtaccacattcccttatactggagaccctccatacagccatggaacagggacagggtacaccatggacacagtcaacagaacacaccaatattcagaaaagggggagtggacaacaaacacagagaccggagcaccccaacttaacccgattgatggaccattacctgatgataacgagcccagtgggtatgcacaaacagattgtgtattagaggcaatggctttccttgaagaatcccacccaggaatctttgaaaattcgtgccttgaaacgatggaaattgtccaacaaacaagagtggacaaactgacccaaggtcgccagacttatgactggacattgaatagaaaccaaccggctgcaactgctttggccaacactatagaaattttcaaatcaaacggtctgacagcaaatgaatcgggacgcctaatagatttcctcaaggatgtgatggaatcaatggataaggaagaaatggagataacaacacatttccagagaaagagaagagtaagggacaacatgaccaagaaaatggtaacgcaaagaacaatcgggaagaaaaaacaaaggctgaacaaaaggagttacctgataagagcgctgacactgaacacaatgaccaaggatgcagaaaggggcaaattgaagaggcgagcaattgcaacacccggaatgcaaatcagaggattcgtgtacttcgttgaaacactagcgaggagtatttgtgagaaacttgaacaatctggcctcccagtcggggggaatgaaaagaaagctaaattggcaaacgtcgtgaggaagatgatgaccaactcacaggatactgaactctcctttacaattactggggacaatacaaaatggaatgagaatcaaaaccctaggatgtttctggcaatgataacatacatcacaaggaaccagccagaatggtttcgaaatgttctaagcattgcccctataatgttttcaaacaaaatggcgaggctagggaaagggtacatgttcgaaagtaagagcatgaagttacgaacacaaataccagcagaaatgcttgcaaacattgaccttaaatacttcaatgaatcaacgaagaagaaaattgagaagataagacctctattaatagatggcacagcctcattgagccctggaatgatgatgggcatgttcaacatgctgagtacagtcctaggagtttcaattctaaatcttggacagaaaagatacaccaaaaccacatattggtgggacgggctccaatcctctgatgatttcgctctcattataaatgccccgaatcatgaaggaatacaagcaggggtggataggttttatagaacttgtaaactagttgggattaatatgagcaagaagaaatcttacataaaccggacagggacatttgaattcactagctttttctaccgttatggattcgtagccaatttcagtatggagctgcccagttttggagtgtctggaattaatgagtcggccgacatgagcattggtgttacagtgataaagaacaatatgataaacaacgaccttgggccagcaacagctcagatggctcttcagctattcatcaaggactacaggtacacataccggtgccacaggggagatacgcaaatccaaacgaggagatcattcgagctgaagaagctatgggaacaaacccgttcaaaggcaggactcttggtctcagatggaggaccaaatctatacaatatccgaaatctccatattcctgaggtctgcttgaaatgggaattgatggatgaagactacaagggtagactgtgcaatcctctgaatccattcgtcagccataaggaaattgaatctgtcaacaatgctatagtaatgccaactcatggcccggccaagagtatggaatatgatgccgtagcaaccacacattcatggattcctaaaaggaatcgttccattctcaacacaagtcaaaggggaattcttgaggatgaacagatgtaccaaaagtgctgcaatctattcgagaaattctttcccagtagttcgtatcggagaccagttggaatttccagtatggtggaggccatggtttctcgggctcgaattgacgcacgaattgatttcgagtctggaaggattaagaaagaagagtttgctgagatcatgaagatctgttccaccattgaagagctcagacggcaaaaatag
>gi|746645982|gb|KP288314.1|_Influenza_A_virus_(A/quail/Nanchang/6631/2013(H5N1))_segment_2_polymerase_PB1_(PB1)_and_PB1-F2_protein_(PB1-F2)_genes_complete_cds
atggatgtcaacccga---ctttacttttcttgaaagtgccagtgcaaaatgctataagtaccacattcccttatactggagaccctccatacagccatggaacagggacagggtacaccatggacacagtcaacagaacacaccaatattcagaaaagggggagtggacaacaaacacagagaccggggcaccccaactcaacccgattgatggaccattacctgaggataacgagcccagtgggtatgcacaaacagattgtgtattagaagcaatggctttccttgaagaatcccacccaggaatctttgaaaattcgtgccttgaaacgatggaaattgtccaacaaacaagagtggacaaactgacccaaggtcgccagacttatgactggacattgaatagaaaccaaccggctgcaactgctttggccaacactatagaaattttcagatcaaacggtctgacagcaaatgaatcgggacgcctaatagatttcctcaaggatgtgatggaatcaatggataaggaagaaatggagataacaacacatttccagagaaagagaagagtaagggacaacatgaccaagaaaatggtaacgcaaagaacaatcgggaagaaaaaacaaaggctgaacaaaaggagatacctgataagagcgctgacactgaacacaatgaccaaggatgcagaaagaggcaaattgaagaggcgagcaattgcaacacccggaatgcaaatcagaggattcgtgtacttcgttgaaacactagcgaggagtatctgtgagaaacttgagcaatctggactcccagtcggagggaatgagaagaaagccaaactggcaaacgtcgtgaggaagatgatgaccaattcacaggatactgaactctcctttacaattactggggacaatacaaaatggaatgagaatcaaaatcctaggatgtttctggcaatgataacgtacatcacaaggaaccagccagaatggtttcgaaatgttctaagcattgcccctataatgttttcaaacaaaatggcgaggctagggaaagggtacatgttcgaaagtaagagcatgaagttacgaacacaaataccagcagaaatgcttgcaaacattgaccttaaatacttcaatgaatcaacgaaaaagaaaattgagaagataagacctctattaatagatggtacagcctcattgagccctggaatgatgatgggcatgttcaacatgctgagtacagtcctaggagtttcaattctaaatcttggacagaaaagatacaccaaaaccacatattggtgggacgggctccaatcctctgatgatttcgctctcattgtaaatgccccgaatcatgaaggaatacaagcaggggtggataggttttatagaacttgtaaactagttgggatcaatatgagcaagaagaagtcttacataaatcggacagggacatttgaattcacgagctttttctaccgctatggattcgtagccaatttcagtatggagctgcccagttttggagtgtctggaattaatgagtcggccgacatgagcattggtgttacagtgataaagaacaatatgataaacaacgaccttgggccagcaacagctcagatggctcttcagctattcatcaaggactacagatacacataccgatgccacaggggagatacgcaaatccaaacgaggagatcattcgagctgaagaagctatgggaacaaacccgttcaaaggcaggactattggtttcagatggaggaccaaatctatacaatatccgaaatctccatattcctgaggtctgcttgaaatgggaattgatggatgaagactaccagggtagactgtgcaatcctctgaatccattcgtcagccatagggaaattgaatctgtcaacaatgctatagtaatgccagctcatggcccggccaagagtatggaatatgatgccgtagcaaccacacattcatggattcctaaaaggaatcgttccattctcaacacaagtcaaaggggaattcttgaggatgaacagatgtaccaaaagtgctgcaatctattcgaaaaattctttcccagtagttcgtatcggagaccagttggaatttccagtatggtggaggccatggtttctcgggctcgaattgacgcacgaattgatttcgagtctggaaggattaagaaagaagagtttgctgagatcatgaagatctgttccaccattgaagagctcagacggcaaaaatag
>gi|746646002|gb|KP288322.1|_Influenza_A_virus_(A/duck/Nanchang/9789/2013(H5N1))_segment_2_polymerase_PB1_(PB1)_and_PB1-F2_protein_(PB1-F2)_genes_complete_cds
atggatgtcaacccga---ctttacttttcttgaaagtgccagtgcaaaatgctataagtaccacattcccttatactggagaccctccatacagccatggaacagggacagggtacaccatggacacagtcaacagaacacaccaatattcagaaaagggggagtggacaacaaacacagagaccggggcaccccaactcaacccgattgatggaccattacctgaggataacgagcccagtgggtatgcacaaacagattgtgtattagaagcaatggctttccttgaagaatcccacccaggaatctttgaaaattcgtgccttgaaacgatggaaattgtccaacaaacaagagtggacaaactgacccaaggtcgccagacttatgactggacattgaatagaaaccaaccggctgcaactgctttggccaacactatagaaattttcagatcaaatggtctgacagcaaatgaatcgggacgcctaatagatttcctcaaggatgtgatggaatcaatggataaggaagaaatggagataacaacacatttccagagaaagagaagagtaagggacaacatgaccaagaaaatggtaacgcaaagaacaatcgggaagaaaaaacaaaggctgaacaaaaggagatacctgataagagcgctgacactgaacacaatgaccaaggatgcagaaagaggcaaattgaagaggcgagcaattgcaacacccggaatgcaaatcagaggattcgtgtacttcgttgaaacactagcgagaagtatctgtgagaaacttgagcaatctggactcccagtcggagggaatgagaagaaagctaaactggcaaacgtcgtgaggaagatgatgaccaattcacaggatactgaactctcctttacaattactggggacaatacaaaatggaatgagaatcaaaatcctaggatgtttctggcaatgataacgtacatcacaaggaaccagccagaatggtttcgaaatgttctaagcattgcccctataatgttttcaaacaaaatggcgaggctagggaaagggtacatgttcgaaagtaagagcatgaagttacgaacacaaataccagcagaaatgcttgcaaacattgaccttaaatacttcaatgaatcaacgaaaaagaaaattgagaagataagacctctattaatagatggtacagcctcattgagccctggaatgatgatgggcatgttcaacatgctgagtacagtcctaggagtttcaattctaaatcttggacagaaaagatacaccaaaaccacatattggtgggacgggctccaatcctctgatgatttcgctctcattgtaaatgccccgaatcatgaaggaatacaagcaggggtggataggttttatagaacttgtaaactagttgggatcaatatgagcaagaagaagtcttacataaatcggacagggacatttgaattcacgagctttttctaccgctatggattcgtagccaatttcagtatggagctgcccagttttggagtgtctggaattaatgagtcggccgacatgagcattggtgttacagtgataaagaacaatatgataaacaacgaccttgggccagcaacagctcagatggctcttcagctattcatcaaggactacagatacacataccgatgccacaggggagatacgcaaatccaaacgaggagatcattcgagctgaagaagctatgggaacaaacccgttcaaaggcaggactattgatttcagatggaggaccaaatctatacaatatccgaaatctccatattcctgaggtctgcctgaaatgggaattgatggatgaagactaccagggtagactgtgcaatcctctgaatccattcgtcagccatagggaaattgaatctgtcaacaatgctatagtaatgccagctcatggcccggccaagagtatggaatatgatgccgtagcaaccacacattcatggattcctaaaaggaatcgttccattctcaacacaagtcaaaggggaattcttgaggatgaacagatgtaccaaaagtgctgcaatctattcgaaaaattctttcccagtagttcgtatcggagaccagttggaatttccagtatggtggaggccatggtttctcgggctcgaattgacgcacgaattgatttcgagtctggaaggattaagaaagaagagtttgctgagatcatgaagatctgttccaccattgaagagctcagacggcaaaaatag
>gi|954033457|gb|KU042692.1|_Influenza_A_virus_(A/goose/Zhejiang/77166/2014(H5N2))_segment_2_polymerase_PB1_(PB1)_gene_complete_cds
atggatgtcaacccga---ctttacttttcttgaaagtgccagtgcaaaatgctataagtaccacattcccttatactggagaccctccatacagccatggaacagggacagggtacaccatggacacagtcaacagaacacaccaatattcagaaaagggggagtggacaacaaacacagagaccggggcaccccaacttaacccgattgatggaccattacctgaggataacgagcctagtgggtatgcacaaacagattgtgtattagaggcaatggctttccttgaagaatcccacccaggaatttttgaaaattcgtgccttgaaacgatggaaattgtacaacaaacaagagtggacaaactgacccaaggtcgccagacttatgactggacattgaatagaaaccaaccggctgcaactgctttggccaacactatagaaattttcagatcaaacggtctgacagcaaatgaatcgggacgcctaatagatttcctcaaggatgtgatggaatcaatggataaggaagaaatggagataacaacacatttccagagaaagagaagagtaagggacaacatgaccaagaaaatggtaacgcaaagaacaatcgggaagaaaaaacaaaggctgaacaaaaggagctacctgataagagcactgacactgaacacaatgactaaggatgcagaaagaggcaaattaaagaggcgagcaattgcaacacccggaatgcaaatcagaggattcgtgtacttcgttgaaacactagcgaggagtatttgtgagaaacttgagcaatctggcctcccagtcggagggaatgagaagaaagctaaactggcaaacgtcgtgaggaagatgatgaccaactcacaggatactgaactctcctttacaattactggggacaatacaaaatggaatgagaatcaaaatcctaggatgtttctggcaatgataacgtacatcacaaggaaccagccagaatggtttcgaaatgttctaagcattgcccctataatgttttcaaacaaaatggcgaggctagggaaagggtacatgttcgaaagtaagagcatgaagttacgaacacaaataccagcagaaatgcttgcaaacattgaccttaaatacttcaatgaatcaacgaagaagaaaattgagaagataagacctctattaatagatggtacagcctcattgagccctggaatgatgatgggcatgttcaacatgctgagcacagtcctaggagtttcaattctaaatcttggacaaaaaagatacaccaaaaccacatattggtgggacgggctccaatcctctgatgatttcgctctcattgtaaatgcccagaatcatgaaggaatacaagcaggggtagataggttttatagaacttgtaaactagttgggattaatatgagcaagaagaagtcttacataaatcggacagggacatttgaatttactagctttttctaccgttatggattcgtagccaatttcagtatggagctgcccagttttggagtgtctggaattaatgaatcggccgacatgagcattggtgttacagtgataaagaacaatatgataaacaacgaccttgggccagcaacagctcagatggctcttcagctattcatcaaggactacaggtacacataccgatgccacaggggagatacgcaaatccaaacgaggagatcattcgagctgaagaagctatgggaacaaacccgttcaaaggcaggactattggtttcagatggaggaccaaatctatacaacatccggaatctccatattcctgaggtttgcttgaaatgggaattgatggatgaagactacaagggtagactgtgcaatcctcagaatccattcgtcagccatagggaaattgaatctgtcaacaatgctatagtaatgccagctcatggcccggccaagagtatggagtatgatgccgtagcaaccacacattcatgggttcctaaaaggaatcgttccattctcaacacaagtcaaaggggaattcttgaggatgaacagatgtaccaaaagtgctgcaatctattcgagaaattctttcccagtagttcgtatcggagaccagttggaatttctagtatggtggaggccatggtttctcgggctcgaattgacgcacgaattgatttcgagtctgggaggattaagaaagaagagtttgctgagatcatgaagatctgttccacccttgaagagctcagacggcaaaaatag
>gi|954033439|gb|KU042693.1|_Influenza_A_virus_(A/goose/Zhejiang/77167/2014(H5N2))_segment_2_polymerase_PB1_(PB1)_gene_complete_cds
atggatgtcaacccga---ctttacttttcttgaaagtgccagtgcaaaatgctataagtaccacattcccttatactggagaccctccatacagccatggaacagggacagggtacaccatggacacagtcaacagaacacaccaatattcagaaaagggggagtggacaacaaacacagagaccggggcaccccaacttaacccgattgatggaccattacctgaggataacgagcctagtgggtatgcacaaacagattgtgtattagaggcaatggctttccttgaagaatcccacccaggaatttttgaaaattcgtgccttgaaacgatggaaattgtacaacaaacaagagtggacaaactgacccaaggtcgccagacttatgactggacattgaatagaaaccaaccggctgcaactgctttggccaacactatagaaattttcagatcaaacggtctgacagcaaatgaatcgggacgcctaatagatttcctcaaggatgtgatggaatcaatggataaggaagaaatggagataacaacacatttccagagaaagagaagagtaagggacaacatgaccaagaaaatggtaacgcaaagaacaatcgggaagaaaaaacaaaggctgaacaaaaggagctacctgataagagcactgacactgaacacaatgactaaggatgcagaaagaggcaaattaaagaggcgagcaattgcaacacccggaatgcaaatcagaggattcgtgtacttcgttgaaacactagcgaggagtatttgtgagaaacttgagcaatctggcctcccagtcggagggaatgagaagaaagctaaactggcaaacgtcgtgaggaagatgatgaccaactcacaggatactgaactctcctttacaattactggggacaatacaaaatggaatgagaatcaaaatcctaggatgtttctggcaatgataacgtacatcacaaggaaccagccagaatggtttcgaaatgttctaagcattgcccctataatgttttcaaacaaaatggcgaggctagggaaagggtacatgttcgaaagtaagagcatgaagttacgaacacaaataccagcagaaatgcttgcaaacattgaccttaaatacttcaatgaatcaacgaagaagaaaattgagaagataagacctctattaatagatggtacagcctcattgagccctggaatgatgatgggcatgttcaacatgctgagcacagtcctaggagtttcaattctaaatcttggacaaaaaagatacaccaaaaccacatattggtgggacgggctccaatcctctgatgatttcgctctcattgtaaatgcccagaatcatgaaggaatacaagcaggggtagataggttttatagaacttgtaaactagttgggattaatatgagcaagaagaagtcttacataaatcggacagggacatttgaatttactagctttttctaccgttatggattcgtagccaatttcagtatggagctgcccagttttggagtgtctggaattaatgaatcggccgacatgagcattggtgttacagtgataaagaacaatatgataaacaacgaccttgggccagcaacagctcagatggctcttcagctattcatcaaggactacaggtacacataccgatgccacaggggagatacgcaaatccaaacgaggagatcattcgagctgaagaagctatgggaacaaacccgttcaaaggcaggactattggtttcagatggaggaccaaatctatacaacatccggaatctccatattcctgaggtttgcttgaaatgggaattgatggatgaagactacaagggtagactgtgcaatcctcagaatccattcgtcagccatagggaaattgaatctgtcaacaatgctatagtaatgccagctcatggcccggccaagagtatggagtatgatgccgtagcaaccacacattcatgggttcctaaaaggaatcgttccattctcaacacaagtcaaaggggaattcttgaggatgaacagatgtaccaaaagtgctgcaatctattcgagaaattctttcccagtagttcgtatcggagaccagttggaatttctagtatggtggaggccatggtttctcgggctcgaattgacgcacgaattgatttcgagtctgggaggattaagaaagaagagtttgctgagatcatgaagatctgttccacccttgaagagctcagacggcaaaaatag
>gi|954033421|gb|KU042694.1|_Influenza_A_virus_(A/goose/Zhejiang/77168/2014(H5N2))_segment_2_polymerase_PB1_(PB1)_gene_complete_cds
atggatgtcaacccga---ctttacttttcttgaaagtgccagtgcaaaatgctataagtaccacattcccttatactggagaccctccatacagccatggaacagggacagggtacaccatggacacagtcaacagaacacaccaatattcagaaaagggggagtggacaacaaacacagagaccggggcaccccaacttaacccgattgatggaccattacctgaggataacgagcctagtgggtatgcacaaacagattgtgtattagaggcaatggctttccttgaagaatcccacccaggaatttttgaaaattcgtgccttgaaacgatggaaattgtacaacaaacaagagtggacaaactgacccaaggtcgccagacttatgactggacattgaatagaaaccaaccggctgcaactgctttggccaacactatagaaattttcagatcaaacggtctgacagcaaatgaatcgggacgcctaatagatttcctcaaggatgtgatggaatcaatggataaggaagaaatggagataacaacacatttccagagaaagagaagagtaagggacaacatgaccaagaaaatggtaacgcaaagaacaatcgggaagaaaaaacaaaggctgaacaaaaggagctacctgataagagcactgacactgaacacaatgactaaggatgcagaaagaggcaaattaaagaggcgagcaattgcaacacccggaatgcaaatcagaggattcgtgtacttcgttgaaacactagcgaggagtatttgtgagaaacttgagcaatctggcctcccagtcggagggaatgagaagaaagctaaactggcaaacgtcgtgaggaagatgatgaccaactcacaggatactgaactctcctttacaattactggggacaatacaaaatggaatgagaatcaaaatcctaggatgtttctggcaatgataacgtacatcacaaggaaccagccagaatggtttcgaaatgttctaagcattgcccctataatgttttcaaacaaaatggcgaggctagggaaagggtacatgttcgaaagtaagagcatgaagttacgaacacaaataccagcagaaatgcttgcaaacattgaccttaaatacttcaatgaatcaacgaagaagaaaattgagaagataagacctctattaatagatggtacagcctcattgagccctggaatgatgatgggcatgttcaacatgctgagcacagtcctaggagtttcaattctaaatcttggacaaaaaagatacaccaaaaccacatattggtgggacgggctccaatcctctgatgatttcgctctcattgtaaatgcccagaatcatgaaggaatacaagcaggggtagataggttttatagaacttgtaaactagttgggattaatatgagcaagaagaagtcttacataaatcggacagggacatttgaatttactagctttttctaccgttatggattcgtagccaatttcagtatggagctgcccagttttggagtgtctggaattaatgaatcggccgacatgagcattggtgttacagtgataaagaacaatatgataaacaacgaccttgggccagcaacagctcagatggctcttcagctattcatcaaggactacaggtacacataccgatgccacaggggagatacgcaaatccaaacgaggagatcattcgagctgaagaagctatgggaacaaacccgttcaaaggcaggactattggtttcagatggaggaccaaatctatacaacatccggaatctccatattcctgaggtttgcttgaaatgggaattgatggatgaagactacaagggtagactgtgcaatcctcagaatccattcgtcagccatagggaaattgaatctgtcaacaatgctatagtaatgccagctcatggcccggccaagagtatggagtatgatgccgtagcaaccacacattcatgggttcctaaaaggaatcgttccattctcaacacaagtcaaaggggaattcttgaggatgaacagatgtaccaaaagtgctgcaatctattcgagaaattctttcccagtagttcgtatcggagaccagttggaatttctagtatggtggaggccatggtttctcgggctcgaattgacgcacgaattgatttcgagtctgggaggattaagaaagaagagtttgctgagatcatgaagatctgttccacccttgaagagctcagacggcaaaaatag
>gi|954033493|gb|KU042690.1|_Influenza_A_virus_(A/duck/Zhejiang/77138/2014(H5N2))_segment_2_polymerase_PB1_(PB1)_gene_complete_cds
atggatgtcaacccga---ctttacttttcttgaaagtgccagtgcaaaatgctataagtaccacattcccttatactggagaccctccatacagccatggaacagggacagggtacaccatggacacagtcaacagaacacaccaatattcagaaaagggggagtggacaacaaacacagagaccggggcaccccaacttaacccgattgatggaccattacctgaggataacgagcctagtgggtatgcacaaacagattgtgtattagaggcaatggctttccttgaagaatcccacccaggaatttttgaaaattcgtgccttgaaacgatggaaattgtacaacaaacaagagtggacaaactgacccaaggtcgccagacttatgactggacattgaatagaaaccaaccggctgcaactgctttggccaacactatagaaattttcagatcaaacggtctgacagcaaatgaatcgggacgcctaatagatttcctcaaggatgtgatggaatcaatggataaggaagaaatggagataacaacacatttccagagaaagagaagagtaagggacaacatgaccaagaaaatggtaacgcaaagaacaatcgggaagaaaaaacaaaggctgaacaaaaggagctacctgataagagcactgacactgaacacaatgactaaggatgcagaaagaggcaaattaaagaggcgagcaattgcaacacccggaatgcaaatcagaggattcgtgtacttcgttgaaacactagcgaggagtatttgtgagaaacttgagcaatctggactcccagtcggagggaatgagaagaaagctaaactggcaaacgtcgtgaggaagatgatgaccaactcacaggatactgaactctcctttacaattactggggacaatacaaaatggaatgagaatcaaaatcctaggatgtttctggcaatgataacgtacatcacaaggaaccagccagaatggtttcgaaatgttctaagcattgcccctataatgttttcaaacaaaatggcgaggctagggaaagggtacatgttcgaaagtaagagcatgaagttacgaacacaaataccagcagaaatgcttgcaaacattgaccttaaatacttcaatgaatcaacgaagaagaaaattgagaagataagacctctattaatagatggtacagcctcattgagccctggaatgatgatgggcatgttcaacatgctgagcacagtcctaggagtttcaattctaaatcttggacaaaaaagatacaccaaaaccacatattggtgggacgggctccaatcctctgatgatttcgctctcattgtaaatgcccagaatcatgaaggaatacaagcaggggtagataggttttatagaacttgtaaactagttgggattaatatgagcaagaagaagtcttacataaatcggacagggacatttgaatttactagctttttctaccgttatggattcgtagccaatttcagtatggagctgcccagttttggagtgtctggaattaatgaatcggccgacatgagcattggtgttacagtgataaagaacaatatgataaacaacgaccttgggccagcaacagctcagatggctcttcagctattcatcaaggactacaggtacacataccgatgccacaggggagatacgcaaatccaaacgaggagatcattcgagctgaagaagctatgggaacaaacccgttcaaaggcaggactattggtttcagatggaggaccaaatctatacaacatccggaatctccatattcctgaggtttgcttgaaatgggaattgatggatgaagactacaagggtagactgtgcaatcctcagaatccattcgtcagccatagggaaattgaatctgtcaacaatgctatagtaatgccagctcatggcccggccaagagtatggagtatgatgccgtagcaaccacacattcatgggttcctaaaaggaatcgttccattctcaacacaagtcaaaggggaattcttgaggatgaacagatgtaccaaaagtgctgcaatctattcgagaaattctttcccagtagttcgtatcggagaccagttggaatttctagtatggtggaggccatggtttctcgggctcgaattgacgcacgaattgatttcgagtctgggaggattaagaaagaagagtttgctgagatcatgaagatctgttccacccttgaagagctcagacggcaaaaatag
>gi|730044058|gb|KP097861.1|_Influenza_A_virus_(A/chicken/Vietnam/NCVD-KA423/2013(H5N1))_segment_2_polymerase_PB1_(PB1)_and_PB1-F2_protein_(PB1-F2)_genes_complete_cds
atggatgtcaacccga---ctttacttttcttgaaagtgccagtgcaaaatgctataagtaccacattcccttatactggagaccctccatacagccatggaacagggacagggtacaccatggacacagtcaacagaacacaccaatattcagaaaagggggagtggacaacaaacacagagaccggggcaccccaactcaacccgatcgatggaccattacctgaggataacgagcccagtgggtatgcacaaacagattgtgtattagaagcaatggctttccttgaagaatcccacccaggaatctttgaaaattcgtgccttgaaacgatggaaattgtccaacaaacaagagtggacaaactgacccaaggtcgccagacttatgactggacattgaatagaaaccaaccggctgcaactgctttggccaacactatagaaattttcagatcaaacggtctgacagcaaatgaatcgggacgcctaatagatttcctcaaggatgtgatggaatcaatggataaggaagaaatggagataacaacacatttccagagaaagagaagagtaagggacaacatgaccaagaagatggtaacgcaaagaacaatcgggaagaaaaaacaaaggctgaacaaaaggagctacctgataagagcgctgacactgaacacaatgaccaaggatgcagaaagaggcaaattgaagaggcgagcaattgcaacacccggaatgcaaatcagaggattcgtgtacttcgttgaaacactagcgaggagtatctgtgagaaacttgagcaatctggactcccagtcggagggaatgagaagaaagctaaactggcaaacgttgtgaggaagatgatgaccaactcacaggatactgaactctcctttacaattactggggacaatacaaaatggaatgagaatcaaaatcctaggatgtttctggcaatgataacgtacatcacaaggaaccagccagaatggtttcgaaatgttctaagcattgcccctataatgttttcaaacaaaatggcgaggctagggaaaggatacatgttcgaaagtaagagcatgaagttacgaacacaaataccagcagaaatgcttgcaaacattgaccttaaatacttcaatgaatcaacaaaaaagaaaattgagaagataagacctctattaatagacggtacagcctcattgagccctggaatgatgatgggcatgttcaacatgctgagtacagtcctaggagtttcaatcctaaatcttggacaaaaaagatacaccaaaaccacatattggtgggacgggctccaatcctctgatgatttcgctctcattgtaaatgccccgaatcatgaaggaatacaagcaggggtggataggttttatagaacttgtaaactagttgggatcaatatgagcaagaagaagtcttacataaatcggacagggacatttgaattcacgagctttttctatcgctatggattcgtagccaatttcagtatggagctgcccagttttggagtgtctggaattaatgagtcggccgacatgagcattggtgttacagtgataaagaacaatatgataaacaacgaccttgggccagcaacagctcagatggctcttcagctattcatcaaggactacagatacacataccgatgccacaggggagatacgaaaatccaaacgaggagatcattcgagctgaagaagctatgggaacaaacccgttcaaaggcaggactattggtttcagatggaggaccaaatctatacaatatccgaaatctccatattcctgaggtctgcttgaaatgggaattgatggatgaagactaccagggtagactgtgcaatcctctgaatccattcgtcagccatagggaaattgaatctgtcaacaatgctatagtaatgccagctcatggcccggccaagagtatggaatatgatgccgtagcaaccacacattcatggattcctaaaaggaatcgttccattctcaacacaagtcaaaggggaattcttgaggatgaacagatgtaccaaaagtgctgcaatctattcgagatattctttcccagtagttcgtatcggagaccagttggaatttccagtatggtggaggccatggtttctcgggctagaattgacgcacgaatcgatttcgagtctggaaggattaagaaagaagagtttgctgagatcatgaagatctgttccaccattgaagagctcagacggcaaaaatag
>gi|673249701|gb|KM251530.1|_Influenza_A_virus_(A/duck/Sichuan/NCXN11/2014(H5N1))_segment_2_polymerase_PB1_(PB1)_and_PB1-F2_protein_(PB1-F2)_genes_complete_cds
atggatgtcaacccga---ctttacttttcttgaaagtgccagtgcaaaatgctataagtaccacattcccttatactggagaccctccatacagccatggaacaggaacagggtacaccatggacacagtcaacagaacacaccaatattcagaaaagggggagtggacaacaaacacagagaccggggcaccccaactcaacccgattgatggaccactacctgaggataacgagcccagtgggtatgcgcaaacagattgtgtgttagaagcaatggctttccttgaagaatcccacccaggaatctttgaaaattcgtgccttgaaacgatggaaattgtccaacaaacaagagtggacaaactgacccaaggtcgccagacttatgactggacattgaatagaaaccaaccggctgcaactgctttggccaacactatagaaatcttcagatcaaacggtctgacagcaaatgaatcgggacgcctaatagatttcctcaaggatgtgatggaatcaatggataaggaagaaatggagataacaacacatttccagagaaagagaagagtaagggacaacatgaccaagaagatggtaacgcaaagaacaatcgggaagaaaaaacaaaggctgaacaaaaggagctacctgataagagcgctgacactgaacacaatgaccaaggatgcagaaagaggcaaattgaagaggcgtgcaattgcaacacccggaatgcaaatcagaggattcgtgtacttcgttgaaacactagcgaggagtatctgtgagaaacttgagcaatctggactcccagtcggagggaatgagaagaaagctaaactggcaaacgtcgtgaggaagatgatgaccaactcacaggatactgaactctcctttacaattactggggacaatacaaaatggaatgagaatcaaaatcctaggatgtttctggcaatgataacgtacatcacaaggaaccagccagaatggtttcgaaatgttctaagcgttgcccctataatgttttcaaacaaaatggcgaggctagggaaaggatacatgttcgaaagtaagagcatgaagttacgaacacaaataccagcagaaatgcttgcaaacattgaccttaaatacttcaatgaatcaacaaaaaagaaaattgagaagataagacctctattaatagatggtacagcctcattgagccctggaatgatgatgggcatgttcaacatgctgagtacagtcctaggagtttcaatcctaaatcttggacagaaaagatacaccaaaaccacatattggtgggacgggctccaatcctctgatgatttcgctctcattgtaaatgccccgaatcatgaaggaatacaagcaggggtggataggttttatagaacttgtaaactagttgggatcaatatgagcaagaagaagtcttacataaatcggacagggacatttgaattcacgagctttttctaccgctatggattcgtagccaatttcagtatggagctgcccagttttggagtgtctggaattaatgagtcggccgacatgagcattggtgttacagtgataaagaacaatatgataaacaacgaccttgggccagcaacagctcagatggctcttcagctgttcatcaaggactacagatacacataccgatgccacaggggagatacgcaaatccaaacgaggagatcattcgagctgaagaagctatgggaacaaacccgttcaaaggcaggactattggtttcagatggaggaccaaatctatacaatatccgaaatctccatattcctgaggtctgcttgaaatgggaattgatggatgaagactaccagggtagactgtgcaatcctctgaatccattcgtcagccataaggaaattgaatctgtcaacaatgccatagtaatgccagctcatggcccggccaagagtatggaatatgatgccgtagcaaccacacattcatggattcctaaaaggaatcgctccattctcaacacaagtcaaaggggaattcttgaggatgaacagatgtaccaaaagtgctgcaatctattcgagaaattctttcccagtagttcgtatcggagaccagttggaatttccagtatggtggaggccatggtttctcgggctagaattgacgcacgaattgatttcgagtctggaaggattaagaaagaagagtttgctgagatcatgaagatctgttccaccattgaagagctcagacggcaaaaatag
>gi|673249698|gb|KM251529.1|_Influenza_A_virus_(A/duck/Sichuan/NCXN10/2014(H5N1))_segment_2_polymerase_PB1_(PB1)_and_PB1-F2_protein_(PB1-F2)_genes_complete_cds
atggatgtcaacccga---ctttacttttcttgaaagtgccagtgcaaaatgctataagtaccacattcccttatactggagaccctccatacagccatggaacaggaacagggtacaccatggacacagtcaacagaacacaccaatattcagaaaagggggagtggacaacaaacacagagaccggggcaccccaactcaacccgattgatggaccattacctgaggataacgagcccagtgggtatgcgcaaacagattgtgtgttagaagcaatggctttccttgaagaatcccacccaggaatctttgaaaattcgtgccttgaaacgatggaaattgtccaacaaacaagagtggacaaactgacccaaggtcgccagacttatgactggacattgaatagaaaccaaccggctgcaactgctttggccaacactatagaaatcttcagatcaaacggtctgacagcaaatgaatcgggacgcctaatagatttcctcaaggatgtgatggaatcaatggataaggaagaaatggagataacaacacatttccagagaaagagaagagtaagggacaacatgaccaagaagatggtaacgcaaagaacaatcgggaagaaaaaacaaaggctgaacaaaaggagctacctgataagagcgctgacactgaacacaatgaccaaggatgcagaaagaggcaaattgaagaggcgtgcaattgcaacacccggaatgcaaatcagaggattcgtgtacttcgttgaaacactagcgaggagtatctgtgagaaacttgagcaatctggactcccagtcggagggaatgagaagaaagctaaactggcaaacgtcgtgaggaagatgatgaccaactcacaggatactgaactctcctttacaattactggggacaatacaaaatggaatgagaatcaaaatcctaggatgtttctggcaatgataacgtacatcacaaggaaccagccagaatggtttcgaaatgttctaagcgttgcccctataatgttttcaaacaaaatggcgaggctagggaaaggatacatgttcgaaagtaagagcatgaagttacgaacacaaataccagcagaaatgcttgcaaacattgaccttaaatacttcaatgaatcaacaaaaaagaaaattgagaagataagacctctattaatagatggtacagcctcattgagccctggaatgatgatgggcatgttcaacatgctgagtacagtcctaggagtttcaatcctaaatcttggacagaaaagatacaccaaaaccacatattggtgggacgggctccaatcctctgatgatttcgctctcattgtaaatgccccgaatcatgaagggatacaagcaggggtggataggttttatagaacttgtaaactagttgggatcaatatgagcaagaagaagtcttacataaatcggacagggacatttgaattcacgagctttttctaccgctatggattcgtagccaatttcagtatggagctgcccagttttggagtgtctggaattaatgagtcggccgacatgagcattggtgttacagtgataaagaacaatatgataaacaacgaccttgggccagcaacagctcagatggctcttcagctgttcatcaaggactacagatacacataccgatgccacaggggagatacgcaaatccaaacgaggagatcattcgagctgaagaagctatgggaacaaacccgttcaaaggcaggactattggtttcagatggaggaccaaatctatacaatatccgaaatctccatattcctgaggtctgcttgaaatgggaattgatggatgaagactaccagggtagactgtgcaatcctctgaatccattcgtcagccataaggaaattgaatctgtcaacaatgccatagtaatgccagctcatggcccggccaagagtatggaatatgatgccgtagcaaccacacattcatggattcctaaaaggaatcgctccattctcaacacaagtcaaaggggaattcttgaggatgaacagatgtaccaaaagtgctgcaatctattcgagaaattctttcccagtagttcgtatcggagaccagttggaatttccagtatggtggaggccatggtttctcgggctagaattgacgcacgaattgatttcgagtctggaaggattaagaaagaagagtttgctgagatcatgaagatctgttccaccattgaagagctcagacggcaaaaatag
>gi|745628895|gb|KP285019.1|_Influenza_A_virus_(A/duck/Dongguan/3069/2013(H5N6))_segment_2_polymerase_PB1_(PB1)_gene_complete_cds_and_nonfunctional_PB1-F2_protein_(PB1-F2)_gene_complete_sequence
atggatgtcaacccga---ctttacttttcttgaaagtgccagtgcaaaatgctataagtaccacattcccttatactggggaccctccatacagccatggaacagggacagggtacaccatggacacagtaaacagaacacaccaatattcagaaaagggggagtggacaacaaacacagagaccggggcaccccaactcaacccgattgatggaccattacctgaggataacgagcccagtgggtatgcgcaaacagattgtgtgttagaagcaatggctttccttgaagaatcccacccaggaatctttgaaaattcgtgccttgaaacgatggaaattgtccaacaaacaagagtggacaaactgacccaaggtcgccagacttatgactggacattgaatagaaaccaaccggctgcaactgctttggccaacactatagaaatcttcagatcaaacggtctgacagcaaatgagtcgggacgcctaatagatttcctcaaggatgtgatggaatcaatggataaggaagaaatggagataacaacacatttccagagaaagagaagagtaagggacaacatgaccaagaagatggtaacgcaaagaacaatcgggaagaaaaaacaaaggctgaacaagaggagctacctgataagagcgctgacactgaacacaatgaccaaggatgcagaaagaggcaaattgaagaggcgtgcaattgcaacacccggaatgcaaatcagaggattcgtgtacttcgttgaaacactagcgaggagtatctgtgagaaacttgagcaatctggactcccagtcggagggaatgagaagaaagctaaactggcaaacgtcgtgaggaagatgatgaccaactcacaggatactgaactctcctttacaattactggggacaatacaaaatggaatgagaatcaaaatcctaggatgtttctggcaatgataacgtacatcacaaggaaccagccagaatggtttcgaaatgttctaagcattgcccctataatgttttcaaacaaaatggcgaggctagggaaaggatacatgttcgaaagtaagagcatgaagttacgaacacaaataccagcagaaatgcttgcaaacattgaccttaaatacttcaatgaatcaacaaaaaagaaaattgagaagataagacctctattaatagatggtacagcctcattgagccctggaatgatgatgggcatgttcaacatgctgagtacagtcctaggggtttcaatcctaaatcttggacagaaaagatacaccaaaaccacatattggtgggacgggctccaatcctctgatgatttcgctctcattataaatgccccgaatcatgaaggaatacaagcaggggtggataggttttatagaacttgtaaactagttgggatcaatatgagcaagaagaagtcttacataaatcggacagggacatttgaattcacgagctttttctaccgctatggattcgtagccaatttcagtatggagctgcccagttttggagtgtctggaattaatgagtcggccgacatgagcattggtgttacagtgataaagaacaatatgataaacaacgaccttgggccagcaacagctcagatggctcttcagctattcatcaaggactacagatacacataccgatgccacaggggagatacgcaaatccaaacgaggagatcattcgagctgaagaagctatgggaacaaacccgttcaaaggcaggactattggtttcagatggaggaccaaacctatacaatatccgaaatctccatattcctgaggtctgcttgaaatgggaattgatggatgaagactaccagggtagactgtgcaatcctctgaatccattcgtcagccatagggaaattgaatctgtcaacaatgctatagtaatgccagctcatggcccggccaagggtatggaatatgatgccgtagcaaccacacattcatggattcctaaaaggaatcgttccattctcaacacaagtcaaaggggaattcttgaggatgaacagatgtaccaaaagtgctgcaatctattcgagaaattctttcccagtagttcgtatcggagaccagttggaatttccagtatggtggaggccatggtttctcgggctagaattgacgcacgaattgatttcgagtctggaaggattaagaaagaagagtttgctgagatcatgaagatctgttccaccattgaagagctcagacggcaaaaatag
>gi|745628857|gb|KP285003.1|_Influenza_A_virus_(A/duck/Dongguan/2685/2013(H5N6))_segment_2_polymerase_PB1_(PB1)_gene_complete_cds_and_nonfunctional_PB1-F2_protein_(PB1-F2)_gene_complete_sequence
atggatgtcaacccga---ctttacttttcttgaaagtgccagtgcaaaatgctataagtaccacattcccttatactggggaccctccatacagccatggaacagggacagggtacaccatggacacagtaaacagaacacaccaatattcagaaaagggggagtggacaacaaacacagagaccggggcaccccaactcaacccgattgatggaccattacctgaggataacgagcccagtgggtatgcgcaaacagattgtgtgttagaagcaatggctttccttgaagaatcccacccaggaatctttgaaaattcgtgccttgaaacgatggaaattgtccaacaaacaagagtggacaaactgacccaaggtcgccagacttatgactggacattgaatagaaaccaaccggctgcaactgctttggccaacactatagaaatcttcagatcaaacggtctgacagcaaatgagtcgggacgcctaatagatttcctcaaggatgtgatggaatcaatggataaggaagaaatggagataacaacacatttccagagaaagagaagagtaagggacaacatgaccaagaagatggtaacgcaaagaacaatcgggaagaaaaaacaaaggctgaacaagaggagctacctgataagagcgctgacactgaacacaatgaccaaggatgcagaaagaggcaaattgaagaggcgtgcaattgcaacacccggaatgcaaatcagaggattcgtgtacttcgttgaaacactagcgaggagtatctgtgagaaacttgagcaatctggactcccagtcggagggaatgagaagaaagctaaactggcaaacgtcgtgaggaagatgatgaccaactcacaggatactgaactctcctttacaattactggggacaatacaaaatggaatgagaatcaaaatcctaggatgtttctggcaatgataacgtacatcacaaggaaccagccagaatggtttcgaaatgttctaagcattgcccctataatgttttcaaacaaaatggcgaggctagggaaaggatacatgttcgaaagtaagagcatgaagttacgaacacaaataccagcagaaatgcttgcaaacattgaccttaaatacttcaatgaatcaacaaaaaagaaaattgagaagataagacctctattaatagatggtacagcctcattgagccctggaatgatgatgggcatgttcaacatgctgagtacagtcctaggggtttcaatcctaaatcttggacagaaaagatacaccaaaaccacatattggtgggacgggctccaatcctctgatgatttcgctctcattataaatgccccgaatcatgaaggaatacaagcaggggtggataggttttatagaacttgtaaactagttgggatcaatatgagcaagaagaagtcttacataaatcggacagggacatttgaattcacgagctttttctaccgctatggattcgtagccaatttcagtatggagctgcccagttttggagtgtctggaattaatgagtcggccgacatgagcattggtgttacagtgataaagaacaatatgataaacaacgaccttgggccagcaacagctcagatggctcttcagctattcatcaaggactacagatacacataccgatgccacaggggagatacgcaaatccaaacgaggagatcattcgagctgaagaagctatgggaacaaacccgttcaaaggcaggactattggtttcagatggaggaccaaacctatacaatatccgaaatctccatattcctgaggtctgcttgaaatgggaattgatggatgaagactaccagggtagactgtgcaatcctctgaatccattcgtcagccatagggaaattgaatctgtcaacaatgctatagtaatgccagctcatggcccggccaagggtatggaatatgatgccgtagcaaccacacattcatggattcctaaaaggaatcgttccattctcaacacaagtcaaaggggaattcttgaggatgaacagatgtaccaaaagtgctgcaatctattcgaggaattctttcccagtagttcgtatcggagaccagttggaatttccagtatggtggaggccatggtttctcgggctagaattgacgcacgaattgatttcgagtctggaaggattaagaaagaagagtttgctgagatcatgaagatctgttccaccattgaagagctcagacggcaaaaatag
>gi|673249704|gb|KM251531.1|_Influenza_A_virus_(A/pigeon/Sichuan/NCXN29/2014(H5N1))_segment_2_polymerase_PB1_(PB1)_and_PB1-F2_protein_(PB1-F2)_genes_complete_cds
atggatgtcaacccga---ctttacttttcttgaaagtgccagtgcaaaatgctataagtaccacattcccttatactggagaccctccatacagccatggaacaggaacagggtacaccatggacacagtcaacagaacacaccaatattcagaaaagggggagtggacaacaaacacagagaccggggcaccccaactcaacccgattgatggaccactacctgaggataacgagcccagtgggtatgcgcaaacagattgtgtgttagaagcaatggctttccttgaagaatcccacccaggaatctttgaaaattcgtgccttgaaacgatggaaattgtccaacaaacaagagtggacaaactgacccaaggtcgccagacttatgactggacattgaatagaaaccaaccggctgcaactgctttggccaacactatagaaatcttcagatcaaacggtctgacagcaaatgaatcgggacgcctaatagatttcctcaaggatgtgatggaatcaatggataaggaagaaatggagataacaacacatttccagagaaagagaagagtaagggacaacatgaccaagaagatggtaacgcaaagaacaatcgggaagaaaaaacaaaggctgaacaaaaggagctacctgataagagcgctgacactgaacacaatgaccaaggatgcagaaagaggcaaattgaagaggcgtgcaattgcaacacccggaatgcaaatcagaggattcgtgtacttcgttgaaacactagcgaggagtatctgtgagaaacttgagcaatctggactcccagtcggagggaatgagaagaaagctaaactggcaaacgtcgtgaggaagatgatgaccaactcacaggatactgaactctcctttacaattactggggacaatacaaaatggaatgagaatcaaaatcctaggatgtttctggcaatgataacgtacatcacaaggaaccagccagaatggtttcgaaatgttctaagcgttgcccctataatgttttcaaacaaaatggcgaggctagggaaaggatacatgttcgaaagtaagagcatgaagttacgaacacaaataccagcagaaatgcttgcaaacattgaccttaaatacttcaatgaatcaacaaaaaagaaaattgagaagataagacctctattaaaggatggtacagcctcattgagccctggaatgatgatgggcatgttcaacatgctgagtacagtcctaggagtttcaatcctaaatcttggacagaaaagatacaccaaaaccacatattggtgggacgggctccaatcctctgatgatttcgctctcattgtaaatgccccgaatcatgaaggaatacaagcaggggtggataggttttatagaacttgtaaactagttgggatcaatatgagcaagaagaagtcttacataaatcggacagggacatttgaattcacgagctttttctaccgctatggattcgtagccaatttcagtatggagctgcccagttttggagtgtctggaattaatgagtcggccgacatgagcattggtgttacagtgataaagaacaatatgataaacaacgaccttgggccagcaacagctcagatggctcttcagctgttcatcaaggactacagatacacataccgatgccacaggggagatacgcaaatccaaacgaggagatcattcgagctgaagaagctatgggaacaaacccgttcaaaggcaggactattggtttcagatggaggaccaaatctatacaatatccgaaatctccatattcctgaggtctgcttgaaatgggaattgatggatgaagactaccagggtagactgtgcaatcctctgaatccattcgtcagccataaggaaattgaatctgtcaacaatgccatagtaatgccagctcatggcccggccaagagtatggaatatgatgccgtagcaaccacacattcatggattcctaaaaggaatcgctccattctcaacacaagtcaaaggggaattcttgaggatgaacagatgtaccaaaagtgctgcaatctattcgagaaattctttcccagtagttcgtatcggagaccagttggaatttccagtatggtggaggccatggtttctcgggctagaattgacgcacgaattgatttcgagtctggaaggattaagaaagaagagtttgctgagatcatgaagatctgttccaccattgaagagctcagacggcaaaaatag
>gi|914296948|gb|KT313416.1|_Influenza_A_virus_(A/swine/Guangdong/2/2014(H5N6))_segment_2_polymerase_PB1_(PB1)_gene_complete_cds_and_nonfunctional_PB1-F2_protein_(PB1-F2)_gene_complete_sequence
atggatgtcaacccga---ctttacttttcttgaaagtgccagtgcaaaatgctataagtaccacattcccttatactggggaccctccatacagccatggaacagggacagggtacaccatggacacagtaaacagaacacaccaatattcagaaaagggggagtggacaacaaacacagagaccggggcaccccaactcaacccgattgatggaccattacctgaggataacgagcccagtgggtatgcgcaaacagattgtgtgttagaagcaatggctttccttgaagaatcccacccaggaatctttgaaaattcgtgccttgaaacgatggaaattgtccaacaaacaagagtggacaaactgacccaaggtcgccagacttatgactggacattgaatagaaaccaaccggctgcaactgctttggccaacactatagaaatcttcagatcaaacggtctgacagcaaatgagtcgggacgcctaatagatttcctcaaggatgtgatggaatcaatggataaggaagaaatggagataacaacacatttccagagaaagagaagagtaagggacaacatgaccaagaagatggtaacgcaaagaacaatcgggaagaaaaaacaaaggctgaacaagaggagctacctgataagagcgctgacactgaacacaatgaccaaggatgcagaaagaggcaaattgaagaggcgtgcaattgcaacacccggaatgcaaatcagaggattcgtgtacttcgttgaaacactagcgaggagtatctgtgagaaacttgagcaatctggactcccagtcggagggaatgagaagaaagctaaactggcaaacgtcgtgaggaagatgatgaccaactcacaggatactgaactctcctttacaattactggggacaatacaaaatggaatgagaatcaaaatcctaggatgtttctggcaatgataacgtacatcacaaggaaccagccagaatggtttcgaaatgttctaagcattgcccctataatgttttcaaacaaaatggcgaggctagggaaaggatacatgttcgaaagtaagagcatgaagttacgaacacaaataccggcagaaatgcttgcaaacattgaccttaaatacttcaatgaatcaacaaaaaagaaaattgagaagataagacctctattaatagatggtacagcctcattgagccctggaatgatgatgggcatgttcaacatgctgagtacagtcctaggggtttcaatcctaaatcttggacagaaaagatacaccaaaaccacatattggtgggacgggctccaatcctctgatgatttcgctctcattataaatgccccgaatcatgaaggaatacaagcaggggtggataggttttatagaacttgtaaactagttgggatcaatatgagcaagaagaagtcttacataaatcggacagggacatttgaattcacgagctttttctaccgctatggattcgtagccaatttcagtatggagctgcccagttttggagtgtctggaattaatgagtcggccgacatgagcattggtgttacagtgataaagaacaatatgataaacaacgaccttgggccagcaacagctcagatggctcttcagctattcatcaaggactacagatacacataccgatgccacaggggagatacgcaaatccaaacgaggagatcattcgagctgaagaagctatgggaacaaacccgttcaaaggcaggactattggtttcagatgggggaccaaacctatacaatatccgaaatctccatattcctgaggtctgcttgaaatgggaattgatggatgaagactaccagggtagactgtgcaatcctctgaatccattcgtcagccatagggaaattgaatctgtcaacaatgctatagtaatgccagctcatggcccggccaagggtatggaatatgatgccgtagcaaccacacattcatggattcctaaaaggaatcgttccattctcaacacaagtcaaaggggaattcttgaggatgaacagatgtaccaaaagtgctgcaatctattcgagaaattctttcccagtagttcgtatcggagaccagttggaatttccagtatggtggaggccatggtttctcgggctagaattgacgcacgaattgatttcgagtctggaaggattaagaaagaagagtttgctgagatcatgaagatctgttccaccattgaagagctcagacggcaaaaatag
>gi|922057804|gb|KT370105.1|_Influenza_A_virus_(A/environment/Guangdong/JY137/2014(H5N6))_segment_2_polymerase_PB1_(PB1)_and_PB1-F2_protein_(PB1-F2)_genes_complete_cds
atggatgtcaacccga---ctttacttttcttgaaagtgccagtgcaaaatgctataagtaccacattcccttatactggggaccctccatacagccatggaacaggaacagggtacaccatggacacagtcaacagaacacaccaatattcagaaaagggggagtggacaacaaacacagagaccggggcaccccaactcaacccgattgatggaccattacctgaggataacgagcccagtgggtatgcgcaaacagattgtgtgttagaagcaatggctttccttgaagaatcccacccaggaatctttgaaaattcgtgccttgaaacgatggaaattgtccaacaaacaagagtggacaaactgacccaaggtcgccagacttatgactggacattgaatagaaaccaaccggctgcaactgctttggccaacactatagaaatcttcagatcaaacggtctgacagcaaatgagtcgggacgcctaatagatttcctcaaggatgtgatggaatcaatggataaggaagaaatggagataacaacacatttccagagaaagagaagagtaagggacaacatgaccaagaagatggtaacgcaaagaacaatcgggaagaaaaaacaaaggctgaacaagaggagctacctgataagagcgctgacactgaacacaatgaccaaggatgcagaaagaggcaaattgaagaggcgtgcaattgcaacacccggaatgcaaatcagaggattcgtgtacttcgttgaaacactagcgaggagtatctgtgagaaacttgagcaatctggactcccagtcggagggaatgagaagaaagctaaactggcaaacgtcgtgaggaagatgatgaccaactcacaggatactgaactctcctttacaattactggggacaatacaaaatggaatgagaatcaaaatcctaggatgtttctggcaatgataacgtacatcacaaggaaccagccagaatggtttcgaaatgttctaagcattgcccctataatgttttcaaacaaaatggcgaggctagggaaaggatacatgttcgaaagtaagagcatgaagttacgaacacaaataccagcagaaatgcttgcaaacattgaccttaaatacttcaatgaatcaacaaaaaagaaaattgagaagataagacctctattaatagatggtacagcctcattgagccctggaatgatgatgggcatgttcaacatgctgagtacagtcctaggggtttcaatcctaaatcttggacagaaaagatacaccaaaaccacatattggtgggacgggctccaatcctctgatgatttcgctctcattataaatgccccgaatcatgaaggaatacaagcaggggtggataggttttatagaacttgtaaactagttgggatcaatatgagcaagaagaagtcttacataaatcggacagggacatttgaattcacgagctttttctaccgctatggattcgtagccaatttcagtatggagctgcccagttttggagtgtctggaattaatgagtcggccgacatgagcattggtgttacagtgataaagaacaatatgataaacaacgaccttgggccagcaacagctcagatggctcttcagctattcatcaaggactacagatacacataccgatgccacaggggagatacgcaaatccaaacgaggagatcattcgagctgaagaagctatgggaacaaacccgttcaaaggcaggactattggtttcagatggaggaccaaacctatacaatatccgaaatctccatattcctgaggtctgcttgaaatgggaattgatggatgaagactaccagggtagactgtgcaatcctctgaatccattcgtcagccatagggaaattgaatctgtcaacaatgctatagtaatgccagctcatggcccggccaagggtatggaatatgatgccgtagcaaccacacattcatggattcctaaaaggaatcgttccattctcaacacaagtcagagggggattcttgaggatgaacagatgtaccaaaagtgctgcaatctattcgagaaattctttcccagtagttcgtatcggagaccagttggaatttccagtatggtggaggccatggtttctcgggctagaattgacgcacgaattgatttcgagtctggaaggattaagaaagaagagtttgctgagatcatgaagatctgttccaccattgaagagctcagacggcaaaaatag
>gi|745628838|gb|KP284995.1|_Influenza_A_virus_(A/chicken/Shenzhen/2464/2013(H5N6))_segment_2_polymerase_PB1_(PB1)_gene_complete_cds_and_nonfunctional_PB1-F2_protein_(PB1-F2)_gene_complete_sequence
atggatgtcaacccga---ctttacttttcttgaaagtgccagtgcaaaatgctataagtaccacattcccttatactggggaccctccatacagccatggaacagggacagggtacaccatggacacagtaaacagaacacaccaatattcagaaaagggggaatggacaacaaacacagagaccggggcaccccaactcaacccgattgatggaccattacctgaggataacgagcccagtgggtatgcgcaaacagattgtgtgttagaagcaatggctttccttgaagaatcccacccaggaatctttgaaaattcgtgccttgaaacgatggaaattgtccaacaaacaagagtggacaaactgacccaaggtcgccagacttatgactggacattgaatagaaaccaaccggctgcaactgctttggccaacactatagaaatcttcagatcaaacggtctgacagcaaatgagtcgggacgcctaatagatttcctcaaggatgtgatggaatcaatggataaggaagaaatggagataacaacacatttccagagaaagagaagagtaagggacaacatgaccaagaagatggtaacgcaaagaacaatcgggaagaaaaaacaaaggctgaacaagaggagctacctgataagagcgctgacactgaacacaatgaccaaggatgcagaaagaggcaaattgaagaggcgtgcaattgcaacacccggaatgcaaatcagaggattcgtgtacttcgttgaaacactagcgaggagtatctgtgagaaacttgagcaatctggactcccagtcggagggaatgagaagaaagctaaactggcaaacgtcgtgaggaagatgatgaccaactcacaggatactgaactctcctttacaattactggggacaatacaaaatggaatgagaatcaaaatcctaggatgtttctggcaatgataacgtacatcacaaggaaccagccagaatggtttcgaaatgttctaagcattgcccctataatgttttcaaacaaaatggcgaggctagggaaaggatacatgttcgaaagtaagagcatgaagttacgaacacaaataccagcagaaatgcttgcaaacattgaccttaaatacttcaatgaatcaacaaaaaagaaaattgagaagataagacctctattaatagatggtacagcctcattgagccctggaatgatgatgggcatgttcaacatgctgagtacagtcctaggggtttcaatcctaaatcttggacagaaaagatacaccaaaaccacatattggtgggacgggctccaatcctctgatgatttcgctctcattataaatgccccgaatcatgaaggaatacaagcaggggtggataggttttatagaacttgtaaactagttgggatcaatatgagcaagaagaagtcttacataaatcggacagggacatttgaattcacgagctttttctaccgctatggattcgtagccaatttcagtatggagctgcccagttttggagtgtctggaattaatgagtcggccgacatgagcattggtgttacagtgataaagaacaatatgataaacaacgaccttgggccagcaacagctcagatggctcttcagctattcatcaaggactacagatacacataccgatgccacaggggagatacgcaaatccaaacgaggagatcattcgagctgaagaagctatgggaacaaacccgttcaaaggcaggactattggtttcagatggaggaccaaacctatacaatatccgaaatctccatattcctgaggtctgcttgaaatgggaattgatggatgaagactaccagggtagactgtgcaatcctctgaatccattcgtcagccatagggaaattgaatctgtcaacaatgctatagtaatgccagctcatggcccggccaagagtatggaatatgatgccgtagcaaccacacattcatggattcctaaaaggaatcgttccattctcaacacaagtcagagggggattcttgaggatgaacagatgtaccaaaagtgctgcaatctattcgagaaattctttcccagtagttcgtatcggagaccagttggaatttccagtatggtggaggccatggtttctcgggctagaattgacgcacgaattgatttcgagtctggaaggattaagaaagaagagtttgctgagatcatgaagatctgttccaccattgaagagctcagacggcaaaaatag
>gi|745628819|gb|KP284987.1|_Influenza_A_virus_(A/chicken/Shenzhen/2396/2013(H5N6))_segment_2_polymerase_PB1_(PB1)_gene_complete_cds_and_nonfunctional_PB1-F2_protein_(PB1-F2)_gene_complete_sequence
atggatgtcaacccga---ctttacttttcttgaaagtgccagtgcaaaatgctataagtaccacattcccttatactggggaccctccatacagccatggaacagggacagggtacaccatggacacagtaaacagaacacaccaatattcagaaaagggggaatggacaacaaacacagagaccggggcaccccaactcaacccgattgatggaccattacctgaggataacgagcccagtgggtatgcgcaaacagattgtgtgttagaagcaatggctttccttgaagaatcccacccaggaatctttgaaaattcgtgccttgaaacgatggaaattgtccaacaaacaagagtggacaaactgacccaaggtcgccagacttatgactggacattgaatagaaaccaaccggctgcaactgctttggccaacactatagaaatcttcagatcaaacggtctgacagcaaatgagtcgggacgcctaatagatttcctcaaggatgtgatggaatcaatggataaggaagaaatggagataacaacacatttccagagaaagagaagagtaagggacaacatgaccaagaagatggtaacgcaaagaacaatcgggaagaaaaaacaaaggctgaacaagaggagctacctgataagagcgctgacactgaacacaatgaccaaggatgcagaaagaggcaaattgaagaggcgtgcaattgcaacacccggaatgcaaatcagaggattcgtgtacttcgttgaaacactagcgaggagtatctgtgagaaacttgagcaatctggactcccagtcggagggaatgagaagaaagctaaactggcaaacgtcgtgaggaagatgatgaccaactcacaggatactgaactctcctttacaattactggggacaatacaaaatggaatgagaatcaaaatcctaggatgtttctggcaatgataacgtacatcacaaggaaccagccagaatggtttcgaaatgttctaagcattgcccctataatgttttcaaacaaaatggcgaggctagggaaaggatacatgttcgaaagtaagagcatgaagttacgaacacaaataccagcagaaatgcttgcaaacattgaccttaaatacttcaatgaatcaacaaaaaagaaaattgagaagataagacctctattaatagatggtacagcctcattgagccctggaatgatgatgggcatgttcaacatgctgagtacagtcctaggggtttcaatcctaaatcttggacagaaaagatacaccaaaaccacatattggtgggacgggctccaatcctctgatgatttcgctctcattataaatgccccgaatcatgaaggaatacaagcaggggtggataggttttatagaacttgtaaactagttgggatcaatatgagcaagaagaagtcttacataaatcggacagggacatttgaattcacgagctttttctaccgctatggattcgtagccaatttcagtatggagctgcccagttttggagtgtctggaattaatgagtcggccgacatgagcattggtgttacagtgataaagaacaatatgataaacaacgaccttgggccagcaacagctcagatggctcttcagctattcatcaaggactacagatacacataccgatgccacaggggagatacgcaaatccaaacgaggagatcattcgagctgaagaagctatgggaacaaacccgttcaaaggcaggactattggtttcagatggaggaccaaacctatacaatatccgaaatctccatattcctgaggtctgcttgaaatgggaattgatggatgaagactaccagggtagactgtgcaatcctctgaatccattcgtcagccatagggaaattgaatctgtcaacaatgctatagtaatgccagctcatggcccggccaagagtatggaatatgatgccgtagcaaccacacattcatggattcctaaaaggaatcgttccattctcaacacaagtcagagggggattcttgaggatgaacagatgtaccaaaagtgctgcaatctattcgagaaattctttcccagtagttcgtatcggagaccagttggaatttccagtatggtggaggccatggtttctcgggctagaattgacgcacgaattgatttcgagtctggaaggattaagaaagaagagtttgctgagatcatgaagatctgttccaccattgaagagctcagacggcaaaaatag
>gi|745628761|gb|KP284963.1|_Influenza_A_virus_(A/chicken/Shenzhen/552/2013(H5N6))_segment_2_polymerase_PB1_(PB1)_gene_complete_cds_and_nonfunctional_PB1-F2_protein_(PB1-F2)_gene_complete_sequence
atggatgtcaacccga---ctttacttttcttgaaagtgccagtgcaaaatgctataagtaccacattcccttatactggggaccctccatacagccatggaacagggacagggtacaccatggacacagtaaacagaacacaccaatattcagaaaagggggagtggacaacaaacacagagaccggggcaccccaactcaacccgattgatggaccattacctgaggataacgagcccagtgggtatgcgcaaacagattgtgtgttagaagcaatggctttccttgaagaatcccacccaggaatctttgaaaattcgtgccttgaaacgatggaaattgtccaacaaacaagagtggacaaactgacccaaggtcgccagacttatgactggacattgaatagaaaccaaccggctgcaactgctttggccaacactatagaaatcttcagatcaaacggtctgacagcaaatgagtcgggacgcctaatagatttcctcaaggatgtgatggaatcaatggataaggaagaaatggagataacaacacatttccagagaaagagaagagtaagggacaacataaccaagaagatggtaacgcaaagaacaatcgggaagaaaaaacaaaggctgaacaagaggagctacctgataagagcgctgacactgaacacaatgaccaaggatgcagaaagaggcaaattgaagaggcgtgcaattgcaacacccggaatgcaaatcagaggattcgtgtacttcgttgaaacactagcgaggagtatctgtgagaaacttgagcaatctggactcccagtcggagggaatgagaagaaagctaaactggcaaacgtcgtgaggaagatgatgaccaactcacaggatactgaactctcctttacaattactggggacaatacaaaatggaatgagaatcaaaatcctaggatgtttctggcaatgataacgtacatcacaaggaaccagccagaatggtttcgaaatgttctaagcattgcccctataatgttttcaaacaaaatggcgaggctagggaaaggatacatgttcgaaagtaagagcatgaagttacgaacacaaataccagcagaaatgcttgcaaacattgaccttaaatacttcaatgaatcaacaaaaaagaaaattgagaagataagacctctattaatagatggtacagcctcattgagccctggaatgatgatgggcatgttcaacatgctgagtacagtcctaggggtttcaatcctaaatcttggacagaaaagatacaccaaaaccacatattggtgggacgggctccaatcctctgatgatttcgctctcattataaatgccccgaatcatgaaggaatacaagcaggggtggataggttttatagaacttgtaaactagttgggatcaatatgagcaagaagaagtcttacataaatcggacagggacatttgaattcacgagctttttctaccgctatggattcgtagccaatttcagtatggagctgcccagttttggagtgtctggaattaatgagtcggccgacatgagcattggtgttacagtgataaagaacaatatgataaacaacgaccttgggccagcaacagctcagatggctcttcagctattcatcaaggactacagatacacataccgatgccacaggggagatacgcaaatccaaacgaggagatcattcgagctgaagaagctatgggaacaaacccgttcaaaggcaggactattggtttcagatggaggaccaaacctatacaatatccgaaatctccatattcctgaggtctgcttgaaatgggaattgatggatgaagactaccagggtagactgtgcaatcctctgaatccattcgtcagccatagggaaattgaatctgtcaacaatgctatagtaatgccagctcatggcccggccaagagtatggaatatgatgccgtagcaaccacacattcatggattcctaaaaggaatcgttccattctcaacacaagtcagagggggattcttgaggatgaacagatgtaccaaaagtgctgcaatctattcgagaaattctttcccagtagttcgtatcggagaccagttggaatttccagtatggtggaggccatggtttctcgggctagaattgacgcacgaattgatttcgagtctggaaggattaagaaagaagagtttgctgagatcatgaagatctgttccaccattgaagagctcagacggcaaaaatag
>gi|692112518|gb|KM496963.1|_Influenza_A_virus_(A/chicken/Laos/LPQ001/2014(H5N6))_segment_2_polymerase_PB1_(PB1)_gene_complete_cds_and_nonfunctional_PB1-F2_protein_(PB1-F2)_gene_complete_sequence_gi|6e
atggatgtcaacccga---ctttacttttcttgaaagtgccagtgcaaaatgctataagtaccacattcccttatactggggaccctccatacagccatggaacagggacagggtacaccatggacacagtaaacagaacacaccaatattcagaaaagggggagtggacaacaaacacagagaccggggcaccccaactcaacccgattgatggaccattacctgaggataacgagcccagtgggtatgcgcaaacagattgtgtgttagaagcaatggctttccttgaagaatcccacccaggaatctttgaaaattcgtgccttgaaacgatggaaattgtccaacaaacaagagtggacaaactgacccaaggtcgccagacttatgactggacattgaatagaaaccaaccggctgcaactgctttggccaacactatagaaatcttcagatcaaacggtctgacagcaaatgagtcgggacgcctaatagatttcctcaaggatgtgatggaatcaatggataaggaagaaatggagataacaacacatttccagagaaagagaagagtaagggacaacatgaccaagaagatggtaacgcaaagaacaatcgggaagaaaaaacaaaggctgaacaagaggagctacctgataagagcgctgacactgaacacaatgaccaaggatgcagaaagaggcaaattgaagaggcgtgcaattgcaacacccggaatgcaaatcagaggattcgtgtacttcgttgaaacactagcgaggagtatctgtgagaaacttgagcaatctggactcccagtcggagggaatgagaagaaagctaaactggcaaacgtcgtgaggaagatgatgaccaactcacaggatactgaactctcctttacaattactggggacaatacaaaatggaatgagaatcaaaatcctaggatgtttctggcaatgataacgtacatcacaaggaaccagccagaatggtttcgaaatgttctaagcattgcccctataatgttttcaaacaaaatggcgaggctagggaaaggatacatgttcgaaagtaagagcatgaagttacgaacacaaataccagcagaaatgcttgcaaacattgaccttaaatacttcaatgaatcaacaaaaaagaaaattgagaagataagacctctattaatagatggtacagcctcattgagccctggaatgatgatgggcatgttcaacatgctgagtacagtcctaggggtttcaatcctaaatcttggacagaaaagatacaccaaaaccacatattggtgggacgggctccaatcctctgatgatttcgctctcattataaatgccccgaatcatgaaggaatacaagcaggggtggataggttttatagaacttgtaaactagttgggatcaatatgagcaagaagaagtcttacataaatcggacagggacatttgaattcacgagctttttctaccgctatggattcgtagccaatttcagtatggagctgcccagttttggagtgtctggaattaatgagtcggccgacatgagcattggtgttacagtgataaagaacaatatgataaacaacgaccttgggccagcaacagctcagatggctcttcagctattcatcaaggactacagatacacataccgatgccacaggggagatacgcaaatccaaacgaggagatcattcgagctgaagaagctatgggaacaaacccgttcaaaggcaggactattggtttcagatggaggaccaaacctatacaatatccgaaatctccatattcctgaggtctgcttgaaatgggaattgatggatgaagactaccagggtagactgtgcaatcctctgaatccattcgtcagccatagggaaattgaatctgtcaacaatgctatagtaatgccagctcatggcccggccaagggtatggaatatgatgccgtagcaaccacacattcatggattcctaaaaggaatcgttccattctcaacacaagtcagagggggattcttgaggatgaacagatgtaccaaaagtgctgcaatctattcgagaaattctttcccagtagttcgtatcggagaccagttggaatttccagtatggtggaggccatggtttctcgggctagaattgacgcacgaattgatttcgagtctggaaggattaagaaagaagagtttgctgagatcatgaagatctgttccaccattgaagagctcagacggcaaaaatag
>gi|745631587|gb|KP286099.1|_Influenza_A_virus_(A/chicken/Dongguan/2690/2013(H5N6))_segment_2_polymerase_PB1_(PB1)_gene_complete_cds_and_nonfunctional_PB1-F2_protein_(PB1-F2)_gene_complete_sequence
atggatgtcaacccga---ctttacttttcttgaaagtgccagtgcaaaatgctataagtaccacattcccttatactggggaccctccatacagccatggaacagggacagggtacaccatggacacagtaaacagaacacaccaatattcagaaaagggggagtggacaacaaacacagagaccggggcaccccaactcaacccgattgatggaccattacctgaggataacgagcccagtgggtatgcgcaaacagattgtgtgttagaagcaatggctttccttgaagaatcccacccaggaatctttgaaaattcgtgccttgaaacgatggaaattgtccaacaaacaagagtggacaaactgacccaaggtcgccagacttatgactggacattgaatagaaaccaaccggctgcaactgctttggccaacactatagaaatcttcagatcaaacggtctgacagcaaatgagtcgggacgcctaatagatttcctcaaggatgtgatggaatcaatggataaggaagaaatggagataacaacacatttccagagaaagagaagagtaagggacaacatgaccaagaagatggtaacgcaaagaacaatcgggaagaaaaaacaaaggctgaacaagaggagctacctgataagagcgctgacactgaacacaatgaccaaggatgcagaaagaggcaaattgaagaggcgtgcaattgcaacacccggaatgcaaatcagaggattcgtgtacttcgttgaaacactagcgaggagtatctgtgagaaacttgagcaatctggactcccagtcggagggaatgagaagaaagctaaactggcaaacgtcgtgaggaagatgatgaccaactcacaggatactgaactctcctttacaattactggggacaatacaaaatggaatgagaatcaaaatcctaggatgtttctggcaatgataacgtacatcacaaggaaccagccagaatggtttcgaaatgttctaagcattgcccctataatgttttcaaacaaaatggcgaggctagggaaaggatacatgttcgaaagtaagagcatgaagttacgaacacaaataccaacagaaatgcttgcaaacattgaccttaaatacttcaatgaatcaacaaaaaagaaaattgagaagataagacctctattaatagatggtacagcctcattgagccctggaatgatgatgggcatgttcaacatgctgagtacagtcctaggggtttcaatcctaaatcttggacagaaaagatacaccaaaaccacatattggtgggacgggctccaatcctctgatgatttcgctctcattataaatgccccgaatcatgaaggaatacaagcaggggtggataggttttatagaacttgtaaactagttgggatcaatatgagcaagaagaagtcttacataaatcggacagggacatttgaattcacgagctttttctaccgctatggattcgtagccaatttcagtatggagctgcccagttttggagtgtctggaattaatgagtcggccgacatgagcattggtgttacagtgataaagaacaatatgataaacaacgaccttgggccagcaacagctcagatggctcttcagctattcatcaaggactacagatacacataccgatgccacaggggagatacgcaaatccaaacgaggagatcattcgagctgaagaagctatgggaacaaacccgttcaaaggcaggactattggtttcagatggaggaccaaacctatacaatatccgaaatctccatattcctgaggtctgcttgaaatgggaattgatggatgaagactaccagggtagactgtgcaatcctctgaatccattcgtcagccatagggaaattgaatctgtcaacaatgctatagtaatgccagctcatggcccggccaagggtatggaatatgatgccgtagcaaccacacattcatggattcctaaaaggaatcgttccattctcaacacaagtcagagggggattcttgaggatgaacagatgtaccaaaagtgctgcaatctattcgagaaattctttcccagtagttcgtatcggagaccagttggaatttccagtatggtggaggccatggtttctcgggctagaattgacgcacgaattgatttcgagtctggaaggattaagaaagaagagtttgctgagatcatgaagatctgttccaccattgaagagctcagacggcaaaaatag
>gi|673536387|dbj|AB979501.1|_Influenza_A_virus_(A/duck/Vietnam/LBM638/2014(H5N1))_PB1_PB1-F2_genes_for_polymerase_basic_protein_1_PB1-F2_protein_complete_cds_segment_2
atggatgtcaacccga---ccttacttttcttgaaagtgccagtgcaaaatgctataagtaccacattcccttatactggagaccctccatacagccatggaacaggaacagggtacaccatggacacagtcaacagaacacaccaatattcagaaaagggggagtggacaacaaacacagagaccggggcaccccaactcaacccgattgatggaccattacctgaggataacgagcccagtgggtatgcgcaaacagattgtgtgttagaagcaatggctttccttgaagaatcccacccaggaatctttgaaaattcgtgccttgaaacgatggaaattgtccaacaaacaagagtggacaaactgacccaaggtcgccagacttatgactggacattgaatagaaaccaaccggctgcaactgctttggccaacactatagaaatcttcagatcaaacggtctgacagcaaatgaatcgggacgcctaatagatttccttaaggatgtgatggaatcaatggataaggaagaaatggagataacaacacatttccagagaaagagaagagtaagggacaacatgaccaagaagatggtaacgcaaagaacaatcgggaagaaaaaacaaaggctgaacaaaaggagctacctgataagagcgctgacactgaacacaatgaccaaggatgcagaaagaggcaaattgaagaggcgtgcaattgcaacacccggaatgcaaatcagaggattcgtgtacttcgttgaaacactagcgaggagtatctgtgagaaacttgagcaatctggacttccagtcggagggaatgagaagaaagctaaactggcaaacgtcgtgaggaagatgatgaccaactcacaggatactgaactctcctttacaattactggggataatacaaaatggaatgagaatcaaaatcctaggatgtttctggcaatgataacgtacatcacaaggaaccagccagaatggtttcgaaatgttctaagcgttgcccctataatgttttcaaacaaaatggcgaggctagggaaaggatacatgttcgaaagtaagagcatgaagttacgaacacaaataccagcagaaatgcttgcaaacattgaccttaaatacttcaatgaatcaacaaaaaagaaaattgagaagataagacctctattaatagatggtacagcctcattgagccctggaatgatgatgggcatgttcaacatgctgagtacagtcctaggagtttcaatcctaaatcttggacagaaaagatacaccaaaaccacatattggtgggacgggctccaatcctctgatgatttcgctctcattgtaaatgccccgaatcatgaaggaatacaagcaggggtggataggttttatagaacttgtaaactagttgggatcaacatgagcaagaagaagtcttacataaatcggacagggacatttgaattcacgagctttttctaccgctatggattcgtagccaatttcagtatggagctgcccagttttggagtgtctggaattaatgagtcggccgacatgagcattggtgttacagtgataaagaacaatatgataaacaacgaccttgggccagcaacagctcagatggctcttcagctgttcatcaaggactacagatacacataccgatgccacaggggagatacgcaaatccaaacgaggagatcattcgagctgaagaagctatgggaacaaacccgttcaaaggcaggactattggtttcagatggaggaccaaatctatacaatatccgaaatctccatattcctgaggtctgcttgaaatgggaattgatggatgaagactaccagggtagactgtgcaatcctctgaatccattcgtcagccataaggaaattgaatctgtcaacaatgctatagtaatgccagctcatggcccggccaagagtatggaatatgatgccgtagcaaccacacattcatggattcctaaaaggaatcgctccattctcaacacaagtcaaaggggaattcttgaggatgaacagatgtaccaaaagtgctgcaatctattcgagaaattctttcccagtagttcgtatcggagaccagttggaatttccagtatggtggaagccatggtttctcgggctagaattgacgcacgaattgatttcgagtctggaaggattaagaaagaagagtttgctgagatcatgaagatctgttccaccattgaagagctcagacggcaaaaatag
>gi|673536368|dbj|AB979493.1|_Influenza_A_virus_(A/muscovy_duck/Vietnam/LBM636/2014(H5N1))_PB1_PB1-F2_genes_for_polymerase_basic_protein_1_PB1-F2_protein_complete_cds_segment_2
atggatgtcaacccga---ccttacttttcttgaaagtgccagtgcaaaatgctataagtaccacattcccttatactggagaccctccatacagccatggaacaggaacagggtacaccatggacacagtcaacagaacacaccaatattcagaaaagggggagtggacaacaaacacagagaccggggcaccccaactcaacccgattgatggaccattacctgaggataacgagcccagtgggtatgcgcaaacagattgtgtgttagaagcaatggctttccttgaagaatcccacccaggaatctttgaaaattcgtgccttgaaacgatggaaattgtccaacaaacaagagtggacaaactgacccaaggtcgccagacttatgactggacattgaatagaaaccaaccggctgcaactgctttggccaacactatagaaatcttcagatcaaacggtctgacagcaaatgaatcgggacgcctaatagatttccttaaggatgtgatggaatcaatggataaggaagaaatggagataacaacacatttccagagaaagagaagagtaagggacaacatgaccaagaagatggtaacgcaaagaacaatcgggaagaaaaaacaaaggctgaacaaaaggagctacctgataagagcgctgacactgaacacaatgaccaaggatgcagaaagaggcaaattgaagaggcgtgcaattgcaacacccggaatgcaaatcagaggattcgtgtacttcgttgaaacactagcgaggagtatctgtgagaaacttgagcaatctggacttccagtcggagggaatgagaagaaagctaaactggcaaacgtcgtgaggaagatgatgaccaactcacaggatactgaactctcctttacaattactggggataatacaaaatggaatgagaatcaaaatcctaggatgtttctggcaatgataacgtacatcacaaggaaccagccagaatggtttcgaaatgttctaagcgttgcccctataatgttttcaaacaaaatggcgaggctagggaaaggatacatgttcgaaagtaagagcatgaagttacgaacacaaataccagcagaaatgcttgcaaacattgaccttaaatacttcaatgaatcaacaaaaaagaaaattgagaagataagacctctattaatagatggtacagcctcattgagccctggaatgatgatgggcatgttcaacatgctgagtacagtcctaggagtttcaatcctaaatcttggacagaaaagatacaccaaaaccacatattggtgggacgggctccaatcctctgatgatttcgctctcattgtaaatgccccgaatcatgaaggaatacaagcaggggtggataggttttatagaacttgtaaactagttgggatcaacatgagcaagaagaagtcttacataaatcggacagggacatttgaattcacgagctttttctaccgctatggattcgtagccaatttcagtatggagctgcccagttttggagtgtctggaattaatgagtcggccgacatgagcattggtgttacagtgataaagaacaatatgataaacaacgaccttgggccagcaacagctcagatggctcttcagctgttcatcaaggactacagatacacataccgatgccacaggggagatacgcaaatccaaacgaggagatcattcgagctgaagaagctatgggaacaaacccgttcaaaggcaggactattggtttcagatggaggaccaaatctatacaatatccgaaatctccatattcctgaggtctgcttgaaatgggaattgatggatgaagactaccagggtagactgtgcaatcctctgaatccattcgtcagccataaggaaattgaatctgtcaacaatgctatagtaatgccagctcatggcccggccaagagtatggaatatgatgccgtagcaaccacacattcatggattcctaaaaggaatcgctccattctcaacacaagtcaaaggggaattcttgaggatgaacagatgtaccaaaagtgctgcaatctattcgagaaattctttcccagtagttcgtatcggagaccagttggaatttccagtatggtggaagccatggtttctcgggctagaattgacgcacgaattgatttcgagtctggaaggattaagaaagaagagtttgctgagatcatgaagatctgttccaccattgaagagctcagacggcaaaaatag
>gi|673536349|dbj|AB979485.1|_Influenza_A_virus_(A/muscovy_duck/Vietnam/LBM635/2014(H5N1))_PB1_PB1-F2_genes_for_polymerase_basic_protein_1_PB1-F2_protein_complete_cds_segment_2
atggatgtcaacccga---ccttacttttcttgaaagtgccagtgcaaaatgctataagtaccacattcccttatactggagaccctccatacagccatggaacaggaacagggtacaccatggacacagtcaacagaacacaccaatattcagaaaagggggagtggacaacaaacacagagaccggggcaccccaactcaacccgattgatggaccattacctgaggataacgagcccagtgggtatgcgcaaacagattgtgtgttagaagcaatggctttccttgaagaatcccacccaggaatctttgaaaattcgtgccttgaaacgatggaaattgtccaacaaacaagagtggacaaactgacccaaggtcgccagacttatgactggacattgaatagaaaccaaccggctgcaactgctttggccaacactatagaaatcttcagatcaaacggtctgacagcaaatgaatcgggacgcctaatagatttccttaaggatgtgatggaatcaatggataaggaagaaatggagataacaacacatttccagagaaagagaagagtaagggacaacatgaccaagaagatggtaacgcaaagaacaatcgggaagaaaaaacaaaggctgaacaaaaggagctacctgataagagcgctgacactgaacacaatgaccaaggatgcagaaagaggcaaattgaagaggcgtgcaattgcaacacccggaatgcaaatcagaggattcgtgtacttcgttgaaacactagcgaggagtatctgtgagaaacttgagcaatctggacttccagtcggagggaatgagaagaaagctaaactggcaaacgtcgtgaggaagatgatgaccaactcacaggatactgaactctcctttacaattactggggataatacaaaatggaatgagaatcaaaatcctaggatgtttctggcaatgataacgtacatcacaaggaaccagccagaatggtttcgaaatgttctaagcgttgcccctataatgttttcaaacaaaatggcgaggctagggaaaggatacatgttcgaaagtaagagcatgaagttacgaacacaaataccagcagaaatgcttgcaaacattgaccttaaatacttcaatgaatcaacaaaaaagaaaattgagaagataagacctctattaatagatggtacagcctcattgagccctggaatgatgatgggcatgttcaacatgctgagtacagtcctaggagtttcaatcctaaatcttggacagaaaagatacaccaaaaccacatattggtgggacgggctccaatcctctgatgatttcgctctcattgtaaatgccccgaatcatgaaggaatacaagcaggggtggataggttttatagaacttgtaaactagttgggatcaacatgagcaagaagaagtcttacataaatcggacagggacatttgaattcacgagctttttctaccgctatggattcgtagccaatttcagtatggagctgcccagttttggagtgtctggaattaatgagtcggccgacatgagcattggtgttacagtgataaagaacaatatgataaacaacgaccttgggccagcaacagctcagatggctcttcagctgttcatcaaggactacagatacacataccgatgccacaggggagatacgcaaatccaaacgaggagatcattcgagctgaagaagctatgggaacaaacccgttcaaaggcaggactattggtttcagatggaggaccaaatctatacaatatccgaaatctccatattcctgaggtctgcttgaaatgggaattgatggatgaagactaccagggtagactgtgcaatcctctgaatccattcgtcagccataaggaaattgaatctgtcaacaatgctatagtaatgccagctcatggcccggccaagagtatggaatatgatgccgtagcaaccacacattcatggattcctaaaaggaatcgctccattctcaacacaagtcaaaggggaattcttgaggatgaacagatgtaccaaaagtgctgcaatctattcgagaaattctttcccagtagttcgtatcggagaccagttggaatttccagtatggtggaagccatggtttctcgggctagaattgacgcacgaattgatttcgagtctggaaggattaagaaagaagagtttgctgagatcatgaagatctgttccaccattgaagagctcagacggcaaaaatag
>gi|673536330|dbj|AB979477.1|_Influenza_A_virus_(A/muscovy_duck/Vietnam/LBM634/2014(H5N1))_PB1_PB1-F2_genes_for_polymerase_basic_protein_1_PB1-F2_protein_complete_cds_segment_2
atggatgtcaacccga---ccttacttttcttgaaagtgccagtgcaaaatgctataagtaccacattcccttatactggagaccctccatacagccatggaacaggaacagggtacaccatggacacagtcaacagaacacaccaatattcagaaaagggggagtggacaacaaacacagagaccggggcaccccaactcaacccgattgatggaccattacctgaggataacgagcccagtgggtatgcgcaaacagattgtgtgttagaagcaatggctttccttgaagaatcccacccaggaatctttgaaaattcgtgccttgaaacgatggaaattgtccaacaaacaagagtggacaaactgacccaaggtcgccagacttatgactggacattgaatagaaaccaaccggctgcaactgctttggccaacactatagaaatcttcagatcaaacggtctgacagcaaatgaatcgggacgcctaatagatttccttaaggatgtgatggaatcaatggataaggaagaaatggagataacaacacatttccagagaaagagaagagtaagggacaacatgaccaagaagatggtaacgcaaagaacaatcgggaagaaaaaacaaaggctgaacaaaaggagctacctgataagagcgctgacactgaacacaatgaccaaggatgcagaaagaggcaaattgaagaggcgtgcaattgcaacacccggaatgcaaatcagaggattcgtgtacttcgttgaaacactagcgaggagtatctgtgagaaacttgagcaatctggacttccagtcggagggaatgagaagaaagctaaactggcaaacgtcgtgaggaagatgatgaccaactcacaggatactgaactctcctttacaattactggggataatacaaaatggaatgagaatcaaaatcctaggatgtttctggcaatgataacgtacatcacaaggaaccagccagaatggtttcgaaatgttctaagcgttgcccctataatgttttcaaacaaaatggcgaggctagggaaaggatacatgttcgaaagtaagagcatgaagttacgaacacaaataccagcagaaatgcttgcaaacattgaccttaaatacttcaatgaatcaacaaaaaagaaaattgagaagataagacctctattaatagatggtacagcctcattgagccctggaatgatgatgggcatgttcaacatgctgagtacagtcctaggagtttcaatcctaaatcttggacagaaaagatacaccaaaaccacatattggtgggacgggctccaatcctctgatgatttcgctctcattgtaaatgccccgaatcatgaaggaatacaagcaggggtggataggttttatagaacttgtaaactagttgggatcaacatgagcaagaagaagtcttacataaatcggacagggacatttgaattcacgagctttttctaccgctatggattcgtagccaatttcagtatggagctgcccagttttggagtgtctggaattaatgagtcggccgacatgagcattggtgttacagtgataaagaacaatatgataaacaacgaccttgggccagcaacagctcagatggctcttcagctgttcatcaaggactacagatacacataccgatgccacaggggagatacgcaaatccaaacgaggagatcattcgagctgaagaagctatgggaacaaacccgttcaaaggcaggactattggtttcagatggaggaccaaatctatacaatatccgaaatctccatattcctgaggtctgcttgaaatgggaattgatggatgaagactaccagggtagactgtgcaatcctctgaatccattcgtcagccataaggaaattgaatctgtcaacaatgctatagtaatgccagctcatggcccggccaagagtatggaatatgatgccgtagcaaccacacattcatggattcctaaaaggaatcgctccattctcaacacaagtcaaaggggaattcttgaggatgaacagatgtaccaaaagtgctgcaatctattcgagaaattctttcccagtagttcgtatcggagaccagttggaatttccagtatggtggaagccatggtttctcgggctagaattgacgcacgaattgatttcgagtctggaaggattaagaaagaagagtttgctgagatcatgaagatctgttccaccattgaagagctcagacggcaaaaatag
>gi|673536311|dbj|AB979469.1|_Influenza_A_virus_(A/duck/Vietnam/LBM633/2014(H5N1))_PB1_PB1-F2_genes_for_polymerase_basic_protein_1_PB1-F2_protein_complete_cds_segment_2
atggatgtcaacccga---ccttacttttcttgaaagtgccagtgcaaaatgctataagtaccacattcccttatactggagaccctccatacagccatggaacaggaacagggtacaccatggacacagtcaacagaacacaccaatattcagaaaagggggagtggacaacaaacacagagaccggggcaccccaactcaacccgattgatggaccattacctgaggataacgagcccagtgggtatgcgcaaacagattgtgtgttagaagcaatggctttccttgaagaatcccacccaggaatctttgaaaattcgtgccttgaaacgatggaaattgtccaacaaacaagagtggacaaactgacccaaggtcgccagacttatgactggacattgaatagaaaccaaccggctgcaactgctttggccaacactatagaaatcttcagatcaaacggtctgacagcaaatgaatcgggacgcctaatagatttccttaaggatgtgatggaatcaatggataaggaagaaatggagataacaacacatttccagagaaagagaagagtaagggacaacatgaccaagaagatggtaacgcaaagaacaatcgggaagaaaaaacaaaggctgaacaaaaggagctacctgataagagcgctgacactgaacacaatgaccaaggatgcagaaagaggcaaattgaagaggcgtgcaattgcaacacccggaatgcaaatcagaggattcgtgtacttcgttgaaacactagcgaggagtatctgtgagaaacttgagcaatctggacttccagtcggagggaatgagaagaaagctaaactggcaaacgtcgtgaggaagatgatgaccaactcacaggatactgaactctcctttacaattactggggataatacaaaatggaatgagaatcaaaatcctaggatgtttctggcaatgataacgtacatcacaaggaaccagccagaatggtttcgaaatgttctaagcgttgcccctataatgttttcaaacaaaatggcgaggctagggaaaggatacatgttcgaaagtaagagcatgaagttacgaacacaaataccagcagaaatgcttgcaaacattgaccttaaatacttcaatgaatcaacaaaaaagaaaattgagaagataagacctctattaatagatggtacagcctcattgagccctggaatgatgatgggcatgttcaacatgctgagtacagtcctaggagtttcaatcctaaatcttggacagaaaagatacaccaaaaccacatattggtgggacgggctccaatcctctgatgatttcgctctcattgtaaatgccccgaatcatgaaggaatacaagcaggggtggataggttttatagaacttgtaaactagttgggatcaacatgagcaagaagaagtcttacataaatcggacagggacatttgaattcacgagctttttctaccgctatggattcgtagccaatttcagtatggagctgcccagttttggagtgtctggaattaatgagtcggccgacatgagcattggtgttacagtgataaagaacaatatgataaacaacgaccttgggccagcaacagctcagatggctcttcagctgttcatcaaggactacagatacacataccgatgccacaggggagatacgcaaatccaaacgaggagatcattcgagctgaagaagctatgggaacaaacccgttcaaaggcaggactattggtttcagatggaggaccaaatctatacaatatccgaaatctccatattcctgaggtctgcttgaaatgggaattgatggatgaagactaccagggtagactgtgcaatcctctgaatccattcgtcagccataaggaaattgaatctgtcaacaatgctatagtaatgccagctcatggcccggccaagagtatggaatatgatgccgtagcaaccacacattcatggattcctaaaaggaatcgctccattctcaacacaagtcaaaggggaattcttgaggatgaacagatgtaccaaaagtgctgcaatctattcgagaaattctttcccagtagttcgtatcggagaccagttggaatttccagtatggtggaagccatggtttctcgggctagaattgacgcacgaattgatttcgagtctggaaggattaagaaagaagagtttgctgagatcatgaagatctgttccaccattgaagagctcagacggcaaaaatag
>gi|673536273|dbj|AB979453.1|_Influenza_A_virus_(A/muscovy_duck/Vietnam/LBM631/2014(H5N1))_PB1_PB1-F2_genes_for_polymerase_basic_protein_1_PB1-F2_protein_complete_cds_segment_2_gi|673536292|dbj|AB97942
atggatgtcaacccga---ccttacttttcttgaaagtgccagtgcaaaatgctataagtaccacattcccttatactggagaccctccatacagccatggaacaggaacagggtacaccatggacacagtcaacagaacacaccaatattcagaaaagggggagtggacaacaaacacagagaccggggcaccccaactcaacccgattgatggaccattacctgaggataacgagcccagtgggtatgcgcaaacagattgtgtgttagaagcaatggctttccttgaagaatcccacccaggaatctttgaaaattcgtgccttgaaacgatggaaattgtccaacaaacaagagtggacaaactgacccaaggtcgccagacttatgactggacattgaatagaaaccaaccggctgcaactgctttggccaacactatagaaatcttcagatcaaacggtctgacagcaaatgaatcgggacgcctaatagatttccttaaggatgtgatggaatcaatggataaggaagaaatggagataacaacacatttccagagaaagagaagagtaagggacaacatgaccaagaagatggtaacgcaaagaacaatcgggaagaaaaaacaaaggctgaacaaaaggagctacctgataagagcgctgacactgaacacaatgaccaaggatgcagaaagaggcaaattgaagaggcgtgcaattgcaacacccggaatgcaaatcagaggattcgtgtacttcgttgaaacactagcgaggagtatctgtgagaaacttgagcaatctggacttccagtcggagggaatgagaagaaagctaaactggcaaacgtcgtgaggaagatgatgaccaactcacaggatactgaactctcctttacaattactggggataatacaaaatggaatgagaatcaaaatcctaggatgtttctggcaatgataacgtacatcacaaggaaccagccagaatggtttcgaaatgttctaagcgttgcccctataatgttttcaaacaaaatggcgaggctagggaaaggatacatgttcgaaagtaagagcatgaagttacgaacacaaataccagcagaaatgcttgcaaacattgaccttaaatacttcaatgaatcaacaaaaaagaaaattgagaagataagacctctattaatagatggtacagcctcattgagccctggaatgatgatgggcatgttcaacatgctgagtacagtcctaggagtttcaatcctaaatcttggacagaaaagatacaccaaaaccacatattggtgggacgggctccaatcctctgatgatttcgctctcattgtaaatgccccgaatcatgaaggaatacaagcaggggtggataggttttatagaacttgtaaactagttgggatcaacatgagcaagaagaagtcttacataaatcggacagggacatttgaattcacgagctttttctaccgctatggattcgtagccaatttcagtatggagctgcccagttttggagtgtctggaattaatgagtcggccgacatgagcattggtgttacagtgataaagaacaatatgataaacaacgaccttgggccagcaacagctcagatggctcttcagctgttcatcaaggactacagatacacataccgatgccacaggggagatacgcaaatccaaacgaggagatcattcgagctgaagaagctatgggaacaaacccgttcaaaggcaggactattggtttcagatggaggaccaaatctatacaatatccgaaatctccatattcctgaggtctgcttgaaatgggaattgatggatgaagactaccagggtagactgtgcaatcctctgaatccattcgtcagccataaggaaattgaatctgtcaacaatgctatagtaatgccagctcatggcccggccaagagtatggaatatgatgccgtagcaaccacacattcatggattcctaaaaggaatcgctccattctcaacacaagtcaaaggggaattcttgaggatgaacagatgtaccaaaagtgctgcaatctattcgagaaattctttcccagtagttcgtatcggagaccagttggaatttccagtatggtggaagccatggtttctcgggctagaattgacgcacgaattgatttcgagtctggaaggattaagaaagaagagtttgctgagatcatgaagatctgttccaccattgaagagctcagacggcaaaaatag
>gi|745628914|gb|KP285027.1|_Influenza_A_virus_(A/chicken/Dongguan/4259/2013(H5N6))_segment_2_polymerase_PB1_(PB1)_gene_complete_cds_and_nonfunctional_PB1-F2_protein_(PB1-F2)_gene_complete_sequence
atggatgtcaacccga---ctttacttttcttgaaagtgccagtgcaaaatgctataagtaccacattcccttatactggggaccctccatacagccatggaacagggacagggtacaccatggacacagtaaacagaacacaccaatattcagaaaagggggagtggacaacaaacacagagaccggggcaccccaactcaacccgattgatggaccattacctgaggataacgagcccagtgggtatgcgcaaacagattgtgtgttagaagcaatggctttccttgaagaatcccacccaggaatctttgaaaattcgtgccttgaaacgatggaaattgtccaacaaacaagagtggacaaactgacccaaggtcgccagacttatgactggacattgaatagaaaccaaccggctgcaactgctttggccaacactatagaaatcttcagatcaaacggtctgacagcaaatgagtcgggacgcctaatagatttcctcaaggatgtgatggaatcaatggataaggaagaaatggagataacaacacatttccagagaaagagaagagtaagggacaacatgaccaagaagatggtaacgcaaagaacaatcgggaagaaaaaacaaaggctgaacaagaggagctacctgataagagcgctgacactgaacacaatgaccaaggatgcagaaagaggcaaattgaagaggcgtgcaattgcaacacccggaatgcaaatcagaggattcgtgtacttcgttgaaacactagcgaggagtatctgtgagaaacttgagcaatctggactcccagtcggagggaatgagaagaaagctaaactggcaaacgtcgtgaggaagatgatgaccaactcacaggatactgaactctcctttacaattactggggacaatacaaaatggaatgagaatcaaaatcctaggatgtttctggcaatgataacgtacatcacaaggaaccagccagaatggtttcgaaatgttctaagcattgcccctataatgttttcaaacaaaatggcgaggctagggaaaggatacatgttcgaaagtaagagcatgaagttacgaacacaaataccagcagaaatgcttgcaaacattgaccttaaatacttcaatgaatcaacaaaaaagaaaattgagaagataagacctctattaatagatggtacagcctcattgagccctggaatgatgatgggcatgttcaacatgctgagtacagtcctaggggtttcaatcctaaatcttggacagaaaagatacaccaaaaccacatattggtgggacgggctccaatcctctgatgatttcgctctcattataaatgccccgaatcatgaaggaatacaagcaggggtggataggttttatagaacttgtaaactagttgggatcaatatgagcaagaagaagtcttacataaatcggacagggacatttgaattcacgagctttttctaccgctatggattcgtagccaatttcagtatggagctgcccagttttggagtgtctggaattaatgaatcggccgacatgagcattggtgttacagtgataaagaacaatatgataaacaacgaccttgggccagcaacagctcagatggctcttcagctattcatcaaggactacagatacacataccgatgccacaggggagatacgcaaatccaaacgaggagatcattcgagctgaagaagctatgggaacaaacccgttcaaaggcaggactattggtttcagatggaggaccaaacctatacaatatccgaaatctccatattcctgaggtctgcttgaaatgggaattgatggatgaagactaccagggtagactgtgcaatcctctgaatccattcgtcagccatagggaaattgaatctgtcaacaatgctatagtaatgccagctcatggcccggccaagggtatggaatatgatgccgtagcaaccacacattcatggattcctaaaaggaaccgttccattctcaacacaagtcaaagggggattcttgaggatgaacggatgtaccaaaagtgctgcaatctattcgagaaattctttcccagtagttcgtatcggagaccagttggaatttccagtatggtggaggccatggtttctcgggctagaattgacgcacgaattgatttcgagtctggaaggattaagaaagaagagtttgctgagatcatgaagatctgttccaccattgaagagctcagacggcaaaaatag
>gi|745628876|gb|KP285011.1|_Influenza_A_virus_(A/silkie_chicken/Dongguan/2809/2013(H5N6))_segment_2_polymerase_PB1_(PB1)_gene_complete_cds_and_nonfunctional_PB1-F2_protein_(PB1-F2)_gene_complete_seque
atggatgtcaacccga---ctttacttttcttgaaagtgccagtgcaaaatgctataagtaccacattcccttatactggggaccctccatacagccatggaacagggacagggtacaccatggacacagtaaacagaacacaccaatattcagaaaagggggagtggacaacaaacacagagaccggggcaccccaactcaacccgattgatggaccattacctgaggataacgagcccagtgggtatgcgcaaacagattgtgtgttagaagcaatggctttccttgaagaatcccacccaggaatctttgaaaattcgtgccttgaaacgatggaaattgtccaacaaacaagagtggacaaactgacccaaggtcgccagacttatgactggacattgaatagaaaccaaccggctgcaactgctttggccaacactatagaaatcttcagatcaaacggtctgacagcaaatgagtcgggacgcctaatagatttcctcaaggatgtgatggaatcaatggataaggaagaaatggagataacaacacatttccagagaaagagaagagtaagggacaacatgaccaagaagatggtaacgcaaagaacaatcgggaagaaaaaacaaaggctgaacaagaggagctacctgataagagcgctgacactgaacacaatgaccaaggatgcagaaagaggcaaattgaagaggcgtgcaattgcaacacccggaatgcaaatcagaggattcgtgtacttcgttgaaacactagcgaggagtatctgtgagaaacttgagcaatctggactcccagtcggagggaatgagaagaaagctaaactggcaaacgtcgtgaggaagatgatgaccaactcacaggatactgaactctcctttacaattactggggacaatacaaaatggaatgagaatcaaaatcctaggatgtttctggcaatgataacgtacatcacaaggaaccagccagaatggtttcgaaatgttctaagcattgcccctataatgttttcaaacaaaatggcgaggctagggaaaggatacatgttcgaaagtaagagcatgaagttacgaacacaaataccagcagaaatgcttgcaaacattgaccttaaatacttcaatgaatcaacaaaaaagaaaattgagaagataagacctctattaatagatggtacagcctcattgagccctggaatgatgatgggcatgttcaacatgctgagtacagtcctaggggtttcaatcctaaatcttggacagaaaagatacaccaaaaccacatattggtgggacgggctccaatcctctgatgatttcgctctcattataaatgccccgaatcatgaaggaatacaagcaggggtggataggttttatagaacttgtaaactagttgggatcaatatgagcaagaaaaagtcttacataaatcggacagggacatttgaattcacgagctttttctaccgctatggattcgtagccaatttcagtatggagctgcccagttttggagtgtctggaattaatgagtcggccgacatgagcattggtgttacagtgataaagaacaatatgataaacaacgaccttgggccagcaacagctcaaatggctcttcagctattcatcaaggactacagatacacataccgatgccacaggggagatacgcaaatccaaacgaggagatcattcgagctgaagaagctatgggaacaaacccgttcaaaggcaggactattggtttcagatggaggaccaaacctatacaatatccgaaatctccatattcccgaggtctgcttgaaatgggaattgatggatgaagactaccagggtagactgtgcaatcctctgaatccattcgtcagccatagggaaattgaatctgtcaacaatgctatagtaatgccagctcatggcccggccaagggtatggaatatgatgccgtagcaaccacacattcatggattcctaaaaggaatcgttccattctcaacacaagtcaaaggggaattcttgaggatgaacagatgtaccaaaagtgctgcaatctattcgagaagttctttcccagtagttcgtatcggagaccagttggaatttccagtatggtggaggccatggtttctcgggctagaattgacgcacgaattgatttcgagtctggaaggattaagaaagaagagtttgctgagatcatgaagatctgttccaccattgaagagctcagacggcaaaaatag
>gi|745628780|gb|KP284971.1|_Influenza_A_virus_(A/chicken/Shenzhen/1395/2013(H5N6))_segment_2_polymerase_PB1_(PB1)_gene_complete_cds_and_nonfunctional_PB1-F2_protein_(PB1-F2)_gene_complete_sequence
atggatgtcaacccga---ctttacttttcttgaaagtgccagtgcaaaatgctataagtaccacattcccttatactggggaccctccatacagccatggaacagggacagggtacaccatggacacagtaaacagaacacaccaatattcagaaaagggggagtggacaacaaacacagagaccggggcaccccaactcaacccgattgatggaccattacctgaggataacgagcccagtgggtatgcgcaaacagattgtgtgttagaagcaatggctttccttgaagaatcccacccaggaatctttgaaaattcgtgccttgaaacgatggaaattgtccaacaaacaagagtggacaaactgacccaaggtcgccagacttatgactggacattgaatagaaaccaaccggctgcaactgctttggccaacactatagaaatcttcagatcaaacggtctgacagcaaatgagtcgggacgcctaatagatttcctcaaggatgtgatggaatcaatggataaggaagaaatggagataacaacacatttccagagaaagagaagagtaagggacaacatgaccaagaagatggtaacgcaaagaacaatcgggaagaaaaaacaaaggctgaacaagaggagctacctgataagagcgctgacactgaacacaatgaccaaggatgcagaaagaggcaaattgaagaggcgtgcaattgcaacacccggaatgcaaatcagaggattcgtgtacttcgttgaaacactagcgaggagtatctgtgagaaacttgagcaatctggactcccagtcggagggaatgagaagaaagctaaactggcaaacgtcgtgaggaagatgatgaccagctcacaggatactgaactctcctttacaattactggggacaatacaaaatggaatgagaatcaaaatcctaggatgtttctggcaatgataacgtacatcacaaggaaccagccagaatggtttcgaaatgttctaagcattgcccctataatgttttcaaacaaaatggcgaggctagggaaaggatacatgttcgaaagtaagagcatgaagttacgaacacaaataccagcagaaatgcttgcaaacattgaccttaaatacttcaatgaatcaacaaaaaagaaaattgagaagataagacctctattaatagatggtacagcctcattgagccctggaatgatgatgggcatgttcaacatgctgagtacagtcctaggggtttcaatcctaaatcttggacagaaaagatacaccaaaaccacatattggtgggacgggctccaatcctctgatgatttcgctctcattataaatgccccgaatcatgaaggaatacaagcaggggtggataggttttatagaacttgtaaactagttgggatcaatatgagcaagaagaagtcttacataaatcggacagggacatttgaattcacgagctttttctaccgctatggattcgtagccaatttcagtatggagctgcccagttttggagtgtctggaattaatgagtcggccgacatgagcattggtgttacagtgataaagaacaatatgataaacaacgaccttgggccagcaacagctcaaatggctcttcagctattcatcaaggactacagatacacataccgatgccacaggggagatacgcaaatccaaacgaggagatcattcgagctgaagaagctatgggaacaaacccgttcaaaggcaggactattggtttcagatggaggaccaaacctatacaatatccgaaatctccatattcctgaggtctgcttgaaatgggaattgatggatgaagactaccagggtagactgtgcaatcctctgaatccattcgtcagccatagggaaattgaatctgtcaacaatgctatagtaatgccagctcatggcccggccaagggtatggaatatgatgccgtagcaaccacacattcatggattcctaaaaggaatcgttccattctcaacacaggtcaaaggggaattcttgaggatgaacagatgtaccaaaagtgctgcaatctattcgagaaattctttcccagtagttcgtatcggagaccagttggaatttccagtatggtggaggccatggtttctcgggctagaattgacgcacgaattgatttcgagtctggaaggattaagaaagaagagtttgctgagatcatgaagatctgttccaccattgaagagctcagacgacaaaaatag
>gi|639126632|gb|KJ754143.1|_Influenza_A_virus_(A/duck/Guangdong/GD01/2014(H5N6))_segment_2_polymerase_PB1_(PB1)_and_PB1-F2_protein_(PB1-F2)_genes_complete_cds
atggatgtcaacccga---ctttacttttcttgaaagtgccagtgcaaaatgctataagtaccacattcccttatactggggaccctccatacagccatggaacagggacagggtacaccatggacacagtcaacagaacacaccaatattcagaaaagggggagtggacaacaaacacagagaccggggcaccccaactcaacccgattgatggaccattacctgaggataacgagcccagtgggtatgcgcaaacagattgtgtgttagaagcaatggctttccttgaagaatcccatccaggaatctttgaaaattcgtgccttgaaacgatggaaattgtccaacagacaagagtggacaaactgacccaaggtcgccagacttatgactggacattgaatagaaaccaaccggctgcaactgctttggccaacactatagaaatcttcagatcaaacggtctgacagcaaatgagtcgggacgcctaatagatttcctcaaggatgtgatggaatcaatggataaggaagaaatggagataacaacacatttccagagaaagagaagagtaagggacaacatgaccaagaagatggtaacgcaaagaacaatcgggaagaaaaaacaaaggctgaacaagaggagctacctgataagagcgctgacactgaacacaatgaccaaggatgcagaaagaggcaaattgaagaggcgtgcaattgcaacacccggaatgcaaatcagaggattcgtgtacttcgttgaaacactagcgaggagtatctgtgagaaacttgagcaatctggactcccagtcggagggaatgagaagaaagctaaactggcaaacgtcgtgaggaagatgatgaccaactcacaggatactgaactctcctttacaattactggggacaatacaaaatggaatgagaatcaaaatcctaggatgtttctggcaatgataacgtacatcacaaggaaccagccagaatggtttcgaaatgttctaagcattgcccctataatgttttcaaacaaaatggcgaggctagggaaaggatacatgttcgaaagtaagagcatgaagttacgaacacaaataccagcagaaatgcttgcaaacattgaccttaaatacttcaatgaatcaacaaaaaagaaaattgagaagataagacctctattaatagatggtacagcctcattgagccctggaatgatgatgggcatgttcaacatgctgagtacagtcctaggggtttcaatcctaaatcttggacagaaaagatacaccaaaaccacatattggtgggacgggctccaatcctctgatgatttcgctctcattataaatgccccgaatcatgaaggaatacaagcaggggtggataggttttatagaacttgtaaactagttgggatcaatatgagcaagaagaagtcttacataaatcggacagggacatttgaattcacgagctttttctaccgctatggattcgtagccaatttcagtatggagctgcccagttttggagtgtctggaattaatgagtcggccgacatgagcattggtgttacagtgataaggaacaatatgataaacaacgaccttggaccagcaacagctcagatggctcttcagctattcatcaaggactacagatacacataccgatgccacaggggagatacgcaaatccaaacgaggagatcattcgagctgaagaagctatgggaacaaacccgttcaaaggcaggactattggtttcagatggaggaccaaacctatacaatatccgaaatctccatattcctgaggtctgcttgaaatgggaattgatggatgaagactaccagggtagactgtgcaatcctctgaatccattcgtcagccatagggaaattgaatctgtcaacaatgctatagtaatgccagctcatggcccggccaaaggtatggaatatgatgccgtagcaaccacacattcatggattcctaaaaggaatcgttccattctcaacacaagtcaaaggggaattcttgaggatgaacagatgtaccaaaagtgctgcaatctattcgagaaattctttcccagtagttcgtatcggagaccagttggaatttccagtatggtggaggccatggtttctcgggctagaattgacgcacgaattgatttcgagtctggaaggattaagaaagaagagtttgctgagatcatgaagatctgttccaccattgaagagctcagacggcaaaaatag
>gi|760240836|gb|KP732545.1|_Influenza_A_virus_(A/chicken/TongHai/302/2014(H5N1))_segment_2_polymerase_PB1_(PB1)_and_PB1-F2_protein_(PB1-F2)_genes_complete_cds_gi|760240936|gb|KP732553.1|_Influenza_A_s
atggatgtcaacccga---ctttacttttcttgaaagtgccagtgcaaaatgctgtaagtaccacattcccttatactggagaccctccatacagccatggaacaggaacagggtacaccatggacacagtcaacagaacacaccaatattcagagaagggggagtggacaacaaacacagagaccggggcaccccaactcaatccgattgatggaccattacctgaggataacgagcccagtgggtatgcgcaaacagattgtgtgttagaagcaatggctttccttgaagaatcccacccagaaatctttgaaaattcgtgccttgaaacgatggaaattgtccaacaaacaagagtggacaaactgacccaaggtcgccagacttatgactggacattgaatagaaaccaaccggctgcaactgctttggccaacactatagaaatcttcagatcaaacggtctgacagcaaatgaatcggggcgcctaatagatttcctcaaggatgtgatggaatcaatggataaggaagaaatggagataacaacacatttccagagaaagagaagagtaagggacaacatgaccaagaagatggtaacgcaaagaacaatcgggaagaaaaaacaaaggctgaacaaaaggagctacctgataagagcgctgacactgaacacaatgaccaaggatgcagaaagaggcaaattgaagaggcgtgcaattgcaacacccggaatgcaaatcagaggattcgtgtacttcgttgaaacactagcgaggagtatctgtgagaaacttgagcaatctggactcccagtcggagggaatgagaagaaagctaaactggcaaacgtcgtgaggaagatgatgaccaactcacaggatactgaactctcctttacaattactggggacaatacaaaatggaatgagaatcaaaatcctaggatgtttctggcaatgataacgtacatcacaaggaaccagccagaatggtctcgaagtgttctaagcgttgcccctataatgttttcaaacaaaatggcgaggctagggaaaggatacatgttcgaaagtaagagcatgaagttacgaacacaaataccagcagaaatgcttgcaaacattgaccttaaatacttcaatgaatcaacaaaaaagaaaattgagaagataagacctctattaatagatggtacagcctcattgagccctggaatgatgatgggcatgttcaacatgctgagtacagtcctaggagtttcaatcctaaatcttggacagaaaaaatacaccaaaaccacatattggtgggacgggctccaatcctctgatgatttcgctctcattgtaaatgccccgaatcatgaaggaatacaagcaggggtggataggttttatagaacttgtaaactagttgggatcaatatgagcaagaagaagtcttacataaatcggacagggacatttgaattcacgagctttttctaccgctatggattcgtagccaatttcagtatggagctgcccagttttggagtgtctggaattaatgagtcggccgacatgagcattggtgtttcagtgataaagaacaatatgataaacaacgaccttgggccagcaacagctcagatggctcttcagctattcatcaaggactacagatacacataccgatgccacaggggagatacgcaaatccaaacggggagatcattcgagctgaagaagctatgggaacaaacccgttcaaaggcaggactattggtttcagatggaggaccaaatctatacaatatccgaaatctccatattcctgaggtctgcttgaaatgggaattgatggatgaagactaccagggtagactgtgcaatcctctgaatccattcatcagccatagggaaattgaatctgtcaacaatgctatagtaatgccagctcatggcccggccaagagtatggaatatgatgccgtagcaaccacacattcatggattcctaaaaggaatcgttccattctcaacacaagtcaaaggggaattcttgaggatgaacagatgtaccaaaagtgctgcaatctattcgagaaattctttcccagtagttcgtatcggagaccagttggaatttccagtatggtggaggccatggtttctcgggctagaattgacgcacgaattgatttcgagtctggaaggattaagaaagaagagtttgctgagatcatgaagatctgttccaccattgaagagctcagacggcaaaaatag
>gi|745631606|gb|KP286107.1|_Influenza_A_virus_(A/chicken/Dongguan/3363/2013(H5N6))_segment_2_polymerase_PB1_(PB1)_gene_complete_cds_and_nonfunctional_PB1-F2_protein_(PB1-F2)_gene_complete_sequence
atggatgtcaacccga---ctttacttttcttgaaagtgccagtgcaaaatgctataagtaccacattcccttatactggggaccctccatacagccatggaacagggacagggtacaccatggacacagtaaacagaacacaccaatattcagaaaagggggagtggacaacaaacacagagaccggggcaccccaactcaacccgattgatggaccattacctgaggataacgagcccagtgggtatgcgcaaacagattgtgtgttagaagcaatggctttccttgaagaatcccatccaggaatctttgaaaattcgtgccttgaaacgatggaaattgtccaacaaacaagagtggacaaactgacccaaggtcgccagacttatgactggacattgaatagaaaccaaccggctgcaactgctttggccaacactatagaaatcttcagatcaaacggtctgacagcaaatgagtcgggacgcctaatagatttcctcaaggatgtgatggaatcaatggataaggaagaaatggagataacaacacatttccagagaaagagaagagtaagggacaacatgaccaagaagatggtaacgcaaagaacaatcgggaagaaaaaacaaaggctgaacaagaggagctacctgataagagcgctgacactgaacacaatgaccaaggatgcagaaagaggcaaattgaagaggcgtgcaattgcaacacccggaatgcaaatcagaggattcgtgtacttcgttgaaacactagcgaggagtatctgtgagaaacttgagcaatctggactcccagtcggagggaatgagaagaaagctaaactggcaaacgtcgtgaggaagatgatgaccaactcacaggatactgaactctcctttacaattactggggacaatacaaaatggaatgagaatcaaaatcctagaatgtttctggcaatgataacgtacatcacaaggaaccagccagaatggtttcgaaatgttctaagcattgcccctataatgttttcaaacaaaatggcgaggctaggaaaaggatacatgttcgaaagtaagagcatgaagttacgaacacaaataccagcagaaatgcttgcaaacattgaccttaaatacttcaatgaatcaacaaaaaagaaaattgagaagataagacctctattaatagatggtacagcctcattgagccctggaatgatgatgggcatgttcaacatgctgagtacagttctaggggtttcaatcctaaatcttggacagaaaagatacaccaaaaccacatattggtgggacgggctccaatcctctgatgatttcgctctcattataaatgccccgaatcatgaaggaatacaagcaggggtggataggttttatagaacttgtaaactagttgggatcaatatgagcaagaagaagtcttacataaatcggacagggacatttgaattcacgagctttttctaccgctatggattcgtagccaatttcagtatggagctgcccagttttggagtgtctggaattaatgagtcggccgacatgagcattggtgttacagtgataaagaacaatatgataaacaacgaccttgggccagcaacagctcagatggctcttcagctattcatcaaggactacagatacacataccgatgccacaggggagatacgcaaatccaaacgaggagatcattcgaactgaagaagctatgggaacaaacccgttcaaaggcaggactattggtttcagatggaggaccaaacctatacaatatccgaaatctccatattcctgaggtctgcttgaaatgggaattgatggatgaagactaccagggtagactgtgcaatcctctgaatccattcgtcagccatagggaaattgaatctgtcaacaatgctatagtaatgccagctcatggcccggccaagggtatggaatatgatgccgtagcaaccacacattcatggattcctaaaaggaatcgttccattctcaacacaagtcaaaggggaattcttgaggatgaacagatgtaccaaaagtgctgcaatctattcgagaaattctttcccagtagttcgtatcggagaccagttggaatttccagtatggtggaggccatggtttctcgggctagaattgacgcacgaattgatttcgagtctggaaggattaagaaagaagagtttgctgagatcatgaagatctgttccaccattgaagagctcagacggcaaaaatag
>gi|745631568|gb|KP286091.1|_Influenza_A_virus_(A/chicken/Shenzhen/2269/2013(H5N6))_segment_2_polymerase_PB1_(PB1)_gene_complete_cds_and_nonfunctional_PB1-F2_protein_(PB1-F2)_gene_complete_sequence
atggatgtcaacccga---ctttacttttcttgaaagtgccagtgcaaaatgctataagtaccacattcccttatactggggaccctccatacagccatggaacagggacagggtacaccatggacacagtaaacagaacacaccaatattcagaaaagggggagtggacaacaaacacagagaccggggcaccccaactcaacccgattgatggaccattacctgaggataacgagcccagtgggtatgcgcaaacagattgtgtgttagaagcaatggctttccttgaagaatcccacccaggaatttttgaaaattcgtgccttgaaacgatggaaattgtccaacaaacaagagtggacaaactgacccaaggtcgccagacttatgactggacattgaatagaaaccaaccggctgcaactgctttggccaacactatagaaatcttcagatcaaacggtctgacagcaaatgagtcgggacgcctaatagatttcctcaaggatgtgatggaatcaatggataaggaagaaatggagataacaacacatttccagagaaagagaagagtaagggacaacatgaccaagaagatggtaacgcaaagaacaatcgggaagaaaaaacaaaggctgaacaagaggagctacctgataagagcgctgacactgaacacaatgaccaaggatgcagaaagaggtaaattgaagaggcgtgcaattgcaacacccggaatgcaaatcagaggattcgtgtacttcgttgaaacactagcgaggagtatctgtgagaaacttgagcaatctggactcccagtcggagggaatgagaagaaagctaaactggcaaacgtcgtgaggaagatgatgaccaactcacaggatactgaactctcctttacaattactggggacaatacaaaatggaatgagaatcaaaatcctaggatgtttctggcaatgataacgtacatcacaaggaaccagccagaatggtttcgaaatgttctaagcattgcccctataatgttttcaaacaaaatggcgaggctagggaaaggatacatgttcgaaagtaagagcatgaagttacgaacacaaataccagcagaaatgcttgcaaacattgaccttaaatacttcaatgaatcaacaaaaaagaaaattgagaagataagacctctattaatagatggtacagcctcattgagccctggaatgatgatgggcatgttcaacatgctgagtacagtcctaggggtttcaatcctaaatcttggacagaaaagatacaccaaaaccacatattggtgggacgggctccaatcttctgatgatttcgctctcattataaatgccccgaatcatgaaggaatacaagcaggggtggataggttttatagaacttgtaaactagttgggatcaatatgagcaagaagaagtcttacataaatcggacagggacatttgaattcacgagctttttctaccgctatggattcgtagccaatttcagtatggagctgcccagttttggagtgtctggaattaatgagtcggccgacatgagcattggtgttacagtgataaagaacaatatgataaacaacgaccttgggccagcaacagctcagatggctcttcagctattcatcaaggactacagatacacataccgatgccacaggggagatacgcaaatccaaacgaggagatcattcgagctgaagaagctatgggaacaaacccgttcaaaggcaggactattggtttcagatggaggaccaaacctatacaatatccgaaatctccatattcctgaggtctgcttgaaatgggaattgatggatgaagactaccagggtagactgtgcaatcctctgaatccattcgtcagccatagggaaattgaatctgtcaacaatgctatagtaatgccagctcatggcccggccaagggtatggaatatgatgccgtagcaaccacacattcatggattcctaaaaggaatcgttccattctcaacacaagtcagagggggattcttgaggatgaacagatgtaccaaaagtgctgcaatctattcgagaaattctttcccagtagttcgtatcggagaccagttggaatttccagtatggtggaggccatggtttctcgggctagaattgacgcacgaattgatttcgagtctggaaggattaagaaagaagagtttgctgagatcatgaagatctgttccaccattgaagagctcagacggcaaaaatag
>gi|745631530|gb|KP286075.1|_Influenza_A_virus_(A/chicken/Shenzhen/715/2013(H5N6))_segment_2_polymerase_PB1_(PB1)_gene_complete_cds_and_nonfunctional_PB1-F2_protein_(PB1-F2)_gene_complete_sequence
atggatgtcaacccga---ctttacttttcttgaaagtgccagtgcaaaatgctataagtaccacattcccttatactggggaccctccatacagccatgggacagggacagggtacaccatggacacagtaaacagaacacaccaatattcagaaaagggggagtggacaacaaacacagagaccggggcaccccaactcaacccgattgatggaccattacctgaggataacgagcccagtgggtatgcgcaaacagattgtgtgttagaagcaatggctttccttgaagaatcccacccaggaatctttgaaaattcgtgccttgaaacgatggaaattgtccaacaaacaagagtggacaaactgacccaaggtcgccagacttatgactggacattgaatagaaaccaaccggctgcaactgctttggccaacactatagaaatcttcagatcaaacggtctgacagcaaatgagtcgggacgcctaatagatttcctcaaggatgtgatggaatcaatggataaggaagaaatggagataacaacacatttccagagaaagagaagagtaagggacaacatgaccaagaagatggtaacgcaaagaacgatcgggaagaaaaaacaaaggctgaacaagaggagctacctgataagagcgctgacactgaacacaatgaccaaggatgcagaaagaggtaaattgaagaggcgtgcaattgcaacacccggaatgcaaatcagaggattcgtgtacttcgttgaaacactagcgaggagtatctgtgagaaacttgagcaatctggactcccagtcggagggaatgagaagaaagctaaactggcaaacgtcgtgaggaagatgatgaccaactcacaggatactgaactctcctttacaattactggggacaatacaaaatggaatgagaatcaaaatcctaggatgtttctggcaatgataacgtacatcacaaggaaccagccagaatggtttcgaaatgttctaagcattgcccctataatgttttcaaacaaaatggcgaggctagggaaaggatacatgttcgaaagtaagagcatgaagttacgaacacaaataccagcagaaatgcttgcaaacattgaccttaaatacttcaatgaatcaacaaaaaagaaaattgagaagataagacctctattaatagatggtacagcctcattgagccctggaatgatgatgggcatgttcaacatgctgagtacagtcctaggggtttcaatcctaaatcttggacagaaaagatacaccaaaaccacatattggtgggacgggctccaatcctctgatgatttcgctctcattataaatgccccgaatcatgaaggaatacaagcaggggtggataggttttatagaacttgtaaactagttgggatcaatatgagcaagaagaagtcttacataaatcggacagggacatttgaattcacgagctttttctaccgctatggattcgtagccaatttcagtatggagctgcccagttttggagtgtctggaattaatgagtcggccgatatgagcattggtgttacagtgataaagaacaatatgataaacaacgaccttgggccagcaacagctcagatggctcttcagctattcatcaaggactacagatacacataccgatgccacaggggagatacgcaaatccaaacgaggagatcattcgagctgaagaagctatgggaacaaacccgttcaaaggcaggactattggtttcagatggaggaccaaacctatacaatatccgaaatctccatattcctgaagtctgcttgaaatgggaattgatggatgaagactaccagggtagactgtgcaatcctctgaatccattcgtcagccatagggaaattgaatctgtcaacaatgctatagtaatgccagctcatggcccggccaagggtatggaatatgatgccgtagcaaccacacattcatggattcctaaaaggaatcgttccattctcaacacaagtcaaaggggaattcttgaggatgaacagatgtaccaaaagtgctgcaatctattcgagaaattctttcccagtagttcgtatcggagaccagttggaatttccagtatggtggaggccatggtttctcgggctagaattgacgcacgaattgatttcgagtctggaaggattaagaaagaagagtttgctgagatcatgaagatctgttccaccattgaagagctcagacggcaaaaatag
>gi|745628742|gb|KP284955.1|_Influenza_A_virus_(A/chicken/Shenzhen/433/2013(H5N6))_segment_2_polymerase_PB1_(PB1)_gene_complete_cds_and_nonfunctional_PB1-F2_protein_(PB1-F2)_gene_complete_sequence
atggatgtcaacccga---ctttacttttcttgaaagtgccagtgcaaaatgctataagtaccacattcccttatactggggaccctccatacagccatgggacagggacagggtacaccatggacacagtaaacagaacacaccaatattcagaaaagggggagtggacaacaaacacagagaccggggcaccccaactcaacccgattgatggaccattacctgaggataacgagcccagtgggtatgcgcaaacagattgtgtgttagaagcaatggctttccttgaagaatcccacccaggaatctttgaaaattcgtgccttgaaacgatggaaattgtccaacaaacaagagtggacaaactgacccaaggtcgccagacttatgactggacattgaatagaaaccaaccggctgcaactgctttggccaacactatagaaatcttcagatcaaacggtctgacagcaaatgagtcgggacgcctaatagatttcctcaaggatgtgatggaatcaatggataaggaagaaatggagataacaacacatttccagagaaagagaagagtaagggacaacatgaccaagaagatggtaacgcaaagaacgatcgggaagaaaaaacaaaggctgaacaagaggagctacctgataagagcgctgacactgaacacaatgaccaaggatgcagaaagaggtaaattgaagaggcgtgcaattgcaacacccggaatgcaaatcagaggattcgtgtacttcgttgaaacactagcgaggagtatctgtgagaaacttgagcaatctggactcccagtcggagggaatgagaagaaagctaaactggcaaacgtcgtgaggaagatgatgaccaactcacaggatactgaactctcctttacaattactggggacaatacaaaatggaatgagaatcaaaatcctaggatgtttctggcaatgataacgtacatcacaaggaaccagccagaatggtttcgaaatgttctaagcattgcccctataatgttttcaaacaaaatggcgaggctagggaaaggatacatgttcgaaagtaagagcatgaagttacgaacacaaataccagcagaaatgcttgcaaacattgaccttaaatacttcaatgaatcaacaaaaaagaaaattgagaagataagacctctattaatagatggtacagcctcattgagccctggaatgatgatgggcatgttcaacatgctgagtacagtcctaggggtttcaatcctaaatcttggacagaaaagatacaccaaaaccacatattggtgggacgggctccaatcctctgatgatttcgctctcattataaatgccccgaatcatgaaggaatacaagcaggggtggataggttttatagaacttgtaaactagttgggatcaatatgagcaagaagaagtcttacataaatcggacagggacatttgaattcacgagctttttctaccgctatggattcgtagccaatttcagtatggagctgcccagttttggagtgtctggaattaatgagtcggccgatatgagcattggtgttacagtgataaagaacaatatgataaacaacgaccttgggccagcaacagctcagatggctcttcagctattcatcaaggactacagatacacataccgatgccacaggggagatacgcaaatccaaacgaggagatcattcgagctgaagaagctatgggaacaaacccgttcaaaggcaggactattggtttcagatggaggaccaaacctatacaatatccgaaatctccatattcctgaagtctgcttgaaatgggaattgatggatgaagactaccagggtagactgtgcaatcctctgaatccattcgtcagccatagggaaattgaatctgtcaacaatgctatagtaatgccagctcatggcccggccaagggtatggaatatgatgccgtagcaaccacacattcatggattcctaaaaggaatcgttccattctcaacacaagtcaaaggggaattcttgaggatgaacagatgtaccaaaagtgctgcaatctattcgagaaattctttcccagtagttcgtatcggagaccagttggaatttccagtatggtggaggccatggtttctcgggctagaattgacgcacgaattgatttcgagtctggaaggattaagaaagaagagtttgctgagatcatgaagatctgttccaccattgaagagctcagacggcaaaaatag
>gi|730044076|gb|KP097867.1|_Influenza_A_virus_(A/duck/Vietnam/NCVD-A672/2011(H5N1))_segment_2_polymerase_PB1_(PB1)_and_PB1-F2_protein_(PB1-F2)_genes_complete_cds
atggatgtcaacccga---ctttacttttcttgaaagtgccagtgcaaaatgctataagtaccacattcccttatactggagaccctccatacagccatggaacagggacagggtacaccatggacacagtcaacagaacacaccaatattcagaaaagggggagtggacaacaaacacagagaccggagcaccccaactcaacccgattgatggaccattacctgaggataacgagcccagtgggtatgcacaaacagattgtgtattagaagcaatggctttcctcgaagaatcccacccaggaatctttgaaaattcgtgtcttgaaacgatggaaattgtccaacaaacaagagtggacaaactgacccaaggtcgccagacttatgactggacattgaatagaaaccaaccggctgcaactgctttggccaacactatagaaattttcagatcaaacggtctgacagcaaatgaatcgggacggctgatagatttcctcaaggacgtgatggaatcaatggataaggaagaaatggagataacaacacatttccagagaaagagaagagtaagggacaacatgaccaagaaaatggtaacgcaaagaacaatcgggaagaaaaaacaaaggctgaacaaaaggagctacctgataagagcgctgacactgaacacaatgaccaaggatgcagaaagaggcaaattgaagaggcgagcaattgcaacacccggaatgcaaatcagaggattcgtgtacttcgttgaaacactagcgaggagtatctgtgagaaacttgagcaatctggactcccagtcggagggaatgagaagaaggctaaactggcaaacgtcgtgaggaagatgatgaccaactcacaggatactgaactctcctttacaattactggggacaatacaaaatggaatgagaatcaaaatcctaggatgtttctggcaatgataacgtacatcacaaggaaccagccagaatggtttcgaaatgttttaagcattgcccctataatgttttcaaacaaaatggcgagactagggaaaggatacatgttcgaaagtaagagcatgaagttacgaacacaaataccagcagaaatgcttgcaaacattgaccttaaatacttcaatgaattaacgaaaaagaaaattgagaagataagacctctattaatagatggtacagcctcattgagccctggaatgatgatgggcatgttcaacatgctgagtacagtcctaggagtttcaatcctgaatcttggacagaaaaggtacaccaaaaccacatattggtgggacgggctccaatcctctgatgatttcgctctcattgtaaatgccccgaatcatgaaggaatacaagcaggggtggataggttttataggacttgtaaactagttgggatcaatatgagcaagaagaagtcttacataaatcggacagggacatttgaattcacgagctttttctaccgctatggattcgtagccaatttcagtatggagctgcccagttttggagtgtctggaattaatgaatcggccgacatgagcattggtgttacagtgataaagaacaatatgataaacaacgaccttgggccagcaacagctcagatggctcttcagctattcatcaaggactacagatacacataccgatgccacagaggagatacgcaaatccaaacgaggagatcattcgagctgaagaagctatgggaacaaacccgttcaaaggcaggactattggtttcagatggaggaccaaatctatacaatatccgaaatctccatattcctgaggtctgcttgaaatgggaattgatggatgaagactaccagggtagactgtgcaatcctctgaatccattcgtcagccatagggaaattgaatctgtcaacaatgctatagtaatgccggctcatggcccggccaagagtatggaatatgatgccgttgcaaccacacattcatggattcctaaaaggaatcgttccattctcaacacgagtcaaaggggaattcttgaggatgaacagatgtaccaaaagtgctgcaatctattcgagaaattctttcccagtagttcgtatcggagaccagttggaatttccagtatggtggaggccatggtgtctcgggctcgaattgacgcacgaattgatttcgagtctggaaggatcaagaaagaagagtttgctgagatcatgaagatctgttccaccattgaagagctcagacggcaaaaatag
>gi|346989678|gb|JN646705.1|_Influenza_A_virus_(A/duck/Zhejiang/2248/2011(H5N1))_segment_2_polymerase_PB1_(PB1)_gene_complete_cds_gi|346989714|gb|JN646703.1|_Influenza_A_virus_(A/duck/Zhejiang/2244/20s
atggatgtcaacccga---ctttacttttcttgaaagtgccagtgcaaaatgctataagtaccacattcccttatactggagaccctccatacagccatggaacagggacagggtacaccatggacacagtcaacagaacacaccaatattcagaaaagggggagtggacaacaaacacagagaccggagcaccccaactcaacccgattgatggaccattacctgaggataacgagcccagtgggtatgcacaaacagattgtgtattagaagcaatggctttcctcgaagaatcccacccaggaatctttgaaaattcgtgtcttgaaacgatggaaattgtccaacagacaagagtggacaaactgacccaaggtcgccagacttatgactggacattgaatagaaaccaaccggctgcaactgctttggccaacactatagaaattttcagatcaaacggtctgacagcaaatgaatcgggacggctgatagatttcctcaaggacgtgatggaatcaatggataaggaagaaatggagataacaacacatttccagagaaagagaagagtaagggacaacatgaccaagaaaatggtaacgcaaagaacaatcgggaagaaaaaacaaaggctgaacaaaaggagctacctgataagagcgctgacactgaacacaatgaccaaggatgcagaaagaggcaaattgaagagacgagcaattgcaacacccggaatgcaaatcagaggattcgtgtacttcgttgaaacactagcgaggagtatctgtgagaaacttgagcaatctggactcccagtcggagggaatgagaagaaagctaaactggcaaacgtcgtgaggaagatgatgaccaactcacaggatactgaactctcctttacaattactggggacaatacaaaatggaatgagaatcaaaatcctaggatgtttctggcaatgataacgtacatcacaaggaaccagccagaatggtttcgaaatgttttaagcattgcccctataatgttttcaaacaaaatggcgagactagggaaaggatacatgttcgaaagtaagagcatgaagttacgaacacaaataccagcagaaatgcttgcaaacattgaccttaaatacttcaatgaattaacgaaaaagaaaattgagaagataagacctctattaatagatggtacagcctcattgagccctggaatgatgatgggcatgttcaacatgctgagtacagtcctaggagtttcaatcctgaatcttggacagaaaaggtacaccaaaaccacatattggtgggacgggctccaatcctctgatgatttcgctctcattgtaaatgccccgaatcatgaaggaatacaagcaggggtggataggttttataggacttgtaaactagttgggatcaatatgagcaagaagaagtcttacataaatcggacagggacatttgaattcacgagctttttctaccgctatggattcgtagccaatttcagtatggagctgcccagttttggagtgtctggaattaatgaatcggccgacatgagcattggtgttacagtgataaagaacaatatgataaacaacgaccttgggccagcaacagctcagatggctcttcagctattcatcaaggactacagatacacataccgatgccacagaggagatacgcaaatccaaacgaggagatcattcgagctgaagaagctatgggaacaaacccgttcaaaggcaggactattggtttcagatggaggaccaaatctatacaatatccgaaatctccatattcctgaggtctgcttgaaatgggaattgatggatgaagactaccagggtagactgtgcaatcctctgaatccattcgtcagccataaggaaattgaatctgtcaacaatgctatagtaatgccggctcatggcccggccaagagtatggaatatgatgccgttgcaaccacacattcatggattcctaaaaggaatcgttccattctcaacacgagtcaaaggggaattcttgaggatgaacagatgtaccaaaagtgctgcagtctattcgagaaattctttcccagtagttcgtatcggagaccagttggaatttccagtatggtggaggccatggtgtctcgggctcgaattgacgcacgaattgatttcgagtctggaaggattaagaaagaagagtttgctgagatcatgaagatctgttccaccattgaagagctcagacggcaaaaatag
>gi|766553435|gb|KP732598.1|_Influenza_A_virus_(A/goose/Eastern_China/S0513/2013(H5N6))_segment_2_polymerase_PB1_(PB1)_and_PB1-F2_protein_(PB1-F2)_genes_complete_cds
atggatgtcaacccga---ctttacttttcttgaaggtgccagtgcaaaatgctataagtaccacattcccttatactggggaccctccatacagccatggaacagggacagggtacaccatggacacagtcaacagaacacaccaatattcagaaaagggggagtggacaacaaacacagagaccggggcaccccaactcaacccgattgatggaccattacctgaggataacgagcccagtgggtatgcgcaaacagattgtgtgttggaagcaatggctttccttgaagaatcccatccaggaatctttgaaaattcgtgccttgaaacgatggaaattgtccaacagacaagagtggacaaactgacccaaggtcgccagacttatgactggacattgaatagaaaccaaccggctgcaactgctttggccaacactatagaaatcttcagatcaaacggtctgacagcaaatgagtcgggacgcctaatagatttcctcaaggatgtgatggaatcaatggataaggaagaaatggagataacaacacatttccagagaaagagaagagtaagggacaacatgaccaagaagatggtaacgcaaagaacaatcgggaagaaaaaacaaaggctgaacaagaggagctacctgataagagcgctgacactgaacacaatgaccaaggatgcagaaagaggcaaattgaagaggcgtgcaattgcaacacccggaatgcaaatcagaggattcgtgtacttcgttgaaacactagcgaggagtatctgtgagaaacttgagcaatctggactcccagtcggagggaatgagaagaaagctaaactggcaaacgtcgtgaggaagatgatgaccaactcacaggatactgaactctcctttacaattactggggacaatacaaaatggaatgagaatcaaaatcctaggatgtttctggcaatgataacgtacatcacaaggaaccagccagaatggtttcgaaatgttctaagcattgcccctataatgttttcaaacaaaatggcgaggctagggaaaggatacatgttcgaaagtaagagcatgaagttacgaacacaaataccagcagaaatgcttgcaaacattgaccttaaatacttcaatgaatcaacaaaaaagaaaattgagaagataagacctctattaatagatggtacagcctcattgagccctggaatgatgatgggcatgttcaacatgctgagtacagtcctaggggtttcaatcctaaatcttggacagaaaagatacaccaaaaccacatattggtgggacgggctccaatcctctgatgatttcgctctcattataaatgccccgaatcatgaaggaatacaagcaggggtggataggttttatagaacttgtaaactagttgggatcaatatgagcaagaagaagtcttacataaatcggacagggacatttgaattcacgagctttttctaccgctatggattcgtagccaatttcagtatggagctgcccagttttggagtgtctggaattaatgagtcggccgacatgagcattggtgttacagtgataaagaacaatatgataaacaacgaccttggaccagcaacagctcagatggctcttcagctattcatcaaggactacagatacacataccgatgccacaggggagatacgcaaatccaaacgaggagatcattcgagctgaagaagctatgggaacaaacccgttcaaaggcaggactattggtttcagatggaggaccaaacctatacaatatccgaaatctccatattcctgaggtctgcttgaaatgggaattgatggatgaagactaccagggtagactgtgcaatcctctgaatccattcgtcagccatagggaaattgaatctgtcaacaatgctatagtaatgccagctcatggcccggccaaaggtatggaatatgatgccgtagcaaccacacattcatggattcctaaaaggaatcgttccattctcaacacaagtcaaaggggaattcttgaggatgaacagatgtaccaaaagtgctgcaatctattcgagaaattctttcccagtagttcgtatcggagaccagttggaatttccagtatggtggaggccatggtttctcgggctagaattgacgcacgaattgatttcgagtctggaaggattaagaaagaagagtttgctgagatcatgaagatctgttccaccattgaagagctcagacggcaaaaacag
>gi|673245458|gb|KM234820.1|_Influenza_A_virus_(A/duck/Jiangxi/JXA131986/2013(mixed))_segment_2_polymerase_PB1_(PB1)_gene_partial_cds_and_nonfunctional_PB1-F2_protein_(PB1-F2)_gene_complete_sequence
atggatgtcaacccga---ctttacttttcttgaaagtgccagtgcaaaatgctataagtaccacattcccttatactggggaccctccatacagccatggaacagggacagggtacaccatggacacagtaaacagaacacaccaatattcagaaaagggggagtggacaacaaacacagagaccggggcaccccaactcaacccgattgatggaccattacctgaggataacgagcccagtgggtatgcgcaaacagattgtgtgttagaagcaatggctttccttgaagaatcccacccaggaatctttgaaaattcgtgccttgaaacgatggaaattgtccaacaaacaagagtggacaaactgacccaaggtcgccagacttatgactggacattgaatagaaaccaaccggctgcaactgctttggccaacactatagaaatcttcagatcaaacggtctgacagcaaatgagtcgggacgcctaatagatttcctcaaggatgtgatggaatcaatggataaggaagaaatggagataacaacacatttccagagaaagagaagagtaagggacaacatgaccaagaagatggtaacgcaaagaacaatcgggaagaaaaaacaaaggctgaacaagaggagctacctgataagagcgctgacactgaacacaatgaccaaggatgcagaaagaggcaaattgaagaggcgtgcaattgcaacacccggaatgcaaatcagaggattcgtgtacttcgttgaaacactagcgaggagtatctgtgagaaacttgagcaatctggactcccagtcggagggaatgagaagaaagctaaactggcaaacgtcgtgaggaagatgatgaccaactcacaggatactgaactctcctttacaattactggggacaatacaaaatggaatgagaatcaaaatcctaggatgtttctggcaatgataacgtacatcacaaggaaccagccagaatggtttcgaaatgttctaagcattgcccctataatgttttcaaacaaaatggcgaggctagggaaaggatacatgttcgaaagtaagagcatgaagttacgaacacaaataccagcagaaatgcttgcaaacattgaccttaaatacttcaatgaatcaacaaaaaagaaaattgagaagataagacctctattaatagatggtacagcctcattgagccctggaatgatgatgggcatgttcaacatgctgagtacagtcctaggggtttcaatcctaaatcttggacagaaaagatacaccaaaaccacatattggtgggacggactccaatcctctgatgatttcgctctcattataaatgccccgaatcatgagggaatacaagcaggggtggataggttttatagaacttgtaaactagttgggatcaatatgagcaagaagaagtcttacataaatcggacagggacatttgaattcacgagctttttctaccgctatggattcgtagccaatttcagtatggagctgcccagttttggagtgtctggaattaatgagtcggccgacatgagcattggtgttacagtgataaagaacaatatgataaacaacgaccttgggccagcaacagctcagatggctcttcagctattcatcaaggactacagatacacataccgatgccacaggggagatacgcaaatccaaacgaggagatcattcgagctgaagaagctatgggaacaaacccgttcaaaggcaggactattggtttcagatggaggaccaaacctatacaatatccgaaatctccatattcctgaggtctgcttgaaatgggaattgatggatgaagactaccagggtagactgtgcaatcctctgaatccattcgtcagccatagggaaattgaatctgtcaacaatgctatagtaatgccagctcatggcccggccaagggtatggaatatgatgccgtagcaaccacacattcatggattcctaaaaggaatcgttccattctcaacacaagtcagagggggattcttgaggatgaacagatgtaccaaaagtgctgcaatctattcgagaagttctttcccagtagttcgtatcggagaccagttggaatttccagtatggtggaggccatggtttctcgggctagaattgacgcacgaattgatttcgagtctggaaggattaagaaagaagagtttgctgagatcatgaagatctgttccaccattgaagagctcagacggcaaaaa---
>gi|745629652|gb|KP285323.1|_Influenza_A_virus_(A/goose/Shantou/1791/2014(H5N6))_segment_2_polymerase_PB1_(PB1)_gene_complete_cds_and_nonfunctional_PB1-F2_protein_(PB1-F2)_gene_complete_sequence
atggatgtcaacccga---ctttacttttcttgaaagtgccagtgcaaaatgctataagtaccacattcccttatactggggaccctccatacagccatggaacagggacagggtacaccatggacacagtaaacagaacacaccaatattcagaaaagggggagtggacaacaaacacagagaccggggcaccccaactcaacccgattgatggaccattacctgaggataacgagcccagtgggtatgcgcaaacagattgtgtgttagaagcaatggctttccttgaagaatcccacccaggaatctttgaaaattcgtgccttgaaacgatggaaattgtccaacaaacaagagtggacaaactgacccaaggtcgccagacttatgactggacattgaataggaaccaaccggctgcaactgctttggccaacactatagaaatcttcagatcaaacggtctgacagcaaatgagtcgggacgcctaatagatttcctcaaggatgtgatggaatcaatggataaggaagaaatggagataacaacacatttccagagaaagagaagagtaagggacaacatgaccaagaagatggtaacgcaaagaacaatcgggaagaaaraacaaaggctgaacaagaggagctacctgataagagcgctgacactgaacacaatgaccaaggatgcagaaagaggcaagttgaagaggcgtgcaattgcaacacccggaatgcaaatcagaggattcgtgtacttcgttgaaacactagcgaggagtatctgtgagaaacttgagcaatctggactcccagtcggagggaatgagaagaaagctaaactggcaaacgtcgtgaggaagatgatgaccaactcacaggatactgaactctcctttacaattactggagacaatacaaaatggaatgagaatcaaaatcctaggatgtttctggcaatgataacgtacatcacaaggaaccagccagaatggtttcgaaatgttttaagcattgcccctataatgttttcaaacaaaatggcgaggctagggaaaggatacatgttcgaaagtaagagcatgaagttacgaacacaaataccagcagaaatgcttgcaaacattgaccttaaatacttcaatgaatcaacaaaaaagaaaattgagaagataagacctctattaatagatggtacagcctcattgagccctggaatgatgatgggcatgttcaacatgctgagtacagtcctaggggtttcaatcctaaatcttggacagaaaagatacaccaaaaccacatattggtgggacgggctccaatcctctgatgatttcgctctcattataaatgccccgaatcatgaaggaatacaagcaggggtggataggttttatagaacttgtaaactagttgggatcaatatgagcaagaagaagtcttacataaatcagacagggacatttgaattcacgagctttttctaccgctatggattcgtagccaatttcagtatggagctgcccagttttggagtgtctggaattaatgaatcggccgacatgagcattggtgttacagtgataaagaacaatatgataaacaacgaccttgggccagcaacagctcagatggctcttcagctattcatcaaggactacagatacacataccgatgccacaggggagatacgcaaatccaaacgaggagatcattcgagctgaagaagctatgggaacaaacccgttcaaaggcaggactattggtttcagatggaggaccaaacctatacaatatccgaaatctccatattcctgaggtctgcttgaaatgggaattgatggatgaagactacaagggtagactgtgcaatcctctgaatccattcgtcagccatagggaaattgaatctgtcaacaatgctatagtaatgccagctcatggcccggccaagggtatggaatatgatgccgtagcaaccacacattcatggattcctaaaaggaatcgttccattctcaacacaagtcagagggggattcttgaggatgaacagatgtaccaaaagtgctgcaatctattcgagaaattctttcccagtagttcgtatcggagaccagttggaatttccagtatggtggaggccatggtttctcgggctcgaattgacgcacgaattgatttcgagtctggaaggattaagaaagaagagtttgctgagatcatgaagatctgttccaccattgaagagctcagacggcaaaaatag
>gi|922057795|gb|KT370102.1|_Influenza_A_virus_(A/environment/Guangdong/QY025/2013(H5N6))_segment_2_polymerase_PB1_(PB1)_and_PB1-F2_protein_(PB1-F2)_genes_complete_cds
atggatgtcaacccga---ctttacttttcttgaaagtgccagtgcaaaatgctataagtaccacattcccttatactggggaccctccatacagccatggaacaggaacagggtacaccattgacacagtcaacagaacacaccaatattcagaaaaaggggagtggacaacaaacacagagaccggggcaccccaactcaacccgattgatggaccattacctgaggataacgagcccagtgggtatgcgcaaacagattgtgtgttagaagcaatggctttccttgaagaatcccacccaggaatctttggaaattcgtgccttgaaacgatggaaattgtccaacaaacaagagtggacaaactgacccaaggtcgccagacttatgactggacattgaatagaaaccaaccggctgcaactgctttggccaacactatagaaatcttcagatcaaatggtctgacagcaaatgagtcgggacgcctaatagatttcctcaaggatgtgatggaatcaatggataaggaagaaatggagataacaacacatttccagagaaagagaagagtaagggacaacatgaccaagaagatggtaacgcaaagaacaatcgggaagaaaaaacaaaggctgaacaagaggagctacctgataagagcgctgacactgaacacaatgaccaaggatgcagaaagaggcaaattgaagaggcgtgcaattgcaacacccggaatgcaaatcagaggattcgtgtacttcgttgaaacactagcgaggagtatctgtgagaaacttgagcaatctggactcccagtcggagggaatgagaagaaagctaaactggcaaacgtcgtgaggaagatgatgaccaactcacaggatactgaactctcctttacaattactggggacaatacaaaatggaatgagaatcaaaatcctaggatgtttctggcaatgataacgtacatcacaaggaaccagccagaatggtttcgaaatgttctaagcattgcccctataatgttttcaaacaaaatggcgaggctagggaaaggatacatgttcgaaagtaagagcatgaagttacgaacacaaataccagcagaaatgcttgcaaacattgaccttaaatacttcaatgaatcaacaaaaaggaaaattgagaagataagacctctattaatagatggtacagcctcattgagccctggaatgatgatgggcatgttcaacatgctgagtacagtcctaggggtttcaatcctaaatcttggacagaaaagatacaccaaaaccacatattggtgggacgggctccaatcctctgatgatttcgctctcattataaatgccccgaatcatgaaggaatacaagcaggggtggataggttttatagaacttgtaaactagttgggatcaatatgagcaagaagaagtcttacataaatcggacagggacatttgaattcacgagctttttctaccgctatggattcgtagccaatttcagtatggagctgcccagttttggagtgtctggaattaatgagtcggccgacatgagcattggtgttacagtgataaagaacaatatgataaacaacgaccttgggccagcaacagctcagatggctcttcagctattcatcaaggactacagatacacataccgatgccacaggggagatacgcaaatccaaacgaggagatcattcgagctgaagaagctatgggaacaaacccgttcaaaggcaggactattggtttcagatggaggaccaaacctatacaatatccgaaatctccatattcctgaggtctgcttgaaatgggaattgatggatgaagactaccagggtagactgtgcaatcctctgaatccattcgtcagccatagggaaattgaatctgtcaacaatgctatagtaatgccagctcatggcccggccaagggtatggaatatgatgccgtagcaaccacacattcatggattcctaaaaggaatcgttccattctcaacacaagtcagagggggattcttgaggatgaacagatgtaccaaaagtgctgcaatctattcgagaaattctttcccagtagttcgtatcggagaccagttggaatttccagtatggtggaggccatggtttctcgggctagaattgacgcacgaattgatttcgagtctggaaggattaagaaagaagagtttgctgagatcatgaagatctgttccaccattgaagagctcagacggcaaaaatag
>gi|922057792|gb|KT370101.1|_Influenza_A_virus_(A/environment/Guangdong/QY197/2014(H5N6))_segment_2_polymerase_PB1_(PB1)_and_PB1-F2_protein_(PB1-F2)_genes_complete_cds
atggatgtcaacccga---ctttacttttcttgaaagtgccagtgcaaaatgctataagtaccacattcccttatactggggaccctccatacagccatggaacaggaacagggtacaccatggacacagtcaacagaacacaccaatattcagaaaagggggagtggacaacaaacacagagaccggggcaccccaactcaacccgattgatggaccattacctgaggataacgagcccagtgggtatgcgcaaacagattgtgtgttagaagcaatggctttccttgaagaatcccacccaggaatctttgaaaattcgtgccttgaaacgatggaaattgtccaacaaacaagagtggacaaactgacccaaggtcgccagacttatgactggacattgaatagaaaccaaccggctgcaactgctttggccaacactatagaaatcttcagatcaaacggtctgacagcaaatgagtccggacgcctaatagatttcctcaaggatgtgatggaatcaatggataaggaagaaatggagataacaacacatttccagagaaagagaagagtaagggacaacatgaccaagaagatggtaacgcaaagaacaatcgggaagaaaaaacaaaggctgaacaagaggagctacctgataagagcgctgacactgaacacaatgaccaaggatgcagaaagaggcaaattgaagaggcgtgcaattgcaacacccgggatgcaaatcagaggattcgtgtacttcgttgaaacactagcgaggagtatttgtgagaaacttgagcaatctggactcccagtcggagggaatgagaagaaagctaaactggcaaatgtcgtgaggaagatgatgaccaactcacaggatactgaactctcctttacaattactggggacaatacaaaatggaatgagaatcaaaatcctaggatgtttctggcaatgataacgtacatcacaaggaaccagccagaatggtttcgaaatattctaagcattgcccctataatgttttcaaacaaaatggcgaggctagggaaaggatacatgttcgaaagtaagagcatgaagttacgaacacaaataccagcagaaatgcttgcaaacattgaccttaaatacttcaatgaatcaacaaaaaagaaaattgagaagataagacctctattaatagatggtacagcctcattgagccctggaatgatgatgggcatgttcaacatgctgagtacagtcctaggggtttcaatcctaaatcttggacagaaaagatacaccaaaaccacatattggtgggacgggcttcaatcctctgatgatttcgctctcattataaatgccccgaatcatgaaggaatacaagcaggggtggataggttttatagaacttgtaaactagttgggatcaatatgagcaagaagaagtcttacataaatcggacagggacatttgaattcacgagctttttctaccgctatggattcgtagccaatttcagtatggagctgcccagttttggagtgtctggaattaatgagtcggccgacatgagcattggtgttacagtgataaagaacaatatgataaacaacgaccttgggccagcaacagctcagatggctcttcagctattcatcaaggactacagatacacataccgatgccacaggggagatacgcaaatccaaacgaggagatcattcgagctgaagaagctatgggaacaaacccgttcaaaggcaggactattggtttcagatggaggaccaaacttatacaatatccgaaatctccatattcctgaggtctgcttgaaatgggaattgatggatgaagactaccagggtagactgtgcaatcctctgaatccattcgtcagccatagggaaattgaatctgtcaacaatgctatagtaatgccagctcatggcccggccaagggtatggaatatgatgccgtagcaaccacacattcatggattcctaaaaggaatcgttccattctcaacacaagtcagagggggattcttgaggatgaacagatgtaccaaaagtgctgcaatctattcgagaaattctttcccagtagttcgtatcggagaccagttggaatttccagtatggtggaggccatggtttctcgggctagaattgacgcacgaattgatttcgagtctggaaggattaagaaagaagagtttgctgagatcatgaagatctgttccaccattgaagagctcagacggcaaaaatag
>gi|745629633|gb|KP285315.1|_Influenza_A_virus_(A/goose/Shantou/1763/2014(H5N6))_segment_2_polymerase_PB1_(PB1)_gene_complete_cds_and_nonfunctional_PB1-F2_protein_(PB1-F2)_gene_complete_sequence_gi|74e
atggatgtcaacccga---ctttacttttcttgaaagtgccagtgcaaaatgctataagtaccacattcccttatactggggaccctccatacagccatggaacagggacagggtacaccatggacacagtaaacagaacacaccaatattcagaaaagggggagtggacaacaaacacagagaccggggcaccccaactcaacccgattgatggaccattacctgaggataacgagcccagtgggtatgcgcaaacagattgtgtgttagaagcaatggctttccttgaagaatcccacccaggaatctttgaaaattcgtgccttgaaacgatggaaattgtccaacaaacaagagtggacaaactgacccaaggtcgccagacttatgactggacattgaataggaaccaaccggctgcaactgctttggccaacactatagaaatcttcagatcaaacggtctgacagcaaatgagtcgggacgcctaatagatttcctcaaggatgtgatggaatcaatggataaggaagaaatggagataacaacacatttccagagaaagagaagagtaagggacaacatgaccaagaagatggtaacgcaaagaacaatcgggaagaaaaaacaaaggctgaacaagaggagctacctgataagagcgctgacactgaacacaatgaccaaggatgcagaaagaggcaagttgaagaggcgtgcaattgcaacacccggaatgcaaatcagaggattcgtgtacttcgttgaaacactagcgaggagtatctgtgagaaacttgagcaatctggactcccagtcggagggaatgagaagaaagctaaactggcaaacgtcgtgaggaagatgatgaccaactcacaggatactgaactctcctttacaattactggagacaatacaaaatggaatgagaatcaaaatcctaggatgtttctggcaatgataacgtacatcacaaggaaccagccagaatggtttcgaaatgttttaagcattgcccctataatgttttcaaacaaaatggcgaggctagggaaaggatacatgttcgaaagtaagagcatgaagttacgaacacaaataccagcagaaatgcttgcaaacattgaccttaaatacttcaatgaatcaacaaaaaagaaaattgagaagataagacctctattaatagatggtacagcctcattgagccctggaatgatgatgggcatgttcaacatgctgagtacagtcctaggggtttcaatcctaaatcttggacagaaaagatacaccaaaaccacatattggtgggacgggctccaatcctctgatgatttcgctctcattataaatgccccgaatcatgaaggaatacaagcaggggtggataggttttatagaacttgtaaactagttgggatcaatatgagcaagaagaagtcttacataaatcagacagggacatttgaattcacgagctttttctaccgctatggattcgtagccaatttcagtatggagctgcccagttttggagtgtctggaattaatgaatcggccgacatgagcattggtgttacagtgataaagaacaatatgataaacaacgaccttgggccagcaacagctcagatggctcttcagctattcatcaaggactacagatacacataccgatgccacaggggagatacgcaaatccaaacgaggagatcattcgagctgaagaagctatgggaacaaacccgttcaaaggcaggactattggtttcagatggaggaccaaacctatacaatatccgaaatctccatattcctgaggtctgcttgaaatgggaattgatggatgaagactaccagggtagactgtgcaatcctctgaatccattcgtcagccatagggaaattgaatctgtcaacaatgctatagtaatgccagctcatggcccggccaagggtatggaatatgatgccgtagcaaccacacattcatggattcctaaaaggaatcgttccattctcaacacaagtcagagggggattcttgaggatgaacagatgtaccaaaagtgctgcaatctattcgagaaattctttcccagtagttcgtatcggagaccagttggaatttccagtatggtggaggccatggtttctcgggctcgaattgacgcacgaattgatttcgagtctggaaggattaagaaagaagagtttgctgagatcatgaagatctgttccaccattgaagagctcagacggcaaaaatag
>gi|922057798|gb|KT370103.1|_Influenza_A_virus_(A/environment/Guangdong/QY208/2014(H5N6))_segment_2_polymerase_PB1_(PB1)_and_PB1-F2_protein_(PB1-F2)_genes_complete_cds
atggatgtcaacccga---ctttacttttcttgaaagtgccagtgcaaaatgctataagtaccacattcccttatactggggaccctccatacagccatggaacaggaacagggtacaccatggacacagtcaacagaacacaccaatattcagaaaagggggagtggacaacaaacacagagaccggggcaccccaactcaacccgattgatggaccattacctgaggataacgagcccagtgggtatgcgcaaacagattgtgtgttagaagcaatggctttccttgaagaatcccacccagggatctttgaaaattcgtgccttgaaacgatggaaattgtccaacaaacaagagtggacaaactgacccaaggtcgccagacttatgactggacattgaatagaaaccaaccggctgcaactgctttggccaacactatagaaatcttcagatcaaacggtctgacagcaaatgagtccggacgcctaatagatttcctcaaggatgtgatggaatcaatggataaggaagaaatggagataacaacacatttccagagaaagagaagagtaagggacaacatgaccaagaagatggtaacgcaaagaacaatcgggaagaaaaaacaaaggctgaacaagaggagctacctgataagagcgctgacactgaacacaatgaccaaggatgcagaaagaggcaaattgaagaggcgtgcaattgcaacacccggaatgcaaatcagaggattcgtgtacttcgttgaaacactagcgaggagtatctgtgagaaacttgagcaatctggactcccagtcggagggaatgagaagaaagctaaactggcaaacgtcgtgaggaagatgatgaccaactcacaggatactgaactctcctttacaattactggggacaatacaaaatggaatgagaatcaaaatcctaggatgtttctggcaatgataacgtacatcacaaggaaccagccagaatggtttcgaaatgttctaagcattgcccctataatgttttcaaacaaaatggcgaggctagggaaaggatacatgttcgaaagtaagagcatgaagttacgaacacaaataccagcagaaatgcttgcaaacattgaccttaaatacttcaatgaatcaacaaaaaagaaaattgagaagataagacctctattaatagatggtacagcctcattgagccctggaatgatgatgggcatgttcaacatgctgagtacagtcctaggggtttcaatcctaaatcttggacagaaaagatacaccaaaaccacatattggtgggacgggcttcaatcctctgatgatttcgctctcattataaatgccccgaatcatgaaggaatacaagcaggggtggataggttttatagaacttgtaaactagttgggatcaatatgagcaagaagaagtcttacataaatcggacagggacatttgaattcacgagctttttctaccgctatggattcgtagccaatttcagtatggagctgcccagttttggagtgtctggaattaatgagtcggccgacatgagcattggtgttacagtaataaagaacaatatgataaacaacgaccttgggccagcaacagctcagatggctcttcagctattcatcaaggactacagatacacataccgatgccacaggggagatacgcaaatccaaacgaggagatccttcgagctgaagaagctatgggaacaaacccgttcaaaggcaggactattggtttcagatggaggaccaaacctatacaatatccgaaatctccatattcctgaggtctgcttgaaatgggaattgatggatgaagactaccagggtagactgtgcaatcccctgaatccattcgtcagccatagggaaattgaatctgtcaacaatgctatagtaatgccagctcatggcccggccaagggtatggaatatgatgccgtagcaaccacacattcatggattcctaaaaggaatcgttccattctcaacacaagtcagagggggattcttgaggatgaacagatgtaccaaaagtgctgcaatctattcgagaaattctttcccagtagttcgtatcggagaccagttggaatttccagtatggtggaggccatggtttctcgggctagaattgacgcacgaattgatttcgagtctggaaggattaagaaagaagagtttgctgagatcatgaagatctgttccaccattgaagagctcagacggcaaaaatag
>gi|745631549|gb|KP286083.1|_Influenza_A_virus_(A/chicken/Shenzhen/1061/2013(H5N6))_segment_2_polymerase_PB1_(PB1)_gene_complete_cds_and_nonfunctional_PB1-F2_protein_(PB1-F2)_gene_complete_sequence
atggatgtcaacccga---ctttacttttcttgaaagtgccagtgcaaaatgctataagtaccacattcccttatactggagaccctccatacagccatggaacagggacagggtacaccatggacacagtaaacagaacacaccaatattcggaaaagggggagtggacaacaaacacagagaccggggcaccccaactcaacccaattgatggaccattacctgaggataacgagcccagtgggtatgcgcaaacagattgtgtgttagaagcaatggctttccttgaagaatcccacccaggaatctttgagaattcgtgccttgaaacgatggaaattgtccaacaaacaagagtggacaaactgacccaaggtcgccagacttatgactggacattgaatagaaaccaaccggctgcaactgctttggccaacactatagaaatcttcagatcaaacggtctgacagcaaatgaatcgggacgcctaatagatttcctcaaggatgtgatggaatcaatggataaggaagaaatggagataacaacacatttccagagaaagagaagagtaagggacaacatgaccaagaagatggtaacgcaaagaacaatcgggaagaaaaaacaaaggctgaacaagaagagctacctgataagagcgctgacactgaacacaatgaccaaggatgcagaaagaggcaaattgaagaggcgtgcaattgcaacacccggaatgcaaatcagaggattcgtgtacttcgttgagacactagcgaggagtatctgtgagaaacttgagcaatctggactcccagtcggagggaatgagaagaaagctaaactggcaaacgtcgtgaggaagatgatgaccaactcacaggatactgaactctcctttacaattactggggacaatacaaaatggaatgagaatcaaaaccctaggatgtttctggcaatgataacgtacatcacaaggaaccagccagaatggtttcgaaatgttctaagcattgcccctataatgttttcaaacaaaatggcgaggctagggaaaggatacatgttcgaaagtaagagcatgaagttacgaacacaaataccagcagaaatgcttgcaaacattgaccttaaatacttcaatgaatcaacaaaaaagaaaattgagaagataagacctctattaatagatggtacagcctcattgagccctggaatgatgatgggcatgttcaacatgctgagtacagtcctaggggtttcaatcctaaatcttggacagaaaagatacaccaaaaccacatattggtgggacgggctccaatcctctgatgatttcgctctcattgtaaatgccccgaatcatgaaggaatacaagcaggggtggataggttttatagaacttgtaaactagttgggatcaatatgagcaagaagaagtcttacataaatcggacagggacatttgaattcacgagctttttctaccgctatggattcgtagccaatttcagtatggagctgcccagttttggagtgtctggaattaatgagtcggccgacatgagcattggtgttacagtgataaagaacaatatgataaacaacgaccttgggccagcaacagctcagatggctctacagctattcatcaaggactacagatacacataccgatgccacaggggagatacgcaaatccaaacgaggagatcattcgagctgaagaagctatgggaacaaacccgttcaaaggcaggactattggtttcagatggaggaccaaacctatacaatatccgaaatctccatattcctgaggtctgcttgaaatgggaattgatggatgaagactaccagggtagactgtgcaatcctctgaatccattcgtcagccatagggaaattgaatctgtcaacaatgctatagtaatgccagctcatggcccggccaagggtatggaatatgatgccgtagcaaccacacattcatggattcctaaaaggaatcgttccattctcaacacaagtcaaaggggaattcttgaggatgagcagatgtaccaaaagtgctgcaatctattcgagaaattctttcctagtagttcgtatcggagaccagttggaatttccagtatggtggaggccatggtttctcgggctagaattgacgcacgaattgatttcgagtctggaaggattaagaaagaagagtttgctgagatcatgaagatctgttccaccattgaagagctcagacggcaaaaatag
>gi|673245648|gb|KM234872.1|_Influenza_A_virus_(A/chicken/Jiangxi/JXA132321/2013(H5))_segment_2_polymerase_PB1_(PB1)_gene_partial_cds_and_nonfunctional_PB1-F2_protein_(PB1-F2)_gene_complete_sequence
atggatgtcaacccga---ctttacttttcttgaaagtgccagtgcaaaatgctataagtaccacattcccttatactggggaccctccatacagccatggaacagggacagggtacaccatggacacagtaaacagaacacaccaatattcagaaaagggggagtggacaacaaacacagagaccggggcaccccaactcaacccgattgatggaccattacctgaggataacgagcccagtgggtatgcgcaaacagattgtgtgttagaagcaatggctttccttgaagaatcccacccaggaatctttgaaaattcgtgccttgaaacgatggaaattgtccaacaaacaagagtggacaaactgacccaaggtcgccagacttatgactggacattgaatagaaaccaaccggctgcaactgctttggccaacactatagaaatcttcagatcaaacggtctgacagcaaatgagtcgggacgcctaatagatttcctcaaggatgtgatggaatcaatggataaggaagaaatggagataacaacacatttccagagaaagagaagagtaagggacaacatgaccaagaagatggtaacgcaaagaacaatcgggaagaaaaaacaaaggctgaacaagaggagctacctgataagagcgctgacactgaacacaatgaccaaggatgcagaaagaggcaaattgaagaggcgtgcaattgcaacacccggaatgcaaatcagaggattcgtgtacttcgttgaaacactagcgaggagtatctgtgagaaacttgagcaatctggactcccagtcggagggaatgagaagaaagctaaactggcaaacgtcgtgaggaagatgatgaccaactcacaggatactgaactctcctttacaattactggggacaatacaaaatggaatgagaatcaaaatcctaggatgtttctggcaatgataacgtacatcacaaggaaccagccagaatggtttcgaaatgttctaagcattgcccctataatgttttcaaacaaaatggcgaggctagggaaaggatacatgttcgaaagtaagagcatgaagttacgaacacaaataccagcagaaatgcttgcaaacattgaccttaaatacttcaatgaatcaacaaaaaagaaaattgagaagataagacctctattaatagatggtacagcctcattgagccctggaatgatgatgggcatgttcaacatgctgagtacagtcctaggggtttcaatcctaaatcttggacagaaaagatacaccaaaaccacatattggtgggacggactccaatcctctgatgatttcgctctcattataaatgccccgaatcatgagggaatacaagcaggggtggataggttttatagaacttgtaaactagttgggatcaatatgagtaagaagaagtcttacataaatcggacagggacatttgaattcacgagctttttctaccgctatggattcgtagccaatttcagtatggagctgcccagttttggagtgtctggaattaatgagtcggccgacatgagcattggtgttacagtgataaagaacaatatgataaacaacgaccttgggccagcaacagctcagatggctcttcagctattcatcaaggactacagatacacataccgatgccacaggggagatacgcaaatccaaacgaggagatcattcgagctgaagaagctatgggaacaaacccgttcaaaggcaggactattggtttcagatggaggaccaaacctatacaatatccgaaatctccatattcctgaggtctgcttgaaatgggaattgatggataaagactaccagggtagactgtgcaatcctctgaatccattcgtcagccatagggaaattgaatctgtcaacaatgctatagtaatgccagctcatggcccggccaagggtatggaatatgatgccgtagcaaccacacattcatggattcctaaaaggaatcgttccattctcaacacaagtcagagggggattcttgaggatgaacagatgtaccaaaagtgctgcaatctattcgagaagttctttcccagtagttcgtatcggagaccagttggaatttccagtatggtggaggccatggtttctcgggctagaattgacgcacgaattgatttcgagtctggaaggattaagaaagaagagtttgctgagatcatgaagatctgttccaccattgaagagctcagacggcaaaaa---
>gi|673245434|gb|KM234813.1|_Influenza_A_virus_(A/duck/Jiangxi/JXA132023/2013(H5N2))_segment_2_polymerase_PB1_(PB1)_gene_partial_cds_and_nonfunctional_PB1-F2_protein_(PB1-F2)_gene_complete_sequence
atggatgtcaacccga---ctttacttttcttgaaagtgccagtgcaaaatgctataagtaccacattcccttatactggggaccctccatacagtcatggaacagggacagggtacaccatggacacagtaaacagaacacaccaatattcagaaaagggggagtggacaacaaacacagagaccggggcaccccaactcaacccgattgatggaccattacctgaggataacgagcccagtgggtatgcgcaaacagattgtgtgttagaagcaatggctttccttgaagaatcccacccaggaatctttgaaaattcgtgccttgaaacgatggaaattgtccaacaaacaagagtggacaaactgacccaaggtcgccagacttatgactggacattgaatagaaaccaaccggctgcaactgctttggccaacactatagaaatcttcagatcaaacggtctgacagcaaatgagtcgggacgcctaatagatttcctcaaggatgtgatggaatcaatggataaggaagaaatggagataacaacacatttccagagaaagagaagagtaagggacaacatgaccaagaagatggtaacgcaaagaacaatcgggaagaaaaaacaaaggctgaacaagaggagctacctgataagagcgctgacactgaacacaatgaccaaggatgcagaaagaggcaaattgaagaggcgtgcaattgcaacacccggaatgcaaatcagaggattcgtgtacttcgttgaaacactagcgaggagtatctgtgagaaacttgagcaatctggactcccagtcggagggaatgagaagaaagctaaactggcaaacgtcgtgaggaagatgatgaccaactcacaggatactgaactctcctttacaattactggggacaatacaaaatggaatgagaatcaaaatcctaggatgtttctggcaatgataacgtacatcacaaggaaccagccagaatggtttcgaaatgttctaagcattgcccctataatgttttcaaacaaaatggcgaggctagggaaaggatacatgttcgaaagtaagagcatgaagttacgaacacaaataccagcagaaatgcttgcaaacattgaccttaaatacttcaatgaatcaacaaaaaagaaaattgagaagataagacctctattaatagatggtacagcctcattgagccctggaatgatgatgggcatgttcaacatgctgagtacagtcctaggggtttcaatcctaaatcttggacagaaaagatacaccaaaaccacatattggtgggacggactccaatcctctgatgatttcgctctcattataaatgccccgaatcatgagggaatacaagcaggggtggataggttttatagaacttgtaaactagttgggatcaatatgagcaagaagaagtcttacataaatcggacagggacatttgaattcacgagctttttctaccgctatggattcgtagccaatttcagtatggagctgcccagttttggagtgtctggaattaatgagtcggccgacatgagcattggtgttacagtgataaagaacaatatgataaacaacgaccttgggccagcaacagctcagatggctcttcagctattcatcaaggactacagatacacataccgatgccacaggggagatacgcaaatccaaacgaggagatcattcgagctgaagaagctatgggaacaaacccgttcaaaggcaggactattggtttcagatggaggaccaaacctatacaatatccgaaatctccatattcctgaggtctgcttgaaatgggaattgatggatgaagactaccagggtagactgtgcaatcctctgaatccattcgtcagccatagggaaattgaatctgtcaacaatgctatagtaatgccagctcatggcccggccaagggtatggaatatgatgccgtagcaaccacacattcatggattcctaaaaggaatcgttccattctcaacacaagtcagaggggggttcttgaggatgaacagatgtaccaaaagtgctgcaatctattcgagaagttctttcccagtagttcgtatcggagaccagttggaatttccagtatggtggaggccatggtttctcgggctagaattgacgcacgaattgatttcgagtctggaaggattaagaaagaagagtttgctgagatcatgaagatctgttccaccattgaagagctcagacggcaaaaa---
>gi|766553450|gb|KP732603.1|_Influenza_A_virus_(A/duck/Eastern_China/S0908/2014(H5N6))_segment_2_polymerase_PB1_(PB1)_and_PB1-F2_protein_(PB1-F2)_genes_complete_cds
atggatgtcaacccga---ctttacttttcttgaaggtgccagtgcaaaatgctataagtaccacattcccttatactggagaccctccgtacagccatggaacagggacagggtacaccatggacacagtcaacagaacacaccaatattcagaaaagggggagtggacaacaaacacagagaccggggcaccccaactcaacccgattgatggaccattacctgaggacaacgagcccagtgggtatgcgcaaacagattgtgtgttggaagcaatggctttccttgaagaatcccacccaggaatctttgaaaattcgtgccttgaaacgatggaaattgtccaacaaacaagagtggacaaactgacccaaggtcgccagacttatgactggacattgaatagaaaccaaccggctgcaactgctttggccaacactatagaaattttcagatcaaacggtctgacagcaaatgaatcgggacgcctaatagatttcctcaaggatgtgatggaatcaatggataaggaagaaatggagataacaacacatttccagagaaagagaagagtaagggacaacatgaccaagaagatggtaacacaaagaacaatcgggaagaaaaaacaaaggctgaacaaaaggagctacctgataagagcgctgacactgaacacaatgaccaaggatgccgaaagaggcaaattgaagaggcgtgcaattgcaacacccggaatgcaaatcagaggattcgtgtacttcgttgaaacactagcgaggagtatctgtgagaaacttgagcaatctggactcccagtcggagggaatgagaagaaagctaaactggcaaacgtcgtgaggaagatgatgaccaactcacaggatactgaactctcctttacaattactggggacaatacaaaatggaatgagaatcaaaatcctaggatgtttctggcaatgataacgtacatcacaaggaatcagccagaatggtttcgaaatgttctaagcattgcccctataatgttttcaaacaaaatggcgaggctagggaaaggatacatgttcgaaagtaagagcatgaagttacgaacacaaataccagcagaaatgcttgcaaacattgaccttaaatacttcaatgaatcaacaaaaaagaaaattgagaagataagacctctattaatagatggtacagcctcattgagccctggaatgatgatgggcatgttcaacatgctgagtacagtccttggagtttcaatcctaaatcttggacaaaaaagatacaccaaaaccacatattggtgggacgggctccaatcctctgatgatttcgctcttattgtaaatgccccgaatcatgaaggaatacaagcaggggtggataggttttatagaacttgtaaactagttgggatcaatatgagcaagaagaagtcttacataaatcggacagggacatttgaattcacaagctttttctaccgctatggattcgtagccaatttcagtatggagctgcccagttttggagtgtctggaattaatgagtcggccgacatgagcattggtgttacagtgataaagaacaatatgataaacaacgaccttgggccagcaacagctcagatggctcttcagctattcatcaaggactacagatacacataccgatgccacaggggagatacgcaaatccaaacgaggagatcattcgagctgaagaagctatgggaacaaacccgttcgaaggcaggactattggtttcagatggaggaccaaatctatacaatatccgaaatctccatattcctgaagtctgcttgaaatgggaattgatggatgaagactaccagggtagactgtgcaatcctctgaatccatttgtcagccatagggaaattgaatctgtcaacaatgctatagtgatgccagctcatggcccggccaagagtatggaatatgatgccgtagcaaccacacattcatggattcctaaaaggaatcgttccattctcaacacaagtcaaaggggaattcttgaggatgaacagatgtaccaaaagtgctgcaatctattcgagaaattctttcccagtagttcgtatcggagaccagttggaatttccagtatggtggaggccatggtttctcgggctagaattgacgcacgaattgatttcgagtctggaaggattaagaaagaagagtttgctgagatcatgaagatctgttccaccattgaagaactcagacggcaaaaacag
>gi|914296965|gb|KT313408.1|_Influenza_A_virus_(A/swine/Guangdong/1/2014(H5N6))_segment_2_polymerase_PB1_(PB1)_gene_complete_cds_and_nonfunctional_PB1-F2_protein_(PB1-F2)_gene_complete_sequence
atggatgtcaacccga---ctttacttttcttgaaagtgccagtgcaaaatgctataagtaccacattcccttatactggggaccctccatacagccatggaacagggacagggtacaccatggacacagtaaacagaacacaccaatattcagaaaagggggagtggacaacaaacacagagaccggggcaccccaactcaacccgattgatggaccattacctgaggataacgagcccagtgggtatgcgcaaacagattgtgtgttagaagcaatggctttccttgaagaatcccacccaggaatctttgaaaattcgtgccttgaaacgatggaaattgtccaacaaacaagagtggacaaactgacccaaggtcgccagacttatgactggacattgaatagaaaccaaccggctgcaactgctttggccaacactatagaaatcttcagatcaaacggtctgacagcaaatgagtcgggacgcctaatagatttcctcaaggatgtgatggaatcaatggataaggaagaaatggagataacaacacatttccagagaaagagaagagtaagggacaacatgaccaagaagatggtaacgcaaagaacaatcgggaagaaaaaacaaaggctgaacaagaggagctacctgataagagcgctgacactgaacacaatgaccaaggatgcagaaagaggcaaattgaagaggcgtgcaattgcaacacccggaatgcaaatcagaggattcgtgtacttcgttgaaacactagcgaggagtatctgtgagaaacttgagcaatctggactcccagtcggagggaatgagaagaaagctaaactggcaaacgtcgtgaggaagatgatgaccaactcacaggatactgaactctcctttacaattactggggacaatacaaaatggaatgagaatcaaaatcctaggatgtttctggcaatgataacgtacatcacaaggaaccagccagaatggtttcgaaatgttctaagcattgcccctataatgttttcaaacaaaatggcgaggctagggaaaggatacatgttcgaaagtaagagcatgaagttacgaacacaaataccggcagaaatgcttgcaaacattgaccttaaatacttcaatgaatcaacaaaaaagaaaattgagaagataagacctctattaatagatggtacagcctcattgagccctggaatgatgatgggcatgttcaacatgctgagtacagtcctaggggtttcaatcctaaatcttggacagaaaagatacaccaaaaccacatattggtgggacgggctccaatcctcagatgatttcgctctcattataaatgccccgaatcatgaaggaatacaagcaggggtggataggttttatagaacttgtaaactagttgggatcaatatgagcaagaagaagtcttacataaatcggacagggacatttgaattcacgagctttttctaccgctatggattcgtagccaatttcagtatggagctgcccagttttggagtgtctggaattaatgagtcggccgacatgagcattggtgttacagtgataaagaacaatatgataaacaacgaccttgggccagcaacagctcagatggctcttcagctattcatcaaggactacagatacacataccgatgccacaggggagatacgcaaatccaaacgaggagatcattcgagctgaagaagctatgggaacaaacccgttcaaaggcaggactattggtttcagatgggggaccaaacctatacaatatccgaaatctccatattcctgaggtctgcttgaaatgggaattgatggaggaagactaccagggtagactgtgcaatcctctgaatccattcgtcagccatagggaaattgaatctgtcaacaatgctatagtaatgccagctcatggcccggccaagggtatggaatatgatgccgtagcaaccacacattcatggattcctaaagggaatcgttccattatcaacacaagtcaaaggggaattcttgaggatgaacagatgtaccaaaagtggtgcaatctattcgagaaattctttcccagtagttggtatcggagaccagttggaatttccagtatggtggaggccatggtttctcgggctagaattgacgcacgaattgatttcgagtctggaaggattaagaaagaagagtttgccgagatcatgaagatctgttccaccattgaagagctcagacggcaaaaatag
>gi|766561164|gb|KP765786.1|_Influenza_A_virus_(A/Guangzhou/39715/2014(H5N6))_segment_2_polymerase_PB1_(PB1)_gene_complete_cds_and_nonfunctional_PB1-F2_protein_(PB1-F2)_gene_complete_sequence
atggatgtcaacccga---ctttacttttcttgaaagtgccagtgcaaaatgctataagtaccacattcccttatactggggaccctccatacagccatggaacagggacagggtacaccatggacacagtaaacagaacacaccaatattcagaaaagggggagtggacaacaaacacagagaccggggcaccccaactcaacccgattgatggaccattacctgaggataacgagcccagtgggtatgcgcaaacagattgtgtgttagaagcaatggctttccttgaagaatcccacccaggaatctttgaaaattcgtgccttgaaacgatggaaattgtccaacaaacaagagtggacaaactgacccaaggtcgccagacttatgactggacattgaatagaaaccaaccggctgcaactgctttggccaacactatagaaatcttcagatcaaacggtctgacagcaaatgagtccggacgcctaatagatttcctcaaggatgtgatggaatcaatggataaggaagaaatggagataacaacacatttccagagaaagagaagagtaagggacaacatgaccaagaagatggtaacgcaaagaacaatcgggaagaaaaaacaaaggctgaacaagaggagctacctgataagagcgctgacactgaacacaatgaccaaggatgcagaaagaggcaaattgaagaggcgtgcaattgcaacacccggaatgcaaatcagagggttcgtgtacttcgttgaaacactagcgaggagtatctgtgagaaacttgagcaatctggactcccagtcggagggaatgagaagaaagctaaactggcaaatgtcgtgaggaagatgatgaccaactcacaggatactgaactctcctttacaattactggggacaatacaaaatggaatgagaatcaaaatcctaggatgtttctggcaatgataacgtacatcacaaggaaccagccagaatggtttcgaaatgttctaagcattgcccctataatgttttcaaacaaaatggcgaggctagggaaaggatacatgttcgaaagtaagagcatgaagttacgaacacaaataccagcagaaatgcttgcaaacattgaccttaaatacttcaatgaatcaacaaaaaagaaaattgagaagataagacctctattaatagatggtacagcctcattgagccctggaatgatgatgggcatgttcaacatgctgagtacagtcctaggggtttcaatcctaaatcttggacagaaaagatacaccaaaaccacatattggtgggacgggcttcaatcctctgatgatttcgctctcattataaatgccccgaatcatgaaggaatacaagcaggggtggataggttttatagaacttgtaaactagttgggatcaatatgagcaagaagaagtcttacataaatcggacagggacatttgaattcacgagcttcttctaccgctatggattcgtagccaatttcagtatggagctgcccagttttggagtgtctggaattaatgagtcggccgacatgagcattggtgttacagtgataaagaacaatatgataaacaacgaccttgggccagcaacagctcagatggctcttcagctattcatcaaggactacagatacacataccgatgccacaggggagatacgcaaatccaaacgaggagatcattcgagctgaagaagctatgggaacaaacccgttcaaaggcaggactattggtttcagatggaggaccaaacttatacaatatccgaaatctccatattcctgaggtctgcttgaaatgggaattgatggatgaagactaccaaggtagactgtgcaatcctctgaatccattcgtcagccatagggaaattgaatctgtcaacaatgctatagtaatgccagctcatggcccggccaagggtatggaatatgatgccgtagcaaccacacattcatggattcctaaaaggaatcgttccattctcaacacaagtcagagggggattcttgaggatgaacagatgtaccaaaagtgctgcaatctattcgagaaattctttcccagtagttcgtatcggagaccagttggaatttccagtatggtggaggccatggtttctcgggctagaattgacgcacgaattgatttcgagtctggaaggattaagaaagaagagtttgctgagatcatgaagatctgttccaccattgaagagctcagacggcaaaaatag
>gi|556527813|gb|KF735642.1|_Influenza_A_virus_(A/barn_swallow/Hong_Kong/1161/2010(H5N1))_segment_2_polymerase_PB1_(PB1)_and_PB1-F2_protein_(PB1-F2)_genes_complete_cds
atggatgtcaacccga---ctttacttttcttgaaagtgccagtgcaaaatgctataagtaccacattcccttatactggagaccctccatacagccatggaacagggacagggtacaccatggacacagtcaacagaacacaccaatattcagaaaagggggagtggacaacaaacacagagaccggagcaccccaactcaacccgattgatggaccactacctgaggataacgagcccagtgggtatgcacaaacagattgtgtattagaagcaatggctttccttgaagaatcccacccaggaatctttgaaaattcgtgtcttgaaacgatggaaattgttcaacaaacaagagtggacaaactgacccaaggtcgccagacttatgactggacattgaatagaaaccaaccggctgcaactgctttggccaacactatagaaattttcagatcaaacggtctgacagcaaatgaatcgggacggctgatagatttcctcaaggacgtgatggaatcaatggataaggaagaaatggagataacaacacatttccagagaaagagaagagtaagggacaacatgaccaagaaaatggtaacgcaaagaacaatcgggaagaaaaaacaaaggctgaacaaaaggagctacctgataagagcgctgacactgaacacaatgaccaaggatgcagaaagaggcaaattgaagaggcgagcaattgcaacacccggaatgcaaatcagaggattcgtgtacttcgttgaaacactagcgaggagtatctgtgagaaacttgagcaatctggactcccagtcggagggaatgagaagaaagctaaactggcaaacgtcgtgaggaagatgatgaccaactcacaggatactgaactctcctttacaattactggggacaatacaaaatggaatgagaatcaaaatcctaggatgtttctggcaatgataacgtacatcacaaggaaccagccagaatggcttcgaaatgttttaagcattgcccctataatgttctcaaacaaaatggcgagattagggaaaggatacatgttcgaaagtaagagcatgaagttacgaacacaaataccagcagaaatgcttgcaaacattgaccttaaatacttcaatgaattaacgaaaaagaaaattgagaagataagacctctattaatagatggtacagcctcattgagccctggaatgatgatgggcatgttcaacatgctgagtacagtcctaggagtttcaatcctgaatcttggacagaaaaggtacaccaaaaccacatattggtgggacgggctccaatcctctgatgatttcgctctcattgtaaatgcaccgaatcatgaaggaatacaagcaggggtggatagattttataggacttgtaaactagttgggatcaatatgagcaagaagaagtcttacataaatcggacagggacatttgaattcacgagctttttctaccgctatggattcgtagccaatttcagtatggagctgcccagttttggagtgtctggaattaatgaatcggccgacatgagcattggtgttacagtgataaagaacaatatgataaacaacgaccttgggccagcaacagctcagatggctcttcagctattcatcaaggactacagatacacataccgatgccacagaggagatacgcaaatccaaacgaggagatcattcgagctgaagaagctatgggaacaaacccgttcaaaggcaggactattggtttcagatggaggaccaaatctatacaatatccgaaatctccatattcctgaggtctgcttgaaatgggaattgatggatgaagactaccagggtagactgtgcaatcctctgaatccattcgtcagccatagggaaattgaatctgtcaacaatgctatagtaatgccagctcatggcccggccaagagtatggaatatgatgccgttgcaaccacacattcatggattcctaaaaggaatcgttccattctcaacacgagtcaaaggggaattcttgaggatgaacatatgtaccaaaagtgctgcaatctattcgagaaattctttcccagtagttcgtatcggagaccagttggaatttccagtatggtggaggccatggtgtctcgggctcgaattgacgcacgaattgatttcgagtctggaaggattaagaaagaagagtttgctgagatcatgaagatctgttccaccattgaagagctcagacggcaaaaatag
>gi|662490861|gb|KM027997.1|_Influenza_A_virus_(A/swine/Guangxi/592/2011(H5N1))_segment_2_polymerase_PB1_(PB1)_and_PB1-F2_protein_(PB1-F2)_genes_complete_cds
atggatgtcaacccga---ctttacttttcttgaaagtgccagtgcaaaatgctataagtaccacattcccttatactggagaccctccatacagccatggaacagggacagggtacaccatggacacagtcaacagaacacatcaatattcagaaaagggggagtggacaacaaacacagagaccggagcaccccaactcaacccgattgatggaccattacctgaggataacgagcccagtgggtatgcacaaacagattgtgtattagaagcaatggctttcctcgaagaatcccacccaggaatctttgaaaattcgtgtcttgaaacgatggaaattgtccaacaaacaagagtggacaaactgacccaaggtcgccagacttatgactggacattgaatagaaaccaaccggctgcaactgctttggccaacactatagaaattttcagatcaaacggtctgacagcaaatgaatcgggacggctgatagatttcctcaaggacgtgatggaatcaatggataaggaagaaatggagataacaacacatttccagagaaagagaagagtaagggacaacatgaccaagaaaatggtaacgcaaagaacaatcgggaagaaaaaacaaaggctgaacaaaaggagctacctgataagagcgctgacactgaacacaatgaccaaggatgcagaaagaggcaaattgaagaggcgagcaattgcaacacccggaatgcaaatcagaggattcgtgtacttcgttgaaacactagcgaggagtatctgtgaaaaacttgagcaatctggactcccagtcggagggaatgagaagaaagctaaactggcaaacgtcgtgaggaagatgatgaccaactcacaggatactgaactctcctttacaatcactggggacaatacaaaatggaatgagaatcaaaatcctaggatgtttctggcaatgataacgtacatcacaaggaatcagccagaatggtttcgaaatgttttaagcattgcccctataatgttttcaaacaaaatggcgagactagggaaaggatacatgttcgaaagtaagagcatgaagttacgaacacaaataccagcagaaatgcttgcaaacattgaccttaaatacttcaatgaattaacgaaaaagaaaattgagaagataagacctctattaatagatggtacagcctcattgagccctggaatgatgatgggcatgttcaacatgctgagtacagtcctaggagtttcaatcctgaatcttggacagaaaaggtacaccaaaaccacatattggtgggacgggctccaatcctctgatgatttcgctctcattgtaaatgccccgaatcatgaaggaatacaagcaggggtggataggttttataggacttgtaaactagttgggatcaatatgagcaagaagaagtcttacataaataggacagggacatttgaattcacgagctttttctaccgctatggattcgtagccaatttcagtatggagctgcccagttttggagtgtctggaattaatgaatcggccgacatgagcattggtgttacagtgataaagaacaatatgataaacaacgaccttgggccagcaacagctcaaatggctcttcagctattcatcaaggactacagatacacataccgatgccacagaggagatacgcaaatccaaacgaggagatcattcgagctgaagaagctatgggaacaaacccgttcaaaggcaggactattggtttcagatggaggaccaaatctatacaatatccgaaatctccatattcctgaggtctgcttgaaatgggaattgatggatgaagactaccagggtagactgtgcaatcctctgaatccattcgtcagccatagggaaattgaatctgtcaacaatgctatagtaatgccggctcatggcccggccaagagtatggaatatgatgccgttgcaaccacacattcatggattcctaaaaggaatcgttccattctcaacacgagtcaaagggggattcttgaggatgaacagatgtaccaaaagtgctgcaatctattcgagaaattctttcccagtagttcgtatcggagaccagttggaatttccagtatggtggaggccatggtgtctcgggctcgaattgacgcacgaattgatttcgagtctggaaggattaagaaagaagagtttgctgagatcatgaagatctgttccaccattgaagagctcagacggcaaaaatag
>gi|766553453|gb|KP732604.1|_Influenza_A_virus_(A/duck/Eastern_China/S0322/2014_(H5N6))_segment_2_polymerase_PB1_(PB1)_and_PB1-F2_protein_(PB1-F2)_genes_complete_cds
atggatgtcaacccga---ctttacttttcttgaaagtgccagtgcaaaatgctataagtaccacattcccttatactggggaccctccatacagccatggaacagggacagggtacaccatggacacagtcaacagaacacaccaatattcagaaaagggggagtggacaacaaacacagagaccggggcaccccaactcaacccgattgatggaccattacctgaggataacgagcccagtggatatgcgcaaacagattgtgtgttggaagcaatggctttccttgaagaatcccacccaggaatctttgaaaattcgtgccttgaaacgatggaaattgtccaacaaacaagagtggacaaactgacccaaggtcgccagacttatgactggacattgaatagaaaccaaccggctgcaactgctttggccaacactatagaaatcttcagatcaaacggtctgacagcaaatgagtcgggacgcctaatagatttcctcaaggatgtgatggaatcaatggataagaaagaaatggagataacaacacatttccagagaaagagaagagtaagggacaacatgaccaagaagatggtaacgcaaagaacaatcgggaagaaaaaacaaaggctgaacaagaggagctacctgataagagcgctgacactgaacacaatgaccaaggatgcagaaagaggcaaattgaaaaggcgtgcaattgcaacacccggaatgcaaatcagaggattcgtgtacttcgttgaaacactagcgaggagtatctgtgagaaacttgagcaatctggactcccagtcggagggaatgagaagaaagctaaactagcaaacgtcgtgagaaagatgatgaccaactcacaggatactgaactctcctttacaattactggggacaatacaaaatggaatgagaatcaaaatcctaggatgtttctggcaatgataacatacatcacaaggaaccagccagaatggtttcgaaatgttctaagcattgcccctataatgttttcaaacaaaatggcgaggctagggaaaggatacatgttcgaaagtaagagcatgaagttacgaacacaaataccagcagaaatgcttgcaaacattgaccttaaatacttcaatgaatcaacaaaaaagaaaattgagaagataagacctctattaatagatggtacagcctcattgagccctggaatgatgatgggcatgttcaacatgctgagtacagtcctaggggtttcaatcctaaatcttggacagaaaaggtacaccaaaacaacatattggtgggacgggctccaatcctctgatgatttcgctctcattataaatgccccgaatcatgaaggaatacaagcaggggtggataggttttatagaacttgtaaactagttgggatcaatatgagcaaaaagaagtcttacataaatcggacagggacatttgaattcacgagctttttctaccgctatggattcgtagccaatttcagtatggagctgcccagttttggagtgtctggaattaatgagtcggccgacatgagcattggtgttacagtgataaagaacaatatgataaacaacgaccttgggccagcaacagctcagatggctcttcagctattcatcaaggactacagatacacataccgatgccacaggggagatacgcaaatccaaacgaggagatcattcgagctgaagaagctatgggaacaaacccgttcaaaggcaggactattggtttcagatggaggaccaaacctatacaatatccgaaatctccatattcctgaggtctgcttgaaatgggaattgatggatgaagactaccagggtagactgtgcaatcctctgaatccattcgtcagccatagggaaattgaatctgtcaacaatgctatagtaatgccagctcatggcccggccaagggtatggaatatgatgccgtagcaaccacacattcatggattcctaaaaggaatcgttccattctcaacacaagtcaaagggggattcttgaggatgaacagatgtaccaaaagtgctgcaatctattcgagaaattctttcccagtagttcgtatcggagaccagttggaatttccagtatggtggaggccatggtttctcgggctagaattgacgcacgaattgatttcgagtctggaaggattaagaaagaagagtttgctgagatcatgaagatctgttccaccattgaagagctcagacggcaaaaacag
>gi|346989786|gb|JN646699.1|_Influenza_A_virus_(A/duck/Zhejiang/213/2011(H5N1))_segment_2_polymerase_PB1_(PB1)_gene_complete_cds
atggatgtcaacccga---ctttacttttcttgaaagtgccagtgcaaaatgctataagtaccacattcccttatactggagaccctccatacagccatggaacagggacagggtacaccatggacacagtcaacagaacacaccaatattcagaaaagggggagtggacaacaaacacagagaccggagcaccccaactcaacccgattgatggaccattacctgaggataacgagcccagtgggtatgcacaaacagattgtgtattagaagcaatggctttccttgaagaatcccacccaggaatctttgaaaattcgtgtcttgaaacgatggaaattgtccaacaaacaagagtggacaaactgacccaaggtcgccagacttatgactggacattgaatagaaaccaaccggctgcatctgctttggccaacactatagaaattttcagatcaaacggtctgacagcaaatgaatcgggacggctaatagatttcctcaaggatgtgatggaatcaatggataaggaagaaatggagataacaacacatttccagagaaagagaagagtaagagacaacatgactaagaaaatggtaacgcaaagaacaatcgggaagaaaaaacaaaggctgaacaaaaggagctacctgataagagcgctgacactgaacacaatgaccaaggatgcagaaagaggcaaattgaagaggcgagcaattgcaacgcccggaatgcaaatcagaggattcgtgtacttcgttgaaacactagcgaggagtatctgtgagaaacttgagcaatctggactcccagtcggagggaatgagaagaaagctaaactggcaaacgtcgtgaggaagatgatgaccaactcacaggatactgaactctcctttacaattactggggacaatacaaaatggaatgagaatcaaaatcctaggatgtttctggcaatgataacgtacatcacaaggaaccagccagaatggtttcgaaatgttttaagcattgcccctataatgttttcaaacaaaatggcgagactagggaaaggatacatgttcgaaagtaagagcatgaagttacgaacacaaataccagcagaaatgcttgcaaacattgaccttaaatacttcaatgaattaacgaaaaagaaaattgagaagataagacctctattaatagatggtacagcctcattgagccctggaatgatgatgggcatgttaaacatgctgagtacagtcctaggagtttcaatcctgaatcttggacagaaaaggtacaccaaaaccacatattggtgggacggactccaatcctctgatgatttcgctctcatcgtaaatgcaccgaatcatgagggaatacaagcaggggtggataggttttataggacttgtaaactagttgggatcaatatgagcaagaagaagtcttacataaatcggacagggacatttgaattcacgagctttttctaccgctatggatttgtagccaatttcagtatggagctgcccagttttggagtgtctggaattaatgaatcggccgacatgagcattggtgttacagtgataaagaacaatatgataaacaacgaccttgggccagcaacagctcagatggctcttcagctattcatcaaggactacagatacacataccgatgccacagaggagatacgcaaatccaaacgaggagatcattcgagctgaagaagctatgggaacaaacccgttcaaaggcaggactattggtttcagatggaggaccaaatctatacaatatccgaaatctccatattcctgaggtctgcttgaaatgggagttgatggatgaagactaccagggtagactgtgcaatcctctgaatccattcgtcagccatagggaaattgaatctgtcaacaatgctatagtaatgccagctcatggtccggccaagagtatggaatatgatgccgttgcaaccacacattcatggattcctaaaaggaatcgttccattctcaacacgagtcaaaggggaattcttgaggatgaacagatgtaccaaaagtgctgcaatctattcgagaaattctttcccagtagttcgtatcggagaccagttggaatttccagtatggtggaggccatggtgtctcgggctcgaattgacgcacgaattgatttcgagtctggaaggattaagaaagaagagtttgctgagatcatgaagatctgttccaccattgaagagctcagacggcaaaaatag
>gi|936345148|gb|KT762437.1|_Influenza_A_virus_(A/chicken/Guangxi/S2039/2009(H5N1))_segment_2_polymerase_PB1_(PB1)_and_PB1-F2_protein_(PB1-F2)_genes_complete_cds
atggatgtcaacccga---ctttacttttcttgaaagtgccagtgcaaaatgctataagtaccacattcccttatactggagaccctccatacagccatggaacagggacagggtacaccatggacacagtcaacagaacacaccaatattcagaaaagggggagtggacaacaaacacagagaccggagcaccccaactcaacccgattgatggaccactacctgaggataacgagcccagtgggtatgcacaaacagattgtgtattggaagcaatggctttccttgaagaatcccacccaggaatctttgaaaattcgtgtcttgaaacgatggaaattgttcaacaaacaagagtggacaaactgacccaaggtcgccagacttatgactggacattgaatagaaaccaaccggctgcaactgctttggccaacactatagaaattttcagatcaaacggtctgacagcaaatgaatcgggacggctgatagatttcctcaaggacgtgatggaatcaatggataaggaagaaatggagataacaacacatttccagagaaagagaagagtaagggacaacatgaccaagaaaatggtaacgcaaagaacaatcgggaagaaaaaacaaaggctgaacaaaaggagctacctgataagagcgctgacactgaacacaatgaccaaggatgcagaaagaggcaaattgaagaggcgagcaattgcaacacccggaatgcaaatcagaggattcgtgtacttcgttgaaacactagcgaggagtatctgtgagaaacttgagcaatctggactcccagtcggagggaatgagaagaaagctaaactggcaaacgtcgtgaggaagatgatgaccaactcacaggatactgaactctcctttacaattactggggacaatacaaaatggaatgagaatcaaaatcctaggatgtttctggcaatgataacgtacatcacaaggaaccagccagaatggtttcgaaatgtcttaagcattgcccctataatgttctcaaacaagatggcgagattagggaaaggatacatgttcgaaagtaagagcatgaagttacgaacacaaataccagcagaaatgcttgcaaacattgaccttaaatacttcaatgaattaacgaaaaagaaaattgagaagataagacctctattaatagatggtacagcctcattgagccctggaatgatgatgggcatgttcaacatgctgagtacagtcctaggagtttcaatcctgaatcttggacagaaaaggtacaccaaaaccacatattggtgggacgggctccaatcctctgatgatttcgctctcattgtaaatgcaccgaatcatgaaggaatacaagcaggggtggatagattttataggacttgtaaactagttgggatcaatatgagcaagaagaagtcttacataaatcggacagggacatttgaattcacgagctttttctaccgctatggattcgtagccaatttcagtatggagctgcccagttttggagtgtctggaattaatgaatcggccgacatgagcattggtgttacagtgataaagaacaatatgataaacaacgaccttgggccagcaacagctcagatggctcttcagctattcatcaaggactacagatacacataccgatgccacagaggagatacgcaaatccaaacgaggagatcattcgagctgaagaagctatgggaacaaacccgttcaaaggcaggactgttggtttcagatggaggaccaaatctatacaatatccgaaatctccatattcctgaggtctgcttgaaatgggaattgatggatgaagactaccagggcagactgtgcaatcctctgaatccattcgtcagccatagggaaattgaatctgtcaacaatgctatagtaatgccagctcatggcccggccaagagtatggaatatgatgccgttgcaaccacacattcatggattcctaaaaggaatcgttccattctcaacacgagtcaaaggggaattcttgaggatgaacagatgtaccaaaagtgctgcaatctattcgagaaattctttcccagtagttcgtatcggaggccagttggaatttccagtatggtggaggccatggtgtctcgggctcgaattgacgcacgaattgatttcgagtctggaaggattaagaaagaagagtttgctgagatcatgaagatctgttccaccattgaagagctcagacggcaaaaatag
>gi|954033313|gb|KU042700.1|_Influenza_A_virus_(A/goose/Zhejiang/925036/2014(H5N6))_segment_2_polymerase_PB1_(PB1)_gene_complete_cds
atggatgtcaacccga---ctttacttttcttgaaagtgccagtgcaaaatgctataagtaccacattcccttatactggagaccctccatacagccatggaacagggacagggtacaccatggacacagtcaacagaacacaccaatattcagaaaagggggagtggacaacaaacacagagaccggagcaccccaactcaacccgattgatggaccattacctgaggataacgagcccagtgggtatgcacaaacagattgtgtattagaagcaatggctttcctcgaagaatcccacccaggaatctttgaaaattcgtgtcttgaaacgatggaaattgtccaacagacaagagtggacaaactgacccaaggtcgccagacttatgactggacattgaatagaaaccaaccggctgcaactgctttggccaacactatagaaattttcagatcaaacggtctgacagcaaatgaatcgggacggctgatagatttcctcaaggacgtgatggaatcaatggataaggaagaaatggagataacaacacatttccagagaaagagaagagtaagggacaacatgaccaagaaaatggtaacgcaaagaacaatcgggaagaaaaaacaaaggctgaacaaaaggagctacctgataagagcgctgacactgaacacaatgaccaaggatgcagaaagaggcaaattgaagagacgagcaattgcaacacccggaatgcaaatcagaggattcgtgtacttcgttgaaacactagcgaggagtatctgtgagaaacttgagcaatctggactcccagtcggagggaatgagaagaaagctaaactggcaaacgtcgtgaggaagatgatgaccaactcacaggatactgaactctcctttacaattactggggacaatacaaaatggaatgagaatcaaaatcctaggatgtttctggcaatgataacgtacatcacaaggaaccagccagaatggtttcgaaatgttctaagcattgcccctataatgttttcaaacaaaatggcgaggctagggaaaggatacatgttcgaaagtaagggcatgaagttacgaacacaaatcccagcagaaatgcttgcaaacattgaccttaaatacttcaatgaatcaacgaaaaagaaaattgagaagataagacctctattaatagatggtacagcctcattgagccctggaatgatgatgggcatgttcaacatgctgagtacagtcctaggggtttcaatcctaaatcttggacagaaaagatacaccaaaaccacatattggtgggacgggctccaatcctctgatgatttcgctctcattataaatgccccgaatcatgaaggaatacaagcaggggtggataggttttatagaacttgtaaactagttgggatcaatatgagcaagaaaaagtcttacataaatcggacagggacatttgaattcacgagctttttctaccgctatggattcgtagccaatttcagtatggagctgcccagttttggagtgtctggaattaatgagtcggccgacatgagcattggtgttacagtgataaagaacaatatgataaataacgaccttgggccagcaacagctcaaatggctcttcaactattcatcaaggactacagatacacataccgatgccaccggggagatacgcaaatccaaacaaggagatcattcgagctgaggaagctatgggaacaaacccgttcaaaggcaggactattggtttcagatggaggaccaaacctatataatatccgaaatctccatattcccgaggtctgcttgaaatgggaattgatggatgaagactaccagggtagactgtgcaatcctctgaatccattcgtcagccatagggaaattgaatctgtcaacaatgctatggtaatgccagctcatggcccggccaagggtatggaatatgatgccgtagcaaccacacattcatggattcctaaaaggaatcgttccattctcaacacaagtcaaaggggaattcttgaggatgaacagatgtaccaaaagtgctgcaatctattcgagaagttctttcccagtagttcgtatcggagaccagttggaatttccagtatggtggaggccatggtttctcgggctagaattgacgcccgaattgatttcgagtctggaaggattaagaaagaagtgtttgctgagatcatgaagatctgttcccccattgaagagctcagacggcaaaaatag
>gi|766561137|gb|KP765794.1|_Influenza_A_virus_(A/duck/Guangzhou/41227/2014(H5N6))_segment_2_polymerase_PB1_(PB1)_gene_complete_cds_and_nonfunctional_PB1-F2_protein_(PB1-F2)_gene_complete_sequence
atggatgtcaacccga---ctttacttttcttgaaagtgccagtgcaaaatgctataagtaccacattcccttatactggggaccctccatacagccatggaacagggacagggtacaccatggacacagtaaacagaacacaccaatattcagaaaagggggagtggacaacaaacacagagaccggggcaccccaactcaacccgattgatggaccattacctgaggataacgagcccagtgggtatgcgcaaacagattgtgtgttagaagcaatggctttccttgaagaatcccacccaggaatctttgaaaattcgtgccttgaaacgatggaaattgtccaacaaacaagagtggacaaactgacccaaggtcgccagacttatgactggacattgaatagaaaccaaccggctgcaactgctttggccaacactatagaaatcttcagatcaaacggtctgacagcaaatgagtccggacgcctaatagatttcctcaaggatgtgatggactcaatggataagggagaaatggagataacaacacatttccagagaaagagaagagtaagggacaacatgaccaagaagatggtaacgcaaagaacaatcgggaagaaaaaacaaaggctgaacaagaggagctacctgataagagcgctgacactgaacacaatgaccaaggatgcagaaagaggaaaattgaagaggcgtgcaattgcaacacccggaatgcaaatcagaggattcgtgtacttcgttgaaacactagcgaggagtatctgtgagaaacttgagcaatctggactcccagtcggagggaatgagaagaaagctaaactggcaaatgtcgtgaggaagatgatgaccaactcacaggatactgaactctcctttacaattactggggacaatacaaaatggaatgagaatcaaaatcctaggatgtttctggcaatgataacgtacatcacaaggaaccagccagaatggtttcgaaatgttctaagcattgcccctataatgttttcaaacaaaatggcgaggctagggaaaggatacatgttcgaaagtaagagcatgaagttacgaacacaaataccagcagaaatgcttgcaaacattgaccttaaatacttcaatgaatcaacaaaaaagaaaattgagaagataagacctctattaatagatggtacagcctcattgagccctggaatgatgatgggcatgttcaacatgctgagtacagtcctaggggtttctatcctaaatcttggacagaaaagatacaccaaaaccacatattggtgggacgggcttcaatcctctgatgatttcgctctcattataaatgccccgaatcatgaaggaatacaagcaggggtggataggttttacagaacttgtaaactagttgggatcaatatgagcaagaagaagtcttacataaatcggacagggacatttgaattcacgagctttttctaccgctatggattcgtggccaatttcagtatggagctgcccagttttggagtgtctggaattaatgagtcggccgacatgagcattggtgttacagtgataaagaacaatatgataaacaacgaccttgggccagcaacagctcagatggctcttcagctattcatcaaggactacagatacacataccgatgccacaggggagatacgcaaatccaaacgaggagatcattcgagctgaagaagctatgggaacaaacccgttcaaaggcaggactattggtttcagatggaggaccaaacttatacaatatccgaaatctccatattcctgaggtctgcttgaaatgggaattgatggatgaagactaccagggtagactgtgcaatcctctgaatccattcgtcagccatagggaaattgaatctgtcaacaatgctatagtaatgccagctcatggcccggccaagggtatggaatatgatgccgtagcaaccacacattcatggattcctaaaaggaatcgttccattctcaacacaagtcagagggggattcttgaggatgaacagatgtaccaaaagtgctgcaatctattcgagaaattctttcccagtagttcgtatcggagaccagttggaatttccagtatggtggaggccatggtttctcgggctagaattgacgcacgaattgatttcgagtctggaaggattaagaaagaagagtttgctgagatcatgaagatctgttccaccattgaagagctcagacggcaaaaatag
>gi|960312059|gb|KU143532.1|_Influenza_A_virus_(A/duck/Wuhan/WHYF02/2015(H5N6))_segment_2_polymerase_PB1_(PB1)_and_PB1-F2_protein_(PB1-F2)_genes_complete_cds
atggatgtcaacccga---ctttacttttcttgaaagtgccagtgcaaaatgctataagtaccacattcccttatactggggaccctccatacagccatggaacagggacagggtacaccatggacacagtcaacagaacacaccaatattcagaaaagggggagtggacaacaaacacagagaccggggcaccccaactcaacccgattgatggaccattacctgaggataacgagcccagtggatatgcgcaaacagattgtgtgttagaagcaatggctttccttgaagaatcccacccaggaatctttgaaaattcgtgccttgaaacgatggaaattgtccaacaaacaagagtggacaaactgacccaaggtcgccagacttatgactggacattgaatagaaaccaaccggctgcaactgctttggccaacactatagaaatcttcagatcaaacggtctgacagcaaatgagtcgggacgcctaatagatttcctcaaggatgtgatggaatcaatggataagaaagaaatggagataacaacacatttccagagaaagagaagagtaagggacaacatgaccaagaagatggtaacgcaaagaacaatcgggaagaaaaaacaaaggctgaacaagaggagctacctgataagagcgctgacactgaacacaatgaccaaggatgcagaaagaggcaaattgaagaggcgtgcaattgcaacacccggaatgcaaataagaggattcgtgtacttcgttgaaacactagcgaggagtatctgtgagaaacttgagcaatctggactcccagtcggagggaatgagaagaaagctaaactagcaaacgtcgtgaggaagatgatgaccaactcacaggatactgaactctcctttacaattactggggacaatacaaaatggaatgagaatcaaaatcctaggatgtttctggcaatgataacatacatcacaaggaaccagccagaatggtttcgaaatgttctaagcattgcccctataatgttttcaaacaaaatggcgaggctagggaaaggatacatgttcgaaagtaagagcatgaagttacgaacacaaataccagcagaaatgcttgcaaacattgaccttaaatacttcaatgaatcaacaaaaaagaaaattgagaagataagacctctattgatagatggtacagcctcattgagccctggaatgatgatgggcatgttcaacatgctgagtacagtcctaggggtttcaatcctaaatcttggacagaaaaggtacaccaaaacaacatattggtgggacgggctccaatcctctgatgatttcgctctcattataaatgccccgaatcatgaaggaatacaagcaggggtggataggttttatagaacttgtaaactagttgggatcaatatgagcaaaaagaagtcttacataaatcggacagggacatttgaattcacgagctttttctaccgctatggattcgtagccaatttcagtatggagctgcccagttttggagtgtctggaattaatgagtcggccgacatgagcattggtgttacagtgataaagaacaatatgataaacaacgaccttgggccagcaacagctcagatggctcttcagctattcatcaaggactacagatacacataccgatgccacaggggagatacgcaaatccaaacgaggagatcgttcgagctgaagaagctatgggaacagacccattcaaaggcaggactattggtttcagatggaggaccaaacctatacaatatccgaaatctccatattcctgaggtctgcttgaaatgggaattgatggatgaagactaccagggtagactgtgcaatcctctgaatccattcgtcagccatagggaaattgaatctgtcaacaatgctatagtaatgccagctcatggcccggccaagggtatggaatatgatgccgtagcaaccacacattcatggattcctaaaaggaatcgttccattctcaacacaagtcaaagggggattcttgaggatgaaaagatgtaccaaaagtgctgcaatctattcgagaaattctttcccagtagttcgtatcggagaccagttggaatttccagtatggtggaggccatggtttctcgggctagaattgacgcacgaattgatttcgagtctggaaggattaagaaagaagagtttgctgagatcatgaagatctgttccaccattgaagagctcagacggcaaaaatag
>gi|960312035|gb|KU143533.1|_Influenza_A_virus_(A/duck/Wuhan/WHYF03/2015(H5N6))_segment_2_polymerase_PB1_(PB1)_and_PB1-F2_protein_(PB1-F2)_genes_complete_cds
atggatgtcaacccga---ctttacttttcttgaaagtgccagtgcaaaatgctataagtaccacattcccttatactggggaccctccatacagccatggaacagggacagggtacaccatggacacagtcaacagaacacaccaatattcagaaaagggggagtggacaacaaacacagagaccggggcaccccaactcaacccgattgatggaccattacctgaggataacgagcccagtggatatgcgcaaacagattgtgtgttagaagcaatggctttccttgaagaatcccacccaggaatctttgaaaattcgtgccttgaaacgatggaaattgtccaacaaacaagagtggacaaactgacccaaggtcgccagacttatgactggacattgaatagaaaccaaccggctgcaactgctttggccaacactatagaaatcttcagatcaaacggtctgacagcaaatgagtcgggacgcctaatagatttcctcaaggatgtgatggaatcaatggataagaaagaaatggagataacaacacatttccagagaaagagaagagtaagggacaacatgaccaagaagatggtaacgcaaagaacaatcgggaagaaaaaacaaaggctgaacaagaggagctacctgataagagcgctgacactgaacacaatgaccaaggatgcagaaagaggcaaattgaagaggcgtgcaattgcaacacccggaatgcaaataagaggattcgtgtacttcgttgaaacactagcgaggagtatctgtgagaaacttgagcaatctggactcccagtcggagggaatgagaagaaagctaaactagcaaacgtcgtgaggaagatgatgaccaactcacaggatactgaactctcctttacaattactggggacaatacaaaatggaatgagaatcaaaatcctaggatgtttctggcaatgataacatacatcacaaggaaccagccagaatggtttcgaaatgttctaagcattgcccctataatgttttcaaacaaaatggcgaggctagggaaaggatacatgttcgaaagtaagagcatgaagttacgaacacaaataccagcagaaatgcttgcaaacattgaccttaaatacttcaatgaatcaacaaaaaagaaaattgagaagataagacctctattgatagatggtacagcctcattgagccctggaatgatgatgggcatgttcaacatgctgagtacagtcctaggggtttcaatcctaaatcttggacagaaaaggtacaccaaaacaacatattggtgggacgggctccaatcctctgatgatttcgctctcattataaatgccccgaatcatgaaggaatacaagcaggggtggataggttttatagaacttgtaaactagttgggatcaatatgagcaaaaagaagtcttacataaatcggacagggacatttgaattcacgagctttttctaccgctatggattcgtagccaatttcagtatggagctgcccagttttggagtgtctggaattaatgagtcggccgacatgagcattggtgttacagtgataaagaacaatatgataaacaacgaccttgggccagcaacagctcagatggctcttcagctattcatcaaggactacagatacacataccgatgccacaggggagatacgcaaatccaaacgaggagatcgttcgagctgaagaagctatgggaacagacccattcaaaggcaggactattggtttcagatggaggaccaaacctatacaatatccgaaatctccatattcctgaggtctgcttgaaatgggaattgatggatgaagactaccagggtagactgtgcaatcctctgaatccattcgtcagccatagggaaattgaatctgtcaacaatgctatagtaatgccagctcatggcccggccaagggtatggaatatgatgccgtagcaaccacacattcatggattcctaaaaggaatcgttccattctcaacacaagtcaaagggggattcttgaggatgaaaagatgtaccaaaagtgctgcaatctattcgagaaattctttcccagtagttcgtatcggagaccagttggaatttccagtatggtggaggccatggtttctcgggctagaattgacgcacgaattgatttcgagtctggaaggattaagaaagaagagtttgctgagatcatgaagatctgttccaccattgaagagctcagacggcaaaaatag
>gi|641738862|gb|KJ801494.1|_Influenza_A_virus_(A/chicken/Fujian/FZ02/2011(H9N2))_segment_2_polymerase_PB1_(PB1)_and_PB1_F2_protein_(PB1-F2)_genes_complete_cds
atggatgtcaacccga---ctttacttttcttgaaagtgccagtgcaaaatgctataagtaccacattcccttatactggagatcctccatacagccatggaacaggaactgggtacaccatggacacagtcaacagaacacaccaatattcagaaaagggggagtggacaacaaacacagagacyggagcaccccaactcaacccgattgatggaccattacctgaggataacgagcccagtgggtatgcacaaacagattgtgtattrgaagcaatggctttcctcgaagaatctcacccaggaatctttgaaaattcgtgtcttgaaacgatrgaaattgtccaacagacaagagtggacaaactgacccaaggtcgccagacttatgactggacattgaatagaaaccaaccggctgcaactgctttggccaacactatagaaatyttcagatcraacggyctracagcaaatgaatcgggacggctratagatttcctcaaggacgtgatggaatcaatggataaggaagaaatggagataacaacacatttccagagaaagagaagagtaagggacaacatgaccaagaaaatgrtaacgcaaagaacaatcgggaagaaaaaacaaaggctgaacaaaaggagctacctgataagagcgctgacactgaacacaatgaccaaggatgcagaaagaggcaaattgaagaggcgagcaattgcaacacccggaatgcaaatcagaggattcgtgtacttcgttgaaacactagcgaggagtatctgtgagaaacttgagcaatctggactcccagtcggagggaatgagaagaaagctaaactggcaaacgtcgtgaggaagatgatgaccaactcacaggatactgaactttcctttacaattactggggacaatacaaaatggaatgagaatcaaaatcctaggatgtttctggcaatgataacgtacatcacaaggaaccagccagaatggtttcgaaatgttttaagcattgcccctataatgttttcaaacaaaatggcgagactagggaaaggatacatgttcgaaagtaagagcatgaagttacgaacacaaataccagcagaaatgcttgcaaacattgaccttaaatacttcaatgaattaacgaaaaagaaaattgagaagataagacctctattaatagatggtacagcctcattgagccctggaatgatgatgggcatgttcaacatgctgagtacagtcctaggagtttcaatcctgaatcttggacagaaaaggtacaccaaaaccacatattggtgggacgggctccaatcctctgatgatttcgctctcattgtaaatgccccgaatcatgaaggaatacaagcaggggtggataggttttataggacttgtaaactagttgggatcaatatgagcaagaagaagtcttacataaatcggacagggacatttgaattcacgagctttttctaccgctatggattcgtagccaatttcagtatggagctgcccagttttggagtgtctggaattaatgaatcggccgacatgagcattggtgttacagtgataaagaacaatatgataaacaacgaccttgggccagcaacagctcagatggctcttcagctattcatcaaggactacagatacacataccgatgccacagaggagatacgcaaatccaaacgaggagatcattcgagctgaagaagctatgggaacaaacccgttcaaaggcaggactattggtttcagatggaggaccaaatctatacaatatccgaaatctccatattcctgaggtctgcttgaaatgggaattgatggatgaagactaccagggtagactgtgcaatcctctgaatccattcgtcagccataaggaaattgaatctgtcaacaatgctatagtaatgccggctcatggcccggccaagagtatggaatatgatgccgttgcaaccacacattcatggattcctaaaaggaatcgttccattctcaacacgagtcaaaggggaattcttgaggatgaacagatgtaccaaaagtgctgcaatctattcgagaaattctttcccagtagttcgtatcggagaccagttggaatttccagtatggtggaggccatggtgtctcgggctcgaattgacgcacgaattgatttcgagtctggaaggattaagaaagaagagtttgctgagatcatgaagatctgttccaccattgaagagctcagacggcaaaaataa
>gi|730044040|gb|KP097855.1|_Influenza_A_virus_(A/duck/Vietnam/NCVD-KA261/2012(H5N1))_segment_2_polymerase_PB1_(PB1)_and_PB1-F2_protein_(PB1-F2)_genes_complete_cds
atggatgtcaatccga---ctttacttttcttgaaagtgccagtgcaaaatgctataagtaccacattcccttatactggagaccctccatacagccatggaacagggacagggtacaccatggacacagtcaacagaacacaccaatattcagaaaagggggagtggacaacaaacacagagaccggagcaccccaactcaacccgattgatggaccattacctgaggataacgagcccagtgggtatgcacaaacagattgtgtattagaagcaatggctttccttgaagaatcccacccaggaatctttgaaaattcgtgtcttgaaacgatggaaattgtccaacaaacaagagtggacaaactgacccaaggtcgccagacttatgactggacattgaatagaaaccaaccggctgcaactgctttggccaacactatagaaattttcagatcaaacggtctgacagcaaatgaatcgggacggctgatagatttcctcaaggatgtgatggaatcaatggataaggaagaaatggagataacaacacatttccagagaaagagaagagtaagagacaacatgaccaagaaaatggtaacgcaaagaacaatcgggaagaaaaaacaaaggctgaacaaaaggagctacctgataagagcgctgacactgaacacaatgaccaaggatgcagaaaggggcaaattgaagaggcgagcaattgcaacacccggaatgcaaatcagaggattcgtgtacttcgttgaaacactagcgaggagtatctgtgaaaaacttgagcaatctggactcccagtcggagggaatgagaagaaagctaaactggcaaacgtcgtgaggaagatgatgaccaactcacaggatactgaactctcctttacaattactggggacaatacaaaatggaatgagaatcaaaatcctaggatgtttctggcaatgataacgtacatcacaaggaaccagccagaatggtttcgaaatgttttaagcattgcccctataatgttttcaaacaaaatggcgagactagggaaaggatacatgttcgaaagtaagagcatgaagttacgaacacaaataccagcagaaatgcttgcaaacattgaccttaaatacttcaatgaattaacgaaaaggaaaattgagaagataagacccctattaatagatggtacagcctcattgagccctggaatgatgatgggcatgttcaacatgctgagtacagtcctaggagtttcaatcctgaatcttggacagaaaaggtacaccaaaaccacatattggtgggacgggctccaatcctctgatgatttcgctctcattgtaaatgccccgaatcatgaaggaatacaagcaggggtagataggttttataggacttgtaaactagttgggataaatatgagcaagaagaagtcttacataaatcggacagggacatttgaattcacgagctttttctaccgctatggattcgtagccaatttcagtatggagctgcccagttttggagtgtctggaattaatgaatcggccgacatgagcattggtgttacagtgataaaaaacaatatgataaacaacgaccttgggccagcaacagctcagatggctcttcagctattcatcaaggactacagatacacataccgatgccacagaggagacacgcaaatccaaacgaggagatcattcgagctgaagaagctatgggaacaaacccgttcaaaggcaggactattggtttcagatggaggaccaaatctatacaatatccgaaatctccatattcctgaggtctgcttgaaatgggaattgatggatgaagactaccagggtagactgtgcaatcctctgaatccattcgtcagccatagggaaattgaatctgtcaacaatgctatagtaatgccagctcatggtccagccaagagcatggaatatgatgccgttgcaaccacacattcttggattcctaaaaggaatcgttccattctcaacacgagtcaaaggggaattcttgaggatgaacagatgtaccaaaagtgctgcaatctattcgagaaattctttcccagtagttcgtatcggagaccagttggaatttccagtatggtggaggccatggtgtctcgggcccgaattgacgcacgaattgatttcgagtctggaaggattaagaaagaagagtttgctgagatcatgaagatctgttccaccattgaagagctcagacggcaaaaatag
>gi|620599380|gb|KJ683886.1|_Influenza_A_virus_(A/chicken/Yunnan/1/2014(H5N1))_segment_2_polymerase_PB1_(PB1)_gene_complete_cds
atggatgtcaacccga---ctttacttttcttgaaagtgccagtgcaaaatgctataagtaccacattcccttatactggagaccctccatacagccatggaacaggaacagggtacaccatggacacagtcaacagaacacaccaatattcagagaagggggagtggacaacaaacacagagaccggggcaccccaactcaatccgattgatggaccattacctgaggataacgagcccagtgggtatgcgcaaacagattgtgtgttagaagcaatggctttccttgaagaatcccacccaggaatctttgaaaattcgtgccttgaaacgatggaaattgtccaacaaacaagagtggacaaactgacccaaggtcgccagacttatgactggacattgaatagaaaccaaccggctgcaactgctttggccaacactatagaaatcttcagatcaaacggtctgacagcaaatgaatcggggcgcctaatagatttcctcaaggatgtgatggaatcaatggataaggaagaaatggagataacaacacatttccagagaaagagaagagtaagggacaacatgaccaagaagatggtaacgcaaagaacaatcgggaagaaaaaacaaaggctgaacaaaaggagctacctgataagagcgctgacactgaacacaatgaccaaggatgcagaaagaggcaaattgaagaggcgtgcaattgcaacacccggaatgcaaatcagaggattcgtgtacttcgttgaaacactagcgaggagtatctgtgagaaacttgagcaatctggactcccagtcggagggaatgagaagaaagctaaactggcaaacgtcgtgaggaagatgatgaccaactcacaggatactgaactctcctttacaattactggggacaatacaaaatggaatgagaatcaaaatcctaggatgtttctggcaatgataacgtacatcacaaggaaccagccagaatggtttcgaaatgttctaagcgttgcccctataatgttttcaaacaaaatggcgaggctagggaaaggatacatgttcgaaagtaagagcatgaagttacgaacacaaataccagcagaaatgcttgcaaacattgaccttaaatacttcaatgaatcaacaaaaaagaaaattgagaagataagacctctattaatagatggtacagcctcattgagccctggaatgatgatgggcatgttcaacatgctgagtacagtcctaggagtttcaatcctaaatcttggacagaaaaaatacaccaaaaccacatattggtgggacgggctccaatcctctgatgatttcgctctcattgtaaatgccccgaatcatgaaggaatacaagcaggggtggataggttttatagaacttgtaaactagttgggatcaatatgagcaagaagaagtcttacataaatcggacagggacatttgaattcacgagctttttctaccgctatggattcgtagccaatttcagtatggagctgcccagttttggagtgtctggaattaatgagtcagccgacatgagcattggtgtttcagtgataaagaacaatatgataaacaacgaccttgggccagcatcagctcagatggctcttcagctgttcatcaaggatcacagatacacatatcgatgccacaggggagatacgcaaatccaaacgaggagatcattggagctgaagaagttatgggaacaaacccgttcaaaggcaggattattggtttcagatggaggcccaaatttatacaatatccgaaatctccatattcctgaggtctgcgtgaaatgggaattgatggatgaagacttccagggtagactgtgcaatcctctgaatccattcatcagccatagggaaattgaatctgtcaacaatgctatagtaatgccagctcatggcccggccaagagtatggaatatgatgccgtagcaaccacacattcatggattcgtaaaaggaatcgttccattctcaacacaagtcaaaggggaattcttgaggatgaacagatgtaccaaaagtgctgcaatttattcgagaaattctttcccagtagttcgtatcggagaccagttggaatttccagtatggtggaggccatggtttctcgggctagaattgacgcacgaattgatttcgagtctggaaggattaagaaagaagagtttgctgagatcatgaagatctgttccaccattgaagagctcagacggcaaaaatag
>gi|960311944|gb|KU143536.1|_Influenza_A_virus_(A/duck/Wuhan/JXYFB22/2015(H5N6))_segment_2_polymerase_PB1_(PB1)_and_PB1-F2_protein_(PB1-F2)_genes_complete_cds
atggatgtcaacccga---ctttacttttcttgaaagtgccagtgcaaaatgctataagtaccacattcccttatactggggaccctccatacagccatggaacagggacagggtacaccatggacacagtcaacagaacacaccaatattcagaaaagggggagtggacaacaaacacagagaccggggcaccccaactcaacccgattgatggaccattacctgaggataacgagcccagtggatatgcgcaaacagattgtgtgttagaagcaatggctttccttgaagaatcccacccaggaatctttgaaaattcgtgccttgaaacgatggaaattgtccaacaaacaagagtggacaaactgacccaaggtcgccagacttatgactggacattgaatagaaaccaaccggctgcaactgctttggccaacactatagaaatcttcagatcaaacggtctgacagcaaatgagtcgggacgcctaatagatttcctcaaggatgtgatggaatcaatggataagaaagaaatggagataacaacacatttccagagaaagagaagagtaagggacaacatgaccaagaagatggtaacgcaaagaacaatcgggaagaaaaaacaaaggctgaacaagaggagctacctgataagagcgctgacactgaacacaatgaccaaggatgcagaaagaggcaaattgaagaggcgtgcaattgcaacacccggaatgcaaataagaggattcgtgtacttcgttgaaacactagcgaggagtatctgtgagaaacttgagcaatctggactcccagtcggaggaaatgagaagaaagctaaactggcaaatgtcgtgaggaagatgatgaccaactcacaggatactgaactctcctttacaattactggggacaatacaaaatggaatgagaatcaaaatcctaggatgtttctggcaatgataacgtacatcacaaggaaccagccagaatggtttcgaaatgttctaagcattgcccctataatgttttcaaacaaaatggcgaggctagggaaaggatacatgttcgaaagtaagagcatgaagttacgaacacaaatatcagcagaaatgcttgcaaacattgaccttaaatacttcaatgaatcaacaaaaaagaaaattgagaagataagacctctattgatagatggtacagcctcattgagccctggaatgatgatgggcatgttcaacatgctgagtacagtcctaggggtttcaatcctaaatcttggacagaaaaggtacaccaaaaccacatattggtgggacgggctccaatcctctgatgatttcgctctcattataaatgccccgaatcatgaaggaatacaagcaggggtggataggttttatagaacttgtaaactagttgggatcaatatgagcaagaaaaagtcttacataaatcggacagggacatttgaattcacgagctttttctaccgctatggattcgtagccaatttcagtatggagctgcccagttttggagtgtctggaattaatgagtcggccgacatgagcattggtgttacagtgataaagaacaatatgataaataacgaccttgggccagcaacagctcaaatggctcttcagctattcatcaaggactacagatacacataccgatgccacaggggagatacgcaaatccaaacaaggagatcattcgagctgaagaagctatgggaacaaacccgttcaaaggcaggactattggtttcagatggaggaccaaacctatacaatatccgaaatctccatattcccgaggtctgcttgaaatgggaattaatggatgaagactatcagggtagactgtgcaatcctctgaatccattcgtcagccatagggaaattgaatctgtcaacaatgctatagtaatgccagctcatggcccggccaagggtatggaatatgatgccgtagcaaccacacattcatggattcctaaaaggaatcgttccattctcaacacaagtcaaaggggaattcttgaggatgaacagatgtaccaaaagtgctgcaatctattcgagaagttctttcccagtagttcgtatcggagaccagttggaatttccagtatggtggaggccatggtttctcgggctagaattgacgcacgaattgatttcgagtctggaaggattaagaaagaagagtttgctgagatcatgaagatctgttccaccattgaagagctcagacggcaaaaatag
>gi|960311873|gb|KU143527.1|_Influenza_A_virus_(A/turtledove/Wuhan/HKBJ07/2015(H5N6))_segment_2_polymerase_PB1_(PB1)_and_PB1-F2_protein_(PB1-F2)_genes_complete_cds
atggatgtcaacccga---ctttacttttcttgaaagtgccagtgcaaaatgctataagtaccacattcccttatactggggaccctccatacagccatggaacagggacagggtacaccatggacacagtcaacagaacacaccaatattcagaaaagggggagtggacaacaaacacagagaccggggcaccccaactcaacccgattgatggaccattacctgaggataacgagcccagtggatatgcgcaaacagattgtgtgttagaagcaatggctttccttgaagaatcccacccaggaatctttgaaaattcgtgccttgaaacgatggaaattgtccaacaaacaagagtggacaaactgacccaaggtcgccagacttatgactggacattgaatagaaaccaaccggctgcaactgctttggccaacactatagaaatcttcagatcaaacggtctgacagcaaatgagtcgggacgcctaatagatttcctcaaggatgtgatggaatcaatggataaggaagaaatggagataacaacacatttccagagaaagagaagagtaagggacaacatgaccaagaagatggtaacgcaaagaacaatcgggaagaaaaaacaaaggctgaacaagaggagctacctgataagagcgctgacactgaacacaatgaccaaggatgcagaaagaggcaaattgaagaggcgtgcaattgcaacacccggaatgcaaatcagaggattcgtgtacttcgttgaaacactagcgaggagtatctgtgaaaaacttgagcaatctgaactcccagtcggagggaatgagaagaaagctaaactagcaaacgtcgtgaggaagatgatgaccaactcacaggatactgaactctcctttacaattactggggacaatacaaaatggaatgagaatcaaaatcctaggatgtttctggcaatgataacatacatcacaaggaaccagccagaatggtttcgaaatgttctaagcattgcccctataatgttttcaaacaaaatggcgaggctagggaaaggatacatgttcgaaagtaagagcatgaaattacgaacacaaataccagcagaaatgcttgcaaacattgaccttaaatacttcaatgaatcaacaaaaaagaaaattgagaagataagacctctattgatagatggtacagcctcattgagccctggaatgatgatgggcatgttcaacatgctgagtacagtcctaggggtttcaatcctaaatcttggacagaaaaggtacaccaaaacaacatattggtgggacgggctccaatcctctgatgatttcgctctcattataaatgccccgaatcatgaaggaatacaagcaggggtggataggttttatagaacttgtaaactagttgggatcaatatgagcaaaaagaagtcttacataaatcggacagggacatttgaattcacgagctttttctaccgctatggattcgtagccaatttcagtatggagctgcccagttttggagtgtctggaattaatgagtcggccgacatgagcattggtgttacagtgataaagaacaatatgataaacaacgaccttgggccagcaacagctcagatggctcttcagctattcatcaaggactacagatacacataccgatgccacaggggagatacgcaaatccaaacgaggagatcgttcgagctgaagaagctatgggaacagacccattcaaaggcaggactattggtttcagatggaggaccaaacctatacaacatccgaaatctccatattcctgaggtctgcttgaaatgggaattgatggatgaagactaccagggtagactgtgcaatcctctgaatccattcgtcagccatagggaaattgaatctgtcaacaatgctatagtaatgccagctcatggcccggccaagggtatggaatatgatgccgtagcaaccacacattcatggattcctaaaaggaatcgttccattctcaacacaagtcaaagggggattcttgaggatgaacagatgtaccaaaagtgctgcaatctattcgagaaattctttcccagtagttcgtatcggagaccagttggaatttccagtatggtggaggccatggtttctcgggctagaattgacgcacgaattgatttcgagtctggaaggattaagaaggaagagtttgctgagatcatgaagatctgttccaccattgaagagctcagacggcaaaaatag
>gi|758371493|dbj|LC028345.1|_Influenza_A_virus_(A/duck/Vietnam/LBM760/2014(H5N6))_viral_cRNA_segment:_2_complete_sequence
atggatgtcaacccga---ctttacttttcttgaaagtgccagtgcaaaatgctataagtactacattcccttatactggggaccctccatacagccatggaacagggacagggtacaccatggacacagtaaacagaacacaccaatattcagaaaagggggagtggacaacaaacacagagaccggggcaccccaactcaacccgattgatggaccattacctgaggataacgagcccagtgggtatgcgcaaacagattgcgtgttagaagcaatggctttccttgaagaatcccacccaggaatctttgaaaattcgtgccttgaaacgatggaaattgtccaacaaacaagagtggacaaactgacccaaggtcgccagacttatgactggacattgaatagaaaccaaccggctgcaactgctttggccaacactatagaaatcttcagatcaaacggtctgacagcaaatgagtccggacgcctaatagatttcctcaaggatgtgatggaatcaatggataaagaagaaatggagataacaacacatttccagagaaagagaagagtaagggacaacatgaccaagaagatggtaacgcaaagaacaatagggaagaaaaaacaaaggctgaacaagaggagctacctgataagagcgctgacactgaacacaatgaccaaggatgcagaaagaggcaaattgaagaggcgtgcaattgcaacacccggaatgcaaatcagaggattcgtgtacttcgttgaaacactagcgaggagtatctgtgagaaacttgagcaatctggactcccagtcggagggaatgagaagaaagctaaactggcaaatgtcgtgaggaagatgatgaccaactcacaggatactgaactctcctttacaattactggggacaatacaaaatggaatgagaatcaaaatcctaggatgtttctggcaatgataacgtacatcacaaggaaccagccagaatggtttcgaaatgttctaagcattgcccctataatgttttcaaacaaaatggcgaggctagggaaaggatacatgttcgaaagtaagagcatgaagttacgaacacaaataccagcagaaatgcttgcaaacattgaccttaaatacttcaatgaatcaacaaaaaagaaaattgagaagataagacctctattaatagatggtacagcctcattgagccctggaatgatgatgggcatgttcaacatgctgagtacagtcctaggggtttctatcctaaatcttggacagaaaagatacaccaaaaccacatattggtgggacgggcttcaatcctctgatgatttcgctctcattataaatgccccgaatcatgaaggaatacaagcaggggtggataggttttacagaacttgtaaactagttgggatcaatatgagcaagaagaagtcttacataaatcggacagggacatttgaattcacgagctttttctaccgctatggattcgtggccaatttcagtatggagctgcccagttttggagtgtctggaattaatgagtcggccgacatgagcattggtgttacagtgataaagaacaatatgataaacaacgaccttgggccagcaacagctcagatggctcttcagctattcatcaaggactacagatacacataccgatgccacaggggagatacgcaaatccaaacgaggagatcattcgagctgaagaagctatgggaacaaacccgttcaaaggcaggactattggtttcagatggaggaccaaacttatacaatatccgaaatctccatattcctgaggtctgcttgaaatgggaattgatggatgaagactaccagggtagactgtgcaatcctctgaatccattcgtcagccatagggaaattgaatctgtcaacaatgctatagtaatgccagctcatggcccggccaagggtatggaatatgatgccgtagcaaccacacattcatggattcctaaaaggaatcgttccattctcaacacaagtcagagggggattcttgaggatgaacagatgtaccaaaagtgctgcaatctattcgagaaattctttcccagtagttcgtatcggagaccagttggaatttccagtatggtggaggccatggtttctcgggctagaattgacgcacgaattgatttcgagtctggaaggattaagaaagaagagttttctgagatcatgaagatctgttccaccattgaagagctcagacggcaaaaacag
>gi|758371474|dbj|LC028337.1|_Influenza_A_virus_(A/duck/Vietnam/LBM759/2014(H5N6))_viral_cRNA_segment:_2_complete_sequence
atggatgtcaacccga---ctttacttttcttgaaagtgccagtgcaaaatgctataagtactacattcccttatactggggaccctccatacagccatggaacagggacagggtacaccatggacacagtaaacagaacacaccaatattcagaaaagggggagtggacaacaaacacagagaccggggcaccccaactcaacccgattgatggaccattacctgaggataacgagcccagtgggtatgcgcaaacagattgcgtgttagaagcaatggctttccttgaagaatcccacccaggaatctttgaaaattcgtgccttgaaacgatggaaattgtccaacaaacaagagtggacaaactgacccaaggtcgccagacttatgactggacattgaatagaaaccaaccggctgcaactgctttggccaacactatagaaatcttcagatcaaacggtctgacagcaaatgagtccggacgcctaatagatttcctcaaggatgtgatggaatcaatggataaagaagaaatggagataacaacacatttccagagaaagagaagagtaagggacaacatgaccaagaagatggtaacgcaaagaacaatagggaagaaaaaacaaaggctgaacaagaggagctacctgataagagcgctgacactgaacacaatgaccaaggatgcagaaagaggcaaattgaagaggcgtgcaattgcaacacccggaatgcaaatcagaggattcgtgtacttcgttgaaacactagcgaggagtatctgtgagaaacttgagcaatctggactcccagtcggagggaatgagaagaaagctaaactggcaaatgtcgtgaggaagatgatgaccaactcacaggatactgaactctcctttacaattactggggacaatacaaaatggaatgagaatcaaaatcctaggatgtttctggcaatgataacgtacatcacaaggaaccagccagaatggtttcgaaatgttctaagcattgcccctataatgttttcaaacaaaatggcgaggctagggaaaggatacatgttcgaaagtaagagcatgaagttacgaacacaaataccagcagaaatgcttgcaaacattgaccttaaatacttcaatgaatcaacaaaaaagaaaattgagaagataagacctctattaatagatggtacagcctcattgagccctggaatgatgatgggcatgttcaacatgctgagtacagtcctaggggtttctatcctaaatcttggacagaaaagatacaccaaaaccacatattggtgggacgggcttcaatcctctgatgatttcgctctcattataaatgccccgaatcatgaaggaatacaagcaggggtggataggttttacagaacttgtaaactagttgggatcaatatgagcaagaagaagtcttacataaatcggacagggacatttgaattcacgagctttttctaccgctatggattcgtggccaatttcagtatggagctgcccagttttggagtgtctggaattaatgagtcggccgacatgagcattggtgttacagtgataaagaacaatatgataaacaacgaccttgggccagcaacagctcagatggctcttcagctattcatcaaggactacagatacacataccgatgccacaggggagatacgcaaatccaaacgaggagatcattcgagctgaagaagctatgggaacaaacccgttcaaaggcaggactattggtttcagatggaggaccaaacttatacaatatccgaaatctccatattcctgaggtctgcttgaaatgggaattgatggatgaagactaccagggtagactgtgcaatcctctgaatccattcgtcagccatagggaaattgaatctgtcaacaatgctatagtaatgccagctcatggcccggccaagggtatggaatatgatgccgtagcaaccacacattcatggattcctaaaaggaatcgttccattctcaacacaagtcagagggggattcttgaggatgaacagatgtaccaaaagtgctgcaatctattcgagaaattctttcccagtagttcgtatcggagaccagttggaatttccagtatggtggaggccatggtttctcgggctagaattgacgcacgaattgatttcgagtctggaaggattaagaaagaagagttttctgagatcatgaagatctgttccaccattgaagagctcagacggcaaaaacag
>gi|758371455|dbj|LC028329.1|_Influenza_A_virus_(A/duck/Vietnam/LBM758/2014(H5N6))_viral_cRNA_segment:_2_complete_sequence
atggatgtcaacccga---ctttacttttcttgaaagtgccagtgcaaaatgctataagtactacattcccttatactggggaccctccatacagccatggaacagggacagggtacaccatggacacagtaaacagaacacaccaatattcagaaaagggggagtggacaacaaacacagagaccggggcaccccaactcaacccgattgatggaccattacctgaggataacgagcccagtgggtatgcgcaaacagattgcgtgttagaagcaatggctttccttgaagaatcccacccaggaatctttgaaaattcgtgccttgaaacgatggaaattgtccaacaaacaagagtggacaaactgacccaaggtcgccagacttatgactggacattgaatagaaaccaaccggctgcaactgctttggccaacactatagaaatcttcagatcaaacggtctgacagcaaatgagtccggacgcctaatagatttcctcaaggatgtgatggaatcaatggataaagaagaaatggagataacaacacatttccagagaaagagaagagtaagggacaacatgaccaagaagatggtaacgcaaagaacaatagggaagaaaaaacaaaggctgaacaagaggagctacctgataagagcgctgacactgaacacaatgaccaaggatgcagaaagaggcaaattgaagaggcgtgcaattgcaacacccggaatgcaaatcagaggattcgtgtacttcgttgaaacactagcgaggagtatctgtgagaaacttgagcaatctggactcccagtcggagggaatgagaagaaagctaaactggcaaatgtcgtgaggaagatgatgaccaactcacaggatactgaactctcctttacaattactggggacaatacaaaatggaatgagaatcaaaatcctaggatgtttctggcaatgataacgtacatcacaaggaaccagccagaatggtttcgaaatgttctaagcattgcccctataatgttttcaaacaaaatggcgaggctagggaaaggatacatgttcgaaagtaagagcatgaagttacgaacacaaataccagcagaaatgcttgcaaacattgaccttaaatacttcaatgaatcaacaaaaaagaaaattgagaagataagacctctattaatagatggtacagcctcattgagccctggaatgatgatgggcatgttcaacatgctgagtacagtcctaggggtttctatcctaaatcttggacagaaaagatacaccaaaaccacatattggtgggacgggcttcaatcctctgatgatttcgctctcattataaatgccccgaatcatgaaggaatacaagcaggggtggataggttttacagaacttgtaaactagttgggatcaatatgagcaagaagaagtcttacataaatcggacagggacatttgaattcacgagctttttctaccgctatggattcgtggccaatttcagtatggagctgcccagttttggagtgtctggaattaatgagtcggccgacatgagcattggtgttacagtgataaagaacaatatgataaacaacgaccttgggccagcaacagctcagatggctcttcagctattcatcaaggactacagatacacataccgatgccacaggggagatacgcaaatccaaacgaggagatcattcgagctgaagaagctatgggaacaaacccgttcaaaggcaggactattggtttcagatggaggaccaaacttatacaatatccgaaatctccatattcctgaggtctgcttgaaatgggaattgatggatgaagactaccagggtagactgtgcaatcctctgaatccattcgtcagccatagggaaattgaatctgtcaacaatgctatagtaatgccagctcatggcccggccaagggtatggaatatgatgccgtagcaaccacacattcatggattcctaaaaggaatcgttccattctcaacacaagtcagagggggattcttgaggatgaacagatgtaccaaaagtgctgcaatctattcgagaaattctttcccagtagttcgtatcggagaccagttggaatttccagtatggtggaggccatggtttctcgggctagaattgacgcacgaattgatttcgagtctggaaggattaagaaagaagagttttctgagatcatgaagatctgttccaccattgaagagctcagacggcaaaaacag
>gi|758371436|dbj|LC028321.1|_Influenza_A_virus_(A/muscovy_duck/Vietnam/LBM757/2014(H5N6))_viral_cRNA_segment:_2_complete_sequence
atggatgtcaacccga---ctttacttttcttgaaagtgccagtgcaaaatgctataagtactacattcccttatactggggaccctccatacagccatggaacagggacagggtacaccatggacacagtaaacagaacacaccaatattcagaaaagggggagtggacaacaaacacagagaccggggcaccccaactcaacccgattgatggaccattacctgaggataacgagcccagtgggtatgcgcaaacagattgcgtgttagaagcaatggctttccttgaagaatcccacccaggaatctttgaaaattcgtgccttgaaacgatggaaattgtccaacaaacaagagtggacaaactgacccaaggtcgccagacttatgactggacattgaatagaaaccaaccggctgcaactgctttggccaacactatagaaatcttcagatcaaacggtctgacagcaaatgagtccggacgcctaatagatttcctcaaggatgtgatggaatcaatggataaagaagaaatggagataacaacacatttccagagaaagagaagagtaagggacaacatgaccaagaagatggtaacgcaaagaacaatagggaagaaaaaacaaaggctgaacaagaggagctacctgataagagcgctgacactgaacacaatgaccaaggatgcagaaagaggcaaattgaagaggcgtgcaattgcaacacccggaatgcaaatcagaggattcgtgtacttcgttgaaacactagcgaggagtatctgtgagaaacttgagcaatctggactcccagtcggagggaatgagaagaaagctaaactggcaaatgtcgtgaggaagatgatgaccaactcacaggatactgaactctcctttacaattactggggacaatacaaaatggaatgagaatcaaaatcctaggatgtttctggcaatgataacgtacatcacaaggaaccagccagaatggtttcgaaatgttctaagcattgcccctataatgttttcaaacaaaatggcgaggctagggaaaggatacatgttcgaaagtaagagcatgaagttacgaacacaaataccagcagaaatgcttgcaaacattgaccttaaatacttcaatgaatcaacaaaaaagaaaattgagaagataagacctctattaatagatggtacagcctcattgagccctggaatgatgatgggcatgttcaacatgctgagtacagtcctaggggtttctatcctaaatcttggacagaaaagatacaccaaaaccacatattggtgggacgggcttcaatcctctgatgatttcgctctcattataaatgccccgaatcatgaaggaatacaagcaggggtggataggttttacagaacttgtaaactagttgggatcaatatgagcaagaagaagtcttacataaatcggacagggacatttgaattcacgagctttttctaccgctatggattcgtggccaatttcagtatggagctgcccagttttggagtgtctggaattaatgagtcggccgacatgagcattggtgttacagtgataaagaacaatatgataaacaacgaccttgggccagcaacagctcagatggctcttcagctattcatcaaggactacagatacacataccgatgccacaggggagatacgcaaatccaaacgaggagatcattcgagctgaagaagctatgggaacaaacccgttcaaaggcaggactattggtttcagatggaggaccaaacttatacaatatccgaaatctccatattcctgaggtctgcttgaaatgggaattgatggatgaagactaccagggtagactgtgcaatcctctgaatccattcgtcagccatagggaaattgaatctgtcaacaatgctatagtaatgccagctcatggcccggccaagggtatggaatatgatgccgtagcaaccacacattcatggattcctaaaaggaatcgttccattctcaacacaagtcagagggggattcttgaggatgaacagatgtaccaaaagtgctgcaatctattcgagaaattctttcccagtagttcgtatcggagaccagttggaatttccagtatggtggaggccatggtttctcgggctagaattgacgcacgaattgatttcgagtctggaaggattaagaaagaagagttttctgagatcatgaagatctgttccaccattgaagagctcagacggcaaaaacag
>gi|758371417|dbj|LC028313.1|_Influenza_A_virus_(A/muscovy_duck/Vietnam/LBM756/2014(H5N6))_viral_cRNA_segment:_2_complete_sequence
atggatgtcaacccga---ctttacttttcttgaaagtgccagtgcaaaatgctataagtactacattcccttatactggggaccctccatacagccatggaacagggacagggtacaccatggacacagtaaacagaacacaccaatattcagaaaagggggagtggacaacaaacacagagaccggggcaccccaactcaacccgattgatggaccattacctgaggataacgagcccagtgggtatgcgcaaacagattgcgtgttagaagcaatggctttccttgaagaatcccacccaggaatctttgaaaattcgtgccttgaaacgatggaaattgtccaacaaacaagagtggacaaactgacccaaggtcgccagacttatgactggacattgaatagaaaccaaccggctgcaactgctttggccaacactatagaaatcttcagatcaaacggtctgacagcaaatgagtccggacgcctaatagatttcctcaaggatgtgatggaatcaatggataaagaagaaatggagataacaacacatttccagagaaagagaagagtaagggacaacatgaccaagaagatggtaacgcaaagaacaatagggaagaaaaaacaaaggctgaacaagaggagctacctgataagagcgctgacactgaacacaatgaccaaggatgcagaaagaggcaaattgaagaggcgtgcaattgcaacacccggaatgcaaatcagaggattcgtgtacttcgttgaaacactagcgaggagtatctgtgagaaacttgagcaatctggactcccagtcggagggaatgagaagaaagctaaactggcaaatgtcgtgaggaagatgatgaccaactcacaggatactgaactctcctttacaattactggggacaatacaaaatggaatgagaatcaaaatcctaggatgtttctggcaatgataacgtacatcacaaggaaccagccagaatggtttcgaaatgttctaagcattgcccctataatgttttcaaacaaaatggcgaggctagggaaaggatacatgttcgaaagtaagagcatgaagttacgaacacaaataccagcagaaatgcttgcaaacattgaccttaaatacttcaatgaatcaacaaaaaagaaaattgagaagataagacctctattaatagatggtacagcctcattgagccctggaatgatgatgggcatgttcaacatgctgagtacagtcctaggggtttctatcctaaatcttggacagaaaagatacaccaaaaccacatattggtgggacgggcttcaatcctctgatgatttcgctctcattataaatgccccgaatcatgaaggaatacaagcaggggtggataggttttacagaacttgtaaactagttgggatcaatatgagcaagaagaagtcttacataaatcggacagggacatttgaattcacgagctttttctaccgctatggattcgtggccaatttcagtatggagctgcccagttttggagtgtctggaattaatgagtcggccgacatgagcattggtgttacagtgataaagaacaatatgataaacaacgaccttgggccagcaacagctcagatggctcttcagctattcatcaaggactacagatacacataccgatgccacaggggagatacgcaaatccaaacgaggagatcattcgagctgaagaagctatgggaacaaacccgttcaaaggcaggactattggtttcagatggaggaccaaacttatacaatatccgaaatctccatattcctgaggtctgcttgaaatgggaattgatggatgaagactaccagggtagactgtgcaatcctctgaatccattcgtcagccatagggaaattgaatctgtcaacaatgctatagtaatgccagctcatggcccggccaagggtatggaatatgatgccgtagcaaccacacattcatggattcctaaaaggaatcgttccattctcaacacaagtcagagggggattcttgaggatgaacagatgtaccaaaagtgctgcaatctattcgagaaattctttcccagtagttcgtatcggagaccagttggaatttccagtatggtggaggccatggtttctcgggctagaattgacgcacgaattgatttcgagtctggaaggattaagaaagaagagttttctgagatcatgaagatctgttccaccattgaagagctcagacggcaaaaacag
>gi|758371398|dbj|LC028305.1|_Influenza_A_virus_(A/muscovy_duck/Vietnam/LBM755/2014(H5N6))_viral_cRNA_segment:_2_complete_sequence
atggatgtcaacccga---ctttacttttcttgaaagtgccagtgcaaaatgctataagtactacattcccttatactggggaccctccatacagccatggaacagggacagggtacaccatggacacagtaaacagaacacaccaatattcagaaaagggggagtggacaacaaacacagagaccggggcaccccaactcaacccgattgatggaccattacctgaggataacgagcccagtgggtatgcgcaaacagattgcgtgttagaagcaatggctttccttgaagaatcccacccaggaatctttgaaaattcgtgccttgaaacgatggaaattgtccaacaaacaagagtggacaaactgacccaaggtcgccagacttatgactggacattgaatagaaaccaaccggctgcaactgctttggccaacactatagaaatcttcagatcaaacggtctgacagcaaatgagtccggacgcctaatagatttcctcaaggatgtgatggaatcaatggataaagaagaaatggagataacaacacatttccagagaaagagaagagtaagggacaacatgaccaagaagatggtaacgcaaagaacaatagggaagaaaaaacaaaggctgaacaagaggagctacctgataagagcgctgacactgaacacaatgaccaaggatgcagaaagaggcaaattgaagaggcgtgcaattgcaacacccggaatgcaaatcagaggattcgtgtacttcgttgaaacactagcgaggagtatctgtgagaaacttgagcaatctggactcccagtcggagggaatgagaagaaagctaaactggcaaatgtcgtgaggaagatgatgaccaactcacaggatactgaactctcctttacaattactggggacaatacaaaatggaatgagaatcaaaatcctaggatgtttctggcaatgataacgtacatcacaaggaaccagccagaatggtttcgaaatgttctaagcattgcccctataatgttttcaaacaaaatggcgaggctagggaaaggatacatgttcgaaagtaagagcatgaagttacgaacacaaataccagcagaaatgcttgcaaacattgaccttaaatacttcaatgaatcaacaaaaaagaaaattgagaagataagacctctattaatagatggtacagcctcattgagccctggaatgatgatgggcatgttcaacatgctgagtacagtcctaggggtttctatcctaaatcttggacagaaaagatacaccaaaaccacatattggtgggacgggcttcaatcctctgatgatttcgctctcattataaatgccccgaatcatgaaggaatacaagcaggggtggataggttttacagaacttgtaaactagttgggatcaatatgagcaagaagaagtcttacataaatcggacagggacatttgaattcacgagctttttctaccgctatggattcgtggccaatttcagtatggagctgcccagttttggagtgtctggaattaatgagtcggccgacatgagcattggtgttacagtgataaagaacaatatgataaacaacgaccttgggccagcaacagctcagatggctcttcagctattcatcaaggactacagatacacataccgatgccacaggggagatacgcaaatccaaacgaggagatcattcgagctgaagaagctatgggaacaaacccgttcaaaggcaggactattggtttcagatggaggaccaaacttatacaatatccgaaatctccatattcctgaggtctgcttgaaatgggaattgatggatgaagactaccagggtagactgtgcaatcctctgaatccattcgtcagccatagggaaattgaatctgtcaacaatgctatagtaatgccagctcatggcccggccaagggtatggaatatgatgccgtagcaaccacacattcatggattcctaaaaggaatcgttccattctcaacacaagtcagagggggattcttgaggatgaacagatgtaccaaaagtgctgcaatctattcgagaaattctttcccagtagttcgtatcggagaccagttggaatttccagtatggtggaggccatggtttctcgggctagaattgacgcacgaattgatttcgagtctggaaggattaagaaagaagagttttctgagatcatgaagatctgttccaccattgaagagctcagacggcaaaaacag
>gi|758371379|dbj|LC028206.1|_Influenza_A_virus_(A/muscovy_duck/Vietnam/LBM754/2014(H5N6))_viral_cRNA_segment:_2_complete_sequence
atggatgtcaacccga---ctttacttttcttgaaagtgccagtgcaaaatgctataagtactacattcccttatactggggaccctccatacagccatggaacagggacagggtacaccatggacacagtaaacagaacacaccaatattcagaaaagggggagtggacaacaaacacagagaccggggcaccccaactcaacccgattgatggaccattacctgaggataacgagcccagtgggtatgcgcaaacagattgcgtgttagaagcaatggctttccttgaagaatcccacccaggaatctttgaaaattcgtgccttgaaacgatggaaattgtccaacaaacaagagtggacaaactgacccaaggtcgccagacttatgactggacattgaatagaaaccaaccggctgcaactgctttggccaacactatagaaatcttcagatcaaacggtctgacagcaaatgagtccggacgcctaatagatttcctcaaggatgtgatggaatcaatggataaagaagaaatggagataacaacacatttccagagaaagagaagagtaagggacaacatgaccaagaagatggtaacgcaaagaacaatagggaagaaaaaacaaaggctgaacaagaggagctacctgataagagcgctgacactgaacacaatgaccaaggatgcagaaagaggcaaattgaagaggcgtgcaattgcaacacccggaatgcaaatcagaggattcgtgtacttcgttgaaacactagcgaggagtatctgtgagaaacttgagcaatctggactcccagtcggagggaatgagaagaaagctaaactggcaaatgtcgtgaggaagatgatgaccaactcacaggatactgaactctcctttacaattactggggacaatacaaaatggaatgagaatcaaaatcctaggatgtttctggcaatgataacgtacatcacaaggaaccagccagaatggtttcgaaatgttctaagcattgcccctataatgttttcaaacaaaatggcgaggctagggaaaggatacatgttcgaaagtaagagcatgaagttacgaacacaaataccagcagaaatgcttgcaaacattgaccttaaatacttcaatgaatcaacaaaaaagaaaattgagaagataagacctctattaatagatggtacagcctcattgagccctggaatgatgatgggcatgttcaacatgctgagtacagtcctaggggtttctatcctaaatcttggacagaaaagatacaccaaaaccacatattggtgggacgggcttcaatcctctgatgatttcgctctcattataaatgccccgaatcatgaaggaatacaagcaggggtggataggttttacagaacttgtaaactagttgggatcaatatgagcaagaagaagtcttacataaatcggacagggacatttgaattcacgagctttttctaccgctatggattcgtggccaatttcagtatggagctgcccagttttggagtgtctggaattaatgagtcggccgacatgagcattggtgttacagtgataaagaacaatatgataaacaacgaccttgggccagcaacagctcagatggctcttcagctattcatcaaggactacagatacacataccgatgccacaggggagatacgcaaatccaaacgaggagatcattcgagctgaagaagctatgggaacaaacccgttcaaaggcaggactattggtttcagatggaggaccaaacttatacaatatccgaaatctccatattcctgaggtctgcttgaaatgggaattgatggatgaagactaccagggtagactgtgcaatcctctgaatccattcgtcagccatagggaaattgaatctgtcaacaatgctatagtaatgccagctcatggcccggccaagggtatggaatatgatgccgtagcaaccacacattcatggattcctaaaaggaatcgttccattctcaacacaagtcagagggggattcttgaggatgaacagatgtaccaaaagtgctgcaatctattcgagaaattctttcccagtagttcgtatcggagaccagttggaatttccagtatggtggaggccatggtttctcgggctagaattgacgcacgaattgatttcgagtctggaaggattaagaaagaagagttttctgagatcatgaagatctgttccaccattgaagagctcagacggcaaaaacag
>gi|758371360|dbj|LC028198.1|_Influenza_A_virus_(A/duck/Vietnam/LBM752/2014(H5N6))_viral_cRNA_segment:_2_complete_sequence
atggatgtcaacccga---ctttacttttcttgaaagtgccagtgcaaaatgctataagtactacattcccttatactggggaccctccatacagccatggaacagggacagggtacaccatggacacagtaaacagaacacaccaatattcagaaaagggggagtggacaacaaacacagagaccggggcaccccaactcaacccgattgatggaccattacctgaggataacgagcccagtgggtatgcgcaaacagattgcgtgttagaagcaatggctttccttgaagaatcccacccaggaatctttgaaaattcgtgccttgaaacgatggaaattgtccaacaaacaagagtggacaaactgacccaaggtcgccagacttatgactggacattgaatagaaaccaaccggctgcaactgctttggccaacactatagaaatcttcagatcaaacggtctgacagcaaatgagtccggacgcctaatagatttcctcaaggatgtgatggaatcaatggataaagaagaaatggagataacaacacatttccagagaaagagaagagtaagggacaacatgaccaagaagatggtaacgcaaagaacaatagggaagaaaaaacaaaggctgaacaagaggagctacctgataagagcgctgacactgaacacaatgaccaaggatgcagaaagaggcaaattgaagaggcgtgcaattgcaacacccggaatgcaaatcagaggattcgtgtacttcgttgaaacactagcgaggagtatctgtgagaaacttgagcaatctggactcccagtcggagggaatgagaagaaagctaaactggcaaatgtcgtgaggaagatgatgaccaactcacaggatactgaactctcctttacaattactggggacaatacaaaatggaatgagaatcaaaatcctaggatgtttctggcaatgataacgtacatcacaaggaaccagccagaatggtttcgaaatgttctaagcattgcccctataatgttttcaaacaaaatggcgaggctagggaaaggatacatgttcgaaagtaagagcatgaagttacgaacacaaataccagcagaaatgcttgcaaacattgaccttaaatacttcaatgaatcaacaaaaaagaaaattgagaagataagacctctattaatagatggtacagcctcattgagccctggaatgatgatgggcatgttcaacatgctgagtacagtcctaggggtttctatcctaaatcttggacagaaaagatacaccaaaaccacatattggtgggacgggcttcaatcctctgatgatttcgctctcattataaatgccccgaatcatgaaggaatacaagcaggggtggataggttttacagaacttgtaaactagttgggatcaatatgagcaagaagaagtcttacataaatcggacagggacatttgaattcacgagctttttctaccgctatggattcgtggccaatttcagtatggagctgcccagttttggagtgtctggaattaatgagtcggccgacatgagcattggtgttacagtgataaagaacaatatgataaacaacgaccttgggccagcaacagctcagatggctcttcagctattcatcaaggactacagatacacataccgatgccacaggggagatacgcaaatccaaacgaggagatcattcgagctgaagaagctatgggaacaaacccgttcaaaggcaggactattggtttcagatggaggaccaaacttatacaatatccgaaatctccatattcctgaggtctgcttgaaatgggaattgatggatgaagactaccagggtagactgtgcaatcctctgaatccattcgtcagccatagggaaattgaatctgtcaacaatgctatagtaatgccagctcatggcccggccaagggtatggaatatgatgccgtagcaaccacacattcatggattcctaaaaggaatcgttccattctcaacacaagtcagagggggattcttgaggatgaacagatgtaccaaaagtgctgcaatctattcgagaaattctttcccagtagttcgtatcggagaccagttggaatttccagtatggtggaggccatggtttctcgggctagaattgacgcacgaattgatttcgagtctggaaggattaagaaagaagagttttctgagatcatgaagatctgttccaccattgaagagctcagacggcaaaaacag
>gi|758371341|dbj|LC028190.1|_Influenza_A_virus_(A/duck/Vietnam/LBM751/2014(H5N6))_viral_cRNA_segment:_2_complete_sequence
atggatgtcaacccga---ctttacttttcttgaaagtgccagtgcaaaatgctataagtactacattcccttatactggggaccctccatacagccatggaacagggacagggtacaccatggacacagtaaacagaacacaccaatattcagaaaagggggagtggacaacaaacacagagaccggggcaccccaactcaacccgattgatggaccattacctgaggataacgagcccagtgggtatgcgcaaacagattgcgtgttagaagcaatggctttccttgaagaatcccacccaggaatctttgaaaattcgtgccttgaaacgatggaaattgtccaacaaacaagagtggacaaactgacccaaggtcgccagacttatgactggacattgaatagaaaccaaccggctgcaactgctttggccaacactatagaaatcttcagatcaaacggtctgacagcaaatgagtccggacgcctaatagatttcctcaaggatgtgatggaatcaatggataaagaagaaatggagataacaacacatttccagagaaagagaagagtaagggacaacatgaccaagaagatggtaacgcaaagaacaatagggaagaaaaaacaaaggctgaacaagaggagctacctgataagagcgctgacactgaacacaatgaccaaggatgcagaaagaggcaaattgaagaggcgtgcaattgcaacacccggaatgcaaatcagaggattcgtgtacttcgttgaaacactagcgaggagtatctgtgagaaacttgagcaatctggactcccagtcggagggaatgagaagaaagctaaactggcaaatgtcgtgaggaagatgatgaccaactcacaggatactgaactctcctttacaattactggggacaatacaaaatggaatgagaatcaaaatcctaggatgtttctggcaatgataacgtacatcacaaggaaccagccagaatggtttcgaaatgttctaagcattgcccctataatgttttcaaacaaaatggcgaggctagggaaaggatacatgttcgaaagtaagagcatgaagttacgaacacaaataccagcagaaatgcttgcaaacattgaccttaaatacttcaatgaatcaacaaaaaagaaaattgagaagataagacctctattaatagatggtacagcctcattgagccctggaatgatgatgggcatgttcaacatgctgagtacagtcctaggggtttctatcctaaatcttggacagaaaagatacaccaaaaccacatattggtgggacgggcttcaatcctctgatgatttcgctctcattataaatgccccgaatcatgaaggaatacaagcaggggtggataggttttacagaacttgtaaactagttgggatcaatatgagcaagaagaagtcttacataaatcggacagggacatttgaattcacgagctttttctaccgctatggattcgtggccaatttcagtatggagctgcccagttttggagtgtctggaattaatgagtcggccgacatgagcattggtgttacagtgataaagaacaatatgataaacaacgaccttgggccagcaacagctcagatggctcttcagctattcatcaaggactacagatacacataccgatgccacaggggagatacgcaaatccaaacgaggagatcattcgagctgaagaagctatgggaacaaacccgttcaaaggcaggactattggtttcagatggaggaccaaacttatacaatatccgaaatctccatattcctgaggtctgcttgaaatgggaattgatggatgaagactaccagggtagactgtgcaatcctctgaatccattcgtcagccatagggaaattgaatctgtcaacaatgctatagtaatgccagctcatggcccggccaagggtatggaatatgatgccgtagcaaccacacattcatggattcctaaaaggaatcgttccattctcaacacaagtcagagggggattcttgaggatgaacagatgtaccaaaagtgctgcaatctattcgagaaattctttcccagtagttcgtatcggagaccagttggaatttccagtatggtggaggccatggtttctcgggctagaattgacgcacgaattgatttcgagtctggaaggattaagaaagaagagttttctgagatcatgaagatctgttccaccattgaagagctcagacggcaaaaacag
>gi|730044034|gb|KP097853.1|_Influenza_A_virus_(A/duck/Vietnam/NCVD-KA250/2012(H5N1))_segment_2_polymerase_PB1_(PB1)_and_PB1-F2_protein_(PB1-F2)_genes_complete_cds
atggatgtcaatccga---ctttacttttcttgaaagtgccagtgcaaaatgctataagtaccacattcccttatactggagaccctccatacagccatggaacagggacagggtacaccatggacacagtcaacagaacacaccaatattcagaaaagggggagtggacaacaaacacagagaccggagcaccccaactcaacccgattgatggaccattacctgaggataacgagcccagtgggtatgcacaaacagattgtgtattagaagcaatggctttccttgaagaatcccacccaggaatctttgaaaattcgtgtcttgaaacgatggaaattgtccaacaaacaagagtggacaaactgacccaaggtcgccagacttatgactggacattgaatagaaaccaaccggctgcaactgctttggccaacactatagaaattttcagatcaaacggtctgacagcaaatgaatcgggacggctgatagatttcctcaaggatgtgatggaatcaatggataaggaagaaatggagataacaacacatttccagagaaagagaagagtaagagacaacatgaccaagaaaatggtaacgcaaagaacaatcgggaagaaaaaacaaaggctgaacaaaaggagctacctgataagagcgctgacactgaacacaatgaccaaggatgcagaaaggggcaaattgaagaggcgagcaattgcaacacccggaatgcaaatcagaggattcgtgtacttcgttgaaacactagcgaggagtatctgtgagaaacttgagcaatctggactcccagtcggagggaatgagaagaaagctaaactggcaaacgtcgtgaggaagatgatgaccaactcacaggatactgaactctcctttacaattactggggacaatacaaaatggaatgagaatcaaaatcctaggatgtttctggcaatgataacgtacatcacaaggaaccagccagaatggtttcgaaatgttttaagcattgcccctataatgttttcaaacaaaatggcgagactagggaaaggatacatgttcgaaagtaagagcatgaagttacgaacacaaataccagcagaaatgcttgcaaacattgaccttaaatacttcaatgaattaacgaaaaggaaaattgagaagataagacccctattaatagatggtacagcctcattgagccctggaatgatgatgggcatgttcaacatgctgagtacagtcctaggagtttcaatcctgaatcttggacagaaaaggtacaccaaaaccacatattggtgggacgggctccaatcctctgatgatttcgctctcattgtaaatgccccgaatcatgaaggaatacaagcaggggtagataggttttataggacttgtaaactagttgggataaatatgagcaagaagaagtcttacataaatcggacagggacatttgaattcacgagctttttctaccgatatggattcgtggccaatttcagtatggagctgcccagttttggagtgtctggaattaatgaatcggccgacatgagcattggtgttacagtgataaaaaacaatatgataaacaacgaccttgggccagcaacagctcagatggctcttcagctattcatcaaggactacagatacacataccgatgccacagaggagacacgcaaatccaaacgaggagatcattcgagctgaagaagctatgggaacaaacccgttcaaaggcaggactattggtttcagatggaggaccaaatctatacaatatccgaaatctccatattcctgaggtctgcttgaaatgggaattgatggatgaagactaccagggtagactgtgcaatcctctgaatccattcgtcagccatagggaaattgaatctgtcaacaatgctatagtaatgccagctcatggtccagccaagagcatggaatatgatgccgttgcaaccacacattcttggattcctaaaaggaatcgttccattctcaacacgagccaaaggggaattcttgaggatgaacagatgtaccaaaagtgctgcaatctattcgagaaattctttcccagtagttcgtatcggagaccagttggaatttccagtatggtggaggccatggtgtctcgggcccgaattgacgcacgaattgatttcgagtctggaaggattaagaaagaagagtttgctgagatcatgaagatctgttccaccattgaagagctcagacggcaaaaatag
>gi|960312154|gb|KU143528.1|_Influenza_A_virus_(A/turtledove/Wuhan/WHBJ12/2014(H5N6))_segment_2_polymerase_PB1_(PB1)_and_PB1-F2_protein_(PB1-F2)_genes_complete_cds
atggatgtcaacccga---ctttacttttcttgaaagtgccagtgcaaaatgctataagtaccacattcccttatactggggaccctccatacagccatggaacagggacagggtacaccatggacacagtcaacagaacacaccaatattcagaaaagggggagtggacaacaaacacagagaccggggcaccccaactcaacccgattgatggaccattacctgaggataacgagcccagtggatatgcgcaaacagattgtgtgttagaagcaatggctttccttgaagaatcccacccaggaatctttgaaaattcgtgccttgaaacgatggaaattgtccaacaaacaagagtggacaaactgacccaaggtcgccagacttatgactggacattgaatagaaaccaaccggctgcaactgctttggccaacactatagaaatcttcagatcaaacggtctgacagcaaatgagtcgggacgcctaatagatttcctcaaggatgtgatggaatcaatggataagaaagaaatggagataacaacacatttccagagaaagagaagagtaagggacaacatgaccaagaagatggtaacgcaaagaacaatcggaaagaaaaaacaaaggctgaacaagaggagctacctgataagagcgctgacactgaacacaatgaccaaggatgcagaaagaggcaaattgaagaggcgtgcaattgcaacacccggaatgcaaataagaggattcgtgtacttcgttgaaacactagcgaggagtatctgtgagaaacttgagcaatctggactcccagtcggagggaatgagaagaaagctaaactagcaaacgtcgtgaggaagatgatgaccaactcacaggatactgaactctcctttacaattactggggacaatacaaaatggaatgagaatcaaaatcctaggatgtttctggcaatgataacatacatcacaaggaaccagccagaatggtttcgaaatgttctaagcattgcccctataatgttttcaaacaaaatggcgaggctagggaaaggatacatgttcgaaagtaagagcatgaaattacgaacacaaataccagcagaaatgcttgcaaacattgaccttaaatacttcaatgaatcaacaaaaaagaaaattgagaagataagacctctattgatagatggtacagcctcattgagccctggaatgatgatgggcatgttcaacatgctgagtacagtcctaggggtttcaatcctaaatcttggacagaaaaggtacaccaaaacaacatattggtgggacgggctccaatcctctgatgatttcgctctcattataaatgccccgaatcatgaaggaatacaagcaggggtggataggttttatagaacttgtaaactagttgggatcaatatgagcaaaaagaagtcttacataaatcggacagggacatttgaattcacgagctttttctaccgctatggattcgtagccaatttcagtatggagctgcccagttttggagtgtctggaattaatgagtcggccgacatgagcattggtgttacagtgataaagaacaatatgataaacaacgaccttgggccagcaacagctcagatggctcttcagctattcatcaaggactacagatacacataccgatgccacaggggagatacgcaaatccaaacgaggagatcgttcgagctgaagaagctatgggaacagacccattcaaaggcaggactattggtttcagatggaggaccaaacctatacaacatccgaaatctccatattcctgaggtctgcttgaaatgggaattgatggatgaagactaccagggtagactgtgcaatcctctgaatccattcgtcagccatagggaaattgaatctgtcaacaatgctatagtaatgccagctcatggcccggccaagggtatggaatatgatgccgtagcaaccacacattcatggattcctaaaaggaatcgttccattctcaacacaagtcaaagggggattcttgaggatgaacagatgtaccaaaagtgctgcaatctattcgagaaattctttcccagtagttcgtatcggagaccagttggaatttccagtatggtggaggccatggtttctcgggctagaattgacgcacgaattgatttcgagtctggaaggattaagaaggaagagtttgctgagatcatgaagatctgttccaccattgaagagctcagacggcaaaaatag
>gi|960312130|gb|KU143529.1|_Influenza_A_virus_(A/turtledove/Wuhan/WHBJ28/2014(H5N6))_segment_2_polymerase_PB1_(PB1)_and_PB1-F2_protein_(PB1-F2)_genes_complete_cds
atggatgtcaacccga---ctttacttttcttgaaagtgccagtgcaaaatgctataagtaccacattcccttatactggggaccctccatacagccatggaacagggacagggtacaccatggacacagtcaacagaacacaccaatattcagaaaagggggagtggacaacaaacacagagaccggggcaccccaactcaacccgattgatggaccattacctgaggataacgagcccagtggatatgcgcaaacagattgtgtgttagaagcaatggctttccttgaagaatcccacccaggaatctttgaaaattcgtgccttgaaacgatggaaattgtccaacaaacaagagtggacaaactgacccaaggtcgccagacttatgactggacattgaatagaaaccaaccggctgcaactgctttggccaacactatagaaatcttcagatcaaacggtctgacagcaaatgagtcgggacgcctaatagatttcctcaaggatgtgatggaatcaatggataagaaagaaatggagataacaacacatttccagagaaagagaagagtaagggacaacatgaccaagaagatggtaacgcaaagaacaatcggaaagaaaaaacaaaggctgaacaagaggagctacctgataagagcgctgacactgaacacaatgaccaaggatgcagaaagaggcaaattgaagaggcgtgcaattgcaacacccggaatgcaaataagaggattcgtgtacttcgttgaaacactagcgaggagtatctgtgagaaacttgagcaatctggactcccagtcggagggaatgagaagaaagctaaactagcaaacgtcgtgaggaagatgatgaccaactcacaggatactgaactctcctttacaattactggggacaatacaaaatggaatgagaatcaaaatcctaggatgtttctggcaatgataacatacatcacaaggaaccagccagaatggtttcgaaatgttctaagcattgcccctataatgttttcaaacaaaatggcgaggctagggaaaggatacatgttcgaaagtaagagcatgaaattacgaacacaaataccagcagaaatgcttgcaaacattgaccttaaatacttcaatgaatcaacaaaaaagaaaattgagaagataagacctctattgatagatggtacagcctcattgagccctggaatgatgatgggcatgttcaacatgctgagtacagtcctaggggtttcaatcctaaatcttggacagaaaaggtacaccaaaacaacatattggtgggacgggctccaatcctctgatgatttcgctctcattataaatgccccgaatcatgaaggaatacaagcaggggtggataggttttatagaacttgtaaactagttgggatcaatatgagcaaaaagaagtcttacataaatcggacagggacatttgaattcacgagctttttctaccgctatggattcgtagccaatttcagtatggagctgcccagttttggagtgtctggaattaatgagtcggccgacatgagcattggtgttacagtgataaagaacaatatgataaacaacgaccttgggccagcaacagctcagatggctcttcagctattcatcaaggactacagatacacataccgatgccacaggggagatacgcaaatccaaacgaggagatcgttcgagctgaagaagctatgggaacagacccattcaaaggcaggactattggtttcagatggaggaccaaacctatacaacatccgaaatctccatattcctgaggtctgcttgaaatgggaattgatggatgaagactaccagggtagactgtgcaatcctctgaatccattcgtcagccatagggaaattgaatctgtcaacaatgctatagtaatgccagctcatggcccggccaagggtatggaatatgatgccgtagcaaccacacattcatggattcctaaaaggaatcgttccattctcaacacaagtcaaagggggattcttgaggatgaacagatgtaccaaaagtgctgcaatctattcgagaaattctttcccagtagttcgtatcggagaccagttggaatttccagtatggtggaggccatggtttctcgggctagaattgacgcacgaattgatttcgagtctggaaggattaagaaggaagagtttgctgagatcatgaagatctgttccaccattgaagagctcagacggcaaaaatag
>gi|594704127|gb|KJ484617.1|_Influenza_A_virus_(A/duck/Hunan/749/2011(mixed))_segment_2_polymerase_PB1_(PB1)_and_PB1-F2_protein_(PB1-F2)_genes_complete_cds
atggatgtcaatccga---ctttacttttcttgaaagtgccagtgcaaaacgctataagtaccacattcccttatactggagaccctccatacagccatggaacagggacagggtacaccatggacacagtcaacagaacacaccaatattcagaaaagggggagtggacaacaaacacagagaccggagcaccccaactcaacccgattgatggaccattacctgaggataacgagcccagtgggtatgcacaaacagattgtgtattagaagcaatggctttccttgaagaatcccacccaggaatctttgaaaattcgtgtcttgaaacgatggaaattgtccaacaaacaagagtggacaaactgacccaaggtcgccagacttatgactggacattgaatagaaaccaaccggctgcaactgctttggccaacactatagaaattttcagatcaaacggtctgacagcaaatgaatcgggacggctgatagatttcctcaaggatgtgatggaatcaatggataaggaagaaatggagataacaacacatttccagagaaagagaagagtaagagacaacatgactaagaaaatggtaacgcaaagaacaatcgggaagaaaaaacaaaggctgaacaaaaggagctacctgataagagcgctgacactgaacacaatgaccaaggatgcagaaagaggcaaattgaagaggcgagcaattgcaacacccggaatgcaaatcagaggattcgtgtacttcgttgaaacactagcgaggagtatctgtgagaaacttgagcaatctggactcccagtcggagggaatgagaagaaagctaaactggcaaacgtcgtgaggaagatgatgaccaactcacaggatactgaactctcctttacaattactggggacaatacaaaatggaatgagaatcagaatcctaggatgtttctggcaatgataacgtacatcacaaggaaccagccagaatggtttcgaaatgttttaagcattgcccctataatgttttcaaacaaaatggcgagattagggaaaggatacatgttcgaaagtaagagcatgaagttacgaacacaaataccagcagaaatgcttgcaaacattgaccttaaatacttcaatgaattaacgaaaaggaaaattgagaagataagacccctattaatagatggtacagcctcattgagccctggaatgatgatgggcatgttcaacatgctgagtacagtcctaggagtttcaatcctgaatcttggacagaaaaggtacaccaaaaccacatactggtgggacgggctccaatcctctgatgatttcgctctcattgtaaatgccccgaatcatgaaggaatacaagcaggggtagataggttttataggacttgtaaactagttgggataaatatgagcaagaagaagtcttacataaatcggacagggacatttgaattcacgagctttttctaccgctatggattcgtagccaatttcagtatggagctgcccagttttggagtgtctggaattaatgaatcggccgacatgagcattggtgttacagtgataaaaaacaatatgataaacaacgaccttgggccagcaacagctcagatggctcttcagctattcatcaaggactacagatacacataccgatgccacagaggagacacgcaaatccaaacgaggagatcgttcgagctgaagaagctatgggaacaaacccgttcaaaggcaggactattggtttcagatggaggaccaaatctatacaatatccgaaatctccatattcctgaggtctgcttgaaatgggaattgatggatgaagactaccagggtagactgtgcaatcctctgaatccattcgtcagccatagggaaattgaatctgtcaacaatgctatagtaatgccagctcatggtccggccaagagtatggaatatgatgccgttgcaaccacacattcttggattcctaaaaggaatcgttccattctcaacacgagtcaaaggggaattcttgaggatgaacagatgtaccaaaagtgctgcaatctattcgagaaattctttcccagtagttcgtatcggagaccagttggaatttccagtatggtggaggccatggtgtctcgggcccgaattgacgcacgaattgatttcgagtctggaaggattaagaaagaagagtttgctgagatcatgaagatctgttccaccattgaagagctcagacggcaaaaatag
>gi|960312105|gb|KU143530.1|_Influenza_A_virus_(A/turtledove/Wuhan/HKBJ27/2015(H5N6))_segment_2_polymerase_PB1_(PB1)_and_PB1-F2_protein_(PB1-F2)_genes_complete_cds
atggatgtcaacccga---ctttacttttcttgaaagtgccagtgcaaaatgctataagtaccacattcccttatactggggaccctccatacagccatggaacagggacagggtacaccatggacacagtcaacagaacacaccaatattcagaaaagggggagtggacaacaaacacagagaccggggcaccccaactcaacccgattgatggaccattacctgaggataacgagcccagtggatatgcgcaaacagattgtgtgttagaagcaatggctttccttgaagaatcccacccaggaatctttgaaaattcgtgccttgaaacgatggaaattgtccaacaaacaagagtggacaaactgacccaaggtcgccagacttatgactggacattgaatagaaaccaaccggctgcaactgctttggccaacactatagaaatcttcagatcaaacggtctgacagcaaatgagtcgggacgcctaatagatttcctcaaggatgtgatggaatcaatggataagaaagaaatggagataacaacacatttccagagaaagagaagagtaagggacaacatgaccaagaagatggtaacgcaaagaacaatcggaaagaaaaaacaaaggctgaacaagaggagctacctgataagagcgctgacactgaacacaatgaccaaggatgcagaaagaggcaaattgaagaggcgtgcaattgcaacacccggaatgcaaatcagaggattcgtgtacttcgttgaaacactagcgaggagtatctgtgaaaaacttgagcaatctgaactcccagtcggagggaatgagaagaaagctaaactagcaaacgtcgtgaggaagatgatgaccaactcacaggatactgaactctcctttacaattactggggacaatacaaaatggaatgagaatcaaaatcctaggatgtttctggcaatgataacatacatcacaaggaaccagccagaatggtttcgaaatgttctaagcattgcccctataatgttttcaaacaaaatggcgaggctagggaaaggatacatgttcgaaagtaagagcatgaaattacgaacacaaataccagcagaaatgcttgcaaacattgaccttaaatacttcaatgaatcaacaaaaaagaaaattgagaagataagacctctattgatagatggtacagcctcattgagccctggaatgatgatgggcatgttcaacatgctgagtacagtcctaggggtttcaatcctaaatcttggacagaaaaggtacaccaaaacaacatattggtgggacgggctccaatcctctgatgatttcgctctcattataaatgccccgaatcatgaaggaatacaagcaggggtggataggttttatagaacttgtaaactagttgggatcaatatgagcaaaaagaagtcttacataaatcggacagggacatttgaattcacgagctttttctaccgctatggattcgtagccaatttcagtatggagctgcccagttttggagtgtctggaattaatgagtcggccgacatgagcattggtgttacagtgataaagaacaatatgataaacaacgaccttgggccagcaacagctcagatggctcttcagctattcatcaaggactacagatacacataccgatgccacaggggagatacgcaaatccaaacgaggagatcgttcgagctgaagaagctatgggaacagacccattcaaaggcaggactattggtttcagatggaggaccaaacctatacaacatccgaaatctccatattcctgaggtctgcttgaaatgggaattgatggatgaagactaccagggtagactgtgcaatcctctgaatccattcgtcagccatagggaaattgaatctgtcaacaatgctatagtaatgccagctcatggcccggccaagggtatggaatatgatgccgtagcaaccacacattcatggattcctaaaaggaatcgttccattctcaacacaagtcaaagggggattcttgaggatgaacagatgtaccaaaagtgctgcaatctattcgagaaattctttcccagtagttcgtatcggagaccagttggaatttccagtatggtggaggccatggtttctcgggctagaattgacgcacgaattgatttcgagtctggaaggattaagaaggaagagtttgctgagatcatgaagatctgttccaccattgaagagctcagacggcaaaaatag
>gi|960312082|gb|KU143531.1|_Influenza_A_virus_(A/turtledove/Wuhan/HKBJ43/2015(H5N6))_segment_2_polymerase_PB1_(PB1)_and_PB1-F2_protein_(PB1-F2)_genes_complete_cds
atggatgtcaacccga---ctttacttttcttgaaagtgccagtgcaaaatgctataagtaccacattcccttatactggggaccctccatacagccatggaacagggacagggtacaccatggacacagtcaacagaacacaccaatattcagaaaagggggagtggacaacaaacacagagaccggggcaccccaactcaacccgattgatggaccattacctgaggataacgagcccagtggatatgcgcaaacagattgtgtgttagaagcaatggctttccttgaagaatcccacccaggaatctttgaaaattcgtgccttgaaacgatggaaattgtccaacaaacaagagtggacaaactgacccaaggtcgccagacttatgactggacattgaatagaaaccaaccggctgcaactgctttggccaacactatagaaatcttcagatcaaacggtctgacagcaaatgagtcgggacgcctaatagatttcctcaaggatgtgatggaatcaatggataagaaagaaatggagataacaacacatttccagagaaagagaagagtaagggacaacatgaccaagaagatggtaacgcaaagaacaatcggaaagaaaaaacaaaggctgaacaagaggagctacctgataagagcgctgacactgaacacaatgaccaaggatgcagaaagaggcaaattgaagaggcgtgcaattgcaacacccggaatgcaaatcagaggattcgtgtacttcgttgaaacactagcgaggagtatctgtgaaaaacttgagcaatctgaactcccagtcggagggaatgagaagaaagctaaactagcaaacgtcgtgaggaagatgatgaccaactcacaggatactgaactctcctttacaattactggggacaatacaaaatggaatgagaatcaaaatcctaggatgtttctggcaatgataacatacatcacaaggaaccagccagaatggtttcgaaatgttctaagcattgcccctataatgttttcaaacaaaatggcgaggctagggaaaggatacatgttcgaaagtaagagcatgaaattacgaacacaaataccagcagaaatgcttgcaaacattgaccttaaatacttcaatgaatcaacaaaaaagaaaattgagaagataagacctctattgatagatggtacagcctcattgagccctggaatgatgatgggcatgttcaacatgctgagtacagtcctaggggtttcaatcctaaatcttggacagaaaaggtacaccaaaacaacatattggtgggacgggctccaatcctctgatgatttcgctctcattataaatgccccgaatcatgaaggaatacaagcaggggtggataggttttatagaacttgtaaactagttgggatcaatatgagcaaaaagaagtcttacataaatcggacagggacatttgaattcacgagctttttctaccgctatggattcgtagccaatttcagtatggagctgcccagttttggagtgtctggaattaatgagtcggccgacatgagcattggtgttacagtgataaagaacaatatgataaacaacgaccttgggccagcaacagctcagatggctcttcagctattcatcaaggactacagatacacataccgatgccacaggggagatacgcaaatccaaacgaggagatcgttcgagctgaagaagctatgggaacagacccattcaaaggcaggactattggtttcagatggaggaccaaacctatacaacatccgaaatctccatattcctgaggtctgcttgaaatgggaattgatggatgaagactaccagggtagactgtgcaatcctctgaatccattcgtcagccatagggaaattgaatctgtcaacaatgctatagtaatgccagctcatggcccggccaagggtatggaatatgatgccgtagcaaccacacattcatggattcctaaaaggaatcgttccattctcaacacaagtcaaagggggattcttgaggatgaacagatgtaccaaaagtgctgcaatctattcgagaaattctttcccagtagttcgtatcggagaccagttggaatttccagtatggtggaggccatggtttctcgggctagaattgacgcacgaattgatttcgagtctggaaggattaagaaggaagagtttgctgagatcatgaagatctgttccaccattgaagagctcagacggcaaaaatag
>gi|960312012|gb|KU143534.1|_Influenza_A_virus_(A/chicken/Wuhan/WHYJ01/2015(H5N6))_segment_2_polymerase_PB1_(PB1)_and_PB1-F2_protein_(PB1-F2)_genes_complete_cds
atggatgtcaacccga---ctttacttttcttgaaagtgccagtgcaaaatgctataagtaccacattcccttatactggggaccctccatacagccatggaacagggacagggtacaccatggacacagtcaacagaacacaccaatattcagaaaagggggagtggacaacaaacacagagaccggggcaccccaactcaacccgattgatggaccattacctgaggataacgagcccagtggatatgcgcaaacagattgtgtgttagaagcaatggctttccttgaagaatcccacccaggaatctttgaaaattcgtgccttgaaacgatggaaattgtccaacaaacaagagtggacaaactgacccaaggtcgccagacttatgattggacattgaatagaaaccaaccggctgcaactgctttggccaacactatagaaatcttcagatcaaacggtctgacagcaaatgagtcgggacgcctaatagatttcctcaaggatgtgatggaatcaatggataagaaagaaatggagataacaacacatttccagagaaagagaagagtaagggacaacatgaccaagaagatggtaacgcaaagaacaatcgggaagaaaaaacaaaggctgaacaagaggagctacctgataagagcgctgacactgaacacaatgaccaaggatgcagaaagaggcaaattgaagaggcgtgcaattgcaacacccggaatgcaaataagaggattcgtgtacttcgttgaaacactagcgaggagtatctgtgagaaacttgagcaatctggactcccagtcggagggaatgagaagaaagctaaactagctaacgtcgtgaggaagatgatgaccaactcacaggatactgaactctcctttacaattactggggacaatacaaaatggaatgagaatcaaaatcctaggatgtttctggcaatgataacatacatcacaaggaaccagccagaatggtttcgaaatgttctaagcattgcccctataatgttttcaaacaaaatggcgaggctagggaaaggatacatgttcgaaagtaagagcatgaagttacgaacacaaataccagcagaaatgcttgcaaacattgaccttaaatacttcaatgaatcaacaaaaaagaaaattgagaagataagacctctattgatagatggtacagcctcattgagccctggaatgatgatgggcatgttcaacatgctgagtacagtcctaggggtttcaatcctaaatcttggacagaaaaggtacaccaaaacaacatattggtgggacgggctccaatcctctgatgatttcgctctcattataaatgccccgaatcatgaaggaatacaagcaggggtggataggttttatagaacttgtaaactagttgggatcaatatgagcaaaaagaagtcttacataaatcggacagggacatttgaattcacgagctttttctaccgctatggattcgtagccaatttcagtatggagctgcccagttttggagtgtctggaattaatgagtcggccgacatgagcattggtgttacagtgataaagaacaatatgataaacaacgaccttgggccagcaacagctcagatggctcttcagctattcatcaaggactacagatacacataccgatgccacaggggagatacgcaaatccaaacgaggagatcgtttgagctgaagaagctatgggaacagacccattcaaaggcaggactattggtttcagatggaggaccaaacctatacaatatccgaaatctccatattcctgaggtctgcttgaaatgggaattgatggatgaagactaccagggtagactgtgcaatcctctgaatccattcgtcagccatagggaaattgaatctgtcaacaatgctatagtaatgccagctcatggccctgccaagggtatggaatatgatgccgtagcaaccacacattcatggattcctaaaaggaatcgttccattctcaacacaagtcaaagggggattcttgaggatgaacagatgtaccaaaagtgctgcaatctattcgagaaattctttcccagtagttcgtatcggagaccagttggaatttccagtatggtggaggccatggtttctcgggctagaattgacgcacgaattgatttcgagtctggaaggattaagaaggaagagtttgctgagatcatgaagatctgttccaccattgaagagctcagacggcaaaaatag
>gi|960311990|gb|KU143535.1|_Influenza_A_virus_(A/chicken/Wuhan/WHYJ02/2015(H5N6))_segment_2_polymerase_PB1_(PB1)_and_PB1-F2_protein_(PB1-F2)_genes_complete_cds
atggatgtcaacccga---ctttacttttcttgaaagtgccagtgcaaaatgctataagtaccacattcccttatactggggaccctccatacagccatggaacagggacagggtacaccatggacacagtcaacagaacacaccaatattcagaaaagggggagtggacaacaaacacagagaccggggcaccccaactcaacccgattgatggaccattacctgaggataacgagcccagtggatatgcgcaaacagattgtgtgttagaagcaatggctttccttgaagaatcccacccaggaatctttgaaaattcgtgccttgaaacgatggaaattgtccaacaaacaagagtggacaaactgacccaaggtcgccagacttatgattggacattgaatagaaaccaaccggctgcaactgctttggccaacactatagaaatcttcagatcaaacggtctgacagcaaatgagtcgggacgcctaatagatttcctcaaggatgtgatggaatcaatggataagaaagaaatggagataacaacacatttccagagaaagagaagagtaagggacaacatgaccaagaagatggtaacgcaaagaacaatcgggaagaaaaaacaaaggctgaacaagaggagctacctgataagagcgctgacactgaacacaatgaccaaggatgcagaaagaggcaaattgaagaggcgtgcaattgcaacacccggaatgcaaataagaggattcgtgtacttcgttgaaacactagcgaggagtatctgtgagaaacttgagcaatctggactcccagtcggagggaatgagaagaaagctaaactagctaacgtcgtgaggaagatgatgaccaactcacaggatactgaactctcctttacaattactggggacaatacaaaatggaatgagaatcaaaatcctaggatgtttctggcaatgataacatacatcacaaggaaccagccagaatggtttcgaaatgttctaagcattgcccctataatgttttcaaacaaaatggcgaggctagggaaaggatacatgttcgaaagtaagagcatgaagttacgaacacaaataccagcagaaatgcttgcaaacattgaccttaaatacttcaatgaatcaacaaaaaagaaaattgagaagataagacctctattgatagatggtacagcctcattgagccctggaatgatgatgggcatgttcaacatgctgagtacagtcctaggggtttcaatcctaaatcttggacagaaaaggtacaccaaaacaacatattggtgggacgggctccaatcctctgatgatttcgctctcattataaatgccccgaatcatgaaggaatacaagcaggggtggataggttttatagaacttgtaaactagttgggatcaatatgagcaaaaagaagtcttacataaatcggacagggacatttgaattcacgagctttttctaccgctatggattcgtagccaatttcagtatggagctgcccagttttggagtgtctggaattaatgagtcggccgacatgagcattggtgttacagtgataaagaacaatatgataaacaacgaccttgggccagcaacagctcagatggctcttcagctattcatcaaggactacagatacacataccgatgccacaggggagatacgcaaatccaaacgaggagatcgtttgagctgaagaagctatgggaacagacccattcaaaggcaggactattggtttcagatggaggaccaaacctatacaatatccgaaatctccatattcctgaggtctgcttgaaatgggaattgatggatgaagactaccagggtagactgtgcaatcctctgaatccattcgtcagccatagggaaattgaatctgtcaacaatgctatagtaatgccagctcatggccctgccaagggtatggaatatgatgccgtagcaaccacacattcatggattcctaaaaggaatcgttccattctcaacacaagtcaaagggggattcttgaggatgaacagatgtaccaaaagtgctgcaatctattcgagaaattctttcccagtagttcgtatcggagaccagttggaatttccagtatggtggaggccatggtttctcgggctagaattgacgcacgaattgatttcgagtctggaaggattaagaaggaagagtttgctgagatcatgaagatctgttccaccattgaagagctcagacggcaaaaatag
>gi|594704048|gb|KJ484607.1|_Influenza_A_virus_(A/duck/Hunan/747/2011(mixed))_segment_2_polymerase_PB1_(PB1)_and_PB1-F2_protein_(PB1-F2)_genes_complete_cds
atggatgtcaatccga---ctctacttttcttgaaagtgccagcgcaaaatgctataagtaccacattcccttatactggagaccctccatacagccatggaacagggacagggtacaccatggacacagtcaacagaacacaccaatattcagaaaagggggagtggacaacaaacacagagaccggagcaccccaactcaacccgattgatggaccattacctgaggataacgagcccagtgggtatgcacaaacagattgtgtattagaagcaatggctttccttgaagaatcccacccaggaatctttgaaaattcgtgtcttgaaacgatggaaattgtccaacaaacaagagtggacaaactgacccaaggtcgccagacttatgactggacattgaatagaaaccaaccggctgcaactgctttggccaacactatagaaattttcagatcaaacggtctgacagcaaatgaatcgggacggctgatagatttcctcaaggatgtgatggaatcaatggataaggaagaaatggagataacaacacatttccagagaaagagaagagtaagagacaacatgactaagaaaatggtaacgcaaagaacaatcgggaagaaaaaacaaaggctgaacaaaaggagctacctgataagagcgctgacactgaacacaatgaccaaggatgcagaaagaggcaaattgaagaggcgagcaattgcaacacccggaatgcaaatcagaggattcgtgtacttcgttgaaacactagcgaggagtatctgtgagaaacttgagcaatctggactcccagtcggagggaatgagaagaaagctaaactggcaaacgtcgtgaggaagatgatgaccaactcacaggatactgaactctcctttacaattactggggacaatacaaaatggaatgagaatcagaatcctaggatgtttctggcaatgataacgtacatcacaaggaaccagccagaatggtttcgaaatgttttaagcattgcccctataatgttttcaaacaaaatggcgagattagggaaaggatacatgttcgaaagtaagagcatgaagttacgaacacaaataccagcagaaatgcttgcaaacattgaccttaaatacttcaatgaattaacgaaaaggaaaattgagaagataagacccctattaatagatggtacagcctcattgagccctggaatgatgatgggcatgttcaacatgctgagtacagtcctaggagtttcaatcctgaatcttggacagaaaaggtacaccaaaaccacatactggtgggacgggctccaatcctctgatgatttcgctctcattgtaaatgccccgaatcatgaaggaatacaagcaggggtagataggttttataggacttgtaaactagttgggataaatatgagcaagaagaagtcttacataaatcggacagggacatttgaattcacgagctttttctaccgctatggattcgtagccaatttcagtatggagctgcccagttttggagtgtctggaattaatgaatcggccgacatgagcattggtgttacagtgataaaaaacaatatgataaacaacgaccttgggccagcaacagctcagatggctcttcagctattcatcaaggactacagatacacataccgatgccacagaggagacacgcaaatccaaacgaggagatcgttcgagctgaagaagctatgggaacaaacccgttcaaaggcaggactattggtttcagatggaggaccaaatctatacaatatccgaaatctccatattcctgaggtctgcttgaaatgggaattgatggatgaagactaccagggtagactgtgcaatcctctgaatccattcgtcagccatagggaaattgaatctgtcaacaatgctatagtaatgccagctcatggtccggccaagagtatggaatatgatgccgttgcaaccacacattcttggattcctaaaaggaatcgttccattctcaacacgagtcaaaggggaattcttgaggatgaacagatgtaccaaaagtgctgcaatctattcgagaaattctttcccagtagttcgtatcggagaccagttggaatttccagtatggtggaggccatggtgtctcgggcccgaattgacgcacgaattgatttcgagtctggaaggattaagaaagaagagtttgctgagatcatgaagatctgttccaccattgaagagctcagacggcaaaaatag
>gi|404351885|gb|JX534595.1|_Influenza_A_virus_(A/wild_duck/Fujian/2/2011(H5N1))_segment_2_polymerase_PB1_(PB1)_and_PB1-F2_protein_(PB1-F2)_genes_complete_cds
atggatgtcaacccga---ctttacttttcttgaaagtgccagtgcaaaatgctataagtaccacattcccttatactggagaccctccatacagccatggaacagggacagggtacaccatggacacagtcaacagaacacaccaatattcagaaaagggggagtggacaacaaacacagagaccggagcaccccaactcaacccgattgatggaccattacctgaggataacgagcccagtgggtatgcacaaacagattgtgtattagaagcaatggctttccttgaagaatcccacccaggaatctttgaaaattcgtgtcttgaaacgatggaaattgtccaacaaacaagagtggacaaactgacccaaggtcgccagacttatgactggacattgaatagaaaccaaccggctgcaactgctttggccaacactatagaaattttcagatcaaacggtctgacagcaaatgagtcgggacggctgatagatttcctcaaggatgtgatggaatcaatggacaaggaagaaatggagataacaacacatttccagagaaagagaagagtaagagacaacatgaccaaggaaatggtaacgcaaagaacaatcgggaagaaaaaacaaaggctgaacaaaaggagctacctgataagagcgctgacactgaacacaatgaccaaggatgcagaaagaggcaaattgaagaggcgagcaattgcaacacccggaatgcaaatcagagggttcgtgtacttcgttgaaacactggcgaggagtatctgtgagaaacttgagcaatctggactcccagtcggagggaatgagaagaaagctaaactagcaaacgtcgtgaggaagatgatgaccaactcacaggatactgaactctcctttacaattactggggacaatacaaaatggaatgagaatcaaaatcctaggatgtttctggcaatgataacgtacatcacaaggaaccagccagaatggtttcgaaatgttttaagcattgcccctataatgttttcaaacaaaatggcgaggctaggaaaaggatacatgttcgaaagtaagagcatgaagttacgaacacaaataccagcagaaatgcttgcaaacattgaccttaaatacttcaatgaattaacgaaaaagaaaattgagaagataagacctctattaatagatggtacagcctcattgagccctggaatgatgatgggcatgttcaacatgctgagtacagtcctaggagtttcaatcctgaatcttggacagaaaaggtacaccaaaaccacatattggtgggacgggctccaatcctctgatgatttcgctctcattgtaaatgccccgaatcatgaaggaatacaagcaggggtggataggttttataggacttgtaaactagttgggataaatatgagcaagaagaagtcttacataaatcggacaggaacatttgaattcacgagctttttctaccgctatggattcgtagccaatttcagtatggagctgcccagttttggagtgtctggaattaatgaatcggccgacatgagcattggtgttacagtgataagaaacaatatgataaacaacgaccttgggccagcaacagctcagatggctcttcagctgttcatcaaggactacagatacacataccgatgccacagaggagatacgcaaatccaaacgaggaggtcattcgagctgaagaagctatgggaacaaacccgttcaaaggcaggactattggtttcagatggaggaccaaatctatacaatatccgaaatctccatattcctgaggtttgcttgaaatgggaattgatggatgaagactaccagggtagactgtgcaatcctctgaatccattcgtcagccatagggaaattgaatctgtcaacaatgctatagtaatgccagctcatggtccggccaagagtatggaatatgatgccgttgcaaccacacattcatggattcctaaaaggaatcgctccattctcaacacgagtcaaaggggaattcttgaggatgaacagatgtaccaaaagtgctgcaatctattcgagaaattctttcccagtagttcgtatcggagaccagttggaatttccagtatggtggaggccatggtgtctcgggctcgaattgacgcacgaattgatttcgagtctggaaggattaagaaagaagagcttgctgagatcatgaagatctgttccaccattgaagagctcagacggcaaagatag
>gi|960311898|gb|KU143526.1|_Influenza_A_virus_(A/turtledove/Wuhan/WHBJ26/2014(H5N6))_segment_2_polymerase_PB1_(PB1)_and_PB1-F2_protein_(PB1-F2)_genes_complete_cds
atggatgtcaacccga---ctttacttttcttgaaagtgccagtgcaaaatgctataagtaccacattcccttatactggggaccctccatacagccatggaacagggacagggtacaccatggacacagtcaacagaacacaccaatattcagaaaagggggagtggacaacaaacacagagaccggggcaccccaactcaacccgattgatggaccattacctgaggataacgagcccagtggatatgcgcaaacagattgtgtgttagaagcaatggctttccttgaagaatcccayccaggaatctttgaaaattcgtgccttgaaacgatggaaattgtccaacaaacaagagtggacaaactgacccaaggtcgccagacttatgactggacattgaatagaaaccaaccggctgcaactgctttggccaacactatagaaatcttcagatcaaacggtctgacagcaaatgagtcgggacgcctaatagatttcctcaaggatgtgatggaatcaatggataagaaagaaatggagataacaacacatttccagagaaagagaagagtaagggacaacatgaccaagaagatggtaacgcaaagaacaatcggaaagaaaaaacaaaggctgaacaagaggagctacctgataagagcgctgacactgaacacaatgaccaaggatgcagaaagaggcaaattgaagaggcgtgcaattgcaacacccggaatgcaaataagaggattcgtgtacttcgttgaaacactagcgaggagtatctgtgagaaacttgagcaatctggactcccagtcggagggaatgagaagaaagctaaactagcaaacgtcgtgaggaagatgatgaccaactcacaggatactgaactctcctttacaattactggggacaatacaaaatggaatgagaatcaaaatcctaggatgtttctggcaatgataacatacatcacaaggaaccagccagaatggtttcgaaatgttctaagcattgcccctataatgttttcaaacaaaatggcgaggctagggaaaggatacatgttcgaaagtaagagcatgaaattacgaacacaaataccagcagaaatgcttgcaaacattgaccttaaatacttcaatgaatcaacaaaaaagaaaattgagaagataagacctctattgatagatggtacagcctcattgagccctggaatgatgatgggcatgttcaacatgctgagtacagtcctaggggtttcaatcctaaatcttggacagaaaaggtacaccaaaacaacatattggtgggacgggctccaatcctctgatgatttcgctctcattataaatgccccgaatcatgaaggaatacaagcaggggtggataggttttatagaacttgtaaactagttgggatcaatatgagcaaaaagaagtcttacataaatcggacagggacatttgaattcacgagctttttctaccgctatggattcgtagccaatttcagtatggagctgcccagttttggagtgtctggaattaatgagtcggccgacatgagcattggtgttacagtgataaagaacaatatgataaacaacgaccttgggccagcaacagctcagatggctcttcagctattcatcaaggactacagatacacataccgatgccacaggggagatacgcaaatccaaacgaggagatcgttcgagctgaagaagctatgggaacagacccattcaaaggcaggactattggtttcagatggaggaccaaacctatacaacatccgaaatctccatattcctgaggtctgcttgaaatgggaattgatggatgaagactaccagggtagactgtgcaatcctctgaatccattcgtcagccatagggaaattgaatctgtcaacaatgctatagtaatgccagctcatggcccggccaagggtatggaatatgatgccgtagcaaccacacattcatggattcctaaaaggaatcgttccattctcaacacaagtcaaagggggattcttgaggatgaacagatgtaccaaaagtgctgcaatctattcgagaaattctttcccagtagttcgtatcggagaccagttggaatttccagtatggtggaggccatggtttctcgggctagaattgacgcacgaattgatttcgagtctggaaggattaagaaggaagagtttgctgagatcatgaagatctgttccacaattgaagagctcagacggcaaaaatag
>gi|823854796|gb|KR732511.1|_Influenza_A_virus_(A/chicken/Vietnam/NCVD-421/2010(H5N1))_segment_2_polymerase_PB1_(PB1)_and_PB1-F2_(PB1-F2)_genes_complete_cds
atggatgtcaacccga---ctttacttttcttgaaagtgccagtgcaaaatgctataagtaccacattcccttatactggagaccctccatacagccatggaacagggacagggtacaccatggacacagtcaacagaacacaccaatattcagaaaagggggagtggacaacaaacacagagaccggagcaccccaactcaacccgattgatggaccactacctgaggataacgagcccagtgggtatgcacaaacagattgtgtattggaagcaatggctttccttgaagaatcccacccaggaatctttgaaaattcgtgtcttgaaacgatggaaattgttcaacaaacaagagtggacaaactgactcaaggtcgccagacttatgactggacattgaatagaaaccaaccggctgcaactgctttggccaacactatagaaattttcagatcaaacggtctgacagcaaatgaatcgggacggctgatagatttcctcaaggacgtgatggaatcaatggataaggaagaaatggagataacaacacatttccagagaaagagaagagtaagggacaacatgaccaagaaaatggtaacgcaaagaacaatcgggaagaaaaaacaaaggctgaacaaaaggagctacctgataagagcgctgacactgaacacaatgaccaaggatgcagaaagaggcaaattgaagaggcgagcaattgcaacacccggaatgcaaatcagaggattcgtgtacttcgttgaaacactagcaaggagtatctgtgagaaacttgagcaatctggactcccagtcggagggaatgagaagaaagctaaactggcaaacgtcgtgaggaagatgatgaccaactcacaggatactgaactctcctttacaattactggggacaatacaaaatggaatgagaatcaaaatcctaggatgtttctggcaatgataacgtacatcacaaggaaccagccagaatggtttcgaaatgtcttaagcattgcccctataatgttctcaaacaagatggcgagattagggaaaggatacatgttcgaaagtaagagcatgaagttacgaacacaaataccagcagaaatgcttgcaaacattgacctcaaatacttcaatgaaataacgaaaaagaaaattgagaagataagacctctattaatagatggtacagcctcattgagccctggaatgatgatgggcatgttcaacatgctgagtacagtcctaggagtttcaatcctgaatcttggacagaaaaggtacaccaaaaccacatattggtgggacgggctccaatcctctgatgatttcgctctcattgtaaatgcaccgaatcatgaaggaatacaagcaggggtggatagattttataggacttgtaaactagttgggatcaatatgagcaagaagaagtcttacataaatcggacagggacatttgaattcacgagctttttctaccgctatggattcgtagccaatttcagtatggagctgcccagttttggagtgtctggaattaatgaatcggccgacatgagcgttggtgttacagtgataaagaacaatatgataaacaacgaccttgggccagcaacagctcagatggctcttcagctattcatcaaggactacagatacacataccgatgccacagaggagatacgcaaatccaaacgaggagatcattcgagctgaagaagctatgggaacaaacccgttcaaaggcaggactgttggtttcagatggaggaccaaatctatacaatatccgaaatctccatattcctgaggtctgcttgaaatgggaattgatggatgaagactaccagggcagactgtgcaatcctctgaatccattcgtcagccatagggaaattgaatcagtcaacaatgctatagtaatgccagctcatggcccggccaagagtatggaatatgatgccgttgcaaccacacattcatggattcctaaaaggaatcgttccattctcaacacgagtcaaaggggaattcttgaggatgaacagatgtaccaaaagtgctgcaatctattcgagaaattctttcccagtagttcgtatcggaggccagttggaatttccagtatggtggaggccatggtgtctcgggctcgaattgacgcacgaattgatttcgagtctggaaggattaagaaagaagagtttgctgagatcatgaagatctgttccaccattgaagagctcagacggcaaaaatag
>gi|730044046|gb|KP097857.1|_Influenza_A_virus_(A/duck/Vietnam/NCVD-KA309/2012(H5N1))_segment_2_polymerase_PB1_(PB1)_and_PB1-F2_protein_(PB1-F2)_genes_complete_cds
atggatgtcaatccga---ctttacttttcttgaaagtgccagtgcaaaatgctataagtaccacattcccttatactggagaccctccatacagccatggaacagggacaggatacaccatggacacagtcaacagaacacaccaatattcagaaaagggggagtggacaacaaacacagagaccggagcaccccaactcaacccgatcgatggaccattacctgaggataacgagcccagtgggtatgcacaaacagattgtgtattagaagcaatggctttccttgaagaatcccacccaggaatctttgaaaattcgtgtcttgaaacgatggaaattgtccaacaaacaagagtggacaaactaacccaaggtcgccagacttatgactggacattgaatagaaaccaaccggctgcaactgctttggccaacactatagaaattttcagatcaaacggtctgacagcaaatgaatcgggacggctgatagatttcctcaaggatgtgatggaatcaatggataaggaagaaatggagataacaacacatttccagagaaagagaagagtaagagacaacatgaccaagaaaatggtaacgcaaagaacaatcgggaagaaaaaacaaaggctgaacaaaaggagctacctgataagagcgctgacgctgaacacaatgaccaaggatgcagaaagaggcaaactgaagaggcgagcaattgcaacacccggaatgcaaatcagaggattcgtgtacttcgttgaaacactagcgaggagtatctgtgagaaacttgagcaatctggactcccagtcggagggaatgagaagaaagctaaactggcaaacgttgtgaggaagatgatgaccaactcacaggatactgaactctcctttacaattactggggacaacacaaaatggaatgagaatcaaaatcctaggatgtttctggcaatgataacgtacatcacaaggaaccagccagaatggtttcgaaatgttctaagcattgcccctataatgttttcaaacaaaatggcgagactagggaaaggatacatgttcgaaagtaagagcatgaagttacgaacacaaataccagcagaaatgcttgcaaacattgaccttaaatacttcaatgaattaacgaaaaggaaaattgagaagataagacctctattaatagatggtacagcctcattgagccctggaatgatgatgggcatgttcaacatgctgagtacagtcctaggagtttcaatcctgaatcttggacagaaaaggtacaccaaaaccacatattggtgggacgggctccaatcctctgatgatttcgctctcattgtaaatgccccgaatcatgaaggaatacaagcaggggtagataggttttataggacttgtaaactagttgggataaatatgagcaagaagaagtcttacataaatcggacagggacatttgaattcacgagctttttctaccgctatggattcgtagccaatttcagtatggagctgcccagttttggagtgtctggaattaatgaatcggccgacatgagcattggtgttacagtgataaaaaacaatatgataaacaacgaccttgggccagcaacagctcagatggctcttcagctattcatcaaggactacagatacacataccgatgccacagaggagacacgcaaatccaaacgaggagatcattcgagctgaagaagctatgggaacaaacccgttcaaaggcaggactattggtttcagatggaggaccaaatctatacaatatccgaaatctccatattcctgaggtctgcttgaaatgggaattgatggatgaagactaccagggtagactgtgcaatcctctgaatccattcgtcagccatagggaaattgaatctgtcaacaatgctatagtaatgccagctcatggtccggccaagagtatggaatatgatgccgttgcaaccacacattcttggattcctaaaaggaatcgttccattctcaacacgagtcaaaggggaattcttgaggatgaacagatgtaccaaaagtgttgcaatctattcgagaaattctttcccagtagttcgtatcggagaccagttggaatttccagtatggtggaggctatggtgtctcgggcccgaattgacgcacgaattgatttcgagtccggaaggattaagaaagaagagtttgctgagatcatgaagatctgttccaccattgaagagctcagacggcaaaaatag
>gi|730044022|gb|KP097849.1|_Influenza_A_virus_(A/duck/Vietnam/NCVD-KA25/2011(H5N1))_segment_2_polymerase_PB1_(PB1)_and_PB1-F2_protein_(PB1-F2)_genes_complete_cds
atggatgtcaatccga---ctttacttttcttgaaagtgccagtacaaaacgctataagtaccacattcccttatactggagaccctccatacagccatggaacagggacagggtacaccatggacacagtcaacagaacacaccaatattcagaaaagggggaatggacaacaaacacagagaccggagcaccccaactcaacccgattgacggaccattacctgaggataacgagcccagtgggtatgcacaaacagattgtgtattagaagcaatggctttccttgaagaatcccatccaggaatctttgaaaattcgtgtcttgaaacgatggaaattgtccaacaaacaagagtggacaaactgacccaaggtcgccagacttatgactggacattgaatagaaaccaaccggccgcaactgctttggccaacactatagaaattttcagatcaaacggtctgacagcaaatgaatcgggacggctgatagatttcctcaaggatgtgatggaatcaatggataaggaagaaatggagataacaacacatttccaaagaaagagaagagtaagggacaacatgaccaagaaaatggtaacgcaaagaacaatcgggaagaaaaaacaaaggctgaacaaaaggagctacctgataagagcgctgacactgaacacaatgaccaaagatgcagaaagaggcaaattgaagaggcgagcaattgcaacacccggaatgcaaatcagaggattcgtgtacttcgttgaaacactagcgaggagtatctgtgagaaacttgagcaatctggactcccagtcggagggaatgagaagaaagctaaactggcaaacgtcgtgaggaagatgatgaccaactcacaggatactgaactctcctttacaattactggggacaatacaaaatggaatgagaatcaaaatcctaggatgtttctggcaatgataacgtacatcacaaggaaccagccagaatggtttcgaaatgttttaagcattgcccctataatgttttcaaacaaaatggcgagactagggaaaggatacatgttcgaaagtaagagcatgaaattacgaacacaaataccagcagaaatgcttgcaaacattgaccttaaatatttcaacgaattaacgaaaaagaaaattgagaagataagacctctattaatagatggtacagcctcattgagccctggaatgatgatgggcatgttcaacatgctgagtacagttctaggagtttcaatcctgaatcttggacagaaaaggtacaccaaaaccacatattggtgggacgggctccaatcctctgatgatttcgctctcattgtaaatgccccgaatcatgaaggaatacaagcaggggtggataggttttataggacttgtaaactagttgggataaatatgagcaagaagaagtcatacataaatcggacagggacatttgaattcacgagctttttctaccgctatggattcgtagccaatttcagtatggagctgcccagttttggagtgtctggaattaatgaatcggccgacatgagcattggtgttacagtgataaagaacaatatgataaacaacgatcttgggccagcaacagctcagatggctcttcagctattcatcaaggactacagatacacataccgatgccacagaggagatacgcaaatccaaacgaggagatcattcgagctgaagaagctatgggaacaaacccgttcaaaggcaggactattggtttcagatggaggaccaaatctatacaatatccgaaatctccatattcctgaggtctgcttgaaatgggaattgatggatgaagactaccagggtagactgtgcaatcctctgaatccattcgtcagccatagggaaattgaatctgtcaacaatgctatagtaatgccagctcatggtccggccaagagtatggaatatgatgccgttgcaaccacacattcatggattcctaaaaggaatcgttccattctcaacacgagtcaaaggggaatccttgaggatgaacagatgtaccaaaagtgctgcaatctattcgagaaattctttcccagtagttcgtatcggagaccagttggaatttccagtatggtggaggccatggtgtctcgggctcgaattgacgcacgaattgatttcgagtctggaaggattaagaaagaagagtttgctgagatcatgaagatctgttccaccattgaggagctcagacggcaaaaatag
>gi|404351904|gb|JX534587.1|_Influenza_A_virus_(A/wild_duck/Fujian/1/2011(H5N1))_segment_2_polymerase_PB1_(PB1)_and_PB1-F2_protein_(PB1-F2)_genes_complete_cds
atggatgtcaacccga---ctttacttttcttgaaagtgccagtgcaaaatgctatatgtaccacattcccttatactggagaccctccatacagccatggaacagggacagggtacaccatggacacagtcaacagaacacaccaatattcagaaaagggggagtggacaacaaacacagagaccggagcaccccaactcaacccgattgatggaccattacctgaggataacgagcccagtgggtatgcacaaacagattgtgtattagaagcaatggctttccttgaagaatcccacccaggaatctttgaaaattcgtgtcttgaaacgatggaaattgtccaacaaacaagagtggacaaactgacccaaggtcgccagacttatgactggacattgaatagaaaccaaccggctgcaactgctttggccaacactatagaaattttcagatcaaacggtctgacagcaaatgagtcgggacggctgatagatttcctcaaggatgtgatggaatcaatggacaaggaagaaatggagataacaacacatttccagagaaagagaagagtaagagacaacatgaccaagaaaatggtaacgcaaagaacaatcgggaagaaagaacaaaggctgaacaaaaggagctacctgataagagcgctgacactgaacacaatgaccaaggatgcagaaagaggcaaattgaagaggcgagcaattgcaacacccggaatgcaaatcagagggttcgtgtacttcgttgaaacactggcgaggagtatctgtgagaaacttgagcaatctggactcccagtcggagggaatgagaagaaagctaaactagcaaacgtcgtgaggaagatgatgaccaactcacaggatactgaactctcctttacaattactggggacaatacaaaatggaatgagaatcaaaatcctaggatgtttctggcaatgataacgtacatcacaaggaaccagccagaatggtttcgaaatgttttaagcattgcccctataatgttttcaaacaaaatggcgaggctaggaaaaggatacatgttcgaaagtaagagcatgaagttacgaacacaaataccagcagaaatgcttgcaaacattgaccttaaatacttcaatgaattaacgaaaaagaaaattgagaagataagacctctattaatagatggtacagcctcattgagccctggaatgatgatgggcatgttcaacatgctgagtacagtcctaggagtttcaatcctgaatcttggacagaaaaggtacaccaaaaccacatattggtgggacgggctccaatcctctgatgatttcgctctcattgtaaatgccccgaatcatgaaggaatacaagcaggggtggataggttttataggacttgtaaactagttgggataaatatgagcaagaagaagtcttacataaatcggacaggaacatttgaattcacgagctttttctaccgctatggattcgtagccaatttcagtatggagctgcccagttttggagtgtctggaattaatgaatcggccgacatgagcattggtgttacagtgataagaaacaatatgataaacaacgaccttgggccagcaacagctcagatggctcttcagctgttcatcaaggactacagatacacataccgatgccacagaggagatacgcaaatccaaacgaggaggtcattcgagctgaagaagctatgggaacaaacccgttcaaaggcaggactattggtttcagatggaggaccaaatctatacaatatccgaaatctccatattcctgaggtttgcttgaaatgggaattgatggatgaagactaccagggtagactgtgcaatcctctgaatccattcgtcagccatagggaaattgaatctgtcaacaatgctatagtaatgccagctcatggtccggccaagagtatggaatatgatgccgttgcaaccacacattcatggattcctaaaaggaatcgctccattctcaacacgagtcaaaggggaattcttgaggatgaacagatgtaccaaaagtgctgcaatctattcgagaaattctttcccagtagttcgtatcggagaccagttggaatttccagtatggtggaggccatggtgtctcgggctcgaattgacgcacgaattgatttcgagtctggaaggattaagaaagaagagcttgctgagatcatgaagatctgttccaccattgaagagctcagacggcaaagatag
>gi|728605684|gb|KP090437.1|_Influenza_A_virus_(A/chicken/Jiangxi/NCDZT1123/2014(H5N6))_segment_2_polymerase_PB1_(PB1)_and_PB1-F2_protein_(PB1-F2)_genes_complete_cds
atgaatggattctcga---ctttacttttcttgaaagtgccagtgcaaaatgctataagtaccacattcccttatactggggaccctccatacagccatggaacagggacagggtacaccatggacacagtcaacagaacacaccaatattcagaaaagggggagtggacaacaaacacagagaccggggcaccccaactcaatccgattgatggaccattacctgaggataacgagcccagtgggtatgcgcaaacagattgtgtgttagaagcaatggctttccttgaagaatcccacccaggaatctttgaaaattcgtgccttgaaacgatggaaattgtccaacaaacaagagtggacaaactgacccaaggtcgccagacttatgactggacattgaatagaaaccaaccggctgcaactgctttggccaacactatagaaatcttcagatcaaacggtctgacagcaaatgagtcgggacgcctaatagatttcctcaaggatgtgatggaatcaatggataaagaagaaatggagataacaacacatttccagagaaagagaagagtaagggacaacatgaccaagaagatgataacgcaaagaacaatcgggaagaaaaaacaaaggctgaacaagaggagctatctgataagagcgctgacactgaacacaatgaccaaggatgcagaaagaggcaaattgaagaggcgtgcaattgcaacacccggaatgcaaatcagaggattcgtgtacttcgttgaaacactagcgaggagtatctgtgagaaacttgagcaatctggactcccagtcggagggaatgagaagaaagctaaactggcaaatgtcgtgaggaagatgatgaccaactcacaggatactgaactctcctttacaattactggggacaatacaaaatggaatgagaatcaaaatcctaggatgtttctggcaatgataacgtacatcacaaggaaccagccagaatggtttcgaaatgttctaagcattgcccctataatgttttcaaacaaaatggcgaggctagggaaaggatacatgttcgaaagtaagagcatgaagttacgaacacaaataccagcagaaatgcttgcaaacattgaccttaaatacttcaatgaatcaacaaaaaagaaaagtgagaagataagacctctattaatagatggtacagcctcattgagccctggaatgatgatgggcatgttcaacatgctgagtacagtcctaggggtttcaatcctaaatcttggacagaaaagatacaccaaaaccacatattggtgggacgggctccaatcctctgatgatttcgctctcattataaatgccccgaatcatgaaggaatacaagcaggggtggataggttttatagaacttgtaaactagttgggatcaatatgagcaagaaaaagtcttacataaatcggacagggacatttgaattcacgagctttttctaccgctatggattcgtagccaatttcagtatggagctgcccagttttggagtgtctggaattaatgagtcggccgacatgagcattggtgttacagtgataaagaacaatatgataaataacgaccttgggccagcaacagctcaaatggctcttcagctattcatcaaggactacagatacacataccgatgccacaggggagatacgcaaatccaaacaaggagatcattcgagctaaagaagctatgggaacaaacccgttcaaaggcaggactattggtttcagatggaggaccaaacctatacaatatccgaaatctccatattcccgaggtctgcttgaaatgggaattaatggatgaagactatcagggtagactgtgcaatcctctgaatccattcgtcagccatagggaaattgaatctgtcaacaatgctatagtaatgccagctcatggcccggccaagggtatggaatatgatgccgtagcaaccacacattcatggattcctaaaaggaatcgttccattctcaacacaagtcaaaggggaattcttgaggatgaacagatgtaccaaaagtgctgcaatctattcgagaagttctttcccagtagttcgtatcggagaccagttggaatttccagtatggtggaggccatggtttctcgggctagaattgacgcacgaattgatttcgagtctggaaggattaagaaagaagagtttgctgagatcatgaagatctgttccaccattgaagagctcagacggcaaaaatag
>gi|516525801|gb|CY146706.1|_Influenza_A_virus_(A/duck/Hunan/S4234/2011(H5N1))_polymerase_PB1_(PB1)_and_PB1-F2_protein_(PB1-F2)_genes_complete_cds
atggatgtcaatccga---ctttacttttcttgaaagtgccagtgcaaaacgctataagtaccacattcccttatactggagaccctccatacagccatggaacagggacagggtacaccatggacacagtcaacagaacacaccaatattcagaaaagggggagtggacaacaaacacagagaccggagcaccccaactcaatccgattgatggaccattacctgaggataacgagcccagtgggtatgcacaaacagattgtgtattagaagcaatggctttccttgaagaatcccacccaggaatctttgaaaattcgtgtcttgaaacgatggaaattgtccaacaaacaagagtggacaaactgacccaaggtcgccagacttatgactggacattgaatagaaaccaaccggctgcaactgctttggccaacactatagaaattttcagatcaaacggtctgacagcaaatgaatcgggacggctgatagatttcctcaaggatgtgatggaatcaatggataaggaagaaatggagataacaacacatttccagagaaagagaagagtaagagacaacatgactaagaaaatggtaacgcaaagaacaatcgggaagaaaaaacaaaggctgaacaaaaggagctacctgataagagcgctgacactgaacacaatgaccaaggatgcagaaagaggcaaattgaagaggcgagcaattgcmwcacccggaatgcagatcagaggattcgtgtacttcgttgaaacactagcgaggagtatctgtgagaaacttgagcaatctggactcccagtcggagggaatgagaagaaagctaaactggcaaacgtcgtgaggaagatgatgaccaactcacaggatactgaactctcctttacaattactggggacaatacaaaatggaatgagaatcaaaatcctaggatgtttctggcaatgataacgtacatcacaaggaaccagccagaatggtttcgaaatgttttaagcattgcccctataatgttttcaaacaaaatggcgagattagggaaaggatacatgttcgaaagtaagagcatgaagttacgaacacaaataccagcagaaatgcttgcaaacattgaccttaaatacttcaatgaattaacgaaaaggaaaattgagaagataagacccctattaatagatggtacagcctcattgagccctggaatgatgatgggcatgttcaacatgctgagtacagtcctaggagtttcaatcctgaatcttggacagaaaaggtataccaaaaccacatattggtgggacgggctccaatcctctgatgatttcgctctcattgtaaatgccccgaatcatgaaggaatacaagcaggggtagataggttttataggacttgtaaactagttgggataaatatgagcaagaagaagtcttacataaatcggacagggacatttgaattcacgagctttttctaccgctatggattcgtagccaatttcagtatggagctgcccagttttggagtgtctggaattaatgaatcggccgacatgagcattggtgttacagtgataaaaaacaatatgataaacaacgaccttgggccagcaacagctcagatggctcttcagctattcatcaaggactacagatacacataccgatgccacagaggagacacgcaaatccaaacgaggagatcattcgagctgaagaagctatgggaacaaacccgttcaaaggcaggactattggtttcagatggaggaccaaatctatacaatatccgaaatctccatattcctgaggtctgcttgaaatgggaattgatggatgaagactaccagggtagactgtgcaatcctctgaatccattcgtcagccatagggaaattgaatctgttaacaatgctatagtaatgccagctcatggtccggccaagagtatggaatatgatgccgttgcaaccacacattcttggattcctaaaaggaatcgttccattctcaacacgagtcaaaggggaattcttgaggatgaacagatgtaccaaaagtgctgcaatctattcgagaaattcttccccagtagttcgtatcggagaccagttggaatttccagtatggtggaggccatggtgtctcgggcccgaattgacgcacgaattgatttcgagtctggaaggattaagaaagaagagtttgctgagatcatgaagatctgttccaccattgaagagctcagacggcaaaaatag
>gi|823852619|gb|KR732458.1|_Influenza_A_virus_(A/chicken/Vietnam/NCVD-398/2010(H5N1))_segment_2_polymerase_PB1_(PB1)_and_PB1-F2_(PB1-F2)_genes_complete_cds
atggatgtcaacccga---ctttacttttcttgaaagtgccagtgcaaaatgctataagtaccacattcccttatactggagaccctccatacagccatggaacagggacagggtataccatggacacagtcaacagaacacaccaatattcagaaaagggggagtggacaacaaacacagagaccggagcaccccaactcaacccgattgatggaccactacctgaggataacgagcccagtgggtatgcacaaacagattgtgtattggaagcaatggctttccttgaagaatcccacccaggaatctttgaaaattcgtgtcttgaaacgatggaaattgttcaacaaacaagagtggacaaactgacccaaggtcgccagacttatgactggacattgaatagaaaccaaccggctgcaactgctttggccaacactatagaaattttcagatcaaacggtctgacagcaaatgaatcgggacggctgatagatttcctcaaggacgtgatggaatcaatggataaggaagaaatagagataacaacacatttccagagaaagagaagagtaagggacaacatgaccaagaaaatggtaacgcaaagaacaatcgggaagaaaaaacaaaggctgaacaaaaggagctacctgataagagcgctgacactgaacacaatgaccaaggatgcagaaagaggcaaattgaagaggcgagcaattgcaacacccggaatgcaaatcagaggattcgtgtacttcgttgaaacactagcgaggagtatctgtgagaaacttgagcaatctggactcccagtcggagggaatgagaagaaagctaaactggcaaacgtcgtgaggaagatgatgaccaactcacaggatactgaactctcctttacaattactggggacaatacaaaatggaatgagaatcaaaatcctaggatgtttctggcaatgataacgtacatcacaaggaaccagccagaatggtttcgaaatgtcttaagcattgcccctataatgttctcaaacaagatggcgagattagggaaaggatacatgttcgaaagtaagagcatgaagttacgaacacaaataccagcagaaatgcttgcaaacattgacctcaaatacttcaatgaaataacgaaaaagaaaattgagaagataagacctctattaatagatggtacagcctcattgagccctggaatgatgatgggcatgttcaacatgctgagtacagtcctaggagtttcaatcctgaatcttggacagaaaaggtacaccaaaaccacatattggtgggacgggctccaatcctctgatgatttcgctctcattgtaaatgcaccgaatcatgaaggaatacaagcaggggtggatagattttataggacttgtaaactagttgggatcaatatgagcaagaagaagtcttacataaatcggacagggacatttgaattcacgagctttttttaccgctatggattcgtagccaatttcagtatggagctgcccagttttggagtggctggaattaatgaatcggccgacatgagcattggtgttacagtgataaagaacaatatgataaacaacgaccttggaccagcaacagctcagatggctcttcagctattcatcaaggactacagatacacataccgatgccacagaggagatacgcaaatccaaacgaggagatcattcgagctgaagaagctatgggaacaaacccgttcaaaggcaggactgttggtttcagatggaggaccaaatctatacaatatccgaaatctccatattcctgaggtctgcttgaaatgggaattgatggatgaagactaccagggcagactgtgcaatcctctgaatccattcgtcagccatagggaaattgaatctgtcaacaatgctatagtaatgccagctcatggcccggccaagagtatggagtatgatgccgttgcaaccacacattcatggattcctaaaaggaatcgttccattctcaacacgagtcaaaggggaattcttgaggatgaacagatgtaccaaaagtgctgcaatctattcgagaaattctttcccagtagttcgtatcggaggccagttggaatttccagtatggtggaggccatggtgtctcgggctcgaattgacgcacgaattgatttcgagtctggaaggattaagaaagaagagtttgctgagatcatgaagatctgttccaccattgaagagctcagacggcaaaaatag
>gi|511105891|gb|KF042282.1|_Influenza_A_virus_(A/hill_myna/Heilongjiang/0704/2012(H5N1))_segment_2_polymerase_PB1_(PB1)_and_PB1-F2_protein_(PB1-F2)_genes_complete_cds
atggatgtcaatccga---ctttacttttcttgaaagtgccagtgcaaaatgctataagtaccacattcccttatactggagaccctccatacagccatggaacagggacagggtacaccatggacacagtcaacagaacacaccaatattcagaaaagggggagtggacaacaaacacagagaccggagcaccccaactcaacccgattgatggaccattacctgaggataacgagcccagtgggtatgcacaaacagattgtgtattagaagcaatggctttccttgaagaatcccacccaggaatctttgaaaattcgtgtcttgaaacgatggaaattgtccaacaaacaagagtggacaaactgacccaaggtcgccagacttatgactggacattgaatagaaaccaaccggctgcaactgctttggccaacactatagaaattttcagatcaaacggtctgacagcaaatgaatcgggacggctgatagatttcctcaaggatgtgatggaatcaatggataaggaagaaatggagataacaacacatttccagagaaagagaagagtaagagacaacatgaccaagaaaatggtaacgcaaagaacaatcgggaagaaaaaacaaaggctgaacaaaaggagctacctgataagagcgctgacactgaacacaatgaccaaggatgcagaaaggggcaaattgaagaggcgagcaattgcaacacccggaatgcaaatcagaggattcgtgtacttcgttgaaacactagcgaggagtatctgtgagaaacttgagcaatctggactcccagtcggagggaatgagaagaaagctaaactggcaaacgtcgtgaggaagatgatgaccaactcacaggatactgaactctcctttacaattactggggacaacacaaaatggaatgagaatcaaaatcctaggatgtttctggcaatgataacgtacatcacaaggaaccagccagaatggtttcgaaatgttttaagcattgcccctataatgttttcaaacaaaatggcaagactagggaaaggatacatgttcgaaagtaagagcatgaagttacgaacacaaataccagcagaaatgcttgcaaacattgatcttaaatacttcaatgaattaacgaaaaggaaaattgagaagataagacccctattaatagatggtacagcctcattgagccctggaatgatgatgggcatgttcaacatgctgagtacagtcctaggagtttcaatcctgaatctcggacagaaaaggtacaccaaaaccacatattggtgggacgggctccaatcctctgatgatttcgctcttattgtaaatgccccgaatcatgaaggaatacaagcaggggtagataggttttataggacttgtaaactagttgggataaatatgagcaagaagaagtcttacataaatcggacagggacatttgaattcacgagctttttctaccgctatggattcgtagccaatttcagtatggagctgcccagttttggagtgtctggaattaatgaatcggccgacatgagcattggtgttacagtgataagaaacaatatgataaacaacgaccttgggccagcaacagctcagatggctcttcagctattcatcaaggactacagatacacataccgatgccacagaggggacacgcaaatccaaacgaggagatcattcgagctgaagaagctatgggaacaaacccgttcaaaggcaggactattggtttcagatggaggaccaaatctatacaatatccgaaatctccatattcctgaggtctgcttgaaatgggaattgatggatgaagactaccagggtagactgtgcaatcctctgaatccattcgtcagccatagggaaattgaatctgtcaacaatgctatggtaatgccagctcatggtccggccaagagtatggaatatgatgccgttgcaaccacacattcttgggttcctaaaaggaatcgttccattctcaacacgagtcaaaggggaattcttgaggatgaacagatgtaccaaaagtgctgcaatctattcgagaaattctttcccagtagttcgtatcggagaccagttggaatttccagtatggtggaggccatggtgtctcgggcccgaattgacgcacgaattgatttcgagtctggaaggattaagaaagaagagtttgctgagatcatgaagatctgttccaccattgaagagctcagacggcaaaaatag
>gi|451810053|dbj|AB786698.1|_Influenza_A_virus(A/muscovy_duck/Vietnam/LBM230/2012(H5N1))_PB1-F2_PB1_genes_for_PB1-F2_protein_polymerase_basic_protein_1_complete_cds
atggatgtcaatccga---ctttacttttcttgaaagtgccagtgcaaaatgctataagtaccacattcccttatactggagaccctccatacagccatggaacagggacagggtacaccatggacacagtcaacagaacacaccaatattcagaaaagggggagtggacaacaaacacagagaccggagcaccccaactcaacccgattgatggaccattacctgaggataacgagcccagtgggtatgcacaaacagattgtgtattagaagcaatggctttccttgaagaatcccacccaggaatctttgaaaattcgtgtcttgaaacgatggaaattgtccaacaaacaagagttgacaaactgacccaaggtcgccagacttatgactggacattgaatagaaaccaaccggctgcaactgctttggccaacactatagaaattttcagatcaaacggtctgacagcaaatgaatcgggacggctgatagatttcctcaaggatgtgatggaatcaatggataaggaagaaatggagataacaacacatttccagagaaagagaagagtaagagacaacatgaccaagaaaatggtaacgcaaagaacaatcgggaagaaaaaacaaaggctgaacaaaaggagctacctgataagagcgctgacactgaacacaatgaccaaggatgcagaaaggggcaaattgaagaggcgagcaattgcaacacccggaatgcaaatcagaggattcgtgtacttcgttgaaacactagcgaggagtatctgtgagaaacttgagcaatctggactcccagtcggagggaatgagaagaaagctaaactggcaaacgtcgtgaggaagatgatgaccaactcacaggatactgaactctcctttacaattactggggacaacacaaaatggaatgagaatcaaaatcctaggatgtttctggcaatgataacgtacatcacaaggaaccagccagaatggtttcgaaatgttttaagcattgcccctataatgttttcaaacaaaatggcaagactagggaaaggatacatgttcgaaagtaagagcatgaagttacgaacacaaataccagcagaaatgcttgcaaacattgatcttaaatacttcaatgaattaacgaaaaggaaaattgagaggataagacccctattaatagatggtacagcctcattgagccctggaatgatgatgggcatgttcaacatgctgagtacagtcctaggagtttcgatcctgaatcttggacagaaaaggtacaccaaaaccacatattggtgggacgggctccaatcctctgatgatttcgctcttattgtaaatgccccgaatcatgaaggaatacaagcaggggtagataggttttataggacttgtaaactagttgggataaatatgagcaagaagaagtcttacataaatcggacagggacatttgaattcacgagctttttctaccgctatggattcgtagccaatttcagtatggagctgcccagttttggagtgtctggaattaatgaatcggccgacatgagcattggtgttacagtgataaaaaacaatatgataaacaacgaccttgggccagcaacagctcagatggctcttcagctattcatcaaggactacagatacacataccgatgccacagaggagacacgcaaatccaaacgaggagatcattcgagctgaagaagctatgggaacaaacccgttcaaaggcaggactattagtttcagatggaggaccaaatctatacaatatccgaaatctccatattcctgaggtctgcttgaaatgggaattgatggatgaagactaccagggtagactgtgcaatcctctgaatccattcgtcagccatagggaaattgaatctgtcaacaatgctatggtaatgccaactcatggtccggccaagagtatggaatatgatgccgttgcaaccacacattcttggattcctaaaaggaatcgttccattctcaacacgagtcaaaggggaattcttgaggatgaacagatgtaccaaaagtgctgcaatctattcgagaaattctttcccagtagttcgtatcggagaccagttggaatttccagtatggtggaggccatggtgtctcgggcccaaattgacgcacgaattgatttcgagtctggaaggattaagaaagaagagtttgctgagatcatgaagatctgttccaccattgaagagctcagacggcaaaaatag
>gi|730044043|gb|KP097856.1|_Influenza_A_virus_(A/duck/Vietnam/NCVD-KA262/2012(H5N1))_segment_2_polymerase_PB1_(PB1)_and_PB1-F2_protein_(PB1-F2)_genes_complete_cds_gi|730044052|gb|KP097859.1|_Influenzs
atggatgtcaatccga---ctttacttttcttgaaagtgccagtgcagaatgctataagtaccacattcccttatactggagaccctccatacagccatggaacagggacagggtacaccatggacacagtcaacagaacacaccaatattcagaaaagggggagtggacaacaaacacagagaccggagcaccccaactcaacccgattgatggaccattacctgaggataacgagcccagtgggtatgcacaaacagattgtgtattagaagcaatggctttccttgaagaatcccacccaggaatctttgaaaattcgtgtcttgaaacgatggaaattgtccaacaaacaagagttgacaaactgacccaaggtcgccagacttatgactggacattgaatagaaaccaaccggctgcaactgctttggccaacactatagaaattttcagatcaaacggtctgacagcaaatgaatcgggacggctgatagatttcctcaaggatgtgatggaatcaatggataaggaagaaatggagataacaacacatttccagagaaagagaagagtaagagacaacatgaccaagaaaatggtaacgcaaagaacaatcgggaagaaaaaacaaaggctgaacaaaaggagctacctgataagagcgctgacactgaacacaatgaccaaggatgcagaaaggggcaaattgaagaggcgagcaattgcaacacccggaatgcaaatcagaggattcgtgtacttcgttgaaacactagcgaggagtatctgtgagaaacttgagcaatctgggctcccagtcggagggaatgagaagaaagctaaactggcaaacgtcgtgaggaagatgatgaccaactcacaggatactgaactctcctttacaattactggggacaacacaaaatggaatgagaatcaaaatcctaggatgtttctggcaatgataacgtacatcacaaggaaccagccagaatggtttcgaaatgttttaagcattgcccctataatgttttcaaacaaaatggcaagactagggaaaggatacatgttcgaaagtaagagcatgaagttacgaacacaaataccagcagaaatgcttgcaaacattgatcttaaatacttcaatgaattaacgaaaaggaaaattgagaggataagacccctattaatagatggtacagcctcattgagccctggaatgatgatgggcatgttcaacatgctgagtacagtcctaggagtttcgatcctgaatcttggacagaaaaggtacaccaaaaccacatattggtgggacgggctccaatcctctgatgatttcgctcttattgtaaatgccccgaatcatgaaggaatacaagcaggggtagataggttttataggacttgtaaactagttgggataaatatgagcaagaagaagtcttacataaatcggacagggacatttgaattcacgagctttttctaccgctatggattcgtagccaatttcagtatggagctgcccagttttggagtgtctggaattaatgaatcggccgacatgagcattggtgttacagtgataaaaaacaatatgataaacaacgaccttgggccagcaacagctcagatggctcttcagctattcatcaaggactacagatacacataccgatgccacagaggagacacgcaaatccaaacgaggagatcattcgagctgaagaagctatgggaacaaacccgttcaaaggcaggactattagtttcagatggaggaccaaatctatacaatatccgaaatctccatattcctgaggtctgcttgaaatgggaattgatggatgaagactaccagggtagactgtgcaatcctctgaatccattcgtcagccatagggaaattgaatctgtcaacaatgctatggtaatgccagctcatggtccggccaagagtatggaatatgatgccgttgcaaccacacattcttggattcctaaaaggaatcgttccattctcaacacgagtcaaaggggaattcttgaggatgaacagatgtaccaaaagtgctgcaatctattcgagaaattctttcccagtagttcgtatcggagaccagttggaatttccagtatggtggaggccatggtgtctcgggcccgaattgacgcacgaattgatttcgagtctggaaggattaagaaagaagagtttgctgagatcatgaagatctgttccaccattgaagagctcagacggcaaaaatag
>gi|730044025|gb|KP097850.1|_Influenza_A_virus_(A/duck/Vietnam/NCVD-KA30/2012(H5N1))_segment_2_polymerase_PB1_(PB1)_and_PB1-F2_protein_(PB1-F2)_genes_complete_cds
atggatgtcaacccga---ctttacttttcttgaaagtgccagtgcaaaatgctataagtaccacattcccttatactggagaccctccatacagccatggaacagggacagggtacaccatggacacagtcaacagaacacaccaatattcagaaaagggggagtggacaacaaacacagagaccggagcaccccaactcaacccgattgatggaccactacctgaggatgacgagcccagtgggtatgcacaaacagattgtgtattggaagcaatggctttccttgaagaatcccacccaggaatctttgaaaattcgtgtcttgaaacgatggaaattgttcaacaaacaagagtggacaaactgactcaaggtcgccagacttatgactggacattgaatagaaaccaaccggctgcaactgctttggccaacactatagaaattttcagatcaaacggtctgacagcaaatgaatcgggacggctgatagatttcctcaaggacgtgatggaatcaatggataaggaagaaatggagataacaacacatttccagagaaagaggagagtaagggacaacatgacaaagaaaatggtaacgcaaagaacaatcgggaagaaaaaacaaaggctgaacaaaaggagctacctgataagagcgctgacactgaacacaatgaccaaggatgcagaaagaggcaaattgaagaggcgagcaattgcaacacccggaatgcaaatcagaggattcgtgtacttcgttgaaacactagcgaggagtatctgtgagaaacttgagcaatctggactcccagtcggagggaatgagaagaaagctaaactggcaaacgtcgtgaggaagatgatgaccaactcacaggatactgaactctcctttacaattactggggacaatacaaaatggaatgagaatcaaaatcctaggatgtttctggcaatgataacgtacatcacaaggaaccagccagaatggtttcgaaatgtcttaagcattgcccctataatgttctcaaacaagatggcgagattagggaaaggatacatgttcgaaagtaagagcatgaagttacgaacacaaataccagcagaaatgcttgcaaacattgacctcaaatacttcaatgaaataacgaaaaagaaaattgagaagataagacctctattaatagatggtacagcctcattgagccctggaatgatgatgggcatgttcaacatgctgagtacagtcctaggagtttcaatcctgaatcttggacagaaaaagtacaccaaaaccacatattggtgggacgggctccaatcctctgatgatttcgctctcattgtaaatgcaccgaatcatgaaggaatacaagcaggagtggatagattttataggacttgtaaactagttgggatcaatatgagcaagaagaagtcttacataaatcggacagggacatttgaattcacgagctttttctaccgctatggattcgtagccaatttcagtatggagctgcccagttttggagtgtctggaattaatgaatcggccgacatgagcgttggtgttacagtgataaagaacaatatgataaacaacgaccttgggccagcaacagctcagatggctcttcagctattcatcaaggactacagatacacataccgatgccacagaggagatacgcaaatccaaacgaggagatcattcgagctgaggaagctatgggaacaaacccgttcaaaggcaggactgttggtttcagatggaggaccaaatctatacaatatccgaaatctccatattcctgaggtctgcttgaaatgggaattgatggatgaagactaccagggcagactgtgcaatcctctgaatccattcgtcagccatagggaaattgaatcagtcaacaatgctatagtaatgccagctcatggcccggccaagagtatggaatatgatgccgttgcaaccacacattcatggattcctaaaaggaatcgttccattctcaacacgagtcaaaggggaattcttgaggatgaacagatgtaccaaaagtgctgcaatctattcgagaaattctttcccagtagttcgtatcggaggccagttggaatttccagtatggtggaggccatggtgtctcgggctcgaattgacgcacgaattgatttcgagtctggaaggattaagaaagaagagtttgctgagatcatgaagatctgttccaccattgaagagctcagacggcaaaaatag
>gi|451798726|gb|KC535015.1|_Influenza_A_virus_(A/Japanese_white-eye/Taoyuan/Q454/2012(H5N1))_segment_2_polymerase_PB1_(PB1)_and_PB1-F2_protein_(PB1-F2)_genes_complete_cds
atggatgtcaatccga---ctttacttttcttgaaagtgccagtgcaaaatgctataagtaccacattcccttatactggagaccctccatacagccatggaacagggacagggtacaccatggacacagtcaacagaacacaccaatattcagaaaagggggagtggacaacaaacacagagaccggagcaccccaactcaacccgattgatggaccattacctgaggataacgagcccagtgggtatgcacaaacagattgtgtattagaagcaatggctttccttgaagaatcccacccaggaatctttgaaaattcgtgtcttgaaacgatggaaattgtccaacaaacaagagtggacaaactgacccaaggtcgccagacttatgactggacattgaatagaaaccaaccggctgcaactgctttggccaacactatagaaattttcagatcaaacggtctgacagcaaatgaatcgggacggctgatagatttcctcaaggatgtgatggaatcaatggataaggaagaaatggagataacaacacatttccagagaaagagaagagtaagagacaacatgaccaagaaactggtaacgcaaagaacaatcgggaagaaaaaacaaaggctgaacaaaaggagctacctgataagagcgctgacactgaacacaatgaccaaggatgcagaaaggggcaaattgaagaggcgagcaattgcaacacccggaatgcaaatcagaggattcgtgtacttcgttgaaacactagcgaggagtatctgtgagaaacttgagcaatctggactcccagtcggagggaatgagaagaaagctaaactggcaaacgtcgtgaggaagatgatgaccaactcacaggatactgaactctcctttacaattactggggacaacacaaaatggaatgagaatcaaaatcctaggatgtttctggcaatgataacgtacatcacaaggaaccagccagaatggtttcgaaatgttttaagcattgcccctataatgttttcaaacaaaatggcaagactagggaaaggatacatgttcgaaagtaagagcatgaagttacgaacacaaataccagcagaaatgcttgcaaacattgatcttaaatacttcaatgaattaacgaaaaggaaaattgagaagataagacccctattaatagatggtacagcctcattgagccctggaatgatgatgggcatgttcaacatgctgagtacagtcctaggagtttcaatcctgaatctcggacagaaaaggtacaccaaaaccacatattggtgggacgggctccaatcctctgatgatttcgctcttattgtaaatgccccgaatcatgaaggaatacaagcaggggtagataggttttatagggcttgtaaactagttgggataaatatgagcaagaagaagtcttacataaatcggacagggacatttgaattcacgagctttttctaccgctatggattcgtagccaatttcagtatggagctgcccagttttggagtgtctggaattaatgaatcggccgacatgagcattggtgttacagtgataaaaaacaatatgataaacaacgaccttgggccagcaacagctcagatggctcttcagctattcatcaaggactacagatacacataccgatgccacagaggggacacgcaaatccaaacgaggagatcattcgagctgaagaagctatgggaacaaacccgttcaaaggcaggactattggtttcagatggaggaccaaatctatacaatatccgaaatctccatattcctgaggtctgcttgaaatgggaattgatggatgaagactaccagggtagactgtgcaatcctctgaatccattcgtcagccatagggaaattgaatctgtcaacaatgctatggtaatgccagctcatggtccggccaagagtatggaatatgatgccgttgcaaccacacattcttgggttcctaaaaggaatcgttccattctcaacacgagtcaaaggggaattcttgaggatgaacagatgtaccaaaagtgctgcaatctattcgagaaattctttcccagtagttcgtatcggagaccagttggaatttccagtatggtggaggccatggtgtctcgggcccgaattgacgcacgaattgatttcgagtctggaaggattaagaaagaagagtttgctgagatcatgaagatctgttccaccattgaagagctcagacggcaaaaatag
>gi|513130844|gb|KF182739.1|_Influenza_A_virus_(A/duck/Vietnam/QB1207/2012(H5N1))_segment_2_polymerase_PB1_(PB1)_and_PB1-F2_protein_(PB1-F2)_genes_complete_cds
atggatgtcaatccga---ctttacttttcttgaaagtgccagtgcaaaatgctataagtaccacattcccttatactggagaccctccatacagccatggaacagggacggggtacaccatggacacagtcaacagaacacaccaatattcagaaaagggggagtggacaacaaacacagagaccggagcaccccaactcaacccgattgatggaccattacctgaggataacgagcccagtgggtatgcacaaacagattgtgtattagaagcaatggctttccttgaagaatcccacccaggaatctttgaaaattcgtgtcttgaaacgatggaaattgtccaacaaacaagagtggacaaactgacccaaggtcgccagacttatgactggacattgaatagaaaccaaccggctgcaactgctttggccaacactatagaaattttcagatcaaacggtctgacagcaaatgaatcgggacggctgatagatttcctcaaggatgtgatggaatcaatggataaggaagaaatggagataacaacacatttccagagaaagagaagagtaagagacaacatgaccaagaaaatggtaacgcaaagaacaatcgggaagaaaaaacaaaggctgaacaaaaggagctacctgataagagcgctgacactgaacacaatgaccaaggatgcagaaaggggcaaattgaagaggcgagcaattgcaacacccggaatgcaaatcagaggattcgtgtacttcgttgaaacactagcgaggagtatctgtgagaaacttgagcaatctggactcccagtcggagggaatgagaagaaagctaaactggcaaacgtcgtgaggaagatgatgaccaactcacaggatactgaactctcctttacaattactggggacaacacaaaatggaatgagaatcaaaatcctaggatgtttctggcaatgataacgtacatcacaaggaaccagccagaatggtttcgaaatgttttaagcattgcccctataatgttttcaaacaaaatggcaagactagggaaaggatacatgttcgaaagtaagagcatgaagttacgaacacaaataccagcagaaatgcttgcaaacattgatcttaaatacttcaatgaattaacgaaaaggaaaattgagaggataagacccctattaatagatggtacagcctcattgagccctggaatgatgatgggcatgttcaacatgctgagtacagtcctaggagtttcgatcctgaatcttggacagaaaaggtacaccaaaaccacatattggtgggacgggctccaatcctctgatgatttcgctcttattgtaaatgccccgaatcatgaaggaatacaagcaggggtagataggttttataggacttgtaaactagttgggataaatatgagcaagaagaagtcttacataaatcggacagggacatttgaattcacgagctttttctaccgctatggattcgtagccaatttcagtatggagctgcccagttttggagtgtctggaattaatgaatcggccgacatgagcattggtgttacagtgataaaaaacaatatgataaacaacgaccttgggccagcaaccgctcagatggctcttcagctattcatcaaggactacagatacacataccgatgccacagaggagacacgcaaatccaaacgaggagatcattcgagctgaagaagctatgggaacaaacccgttcaaaggcaggactattagtttcagatggaggaccaaatctatacaatatccgaaatctccatattcctgaggtctgcttgaaatgggaattgatggatgaagactaccagggtagactgtgcaatcctctgaatccattcgtcagccatagggaaattgaatctgtcaacaatgctatggtaatgccagctcatggtccggccaagagtatggaatatgatgccgttgcaaccacacattcttggattcctaaaaggaatcgttccattctcaacacgagtcaaaggggaattcttgaggatgaacagatgtaccaaaagtgctgcaatctattcgagaaattctttcccagtagttcgtatcggagaccagttggaatttccagtatggtggaggccatggtgtctcgggcccgaattgacgcacgaattgatttcgagtctggaaggattaagaaagaagagtttgctgagatcatgaagatctgttccaccattgaagagctcagacggcaaaaatag
>gi|512380484|dbj|AB824261.1|_Influenza_A_virus_(A/muscovy_duck/Quang_Ninh/6/2013(H5N1))_viral_cRNA_segment_2_complete_sequence_gi|512380503|dbj|AB824269.1|_Influenza_A_virus_(A/muscovy_duck/Quang_Nine
atggatgtcaacccga---ctttacttttcttgaaagtgccagtgcaaaatgctataagtaccacattcccttatactggagaccctccatacagccatgggacagggacagggtacaccatggacacagtcaacagaacacaccaatattcagaaaagggggagtggacaacaaacacagagaccggagcaccccaactcaacccgattgatggaccattacctgaggataacgagcccagtgggtatgcacaaacagattgtgtattagaagcaatggctttccttgaagaatcccacccaggaatctttgaaaattcgtgtcttgaaacgatggaaattgtccaacaaacaagagttgacaaactgacccaaggtcgccagacttatgactggacattgaatagaaaccaaccggctgcaactgctttggccaacaccatagaaattttcagatcaaacggtctgacagcaaatgaatcgggacggctgatagatttcctcaaggatgtgatggaatcaatggataaggaagaaatggagataacaacacatttccagagaaagagaagagtaagagacaacatgaccaagaaaatggtaacgcaaagaacaatcgggaagaaaaaacaaaggctgaacaaaaggagctacctgataagagcgctgacactgaacacaatgaccaaggatgcagaaaggggcaaattgaagaggcgagcaattgcaacacccggaatgcaaatcagaggattcgtgtacttcgttgaaacactagcgaggagtatctgtgagaaacttgagcaatctgggctcccagtcggagggaatgagaagaaagctaaactggcaaacgtcgtgaggaagatgatgaccaactcacaggatactgaactctcctttacaattactggggacaacacaaaatggaatgagaatcaaaatcctaggatgtttctggcaatgataacgtacatcacaaggaaccagccagaatggtttcgaaatgttttaagcattgcccctataatgttttcaaacaaaatggcaagactagggaaaggatacatgttcgaaagtaagagcatgaagttacgaacacaaataccagcagaaatgcttgcaaacattgatcttaaatacttcaatgaattaacgaaaaggaaaattgagaggataagacccctattaatagatggtacagcctcattgagccctggaatgatgatgggcatgttcaacatgctgagtacagtcctaggagtttcgatcctgaatcttggacagaaaaagtacaccaaaaccacatattggtgggacgggctccaatcctctgatgatttcgctcttattgtaaatgccccgaatcatgaaggaatacaagcaggggtagataggttttataggacttgtaaactagttgggataaatatgagcaagaagaagtcttacataaatcggacagggacatttgaattcacgagctttttctaccgctatggattcgtagccaatttcagtatggagctgcccagttttggagtgtctggaattaatgagtcggccgacatgagcattggtgttacagtgataaaaaacaatatgataaacaacgaccttgggccagcaacagctcagatggctcttcagctattcatcaaggactacagatacacataccgatgccacagaggagacacgcaaatccaaacgaggagatcattcgagcttaagaagctgtgggaacaaacccgttcaaaggcaggactattagtttcagatggaggaccaaatctatacaatatccgaaatctccatattcctgaggtctgcttgaaatgggaattgatggatgaagactaccagggtagactgtgcaatcctctgaatccattcgtcagccatagggaaattgaatctgtcaacaatgctatggtaatgccagctcatggtccggccaagagtatggaatatgatgccgttgcaaccacacattcttggattcctaaaaggaatcgttccattctcaacacgagtcaaaggggaattcttgaggatgaacagatgtaccaaaagtgctgcaatctattcgagaaattctttcccagtagttcgtatcggagaccagttggaatttccagtatggtggaggccatggtgtctcgggcccgaattgacgcacgaattgatttcgagtctggaaggattaagaaagaagagtttgctgagatcatgaagatctgttccaccattgaagagctcagacggcaaaaatag
>gi|451810034|dbj|AB786690.1|_Influenza_A_virus(A/muscovy_duck/Vietnam/LBM229/2012(H5N1))_PB1-F2_PB1_genes_for_PB1-F2_protein_polymerase_basic_protein_1_complete_cds_gi|451810303|dbj|AB786674.1|_Influs
atggatgtcaatccga---ctttacttttcttgaaagtgccagtgcaaaatgctataagtaccacattcccttatactggagaccctccatacagccatggaacagggacagggtacaccatggacacagtcaacagaacacaccaatattcagaaaagggggagtggacaacaaacacagagaccggagcaccccaactcaacccgattgatggaccattacctgaggataacgagcccagtgggtatgcacaaacagattgtgtattagaagcaatggctttccttgaagaatcccacccaggaatctttgaaaattcgtgtcttgaaacgatggaaattgtccaacaaacaagagttgacaaactgacccaaggtcgccagacttatgactggacattgaatagaaaccaaccggctgcaactgctttggccaacactatagaaattttcagatcaaacggtctgacagcaaatgaatcgggacggctgatagatttcctcaaggatgtgatggaatcaatggataaggaagaaatggagataacaacacatttccagagaaagagaagagtaagagacaacatgaccaagaaaatggtaacgcaaagaacaatcgggaagaaaaaacaaaggctgaacaaaaggagctacctgataagagcgctgacactgaacacaatgaccaaggatgcagaaaggggcaaattgaagaggcgagcaattgcaacacccggaatgcaaatcagaggattcgtgtacttcgttgaaacactagcgaggagtatctgtgagaaacttgagcaatctggactcccagtcggagggaatgagaagaaagctaaactggcaaacgtcgtgaggaagatgatgaccaactcacaggatactgaactctcctttacaattactggggacaacacaaaatggaatgagaatcaaaatcctaggatgtttctggcaatgataacgtacatcacaaggaaccagccagaatggtttcgaaatgttttaagcattgcccctataatgttttcaaacaaaatggcaagactagggaaaggatacatgttcgaaagtaagagcatgaagttacgaacacaaataccagcagaaatgcttgcaaacattgatcttaaatacttcaatgaattaacgaaaaggaaaattgagaggataagacccctattaatagatggtacagcctcattgagccctggaatgatgatgggcatgttcaacatgctgagtacagtcctaggagtttcgatcctgaatcttggacagaaaaggtacaccaaaaccacatattggtgggacgggctccaatcctctgatgatttcgctcttattgtaaatgccccgaatcatgaaggaatacaagcaggggtagataggttttataggacttgtaaactagttgggataaatatgagcaagaagaagtcttacataaatcggacagggacatttgaattcacgagctttttctaccgctatggattcgtagccaatttcagtatggagctgcccagttttggagtgtctggaattaatgaatcggccgacatgagcattggtgttacagtgataaaaaacaatatgataaacaacgaccttgggccagcaacagctcagatggctcttcagctattcatcaaggactacagatacacataccgatgccacagaggagacacgcaaatccaaacgaggagatcattcgagctgaagaagctatgggaacaaacccgttcaaaggcaggactattagtttcagatggaggaccaaatctatacaatatccgaaatctccatattcctgaggtctgcttgaaatgggaattgatggatgaagactaccagggtagactgtgcaatcctctgaatccattcgtcagccatagggaaattgaatctgtcaacaatgctatggtaatgccagctcatggtccggccaagagtatggaatatgatgccgttgcaaccacacattcttggattcctaaaaggaatcgttccattctcaacacgagtcaaaggggaattcttgaggatgaacagatgtaccaaaagtgctgcaatctattcgagaaattctttcccagtagttcgtatcggagaccagttggaatttccagtatggtggaggccatggtgtctcgggcccaaattgacgcacgaattgatttcgagtctggaaggattaagaaagaagagtttgctgagatcatgaagatctgttccaccattgaagagctcagacggcaaaaatag
>gi|451810015|dbj|AB786682.1|_Influenza_A_virus(A/muscovy_duck/Vietnam/LBM228/2012(H5N1))_PB1-F2_PB1_genes_for_PB1-F2_protein_polymerase_basic_protein_1_complete_cds
atggatgtcaacccga---ctttactttttttgaaagtgccagtgcaaaatgctataagtaccacattcccttatactggagaccctccatacagccatggaacagggacagggtacaccatggacacagtcaacagaacacaccaatattcagaaaagggggagtggacaacaaacacagagaccggagcaccccaactcaacccgattgatggaccattacctgaggataacgagcccagtgggtatgcacaaacagattgtgtattagaagcaatggctttccttgaagaatcccacccaggaatctttgaaaattcgtgtcttgaaacgatggaaattgtccaacaaacaagagttgacaaactgacccaaggtcgccagacttatgactggacattgaatagaaaccaaccggctgcaactgctttggccaacactatagaaattttcagatcaaacggtctgacagcaaatgaatcgggacggctgatagatttcctcaaggatgtgatggaatcaatggataaggaagaaatggagataacaacacatttccagagaaagagaagagtaagagacaacatgaccaagaaaatggtaacgcaaagaacaatcgggaagaaaaaacaaaggctgaacaaaaggagctacctgataagagcgctgacactgaacacaatgaccaaggatgcagaaaggggcaaattgaagaggcgagcaattgcaacacccggaatgcaaatcagaggattcgtgtacttcgttgaaacactagcgaggagtatctgtgagaaacttgagcaatctggactcccagtcggagggaatgagaagaaagctaaactggcaaacgtcgtgaggaagatgatgaccaactcacaggatactgaactctcctttacaattactggggacaacacaaaatggaatgagaatcaaaatcctaggatgtttctggcaatgataacgtacatcacaaggaaccagccagaatggtttcgaaatgttttaagcattgcccctataatgttttcaaacaaaatggcaagactagggaaaggatacatgttcgaaagtaagagcatgaagttacgaacacaaataccagcagaaatgcttgcaaacattgatcttaaatacttcaatgaattaacgaaaaggaaaattgagaggataagacccctattaatagatggtacagcctcattgagccctggaatgatgatgggcatgttcaacatgctgagtacagtcctaggagtttcgatcctgaatcttggacagaaaaggtacaccaaaaccacatattggtgggacgggctccaatcctctgatgatttcgctcttattgtaaatgccccgaatcatgaaggaatacaagcaggggtagataggttttataggacttgtaaactagttgggataaatatgagcaagaagaagtcttacataaatcggacagggacatttgaattcacgagctttttctaccgctatggattcgtagccaatttcagtatggagctgcccagttttggagtgtctggaattaatgaatcggccgacatgagcattggtgttacagtgataaaaaacaatatgataaacaacgaccttgggccagcaacagctcagatggctcttcagctattcatcaaggactacagatacacataccgatgccacagaggagacacgcaaatccaaacgaggagatcattcgagctgaagaagctatgggaacaaacccgttcaaaggcaggactattagtttcagatggaggaccaaatctatacaatatccgaaatctccatattcctgaggtctgcttgaaatgggaattgatggatgaagactaccagggtagactgtgcaatcctctgaatccattcgtcagccatagggaaattgaatctgtcaacaatgctatggtaatgccagctcatggtccggccaagagtatggaatatgatgccgttgcaaccacacattcttggattcctaaaaggaatcgttccattctcaacacgagtcaaaggggaattcttgaggatgaacagatgtaccaaaagtgctgcaatctattcgagaaattctttcccagtagttcgtatcggagaccagttggaatttccagtatggtggaggccatggtgtctcgggcccaaattgacgcacgaattgatttcgagtctggaaggattaagaaagaagagtttgctgagatcatgaagatctgttccaccattgaagagctcagacggcaaaaatag
>gi|814550650|dbj|LC050613.1|_Influenza_A_virus_(A/duck/Quang_Ninh/15c111/2013(H5N1))_viral_cRNA_segment_2_complete_sequence
atggatgtcaacccga---ctttacttttcttgaaagtgccagtgcaaaatgctataagtaccacattcccttatactggagaccctccatacagccatgggacagggacagggtacaccatggacacagtcaacagaacacaccaatattcagaaaagggggagtggacaacaaacacagagaccggagcaccccaactcaacccgattgatggaccattacctgaggataacgagcccagtgggtatgcacaaacagattgtgtattagaagcaatggctttccttgaagaatcccacccaggaatctttgaaaattcgtgtcttgaaacgatggaaattgtccaacaaacaagagttgacaaactgacccaaggtcgccagacttatgactggacattgaatagaaaccaaccggctgcaactgctttggccaacaccatagaaattttcagatcaaacggtctgacagcaaatgaatcgggacggctgatagatttcctcaaggatgtgatggaatcaatggataaggaagaaatggagataacaacacatttccagagaaagagaagagtaagagacaacatgaccaagaaaatggtaacgcaaagaacaatcgggaagaaaaaacaaaggctgaacaaaaggagctacctgataagagcgctgacactgaacacaatgaccaaggatgcagaaaggggcaaattgaagaggcgagcaattgcaacacccggaatgcaaatcagaggattcgtgtacttcgttgaaacactagcgaggagtatctgtgagaaacttgagcaatctgggctcccagtcggagggaatgagaagaaagctaaactggcaaacgtcgtgaggaagatgatgaccaactcacaggatactgaactctcctttacaattactggggacaacacaaaatggaatgagaatcaaaatcctaggatgtttctggcaatgataacgtacatcacaaggaaccagccagaatggtttcgaaatgttttaagcattgcccctataatgttttcaaacaaaatggcaagactagggaaaggatacatgttcgaaagtaagagcatgaagttacgaacacaagtaccagcagaaatgcttgcaaacattgatcttaaatacttcaatgaattaacgaaaaggaaaattgagaggataagacccctattaatagatggtacagcctcattgagccctggaatgatgatgggcatgttcaacatgctgagtacagtcctaggagtttcgatcctgaatcttggacagaaaaagtacaccaaaaccacatattggtgggacgggctccaatcctctgatgatttcgctcttattgtaaatgccccgaatcatgaaggaatacaagcaggggtagataggttttataggacttgtaaactagttgggataaatatgagcaagaagaagtcttacataaatcggacagggacatttgaattcacgagctttttctaccgctatggattcgtagccaatttcagtatggagctgcccagttttggagtgtctggaattaatgagtcggccgacatgagcattggtgttacagtgataaaaaacaatatgataaacaacgaccttgggccagcaacagctcagatggctcttcagctattcatcaaggactacagatacacataccgatgccacagaggagacacgcaaatccaaacgaggagatcattcgagcttaagaagctgtgggaacaaacccgttcaaaggcaggactattagtttcagatggaggaccaaatctatacaatatccgaaatctccatattcctgaggtctgcttgaaatgggaattgatggatgaagactaccagggtagactgtgcaatcctctgaatccattcgtcagccatagggaaattgaatctgtcaacaatgctatggtaatgccagctcatggtccggccaagagtatggaatatgatgccgttgcaaccacacattcttggattcctaaaaggaatcgttccattctcaacacgagtcaaaggggaattcttgaggatgaacagatgtaccaaaagtgctgcaatctattcgagaaattctttcccagtagttcgtatcggagaccagttggaatttccagtatggtggaggccatggtgtctcgggcccgaattgacgcacgaattgatttcgagtctggaaggattaagaaagaagagtttgctgagatcatgaagatctgttccaccattgaagagctcagacggcaaaaatag
>gi|730044458|gb|KP098025.1|_Influenza_A_virus_(A/duck/Vietnam/NCVD-KA415/2012(H5N2))_segment_2_polymerase_PB1_(PB1)_and_PB1-F2_protein_(PB1-F2)_genes_complete_cds
atggatgtcaatccga---ctttacttttcttgaaagtgccagtgcaaaatgctataagtaccacattcccttatactggagaccctccatacagccatggaacagggacagggtacaccatggacacagtcaacagaacacaccaatattcagaaaagggggagtggacaacaaacacagagaccggagcaccccaactcaacccgattgatggaccattacctgaggataacgagcccagtgggtatgcacaaacagattgtgtattagaagcaatggctttccttgaagaatcccacccaggaatctttgaaaattcgtgtcttgaaacgatggaaattgtccaacaaacaagagtggacaaactgacccaaggtcgccagacttatgactggacattgaatagaaaccaaccggctgcaactgctttggccaacactatagaaattttcagatcaaacggtctgacagcaaatgaatcgggacggctgatagatttcctcaaggatgtgatggaatcaatggataaggaagaaatggagataacaacacattttctgagaaagagaagagtaagagacaacatgaccaagaaaatggtaacgcaaagaacaatcgggaagaaaaaacaaaggctgaacaaaaggagctacctgataagagcgctgacactgaacacaatgaccaaggatgcagaaaggggcaaattgaagaggcgagcaattgcaacacccggaatgcaaatcagaggattcgtgtacttcgttgaaacactagcgaggagtatctgtgagaaacttgagcaatctggactcccagtcggagggaatgagaagaaagctaaactggcaaacgtcgtgaggaagatgatgaccaactcacaggatactgaactctcctttacaattactggggacaacacaaaatggaatgagaatcaaaatcctaggatgtttctggcaatgataacgtacatcacaaggaaccagccagaatggtttcgaaatgttttaagcattgcccctataatgttttcaaacaaaatggcaagactagggaaaggatacatgttcgaaagtaagagcatgaagttacgaacacaaataccagcagaaatgcttgcaaacattgatcttaaatacttcaatgaattaacgaaaaggaaaattgagaggataagacccctattaatagatggtacagcctcattgagccctggaatgatgatgggcatgttcaacatgctgagtacagtcctaggagtttcgatcctgaatcttggacagaaaaggtacaccaaaaccacatattggtgggacgggctccaatcctctgatgatttcgctcttattgtaaatgccccgaatcatgaaggaatacaagcaggggtagataggttttataggacttgtaaactagttgggataaatatgagcaagaagaagtcttacataaatcggacagggacatttgaattcacgagctttttctaccgctatggattcgtagccaatttcagtatggagctgcccagttttggagtgtctggaattaatgaatcggccgacatgagcattggtgttacagtgataaaaaacaatatgataaacaacgaccttgggccagcaacagctcagatggctcttcagctattcatcaaggactacagatacacataccgatgccacagaggagacacgcaaatccaaacgaggagatcattcgagctgaagaagctatgggaacaaacccgttcaaaggcaggactattagtttcagatggaggaccaaatctatacaatatccgaaatctccatattcctgaggtctgcttgaaatgggaattgatggatgaagactaccagggtagactgtgcaatcctctgaatccattcgtcagccatagggaaatcgaatctgtcaacaatgctatggtaatgccagctcatggtccggccaagagtatggaatatgatgccgttgcaaccacacattcttggattcctaaaaggaatcgttccattctcaacacgagtcaaaggggaattcttgaggatgaacagatgtaccaaaagtgctgcaatctattcgagaaattctttcccagtagttcgtatcggagaccagttggaatttccagtatggtggaggccatggtgtctcgggcccgaattgacgcacgaattgatttcgagtctggaaggattaagaaagaagagtttgctgagatcatgaagatctgttccaccattgaagagctcagacggcaaaaatag
>gi|723801844|dbj|LC010710.1|_Influenza_A_virus_(A/muscovy_duck/Quang_Ninh/48c1-4-1/2013(H5N1))_viral_cRNA_segment_2_complete_sequence
atggatgtcaatccga---ctttacttttcttgaaagtgccagtgcaaaatgctataagtaccacattcccttatactggagaccctccatacagccatgggacagggacagggtacaccatggacacagtcaacagaacacaccaatattcagaaaagggggagtggacaacaaacacagagaccggagcaccccaactcaacccgattgatggaccattacctgaggataacgagcccagtgggtatgcacaaacagattgtgtattagaagcaatggctttccttgaagaatcccacccaggaatctttgaaaattcgtgtcttgaaacgatggaaattgtccaacaaacaagagttgacaaactgacccaaggtcgccagacttatgactggacattgaatagaaaccaaccggctgcaactgctttggccaacactatagaaattttcagatcaaacggtctgacagcaaatgaatcgggacggctgatagatttcctcaaggatgtgatggaatcaatggataaggaagaaatggagataacaacacatttccagagaaagagaagagtaagagacaacatgaccaagaaaatggtaacgcaaagaacaatcgggaagaaaaaacaaaggctgaacaaaaggagctacctgataagagcgctgacactgaacacaatgaccaaggatgcagaaaggggcaaattgaagaggcgagcaattgcaacacccggaatgcaaatcagaggattcgtgtacttcgttgaaacactagcgaggagtatctgtgagaaacttgagcaatctggactcccagtcggagggaatgagaagaaagctaaactggcaaacgtcgtgaggaagatgatgaccaactcacaggatactgaactctcctttacaattactggggacaacacaaaatggaatgagaatcaaaatcctaggatgtttctggcaatgataacgtacatcacaaggaaccagccagaatggtttcgaaatgttttaagcattgcccctataatgttttcaaacaaaatggcaagactagggaaaggatacatgtttgaaagtaagagcatgaagttacgaacacaaataccagcagaaatgcttgcaaacattgatcttaaatacttcaatgaattaacgaaaaagaaaattgagaggataagacccctattaatagatggtacagcctcattgagccctggaatgatgatgggcatgttcaacatgctgagtacagtcctaggagtttcgatcctgaatcttggacagaaaaggtacaccaaaaccacatattggtgggacgggctccaatcctctgatgatttcgctcttattgtaaatgccccgaatcatgaaggaatacaagcaggggtagataggttttataggacttgtaaactagttgggataaatatgagcaagaagaagtcttacataaatcggacagggacatttgaattcacgagctttttctaccgctatggattcgtagccaatttcagtatggagctgcccagttttggagtgtctggaattaatgaatcggccgacatgagcattggtgttacagtgataaaaaacaatatgataaacaacgaccttgggccagcaacagctcagatggctcttcagctattcatcaaggactacagatacacataccgatgccacagaggagacacgcaaatccaaacgaggagatcattcgagctgaagaagctatgggaacaaacccgttcaaaggcaggactattagtttcagatggaggaccaaatctatacaatatccgaaatctccatattcctgaggtctgcttgaaatgggaattgatggatgaagactaccagggtagactgtgcaatcctctgaatccattcgtcagccatagggaaattgaatctgtcaacaatgctatggtaatgccagctcatggtccggccaagagtatggaatatgatgccgttgcaaccacacattcttggattcctaaaaggaatcgttccattctcaacacgagtcaaaggggaattcttgaggatgaacagatataccaaaagtgctgcaatctattcgagaaattctttcccagtagttcgtatcggagaccagttggaatttccagtatggtggaggccatggtgtctcgggcccgaattgacgcacgaattgatttcgagtctggaaggattaagaaagaagagtttgctgagatcatgaagatctgttccaccattgaagagctcagacggcaaaaatag
>gi|518743052|dbj|AB828587.1|_Influenza_A_virus_(A/duck/Quang_Ninh/53/2013(H5N1))_viral_cRNA_segment_2_complete_sequence_gi|520188871|dbj|AB828691.1|_Influenza_A_virus_(A/muscovy_duck/Quang_Ninh/49/20e
atggatgtcaatccga---ctttacttttcttgaaagtgccagtgcaaaatgctataagtaccacattcccttatactggagaccctccatacagccatgggacagggacagggtacaccatggacacagtcaacagaacacaccaatattcagaaaagggggagtggacaacaaacacagagaccggagcaccccaactcaacccgattgatggaccattacctgaggataacgagcccagtgggtatgcacaaacagattgtgtattagaagcaatggctttccttgaagaatcccacccaggaatctttgaaaattcgtgtcttgaaacgatggaaattgtccaacaaacaagagttgacaaactgacccaaggtcgccagacttatgactggacattgaatagaaaccaaccggctgcaactgctttggccaacactatagaaattttcagatcaaacggtctgacagcaaatgaatcgggacggctgatagatttcctcaaggatgtgatggaatcaatggataaggaagaaatggagataacaacacatttccagagaaagagaagagtaagagacaacatgaccaagaaaatggtaacgcaaagaacaatcgggaagaaaaaacaaaggctgaacaaaaggagctacctgataagagcgctgacactgaacacaatgaccaaggatgcagaaaggggcaaattgaagaggcgagcaattgcaacacccggaatgcaaatcagaggattcgtgtacttcgttgaaacactagcgaggagtatctgtgagaaacttgagcaatctggactcccagtcggagggaatgagaagaaagctaaactggcaaacgtcgtgaggaagatgatgaccaactcacaggatactgaactctcctttacaattactggggacaacacaaaatggaatgagaatcaaaatcctaggatgtttctggcaatgataacgtacatcacaaggaaccagccagaatggtttcgaaatgttttaagcattgcccctataatgttttcaaacaaaatggcaagactagggaaaggatacatgtttgaaagtaagagcatgaagttacgaacacaaataccagcagaaatgcttgcaaacattgatcttaaatacttcaatgaattaacgaaaaagaaaattgagaggataagacccctattaatagatggtacagcctcattgagccctggaatgatgatgggcatgttcaacatgctgagtacagtcctaggagtttcgatcctgaatcttggacagaaaaggtacaccaaaaccacatattggtgggacgggctccaatcctctgatgatttcgctcttattgtaaatgccccgaatcatgaaggaatacaagcaggggtagataggttttataggacttgtaaactagttgggataaatatgagcaagaagaagtcttacataaatcggacagggacatttgaattcacgagctttttctaccgctatggattcgtagccaatttcagtatggagctgcccagttttggagtgtctggaattaatgaatcggccgacatgagcattggtgttacagtgataaaaaacaatatgataaacaacgaccttgggccagcaacagctcagatggctcttcagctattcatcaaggactacagatacacataccgatgccacagaggagacacgcaaatccaaacgaggagatcattcgagctgaagaagctatgggaacaaacccgttcaaaggcaggactattagtttcagatggaggaccaaatctatacaatatccgaaatctccatattcctgaggtctgcttgaaatgggaattgatggatgaagactaccagggtagactgtgcaatcctctgaatccattcgtcagccatagggaaattgaatctgtcaacaatgctatggtaatgccagctcatggtccggccaagagtatggaatatgatgccgttgcaaccacacattcttggattcctaaaaggaatcgttccattctcaacacgagtcaaaggggaattcttgaggatgaacagatataccaaaagtgctgcaatctattcgagaaattctttcccagtagttcgtatcggagaccagttggaatttccagtatggtggaggccatggtgtctcgggcccgaattgacgcacgaattgatttcgagtctggaaggattaagaaagaagagtttgctgagatcatgaagatctgttccaccattgaagagctcagacggcaaaaatag
>gi|401664285|dbj|AB742269.1|_Influenza_A_virus_(A/duck/Vietnam/LBM133/2012(H5N1))_cRNA_segment:_2_complete_sequence_gi|401664304|dbj|AB742277.1|_Influenza_A_virus_(A/duck/Vietnam/LBM136/2012(H5N1))_ce
atggatgtcaacccga---ctttacttttcttgaaagtgccagtgcaaaatgctataagtaccacattcccttatactggagaccctccatacagccatggaacagggacagggtacaccatggacacagtcaacagaacacaccaatattcagaaaagggggagtggacaacaaacacagagaccggagcaccccaactcaacccgattgatggaccactacctgaggataacgagcccagtgggtatgcacaaacagattgtgtattggaagcaatggctttccttgaagaatcccacccaggaatctttgaaaattcgtgtcttgaaacgatggaaattgttcaacaaacaagagtggacaaactgactcaaggtcgccagacttatgactggacattgaatagaaaccaaccggctgcaactgctttggccaacactatagaaattttcagatcaaacggtctgacagcaaatgaatcgggacggctgatagatttcctcaaggatgtgatggaatcaatggataaggaagaaatggagataacaacacatttccagagaaagagaagagtaagggacaacatgacaaagaaaatggtaacgcaaagaacaatcgggaagaaaaaacaaaggctgaacaaaaggagctacctgataagggcgctgacactgaacacaatgaccaaggacgcagaaagaggcaaattgaagaggcgagcaattgcaacacccggaatgcaaatcagaggattcgtgtacttcgttgaaacactagcgaggagtatctgtgagaaacttgagcaatctggactcccagtcggagggaatgagaagaaagctaaactggcaaacgtcgtgaggaagatgatgaccaactcacaggatactgaactctcctttacaattactggggacaatacaaaatggaatgagaatcaaaatcctagggtgtttctggcaatgataacgtacatcacaaggaaccagccagaatggtttcgaaatgtcttaagcattgcccctataatgttctcaaacaagatggcgagattagggaaagggtacatgttcgaaagtaagagcatgaagttacgaacacaaataccagcagaaatgcttgcaaacattgacctcaaatacttcaatgaaacaacgaaaaagaaaattgagaagataagacctctattaatagatggtacagcctcattgagccctggaatgatgatgggcatgttcaacatgctgagtacggtcctaggagtttcaatcctgaatcttggacagaaaaggtacaccaaaaccacatattggtgggacgggctccaatcctctgatgatttcgctctcattgtaaatgcaccgaatcatgaaggaatacaagcaggggtggatagattttataggacttgtaaactagttgggatcaatatgagcaagaagaagtcttacataaatcggacagggacatttgaattcacgagctttttctaccgctatggattcgtagccaatttcagtatggagctgcccagttttggagtgtctggaattaatgaatcggctgacatgagcgttggtgttacagtgataaagaacaatatgataaacaacgaccttgggccagcaacagctcagatggctcttcagctattcatcaaggactacaggtacacataccgatgccacagaggagatacgcaaatccaaacgaggagatcattcgagctgaagaagctatgggaacaaacccgttcaaaggcaggactgttggtttcagatggaggaccaaatctatacaatatccgaaatctccatattcctgaggtctgcttgaaatgggaattgatggatgaagactaccagggcagactgtgcaatcctctgaatccattcgtcagccatagagaaattgaatcagtcaacaatgctatagtaatgccagctcatggcccggccaagagtatggaatatgatgccgttgcaaccacacattcatggattcctaaaaggaatcgttccatcctcaacacgagtcaaaggggaattcttgaggatgaacagatgtaccaaaagtgttgcaatctattcgagaaattctttcccagtagttcgtatcggaggccagttggaatttccagtatggtggaggccatggtgtctcgggctcgaattgacgcacgaattgatttcgagtctggaaggattaagaaagaagagtttgctgagatcatgaagatctgttccaccattgaagagctcagacggcaaaaatag
>gi|658158469|gb|KJ938656.1|_Influenza_A_virus_(A/environment/Zhenjiang/C13/2013(H5N6))_segment_2_polymerase_PB1_(PB1)_and_PB1-F2_protein_(PB1-F2)_genes_complete_cds
atggatgtcaacccga---ctttacttttcttgaaagtgccagtgcaaaatgctataagtaccacattcccttatactggagaccctccatacagccatggaacagggacagggtacaccatggacacagtcaacagaacacaccaatattcagaaaagggggagtggacaacaaacacagagaccggagcaccccaacttaacccgattgatggaccattacctgatgataacgagcccagtgggtatgcacaaacagattgtgtattagaggcaatggctttccttgaagaatcccacccaggaatctttgaaaattcgtgccttgaaacgatggaaattgtccaacaaacaagagtggacaaactgacccaaggtcgccagacttatgactggacattgaatagaaatcaaccggctgcaactgctttggccaacactatagaaattttcagatcaaacggtctgacagcaaatgaatcgggacgcctaatagatttcctcaaggatgtgatggaatcaatggataaggaagaaatggagataacaacacatttccagagaaagagaagagtaagggacaacatgaccaagaaaatggtaacgcaaagaacaatcgggaagaaaaaacaaaggctgaacaaaaggagttacctgataagagcgctgacactgaacacaatgaccaaggatgcagaaagaggcaaattgaagaggcgagcaattgcaacacccggaatgcaaatcagaggattcgtgtacttcgttgaaacactagcgaggagtatttgtgagaaacttgaacaatctggcctcccagtcggagggaatgagaagaaagctaaactggcgaatgttgtgagaaaaatgatgaccaactcacaagatacagagctctcctttacaattactggagacaacaccaaatggaatgagaatcaaaatcctcggatgtttttggcaatgataacatacatcacaagaaaccaacctgaatggtttagaaatgtcttgagcattgcccctataatgttctcaaacaaaatggcgagattagggaaaggatacatgtttgaaagtaagagcatgaagttacgaacacaaataccagcagaaatgcttgcaaacattgaccttaaatacttcaatgaatcaacgaagaagaaaattgagaagataagacctctattaatagatggtacagcctcattgagccctggaatgatgatgggcatgttcaacatgctgagtacagtattaggagtttcaattctaaatcttggacaaaaaagatacaccaaaaccacatactggtgggatggactccaatcctccgatgatttcgcactcatagtgaatgcaccgaatcatgaggggatacaagcaggggtggataggttttatagaacttgtaaactagttgggattaatatgagcaagaagaagtcttacataaatcggacagggacatttgaattcactagctttttctaccgttatggattcgtagccaatttcagtatggagctgcccagttttggagtgtctggaattaatgagtcggccgacatgagcattggtgttacagtgataaagaacaatatgataaacaacgaccttgggccagcaacagctcagatggctcttcagctattcatcaaggactacaggtacacataccgatgccacaggggagatacgcaaatccaaacgaggagatcattcgagctgaagaagctgtgggagcagacccgctcaaaggcaggactcttggtctcagatggaggaccaaacctatacaacattcggaatctccacatcccagaggtctgcttgaagtgggaattgatggatgaagactacaagggtagactgtgcaatcctctgaatccattcgtcagccataaggaaattgaatctgtcaacaatgctatagtaatgccaactcatggcccggccaagagtatggaatatgatgccgtagcaaccacacattcatggattcctaaaaggaatcgttccattctcaacacaagtcaaaggggaattcttgaggatgaacagatgtaccaaaagtgctgcaatctattcgagaaattctttcccagtagttcgtatcggagaccagttggaatttccagtatggtggaggccatggtttctcgggctcgaattgacgcacgaattgatttcgagtctggaaggattaagaaagaagagtttgctgagatcatgaagatctgttccaccattgaagagctcagacggcaaaaatag
>gi|515795620|dbj|AB828358.1|_Influenza_A_virus_(A/muscovy_duck/Vietnam/LBM344/2013(H5N1))_viral_cRNA_segment_2_complete_sequence
atggatgtcaatccga---ctttacttttcttgaaagtgccagtgcaaaatgctataagtaccacattcccttatactggagaccctccatacagccatggaacagggacagggtacaccatggacacagtcaacagaacacaccaatattcagaaaagggggagtggacaacaaacacagagaccggagcaccccaactcaacccgattgatggaccattacctgaggataacgagcccagtgggtatgcacaaacagattgtgtattagaagcaatggctttccttgaagaatcccacccaggaatctttgaaaattcgtgtcttgaaacgatggaaattgtccaacaaacaagagtggacaaactgacccaaggtcgccagacttatgactggacattgaatagaaaccaaccggctgcaactgctttggccaacactatagaaattttcagatcaaacggtctgacagcaaatgaatcgggacggctgatagatttcctcaaggatgtgatggaatcaatggataaggaagaaatggagataacaacacatttccagagaaagagaagagtaagagacaacatgaccaagaaaatggtaacgcaaagaacaatcgggaagaaaaaacaaaggctgaacaaaaggagctacctgataagagcgctgacactgaacacaatgaccaaagatgcagaaaggggcaaattgaagaggcgagcaattgcaacacccggaatgcaaatcagaggattcgtgtacttcgttgaaacactagcgaggagtatctgtgagaaacttgagcaatctggactcccagtcggagggaatgagaagaaagctaaactggcaaacgtcgtgaggaagatgatgaccaactcacaggatactgaactctcctttacaattactggggacaacacaaaatggaatgagaatcaaaatcctaggatgtttctggcaatgataacgtacatcacaaggaaccagccagaatggtttcgaaatgttttaagcattgcccctataatgttttcaaacaaaatggcaagactagggaaaggatacatgttcgaaagtaagagcatgaagctacgaacacaaataccagcagaaatgcttgcaaacattgatcttaaatacttcaatgaattaacgaaaaggaaaattgagaggataagacccctattaatagatggtacagcctcattgagccctggaatgatgatgggcatgttcaacatgctgagtacagtcctaggagtttcgatcctgaatcttggacagaaaaggtacaccaaaaccacatattggtgggacgggctccaatcctctgatgatttcgctcttattgtaaatgccccgaatcatgaaggaatacaagcaggggtggataggttttataggacttgtaaactagtcgggataaatatgagcaagaagaagtcttacataaatcggacagggacatttgaattcacgagctttttctaccgctatggattcgtagccaatttcagtatggagctgcccagttttggagtgtctggaattaatgaatcggccgacatgagcattggtgttacagtgataaaaaacaatatgataaacaacgaccttgggccagcaacagcccagatggctcttcagctattcatcaaggactacagatacacataccgatgccacagaggagacacgcaaatccaaacgaggagatcattcgagctgaagaagctatgggaacaaacccgttcaaaggcaggactattagtttcagatggaggaccaaatctatacaatatccgaaatctccatattcctgaggtctgcttgaaatgggaattgatggatgaagactaccagggtagactgtgcaatcctctgaatccattcgtcagccatagggaaattgaatctgtcaacaatgctatggtaatgccagctcatggtccggccaagagtatggaatatgatgccgttgcaaccacacattcttggattcctaaaaggaatcgttccattctcaacacgagtcaaaggggaattcttgaggatgaacagatgtaccaaaagtgctgcaatctattcgagaaattctttcccagtagttcgtatcggagaccagttggaatttccagtatggtggaggccatggtgtctcgggcccgaattgacgcacgaattgatttcgagtctggaaggattaagaaagaggagtttgctgagatcatgaagatctgttccaccattgaagagctcagacggcaaaaatag
>gi|401664342|dbj|AB742293.1|_Influenza_A_virus_(A/duck/Vietnam/LBM140/2012(H5N1))_cRNA_segment:_2_complete_sequence
atggatgtcaacccga---ctttacttttcttgaaagtgccagtgcaaaatgctataagtaccacattcccttatactggagaccctccatacagccatggaacagggacagggtacaccatggacacagtcaacagaacacaccaatattcagaaaagggggagtggacaacaaacacagagaccggagcaccccaactcaacccgattgatggaccactacctgaggataacgagcccagtgggtatgcacaaacggattgtgtattggaagcaatggctttccttgaagaatcccacccaggaatctttgaaaattcgtgtcttgaaacgatggaaattgttcaacaaacaagagtggacaaactgactcaaggtcgccagacttatgactggacattgaatagaaaccaaccggctgcaactgctttggccaacactatagaaattttcagatcaaacggtctgacagcaaatgaatcgggacggctgatagatttcctcaaggacgtgatggaatcaatggataaggaagaaatggagataacaacacatttccagagaaagagaagagtaagggacaacatgacaaagaaaatggtaacgcaaagaacaatcgggaagaaaaaacaaaggctgaacaaaaggagctacctgataagggcgctgacactgaacacaatgaccaaggacgcagaaagaggcaaattgaagaagcgagcaattgcaacacccggaatgcaaatcagaggattcgtgtacttcgttgaaacactagcgaggagtatctgtgagaaacttgagcaatctggactcccagtcggagggaatgagaagaaagctaaactggcaaacgtcgtgaggaagatgatgaccaactcacaggatactgaactctcctttacaattactggggacaatacaaaatggaatgagaatcaaaatcctaggatgtttctggcaatgataacgtacatcacaaggaaccagccagaatggtttcgaaatgtcttaagcattgcccctataatgttctcaaacaagatggcgagattagggaaagggtacatgttcgaaagtaagagcatgaagttacgaacacaaataccagcagaaatgcttgcaaacattgacctcaaatacttcaatgaaacaacgaaaaagaaaattgagaagataagacctctattaatagatggtacagcctcattgagccctggaatgatgatgggcatgttcaacatgctgagtacggtcctaggagtttcaatcctgaatcttggacagaaaaggtacaccaaaaccacatattggtgggacgggctccaatcctctgatgatttcgctctcattgtaaatgcaccgaatcatgaaggaatacaagcaggggtggatagattttataggacttgtaaactagttgggatcaatatgagcaagaagaagtcttacataaatcggacagggacatttgaattcacgagctttttctaccgctatggattcgtagccaatttcagtatggagctgcccagttttggagtgtctggaattaatgaatcggctgacatgagcgttggtgttacagtgataaagaacaatatgataaacaacgaccttgggccagcaacagctcagatggctcttcagctattcatcaaggactacaggtacacataccgatgccacagaggagatacgcaaatccaaacgaggagatcattcgagctgaagaagctatgggaacaaacccgttcaaaggcaggactgttggtttcagatggaggaccaaatctatacaatatccgaaatctccatattcctgaggtctgcttgaaatgggaattgatggatgaagactaccagggcagactgtgcaatcctctgaatccattcgtcagccatagggaaattgaatcagtcaacaatgctatagtaatgccagctcatggcccggccaagagtatggaatatgatgccgttgcaaccacacattcatggattcctaaaaggaatcgttccatcctcaacacgagtcaaaggggaattcttgaggatgaacagatgtaccaaaagtgttgcaatctattcgagaaattctttcccagtagttcgtatcggaggccagttggaatttccagtatggtggaggccatggtgtctcgggctcgaattgacgcacgaattgatttcgagtctggaaggattaagaaagaagagtttgctgagatcatgaagatctgttccaccattgaagagctcagacggcaaaaatag
>gi|401664266|dbj|AB742261.1|_Influenza_A_virus_(A/duck/Vietnam/LBM132/2012(H5N1))_cRNA_segment:_2_complete_sequence
atggatgtcaacccga---ctttacttttcttgaaagtgccagtgcaaaatgctataagtaccacattcccttatactggagaccctccatacagccatggaacagggacagggtacaccatggacacagtcaacagaacacaccaatattcagaaaagggggagtggacaacaaacacagagaccggagcaccccaactcaacccgattgatggaccactacctgaggataacgagcccagtgggtatgcacaaacagattgtgtattggaagcaatggctttccttgaagaatcccacccaggaatctttgaaaattcgtgtcttgaaacgatggaaattgttcaacaaacaagagtggacaaactgactcaaggtcgccagacttatgactggacattgaatagaaaccaaccggctgcaactgctttggccaacactatagaaattttcagatcaaacggtctgacagcaaatgaatcgggacggctgatagatttcctcaaggacgtgatggaatcaatggataaggaagaaatggagataacaacacatttccagagaaagagaagagtaagggacaacatgacaaagaaaatggtaacgcaaagaacaatcgggaagaaaaaacaaaggctgaacaaaaggagctacctgataagggcgctgacactgaacacaatgaccaaggacgcagaaagaggcaaattgaagaggcgagcaattgcaacacccggaatgcaaatcagaggattcgtgtacttcgttgaaacactagcgaggagtatctgtgagaaacttgagcaatctggactcccagtcggagggaatgagaagaaagctaaactggcaaacgtcgtgaggaagatgatgaccaactcacaggatactgaactctcctttacaattactggggacaatacaaaatggaatgagaatcaaaatcctagggtgtttctggcaatgataacgtacatcacaaggaaccagccagaatggtttcgaaatgtcttaagcattgcccctataatgttctcaaacaagatggcgagattagggaaagggtacatgttcgaaagtaagagcatgaagttacgaacacaaataccagcagaaatgcttgcaaacattgacctcaaatacttcaatgaaacaacgaaaaagaaaattgagaagataagacctctattaatagatggtacagcctcattgagccctggaatgatgatgggcatgttcaacatgctgagtacggtcctaggagtttcaatcctgaatcttggacagaaaaggtacaccaaaaccacatattggtgggacgggctccaatcctctgatgatttcgctctcattgtaaatgcaccgaatcatgaaggaatacaagcaggggtggatagattttataggacttgtaaactagttgggatcaatatgagcaagaagaagtcttacataaatcggacagggacatttgaattcacgagctttttctaccgctatggattcgtagccaatttcagtatggagctgcccagttttggagtgtctggaattaatgaatcggctgacatgagcgttggtgttacagtgataaagaacaatatgataaacaacgaccttgggccagcaacagctcagatggctcttcagctattcatcaaggactacaggtacacataccgatgccacagaggagatacgcaaatccaaacgaggagatcattcgagctgaagaagctatgggaacaaacccgttcaaaggcaggactgttggtttcagatggaggaccaaatctatacaatatccgaaatctccatattcctgaggtctgcttgaaatgggaattgatggatgaagactaccagggcagactgtgcaatcctctgaatccattcgtcagccatagagaaattgaatcagtcaacaatgctatagtaatgccagctcatggcccggccaagagtatggaatatgatgccgttgcaaccacacattcatggattcctaaaaggaatcgttccatcctcaacacgagtcaaaggggaattcttgaggatgaacagatgtaccaaaagtgttgcaatctattcgagaaattctttcccagtagttcgtatcggaggccagttggaatttccagtatggtggaggccatggtgtctcgggctcgaattgacgcacgaattgatttcgagtctggaaggattaagaaagaagagtttgctgagatcatgaagatctgttccaccattgaagagctcagacggcaaaaatag
>gi|212509157|gb|CY036259.1|_Influenza_A_virus_(A/magpie_robin/Hong_Kong/1897/2008(H5N1))_segment_2_sequence
atggatgtcaacccga---ctttacttttcttgaaagtgccagtgcaaaatgctataagtaccacattcccttatactggagaccctccttacagccatggaacagggacagggtacaccatggacacagtcaacagaacacaccaatattcagaaaagggggagtggacaacaaacacagagactggagcaccccaactcaacccgattgatggaccactacctgaggataatgagcccagtgggtatgcacaaacagattgtgtattggaagcaatggctttccttgaagaatcccacccagggatctttgaaaattcgtgtcttgaaacgatggaaattgttcaacaaacaagagtggataaactgacccaaggtcgccagacttatgactggacattgaatagaaaccaaccggctgcaactgctttggccaacactatagaaattttcagatcaaacggtctgacagcaaatgaatcgggacggctgatagatttcctcaaggatgtgatggaatcaatggataaggaagaaatggagataacaacacatttccagagaaagagaagagtaagggacaacatgaccaagaaaatggtaacgcaaagaacaatcgggaagaaaaaacaaaggctgaacaaaaggagctacctgataagagcgctgacattgaacacaatgaccaaggatgcagaaagaggcaaattgaagaggcgagcaattgcaacacccggaatgcaaatcagaggattcgtgtacttcgttgaaacactagcgaggagtatctgtgagaaacttgagcaatctggactcccagtcggagggaatgagaagaaagctaaattggcaaacgtcgtgaggaagatgatgactaactcacaggatactgaactctcctttacaattactggggacaatacaaaatggaatgagaatcaaaatcctaggatgtttctggcaatgataacgtacatcacaaggaaccagccagaatggtttcgaaatgtcttaagcattgcccctataatgttctcaaacaagatggcgagattagggaaaggatacatgttcgaaagtaagagcatgaagttacgaacacaaataccagcagaaatgcttgcaaacattgaccttaaatacttcaatgaattaacgaaaaagaaaattgagaagataagacctctattaatagatggtacagcctcattgagccctggaatgatgatgggcatgttcaacatgctgagtacagtcctaggagtttcaatcctgaatcttggacagaaaaggtacaccaaaaccacatattggtgggacgggctccaatcctctgatgatttcgctctcattgtaaatgcaccgaatcatgagggaatacaagcaggggtggatagattttataggacttgtaaactagttgggatcaatatgagcaagaagaagtcttacataaatcggacagggacatttgaattcacgagctttttctaccgctatggattcgtagccaatttcagtatggagctgcccagttttggagtgtctggaattaatgaatcggccgacatgagcattggtgttacagtgataaagaacaatatgataaacaacgaccttgggccagcaacagctcagatggctcttcagctattcatcaaggactacagatacacataccgatgccacagaggagatacgcaaatccaaacgaggagatcattcgagctgaagaagctatgggagcaaacccgttcaaaggcaggactgttggtttcagatggaggaccaaatctatacaatatccgaaatctccatattcctgaggtctgcttgaaatgggaattgatggatgaagactaccagggcagactgtgcaatcctctgaatccattcgtcagccatagggaaattgaatctgtcaacaatgctatagtaatgccagctcatggcccggccaagagtatggaatatgatgccgttgcaaccacacattcatggattcctaaaaggaatcgttccattctcaacacgagtcaaaggggaattcttgaggatgaacagatgtaccaaaagtgctgcaatctattcgagaaattctttcccagcagttcgtatcggaggccagttggaatttccagtatggtggaggccatggtgtctcgggcccgaattgacgcacgaattgatttcgagtctggaaggattaagaaagaagagtttgctgagatcatgaagatctgttccaccattgaagagctcagacggcaaaaatag
>gi|212508864|gb|CY036243.1|_Influenza_A_virus_(A/grey_heron/Hong_Kong/1046/2008(H5N1))_segment_2_sequence
atggatgtcaacccga---ctttacttttcttgaaagtgccagtgcaaaatgctataagtaccacattcccttatactggagaccctccttacagccatggaacagggacagggtacaccatggacacagtcaacagaacacaccaatattcagaaaagggggagtggacaacaaacacagagactggagcaccccaactcaacccgattgatggaccactacctgaggataatgagcccagtgggtatgcacaaacagattgtgtattggaagcaatggctttccttgaagaatcccacccagggatctttgaaaattcgtgtcttgaaacgatagaaattgttcaacaaacaagagtggataaactgacccaaggtcgccagacttatgactggacattgaatagaaaccaaccggctgcaactgctttggccaacactatagaaattttcagatcaaacggtctgacagcaaatgaatcgggacggctgatagatttcctcaaggatgtgatggaatcaatggataaggaagaaatggagataacaacacatttccagagaaagagaagagtaagggacaacatgaccaagaaaatggtaacgcaaagaacaatcgggaagaaaaaacaaaggctgaacaaaaggagctacctgataagagcgctgacactgaacacaatgaccaaggatgcagaaagaggcaaattgaagaggcgagcaattgcaacacccggaatgcaaatcagaggattcgtgtacttcgttgaaacactagcgaggagtatctgtgagaaacttgagcaatctggactcccagtcggagggaatgagaagaaagctaaattggcaaacgtcgtgaggaagatgatgactaactcacaggatactgaactctcctttacaattactggggacaatacaaaatggaatgagaatcaaaatcctaggatgtttctggcaatgataacgtacatcacaaggaaccagccagaatggtttcgaaatgtcttaagcattgcccctataatgttctcaaacaagatggcgagattagggaaaggatacatgttcgaaagtaagagcatgaagttacgaacacaaataccagcagaaatgcttgcaaacattgaccttaaatacttcaatgaattaacgaaaaagaaaattgagaagataagacctctattaatagatggtacagcctcattgagccctggaatgatgatgggcatgttcaacatgctgagtacagtcctaggagtttcaatcctgaatcttggacagaaaaggtacaccaaaaccacatattggtgggacgggctccaatcctctgatgatttcgctctcattgtaaatgcaccgaatcatgagggaatacaagcaggggtggatagattttataggacttgtaaactagttgggatcaatatgagcaagaagaagtcttacataaatcggacagggacatttgaattcacgagctttttctaccgctatggattcgtagccaatttcagtatggagctgcccagttttggagtgtctggaattaatgaatcggccgacatgagcattggtgttacagtgataaagaacaatatgataaacaacgaccttgggccagcaacagctcagatggctcttcagctattcatcaaggactacagatacacataccgatgccacagaggagatacgcaaatccaaacgaggagatcattcgagctgaagaagctatgggagcaaacccgttcaaaggcaggactgttggtttcagatggaggaccaaatctatacaatatccgaaatctccatattcctgaggtctgcttgaaatgggaattgatggatgaagactaccagggcagactgtgcaatcctctgaatccattcgtcagccatagggaaattgaatctgtcaacaatgctatagtaatgccagctcatggcccggccaagagtatggaatatgatgccgttgcaaccacacattcatggattcctaaaaggaatcgttccattctcaacacgagtcaaaggggaattcttgaggatgaacagatgtaccaaaagtgctgcaatctattcgagaaattctttcccagcagttcgtatcggaggccagttggaatttccagtatggtggaggccatggtgtctcgggcccgaattgacgcacgaattgatttcgagtctggaaggattaagaaagaagagtttgctgagatcatgaagatctgttccaccattgaagagctcagacggcaaaaatag
>gi|347364515|gb|CY098756.1|_Influenza_A_virus_(A/Hubei/1/2010(H5N1))_polymerase_PB1_(PB1)_and_PB1-F2_protein_(PB1-F2)_genes_complete_cds
atggatgtcaacccga---ctttrcttttcttgaaagtgccagtgcaaaatgctataagtaccacattcccttatactggagaccctccatacagccatggaacagggacagggtacaccatggacacagtcaacagaacacaccaatattcagaaaagggggagtggacaacaaacacagagaccggagcaccccaactcaacccgattgatggaccactacctgaggataacgagcccagtgggtatgcacaaacagattgtgtattggaagcaatggctttccttgaagaatcccacccaggaatctttgaaaattcgtgtcttgaaacgatggaaattgttcaacaaacaagagtggacaaactgactcaaggtcgccagacttatgactggacattgaatagaaaccaaccggctgcaactgctttggccaacactatagaaattttcagatcaaacggtctgacagcaaatgaatcgggacggctgatagatttcctcaaggacgtgatggaatcaatggataaggaagaaatagagataacaacacatttccagagaaagagaagagtaagggacaacatgaccaagaaaatggtaacgcaaagaacaatcgggaagaaaaaacaaaggctgagcaaaaggagctacctgataagagcgctgacactgaacacaatgaccaaggatgcagaaagaggcaaattgaagaggcgagcaattgcaacacctggaatgcaaatcagaggattcgtgtacttcgttgaaacactagcgaggagtatctgtgagaaacttgagcaatctgggctcccagttggaggaaatgagaagaaagctaaactggcaaacgtcgtgaggaagatgatgaccaactcacaggatactgaactctcctttacaattactggggacaatacaaaatggaatgagaatcaaaatcctaggatgtttctggcaatgataacgtacatcacaaggaaccagccagaatggtttcgaaatgtcttaagcattgcccctataatgttctcaaacaagatggcgagattagggaaaggatacatgttcgaaagtaagagcatgaagttacgaacacaaataccagcagaaatgcttgcaaacattgacctcaaatacttcaatgaaataacgaaaaagaaaattgagaagataagacctctattaatagatggtacagcctcattgagccctggaatgatgatgggcatgttcaacatgctgagtacagtcctaggagtttcaatcctgaatcttggacagaaaaggtacaccaaaaccacatattggtgggacgggctccaatcctctgatgatttcgctctcattgtaaatgcaccgaatcatgaaggaatacaagcaggggtggatagattttataggacttgtaaactagttgggatcaatatgagcaagaagaagtcttacataaatcggacagggacatttgaattcacgagctttttctaccgctatggattcgtagccaatttcagtatggagctgcccagttttggagtgtctggaattaatgaatcggccgacatgagcgttggtgttacagtgataaagaacaatatgataaacaacgaccttgggccagcaacagctcagatggctcttcagctattcatcaaggactacagatacacataccgatgccacagaggagatacgcaaatccaaacgaggagatcattcgagctgaagaagctatgggaacaaacccgttcaaaggcaggactgttggtttcagatggaggaccaaatctatacaatatccgaaatctccatattcctgaggtctgcttgaaatgggaattgatggatgaagactaccaaggcagactgtgcaatcctctgaatccattcgtcagccatagggaaattgaatcagtcaacaatgctatagtaatgccagctcatggcccggccaagagtatggaatatgatgccgttgcaaccacacattcatggattcctaaaaggaatcgttccattctcaacacgagtcaaaggggaattcttgaggatgaacagatgtaccaaaagtgctgcaatctattcgagaaattctttcccagtagttcgtatcggaggccagttggaatttccagtatggtggaggccatggtgtctcgggctcgaattgacgcacgaattgatttcgagtctggaaggattaagaaagaagagtttgctgagatcatgaagatctgttccaccattgaagagctcagacggcaaaaatag
>gi|954033349|gb|KU042698.1|_Influenza_A_virus_(A/goose/Zhejiang/727092/2014(H5N6))_segment_2_polymerase_PB1_(PB1)_gene_complete_cds
atggatgtcaacccga---ctttacttttcttgaaagtgccagtgcaaaatgctataagtaccacattcccttatactggggaccctccatacagccatggaacagggacagggtacaccatggacacagtaaacagaacacatcaatattcagaaaagggggagtggacaacaaacacagagaccggggcaccccaactcaacccgattgatggaccattacctgaggataacgagcccagtgggtatgcgcaaacagattgtgtgttagaagcaatggctttccttgaagaatcccacccaggaatctttgaaaattcgtgccttgaaacgatggaaattgtccaacaaacaagagtggacaaactgacccaaggtcgccagacttatgactggacattgaatagaaaccaaccggctgcaactgctctggccaacactatagaaatcttcagatcaaacggtctgacagcaaatgagtcgggacgcctaatagatttcctcaaggatgtgatagaatcaatggataaggaagaaatggagataacaacacatttccaaagaaagagaagagtaagggacaacatgaccaagaagatggtaacacaaagaacaatcgggaagaaaaaacaaaggctgaaaaagaggagctacctgataagagcgctaacactgaacacaatgaccaaggatgcagaaagaggcaaattgaagaggcgtgcaattgcaacacccggaatgcaaatcagaggattcgtgtacttcgttgaaacactagcgaggagtatctgtgagaaacttgagcaatcgggactcccagtcggagggaatgagaagaaagctaaactggcaaacgtcgtgaggaagatgatgaccaactcacaggatactgaactctcctttacaattactggggacaatacaaaatggaatgagaatcaaaatcctaggatgtttctggcaatgataacgtacatcacaaggaaccagccagaatggtttcgaaatgttctaagcattgcccctataatgttttcaaacaaaatggcgaggctagggaaaggatacatgttcgaaagtaagagcatgaagttacgaacacaaataccagcagaaatgcttgcaaacattgaccttaaatacttcaatgaatcaacaaaaaggaaaattgagaagataagacctctattaatagatggtacagcctcattgagccctggaatgatgatgggcatgttcaacatgctgagtacagtcctaggggtttcaatcctaaatcttggacagaaaagatacaccaaaaccacatattggtgggacgggctccaatcctctgatgatttcgctctcattataaatgccccgaatcatgaaggaatacaagcaggggtggataggttttatagaacttgtaaactagttgggatcaatatgagcaagaagaagtcttacataaatcggacagggacatttgaattcacgagttttttctaccgctatggattcgtagccaatttcagtatggagctgcccagttttggagtgtctggaattaatgagtcggccgacatgagcattggtgtcacagtgataaagaacaatatgataaacaacgaccttgggccagcaacagctcagatggctcttcagctattcatcaaggactacagatacacataccgatgccacaggggagatacgcaaatccaaacgaggagatcattcgagctgaagaagctatgggagcaaacccgttcaaaggcaggactattggtttcagatggaggaccaaacctatacaatatccgaaatttccatattcctgaggtttgcttgaaatgggaattgatggatgaagactaccagggtagactgtgcaatcctttgaatccattcgtcagccatagggaaattgaatctgtcaacaatgctatagtaatgccagctcatggcccggccaagggtatggaatatgatgccgtagcaaccacacattcatggattcctaaaaggaatcgttccattttcaacacaagtcagagggggattcttgaggacgaacagatgtaccaaaagtgctgcaatttattcgagaaattctttcccagtagttcgtatcggagaccagttggaatttccagtatggtggaggccatggtttctcgggctagaattgacgcccgaattgatttcgagtctggaaggattaagaaagaagagtttgctgagatcatgaagatctgttccccccttgaagagctcagacggcaaaagtag
>gi|922057801|gb|KT370104.1|_Influenza_A_virus_(A/environment/Guangdong/HY243/2015(H5N6))_segment_2_polymerase_PB1_(PB1)_and_PB1-F2_protein_(PB1-F2)_genes_complete_cds
atggatgtcaacccga---ctttacttttcctgaaggtgccagtgcaaaatgctataagtaccacattcccttatactggggaccctccatacagccatggaacaggaacagggtacaccatggacacagtcaacagaacacaccaatattcagaaaagggggagtggacaacaaacacagagaccggggcaccccaactcaatccgattgatggaccattacctgaggataacgagcccagtgggtatgcgcaaacagattgtgtgttagaagcaatggctttccttgaagaatcccacccaggaatctttgaaaattcgtgccttgaaacgatggaaattgtccaacaaacaagagttgacaaactgacccaaggtcgccagacttatgactggacattgaatagaaaccaaccggctgcaactgctttggccaacactatagaaatcttcagatcaaacggtctgacagcaaatgagtcgggacgcctaatagatttcctcaaggatgtgatggaatcaatggataaagaagaaatggagataacaacacatttccagaggaagagaagagtaagggacaacatgaccaagaagatgataacgcaaagaacaatcgggaagaaaaaacaaaggttgaacaagaggagctatctgataagagcgctgacactgaacacaatgaccaaggatgcagaaagaggcaaattgaagaggcgtgcaattgcaacacccggaatgcaaatcagaggattcgtgtacttcgttgaaacactagcgaggagtatctgtgagaaacttgagcaatctggactcccagtcggagggaatgagaagaaagctaaactggcaaatgtcgtgaggaagatgatgaccaactcacaggatactgaactctcctttacaattactggggacaatacaaaatggaatgagaatcaaaatcctaggatgtttctggcaatgataacgtacatcacaaggaaccagccagaatggtttcgaaatgttctaagcattgcccctataatgttttcaaacaaaatggcgaggctagggaaaggatacatgttcgaaagtaagagcatgaagttacgaacacaaataccagcagaaatgcttgcaaacattgaccttaaatacttcaatgaatcaacaaaaaagaaaattgagaagataagacctttattaatagatggtacagcctcattgagccctggaatgatgatgggcatgttcaacatgctgagtacagtcctaggggtttcaatcctaaatcttggacagaaaagatacaccaaaaccacatattggtgggacgggctccaatcctctgatgatttcgctctcattataaatgccccgaatcatgaaggaatacaagcaggggtggataggttttatagaacttgtaaactagttgggatcaatatgagcaagaaaaagtcttacataaatcggacagggacatttgaattcacgagctttttctaccgctatggattcgtagccaatttcagtatggagctgcccagttttggagtgtctggaattaatgagtcggccgacatgagcattggtgttacagtgataaagaacaatatgataaataacgaccttgggccagcaacagctcaaatggctcttcagctattcatcaaggactacagatacacataccgatgccacaggggagatacgcaagttcaaacaaggagatcattcgagctgaagaagctatgggaacaaacccgttcaaaggcaggactattggtttcagatggaggaccaaacctatacaatatccgaaatctccatattcccgaggtctgcttgaaatgggaactaatggatgaagactatcagggtagactgtgcaatcctctgaatccattcgtcagccatagggaaattgaatctgtcaacaatgctatagtaatgccagctcatggaccggccaagggtatggaatatgatgccgtagcaaccacacattcatggattcctaaaaggaatcgttccattctaaacacaagtcaaaggggaattcttgaggatgaacagatgtaccaaaagtgctgcaatctattcgagaagttctttcccagtagttcgtatcggagaccagttggaatttccagtatggtggaggccatggtttctcgggctagaattgacgcacgaattgatttcgagtctggaaggattaagaaagaagagtttgctgagatcatgaagatctgttccaccattgaagagctcagacggcaaaaatag
>gi|814550631|dbj|LC050605.1|_Influenza_A_virus_(A/muscovy_duck/Quang_Ninh/7c121/2013(H5N1))_viral_cRNA_segment_2_complete_sequence
atggatgtcaacccga---ctttacttttcttgaaagtgccagtgcaaaatgctataagtaccacattcccttatactggagaccctccatacagccatgggacagggacagggtacaccatggacacagtcaacagaacacaccaatattcagaaaagggggagtggacaacaaacacagagaccggagcaccccaactcaacccgattgatggaccattacctgaggataacgagcccagtgggtatgcacaaacagattgtgtattagaagcaatggctttccttgaagaatcccacccaggaatctttgaaaattcgtgtcttgaaacgatggaaattgtccaacaaacaagagttgacaaactgacccaaggtcgccagacttatgactggacattgaatagaaaccaaccggctgcaactgctttggccaacaccatagaaattttcagatcaaacggtctgacagcaaatgaatcgggacggctgatagatttcctcaaggatgtgatggaatcaatggataaggaagaaatggagataacaacacatttccagagaaagagaagagtaagagacaacatgaccaagaaaatggtaacgcaaagaacaatcgggaagaaaaaacaaaggctgaacaaaaggagctacctgataagagcgctgacactgaacacaatgaccaaggatgcagaaaggggcaaattgaagaggcgagcaattgcaacacccggaatgcaaatcagaggattcgtgtacttcgttgaaacactagcgaggagtatctgtgagaaacttgagcaatctgggctcccagtcggagggaatgagaagaaagctaaactggcaaacgtcgtgaggaagatgatgaccaactcacaggatactgaactctcctttacaattactggggacaacacaaaatggaatgagaatcaaaatcctaggatgtttctggcaatgataacgtacatcacaaggaaccagccagaatggtttcgaaatgttttaagcattgcccctataatgttttcaaacaaaatggcaagactagggaaaggatacatgttcgaaagtaagagcatgaagttacgaacacaaataccagcagaaatgcttgcaaacattgatcttaaatacttcaatgaattaacgaaaaggaaaattgagaggataagacccctattaatagatggtacagcctcattgagccctggaatgatgatgggcatgttcaacatgctgagtacagtcctaggagtttcgatcctgaatcttggacagaaaaagtacaccaaaaccacatattggtgggacgggctccaatcctctgatgatttcgctcttattgtaaatgcccagaatcatgaaggagtgcaagcaggggtagataggttttataggacttgtaaactagttgggataaatatgagcaagaagaagtcttacataaatcggacagggacatttgaattcacgagctttttctaccgctatggattcgtagccaatttcagtatggagctgcccagttttggagtgtctggaattaatgagtcggccgacatgagcattggtgttacagtgataaaaaacaatatgataaacaacgaccttgggccagcaacagctcagatggctcttcagctattcatcaaggactacagatacacataccgatgccacagaggagacacgcaaatccaaacgaggagatcattcgagcttaagaagctgtgggaacaaacccgttcaaaggcaggactattagtttcagatggaggaccaaatctatacaatatccgaaatctccatattcctgaggtctgcttgaaatgggaattgatggatgaagactaccagggtagactgtgcaatcctctgaatccattcgtcagccatagggaaattgaatctgtcaacaatgctatggtaatgccagctcatggtccggccaagagtatggaatatgatgccgttgcaaccacacattcttggattcctaaaaggaatcgttccattctcaacacgagtcaaaggggaattcttgaggatgaacagatgtaccaaaagtgctgcaatctattcgagaaattctttcccagtagttcgtatcggagaccagttggaatttccagtatggtggaggccatggtgtctcgggcccgaattgacgcacgaattgatttcgagtctggaaggattaagaaagaagagtttgctgagatcatgaagatctgttccaccattgaagagctcagacggcaaaaatag
>gi|464101975|dbj|AB807878.1|_Influenza_A_virus_(A/muscovy_duck/Vietnam/LBM295/2012(H5N1))_viral_cRNA_segment_2_complete_sequence
atggatgtcaatccga---ctttacttttcttgaaagtgccagtgcaaaatgctataagtaccacattcccttatactggagaccctccatacagccatggaacagggacagggtacaccatggacacagtcaacagaacacaccaatattcagaaaagggggagtggacaacaaacacagagaccggagcaccccaactcaacccgattgatggaccattacctgaggataacgagcccagtgggtatgcacaaacagattgtgtattagaagcaatggctttccttgaagaatcccacccaggaatctttgaaaattcgtgtcttgaaacgatggaaattgtccaacaaacaagagttgacaaactgacccaaggtcgccagacttatgactggacattgaatagaaaccaaccggctgcaactgctttggccaacactatagaaattttcagatcaaacggtctgacagcaaatgaatcgggacggctgatagatttcctcaaggatgtgatggaatcaatggataaggaagaaatggagataacaacacatttccagagaaagagaagagtaagagacaacatgaccaagaaaatggtaacgcaaagaacaatcgggaagaaaaaacaaaggctgaacaaaaggagctacctgataagagcgctgacactgaacacaatgaccaaggatgcagaacggggcaaattgaagaggcgagcaattgcaacacccggaatgcaaatcagaggattcgtgtacttcgttgaaacactagcgaggagtatctgtgagaaacttgagcaatctgggctcccagtcggagggaatgagaagaaagctaaactggcaaacgtcgtgaggaagatgatgaccaactcacaggatactgaactctcctttacaattactggggacaacacaaaatggaatgagaatcaaaatcctaggatgtttctggcaatgataacgtacatcacaaggaaccagccagaatggtttcgaaatgttttaagcattgcccctataatgttttcaaacaaaatggcaagactagggaaaggatacatgttcgaaagtaagagcatgaagttacgaacacaaataccagcagaaatgcttgcaaacattgatctcaaatacttcaatgaattaacgaaaaggaaaattgagaggataagacccctattaatagatggtacagcctcattgagccctggaatgatgatgggcatgttcaacatgctgagtacagtcctaggagtttcgatcctgaatcttggacagaaaaggtacaccaaaaccacatattggtgggacgggctccaatcctctgatgatttcgctcttattgtaaatgcgccgaatcatgaaggaatacaagcaggggtagataggttttataggacttgtaaactagttgggataaatatgagcaagaagaagtcttacataaatcggacagggacatttgaattcacgagctttttctaccgctatggattcgtagccaatttcagtatggagctgcccagttttggagtgtctggaattaatgaatcggccgacatgagcattggtgttacagtgataaaaaacaatatgataaacaacgaccttgggccagcaacagctcagatggctcttcagctattcatcaaggactacagatacacataccgatgccacagaggagacacgcaaatccaaacgaggagatcattcgagctgaagaagctatgggaacaaacccgttcaaaggcaggactattagtttcagatggaggaccaaatctatacaatatccgaaatctccatattcctgaggtctgcttgaaatgggaattaatggatgaagactaccagggtagactgtgcaatcctctgaatccattcgtcagccatagggaaattgaatctgtcaacaatgctatggtaatgccagctcatggtccggccaagagtatggaatatgatgccgttgcaaccacacattcttggattcctaaaaggaatcgttccattctcaacacgagtcaaaggggaattcttgaggatgaacagatgtaccaaaagtgctgcaatctattcgagaaattctttcccagtagttcgtatcggagaccagttggaatttccagtatggtggaggccatggtgtctcgggcccgaattgacgcacgaattgatttcgagtctggaaggattaagaaagaagagtttgctgagatcatgaagatctgttccaccattgaagagctcagacggcaaaaatag
>gi|954033169|gb|KU042708.1|_Influenza_A_virus_(A/chicken/Zhejiang/727155/2014(H5N6))_segment_2_polymerase_PB1_(PB1)_gene_complete_cds
atggatgtcaacccga---ctttacttttcttgaaagtgccagtgcaaaatgctataagtaccacattcccttatactggggaccctccatacagccatggaacagggacagggtacaccatggacacagtaaacagaacacatcaatattcagaaaagggggagtggacaacaaacacagagaccggggcaccccaactcaacccgattgatggaccattacctgaggataacgagcccagtgggtatgcgcaaacagattgtgtgttagaagcaatggctttccttgaagaatcccacccaggaatctttgaaaattcgtgccttgaaacgatggaaattgtccaacaaacaagagtggacaaactgacccaaggtcgccagacttatgactggacattgaatagaaaccaaccggctgcaactgctctggccaacactatagaaatcttcagatcaaacggtctgacagcaaatgagtcgggacgcctaatagatttcctcaaggatgtgatagaatcaatggataaggaagaaatggagataacaacacatttccaaagaaagagaagagtaagggacaacatgaccaagaagatggtaacacaaagaacaatcgggaagaaaaaacaaaggctgaaaaagaggagctacctgataagagcgctaacactgaacacaatgaccaaggatgcagaaagaggcaaattgaagaggcgtgcaattgcaacacccggaatgcaaatcagaggattcgtgtacttcgttgaaacactagcgaggagtatctgtgagaaacttgagcaatcgggactcccagtcggagggaatgagaagaaagctaaactggcaaacgtcgtgaggaagatgatgaccaactcacaggatactgaactctcctttacaattactggggacaatacaaaatggaatgagaatcaaaatcctaggatgtttctggcaatgataacgtacatcacaaggaaccagccagaatggtttcgaaatgttctaagcattgcccctataatgttttcaaacaaaatggcgaggctagggaaaggatacatgttcgaaagtaagagcatgaagttacgaacacaaataccagcagaaatgcttgcaaacattgaccttaaatacttcaatgaatcaacaaaaaggaaaattgagaagataagacctctattaatagatggtacagcctcattgagccctggaatgatgatgggcatgttcaacatgctgagtacagtcctaggggtttcaatcctaaatcttggacagaaaagatacaccaaaaccacatattggtgggacgggctccaatcctctgatgatttcgctctcattataaatgccccgaatcatgaaggaatacaagcaggggtggataggttttatagaacttgtaaactagttgggatcaatatgagcaagaagaagtcttacataaatcggacagggacatttgaattcacgagttttttctaccgctatggattcgtagccaatttcagtatggagctgcccagttttggagtgtctggaattaatgagtcggccgacatgagcattggtgtcacagtgataaagaacaatatgataaacaacgaccttgggccagcaacagctcagatggctcttcagctattcatcaaggactacagatacacataccgatgccacaggggagatacgcaaatccaaacgaggagatcattcgagctgaagaagctatgggagcaaacccgttcaaaggcaggactattggtttcagatggaggaccaaacctatacaatatccgaaatctccatattcctgaggtttgcttgaaatgggaattgatggatgaagactaccagggtagactgtgcaatcctttgaatccattcgtcagccatagggaaattgaatctgtcaacaatgctatagtaatgccagctcatggcccggccaagggtatggaatatgatgccgtagcaaccccacattcatggattcctaaaaggaatcgttccattctcaacccaagtcagagggggatttttgaggacgaacagatgtaccaaaagtgctgcaatctattcgagaaattctttcccagtagttcgtatcggagaccagttggaatttccagtatggtggaggccatggtttctcgggctagaattgacgcacgaattgatttcgagtttggaaggattaagaaagaagagtttgctgagatcatgaagatctgttcccccattgaagagctcagccggcaaaagtaa
>gi|954033367|gb|KU042697.1|_Influenza_A_virus_(A/duck/Zhejiang/727158/2014(H5N6))_segment_2_polymerase_PB1_(PB1)_gene_complete_cds
atggatgtcaacccga---ctttacttttcttgaaagtgccagtgcaaaatgctataagtaccacattcccttatactggggaccctccatacagccatggaacagggacagggtacaccatggacacagtaaacagaacacatcaatattcagaaaagggggagtggacaacaaacacagagaccggggcaccccaactcaacccgattgatggaccattacctgaggataacgagcccagtgggtatgcgcaaacagattgtgtgttagaagcaatggctttccttgaagaatcccacccaggaatctttgaaaattcgtgccttgaaacgatggaaattgtccaacaaacaagagtggacaaactgacccaaggtcgccagacttatgactggacattgaatagaaaccaaccggctgcaactgctctggccaacactatagaaatcttcagatcaaacggtctgacagcaaatgagtcgggacgcctaatagatttcctcaaggatgtgatagaatcaatggataaggaagaaatggagataacaacacatttccaaagaaagagaagagtaagggacaacatgaccaagaagatggtaacacaaagaacaatcgggaagaaaaaacaaaggctgaaaaagaggagctacctgataagagcgctaacactgaacacaatgaccaaggatgcagaaagaggcaaattgaagaggcgtgcaattgcaacacccggaatgcaaatcagaggattcgtgtacttcgttgaaacactagcgaggagtatctgtgagaaacttgagcaatcgggactcccagtcggagggaatgagaagaaagctaaactggcaaacgtcgtgaggaagatgatgaccaactcacaggatactgaactctcctttacaattactggggacaatacaaaatggaatgagaatcaaaatcctaggatgtttctggcaatgataacgtacatcacaaggaaccagccagaatggtttcgaaatgttctaagcattgcccctataatgttttcaaacaaaatggcgaggctagggaaaggatacatgttcgaaagtaagagcatgaagttacgaacacaaataccagcagaaatgcttgcaaacattgaccttaaatacttcaatgaatcaacaaaaaggaaaattgagaagataagacctctattaatagatggtacagcctcattgagccctggaatgatgatgggcatgttcaacatgctgagtacagtcctaggggtttcaatcctaaatcttggacagaaaagatacaccaaaaccacatattggtgggacgggctccaatcctctgatgatttcgctctcattataaatgccccgaatcatgaaggaatacaagcaggggtggataggttttatagaacttgtaaactagttgggatcaatatgagcaagaagaagtcttacataaatcggacagggacatttgaattcacgagttttttctaccgctatggattcgtagccaatttcagtatggagctgcccagttttggagtgtctggaattaatgagtcggccgacatgagcattggtgtcacagtgataaagaacaatatgataaacaacgaccttgggccagcaacagctcagatggctcttcagctattcatcaaggactacagatacacataccgatgccacaggggagatacgcaaatccaaacgaggagatcattcgagctgaagaagctatgggagcaaacccgttcaaaggcaggactattggtttcagatggaggaccaaacctatacaatatccgaaatttccatattcctgaggtttgcttgaaatgggaattgatggatgaagactaccagggtagactgtgcaatcctttgaatccattcgtcagccatagggaaattgaatctgtcaacaatgctatagtaatgccagctcatggcccggccaagggtatggaatatgatgccgtagcaaccacacattcatggattcctaaaaggaatcgttccattttcaacacaagtcagagggggatttttgaggacgaacagatgtaccaaaagtgctgcaatttattcgagaaattctttcccagtagtttgtatcggagaccagttggaatttccagtatggtggaggccatggtttttcgggctagaattgacgcacgaattgatttcgagtctggaaggattaagaaagaagagtttgctgagatcatgaagatctgttcccccattgaagagctcagacggcaaaagtag
>gi|954033187|gb|KU042707.1|_Influenza_A_virus_(A/chicken/Zhejiang/727026/2014(H5N6))_segment_2_polymerase_PB1_(PB1)_gene_complete_cds
atggatgtcaacccga---ctttacttttcttgaaagtgccagtgcaaaatgctataagtaccacattcccttatactggggaccctccatacagccatggaacagggacagggtacaccatggacacagtaaacagaacacatcaatattcagaaaagggggagtggacaacaaacacagagaccggggcaccccaactcaacccgattgatggaccattacctgaggataacgagcccagtgggtatgcgcaaacagattgtgtgttagaagcaatggctttccttgaagaatcccacccaggaatctttgaaaattcgtgccttgaaacgatggaaattgtccaacaaacaagagtggacaaactgacccaaggtcgccagacttatgactggacattgaatagaaaccaaccggctgcaactgctctggccaacactatagaaatcttcagatcaaacggtctgacagcaaatgagtcgggacgcctaatagatttcctcaaggatgtgatagaatcaatggataaggaagaaatggagataacaacacatttccaaagaaagagaagagtaagggacaacatgaccaagaagatggtaacacaaagaacaatcgggaagaaaaaacaaaggctgaaaaagaggagctacctgataagagcgctaacactgaacacaatgaccaaggatgcagaaagaggcaaattgaagaggcgtgcaattgcaacacccggaatgcaaatcagaggattcgtgtacttcgttgaaacactagcgaggagtatctgtgagaaacttgagcaatcgggactcccagtcggagggaatgagaagaaagctaaactggcaaacgtcgtgaggaagatgatgaccaactcacaggatactgaactctcctttacaattactggggacaatacaaaatggaatgagaatcaaaatcctaggatgtttctggcaatgataacgtacatcacaaggaaccagccagaatggtttcgaaatgttctaagcattgcccctataatgttttcaaacaaaatggcgaggctagggaaaggatacatgttcgaaagtaagagcatgaagttacgaacacaaataccagcagaaatgcttgcaaacattgaccttaaatacttcaatgaatcaacaaaaaggaaaattgagaagataagacctctattaatagatggtacagcctcattgagccctggaatgatgatgggcatgttcaacatgctgagtacagtcctaggggtttcaatcctaaatcttggacagaaaagatacaccaaaaccacatattggtgggacgggctccaatcctctgatgatttcgctctcattataaatgccccgaatcatgaaggaatacaagcaggggtggataggttttatagaacttgtaaactagttgggatcaatatgagcaagaagaagtcttacataaatcggacagggacatttgaattcacgagttttttctaccgctatggattcgtagccaatttcagtatggagctgcccagttttggagtgtctggaattaatgagtcggccgacatgagcattggtgtcacagtgataaagaacaatatgataaacaacgaccttgggccagcaacagctcagatggctcttcagctattcatcaaggactacagatacacataccgatgccacaggggagatacgcaaatccaaacgaggagatcattcgagctgaagaagctatgggagcaaacccgttcaaaggcaggactattggtttcagatggaggaccaaacctatacaatatccgaaatttccatattcctgaggtttgcttgaaatgggaattgatggatgaagactaccagggtagactgtgcaatcctttgaatccattcgtcagccatagggaaattgaatctgtcaacaatgctatagtaatgccagctcatggcccggccaagggtatggaatatgatgccgtagcaaccacacattcatggattcctaaaaggaatcgttccattttcaacacaagtcagagggggattcttgaggacgaacagatgtaccaaaagtgctgcaatttattcgagaaattctttcccagtagtttgtatcggagaccagttggaatttccagtatggtggaggccatggtttttcgggctagaattgacgcacgaattgatttcgagtttggaaggattaagaaagaagagtttgctgagatcatgaagatctgttcccccattgaagagctcagacggcaaaagtag
>gi|922057789|gb|KT370100.1|_Influenza_A_virus_(A/environment/Guangdong/ZS356/2014(H5N6))_segment_2_polymerase_PB1_(PB1)_and_PB1-F2_protein_(PB1-F2)_genes_complete_cds
atggatgtcaacccga---ctttacttttcttgaaagtgccggtgcaaaatgctataagtaccacattcccttatactggggaccctccatacagccatggaacaggaacagggtacaccatggacacagtcaacagaacacaccaatattcagaaaagggggagtggacaacaaacacagagaccggggcaccccaactcaatccgattgatggaccattacctgaggataacgagcccagtgggtatgcgcaaacagattgtgtgttagaagcaatggctttccttgaagaatcccacccaggaatctttgaaaattcgtgccttgaaacgatggaaattgtccaacaaacaagagtggacaaactgacccaaggtcgccagacttatgactggacattgaatagaaaccaaccggctgcaactgctttggccaacactatagaaatcttcagatcaaacggtctgacagcaaatgagtcgggacgcctaatagatttcctcaaggatgtgatggaatcaatggataaagaagaaatggagataacaacacatttccagagaaagagaagagtaagggacaacatgaccaagaagatgataacgcaaagaacaatcgggaagaaaaaacaaaggctgaacaagaggagctatctgataagggcgctgacactgaacacaatgaccaaggatgcagaaagaggcaaattgaagaggcgtgcaattgcaacacccgggatgcaaatcagaggattcgtgtacttcgttgaaacactagcgaggagtatctgtgagaaacttgagcaatctggactcccagtcggagggaatgagaagaaagctaaactggcaaatgtagtgaggaagatgatgaccaactcacaggacactgaactctcctttacaattactggggacaatacaaaatggaatgagaatcaaaatcctaggatgtttctggcaatgataacgtacatcacaaggaaccaaccagaatggtttcgaaatgtcctaagcattgcccctataatgttttcaaacaaaatggcgaggctagggaaaggatacatgttcgaaagtaagagcatgaagttacgaacacaaataccagcagaaatgcttgcaaacattgaccttaaatacttcaatgaatcaacaaaaaagaaaattgagaagataagacctctattaatagatggtacagcctcattgagccctggaatgatgatgggcatgttcaacatgctgagtacagtcctaggggtttcaatcctaaatcttggacagaaaagatacaccaaaaccacatattggtgggacgggctccaatcctctgatgatttcgctctcattataaatgccccgaatcatgaaggaatacaagcaggggtggataggttttatagaacttgtaaactagttgggatcaatatgagcaagaaaaagtcttacataaatcgaacagggacatttgaattcacgagctttttctaccgctatgggttcgtagccaatttcagtatggagctgcccagttttggagtgtctggaattaatgagtcggccgacatgagcattggtgttacagtgataaagaacaatatgataaataacgaccttgggccagcaacagctcaaatggctcttcagctattcatcaaggactacagatacacataccgatgccacaggggagatacgcaaatccaaacaaggagatcattcgagctgaagaagctatgggaacaaacccgttcaaaggcaggactattggtttcagatggaggaccaaacctatacaatatccgaaatctccatattcccgaggtctgcttgaaatgggaattaatggatgaagactatcagggtagactgtgcaatcctctgaatccattcgtcagccatagggaaattgaatctgtcaacagtgctatagtaatgccagctcatggcccggccaagggtatggaatatgatgccgtagcaaccacacattcatgggttcctaaaaggaatcgttccattctcaacacaagtcaaaggggaattcttgaggatgaacagatgtaccaaaagtgctgcaatctattcgagaagttctttcccagtagttcgtatcggagaccagttggaatttccagtatggtggaggccatggtttctagggctagaattgacgcacgaattgatttcgagtctggaaggattaagaaagaagagtttgctgagatcatgaagatctgttccaccattgaagagctcagacggcaaaaatag
>gi|401664323|dbj|AB742285.1|_Influenza_A_virus_(A/duck/Vietnam/LBM139/2012(H5N1))_cRNA_segment:_2_complete_sequence
atggatgtcaacccga---ctttacttttcttgaaagtgccagtgcaaaatgctataagtaccacattcccttatactggagaccctccatacagccatggaacagggacagggtacaccatggacacagtcaacagaacacaccaatattcagaaaagggggagtggacaacaaacacagagaccggagcaccccaactcaacccgattgatggaccactacctgaggataacgagcccagtgggtatgcacaaacggattgtgtattggaagcaatggctttccttgaagaatcccacccaggaatctttgaaaattcgtgtcttgaaacgatggaaattgttcaacaaacaagagtggacaaactgactcaaggtcgccagacttatgactggacattgaatagaaaccaaccggctgcaactgctttggccaacactatagaaattttcagatcaaacggtctgacagcaaatgaatcgggacggctgatagatttcctcaaggacgtgatggaatcaatggataaggaaaaaatggagataacaacacatttccagagaaagagaagagtaagggacaacatgacaaagaaaatggtaacgcaaagaacaatcgggaagaaaaaacaaaggctgaacaaaaggagctacctgataagggcgctgacactgaacacaatgaccaaggacgccgaaagaggcaaattgaagaggcgagcaattgcaacacccggaatgcaaatcagaggaatcgtgtacttcgttgaaacactagcgaggagtatctgtgagaaacttgagcaatctggactcccagtcggagggaatgagaagaaagctaaactggcaaacgtcgtgaggaagatgatgaccaactcacaggatactgaactctcctttacaattactggggacaatacaaaatggaatgagaatcaaaatcctaggatgtttctggcaatgataacgtacatcacaaggaaccagccagaatggtttcgaaatgtcttaagcattgcccctataatgttctcaaacaagatggcgagattagggaaagggtacatgttcgaaagtaagagcatgaagttacgaacacaaataccagcagaaatgcttgcaaacattgacctcaaatacttcaatgaaacaacgaaaaagaaaattgagaagataagacctctattaatagatggtacagcctcattgagccctggaatgatgatgggcatgttcaacatgctgagtacggtcctaggagtttcaatcctgaatcttggacagaaaaggtacaccaaaaccacatattggtgggacgggctccaatcctctgatgatttcgctctcattgtaaatgcaccgaatcatgaaggaatacaagcaggggtggatagattttataggacttgtaaactagttgggatcaatatgagcaagaagaagtcttacataaatcggacagggacatttgaattcacgagctttttctaccgctatggattcgtagccaatttcagtatggagctgcccagttttggagtgtctggaattaatgaatcggctgacatgagcgttggtgttacagtgataaagaacaatatgataaacaacgaccttgggccagcaacagctcagatggctcttcagctattcatcaaggactacaggtacacataccgatgccacagaggagatacgcaaatccaaacgaggagatcattcgagctgaagaagctatgggaacaaacccgttcaaaggcaggactgttggtttcagatggaggaccaaatctatacaatatccgaaatctccatattcctgaggtctgcttgaaatgggaattgatggatgaagactaccagggcagactgtgcaatcctctgaatccattcgtcagccatagggaaattgaatcagtcaacaatgctatagtaatgccagctcatggcccggccaagagtatggaatatgatgccgttgcaaccacacattcatggattcctaaaaggaatcgttccatcctcaacacgagtcaaaggggaattcttgaggatgaacagatgtaccaaaagtgttgcaatctattcgagaaattctttcccagtagttcgtatcggaggccagttggaatttccagtatggtggaggccatggtgtctcgggctcgaattgacgcacgaattgatttcgagtctggaaggattaagaaagaagagtttgctgagatcatgaagatctgttccaccattgaagagctcagacggcaaaaatag
>gi|212508985|gb|CY036251.1|_Influenza_A_virus_(A/magpie_robin/Hong_Kong/1097/2008(H5N1))_segment_2_sequence
atggatgtcaacccga---ctttacttttcttgaaagtgccagtgcaaaatgctataagtaccacattcccttatactggagaccctccttacagccatggaacagggacagggtacaccatggacacagtcaacagaacacaccaatattcagaaaagggggagtggacaacaaacacagagactggagcaccccaagtcaacccgattgatggaccactacctgaggataatgagcccagtgggtatgcacaaacagattgtgtattggaagcaatggctttccttgaagaatcccacccagggatctttgaaaattcgtgtcttgaaacgatggaaattgttcaacaaacaagagtggataaactgacccaaggtcgccagacttatgactggacattgaatagaaaccaaccggctgcaactgctttggccaacactatagaaattttcagatcaaacggtctgacagcaaatgaatcgggacggctgatagatttcctcaaggatgtgatggaatcaatggataaggaagaaatggagataacaacacatttccagagaaagagaagagtaagggacaacatgaccaagaaaatggtaacgcaaagaacaatcgggaagaaaaaacaaaggctgaacaaaaggagctacctgataagagcgctgacactgaacacaatgaccaaggatgcagaaagaggcaaattgaagaggcgagcaattgcaacacccggaatgcaaatcagaggattcgtgtacttcgttgaaacactagcgaggagtatctgtgagaaacttgagcaatctggactcccagtcggagggaatgagaagaaagctaaattggcaaacgtagtgaggaagatgatgactaactcacaggatactgaactctcctttacaattactggggacaatacaaaatggaatgagaatcaaaatcctaggatgtttctggcaatgataacgtacatcacaaggaaccagccagaatggtttcgaaatgtcttaagcattgcccctataatgttctcaaacaagatggcgagattagggaaaggatacatgttcgaaagtaagagcatgaagttacgaacacaaataccagcagaaatgcttgcaaacattgaccttaaatacttcaatgaattaacgaaaaagaaaattgagaagataagacctctattaatagatggtacagcctcattgagccctggaatgatgatgggcatgttcaacatgctgagtacagtcctaggagtttcaatcctgaatcttggacagaaaaggtacaccaaaaccacatattggtgggacgggctccaatcctctgatgatttcgctctcattgtaaatgcaccgaatcatgagggaatacaagcaggggtggatagattttataggacttgtaaactagttgggatcaatatgagcaagaagaagtcttacataaatcggacagggacatttgaattcacgagctttttctaccgctatggattcgtagccaatttcagtatggagctgcccagttttggagtgtctggaattaatgaatcggccgacatgagcattggtgttacagtgataaagaacaatatgataaacaacgaccttgggccagcaacagctcagatggctcttcagctattcatcaaggactacagatacacataccgatgccacagaggagatacgcaaatccaaacgaggagatcattcgagctgaagaagctatgggagcaaacccgttcaaaggcaggactgttggtttcagatggaggaccaaatctatacaatatccgaaatctccatattcctgaggtctgcttgaaatgggaattgatggatgaagactaccagggcagactgtgcaatcctctgaatccattcgtcagccatagggaaattgaatctgtcaacaatgctatagtaatgccagctcatggcccggccaagagtatggactatgatgccgttgcaaccacacattcatggattcctaaaaggaatcgttccattctcaacacgagtcaaaggggaattcttgaggatgaacagatgtaccaaaagtgctgcaatctattcgagaaattctttcccagcagttcgtatcggaggccagttggaatttccagtatggtggaggccatggtgtctcgggcccgaattgacgcacgaattgatttcgagtctggaaggattaagaaagaagagtttgctgagatcatgaagatctgttccaccattgaagagctcagacggcaaaaatag
>gi|954033205|gb|KU042706.1|_Influenza_A_virus_(A/chicken/Zhejiang/727022/2014(H5N6))_segment_2_polymerase_PB1_(PB1)_gene_complete_cds
atggatgtcaacccga---ctttacttttcttgaaagtgccagtgcaaaatgctataagtaccacattcccttatactggggaccctccatacagccatggaacagggacagggtacaccatggacacagtaaacagaacacatcaatattcagaaaagggggagtggacaacaaacacagagaccggggcaccccaactcaacccgattgatggaccattacctgaggataacgagcccagtgggtatgcgcaaacagattgtgtgttagaagcaatggctttccttgaagaatcccacccaggaatctttgaaaattcgtgccttgaaacgatggaaattgtccaacaaacaagagtggacaaactgacccaaggtcgccagacttatgactggacattgaatagaaaccaaccggctgcaactgctctggccaacactatagaaatcttcagatcaaacggtctgacagcaaatgagtcgggacgcctaatagatttcctcaaggatgtgatagaatcaatggataaggaagaaatggagataacaacacatttccaaagaaagagaagagtaagggacaacatgaccaagaagatggtaacacaaagaacaatcgggaagaaaaaacaaaggctgaaaaagaggagctacctgataagagcgctaacactgaacacaatgaccaaggatgcagaaagaggcaaattgaagaggcgtgcaattgcaacacccggaatgcaaatcagaggattcgtgtacttcgttgaaacactagcgaggagtatctgtgagaaacttgagcaatcgggactcccagtcggagggaatgagaagaaagctaaactggcaaacgtcgtgaggaagatgatgaccaactcacaggatactgaactctcctttacaattactggggacaatacaaaatggaatgagaatcaaaatcctaggatgtttctggcaatgataacgtacatcacaaggaaccagccagaatggtttcgaaatgttctaagcattgcccctataatgttttcaaacaaaatggcgaggctagggaaaggatacatgttcgaaagtaagagcatgaagttacgaacacaaataccagcagaaatgcttgcaaacattgaccttaaatacttcaatgaatcaacaaaaaggaaaattgagaagataagacctctattaatagatggtacagcctcattgagccctggaatgatgatgggcatgttcaacatgctgagtacagtcctaggggtttcaatcctaaatcttggacagaaaagatacaccaaaaccacatattggtgggacgggctccaatcctctgatgatttcgctctcattataaatgccccgaatcatgaaggaatacaagcaggggtggataggttttatagaacttgtaaactagttgggatcaatatgagcaagaagaagtcttacataaatcggacagggacatttgaattcacgagttttttctaccgctatggattcgtagccaatttcagtatggagctgcccagttttggagtgtctggaattaatgagtcggccgacatgagcattggtgtcacagtgataaagaacaatatgataaacaacgaccttgggccagcaacagctcagatggctcttcagctattcatcaaggactacagatacacataccgatgccacaggggagatacgcaaatccaaacgaggagatcattcgagctgaagaagctatgggagcaaacccgttcaaaggcaggactattggtttcagatggaggaccaaacctatacaatatccgaaatttccatattcctgaggtttgcttgaaatgggaattgatggatgaagactaccagggtagactgtgcaatcctttgaatccattcgtcagccatagggaaattgaatctgtcaacaatgctatagtaatgccagctcatggcccggccaagggtatggaatatgatgccgtagcaaccacacattcatggattcctaaaaggaatcgttccattttcaacacaagtcagagggggatttttgaggacgaacagatgtaccaaaagtgctgcaatttattcgagaaattctttcccagtagttcgtatcggagaccagttggaatttccagtatggtggaggccatggtttttcgggctagaattgacgcacgaattgatttcgagtttggaaggattaagaaagaagagtttgctgagatcatgaagatctgttccccccttgaagagctcagacggcaaaagtag
>gi|823855240|gb|KR732521.1|_Influenza_A_virus_(A/chicken/Vietnam/NCVD-675/2011(H5N1))_segment_2_polymerase_PB1_(PB1)_and_PB1-F2_(PB1-F2)_genes_complete_cds
atggatgtcaacccga---ctttacttttcttgaaagtgccagtgcaaaatgctataagtaccacattcccttatactggagaccctccatacagccatggaacagggacagggtacaccatggacacagtcaacagaacacaccaatattcagaaaagggggagtggacaacaaacacagagaccggagcaccccaactcaacccgattgatggaccactacctgaggataacgagcccagtgggtatgcacaaacagattgtgtattggaagcaatggctttccttgaagaatcccacccaggaatctttgaaaattcgtgtcttgaaacgatggaaattgttcaacaaacaagagtggacaaactgactcaaggtcgccagacttatgactggacattgaatagaaaccaaccggctgcaactgctttggccaacactatagaaattttcagatcaaacggtctgacagcaaatgaatcgggacggctgatagatttcctcaaggacgtgatggaatcaatggataaggaagaaatggagataacaacacatttccagagaaagagaagagtaagggacaacatgacaaagaaaatggtaacgcaaagaacaatcgggaagaaaaaacaaaggctgaacaaaaggagctacctgataagagcgctgacactgaacacaatgaccaaggacgcagaaagaggcaaattgaagaggcgagcaattgcaacacccggaatgcaaatcagaggattcgtgtactttgttgaaacactagcgaggagtatctgtgagaaacttgagcaatctggactcccagtcggagggaatgagaagaaagctaaactggcaaacgtcgtgaggaagatgatgaccaactcacaggatactgaactctcctttacaattactggggacaatacaaaatggaatgagaatcaaaatcctaggatgtttctggcaatgataacgtacatcacaaggaaccagccagaatggtttcgaaatgtcttaagcattgcccctataatgttctcaaacaagatggcgagattagggaaaggatacatgttcgaaagtaagagcatgaagttacgaacacaaataccagcagaaatgcttgcaaacattgacctcaaatacttcaatgaaataacgaaaaagaaaattgagaagataagacctctattaatagatggtacagcctcattgagccctggaatgatgatgggcatgttcaacatgctgagtacggtcctaggagtttcaatcctgaatcttggacagaaaaggtacaccaaaaccacatattggtgggacgggctccaatcctctgatgatttcgctctcattgtaaatgcaccgaatcatgaaggaatacaagcaggggtggatagattttataggacttgtaaactagttgggatcaacatgagcaagaagaagtcttacataaatcggacagggacatttgaattcacgagctttttctaccgctatggattcgtagccaatttcagtatggagctgcccagttttggagtgtctgggattaatgaatcggccgacatgagcgttggtgttacagtgataaagaacaatatgataaacaacgaccttgggccagcaacagctcagatggctcttcagctattcatcaaggactacagatacacataccgatgccacagaggagatgcgcaaatccaaacgaggagatcattcgagctgaagaagctatgggaacaaacccgttcaaaggcaggactgttggtttcagacggaggaccaaatctatacaatatccgaaatctccatattcctgaggtctgcttgaaatgggaattgatggatgaagactaccagggcaggctgtgcaatcctctgaatccattcgtcagccatagggaaattgaatcagtcaacaatgctatagtaatgccagctcatggcccggccaagagtatggaatatgatgccgttgcaaccacacattcatggattcctaaaaggaatcgttccattctcaacacgagtcaaaggggaattcttgaggatgaacagatgtaccaaaagtgctgcaatctattcgagaaattctttcccagtagttcgtatcggaggccagttggaatttccagtatggtggaggccatggtgtctcgggctcgaattgacgcacgaattgatttcgagtctggaaggattaagaaagaagagtttgctgagatcatgaagatctgttccaccattgaagagctcagacggcaaaaatag
>gi|730044079|gb|KP097868.1|_Influenza_A_virus_(A/chicken/Vietnam/NCVD-A675/2011(H5N1))_segment_2_polymerase_PB1_(PB1)_and_PB1-F2_protein_(PB1-F2)_genes_complete_cds
atggatgtcaacccga---ctttacttttcttgaaagtgccagtgcaaaatgctataagtaccacattcccttatactggagaccctccatacagccatggaacagggacagggtacaccatggacacagtcaacagaacacaccaatattcagaaaagggggagtggacaacaaacacagagaccggagcaccccaactcaacccgattgatggaccactacctgaggataacgagcccagtgggtatgcacaaacagattgtgtattggaagcaatggctttccttgaagaatcccacccaggaatctttgaaaattcgtgtcttgaaacgatggaaattgttcaacaaacaagagtggacaaactgactcaaggtcgccagacttatgactggacattgaatagaaaccaaccggctgcaactgctttggccaacactatagaaattttcagatcaaacggtctgacagcaaatgaatcgggacggctgatagatttcctcaaggacgtgatggaatcaatggataaggaagaaatggagataacaacacatttccagagaaagagaagagtaagggacaacatgacaaagaaaatggtaacgcaaagaacaatcgggaagaaaaaacaaaggctgaacaaaaggagctacctgataagagcgctgacactgaacacaatgaccaaggacgcagaaagaggcaaattgaagaggcgagcaattgcaacacccggaatgcaaatcagaggattcgtgtactttgttgaaacactagcgaggagtatctgtgagaaacttgagcaatctggactcccagtcggagggaatgagaagaaagctaaactggcaaacgtcgtgaggaagatgatgaccaactcacaggatactgaactctcctttacaattactggggacaatacaaaatggaatgagaatcaaaatcctaggatgtttctggcaatgataacgtacatcacaaggaaccagccagaatggtttcgaaatgtcttaagcattgcccctataatgttctcaaacaagatggcgagattagggaaaggatacatgttcgaaagtaagagcatgaagttacgaacacaaataccagcagaaatgcttgcaaacattgacctcaaatacttcaatgaaataacgaaaaagaaaattgagaagataagacctctattaatagatggtacagcctcattgagccctggaatgatgatgggcatgttcaacatgctgagtacggtcctaggagtttcaatcctgaatcttggacagaaaaggtacaccaaaaccacatattggtgggacgggctccaatcctctgatgatttcgctctcattgtaaatgcaccgaatcatgaaggaatacaagcaggggtggatagattttataggacttgtaaactagttgggatcaacatgagcaagaagaagtcttacataaatcggacagggacatttgaattcacgagctttttctaccgctatggattcgtagccaatttcagtatggagctgcccagttttggagtgtctgggattaatgaatcggccgacatgagcgttggtgttacagtgataaagaacaatatgataaacaacgaccttgggccagcaacagctcagatggctcttcagctattcatcaaggactacagatacacataccgatgccacagaggagatgcgcaaatccaaacgaggagatcattcgagctgaagaagctatgggaacaaacccgttcaaaggcaggactgttggtttcagacggaggaccaaatctatacaatatccgaaatctccatattcctgaggtctgcttgaaatgggaattgatggatgaagactaccagggcaggctgtgcaatcctctgaatccattcgtcagccatagggaaattgaatcagtcaacaatgctatagtaatgccagctcatggcccggccaagagtatggaatatgatgccgttgcaaccacacattcatggattcctaaaaggaatcgttccattctcaacacgagtcaaaggggaattcttgaggatgaacagatgtaccaaaagtgctgcaatctattcgagaaattctttcccagtagttcgtatcggaggccagttggaatttccagtatggtggaggccatggtgtctcgggctcgaattgacgcacgaattgatttcgagtctggaaggattaagaaagaagagtttgctgagatcatgaagatctgttccaccattgaagagctcagacggcaaaaatag
>gi|730044061|gb|KP097862.1|_Influenza_A_virus_(A/chicken/Vietnam/NCVD-KA432/2013(H5N1))_segment_2_polymerase_PB1_(PB1)_and_PB1-F2_protein_(PB1-F2)_genes_complete_cds
atggatgtcaatccga---ctttacttttcttgaaagtgccagtgcaaaatgctataagtaccacattcccttatactggagaccctccatacagccatggaacagggacagggtacaccatggacacagtcaacagaacacaccaatattcagaaaagggggagtggacaacaaacacagagaccggagcaccccaactcaacccgattgatggaccattacctgaggataacgagcccagtgggtatgcacaaacagattgtgtattagaagcaatggctttccttgaagaatcccacccaggaatctttgaaaattcgtgtcttgaaacgatggaaattgtccaacaaacaagagttgacaaactgacccaaggtcgccagacttatgactggacattgaatagaaaccaaccggctgcaactgctttggccaacactatagaaattttcagatcaaacggtctgacagcaaatgaatcgggacggctgatagatttcctcaaggatgtgatggaatcaatggataaggaagaaatggagataacaacacatttccagagaaagagaagagtaagagacaacatgaccaagaaaatggtaacgcaaagaacaatcgggaagaaaaaacaaaggctgaacaaaaggagctacctgataagagcgctgacactgaacacaatgaccaaggatgcagaaagaggcaaattgaagaggcgagcaattgcaacacccggaatgcaaatcagaggatttgtgtacttcgttgaaacactagcgaggagtatctgtgagaagcttgagcaatctgggctcccagttggagggaatgagaagaaagctaaactggcaaacgtcgtgaggaagatgatgaccaactcacaggatactgaactctcctttacaattactggggacaacacaaaatggaatgagaatcaaaatcctaggatgtttctggcaatgataacgtacatcacaaggaaccagccagaatggtttcgaaatgttttaagcattgcacctataatgttttcaaacaaaatggcaagactagggaaaggatacatgttcgaaagtaagagcatgaagttacgaacacaaataccagcagaaatgcttgcaaacattgatcttaaatacttcaatgaattaacgaaaatgaaaattgagaggataagacccctattaatagatggtacagcctcattgagccctggaatgatgatgggcatgttcaacatgctgagtacagtcctaggagtttcgatcctgaatcttggacagaaaaggtacaccaaaaccacatattggtgggacgggctccaatcctctgatgatttcgctcttattgtaaatgccccgaatcatgaaggaatacaagcaggggtagataggttttataggacttgtaaactagttgggataaatatgagcaagaagaagtcttacataaatcggacagggacatttgaattcacgagctttttctaccgctatggattcgtagccaatttcagtatggagctgcccagttttggagtgcctggaattaatgaatcggccgacatgagcattggtgttacagtaataaaaaacaatatgataaacaacgaccttgggccagcaacagctcagatggctcttcagctattcatcaaggactacagatacacataccgatgccacagaggagacacgcaaatccaaacgaggagatcattcgagcttaagaagctatgggaacaaacccgttcaaaggcaggactattagtttcagatggaggaccaaatctatacaatatccgaaatctccatattcctgaggtctgcttgaaatgggaattgatggatgaagactaccagggtagactgtgcaatcctctgaatccattcgtcagccatagggaaattgaatctgtcaacaatgctatggtaatgccagctcatggtccggccaagagtatggaatatgatgccgttgcaaccacacattcttggattcctaaaaggaatcgttccattctcaacacgagtcaaaggggaattcttgaggatgaacagatgtaccaaaagtgctgcaatctattcgagaaattctttcccagtagttcgtatcggagaccagttggaatttccagtatggtggaggccatggtgtctcgggcccgaattgacgcacgaattgatttcgagtctggaaggattaagaaagaagagtttgctgagatcatgaagatctgttccaccattgaagagctcagacggcaaaaatag
>gi|730044037|gb|KP097854.1|_Influenza_A_virus_(A/duck/Vietnam/NCVD-KA260/2012(H5N1))_segment_2_polymerase_PB1_(PB1)_and_PB1-F2_protein_(PB1-F2)_genes_complete_cds
atggatgtcaacccga---ctttacttttcttgaaagtgccagtgcaaaatgctataagtaccacattcccttatactggagaccctccatacagccatggaacagggacagggtacaccatggacacagtcaacagaacacaccaatattcagaaaagggggagtggacaacaaacacagagaccggagcaccccaactcaacccgattgatggaccactacctgaggataacgagcccagtgggtatgcacaaacagattgtgtattggaagcaatggctttccttgaagaatcccacccaggaatctttgagaattcgtgtcttgaaacgatggaaattgttcaacaaacaagagtggacaaactgactcaaggtcgccagacttatgactggacattgaatagaaaccaaccggctgcaactgctttggccaacactatagaaattttcagatcaaacggtctgacagcaaatgaatcgggacggctgatagatttcctcaaggacgtgatggaatcaatggataaggaagaaatggagataacaacacatttccagagaaagagaagagtaagggacaacatgacaaagaaaatgataacgcaaagaacaatcgggaagaaaaaacaaaggctgaacaaaaggagctacctgataagggcgctgacactgaacacaatgaccaaggacgcagaaagaggcaaattgaagaggcgagcaattgcaacacccggaatgcaaatcagaggattcgtgtacttcgttgaaacactagcgaggagtatctgtgagaaacttgagcaatctggactcccagtcggagggaatgagaagaaagccaaactggcaaacgtcgtgaggaagatgatgaccaactcacaggatactgaactctcctttacaattactggggacaatacaaaatggaatgagaatcaaaatcctaggatgtttctggcaatgataacgtacatcacaaggaaccagccagaatggtttcgaaatgtcttaagcattgcccctataatgttctcaaacaagatggcgagattagggaaagggtacatgttcgaaagtaagagcatgaagttacgaacacaaataccagcagaaatgcttgcaaacattgacctcaaatacttcaatgaaacgacgaaaaagaaaattgagaagataagacctctattaatagatggtacagcctcattgagccctggaatgatgatgggcatgttcaacatgctgagtacggtcctaggagtttcaatcctgaatcttggacagaaaaggtacaccaaaaccacatattggtgggacgggctccaatcctctgatgatttcgctctcattgtaaatgcaccgaatcatgaaggaatacaagcaggggtggatagattttataggacttgtaaactagttgggatcaatatgagcaagaagaagtcttacataaatcggacagggacatttgaattcacgagctttttctaccgctatggattcgtagccaatttcagtatggagctgcccagttttggagtgtctggaattaatgaatcggctgacatgagcgttggtgttacagtgataaagaacaatatgataaacaacgaccttgggccagcaacagctcagatggctcttcagctattcatcaaggactacagatacacataccgatgccacagaggagatacgcaaatccaaacgaggagatcattcgagctgaagaagctatgggaacaaacccgttcaaaggcaggactgttggtttcagatggaggaccaaatctatacaatatccgaaatctccatattcctgaggtctgcttgaaatgggaattgatggatgaagactaccagggcagactgtgcaatcctctgaatccattcgtcagccatagggaaattgaatcagtcaacaatgctatagtaatgccagctcatggcccggccaagagtatggaatatgatgccgttgcaaccacacattcatggattcctaaaaggaatcgttccatcctcaacacgagtcaaaggggaattcttgaggatgaacagatgtaccaaaagtgttgcaatctattcgagaaattctttcccagtagttcgtatcggaggccagttggaatttccagtatggtggaggccatggtgtctcgggctcgaattgacgcacgaattgatttcgagtctggaaggattaagaaagaagagtttgctgagatcatgaagatctgttccaccattgaagagctcagacggcaaaaatag
>gi|401664247|dbj|AB742253.1|_Influenza_A_virus_(A/Muscovy_duck/Vietnam/LBM113/2012(H5N1))_cRNA_segment:_2_complete_sequence
atggatgtcaacccga---ctttacttttcttgaaagtgccagtgcaaaatgctataagtaccacattcccttatactggagaccctccatacagccatggaacagggacagggtacaccatggacacagtcaacagaacacaccaatattcagaaaagggggagtggacaacaaacacagagaccggagcaccccaactcaacccaattgatggaccactacctgaggataacgagcccagtgggtatgcacaaacagattgtgtattggaagcaatggctttccttgaagaatcccacccaggaatctttgaaaattcgtgtcttgaaacgatggaaattgttcaacaaacaagagtggacaaactgactcaaggtcgccagacttatgactggacattgaatagaaaccaaccggctgcaactgctttggccaacactatagaaattttcagatcaaacggtctgacagcaaatgaatcgggacggctgatagatttcctcaaggacgtgatggaatcaatggataaggaagaaatggagataacaacacatttccagagaaagagaagagtaagggacaacatgacaaagaaaatggtaacgcaaagaacaatcgggaagaaaaaacaaaggctgaacaaaaggagctacctgataagggcgctgacactgaacacaatgaccaaggacgcagaaagaggcaaattgaagaggcgagcaattgcaacacccggaatgcaaatcagaggattcgtatacttcgttgaaacactagcgaggagtatctgtgagaaacttgagcaatctggactcccagtcggagggaatgagaagaaagctaaactggcaaacgtcgtgaggaagatgatgaccaactcacaggatactgaactctcctttacaattactggggacaatacaaaatggaatgagaatcaaaatcctaggatgtttctggcaatgataacgtacatcacaaggaaccagccagaatggtttcgaaatgtcttaagcattgcccctataatgttctcaaacaagatggcgagattagggaaagggtacatgttcgaaagtaagagcatgaagttacgaacacaaataccagcagaaatgcttgcaaacattgacctcaaatacttcaatgaaacaacgaaaaagaaaattgagaagataagacctctattaatagatggtacagcctcattgagccctggaatgatgatgggcatgttcaacatgctgagtacggtcctaggagtttcaatcctgaatcttggacagaaaaggtacaccaaaaccacatattggtgggacgggctccaatcctctgatgatttcgctctcattgtaaatgcaccgaatcatgaaggaatacaagcaggggtggatagattttataggacttgtaaactagttgggatcaatatgagcaagaagaagtcttacataaatcggacagggacatttgaattcacgagctttttctaccgctatggatttgtagccaatttcagtatggagctgcccagttttggagtgtctggaattaatgaatcggctgacatgagcgttggtgttacagtgataaagaacaatatgataaacaacgaccttgggccagcaacagctcagatggctcttcagctattcatcaaggactacaggtacacataccgatgccacagaggagatacgcaaatccaaacgaggagatcattcgagctgaagaagctatgggaacaaacccgttcaaaggcaggactgttggtttcagatggaggaccaaatctatacaatatccgaaatctccatattcctgaggtctgcttgaaatgggaattgatggatgaagactaccaaggcagactgtgcaatcctctgaatccattcgtcagccatagggaaattgaatcagtcaacaatgctatagtaatgccagctcatggcccggccaagagtatggagtatgatgccgttgcaaccacacattcatggattcctaaaaggaatcgttccatcctcaacacgagtcaaaggggaattcttgaggatgaacagatgtaccaaaagtgttgcaatctattcgagaaattctttcccagtagttcgtatcggaggccagttggaatttccagtatggtggaggccatggtgtctcgggctcgaattgacgcacgaattgatttcgagtctggaaggattaagaaagaagagtttgctgagatcatgaagatctgttccaccattgaagagctcagacggcaaaaatag
>gi|559147579|gb|KF813111.1|_Influenza_A_virus_(A/tiger/Jiangsu/01/2013(H5N1))_segment_2_polymerase_PB1_(PB1)_gene_complete_cds
atggatgtcaatccga---ctttacttttcttgaaagtgccagtgcaaaatgctataagtaccacattcccttatactggagaccctccatacagccatggaacagggactgggtacaccatggacacagtcaacagaacacaccaatattcagaaaagggggagtggacaacaaacacagagaccggagcaccccaactcaacccgattgatggaccattacctgaagataatgagccaagtgggtatgcacaaacagattgtgtattagaagcaatggctttccttgaagaatcccacccaggaatctttgaaaattcgtgtcttgaaacgatggaaattgtccaacaaacaagagtggacaaactgacccaaggtcgccagacttatgactggacattgaatagaaaccaaccggctgcaactgctttggccaacactatagaaattttcagatcaaacggtctgacagcaagtgaatcgggaaggctgatagatttcctcaaggatgtgatggaatcaatggataaggaagaaatggagataacaacacatttccagagaaagagaagagtgagagacaacatgaccaagaaaatggtaacgcaaagaactatcgggaagaaaaaacaaaggctgaacaaaaggagctacctgataagagcgctgacactgaacacaatgaccaaggatgcagaaaggggcaaattgaagaggcgagcaattgcaacacccggaatgcaaatcagaggattcgtgtacttcgtggaaacactagcgaggagtatctgtgagaaacttgagcaatctggactcccagtcggagggaatgagaagaaagctaaactggcaaacgtcgtgaggaagatgatgaccaactcacaggatactgaactctcctttacaattactggggacaacacaaaatggaatgagaatcaaaatcctaggatgtttctggcaatgataacgtacatcacaaggaaccagccagaatggtttcgaaatgttttaagcattgcccctataatgttttcaaacaaaatggcaagactagggaaagggtacatgttcgaaagtaagagcatgaagttacgaacacaaataccagcagaaatgcttgcaaacattgatcttaaatacttcaatgaattaacgaaaaggaaaattgagaagataagacccctattaatagatggtacagcctcattgagccctggaatgatgatgggcatgttcaacatgctgagtacagtcctaggagtttcaatcctgaatcttggacagaaaaggtacaccaaaaccacatattggtgggacgggctccaatcctctgatgatttcgctcttattgtaaatgccccgaatcatgaaggaatacaagcaggggtagataggttttatagaacttgtaaactagttgggataaatatgagcaagaagaagtcttacataaatcggacagggacgtttgaattcacgagctttttctaccgctatggattcgtggccaatttcagtatggagctgcccagttttggagtgtctggaattaatgaatcggccgacatgagcattggtgttacagtgataaaaaacaatatgataaacaacgaccttgggccagcaacagctcagatggctcttcagctattcatcaaggactacagatacacataccgatgccacagaggggacacgcaaatccaaacgaggagatcattcgagctgaagaagctatgggaacaaacccgttcaaaggcaggactattggtttcagatggaggaccaaatctatacaatatccgaaatctccatattcctgaggtctgcttgaaatgggaattgatggatgaagactaccagggtagactgtgcaatcctctgaatccattcgtcagccctagggaaattgaatctgtcaacaatgctatggtaatgccagctcatggtccggccaagagtatggaatatgatgccgttgcaaccacacattcttggattcctaaaaggaatcgttccattctcaacacgagtcaaaggggaattcttgaggatgaacagatgtaccaaaagtgctgcaatctattcgagaaattctttcccagtagttcgtatcggagaccagttggaatttccagtatggtggaggccatgatgtctcgggcccgaattgacgcacgaattgatttcgagtctggaaggattaagaaagragagtttgctgagatcatgaagatctgttccaccattgaagagctcagacggcaaaaatag
>gi|954033331|gb|KU042699.1|_Influenza_A_virus_(A/goose/Zhejiang/727110/2014(H5N6))_segment_2_polymerase_PB1_(PB1)_gene_complete_cds
atggatgtcaacccga---ctttacttttcttgaaagtgccagtgcaaaatgctataagtaccacattcccttatactggggaccctccatacagccatggaacagggacagggtacaccatggacacagtaaacagaacacatcaatattcagaaaagggggagtggacaacaaacacagagaccggggcaccccaactcaacccgattgatggaccattacctgaggataacgagcccagtgggtatgcgcaaacagattgtgtgttagaagcaatggctttccttgaagaatcccacccaggaatctttgaaaattcgtgccttgaaacgatggaaattgtccaacaaacaagagtggacaaactgacccaaggtcgccagacttatgactggacattgaatagaaaccaaccggctgcaactgctctggccaacactatagaaatcttcagatcaaacggtctgacagcaaatgagtcgggacgcctaatagatttcctcaaggatgtgatagaatcaatggataaggaagaaatggagataacaacacatttccaaagaaagagaagagtaagggacaacatgaccaagaagatggtaacacaaagaacaatcgggaagaaaaaacaaaggctgaaaaagaggagctacctgataagagcgctaacactgaacacaatgaccaaggatgcagaaagaggcaaattgaagaggcgtgcaattgcaacacccggaatgcaaatcagaggattcgtgtacttcgttgaaacactagcgaggagtatctgtgagaaacttgagcaatcgggactcccagtcggagggaatgagaagaaagctaaactggcaaacgtcgtgaggaagatgatgaccaactcacaggatactgaactctcctttacaattactggggacaatacaaaatggaatgagaatcaaaatcctaggatgtttctggcaatgataacgtacatcacaaggaaccagccagaatggtttcgaaatgttctaagcattgcccctataatgttttcaaacaaaatggcgaggctagggaaaggatacatgttcgaaagtaagagcatgaagttacgaacacaaataccagcagaaatgcttgcaaacattgaccttaaatacttcaatgaatcaacaaaaaggaaaattgagaagataagacctctattaatagatggtacagcctcattgagccctggaatgatgatgggcatgttcaacatgctgagtacagtcctaggggtttcaatcctaaatcttggacagaaaagatacaccaaaaccacatattggtgggacgggctccaatcctctgatgatttcgctctcattataaatgccccgaatcatgaaggaatacaagcaggggtggataggttttatagaacttgtaaactagttgggatcaatatgagcaagaagaagtcttacataaatcggacaggaacatttgaattcacgagttttttctaccgctatggattcgtagccaatttcagtatggagctgcccagttttggagtgtctggaattaatgagtcggccgacatgagcattggtgtcacagtgataaagaacaatatgataaacaacgaccttgggccagcaacagctcagatggctcttcagctattcatcaaggactacagatacacataccgatgccacaggggagatacgcaaatccaaacgaggagatcattcgagctgaagaagctatgggagcaaacccgttcaaaggcaggactattggtttcagatggaggaccaaacctatacaatatccgaaatttccatattcctgaggtttgcttgaaatgggaattgatggatgaagactaccagggtagactgtgcaatcctttgaatccattcgtcagccatagggaaattgaatctgtcaacaatgctatagtaatgccagctcatggcccggccaagggtatggaatatgatgccgtagcaaccacacattcatggattcctaaaaggaatcgttccattttcaacacaagtcagagggggatttttgaggacgaacagatgtaccaaaagtgctgcaatttattcgagaaattctttcccagtagtttgtatcggagaccagttggaatttccagtatggtggaggccatggtttctcgggctagaattgacgcccgaattgatttcgagtttggaaggattaagaaagaagagtttgctgagatcatgaagatctgttcccccattgaagagctcagacggcaaaagtag
>gi|922057807|gb|KT370106.1|_Influenza_A_virus_(A/environment/Guangdong/PY955/2014(H5N6))_segment_2_polymerase_PB1_(PB1)_and_PB1-F2_protein_(PB1-F2)_genes_complete_cds
atggatgtcaacccga---ctttacttttcctgaaggtgccagtgcaaaatgctataagtaccacattcccttatactggggaccctccatacagccatggaacaggaacagggtacaccatggacacagtcaacagaacacaccaatattcagaaaagggggagtggacaacaaacacagagaccggggcaccccaactcaatccgattgatggaccattacctgaggataacgagcccagtgggtatgcgcaaacagattgtgtgttagaagcaatggctttccttgaagaatcccacccaggaatctttgaaaattcgtgccttgaaacgatggaaattgtccaacaaacaagagtggacaaactgacccaaggtcgccagacttatgactggacattgaatagaaaccaaccggctgcaactgctttggccaacactatagaaatcttcagatcaaacggtctgacagcaaatgagtcgggacgcctaatagatttcctcaaggatgtgatggaatcaatggataaagaagaaatggagataacaacacatttccagagaaagagaagagtaagggacaacatgaccaagaagatgataacgcaaagaacaatcgggaagaaaaaacaaaggctgaacaagaggagctatctgataagggcgctgacactgaacacaatgaccaaggatgcagaaagaggcaaattgaagaggcgtgcaattgcaacacccgggatgcaaatcagaggattcgtgtacttcgttgaaacactagcgaggagtatctgtgagaaacttgagcaatctggactcccagtcggagggaatgagaagaaagctaaactggcaaatgtagtgaggaagatgatgaccaactcacaggacactgaactctcctttacaattactggggacaatacaaaatggaatgagaatcaaaatcctaggatgtttctggcaatgataacgtacatcacaaggaaccaaccagaatggtttcgaaatgtcctaagcattgcccctataatgttttcaaacaaaatggcgaggctagggaaaggatacatgttcgaaagtaagagcatgaagttacgaacacaaataccagcagaaatgcttgcaaacattgaccttaaatacttcaatgaatcaacaaaaaagaaaattgagaagataagacctctattaatagatggtacagcctcattgagccctggaatgatgatgggcatgttcaacatgctgagtacagtcctaggggtttcaatcctaaatcttggacagaaaagatacaccaaaaccacatattggtgggacgggctccaatcctctgatgatttcgctctcattataaatgccccgaatcatgaaggaatacaagcaggggtggataggttttatagaacttgtaaactagttgggatcaatatgagcaagaaaaagtcttacataaatcgaacagggacatttgaattcacgagctttttctaccgctatgggttcgtagccaatttcagtatggagctgcccagttttggagtgtctggaattaatgagtcggccgacatgagcattggtgttacagtgataaagaacaatatgataaataacgaccttgggccagcaacagctcaaatggctcttcagctattcatcaaggactacagatacacataccgatgccacaggggagatacgcaaatccaaacaaggagatcattcgagctgaagaagctatgggaacaaacccgttcaaaggcaggactattggtttcagatggaggaccaaacctatacaatatccgaaatctccatattcccgaggtctgcttgaaatgggaattaatggatgaagactatcagggtagactgtgcaatcctctgaatccattcgtcagccatagggaaattgaatctgtcaacagtgctatagtaatgccagctcatggcccggccaagggtatggaatatgttgccgtagcaaccacacattcatgggttcctaaaaggaatcgttccattctcaacacaagtcaaaggggaattcttgaggatgaacagatgtaccaaaagtgctgcaatctattcgagaagttctttcccagtagttcgtatcggagaccagttggaatttccagtatggtggaggccatggtttctagggctagaattgacgcacgaattgatttcgagtctggaaggattaagaaagaagagtttgctgagatcatgaagatctgttccaccattgaagagctcagacggcaaaaatag
>gi|523794204|gb|KF277180.1|_Influenza_A_virus_(A/Viet_Nam/CM32/2011(H5N1))_segment_2_polymerase_PB1_(PB1)_gene_complete_cds
atggatgtcaacccga---ctttacttttcttgaaagtgccagtgcaaaatgctataagtaccacattcccttatactggagaccctccatacagccatggaacagggacagggtacaccatggacacagtcaacagaacacaccaatattcagaaaagggggagtggacaacaaacacagagaccggagcaccccaactcaacccgattgatggaccactacctgaggataacgagcccagtgggtatgcacaaacagattgtgtattggaagcaatggctttccttgaagaatcccacccaggaatctttgaaaattcgtgtcttgaaacgatggaaattgttcaacaaacaagagtggacaaactgactcaaggtcgccagacttatgactggacattgaatagaaaccaaccggctgcaactgctttggccaacactatagaaattttcagatcaaacggtctgacagcaaatgaatcaggacggctgatagatttcctcaaggacgtgatggaatcaatggataaggaagaaatggagataataacacatttccaaagaaagagaagagtaagggacaacatgaccaagaaaatggtaacgcaaagaacaatcgggaagaaaaaacaaaggctgaacaaaaggagctacctgataagagcgctgacactgaacacaatgaccaaggatgcagaaagaggcaaattgaagaggcgagcaattgcaacacccggaatgcaaatcagaggatttgtgtacttcgttgaaacactagcgaggagtatctgtgagaaacttgagcaatctggactcccagtcggagggaatgagaagaaagctaaactggcaaacgtcgtgaggaagatgatgaccaactcacaggatactgaactctcctttacaattactggggacaatacaaaatggaatgagaatcaaagtcctaggatgtttctggcaatgataacgtacatcacaaggaaccagccggaatggtttcgaaatgtcttaagcattgcccctataatgttctcaaacaaaatggcgagattagggaaaggatacatgttcgaaagtaagagcatgaagttacgaacacaaataccagcagaaatgcttgcaaacattgacctcaaatacttcaatgaaataacgaaaaagaaaattgagaagataagacctctattaatagatggtacagcctcattgagccctggaatgatgatgggcatgttcaacatgctgagtacggtcctaggagtttcaatcctgaatcttggacagaaaaggtacaccaaaaccacatattggtgggacgggctccaatcctctgatgatttcgctctcattgtaaatgcaccgaatcatgaaggaatacaagcaggggtggatagattttataggacttgtaaactagttgggatcaatatgagcaagaagaagtcttacataaatcggacagggacatttgaattcacgagctttttctaccgctatggattcgtagccaatttcagtatggagctacccagttttggagtgtctggaattaatgaatcggccgacatgagcgttggtgttacagtgataaagaacaatatgataaacaacgaccttggaccagcaacagctcagatggctcttcagctattcatcaaggactacagatacacataccgatgccacagaggagatacgcaaatccaaacgaggagatcattcgagctgaagaagctatgggaacaaacccgttcaaaggcaggactgttggtttcagatggaggaccaaatctatacaatatccgaaatctccatattcctgaggtctgcttgaaatgggaattgatggatgaagactaccagggcagactgtgcaatcctctgaatccattcgtcaaccatagggaaattgaatcagtcaacaatgctatagtaatgccagctcatggcccggccaagagtatggaatatgatgccgttgcaaccacacattcatggattcctaaaaggaatcgttccattctcaacacgagtcaaaggggaattcttgaggatgaacagatgtaccaaaagtgctgcaatctattcgagaaattctttcccagtagttcgtatcggaggccagttggaatttccagtatggtggaggccatggtgtctcgggctcgaattgatgcacgaattgatttcgagtctggaaggattaagaaagaagagtttgctgagatcatgaagatctgttccaccattgaagagctcagacggcaaaaatag
>gi|664641346|dbj|AB972721.1|_Influenza_A_virus_(A/muscovy_duck/Vietnam/LBM573/2014(H5N1))_viral_cRNA_segment_2_complete_sequence_gi|664641365|dbj|AB972729.1|_Influenza_A_virus_(A/duck/Vietnam/LBM578/e
atggatgtcaatccga---ctttacttttcttgaaagtgccagtgcaaaatgctataagtaccacattcccttatactggagaccctccatacagccatgggacagggacagggtacaccatggacacagtcaacagaacacaccaatattcagaaaagggggagtggacaacaaacacagagaccggagcaccccaactcaacccgattgatggaccattacctgaggataacgagcccagtgggtatgcacaaacagattgtgtattagaagcaatggctttccttgaagaatcccacccaggaatctttgaaaattcgtgtcttgaaacgatggaaattgtccaacaaacaagagttgacaaactgacccaaggtcgccagacttatgactggacattgaatagaaaccaaccggctgcaactgctttggccaacactatagaaattttcagatcaaacggtctgacagcaaatgaatcgggacggctgatagatttcctcaaggatgtgatggaatcaatggataaggaagaaatggagataacaacacatttccagagaaagagaagagtaagagacaacatgaccaagaaaatggtaacgcaaagaacaatcgggaagaaaaaacaaaggctgaacaaaaggagctacctgataagagcgctgacactgaacacaatgaccaaggatgcagaaaggggcaaattgaagaggcgagcaattgcaacacccggaatgcaaatcagaggattcgtgtacttcgttgaaacactagcgaggagtatctgtgagaaacttgagcagtctggactcccagtcggagggaatgagaagaaagctaaactggcaaacgtcgtgaggaagatgatgaccaactcacaggatactgaactctcctttacaattactggggacaacacaaaatggaatgagaatcaaaatcctaggatgtttctggcaatgataacgtacatcacaaggaaccagccagagtggtttcgaaatgttttaagcattgcccctataatgttttcaaacaaaatggcaagactaggaaaaggatacatgttcgaaagtaagagcatgaagttacgaacacaaataccagcagaaatgcttgcaaacattgatcttaaatacttcaatgaattaacgaaaaagaaaattgagaggataagacccctattaatagatggtacagcctcattgagccctggaatgatgatgggcatgttcaacatgctgagtacagtcctaggagtttcgatcctgaatcttggacagaaaaggtacaccaaaactacatattggtgggacgggctccaatcctctgatgatttcgctcttattgtaaatgccccgaatcatgaaggaatacaagcaggggtagataggttttataggacttgtaaactagttgggataaatatgagcaagaagaagtcttacataaatcggacagggacatttgaattcacgagctttttctaccgctatggattcgtagccaatttcagtatggagctgcccagttttggagtgtctggaattaatgaatcggccgacatgagcattggtgttacagtgataaaaaacaatatgataaacaacgaccttgggccagcaacagctcagatggctcttcagctattcatcaaggactatagatacacataccgatgccacagaggagacacgcaaatccaaacgaggagatcattcgagctgaagaagctatgggaacaaactcgttcaaaggcaggactattagtttcagatggaggaccaaatctatacaatatccgaaatctccatattcctgaggtctgcttgaaatgggaattgatggatgaagactaccagggtagactgtgcaatcctctgaatccattcgtcagccatagggaaattgaatctgtcaacaatgctatggtaatgccagctcatggtccggccaagagtatggaatatgatgccattgcaaccacacattcttggattcctaaaaggaatcgttccattctcaacacgagtcaaaggggaattcttgaggatgaacagatgtaccaaaagtgctgcaatctattcgagaaattctttcccagtagttcgtatcggagaccagttggaatttccagtatggtggaggccatggtgtctcgggcccgaattgacgcacgaattgatttcgagtctggaaggattaagaaagaagagtttgctgagatcatgaagatctgttccaccattgaagagctcagacggcaaaaatag
>gi|730044064|gb|KP097863.1|_Influenza_A_virus_(A/chicken/Vietnam/NCVD-KA435/2013(H5N1))_segment_2_polymerase_PB1_(PB1)_and_PB1-F2_protein_(PB1-F2)_genes_complete_cds
atggatgtcaatccga---ctttacttttcttgaaagtgccagtgcaaaatgctataagtaccacattcccttatactggagaccctccatacagccatggaacagggacagggtacaccatggacacagtcaacagaacacaccaatattcagaaaaggggaagtggacaacaaacacagagaccggagcaccccaactcaacccgattgatggaccattacctgaggataacgagcccagtgggtatgcacaaacagattgtgtattagaagcaatggctttccttgaagaatcccacccaggaatctttgaaaattcgtgtcttgaaacgatggaaattgtccaacaaacaagagttgacaaactgaccaaaggtcgccagacttatgactggacattgaatagaaaccaaccggctgcaactgctttggccaacactatagaaattttcagatcaaacggtctgacagcaaatgaatcgggacggctgatagatttcctcaaggatgtgatggaatcaatggataaggaagaaatggagataacaacacatttccagagaaagagaagagtaagagacaacatgaccaagaaaatggtaacgcaaagaacaatcggaaagaaaaaacaaaggctgaacaaaaggagctacctgataagagcgctgacactgaacacaatgaccaaggatgcagaaaggggcaaattgaagaggcgagcaattgcaacacccggaatgcaaatcagaggattcgtgtacttcgttgaaacactagcgaggagtatctgtgagaaacttgagcaatctggactcccagtcggagggaatgagaagaaagctaaactggcaaacgtcgtgaggaagatgatgaccaactcacaggatactgaactctcctttacaattactggggacaacacaaaatggaatgagaatcaaaatcccaggatgtttctggcaatgataacgtacatcacaaggaaccagccagaatggtttcgaaatgttttaagcattgcccctataatgttttcaaacaagatggcaagactagggaaaggatacatgttcgaaagtaagagcatgaagttacgaacacaaataccagcagaaatgcttgcaaacattgatcttaaatacttcaatgaattaacgaaaaggaaaattgagaggataagacccctattaatagatggtacagcctcattgagccctggaatgatgatgggcatgttcaacatgctgagtacagtcctaggagtttcgatcctgaatcttggacagaaaaggtacaccaaaaccacatattggtgggacgggctccaatcctctgatgatttcgctcttattgtaaatgctccgaatcatgaaggaatacaagcaggggtagataggttttataggacctgtaaactagttgggataaatatgagcaagaagaagtcttacataaatcggacagggacatttgaattcacgagctttttctaccgctatggattcgtagccaatttcagtatggagctgcccagttttggagtgtctggaattaatgaatcggccgacatgagcattggtgttacagtgataaaaaacaatatgataaacaacgaccttgggccagcaacagctcagatggctcttcagctattcatcaaggactacagatacacataccgatgccacagaggagacacgcaaatccaaacgaggagatcattcgagctgaagaagctatgggaacaaacccgttcaaaggcaggactattagtttcagatggaggaccaaatctatacaatatccgaaatctccatattcctgaggtctgcttgaaatgggaattgatggatgaagactaccagggtagactgtgcaatcctctgaatccattcgtcagccatagggaaattgaatctgtcaacaatgctatggtaatgccagctcatggtccggccaagagtatggaatatgatgccgttgcaaccacacattcttggattcctaaaaggaatcgttccattcttaacacgagtcaaaggggaattcttgaggatgaacagatgtaccaaaagtgctgcaatctattcgagaaattctttcccagtagttcgtatcggagaccagttggaatttccagtatggtggaggccatggtgtctcgggcccgaattgacgcacgaattgatttcgagtctggaaggattaagaaagaagagtttgctgagatcatgaagatctgttccaccattgaagagctcagacggcaaaaatag
>gi|723801901|dbj|LC010734.1|_Influenza_A_virus_(A/muscovy_duck/Vietnam/LBM670/2014(H5N1))_viral_cRNA_segment_2_complete_sequence
atggatgtcaatccga---ctttacttttcttgaaagtgccagtgcaaaatgctataagtaccacattcccttatactggagaccctccatacagccatgggacagggacagggtacaccatggacacagtcaacagaacacaccaatattcagaaaagggggagtggacaacaaacacagagaccggagcaccccaactcaacccgattgatggaccattacctgaggataacgaacccagtgggtatgcacaaacagattgtgtattagaagcaatggctttccttgaagaatcccacccaggaatctttgaaaattcgtgtcttgaaacgatggaaattgtccaacaaacaagagttgacaaactgacccaaggtcgccagacttatgactggacattgaatagaaaccaaccggctgcaactgctttggccaacactatagaaattttcagatcaaacggtctgacagcaaatgaatcgggacggctgatagatttcctcaaggatgtgatggaatcaatggataaggaagaaatggagataacaacacatttccagagaaagagaagagtaagagacaacatgaccaagaaaatggtaacgcaaagaacaatcgggaagaaaaaacaaaggctgaacaaaaggagctacctgataagagcgctgacactgaacacaatgaccaaggatgcagaaaggggcaaattgaagaggcgagcaattgcaacacccggaatgcaaatcagaggattcgtgtacttcgttgaaacactagcgaggagtatctgtgagaaacttgaacagtctggactcccagtcggagggaatgagaagaaagctaaactggcaaacgtcgtgaggaagatgatgaccaactcacaggatactgaactctcctttacaattactggggacaacacaaaatggaatgagaatcaaaatcctaggatgtttctggcaatgataacgtacatcacaaggaaccagccagagtggtttcgaaatgttttaagcattgcccctataatgttttcaaacaaaatggcaagactagggaaaggatacatgttcgaaagtaagagcatgaagttacgaacacaaataccagcagaaatgcttgcaaacattgatcttaaatacttcaatgaattaacgaaaaagaaaattgagaggataagacccctattaatagatggtacagcctcattgagccctggaatgatgatgggcatgttcaacatgctgagtacagtcctaggagtttcgatcctgaatattggacagaaaaggtacaccaaaactacatattggtgggacgggctccaatcctctgatgatttcgctcttattgtaaatgccccgaatcatgaaggaatacaagcaggggtagataggttttataggacttgtaaactagttgggataaatatgagcaagaagaagtcttacataaatcggacagggacatttgaattcacgagctttttctaccgctatggattcgtagccaatttcagtatggagctgcccagttttggagtgtctggaattaatgaatcggccgacatgagcattggtgttacagtgataaaaaacaatatgataaacaacgaccttgggccagcaacagctcagatggctcttcagctattcatcaaggactacagatacacataccgatgccacagaggagacacgcaaatccaaacgaggagatcattcgagctgaagaagctatgggaacaaactcgttcaaaggcaggactattagtttcagatggaggaccaaatctatacaatatccgaaatctccatattcctgaggtctgcttgaaatgggaattgatggatgaagactaccagggtagactgtgcaatcctctgaatccattcgtcagccatagggaaattgaatctgtcaacaatgctatggtaatgccagctcatggtccggccaagagtatggaatatgatgccattgcaaccacacattcttggattcctaaaaggaatcgttccattctcaacacgagtcaaaggggaattcttgaggatgaacagatgtaccaaaagtgctgcaatctattcgagaaattctttcccagtagttcgtatcggagaccagttggaatttccagtatggtggaggccatggtgtctcgggcccgaattgacgcacgaattgatttcgagtctggaaggattaagaaagaagagtttgctgagatcatgaagatctgttccaccattgaagagctcagacggcaaaaatag
>gi|723801882|dbj|LC010726.1|_Influenza_A_virus_(A/muscovy_duck/Vietnam/LBM669/2014(H5N1))_viral_cRNA_segment_2_complete_sequence
atggatgtcaatccga---ctttacttttcttgaaagtgccagtgcaaaatgctataagtaccacattcccttatactggagaccctccatacagccatgggacagggacagggtacaccatggacacagtcaacagaacacaccaatattcagaaaagggggagtggacaacaaacacagagaccggagcaccccaactcaacccgattgatggaccattacctgaggataacgaacccagtgggtatgcacaaacagattgtgtattagaagcaatggctttccttgaagaatcccacccaggaatctttgaaaattcgtgtcttgaaacgatggaaattgtccaacaaacaagagttgacaaactgacccaaggtcgccagacttatgactggacattgaatagaaaccaaccggctgcaactgctttggccaacactatagaaattttcagatcaaacggtctgacagcaaatgaatcgggacggctgatagatttcctcaaggatgtgatggaatcaatggataaggaagaaatggagataacaacacatttccagagaaagagaagagtaagagacaacatgaccaagaaaatggtaacgcaaagaacaatcgggaagaaaaaacaaaggctgaacaaaaggagctacctgataagagcgctgacactgaacacaatgaccaaggatgcagaaaggggcaaattgaagaggcgagcaattgcaacacccggaatgcaaatcagaggattcgtgtacttcgttgaaacactagcgaggagtatctgtgagaaacttgaacagtctggactcccagtcggagggaatgagaagaaagctaaactggcaaacgtcgtgaggaagatgatgaccaactcacaggatactgaactctcctttacaattactggggacaacacaaaatggaatgagaatcaaaatcctaggatgtttctggcaatgataacgtacatcacaaggaaccagccagagtggtttcgaaatgttttaagcattgcccctataatgttttcaaacaaaatggcaagactagggaaaggatacatgttcgaaagtaagagcatgaagttacgaacacaaataccagcagaaatgcttgcaaacattgatcttaaatacttcaatgaattaacgaaaaagaaaattgagaggataagacccctattaatagatggtacagcctcattgagccctggaatgatgatgggcatgttcaacatgctgagtacagtcctaggagtttcgatcctgaatattggacagaaaaggtacaccaaaactacatattggtgggacgggctccaatcctctgatgatttcgctcttattgtaaatgccccgaatcatgaaggaatacaagcaggggtagataggttttataggacttgtaaactagttgggataaatatgagcaagaagaagtcttacataaatcggacagggacatttgaattcacgagctttttctaccgctatggattcgtagccaatttcagtatggagctgcccagttttggagtgtctggaattaatgaatcggccgacatgagcattggtgttacagtgataaaaaacaatatgataaacaacgaccttgggccagcaacagctcagatggctcttcagctattcatcaaggactacagatacacataccgatgccacagaggagacacgcaaatccaaacgaggagatcattcgagctgaagaagctatgggaacaaactcgttcaaaggcaggactattagtttcagatggaggaccaaatctatacaatatccgaaatctccatattcctgaggtctgcttgaaatgggaattgatggatgaagactaccagggtagactgtgcaatcctctgaatccattcgtcagccatagggaaattgaatctgtcaacaatgctatggtaatgccagctcatggtccggccaagagtatggaatatgatgccattgcaaccacacattcttggattcctaaaaggaatcgttccattctcaacacgagtcaaaggggaattcttgaggatgaacagatgtaccaaaagtgctgcaatctattcgagaaattctttcccagtagttcgtatcggagaccagttggaatttccagtatggtggaggccatggtgtctcgggcccgaattgacgcacgaattgatttcgagtctggaaggattaagaaagaagagtttgctgagatcatgaagatctgttccaccattgaagagctcagacggcaaaaatag
>gi|723801863|dbj|LC010718.1|_Influenza_A_virus_(A/muscovy_duck/Vietnam/LBM668/2014(H5N1))_viral_cRNA_segment_2_complete_sequence
atggatgtcaatccga---ctttacttttcttgaaagtgccagtgcaaaatgctataagtaccacattcccttatactggagaccctccatacagccatgggacagggacagggtacaccatggacacagtcaacagaacacaccaatattcagaaaagggggagtggacaacaaacacagagaccggagcaccccaactcaacccgattgatggaccattacctgaggataacgaacccagtgggtatgcacaaacagattgtgtattagaagcaatggctttccttgaagaatcccacccaggaatctttgaaaattcgtgtcttgaaacgatggaaattgtccaacaaacaagagttgacaaactgacccaaggtcgccagacttatgactggacattgaatagaaaccaaccggctgcaactgctttggccaacactatagaaattttcagatcaaacggtctgacagcaaatgaatcgggacggctgatagatttcctcaaggatgtgatggaatcaatggataaggaagaaatggagataacaacacatttccagagaaagagaagagtaagagacaacatgaccaagaaaatggtaacgcaaagaacaatcgggaagaaaaaacaaaggctgaacaaaaggagctacctgataagagcgctgacactgaacacaatgaccaaggatgcagaaaggggcaaattgaagaggcgagcaattgcaacacccggaatgcaaatcagaggattcgtgtacttcgttgaaacactagcgaggagtatctgtgagaaacttgaacagtctggactcccagtcggagggaatgagaagaaagctaaactggcaaacgtcgtgaggaagatgatgaccaactcacaggatactgaactctcctttacaattactggggacaacacaaaatggaatgagaatcaaaatcctaggatgtttctggcaatgataacgtacatcacaaggaaccagccagagtggtttcgaaatgttttaagcattgcccctataatgttttcaaacaaaatggcaagactagggaaaggatacatgttcgaaagtaagagcatgaagttacgaacacaaataccagcagaaatgcttgcaaacattgatcttaaatacttcaatgaattaacgaaaaagaaaattgagaggataagacccctattaatagatggtacagcctcattgagccctggaatgatgatgggcatgttcaacatgctgagtacagtcctaggagtttcgatcctgaatattggacagaaaaggtacaccaaaactacatattggtgggacgggctccaatcctctgatgatttcgctcttattgtaaatgccccgaatcatgaaggaatacaagcaggggtagataggttttataggacttgtaaactagttgggataaatatgagcaagaagaagtcttacataaatcggacagggacatttgaattcacgagctttttctaccgctatggattcgtagccaatttcagtatggagctgcccagttttggagtgtctggaattaatgaatcggccgacatgagcattggtgttacagtgataaaaaacaatatgataaacaacgaccttgggccagcaacagctcagatggctcttcagctattcatcaaggactacagatacacataccgatgccacagaggagacacgcaaatccaaacgaggagatcattcgagctgaagaagctatgggaacaaactcgttcaaaggcaggactattagtttcagatggaggaccaaatctatacaatatccgaaatctccatattcctgaggtctgcttgaaatgggaattgatggatgaagactaccagggtagactgtgcaatcctctgaatccattcgtcagccatagggaaattgaatctgtcaacaatgctatggtaatgccagctcatggtccggccaagagtatggaatatgatgccattgcaaccacacattcttggattcctaaaaggaatcgttccattctcaacacgagtcaaaggggaattcttgaggatgaacagatgtaccaaaagtgctgcaatctattcgagaaattctttcccagtagttcgtatcggagaccagttggaatttccagtatggtggaggccatggtgtctcgggcccgaattgacgcacgaattgatttcgagtctggaaggattaagaaagaagagtttgctgagatcatgaagatctgttccaccattgaagagctcagacggcaaaaatag
>gi|673245285|gb|KM234772.1|_Influenza_A_virus_(A/chicken/Jiangxi/JXA131985/2013(H6N2))_clone_PB1a_segment_2_polymerase_PB1_(PB1)_gene_partial_cds_and_nonfunctional_PB1-F2_protein_(PB1-F2)_gene_complee
atggatgtcaacccga---ctttacttttcttaaaagtgccagcgcaaaatgctataagtactacattcccttacactggagatcctccatacagccatggaacaggaacagggtacaccatggacacagtaaacagaacacaccaatattcagaaaagggggagtggacaacaaacacagagaccggggcaccccaactcaacccgattgatggaccattacctgaggataacgagcccagtgggtatgcgcaaacagattgtgtgttagaagcaatggctttccttgaagaatcccacccaggaatctttgaaaattcgtgccttgaaacgatggaaattgtccaacaaacaagagtggacaaactgacccaaggtcgccagacttatgactggacattgaatagaaaccaaccggctgcaactgctttggccaacactatagaaatcttcagatcaaacggtctgacagcaaatgagtcgggacgcctaatagatttcctcaaggatgtgatggaatcaatggataaggaagaaatggagataacaacacatttccaaagaaagagaagagtaagggacaacatgaccaagaagatggtcacacaaagaacaatagggaagaaaaaacaaaggctgaacaagaggagctacctgataagagcactgacactgaacacaatgaccaaggatgcagaaagaggcaaattgaagaggcgtgcaattgcaacacccggaatgcaaatcagaggattcgtgtacttcgttgaaacactagcgaggagtatctgtgagaaacttgagcaatctggactcccagtcggagggaatgagaagaaagctaaactggcaaacgtcgtgaggaagatgatgaccaactcacaggatactgaactctcctttacaattactggggacaatacaaaatggaatgagaatcaaaatcctaggatgtttctggcaatgataacgtacatcacaaggaaccagccagaatggtttcgaaatgttctaagcattgcccctataatgttttcaaacaaaatggcgaggctagggaaaggatacatgttcgaaagtaagagcatgaagttacgaacacaaataccagcagaaatgcttgcaaacattgacctgaaatacttcaatgaatcaacgagaaagaaaatcgagaaaataagacctctattaatagatggtacagcctcattgagccctggaatgatgatgggcatgttcaacatgctgagtacagtcctaggggtttcaatcctaaatcttggacagaaaagatacaccagaaccacatattggtgggacggactccaatcctctgatgatttcgctctcattataaatgccccgaatcatgagggaatacaagcaggggtggataggttttatagaacttgtaaactagttgggatcaatatgagcaagaagaagtcttacataaatcggacagggacatttgaattcacgagctttttctaccgctatggattcgtagccaatttcagtatggagctgcccagttttggagtgtctggaattaatgagtcggccgacatgagcattggtgttacagtgataaagaacaatatgataaacaacgaccttgggccagcaacagctcagatggctcttcagctattcatcaaggactacagatacacataccgatgccacaggggagatacgcaaatccaaacgaggagatcattcgagctgaagaagctatgggaacaaacccgttcaaaggcaggactattggtttcagatggaggaccaaacctatacaatatccgaaatctccatattcctgaggtctgcttgaaatgggaattgatggatgaagactaccagggtagactgtgcaatcctctgaatccattcgtcagccatagggaaattgaatctgtcaacaatgctatagtaatgccagctcatggcccggccaagggtatggaatatgatgccgtagcaaccacacattcatggattcctaaaaggaatcgttccattctcaacacaagtcagagggggattcttgaggatgaacagatgtaccaaaagtgctgcaatctattcgagaagttctttcccagtagttcgtatcggagaccagttggaatttccagtatggtggaggccatggtgtctagggcccgaatcgatgcacgcattgatttcgaatctggaaggatcaagaaaaaagagtttgctgagatcatgaagatctgttccaccattgaagagctcagacggcaaaaa---
>gi|664641427|dbj|AB972705.1|_Influenza_A_virus_(A/duck/Vietnam/LBM570/2014(H5N1))_viral_cRNA_segment_2_complete_sequence
[truncated: 4,550,046 more chars]
