# Supplementary material for: The complexity of human infected AIV H5N6 isolated from China
Source: BMC Infect Dis. 2016 Oct 25;16:600. doi: 10.1186/s12879-016-1932-1 (PMC5078974; doi:10.1186/s12879-016-1932-1)
Supplement: Additional file 1: — 1a–8a: Matrices of genomes involved in this study. 1a, PB2 (fas 4.73mb); 2a, PB1 (fas 4.72mb); 3a, PA (fas 4.45mb); 4a, HA (fas 1.88mb); 5a, NP (fas 3.26mb); 6a, NA (fas 1.62mb); 7a, MP (fas 2.33mb); 8a, NEP (fas 1.99mb). (ZIP 1 mb) [file 12879_2016_1932_MOESM1_ESM.zip › Additional file 1/3a-PA.fas]

>A/Sichuan/26221/2014(H5N6)_PA
atggaagactttgtgcgacaatgcttcaatccaatgatcgtcgagcttgcggaaaagacaatgaaagaatatggggaaagtccgaaaatcgagacgaacaaatttgccgcaatatgcacacacctagaagtctgcttcatgtattcggacttccactttatagatgaacgaggcgaatcaataattgcagaatctggcgatccgaatgcattattgaaacaccgatttgagataattgaagggagagaccgaacaatggcttggacagtggtaaatagtatctgcaacaccacaggggtcgataagcctaagttcctcccagatttgtatgactacaaagagaaccgattcattgaaattggagtgacacggagggaagttcacatatactacctagaaaaagcaaataagataaaatcagagaggacacacattcacatattctcattcactggagaggaaatggccaccaaagctgactatactcttgatgaggagagcagagcaagaattaaaaccaggctgttcaccataagacaagaaatggccagtagaggtctatgggattcctttcgtcaatccgagagaggcgaagagacaattgaagaaaggtttgaaatcacaggaaccatgcgcaggcttgctgaccaaagtctcccaccgaacttctccggccttgaaaattttagagcctatgtggatggattcgaaccgaacggctgcattgagggcaagctttctcaaatgtcaaaggaagtgaacgccagaattgagccatttatgaagacaacaccacgccctctcaaactacctgaggggcctccctgctcccagcggtcgaagttcttactgatggatgcccttaaattaagcatcgaagacccgagccatgagggggaaggtataccactatatgatgcaatcaaatgcatgaagacatttttcggctggaaagagcccaacatcgtaaaaccacatgacaagggcataaatcccaattacctcctggcttggaagcaggtgctggcggaactccaagacattgaaaatgaagataaaatcccaaaaacaaagaacatgaagaaaacaagccaattaaagtgggcacttggtgagaatatggcacctgaaaaagtagactttgaggactgcaaagatgttagtgatctaaagcagtacgacagtgatgaaccagagcctagatcattatcaagctgggttcagagcgaattcaacaaggcatgcgaattgacagattcgagttggattgaacttgatgaaataggagaagatgctgctccaattgagcacattgcaagtatgagaagaaactatttcacagcggaagtgtctcat---tgcagggctactgaatacataatgaagggggtgtatataaatacagccctactgaatgcatcctgtgcagccatggatgacttccaattgattccaatgataagcaagtgcagaaccaaagaaggaagacggaagacaaatctgtatggattcattataaaaggaaggtcccatttgaggaacgacaccgatgtggtaaactttgtgagcatggaattctctcttactgacccaaggctggaaccacacaagtgggtaaagtactgtgttcttgaaataggagaaatgctcttacgaacggcaataggccaagtgtcaagacccatgttcttgtatgtgagaaccaatgggacttccaagattaagatgaaatggggcatggagatgaggcgatgccttcttcaatctcttcaacaaattgagagcatgattgaagccgagtcttctgtcaaagagaaagacatgaccaaagaattctttgaaaccaaatcagaaacgtggccaattggggaatcacccaagggggtggaggaaagttccattggaaaggtgtgcagaacactactagcaaaatctgtcttcaacagcctatatgcatctccgcaacttgaggggttttcagctgaatcaagaaaattgctcctcattgttcaggcacttagggacaacctggaacctgggaccttcgatcttggggggctatatgaagcaattgaggagtgcctgattaatgatccttgggttttgcttaatgcatcttggttcaactccttcctcacacatgcactgaaatag
>KT245148_A/Yunnan/0127/2015(H5N6)_PA
atggaagactttgtgcgacagtgcttcaatccaatgatcgtcgagcttgcggaaaaggcaatgaaagaatatggggaagatccgaaaatcgaaacgaacaaattcgcatcaatatgcacacacttagaagtctgcttcatgtactctgatttccacttcatcgacgaacgaggcgaatcaactataatagaatctggcgatccaaatgcgctgctgaaacaccgatttgaaataatcgaagggagagaccgaacaatggcctggacagtggtgaatagtatctgcaacaccacaggagccgaaaaacccaaatttctcccggatctgtatgactacaaggaaaaccgtttcattgaaattggagtgacgaggagggaagtccacatatattacctagagaaagccaataaaataaaatccgagaagacacacatccatattttttcattcactggagaagagatggccaccaaagcagattacactcttgacgaagaaagcagggcaagaatcaaaaccaggctgttcaccataaggcaggaaatggccagcaggggtctatgggattcctttcgtcagtccgaaagaggcgaagaaacaattgaagaaagatttgaaatcacaggaaccatgcgcaggcttgccgaccaaagtctcccaccgaacttctccagccttgaaaactttagagcctatgtggatggattcgaaccgaacggctgcattgagggcaagctttctcagatgtcaaaagaggtgaacgccagaattgagccatttctaagaacaacaccacgccctctcagattgcctaatgggcctccctgctctcagcggtcgaaattcttgctgatggatgctctgaaattaagcattgaggacccgagccacgaaggggaggggataccgctatatgatgcgatcaaatgcatgaaaacgttcttcgggtggaaagagcccaacattatcaaaccacatgagaaaggcataaaccccaattatctcctgacttggaagcaagtgctagcagaacttcaggacattgaaaatgaagagaagattccaaggacaaagaccatgaagaaaacaagccagttaaagtgggcactcagtgagaacatggcaccggaaaaggtggactttgaggattgcaaagatgtcaacgacttgaaacagtacaacagtgatgagccagagcccagatcrctagcatgttggatccagaatgaattcaacaaggcgtgtgaactgactgactcgagctgggtggaacttgatgaaataggggaagatgttgccccaatcgaacacattgcaagcatgagacggaactattttacagcagaggtgtcccac---tgcagggctactgaatatataatgaagggagtgtacataaatacagctttgctcaatgcatcttgtgcagccatggatgactttcaactgattccaatgataagtaagtgtagaactaaagaaggaagacggaaaacaaacctgtatggattcattataaaaggaagatctcatttgaggaatgataccgacgtggtaaactttgtaagtatggaattttcccttaccgacccaaggttggaaccacataaatgggaaaagtattgtgttcttgaaataggggacatgctcctgcgaactgcagtaggccaagtgtcaagaccaatgtttctgtatgtgagaaccaatgggacctccaagatcaagatgaaatggggtatggaaatgagacgctgccttcttcaatccctycaacagattgagagcatgattgaagctgaatcctccgtcaaagagaaagacctgaccaaagaattctttgaaaacaaatcagaaacatggccaattggagagtcacctaaaggagtggaggaaggttccatcgggaaggtgtgcagaaccttactagcaaaatctgtattcaacagcctgtacgcatctccgcaactcgaggggttctcagctgaatcgagaaagctgctactcattgttcaggcgcttagggataacctggaacctggaacctttgatcttgaagggctatatgaagcaatcgaggagtgcctgattaatgatccctgggttttgcttaatgcatcttggttcaactccttcctcacacatgcactaagatag
>KP765787_A/Guangzhou/39715/2014(H5N6)_PA
atggaggactttgtgcgacaatgcttcaatccaatgatcgtcgagcttgcggaaaagacaatgaaagaatatggggaaagtccgaaaatcgagacgaacaaatttgccgcaatatgcacacacctagaagtctgcttcatgtactcggacttccactttatagatgaacgaggcgaatcaataattgcagagtctggcgatccgaatgcattattgaaacaccgatttgagataattgaagggagggaccgaacaatggcttggacagtggtaaatagtatctgcaacaccacaggggtcgataagcctaaattcctcccagatttgtatgactacaaagagaaccgattcattgaaattggagtgacacggagggaagttcacatatactacctagaaaaagcaaataagataaagtcagagaggacacacattcacatattctcattcactggagaggaaatggccaccaaagctgactatactcttgatgaggagagcagagcaagaattaaaacccggctgttcactataagacaagaaatggccagtaggggtctatgggattcctttcgtcaatccgagagaggcgaagagacaattgaagaaaggtttgaaatcacaggaaccatgcgcaggcttgctgaccaaagtctcccaccgaacttctccagccttgaaaattttagagcctatgtggatggattcgaaccgaacggctgcattgagggcaagctttctcaaatgtcaaaggaagtgaacgccagaattgagccatttatgaaaacaacaccacgccctctcagactacctgatgggcctccctgctcccaacggtcgaagttcttactgatggatgcccttaaattaagcattgaagatccgagccatgagggggaaggtataccactatatgatgcaatcaaatgcatgaagacatttttcggctggaaagagcccaacatcgtaaaaccacatgacaagggcataaatcccaattacctcctggcttggaagcaggtgctggcagaactccaagacattgaaaatgaagataaaatcccaaaaacaaagaacatgaagaaaacaagccaattaaagtgggcacttggtgagaatatggcacctgaaaaagtagactttgaggactgcaaagatgttagtgatctaaagcagtatgacagtgatgaaccagagcctagatcgttatcaagctgggttcagagcgaattcaacaaggcatgcgaattgacagattcgagttggattgaacttgatgaaataggagaagatgttgctccaattgagcacattgcaagtatgagaagaaactatttcacagcggaagtgtctcat---tgcagggctactgaatacataatgaagggagtgtatataaatacagccctattgaatgcatcctgtgcagccatggatgatttccaattgattccaatgataagcaagtgcagaaccaaagaaggaagacggaagacaaatctgtatggattcattataaaaggaaggtcccatttgaggaatgacaccgatgtggtaaactttgtgagcatggaattctctcttactgacccgaggctggaaccgcacaagtgggtaaagtactgtgttcttgaaataggaaacatgctcttacgaacggcaataggccaagtgtcaagacccatgttcttgtatgtgagaaccaatgggacttccaagattaagatgaaatggggcatggagatgaggcgatgccttcttcaatcccttcaacaaattgagagcatgattgaagccgagtcttctgtcaaagagaaagacatgaccaaagagttctttgagaccaaatcagaaacatggccaattggggaatcacctaagggggtggaggaaagctccattgggaaggtgtgcagaacactactagcgaaatctgtcttcaacagcctatatgcatctccacaacttgaggggttttcagctgaatcaagaaaattgcttctcattgttcaggcacttagggacaacctggaacctgggaccttcgatcttggggggctatatgatgcaattgaggagtgcctgattaatgatccctgggttttgcttaatgcatcttggttcaactccttcctcacgcatgcactggaatag
>KJ633807_A/Zhejiang/DTID-ZJU01/2013(H7N9)_PA
atggaagactttgtgcgacaatgcttcaatccaatgatcgtcgagcttgcggaaaaggcaatgaaagaatatggggaagatccgaaaatcgaaacaaacaaattcgcatcaatatgcacacacttagaagtctgcttcatgtactctgatttccacttcatcgacgaacgaggcgaatcaactattatagaatctggcgatccaaatgtgctgctgaaacaccgatttgaaataatcgaagggagagaccgaacaatggcctggacagtggtgaatagtatctgcaacaccacgggagtcgaaaaacccaaatttctcccggatctgtatgactacaaggaaaaccgattcattgaaattggagtgacgaggagggaagtccacatatattacctagagaaagccaacaaaataaaatccgagaagacacacatccacattttctcattcactggagaagagatggccaccaaagcagattacactcttgacgaagaaagcagggcaagaatcaaaaccaggctgttcaccataaggcaggaaatggccagcaggggtctatgggattcctttcgtcagtctgaaagaggcgaagaaacaattgaagagagatttgaaatcacaggaaccatgcgcaggcttgccgaccaaagtctcccaccgaacttctccagccttgaaaactttagagcctatgtggatggattcgaaccgaacggctgcattgagggcaagctttctcaaatgtcaaaagaagtgaacgccagaatcgagccatttctaaggacaacaccacgccctctcagattgcctgatgggcctccctgctctcagcggtcgaaattcttgctgatggatgctctgaaattaagcattgaggacccgagccacgaaggggaggggataccgctatatgatgcgatcaaatgcatgaaaacgttcttcgggtggaaggagcccaacattatcaaaccacatgagaaaggcataaaccccaattatctcctgacttggaagcaggtgctagcagaacttcaggacattgaaaatgaagagaagattccaaggacaaagaacatgaagaaaacaagccaattaaagtgggcactcggtgagaacatggcaccggagaaggtggactttgaggattgcaaagatgtcaacgacctgaaacagtacgacagtgatgagccagagcccagatcactagcatgttggatccagagtgaattcaacaaggcatgtgaattgactgattcaagctgggtagaacttgatgaaataggggaagatgttgctccaatcgaacacattgcaagcatgagacggaactatttcacagcagaggtgtcccac---tgcagggctactgaatatataatgaagggagtgtacataaatacagctttgctcaatgcatcttgtgcagccatggatgactttcaactgatcccaatgataagtaaatgcagaaccaaagaaggaagacggaaaacaaacctatatggattcattataaaaggaaggtctcacttgaggaatgatactgacgtggtaaactttgtaagtatggaattttcccttaccgacccaaggttggaaccacataaatgggaaaagtattgtgttcttgaaataggggacatgctcctgcgaactgcagtaggccaagtgtctagacccatgtttctgtatgtgagaaccaatgggacctccaagatcaagatgaaatggggtatggaaatgagacgctgccttcttcaatctctccaacagattgagagcatgattgaagctgaatcctccgtcaaagagaaagacctgaccaaggaattctttgaaaacaaatctgaaacatggccaattggagaatcacccaaaggagtggaggaaggttccatcgggaaggtgtgcagaaccttactagcaaaatctgtattcaacagtctatatgcatctccgcaactcgaggggttctcagctgaatcgagaaaactgctactcattgttcaggcgcttagggataacctggaacctggaaccttcgatcttgaagggctatatgaagcaatcgaggagtgcctgattaatgatccctgggttttgcttaatgcatcttggttcaactccttcctcacacatgcactaagatag
>A/Jiangxi-Donghu/346-2/2013(H10N8)_PA
atggaagactttgtgcgacaatgcttcaatccaatgatcgtcgagcttgcggaaaaggcaatgaaagaatatggggaagatccgaaaatcgaaacaaacaaattcgcatcaatatgcacacacttagaagtctgcttcatgtattctgatttccacttcattgacgaacggggcgaatcaactattatagaatctggcgatccaaatgcgttgttgaaacatcgatttgaaataatcgaagggagagaccgaacaatggcctggacagtggtgaatagtatctgcaacaccacgggagtcgaaaaacccaaattcctcccggatctgtatgactacaaggaaaaccgattcattgaaattggagtgacgaggagggaagtccacatatattacctagagaaagccaataaaataaaatccgagaagacacacatacacattttctcattcactggagaagagatggccaccaaagcagattacactcttgacgaagaaagcagggcaagaatcaaaaccaggctgttcaccataaggcaggaaatggccagcaggggtctatgggattcctttcgtcagtccgaaagaggcgaagaaacaattgaagaaagatttgaaatcacaggaaccatgcgcaggcttgccgaccaaagtctcccaccgaacttctccagccttgaaaactttagagcctatgtggatggattcgaaccgaacggctgcattgagggcaagctttctcaaatgtcaaaagaagtgaacgccagaatcgagccatttctaaagacaacaccacgcccgctcagattgcctaatgggcctccctgttctcagcggtcgaaattcttgctgatggatgctctaaaattaagcattgaagacccgagccacgaaggggaggggataccgctatatgatgcgatcaaatgcatgaaaacgttcttcgggtggaaagagcccaacattatcaaaccacatgagaagggcataaaccccaactatctcctgacttggaagcaggtgctatcagaacttcaggacattgaaaatgaagagaagattccaaggacaaaaaacatgaagaaaacaagccaattaaagtgggcactcggtgagaacatggcaccggagaaggtggactttgaggattgtaaagatgtcaacgacctgaaacagtacgacagtgatgagccagagcccagatcactagcatgttggatccagaatgaattcaacaaggcatgtgaattgactgattcaagctgggtagaacttgatgaaataggggaagatgttgccccaatcgaacacattgcaagcatgagaaggaactattttacagcagaggtgtcccac---tgcagggctactgaatacataatgaagggagtgtacataaatacagctttgctcaatgcatcttgtgcggccatggatgactttcaactgattccaatgataagtaaatgcagaaccaaagaaggaagacggaaaacaaacctatatggattcattataaaaggaagatctcatttgaggaatgataccgatgtggtgaactttgtaagtatggaattttcccttaccgacccaaggttggaaccacataaatgggaaaagtattgtgttcttgaaataggggatatgctcctgcgaactgcagtaggccaagtgtcaagacccatgtttctgtatgtgagaaccaatgggacctccaagatcaagatgaaatggggtatggaaatgagacgctgccttctccaatctctccaacagattgagagcatgattgaagctgaatcctccgtcaaagagaaagacctgaccaaagaattctttgaaaacaaatcagaaacatggccaattggagaatcacctaagggagtggaggaaggttccattgggaaggtgtgcagaaccttactagcaaaatctgtgttcaatagcctatatgcatctccgcaactcgaggggttctcagctgaatcgagaaaactgctactcattgttcaggcgcttagggataacctggaacctggaaccttcgatcttgaggggctatatgaagcaatcgaggagtgcctgattaatgatccctgggttttgcttaatgcatcttggttcaactccttcctcacacatgcactaagatag
>FJ969515_A/California/04/2009(H1N1)_PA
atggaagactttgtgcgacaatgcttcaatccaatgatcgtcgagcttgcggaaaaggcaatgaaagaatatggggaagatccgaaaatcgaaactaacaagtttgctgcaatatgcacacatttggaagtttgtttcatgtattcggatttccatttcatcgacgaacggggtgaatcaataattgtagaatctggtgacccgaatgcactattgaagcaccgatttgagataattgaaggaagagaccgaatcatggcctggacagtggtgaacagtatatgtaacacaacaggggtagagaagcctaaatttcttcctgatttgtatgattacaaagagaaccggttcattgaaattggagtaacacggagggaagtccacatatattacctagagaaagccaacaaaataaaatctgagaagacacacattcacatcttttcattcactggagaggagatggccaccaaagcggactacacccttgacgaagagagcagggcaagaatcaaaactaggcttttcactataagacaagaaatggccagtaggagtctatgggattcctttcgtcagtccgaaagaggcgaagagacaattgaagaaaaatttgagattacaggaactatgcgcaagcttgccgaccaaagtctcccaccgaacttccccagccttgaaaactttagagcctatgtagatggattcgagccgaacggctgcattgagggcaagctttcccaaatgtcaaaagaagtgaacgccaaaattgaaccattcttgaggacgacaccacgccccctcagattgcctgatgggcctctttgccatcagcggtcaaagttcctgctgatggatgctctgaaattaagtattgaagacccgagtcacgagggggagggaataccactatatgatgcaatcaaatgcatgaagacattctttggctggaaagagcctaacatagtcaaaccacatgagaaaggcataaatcccaattacctcatggcttggaagcaggtgctagcagagctacaggacattgaaaatgaagagaagatcccaaggacaaagaacatgaagagaacaagccaattgaagtgggcactcggtgaaaatatggcaccagaaaaagtagactttgatgactgcaaagatgttggagaccttaaacagtatgacagtgatgagccagagcccagatctctagcaagctgggtccaaaatgaattcaataaggcatgtgaattgactgattcaagctggatagaacttgatgaaataggagaagatgttgccccgattgaacatatcgcaagcatgaggaggaactattttacagcagaagtgtcccac---tgcagggctactgaatacataatgaagggagtgtacataaatacggccttgctcaatgcatcctgtgcagccatggatgactttcagctgatcccaatgataagcaaatgtaggaccaaagaaggaagacggaaaacaaacctgtatgggttcattataaaaggaaggtctcatttgagaaatgatactgatgtggtgaactttgtaagtatggagttctcactcactgacccgagactggagccacacaaatgggaaaaatactgtgttcttgaaataggagacatgctcttgaggactgcgataggccaagtgtcgaggcccatgttcctatatgtgagaaccaatggaacctccaagatcaagatgaaatggggcatggaaatgaggcgctgccttcttcagtctcttcagcagattgagagcatgattgaggccgagtcttctgtcaaagagaaagacatgaccaaggaattctttgaaaacaaatcggaaacatggccaatcggagagtcacccaggggagtggaggaaggctctattgggaaagtgtgcaggaccttactggcaaaatctgtattcaacagtctatatgcgtctccacaacttgaggggttttcggctgaatctagaaaattgcttctcattgttcaggcacttagggacaacctggaacctggaaccttcgatcttggggggctatatgaagcaatcgaggagtgcctgattaatgatccctgggttttgcttaatgcatcttggttcaactccttcctcacacatgcactgaagtag
>gi|673249646|gb|KM251518.1|_Influenza_A_virus_(A/environment/Sichuan/NCLL1/2014(H5N6))_segment_3_polymerase_PA_(PA)_and_PA-X_protein_(PA-X)_genes_complete_cds
atggaagactttgtgcgacaatgcttcaatccaatgatcgtcgagcttgcggaaaagacaatgaaagaatatggggaaagtccgaaaatcgagacgaacaaatttgccgcaatatgcacacacctagaagtctgcttcatgtattcggacttccactttatagatgaacgaggcgaatcaataattgcagaatctggcgatccgaatgcattattgaaacaccgatttgagataattgaagggagagaccgaacaatggcttggacagtggtaaatagtatctgcaacaccacaggggtcgataagcctaagttcctcccagatttgtatgactacaaagagaaccgattcattgaaattggagtgacacggagggaagttcacatatactacctagaaaaagcaaataagataaaatcagagaggacacacattcacatattctcattcactggagaggaaatggccaccaaagctgactatactcttgatgaggagagcagagcaagaattaaaaccaggctgttcaccataagacaagaaatggccagtagaggtctatgggattcctttcgtcaatccgagagaggcgaagagacaattgaagaaaggtttgaaatcacaggaaccatgcgcaggcttgctgaccaaagtctcccaccgaacttctccagccttgaaaattttagagcctatgtggatggattcgaaccgaacggctgcattgagggcaagctttctcaaatgtcaaaggaagtgaacgccagaattgagccatttatgaagacaacaccacgccctctcaaactacctgaggggcctccctgctcccagcggtcgaagttcttactgatggatgcccttaaattaagcatcgaagacccgagccatgagggggaaggtataccactatatgatgcaatcaaatgcatgaagacatttttcggctggaaagagcccaacatcgtaaaaccacatgacaagggcataaatcccaattacctcctggcttggaagcaggtgctggcggaactccaagacattgaaaatgaagataaaatcccaaaaacaaagaacatgaagaaaacaagccaattaaagtgggcacttggtgagaatatggcacctgaaaaagtagactttgaggactgcaaagatgttagtgatctaaagcagtacgacagtgatgaaccagagcctagatcattatcaagctgggttcagagcgaattcaacaaggcatgcgaattgacagattcgagttggattgaacttgatgaaataggagaagatgctgctccaattgagcacattgcaagtatgagaagaaactatttcacagcggaagtgtctcat---tgcagggctactgaatacataatgaagggggtgtatataaatacagccctactgaatgcatcctgtgcagccatggatgacttccaattgattccaatgataagcaagtgcagaaccaaagaaggaagacggaagacaaatctgtatggattcattataaaaggaaggtcccatttgaggaacgacaccgatgtggtaaactttgtgagcatggaattctctcttactgacccaaggctggaaccacacaagtgggtaaagtactgtgttcttgaaataggagaaatgctcttacgaacggcaataggccaagtgtcaagacccatgttcttgtatgtgagaaccaatgggacttccaagattaagatgaaatggggcatggagatgaggcgatgccttcttcaatctcttcaacaaattgagagcatgattgaagccgagtcttctgtcaaagagaaagacatgaccaaagaattctttgaaaccaaatcagaaacgtggccaattggggaatcacccaagggggtggaggaaagttccattggaaaggtgtgcagaacactactagcaaaatctgtcttcaacagcctatatgcatctccgcaacttgaggggttttcagctgaatcaagaaaattgctcctcattgttcaggcacttagggacaacctggaacctgggaccttcgatcttggggggctatatgaagcaattgaggagtgcctgattaatgatccttgggttttgcttaatgcatcttggttcaactccttcctcacacatgcactgaaatag
>gi|699978892|gb|KM873637.1|_Influenza_A_virus_(A/cat/Sichuan/SC18/2014(H5N6))_segment_3_polymerase_PA_(PA)_gene_complete_cds
atggaagactttgtgcgacaatgcttcaatccaatgatcgccgagcttgcggaaaagacaatgaaagaatatggggaaagtccgaaaatcgagacgaacaaatttgccgcaatatgcacacacctagaagtctgcttcatgtattcggacttccactttatagatgaacgaggcgaatcaatagttgcagaatctggcgatccgaatgcattattgaaacaccgatttgagataattgaagggagagaccgaacaatggcttggacagtggtaaatagtatctgcaacaccacaggggtcgataagcctaagttcctcccagatttgtatgactacaaagagaaccgattcattgaaattggagtgacacggagggaagttcacatatactacctagaaaaagcaaataagataaaatcagagaggacacacattcacatattctcattcactggagaggaaatggccaccaaagctgactatactcttgatgaggagagcagagcaagaattaaaaccaggctgttcaccataagacaagaaatggccagtagaggtctatgggattcctttcgtcaatccgagagaggcgaagagacaattgaagaaaggtttgaaatcacaggaaccatgcgcaggcttgctgaccaaagtctcccaccgaacttctccggccttgaaaattttagagcctatgtggatggattcgaaccgaacggctgcattgagggcaagctttctcaaatgtcaaaggaagtgaacgccagaattgagccatttatgaagacaacaccacgccctctcaaactacctgaggggcctccctgctcccagcggtcgaagttcttactgatggatgcccttaaattaagcatcgaagacccgagccatgagggggaaggtataccactatatgatgcaatcaaatgcatgaagacatttttcggctggaaagagcccaacatcgtaaaaccacatgacaagggcataaatcccaattacctcctggcttggaagcaggtgctggcggaactccaagacattgaaaatgaagataaaatcccaaaaacaaagaacatgaagaaaacaagccaattaaagtgggcacttggtgagaatatggcacctgaaaaagtagactttgaggactgcaaagatgttagtgatctaaagcagtacgacagtgatgaaccagagcctagatcattatcaagctgggttcagagcgaattcaacaaggcatgcgaattgacagattcgagttggattgaacttgatgaaataggagaagatgctgctccaattgagcacattgcaagtatgagaagaaactatttcacagcggaagtgtctcat---tgcagggctactgaatacataatgaagggggtgtatataaatacagccctactgaatgcatcctgtgcagccatggatgacttccaattgattccaatgataagcaagtgcagaaccaaagaaggaagacggaagacaaatctgtatggattcattataaaaggaaggtcccatttgaggaacgacaccgatgtggtaaactttgtgagcatggaattctctcttactgacccaaggctggaaccacacaagtgggtaaagtactgtgttcttgaaataggagaaatgctcttacgaacggcaataggccaagtgtcaagacccatgttcttgtatgtgagaaccaatgggacttccaagattaagatgaaatggggcatggagatgaggcgatgccttcttcaatctcttcaacaaattgagagcatgattgaagccgagtcttctgtcaaagagaaagacatgaccaaagaattctttgaaaccaaatcagaaacgtggccaattggggaatcacccaagggggtggaggaaagttccattggaaaggtgtgcagaacactactagcaaaatctgtcttcaacagcctatatgcatctccgcaacttgaggggttttcagctgaatcaagaaaattgctcctcattgttcaggcacttagggacaacctggaacctgggaccttcgatcttggggggctatatgaagcaattgaggagtgcctgattaatgatccttgggttttgcttaatgcatcttggttcaactccttcctcacacatgcactgaaatag
>gi|673249631|gb|KM251513.1|_Influenza_A_virus_(A/chicken/Sichuan/NCJPL1/2014(H5N6))_segment_3_polymerase_PA_(PA)_and_PA-X_protein_(PA-X)_genes_complete_cds
atggaagactttgtgcgacaatgcttcaatccaatgatcgtcgagcttgcggaaaagacaatgaaagaatatggggaaagtccgaaaatcgagacgaacaaatttgccgcaatatgcacacacctagaagtctgcttcatgtattcggacttccactttatagatgaacgaggcgaatcaataattgcagaatctggcgatccgaatgcattattgaaacaccgatttgagataattgaagggagagaccgaacaatggcttggacagtggtaaatagtatctgcaacaccacaggggtcgataagcctaagttcctcccagatttgtatgactacaaagagaaccgattcattgaaattggagtgacacggagggaagttcacatatactacctagaaaaagcaaataagataaaatcagagaggacacacattcacatattctcattcactggagaggaaatggccaccaaagctgactatactcttgatgaggagagcagagcaagaattaaaaccaggctgttcactataagacaagaaatggccagtaggggtctatgggattcctttcgtcaatccgagagaggcgaagagacaattgaagaaaggtttgaaatcacaggaaccatgcgcaggcttgctgaccaaagtctcccaccgaacttctccagccttgaaaattttagagcctatgtggatggattcgaaccgaacggctgcattgagggcaagctttctcaaatgtcaaaggaagtgaacgccagaattgagccatttatgaagacaacaccacgccctctcaaactacctgaggggcctccctgctcccagcggtcgaagttcttactgatggatgcccttaaattaagcatcgaagacccgagccatgagggggaaggtataccactatatgatgcaatcaaatgcatgaagacatttttcggctggaaagagcccaacatcgtaaaaccacatgacaagggcataaatcccaattacctcctggcttggaagcaggtgctggcggaactccaagacattgaaaatgaagataaaatcccaaaaacaaagaacatgaagaaaacaagccaattaaagtgggcacttggtgagaatatggcacctgaaaaagtagactttgaggactgcaaagatgttagtgatctaaagcagtacgacagtgatgaaccagagcctagatcattatcaagctgggttcagagcgaattcaacaaggcatgcgaattgacagattcgagttggattgaacttgatgaaataggagaagatgctgctccaattgagcacattgcaagtatgagaagaaactatttcacagcggaagtgtctcat---tgcagggctactgaatacataatgaagggggtgtatataaatacagccctactgaatgcatcctgtgcagccatggatgacttccaattgattccaatgataagcaagtgcagaaccaaagaaggaagacggaagacaaatctgtatggattcattataaaaggaaggtcccatttgaggaacgacaccgatgtggtaaactttgtgagcatggaattctctcttactgacccaaggctggaaccacacaagtgggtaaagtactgtgttcttgaaataggagaaatgctcttacgaacggcaataggccaagtgtcaagacccatgttcttgtatgtgagaaccaatgggacttccaagattaagatgaaatggggcatggagatgaggcgatgccttcttcaatctcttcaacaaattgagagcatgattgaagccgagtcttctgtcaaagagaaagacatgaccaaagaattctttgaaaccaaatcagaaacgtggccaattggggaatcacccaagggggtggaggaaagttccattggaaaggtgtgcagaacactactagcaaaatctgtcttcaacagcctatatgcatctccgcaacttgaggggttttcagctgaatcaagaaaattgctcctcattgttcaggcacttagggacaacctggaacctgggaccttcgatcttggggggctatatgaagcaattgaggagtgcctgattaatgatccttgggttttgcttaatgcatcttggttcaactccttcctcacacatgcactgaaatag
>gi|673249640|gb|KM251516.1|_Influenza_A_virus_(A/duck/Sichuan/NCXJ16/2014(H5N6))_segment_3_polymerase_PA_(PA)_and_PA-X_protein_(PA-X)_genes_complete_cds_gi|673249643|gb|KM251517.1|_Influenza_A_virus_s
atggaagactttgtgcgacaatgcttcaatccaatgatcgtcgagcttgcggaaaagacaatgaaagaatatggggaaagtccgaaaatcgagacgaacaaatttgccgcaatatgcacacacctagaagtctgcttcatgtattcggacttccactttatagatgaacgaggcgaatcaataattgcagaatctggcgatccgaatgcattattgaaacaccgatttgagataattgaagggagagaccgaacaatggcttggacagtggtaaatagtatctgcaacaccacaggggtcgataagcctaagttcctcccagatttgtatgactacaaagagaaccgattcattgaaattggagtgacacggagggaagttcacatatactacctagaaaaagcaaataagataaaatcagagaggacacacattcacatattctcattcactggagaggaaatggccaccaaagctgactatactcttgatgaggagagcagagcaagaattaaaaccaggctgttcactataagacaagaaatggccagtaggggtctatgggattcctttcgtcaatccgagagaggcgaagagacaattgaagaaaggtttgaaatcacaggaaccatgcgcaggcttgctgaccaaagtctcccaccgaacttctccagccttgaaaattttagagcctatgtggatggattcgaaccgaacggctgcattgagggcaagctttctcaaatgtcaaaggaagtgaacgccagaattgagccatttatgaagacaacaccacgccctctcaaactacctgaggggcctccctgctcccagcggtcgaagttcttactgatggatgcccttaaattaagcatcgaagacccgagccatgagggggaaggtataccactatatgatgcaatcaaatgcatgaagacatttttcggctggaaagagcccaacatcgtaaaaccacatgacaagggcataaatcccaattacctcctggcttggaagcaggtgctggcggaactccaagacattgaaaatgaagataaaatcccaaaaacaaagaacatgaagaaaacaagccaattaaagtgggcacttggtgagaatatggcacctgaaaaagtagactttgaggactgcaaagatgttagtgatctaaagcagtacgacagtgatgaaccagagcctagatcattatcaagctgggttcagagcgaattcaacaaggcatgcgaattgacagattcgagttggattgaacttgatgaaataggagaagatgctgctccaattgagcacattgcaagtatgagaagaaactatttcacagcggaagtgtctcat---tgcagggctactgaatacataatgaagggggtgtatataaatacagccctactgaatgcatcctgtgcagccatggatgacttccaattgattccaatgataagcaagtgcagaaccaaagaaggaagacggaagacaaatctgtatggattcattataaaaggaaggtcccatttgaggaacgacaccgatgtggtaaactttgtgagcatggaattctctcttactgacccaaggctggaaccacacaagtgggtaaagtactgtgttcttgaaataggagaaatgctcttacgaacggcaataggccaagtgtcaagacccatgttcttgtatgtgagaaccaatgggacttccaagattaagatgaaatggggcatggagatgaggcgatgccttcttcaatctcttcaacaaattgagagcatgattgaagccgagtcttctgtcaaagagaaagacatgaccaaagaattctttgaaaccaaatcagaaacgtggccaattggggaatcacccaagggggtggaggaaagttccattggaaaggtgtgcagaacactactagcaaaatctgtcttcaacagcctatatgcatctccgcaacttgaggggttttcagctgaatcaagaaaattgctcctcattgttcaggcacttagggacaacctggaacctgggaccttcgatctcggggggctatatgaagcaattgaggagtgcctgattaatgatccttgggttttgcttaatgcatcttggttcaactccttcctcacacatgcactgaaatag
>gi|673249637|gb|KM251515.1|_Influenza_A_virus_(A/duck/Sichuan/NCXJ15/2014(H5N6))_segment_3_polymerase_PA_(PA)_and_PA-X_protein_(PA-X)_genes_complete_cds
atggaagactttgtgcgacaatgcttcaatccaatgatcgtcgagcttgcggaaaagacaatgaaagaatatggggaaagtccgaaaatcgagacgaacaaatttgccgcaatatgcacacacctagaagtctgcttcatgtattcggacttccactttatagatgaacgaggcgaatcaataattgcagaatctggcgatccgaatgcattattgaaacaccgatttgagataattgaagggagagaccgaacaatggcttggacagtagtaaatagtatctgcaacaccacaggggtcgataagcctaagttcctcccagatttgtatgactacaaagagaaccgattcattgaaattggagtgacacggagggaagttcacatatactacctagaaaaagcaaataagataaaatcagagaggacacacattcacatattctcattcactggagaggaaatggccaccaaagctgactatactcttgatgaggagagcagagcaagaattaaaaccaggctgttcactataagacaagaaatggccagtaggggtctatgggattcctttcgtcaatccgagagaggcgaagagacaattgaagaaaggtttgaaatcacaggaaccatgcgcaggcttgctgaccaaagtctcccaccgaacttctccagccttgaaaattttagagcctatgtggatggattcgaaccgaacggctgcattgagggcaagctttctcaaatgtcaaaggaagtgaacgccagaattgagccatttatgaagacaacaccacgccctctcaaactacctgaggggcctccctgctcccagcggtcgaagttcttactgatggatgcccttaaattaagcatcgaagacccgagccatgagggggaaggtataccactatatgatgcaatcaaatgcatgaagacatttttcggctggaaagagcccaacatcgtaaaaccacatgacaagggcataaatcccaattacctcctggcttggaagcaggtgctggcggaactccaagacattgaaaatgaagataaaatcccaaaaacaaagaacatgaagaaaacaagccaattaaagtgggcacttggtgagaatatggcacctgaaaaagtagactttgaggactgcaaagatgttagtgatctaaagcagtacgacagtgatgaaccagagcctagatcattatcaagctgggttcagagcgaattcaacaaggcatgcgaattgacagattcgagttggattgaacttgatgaaataggagaagatgctgctccaattgagcacattgcaagtatgagaagaaactatttcacagcggaagtgtctcat---tgcagggctactgaatacataatgaagggggtgtatataaatacagccctactgaatgcatcctgtgcagccatggatgacttccaattgattccaatgataagcaagtgcagaaccaaagaaggaagacggaagacaaatctgtatggattcattataaaaggaaggtcccatttgaggaacgacaccgatgtggtaaactttgtgagcatggaattctctcttactgacccaaggctggaaccacacaagtgggtaaagtactgtgttcttgaaataggagaaatgctcttacgaacggcaataggccaagtgtcaagacccatgttcttgtatgtgagaaccaatgggacttccaagattaagatgaaatggggcatggagatgaggcgatgccttcttcaatctcttcaacaaattgagagcatgattgaagccgagtcttctgtcaaagagaaagacatgaccaaagaattctttgaaaccaaatcagaaacgtggccaattggggaatcacccaagggggtggaggaaagttccattggaaaggtgtgcagaacactactagcaaaatctgtcttcaacagcctatatgcatctccgcaacttgaggggttttcagctgaatcaagaaaattgctcctcattgttcaggcacttagggacaacctggaacctgggaccttcgatcttggggggctatatgaagcaattgaggagtgcctgattaatgatccttgggttttgcttaatgcatcttggttcaactccttcctcacacatgcactgaaatag
>gi|645170331|gb|KJ807777.1|_Influenza_A_virus_(A/chicken/Zhejiang/6C2/2013(H5N6))_segment_3_polymerase_PA_(PA)_gene_complete_cds
atggaagactttgtgcgacaatgcttcaatccaatgatcgtcgagcttgcggaaaagacaatgaaagaatatggggaaagtccgaaaatcgagacgaacaaatttgccgcaatatgcacacacctagaagtctgcttcatgtattcggacttccactttatagatgaacgaggcgaatcaataattgcagaatctggcgatccgaatgcattattgaaacaccgatttgagataattgaagggagagaccgaacaatggcttggacagtggtaaatagtatctgcaacaccacaggggtcgataagcctaagttcctcccagatttgtatgactacaaagagaaccgattcattgaaattggagtgacacggagggaagttcacatatactacctagaaaaagcaaataagataaaatcagagaggacacacattcacatattctcattcactggagaggaaatggccaccaaagctgactatactcttgatgaggagagcagagcaagaattaaaaccagactgttcactataagacaagaaatggccagtaggggtctatgggattcctttcgtcaatccgagagaggcgaagagacaattgaagaaaggtttgaaatcacaggaaccatgcgcaggcttgctgaccaaagtctcccaccgaacttctccagccttgaaaattttagagcctatgtggatggattcgaaccgaacggctgcattgagggcaagctttctcaaatgtcaaaggaagtgaacgccagaattgagccatttatgaagacaacaccacgccctctcaaactacctgaggggcctccctgctcccagcggtcgaagttcttactgatggatgcccttaaattaagcatcgaagacccgagccatgagggggaaggtataccactatatgatgcaatcaaatgcatgaagacatttttcggctggaaagagcccaacatcgtaaaaccacatgacaagggcataaatcccaattacctcctggcttggaagcaggtgctggcggaactccaagacattgaaaatgaagataaaatcccaaaaacaaagaacatgaagaaaacaagccaattaaagtgggcacttggtgagaatatggcacctgaaaaagtagactttgaggactgcaaagatgttagtgatctaaagcagtacgacagtgatgaaccagagcctagatcattatcaagctgggttcagagcgaattcaacaaggcatgcgaattgacagattcgagttggattgaacttgatgaaataggagaagatgttgctccaattgagcacattgcaagtatgagaagaaactatttcacagcggaagtgtctcat---tgcagggctactgaatacataatgaagggagtgtatataaatacagccctattgaatgcatcctgtgcagccatggatgacttccaattgattccaatgataagcaagtgcagaaccaaagaaggaagacggaagacaaatctgtatggattcattataaaaggaaggtcccatttgaggaacgacaccgatgtggtaaactttgtgagcatggaattctctcttactgacccaaggctggaaccacacaagtgggtaaagtactgtgttcttgaaataggagaaatgctcttacgaacggcaataggccaagtgtcacgacccatgttcttgtatgtgagaaccaatgggacttccaagattaagatgaaatggggcatggagatgaggcgatgccttcttcaatctcttcaacaaattgagagcatgattgaagccgagtcttctgtcaaagagaaagacatgaccaaagaattctttgaaaccaaatcagaaacgtggccaattggggaatcacctaagggggtggaggaaagttccattggaaaggtgtgcagaacactactagcaaaatctgtcttcaacagcctatatgcatctccgcaacttgaggggttttcagctgaatcaagaaaattgctcctcattgttcaggcacttagggacaacctggaacctgggaccttcgatcttggggggctatatgaagcaattgaggagtgcctgattaatgatccttgggttttgcttaatgcatcttggttcaactccttcctcacacatgcactgaaatag
>gi|673249634|gb|KM251514.1|_Influenza_A_virus_(A/duck/Sichuan/NCJPL7/2014(H5N6))_segment_3_polymerase_PA_(PA)_and_PA-X_protein_(PA-X)_genes_complete_cds
atggaagactttgtgcgacaatgcttcaatccaatgatcgtcgagcttgcggaaaagacaatgaaagaatatggggaaagtccgaaaatcgagacgaacaaatttgccgcaatatgcacacacctagaagtctgcttcatgtattcggacttccactttatagatgaacgaggcgaatcaataattgcagaatctggcgatccgaatgcattattgaaacaccgatttgagataattgaagggagagaccgaacaatggcttggacagtggtaaatagtatctgcaacaccacaggggtcgataagcctaagttcctcccagatttgtatgactacaaagagaaccgattcattgaaattggagtgacacggagggaagttcacatatactacctagaaaaagcaaataagataaaatcagagaggacacacattcacatattctcattcactggagaggaaatggccaccaaagctgactatactcttgatgaggagagcagagcaagaattaaaaccaggctgttcactataagacaagaaatggccagtaggggtctatgggattcctttcgtcaatccgagagaggcgaagagacaattgaagaaaggtttgaaatcacaggaaccatgcgcaggcttgctgaccaaagtctcccaccgaacttctccagccttgaaaattttagagcctatgtggatggattcgaaccgaacggctgcattgagggcaagctttctcaaatgtcaaaggaagtgaacgccagaattgagccatttatgaagacaacaccacgccctctcaaactacctgaggggcctccctgctcccagcggtcgaagttcttactgatggatgcccttaaattaagcatcgaagacccgagccatgagggggaaggtataccactatatgatgcaatcaaatgcatgaagacatttttcggctggaaagagcccaacatcgtaaaaccacatgacaagggcataaatcccaattacctcctggcttggaagcaggtgctggcggaactccaagacattgaaaatgaagataaaatcccaaaaacaaagaacatgaagaaaacaagccaattaaagtgggcacttggtgagaatatggcacctgaaaaagtagactttgaggactgcaaagatgttagtgatctaaagcagtacgacagtgatgaaccagagcctagatcattatcaagctgggttcagagcgaattcaacaaggcatgcgaattgacagattcgagttggattgaacttgatgaaataggagaagatgctgctccaattgagcacattgcaagtatgagaagaaactatttcacagcggaagtgtctcat---tgcagggctactgaatacataatgaagggggtgtatataaatacagccctactgaatgcatcctgtgcagccatggatgacttccaattgattccaatgataagcaagtgcagaaccaaagaaggaagacggaagacaaatctgtatggattcattataaaaggaaggtcccatttgaggaacgacaccgatgtggtaaactttgtgagcatggaattctctcttactgacccaaggctggaaccacacaagtgggtaaagtactgtgttcttgaaataggagaaatgctcttacgaacggcaataggccaagtgtcaagacccatgttcttgtatgtgagaaccaatgggacttccaagattaagatgaaatggggcatggagatgaggcgatgccttcttcaatctcttcaacaaattgagagcatgattgaagccgagtcttctgtcaaagagaaagacatgaccaaagaattctttgaaaccaaatcagaaacgtggccaattggggaatcacccaagggggtggaggaaagttccattggaaaggtgtgcagaacactactagcaaaatctgtcttcaacagcctatatgcatctccgcaacttgaggggttttcagctgaatcaagaaaattgctcctcattgttcaggcacttagggacaacctggaacctgggaccttcgatcttggggggctatatgaagcaattgaggagtgcctgattaatgatccttgggttttgcttaatgcatcttggttcacctccttcttcgggcatacactgaaatag
>gi|645170354|gb|KJ807778.1|_Influenza_A_virus_(A/duck/Zhejiang/6D2/2013(H5N6))_segment_3_polymerase_PA_(PA)_gene_complete_cds
atggaagactttgtgcgacaatgcttcaatccaatgatcgtcgagcttgcggaaaagacaatgaaagaatatggggaaagtccgaaaatcgagacgaacaaatttgccgcaatatgcacacacctagaagtctgcttcatgtattcggacttccactttatagatgaacgaggcgaatcaataattgcagaatctggcgatccgaatgcattattgaaacaccgatttgagataattgaagggagagaccgaacaatggcttggacagtggtaaatagtatctgcaacaccacaggggtcgataagcctaagttcctcccagatttgtatgactacaaagagaaccgattcattgaaattggagtgacacggagggaagttcacatatactacctagaaaaagcaaataagataaaatcagagaggacacacattcacatattctcattcactggagaggaaatggccaccaaagctgactatactcttgatgaggagagcagagcaagaattaaaaccagactgttcactataagacaagaaatggccagtaggggtctatgggattcctttcgtcaatccgagagaggcgaagagacaattgaagaaaggtttgaaatcacaggaaccatgcgcaggcttgctgaccaaagtctcccaccgaacttctccagccttgaaaattttagagcctatgtggatggattcgaaccgaacggctgcattgagggcaagctttctcaaatgtcaaaggaagtgaacgccagaattgagccatttatgaagacaacaccacgccctctcaaactacctgaggggcctccctgctcccagcggtcgaagttcttactgatggatgcccttaaattaagcatcgaagacccgagccatgagggggaaggtataccactatatgatgcaatcaaatgcatgaagacatttttcggctggaaagagcccaacatcgtaaaaccacatgacaagggcataaatcccaattacctcctggcttggaagcaggtgctggcggaactccaagacattgaaaatgaagataaaatcccaaaaacaaagaacatgaagaaaacaagccaattaaagtgggcacttggtgagaatatggcacctgaaaaagtagactttgaggactgcaaagatgttagtgatctaaagcagtacgacagtgatgaaccagagcctagatcattatcaagctgggttcagagcgaattcaacaaggcatgcgaattgacagattcgagttggattgaacttgatgaaataggagaagatgttgctccaattgagcacattgcaagtatgagaagaaactatttcacagcggaagtgtctcat---tgcagggctactgaatacataatgaagggagtgtatataaatacagccctattgaatgcatcctgtgcagccatggatgacttccaattgattccaatgataagcaagtgcagaaccaaagaaggaagacggaagacaaatctgtatggattcattataaaaggaaggtcccatttgaggaacgacaccgatgtggtaaactttgtgagcatggaattctctcttactgacccaaggctggaaccacacaagtgggtaaagtactgtgttcttgaaataggagaaatgctcttacgaacggcaataggccaagtgtcacgacccatgttcttgtatgtgagaaccaatgggacttccaagattaagatgaaatggggcatggagatgaggcgatgccttcttcaatctcttcaacaaattgagagcatgattgaagccgagtcttctgtcaaagagaaagacatgaccaaagaattctttgaaaccaaatcagaaacgtggtcaattggggaatcacctaagggggtggaggaaagttccattggaaaggtgtgcagaacactactagcaaaatctgtcttcaacagcctatatgcatctccgcaacttgaggggttttcagctgaatcaagaaaattgctcctcattgttcaggcacttagggacaacctggaacctgggaccttcgatcttggggggctatatgaagcaattgaggagtgcctgattaatgatccttgggttttgcttaatgcatcttggttcaactccttcctcacacatgcactgaaatag
>gi|745628802|gb|KP284980.1|_Influenza_A_virus_(A/chicken/Shenzhen/1845/2013(H5N6))_segment_3_polymerase_PA_(PA)_and_PA-X_protein_(PA-X)_genes_complete_cds
atggaagactttgtgcgacaatgcttcaatccaatgatcgtcgagcttgcggaaaagacaatgaaagaatatggggaaagtccgaaaatcgagacgaacaaatttgccgcaatatgcacacacctagaagtctgcttcatgtattcggacttccactttatagatgaacgaggcgaatcaataattgcagaatctggcgatccgaatgcattattgaaacaccgatttgagataattgaagggagagaccgaacaatggcttggacagtggtaaatagtatctgcaacaccacaggggtcgataagcctaagttcctcccagatttgtatgactacaaagagaaccgattcattgaaattggagtgacacggagggaagttcacatatactacctagaaaaagcaaataagataaaatcagagaggacacacattcacatattctcattcactggagaggaaatggccaccaaagctgactatactcttgatgaggaaagcagagcaagaattaaaaccaggctgttcactataagacaagaaatggccagtaggggtctatgggattcctttcgtcaatccgagagaggcgaagagacaattgaagaaaggtttgaaatcacaggaaccatgcgcaggcttgctgaccaaagtctcccaccgaacttctccagccttgaaaattttagagcctatgtggatggattcgaaccgaacggctgcattgagggcaagctttctcaaatgtcaaaggaagtgaacgccagaattgagccatttatgaagacaacaccacgccctctcaaactacctgaggggcctccctgctcccagcggtcgaagttcttactgatggatgcccttaaattaagcatcgaagacccgagccatgagggggaaggtataccactatatgatgcaatcaaatgcatgaagacatttttcggctggaaagagcccaacatcgtaaaaccacatgacaagggcataaatcccaattacctcctggcttggaagcaggtgctggcggaactccaagacattgaaaatgaagataaaatcccaaaaacaaagaacatgaagaaaacaagccaattaaagtgggcacttggtgagaatatggcacctgaaaaagtagactttgaggactgcaaagatgttagtgatctaaagcagtacgacagtgatgaaccagagcctagatcattatcaagctgggttcagagcgaattcaacaaggcatgcgaattgacagattcgagttggattgaacttgatgaaataggagaagatgttgctccaattgagcacattgcaagtatgagaagaaactatttcacagcggaagtgtctcat---tgcagggctactgaatacataatgaagggagtgtatataaatacagccctattgaatgcatcctgtgcagccatggatgacttccaattgattccaatgataagcaagtgcagaaccaaagaaggaagacggaagacaaatctgtatggattcattataaaaggaaggtcccatttgaggaacgacaccgatgtggtaaactttgtgagcatggaattctctcttactgacccaaggctggaaccacacaagtgggtaaagtactgtgttcttgaaataggggaaatgctcttacgaacggcaataggccaagtgtcaagacccatgtttttgtatgtgagaaccaatgggacttccaagattaagatgaaatggggcatggagatgaggcgatgccttcttcaatctcttcaacaaattgagagcatgattgaagccgagtcttctgtcaaagagaaagacatgaccaaagaattctttgaaaccaaatcagaaacgtggccaattggggaatcacctaagggggtggaggaaagttccattggaaaggtgtgcagaacactactagcaaaatctgtcttcaacagcctatatgcatctccgcaacttgaggggttttcagctgaatcaagaaaattgctcctcattgttcaggcacttagggacaacctggaacctgggaccttcgatcttggggggctatatgaagcaattgaggagtgcctgattaatgatccttgggttttgcttaatgcatcttggttcaactccttcctcacacatgcactgaaatag
>gi|745628936|gb|KP285036.1|_Influenza_A_virus_(A/duck/Jiangxi/10160/2014(H5N6))_segment_3_polymerase_PA_(PA)_and_PA-X_protein_(PA-X)_genes_complete_cds_gi|745628956|gb|KP285044.1|_Influenza_A_virus_(s
atggaagactttgtgcgacaatgcttcaatccaatgatcgtcgagcttgcggaaaagacaatgaaagaatatggggaaagtccgaaaatcgagacgaacaaatttgccgcaatatgcacacacctagaagtctgcttcatgtattcggacttccactttatagatgaacgaggcgaatcaataattgcagaatctggcgatccgaatgcattattgaaacaccgatttgagataattgaagggagagaccgaacaatggcttggacagtggtaaatagtatctgcaacaccacaggggtcgataagcctaagttcctcccagatttgtatgactacaaagagaaccgattcattgaaattggagtgacacggagggaagttcacatatactacctagaaaaagcaaataagataaaatcagagaggacacacattcacatattctcattcactggagaggaaatggccaccaaagctgactatactcttgatgaggagagcagagcaagaattaaaaccaggctgttcactataagacaagaaatggccagtaggggtctatgggattcctttcgtcaatccgagagaggcgaagagacaattgaagaaaggtttgaaatcacaggaaccatgcgcaggcttgctgaccaaagtctcccaccgaacttctccagccttgaaaattttagagcctatgtggatggattcgaaccgaacggctgcattgagggcaagctttctcaaatgtcaaaggaagtgaacgccagaattgagccatttatgaagacaacaccacgccctctcaaactacctgaggggcctccctgctcccagcggtcgaagttcttactgatggatgcccttaaattaagcatcgaagacccgagccatgagggggaaggtataccactatatgatgcaatcaaatgcatgaagacatttttcggctggaaagagcccaacatcgtaaaaccacatgacaagggaataaatcccaattacctcctggcttggaagcaggtgctggcggaactccaagacattgaaaatgaagataaaatcccaaaaacaaagaacatgaagaaaacaagccaattaaagtgggcacttggtgagaatatggcacctgaaaaagtagactttgaggactgcaaagatgttagtgatctaaagcagtacgacagtgatgaaccagagcctagatcattatcaagctgggttcagagcgaattcaacaaggcatgcgaattgacagattcgagttggattgaacttgatgaaataggagaagatgttgctccaattgagcacattgcaagtatgagaagaaactatttcacagcggaagtgtctcat---tgcagagctactgaatacataatgaagggagtgtatataaatacagccctattgaatgcatcctgtgcagccatggatgacttccaattgattccaatgataagcaagtgcagaaccaaagaaggaagacggaagacaaatctgtatggattcattataaaaggaaggtcccatttgaggaacgacaccgatgtggtaaactttgtgagcatggaattctctcttactgacccaaggctggaaccacacaagtgggtaaagtactgtgttcttgaaataggagaaatgatcttacgaacggcaataggccaagtgtcaagacccatgttcttgtatgtgagaaccaatgggacttccaagattaagatgaaatggggcatggagatgaggcgatgccttcttcaatctcttcaacaaattgagagcatgattgaagccgagtcttctgtcaaagagaaagacatgaccaaagaattctttgaaaccaaatcagaaacgtggccaattggggaatcacctaagggggtggaggaaagttccattggaaaggtgtgcagaacactactagcaaaatctgtcttcaacaacctatatgcatctccgcaacttgaggggttttcagctgaatcaagaaaattgctcctcattgttcaggcacttagggacaacctggaacctgggaccttcgatcttggggggctatatgaagcaattgaggagtgcctgattaatgatccttgggttttgcttaatgcatcttggttcaactccttcctcacacatgcactgaaatag
>gi|745632878|gb|KP286618.1|_Influenza_A_virus_(A/black_chicken/Jiangxi/10136/2014(mixed))_clone_b_segment_3_polymerase_PA_(PA)_and_PA-X_protein_(PA-X)_genes_complete_cds
atggaagactttgtgcgacaatgcttcaatccaatgatcgtcgagcttgcggaaaagacaatgaaagaatatggggaaagtccgaaaatcgagacgaacaaatttgccgcaatatgcacacacctagaagtctgcttcatgtattcggacttccactttatagatgaacgaggcgaatcaataattgcagaatctggcgatccgaatgcattattgaaacaccgatttgagataattgaagggagagaccgaacaatggcttggacagtggtaaatagtatctgcaacaccacaggggtcgataagcctaagttcctcccagatttgtatgactacaaagagaaccgattcattgaaattggagtgacacggagggaagttcacatatactacctagaaaaagcaaataagataaaatcagagaggacacacattcacatattctcattcactggagaggaaatggccaccaaagctgactatactcttgatgaggagagcagagcaagaattaaaaccaggctgttcactataagacaagaaatggccagtaggggtctatgggattcctttcgtcaatccgagagaggcgaagagacaattgaagaaaggtttgaaatcacaggaaccatgcgcaggcttgctgaccaaagtctcccaccgaacttctccagccttgaaaattttagagcctatgtggatggattcgaaccgaacggctgcattgagggcaagctttctcaaatgtcaaaggaagtgaacgccagaattgagccatttatgaagacaacaccacgccctctcaaactacctgaggggcctccctgctcccagcggtcgaagttcttactgatggatgcccttaaattaagcatcgaagacccgagccatgagggggaaggtataccactatatgatgcaatcaaatgcatgaagacatttttcggctggaaagagcccaacatcgtaaaaccacatgataagggaataaatcccaattacctcctggcttggaagcaggtgctggcggaactccaagacattgaaaatgaagataaaatcccaaaaacaaagaacatgaagaaaacaagccaattaaagtgggcacttggtgagaatatggcacctgaaaaagtagactttgaggactgcaaagatgttagtgatctaaagcagtacgacagtgatgaaccagagcctagatcattatcaagctgggttcagagcgaattcaacaaggcatgcgaattgacagattcgagttggattgaacttgatgaaataggagaagatgttgctccaattgagcacattgcaagtatgagaagaaactatttcacagcggaagtgtctcat---tgcagagctactgaatacataatgaagggagtgtatataaatacagccctattgaatgcatcctgtgcagccatggatgacttccaattgattccaatgataagcaagtgcagaaccaaagaaggaagacggaagacaaatctgtatggattcattataaaaggaaggtcccatttgaggaacgacaccgatgtggtaaactttgtgagcatggaattctctcttactgacccaaggctggaaccacacaagtgggtaaagtactgtgttcttgaaataggagaaatgatcttacgaacggcaataggccaagtgtcaagacccatgttcttgtatgtgagaaccaatgggacttccaagattaagatgaaatggggcatggagatgaggcgatgccttcttcaatctcttcaacaaattgagagcatgattgaagccgagtcttctgtcaaagagaaagacatgaccaaagaattctttgaaaccaaatcagaaacgtggccaattggggaatcacctaagggggtggaggaaagttccattggaaaggtgtgcagaacactactagcaaaatctgtcttcaacaacctatatgcatctccgcaacttgaggggttttcagctgaatcaagaaaattgctcctcattgttcaggcacttagggacaacctggaacctgggaccttcgatcttggggggctatatgaagcaattgaggagtgcctgattaatgatccttgggttttgcttaatgcatcttggttcaactccttcctcacacatgcactgaaatag
>gi|745632408|gb|KP286428.1|_Influenza_A_virus_(A/duck/Jiangxi/13475/2014(H5N6))_segment_3_polymerase_PA_(PA)_and_PA-X_protein_(PA-X)_genes_complete_cds_gi|745632428|gb|KP286436.1|_Influenza_A_virus_(s
atggaagactttgtgcgacaatgcttcaatccaatgatcgtcgagcttgcggaaaagacaatgaaagaatatggggaaagtccgaaaatcgagacgaacaaatttgccgcaatatgcacacacctagaagtctgcttcatgtattcggacttccactttatagatgaacgaggcgaatcaataattgcagaatctggcgacccgaatgcattattgaaacaccgatttgagataattgaagggagagaccgaacaatggcttggacagtggtaaatagtatctgcaacaccacaggggtcgataagcctaagttcctcccagatttgtatgactacaaagagaaccgattcattgaaattggagtgacacggagggaagttcacacatactacctagaaaaagcaaataagataaaatcagagaggacacacattcacatattctcattcactggggaggaaatggccaccaaagctgactatactcttgatgaggagagcagagcaagaattaaaaccaggctgttcactataagacaagaaatggccagtagaggtctatgggattcctttcgtcaatccgagagaggcgaagagacagttgaagaaaggtttgaaatcacaggaaccatgcgcaggcttgctgaccaaagtctcccaccgaacttctccagccttgaaaattttagagcctatgtggatggattcgaaccgaacggctgcattgagggcaagctttctcaaatgtcaaaggaagtgaacgccagaattgagccatttatgaagacaacaccacgccctctcaaactacctgaggggcctccctgctcccagcggtcgaagttcttactgatggatgcccttaaattaagcatcgaagacccgagccatgagggggaaggtataccactatatgatgcaatcaaatgcatgaagacatttttcggctggaaagagcccaacatcgtaaaaccacatgacaagggcataaatcccaattacctcctggcttggaagcaggtgctggcggagctccaagacattgaaaatgaagataaaatcccaaaagcaaagaacatgaagaaaacaagccaattaaagtgggcacttggtgagaatatggcacctgaaaaagtagactttgaggactgcaaagatgttagtgatctaaagcagtacgacagtgatgaaccagagcctagatcattatcaagctgggttcagagcgaattcaacaaggcatgcgaattgacagattcgagttggattgaacttgatgaaataggagaagatgttgctccaattgagcacattgcaagtatgagaagaaactatttcacagcggaagtgtctcat---tgcagggctactgaatacataatgaagggagtgtatataaatacagccctattgaatgcatcctgtgcagccatggatgacttccaattgattccaatgataagcaagtgcagaaccaaagaaggaagacggaagacaaatctgtatggattcattataaaaggaaggtcccatttgaggaacgacaccgatgtggtaaactttgtgagcatggaattctctcttactgacccaaggctggaaccacacaagtgggtaaagtactgtgttcttgaaataggagaaatgctcttacgaacggcaataggccaagtgtcaagacccatgttcttgtatgtgagaaccaatgggacttccaagattaagatgaaatggggcatggagatgaggcgatgccttcttcaatctcttcaacaaattgagagcatgattgaagccgagtcttctgtcaaagagaaagacatgaccaaagaattctttgaaaccaaatcagaaacgtggccaattggggaatcacctaagggggtggaggaaagttccattggaaaggtgtgcagaacactactagcaaaatctgtcttcaacagcctatatgcatctccgcaacttgaggggttttcagctgaatcaagaaaattgctcctcattgttcaggcacttagggacaacctggaacctgggaccttcgatcttggggggctatatgaagcaattgaggagtgcctgattaatgatccttgggttttgcttaatgcatcttggttcaactccttcctcacacatgcactgaaatag
>gi|954033297|gb|KU042730.1|_Influenza_A_virus_(A/goose/Zhejiang/925105/2014(H5N6))_segment_3_polymerase_PA_(PA)_gene_complete_cds
atggaagactttgtgcgacaatgcttcaatccaatgatcgtcgagcttgcggaaaagacaatgaaagaatatggggaaagtccgaaaatcgagacgaacaaatttgccgcaatatgcacacacctagaagtctgcttcatgtattcggacttccactttatagatgaacgaggcgaatcaataattgcagaatctggcgatccgaatgcattattgaaacaccgatttgagataattgaagggagagaccgaacaatggcttggacagtggtaaatagtatctgcaacaccacaggggtcgataagcctaagttcctcccagatttgtatgactacaaagagaaccgattcattgaaattggagtgacacggagggaagttcacatatactacctagaaaaagcaaataagataaaatcagagaggacacacattcacatattctcattcactggagaggaaatggccaccaaagctgactatactcttgatgaggagagcagagcaagaattaaaaccaggctgttcactataagacaagaaatggccagtaggggtctatgggattcctttcgtcaatccgagagaggcgaagagacaattgaagaaaggtttgaaatcacaggaaccatgcgcaggcttgctgaccaaagtctcccaccgaacttctccagccttgaaaattttagagcctatgtggatggattcgaaccgaacggctgcattgagggcaagctttctcaaatgtcaaaggaagtgaacgccaaaattgagccatttatgaagacaacaccacgccctctcaaactacctgaggggcctccctgctcccagcggtcgaagttcttactgatggatgcccttaaattaagcatcgaagacccgagccatgagggggaaggtataccactatatgatgcaatcaaatgcatgaagacatttttcggctggaaagagcccaacatcgtaaaaccacatgacaagggcataaatcccaattacctcctggcttggaagcaggtgctggcggagctccaagacattgaaaatgaagataaaatcccaaaagcaaagaacatgaagaaaacaagccaattaaagtgggcacttggtgagaatatggcacctgaaaaaatagactttgaggactgcaaagatgttagtgatctaaagcagtacgacagtgatgaaccagagcctagatcattatcaagctgggttcagagcgaattcaacaaggcatgcgaattgacagattcgagttggattgaacttgatgaaataggagaagatgttgctccaattgagcacattgcaagtatgagaagaaactatttcacagcggaagtgtctcat---tgcagggctactgaatacataatgaagggagtgtatataaatacagccctattgaatgcatcctgtgcagccatggatgacttccaattgattccaatgataagcaagtgcagaaccaaagaaggaagacggaagacaaatctgtatggattcattataaaaggaaggtcccatttgaggaacgacaccgatgtggtaaactttgtgagcatggaattctctcttactgacccaaggctggaaccacacaagtgggtaaagtactgtgttcttgaaataggagaaatgctcttacgaacggcaataggccaagtgtcaagacccatgttcttgtatgtgagaaccaatgggacttccaagattaagatgaaatggggcatggagatgaggcgatgccttcttcaatctcttcaacaaattgagagcatgattgaagccgagtcttctgtcaaagagaaagacatgaccaaagaattctttgaaaccaaatcagaagcgtggccaattggggaatcacctaagggggtggaggaaagttccattggaaaggtgtgcagaacactactagcaaaatctgtcttcaacagcctatatgcatctccgcaacttgaggggttttcagctgaatcaagaaaattgcttctcattgttcaggcacttagggacaacctggaacctgggaccttcgatcttggggggctatatgaagcaattgaggagtgcctgattaatgatccttgggttttgcttaatgcatcttggttcaactccttcctcacacatgcactgaaatag
>gi|954033261|gb|KU042732.1|_Influenza_A_virus_(A/goose/Zhejiang/925108/2014(H5N6))_segment_3_polymerase_PA_(PA)_gene_complete_cds
atggaagactttgtgcgacaatgcttcaatccaatgatcgtcgagcttgcggaaaagacaatgaaagaatatggggaaagtccgaaaatcgagacgaacaaatttgccgcaatatgcacacacctagaagtctgcttcatgtattcggacttccactttatagatgaacgaggcgaatcaataattgcagaatctggcgatccgaatgcattattgaaacaccgatttgagataattgaagggagagaccgaacaatggcttggacagtggtaaatagtatctgcaacaccacaggggtcgataagcctaagttcctcccagatttgtatgactacaaagagaaccgattcattgaaattggagtgacacggagggaagttcacatatactacctagaaaaagcaaataagataaaatcagagaggacacacattcacatattctcattcactggagaggaaatggccaccaaagctgactatactcttgatgaggagagcagagcaagaattaaaaccaggctgttcactataagacaagaaatggccagtaggggtctatgggattcctttcgtcaatccgagagaggcgaagagacaattgaagaaaggtttgaaatcacaggaaccatgcgcaggcttgctgaccaaagtctcccaccgaacttctccagccttgaaaattttagagcctatgtggatggattcgaaccgaacggctgcattgagggcaagctttctcaaatgtcaaaggaagtgaacgccaaaattgagccatttatgaagacaacaccacgccctctcaaactacctgaggggcctccctgctcccagcggtcgaagttcttactgatggatgcccttaaattaagcatcgaagacccgagccatgagggggaaggtataccactatatgatgcaatcaaatgcatgaagacatttttcggctggaaagagcccaacatcgtaaaaccacatgacaagggcataaatcccaattacctcctggcttggaagcaggtgctggcggagctccaagacattgaaaatgaagataaaatcccaaaagcaaagaacatgaagaaaacaagccaattaaagtgggcacttggtgagaatatggcacctgaaaaaatagactttgaggactgcaaagatgttagtgatctaaagcagtacgacagtgatgaaccagagcctagatcattatcaagctgggttcagagcgaattcaacaaggcatgcgaattgacagattcgagttggattgaacttgatgaaataggagaagatgttgctccaattgagcacattgcaagtatgagaagaaactatttcacagcggaagtgtctcat---tgcagggctactgaatacataatgaagggagtgtatataaatacagccctattgaatgcatcctgtgcagccatggatgacttccaattgattccaatgataagcaagtgcagaaccaaagaaggaagacggaagacaaatctgtatggattcattataaaaggaaggtcccatttgaggaacgacaccgatgtggtaaactttgtgagcatggaattctctcttactgacccaaggctggaaccacacaagtgggtaaagtactgtgttcttgaaataggagaaatgctcttacgaacggcaataggccaagtgtcaagacccatgttcttgtatgtgagaaccaatgggacttccaagattaagatgaaatggggcatggagatgaggcgatgccttcttcaatctcttcaacaaattgagagcatgattgaagccgagtcttctgtcaaagagaaagacatgaccaaagaattctttgaaaccaaatcagaagcgtggccaattggggaatcacctaagggggtggaggaaagttccattggaaaggtgtgcagaacactactagcaaaatctgtcttcaacagcctatatgcatctccgcaacttgaggggttttcagctgaatcaagaaaattgcttctcattgttcaggcacttagggacaacctggaacctgggaccttcgatcttggggggctatatgaagcaattgaggagtgcctgattaatgatccttgggttttgcttaatgcatcttggttcaactccttcctcacacatgcactgaaatag
>gi|699978910|gb|KM873645.1|_Influenza_A_virus_(A/swan_goose/Jilin/JL01/2014(H5N6))_segment_3_polymerase_PA_(PA)_gene_complete_cds
atggaagactttgtgcgacaatgcttcaatccaatgatcgtcgagcttgcggaaaagacaatgaaagaatatggggaaagtccgaaaatcgagacgaacaaatttgccgcaatatgcacacacctagaagtctgcttcatgtattcggacttccactttatagatgaacgaggcgaatcaataattgcagaatctggcgatccgaatgcattattgaaacaccgatttgagataattgaagggagagaccgaacaatggcttggacagtggtaaatagtatctgcaacaccacaggggtcgataagcctaagttcctcccagatttgtatgactacaaagagaaccgattcattgaaattggagtgacacggagggaagttcacatatactacctagaaaaagcaaataagataaaatcagagaggacacacattcacatattctcattcactggagaggaaatggccaccaaagctgactatactcttgatgaggagagcagagcaagaattaaaaccaggctgttcactataagacaagaaatggccagtaggggtctatgggattcctttcgtcaatccgagagaggcgaagagacaattgaagaaaggtttgaaatcacaggaaccatgcgcaggcttgctgaccaaagtctcccaccgaacttctccagccttgaaaattttagagcctatgtggatggattcgaaccgaacggctgcattgagggcaagctttctcaaatgtcaaaggaagtgaacgccagaattgagccatttatgaagacaacaccacgccctctcaaactacctgaggggcctccctgctcccagcggtcgaagttcttactgatggatgcccttaaattaagcatcgaagacccgagccatgagggggaaggtataccactatatgatgcaatcaaatgcatgaagacatttttcggatggaaagagcccaacatcgtaaaaccacatgacaagggtataaatcccaattacctcctggcttggaagcaggtgctggcggagctccaagacattgaaaatgaagataaaatcccaaaagcaaagaacatgaagaaaacaagccaattaaagtgggcacttggtgagaatatggcacctgaaaaagtagactttgaggactgcaaagatgttagtgatctaaagcagtacgacagtgatgaaccagagcctagatcattatcaagctgggttcagagcgaattcaacaaggcatgcgaattgacagattcgagttggattgaacttgatgaaataggagaagatgttgctccaattgagcacattgcaagtatgagaagaaactatttcacagcggaagtgtctcat---tgcagggctactgaatacataatgaagggagtgtatataaatacagccctattgaatgcatcctgtgcagccatggatgacttccaattgattccaatgataagcaagtgcagaaccaaagaaggaagacggaagacaaatctgtatggattcattataaaaggaaggtcccatttgaggaacgacaccgatgtggtaaactttgtgagcatggaattctctcttactgacccaaggctggaaccacacaagtgggtaaagtactgtgttcttgaaataggagaaatgctcttacgaacggcaataggccaagtgtcaagacccatgttcttgtatgtgagaaccaatgggacttccaagattaagatgaaatggggcatggagatgaggcgatgccttcttcaatctcttcaacaaattgagagcatgattgaagccgagtcttctgtcaaagagaaagacatgaccaaagaattctttgaaaccaaatcagaaacgtggccaattggggaatcacctaagggggtggaggaaagttccattggaaaggtgtgcagaacactactagcaaaatctgtcttcaacagcctatatgcatctccgcaacttgaggggttttcagctgaatcaagaaaattgctcctcattgttcaggcacttagggacaacctggaacctgggaccttcgatcttagggggctatatgaagcaattgaggagtgcctgattaatgatccttgggttttgcttaatgcatattggttcaactccttcctcacacatgcactgaaatag
>gi|745632388|gb|KP286420.1|_Influenza_A_virus_(A/duck/Jiangxi/13469/2014(H5N6))_segment_3_polymerase_PA_(PA)_and_PA-X_protein_(PA-X)_genes_complete_cds
atggaagactttgtgcgacaatgcttcaatccaatgatcgtcgagcttgcggaaaagacaatgaaagaatatggggaaagtccgaaaatcgagacgaacaaatttgccgcaatatgcacacacctagaagtctgcttcatgtattcggacttccactttatagatgaacgaggcgaatcaataattgcagaatctggcgacccgaatgcattattgaaacaccgatttgagataattgaagggagagaccgaacaatggcttggacagtggtaaatagtatctgcaacaccacaggggtcgataagcctaagttcctcccagatttgtatgactacaaagagaaccgattcattgaaattggagtgacacggagggaagttcacacatactacctagaaaaagcaaataagataaaatcagagaggacacacattcacatattctcattcactggggaggaaatggccaccaaagctgactatactcttgatgaggagagcagagcaagaattaaaaccaggctgttcactataagacaagaaatggccagtagaggtctatgggattcctttcgtcaatccgagagaggcgaagagacagttgaagaaaggtttgaaatcacaggaaccatgcgcaggcttgctgaccaaagtctcccaccgaacttctccagccttgaaaattttagagcctatgtggatggattcgaaccgaacggctgcattgagggcaagctttctcaaatgtcaaaggaagtgaacgccagaattgagccatttatgaagacaacaccacgccctctcaaactacctgaggggcctccctgctcccagcggtcgaagttcttactgatggatgcccttaaattaagcatcgaagacccgagccatgagggggaaggtataccactatatgatgcaatcaaatgcatgaagacatttttcggctggaaagagcccaacatcgtaaaaccacatgacaagggcataaatcccaattacctcctggcttggaagcaggtgctggcggagctccaagacattgaaaatgaagataaaatcccaaaagcaaagaacatgaagaaaacaagccaattaaagtgggcacttggtgagaatatggcacctgaaaaagtagactttgaggactgcaaagatgttagtgatctaaagcagtacgacagtgatgaaccagagcctagatcattatcaagctgggttcagagcgaattcaacaaggcatgcgaattgacagattcgagttggattgaacttgatgaaataggagaagatgttgctccaattgagcacattgcaagtatgagaagaaactatttcacagcggaagtgtctcat---tgcagggctactgaatacataatgaagggagtgtatataaatacagccctattgaatgcatcctgtgcagccatggatgacttccaattgattccaatgataagcaagtgcagaaccaaagaaggaagacggaagacaaatctgtatggattcattataaaaggaaggtcccatttgaggaacgacaccgatgtggtaaactttgtgagcatggaattctctcttactgacccaaggctggaaccacacaagtgggtaaagtactgtgttcttgaaataggagaaatgctcttacgaacggcaataggccaagtgtcaagacccatgttcttgtatgtgagaaccaatgggacttccaagattaagatgaaatggggcatggagatgaggcgatgccttcttcaatctcttcaacaaattgagagcatgattgaagccgagtcttctgtcaaagagaaagacatgaccaaagaattctttgaaaccaaatcagaaacgtggccaattggggaatcacctaagggggtggaggaaagttccattggaaaggtgtgcagaacactactagcaaaatctgtcttcaacagcctatatgcatctccgcaacttgaggggttttcagctgaatcaagaaaattgctcctcattgttcaggcacttagggacaacctggaacctgggaccttcgatcttggggggctatatgaagcaattgaggagtgcctgattaatgatccttgggttttgcttaatgcttcttggttcaactccttcctcacacatgcactgaaatag
>gi|673249628|gb|KM251512.1|_Influenza_A_virus_(A/Anas_crecca/Hubei/Chenhu1623-5/2014(H5N6))_segment_3_polymerase_PA_(PA)_and_PA-X_protein_(PA-X)_genes_complete_cds
atggaagactttgtgcgacaatgcttcaatccaatgatcgtcgagcttgcggaaaagacaatgaaagaatatggggaaaatccgaaaatcgagacgaacaaatttgccgcaatatgcacacacctagaagtctgcttcatgtattcggacttccactttatagatgaacgaggcgaatcaataattgcagaatctggcgatccgaatgcattattgaaacaccgatttgagataattgaagggagagaccgaacaatggcttggacagtggtaaatagtatctgcaacaccacaggggtcgataagcctaagttcctcccagatttgtatgactacaaagagaaccgattcattgaaattggagtgacacggagggaagttcacatatactacctagaaaaagcaaacaagataaaatcagagaggacacacattcacatattctcattcactggagaggaaatggccaccaaagctgactatactcttgatgaggagagcagagcaagaattaaaaccaggctgttcactataagacaagaaatggccagtaggggtctatgggattcctttcgtcaatccgagagaggcgaagagacaattgaagaaaggtttgaaatcacaggaaccatgcgcaggcttgctgaccaaagtctcccaccgaacttctccagccttgaaaattttagagcctatgtggatggattcgaaccgaacggctgcattgagggcaagctttctcaaatgtcaaaggaagtgaacgccagaattgagccatttatgaagacaacaccacgccctctcaaactacctgaggggcctccctgctcccagcggtcgaagttcttactgatggatgccctcaaattaagcatcgaagacccgagccatgagggggaaggtataccactatatgatgcaatcaaatgcatgaagacatttttcggctggaaagagcccaacatcgtaaaaccacatgacaagggcataaatcccaattacctcctggcttggaagcaggtgctggcggaactccaagacattgaaaatgaagataaaatcccaaaaacaaagaacatgaagaaaacaagccaattaaagtgggcacttggtgagaatatggcacctgaaaaagtagactttgaggactgcaaagatgttagtgatctaaagcagtacgacagtgatgaaccagagcctagatcattatcaagctgggttcagagcgaattcaacaaggcatgcgaattgacagattcgagttggattgaacttgatgaaataggagaagatgttgctccaattgagcacattgcaagtatgagaagaaactatttcacagcggaagtgtctcat---tgcagggctactgagtacataatgaagggggtgtatataaatacagccctattgaatgcatcctgtgcagccatggatgacttccaattgattccaatgataagcaagtgcagaaccaaagaaggaagacggaagacaaatctgtatggattcattataaaaggaaggtcccatttgaggaacgacaccgatgtggtaaactttgtgagcatgaaattctctcttactgacccaaggctggaaccacacaagtgggtaaagtactgtgttcttgaaataggagaaatgctcttacgaacggcaataggccaagtgtcaagacccatgttcttgtatgtgagaaccaatgggacttccaagattaagatgaaatggggcatggagatgaggcgatgccttcttcaatctcttcaacaaattgagagcatgattgaagccgagtcttctatcagagagaaagacatgaccaaagaattctttgaaaccaaatcagaaacgtggccaattggggaatcacctaagggggtggaggaaagttccattggaaaggtgtgcagaacactactagcaaaatctgtcttcaacagcctatatgcatctccgcaacttgaggggttttcagctgaatcaagaaaattgctcctcattgttcaggcacttagggacaacctggaacctgggaccttcgatcttggggggctatatgaagcaattgaggagtgcctgattaatgatccttgggttttgcttaatgcatcttggttcaactccttcctcacacatgcactgaaatag
>gi|658158472|gb|KJ938657.1|_Influenza_A_virus_(A/environment/Zhenjiang/C13/2013(H5N6))_segment_3_polymerase_PA_(PA)_and_PA-X_protein_(PA-X)_genes_complete_cds
atggaagactttgtgcgacaatgcttcaatccaatgatcgtcgagcttgcggaaaagacaatgaaagaatatggggaaagtccgagaatcgagacgaacaaatttgccgcaatatgcacacacctagaagtctgcttcatgtattcggacttccactttatagatgaacgaggcgaatcaataattgcagaatctggcgatccgaatgcattattgaaacaccgatttgagataattgaagggagagaccgaacaatggcttggacagtggtaaatagtatctgcaacaccacaggggtcgataagcctaagttcctcccagatttgtatgactacaaagagaaccgattcattgaaattggagtgacacggagggaagttcacatatactacctagaaaaagcaaataagataaaatcagagaggacacacattcacatattctcattcactggagaggaaatggccaccaaagctgactatactcttgatgaggagagcagagcaagaattaaaaccaggctgttcactataagacaagaaatggccagtaggggtctatgggattcctttcgtcaatccgagagaggcgaagagacaattgaagaaaggtttgaaatcacaggaaccatgcgcaggcttgctgaccaaagtctcccaccgaacttctccagccttgaaaattttagagcctatgtggatggattcgaaccgaacggctgcattgagggcaagctttctcaaatgtcaaaggaagtgaacgccagaattgagccatttatgaagacaacaccacgccctctcaaactacctgaggggcctccctgctcccagcggtcgaagttcttactgatggatgcccttaaattaagcatcgaagacccgagccatgagggggaaggtataccactatatgatgcgatcaaatgcatgaagacatttttcggctggaaagagcccaacatcgtaaaaccacatgacaagggcataaatcccaattacctcctggcttggaagcaggtgctggcggaactccaagacattgaaaatgaagataaaatcccaaaaacaaagaacatgaaaaaaacaagccaattaaagtgggcacttggtgagaatatggcacctgaaaaagtagactttgaggactgcaaagatgttagtgatctaaagcagtacgacagtgatgaaccagagcctagatcattatcaagctgggttcagagcgaattcaacaaggcatgcgaattgacagattcgagttggattgaacttgatgaaataggagaagatgttgctccaattgagcacattgcaagtatgagaagaaactatttcacagcggaagtgtctcat---tgcagggctactgaatacataatgaagggagtgtatataaatacagccctattgaatgcatcctgtgcagccatggatgacttccaattgattccaatgataagcaagtgcagaaccaaagaaggaagacggaagacaaatctgtatggattcattataaaaggaaggtcccatttgaggaacgacaccgatgtggtaaactttgtgagcatggaattctctcttactgacccaaggctggaaccacacaagtgggtaaagtactgtgttcttgaaataggagaaatgctcttacgaacggcaataggccaagtgtcaagacccatgttcttgtatgtgagaaccaatgggacttccaagattaagatgaaatggggcatggagatgaggcgatgccttcttcaatctcttcaacaaattgagagcatgattgaagccgagtcttctgtcaaagagaaagaaatgaccaaagaattctttgaaaccaaatcagaaacgtggccaattggggaatcacctaagggggtggaggaaagttccattgggaaggtgtgcagaacactactagcaaaatctgtcttcaacagcctatatgcatctccgcaacttgaggggttttcagctgaatcaagaaaattgctcctcattgttcaggcacttagggacaacctggaacctgggaccttcgatcttggggggctatatgaagcaattgaggagtgcctgattaatgatccttgggttttgcttaatgcatcttgggtcaactccttcctcacacatgcactgaaatag
>gi|814550615|dbj|LC050598.1|_Influenza_A_virus_(A/muscovy_duck/Quang_Ninh/5c112/2013(H5N6))_viral_cRNA_segment_3_complete_sequence
atggaagactttgtgcgacaatgcttcaatccaatgatcgtcgagcttgcggaaaagacaatgaaagaatatggggaaagcccgaaaatcgagacgaacaaatttgccgcaatatgcacacacctagaagtctgcttcatgtattcggacttccactttattgatgaacgaggcgaatcaataattgcagaatctggcgatccgaatgcattattgaaacaccgatttgagataattgaagggagagaccgaacaatggcttggacagtggtaaatagtatctgcaacaccacaggagtcgataagcctaagttcctcccagatttgtatgactacaaagagaaccgattcattgaaattggagtgacacggagggaagttcacatatactacctagaaaaagcaaataagataaaatcagagaggacacacattcacatattctcattcactggagaggaaatggccaccaaagctgactatactcttgatgaggagagcagagcaagaattaaaaccaggctgttcactataagacaagaaatggccagtaggggtctatgggattcctttcgtcaatccgagagaggcgaagagacaattgaagaaaggtttgaaatcacaggaaccatgcgcaggcttgctgaccaaagtctcccaccgaacttctccagccttgaaaattttagagcctatgtggatggattcgaaccgaacggctgcattgagggcaagctttctcaaatgtcaaaggaagtgaacgccagaattgagccatttatgaagacaacaccacgccctctcaaactacctgaggggcctccctgctcccagcggtcgaagttcttactgatggatgcccttaaattaagcatcgaagacccgagccatgagggggaaggtataccactatatgatgcaatcaaatgcatgaagacatttttcggctggaaagagcccaacatcgtaaaaccacatgacaaaggcataaaccccaattacctcctggcttggaagcaggtgctggcggaactccaagacattgaaaatgaagataaaatcccaaaaacaaagaacatgaagaaaacaagccaattaaagtgggcacttggtgagaatatggcacctgaaaaagtagactttgaggactgcaaagatgttagtgatctaaagcagtacgacagtgatgaaccagagcctagatcattatcaagctgggttcagagcgaattcaacaaggcatgcgaattgacagattcgagttggattgaacttgatgaaataggagaagatgttgctccaattgagcacattgcaagtatgagaaggaactatttcacagcggaagtgtctcat---tgcagggctactgaatacataatgaagggagtgtatataaatacagccctattgaatgcatcctgtgcagccatggatgacttccaattgattccaatgataagcaagtgcagaaccaaagaaggaagacggaagacaaatctgtatggattcattataaaaggaaggtcccatttgaggaacgacaccgatgtggtaaactttgtgagcatggaattctctcttactgacccaaggctggaaccacacaagtgggtaaagtactgtgttcttgaaataggagagatgctcttgcgaacggcaataggccaagtgtcaagacccatgttcttgtatgtgagaaccaatgggacttccaagattaagatgaaatggggcatggagatgaggagatgccttcttcaagctcttcaacaaattgagagcatgattgaagccgagtcttctgtcaaagagaaagacatgaccaaagaattctttgaaaccaaatcagaaacgtggccaattggggaatcacctaagggggtggaggaaagttccattggaaaggtgtgcagaacactactagcaaaatctgtcttcaacagcctatatgcatctccgcaacttgaggggttttcagctgaatcaagaaaattgctcctcattgttcaggcacttagagacaacctggaacctgggaccttcgatcttggggggctatatgaagcaattgaggagtgcctgattaatgatccttgggttttgcttaatgcatcttggttcaactccttcctcacacatgcactgaaatag
>gi|814550596|dbj|LC050590.1|_Influenza_A_virus_(A/muscovy_duck/Quang_Ninh/4c111/2013(H5N6))_viral_cRNA_segment_3_complete_sequence_gi|814550672|dbj|LC050622.1|_Influenza_A_virus_(A/duck/Nha_Trang/75ce
atggaagactttgtgcgacaatgcttcaatccaatgatcgtcgagcttgcggaaaagacaatgaaagaatatggggaaagcccgaaaatcgagacgaacaaatttgccgcaatatgcacacacctagaagtctgcttcatgtattcggacttccactttattgatgaacgaggcgaatcaataattgcagaatctggcgatccgaatgcattattgaaacaccgatttgagataattgaagggagagaccgaacaatggcttggacagtggtaaatagtatctgcaacaccacaggagtcgataagcctaagttcctcccagatttgtatgactacaaagagaaccgattcattgaaattggagtgacacggagggaagttcacatatactacctagaaaaagcaaataagataaaatcagagaggacacacattcacatattctcattcactggagaggaaatggccaccaaagctgactatactcttgatgaggagagcagagcaagaattaaaaccaggctgttcactataagacaagaaatggccagtaggggtctatgggattcctttcgtcaatccgagagaggcgaagagacaattgaagaaaggtttgaaatcacaggaaccatgcgcaggcttgctgaccaaagtctcccaccgaacttctccagccttgaaaattttagagcctatgtggatggattcgaaccgaacggctgcattgagggcaagctttctcaaatgtcaaaggaagtgaacgccagaattgagccatttatgaagacaacaccacgccctctcaaactacctgaggggcctccctgctcccagcggtcgaagttcttactgatggatgcccttaaattaagcatcgaagacccgagccatgagggggaaggtataccactatatgatgcaatcaaatgcatgaagacatttttcggctggaaagagcccaacatcgtaaaaccacatgacaaaggcataaaccccaattacctcctggcttggaagcaggtgctggcggaactccaagacattgaaaatgaagataaaatcccaaaaacaaagaacatgaagaaaacaagccaattaaagtgggcacttggtgagaatatggcacctgaaaaagtagactttgaggactgcaaagatgttagtgatctaaagcagtacgacagtgatgaaccagagcctagatcattatcaagctgggttcagagcgaattcaacaaggcatgcgaattgacagattcgagttggattgaacttgatgaaataggagaagatgttgctccaattgagcacattgcaagtatgagaaggaactatttcacagcggaagtgtctcat---tgcagggctactgaatacataatgaagggagtgtatataaatacagccctattgaatgcatcctgtgcagccatggatgacttccaattgattccaatgataagcaagtgcagaaccaaagaaggaagacggaagacaaatctgtatggattcattataaaaggaaggtcccatttgaggaacgacaccgatgtggtaaactttgtgagcatggaattctctcttactgacccaaggctggaaccacacaagtgggtaaagtactgtgttcttgaaataggagagatgctcttgcgaacggcaataggccaagtgtcaagacccatgttcttgtatgtgagaaccaatgggacttccaagattaagatgaaatggggcatggagatgaggagatgccttcttcaagctcttcaacaaattgagagcatgattgaagccgagtcttctgtcaaagagaaagacatgaccaaagaattctttgaaaccaaatcagaaacgtggccaattggggaatcacctaagggggtggaggaaagttccattggaaaggtgtgcagaacactactagcaaaatctgtcttcaacagcctatatgcatctccgcaacttgaggggttttcagctgaatcaagaaaattgctcctcattgttcaggcacttagagacaacctggaacctgggaccttcgatcttggggggctatatgaagcaattgaggagtgcctgattaatgatccttgggttttgcttaatgcatcttggttcaactccttcctcacacatgcactgaaatag
>gi|954033225|gb|KU042734.1|_Influenza_A_virus_(A/goose/Zhejiang/1120132/2014(H5N6))_segment_3_polymerase_PA_(PA)_gene_complete_cds
atggaagactttgtgcgacaatgcttcaatccaatgatcgtcgagcttgcggaaaagacaatgaaagaatatggggaaagtccgaaaatcgagacgaacaaatttgccgcaatatgcacacacctagaagtctgcttcatgtattcggacttccactttatagatgaacgaggcgaatcaataattgcagaatctggcgatccgaatgcattattgaaacaccgatttgagataattgaagggagagaccgaacaatggcttggacagtggtaaatagtatctgcaacaccacaggggtcgataagcctaagttcctcccagatttgtatgactacaaagagaaccgattcattgaaattggagtgacacggagggaagttcacatatactacctagaaaaggcaaataagataaaatcagagaggacacacattcacatattctcattcactggggaggaaatggccaccaaagctgactatactcttgatgaggagagcagagcaagaattaaaaccaggctgttcactataagacaagaaatggccagtagaggtctatgggattcctttcgtcaatctgagagaggcgaagagacaattgaagaaaggtttgaaatcacaggaaccatgcgcaggcttgctgaccaaagtctcccaccgaacttctccagccttgaaaattttagagcctatgtggatggattcgaaccgaacggctgcattgagggcaagctttctcaaatgtcaaaggaagtgaacgccaaaattgagccatttatgaagacaacaccacgccctctcaaactacctgaggggcctccctgctcccagcggtcgaagttcttactgatggatgcccttaaattaagcatcgaagacccgagccatgagggggaaggtataccactatatgatgcaatcaaatgcatgaagacatttttcggctggaaagagcccaacatcgtaaaaccacatgacaagggcataaatcccaattacctcctggcttggaagcaggtgatggcggagctccaagacattgaaaatgaagataaaatcccaaaagcaaagaacatgaaaaaaacaagccaattaaagtgggcacttggtgagaatatggcacctgaaaaagtagactttgaggactgcaaagatgttagtgatctaaagcagtacgacagtgatgaaccagagcctagatcattatcaagctgggttcagagcgaattcaacaaggcatgcgaattgacagattcgagttggattgaacttgatgaaataggagaagatgtcgctccaattgagcacattgcaagtatgagaagaaactatttcccagcggaagtgtctcat---tgcagggctactgaatacataatgaagggagtgtatataaatacagccctattgaatgcatcctgtgcagccatggatgacttccaattgattccaatgataagcaagtgcagaaccaaagaagggagacggaagacaaatctgtatggattcattataaaaggaaggtcccatttgaggaacgacaccgatgtggtaaactttgtgagcatggaattctctcttactgacccaaggctggaaccacacaagtgggtaaagtactgtgttcttgaaataggagaaatgctcttacgaacggcaataggccaagtgtcaagacccatgttcttgtatgtgagaaccaatgggacttccaagattaagatgaaatggggcatggagatgaggcgatgccttcttcaatctcttcaacaaattgagagcatgattgaagccgagtcttctgtccaagagaaagacatgaccaaagaattctttgaaaccaaatcagaaacgtggccaattggtgaatcacctaagggggtggaggaaagttccattggaaaggtgtgcagaacactactagcaaaatctgtcttcaacagcctatatgcatctccgcaacttgaggggttttcagctgaatcaagaaaattgctcctcattgttcaggcacttagggacaacctggaacctgggaccttcgatcttggggggctatatgaagcaattgaggagtgcctgattaatgatccttgggttttgcttaatgcatcttggttcaactccttcctcacacatgcactgaaatag
>gi|807778559|dbj|LC041312.1|_Influenza_A_virus_(A/duck/Vietnam/HU1-1151/2014(H5N6))_viral_cRNA_segment_3_complete_sequence
atggaagactttgtgcgacaatgcttcaatccaatgatcgtcgagcttgcggaaaagacaatgaaagaatatggggaaagcccgaaaatcgagacgaacaaatttgccgcaatatgcacacacctagaagtctgcttcatgtattcggacttccactttattgatgaacgaggcgaatcaataattgcagaatctggcgatccgaatgcattattgaaacaccgatttgagataattgaagggagagaccgaacaatggcttggacagtggtaaatagtatctgcaacaccacaggagtcgataagcctaagttcctcccagatttgtatgactacaaagagaaccgattcattgaaattggagtgacacggagggaagttcacatatactacctagaaaaagcaaataagataaaatcagagaggacacacattcacatattctcattcactggagaggaaatggccaccaaagctgactatactcttgatgaggagagcagagcaagaattaaaaccaggctgttcactataagacaagaaatggccagtaggggtctatgggattcctttcgtcaatccgagagaggcgaagagacaattgaagaaaggtttgaaatcacaggaaccatgcgcaggcttgctgaccaaagtctcccaccgaacttctccagccttgaaaattttagagcctatgtggatggattcgaaccgaacggctgcattgagggcaagctttctcaaatgtcaaaggaagtgaacgccagaattgagccatttatgaatacaacaccacgccctctcaaactacctgaggggcctccctgctcccagcggtcgaagttcttactgatggatgcccttaaattaagcatcgaagacccgagccatgagggggaaggtataccactatatgatgcaatcaaatgcatgaagacatttttcggctggaaagagcccaacatcgtaaaaccacatggcaaaggcataaaccccaattacctcctggcttggaagcaggtgctggcggaactccaagacattgaaaatgaagataaaatcccaaaaacaaagaacatgaagaaaacaagccaattaaagtgggcacttggtgagaatatggcacctgaaaaagtagactttgaggactgcaaagatgttagtgatctaaagcagtacgacagtgatgaaccagagcctagatcattatcaagctgggttcagagcgaattcaacaaggcatgcgaattgacagattcgagttggattgaacttgatgaaataggagaagatgttgctccaattgagcacattgcaagtatgagaaggaactatttcacagcggaagtgtctcat---tgcagggctactgaatacataatgaagggagtgtatataaatacagccctattgaatgcatcctgtgcagccatggatgacttccaattgattccaatgataagcaagtgcagaaccaaagaaggaagacggaagacaaatctgtatggattcattataaaaggaaggtcccatttgaggaacgacaccgatgtggtaaactttgtgagcatggaattctctcttactgacccaaggctggaaccacacaagtgggtaaagtattgtgttcttgaaataggagagatgttcttacgaacggcaataggccaagtgtcaagacccatgtttttgtatgtgagaaccaatgggacttccaagattaagatgaaatggggcatggagatgaggagatgccttcttcaagctcttcaacaaattgagagcatgattgaagccgagtcttctgtcaaagagaaagacatgaccaaagaattctttgaaaccaaatcagaaacgtggccaattggggaatcacctaagggggtggaggaaagttccattggaaaggtgtgcagaacactactagcaaaatctgtcttcaacagcctatatgcatctccgcaacttgaggggttttcagctgaatcaagaaaattgctcctcattgttcaggcacttagggacaacctggaacctgggaccttcgatcttggggggctatatgaagcaattgaggagtgcctgattaatgatccttgggttttgcttaatgcatcttggttcaactccttcctcacacatgcactgaaatag
>gi|766553535|gb|KP732621.1|_Influenza_A_virus_(A/duck/Eastern_China/S0711/2014(H5N6))_segment_3_polymerase_PA_(PA)_and_PA-X_protein_(PA-X)_genes_complete_cds
atgggagactttgtgcgacaatgcttcaatccaatgatcgtcgagcttgcggaaaagacaatgaaagaatatggggaaagtccgaaaatcgagacgaacaaatttgccgcaatatgcacacacctagaagtctgcttcatgtattcggacttccactttatagatgaacgaggcgaatcaataattgcagaatctggcgacccgaatgcattattgaaacaccgatttgagataattgaagggagagaccgaacaatggcttggacagtggtaaatagtatctgcaacaccacaggggtcgataagcctaagttcctcccagatttgtatgactacaaagagaaccgattcattgaaattggagtgacacggagggaagttcacacatactacctagaaaaagcaaataagataaaatcagagaggacacacattcacatattctcattcactggggaggaaatggccaccaaagctgactatactcttgatgaggagagcagagcaagaattaaaaccaggctgttcactataagacaagaaatggccagtagaggtctatgggattcctttcgtcaatccgagagaggcgaagagacaattgaagaaaggtttgaaatcacaggaaccatgcgcaggcttgctgaccaaagtctcccaccgaacttctccagccttgaaaattttagagcctatgtggatggattcgaaccgaacggctgcattgagggcaagctttctcaaatgtcaaaggaagtgaacgccagaattgagccatttatgaagacaacaccacgccctctcaaactacctgaggggcctccctgctcccagcggtcgaagttcttactgatggatgcccttaaattaagcatcgaagacccgagccatgagggggaaggtataccactatatgatgcaatcaaatgcatgaagacatttttcggctggaaagagcccaacatcgtaaaaccacatgacaagggcataaatcccaattacctcctggcttggaagcaggtgctggcggagctccaagacattgaaaatgaagataaaatcccaaaagcaaagaacatgaagaaaacaagccaattaaagtgggcacttggtgagaatatggcacctgaaaaagtagactttgaggactgcaaagatgttagtgatctaaagcagtacgacagtgatgaaccagagcctagatcattatcaagctgggttcagagcgaattcaacaaggcatgcgaattgacagattcgagttggattgaacttgatgaaataggagaagatgttgctccaattgagcacattgcaagtatgagaaggaactatttcacagcggaagtgtctcat---tgcagggctactgaatacataatgaagggagtgtatattaatacagccctattgaatgcatcctgtgcagccatggatgacttccaattgattccaatgataagcaagtgcagaaccaaagaaggaagacggaagacaaatctgtatggattcattataaaaggaaggtcccatttgaggaatgacaccgatgtggtaaactttgtgagcatggaattctctcttactgacccgaggctggaaccacacaagtgggtaaagtactgtgttcttgaaataggagacatgctcttacgaacggcaataggccaagtgtcaagacccatgttcttgtatgtgagaaccaatgggacttccaagattaagatgaaatggggcatggagatgaggcgatgccttcttcaatcccttcaacaaattgagagcatgattgaagccgagtcttctgtcaaagagaaagacatgaccaaagaattctttgagaccaaatcagaaacgtggccaattggggaatcacctaagggggtggaggaaagctccattgggaaggtgtgcagaacactactagcaaaatctgtcttcaacagcctatatgcatctccacaacttgaggggttttcagctgaatcaagaaaattgcttctcattgttcaggcacttagggacaacctggaacctgggaccttcgatcttggggggctatatgacgcaattgaggagtgcctgattaatgatccctgggttttgcttaatgcatcttggttcaactccttcctcacacatgcactgaaatag
>gi|954033243|gb|KU042733.1|_Influenza_A_virus_(A/goose/Zhejiang/112080/2014(H5N6))_segment_3_polymerase_PA_(PA)_gene_complete_cds
atggaagactttgtgcgacaatgcttcaatccaatgatcgtcgagcttgcggaaaagacaatgaaagaatatggggaaagtccgaaaatcgagacgaacaaatttgccgcaatatgcacacacctagaagtctgcttcatgtattcggacttccactttatagatgaacgaggcgaatcaataattgcagaatctggagatccgaatgcattattgaaacaccgatttgagataattgaagggagagaccgaacaatggcttggacagtggtaaatagtatctgcaacaccacaggagtcgataagcctaagttcctcccagatttgtatgactacaaagagaaccgattcattgaaattggagtgacacggagggaagttcacatatactacctagaaaaggcaaataagataaaatcagagaggacacacattcacatattctcattcactggggaggaaatggccaccaaagctgactatactcttgatgaggagagcagagccaggattaaaaccaggctgttcactataagacaagaaatggccagtagaggtctatgggattcctttcgtcaatctgagagaggcgaagagacaattgaagaaaggtttgaaatcacaggaaccatgcgcaggcttgctgaccaaagtctcccaccgaacttctccagccttgaaaattttagagcctatgtggatggattcgaaccgaacggctgcattgagggcaagctttctcaaatgtcaaaggaagtgaacgccaaaattgagccatttatgaagacaacaccacgccctctcaaactacctgaggggcctccctgctctcagcggtcgaagttcttactgatggatgcccttaaattaagcatcgaagacccgagtcatgagggggaaggtataccactatatgatgcaatcaaatgcatgaagacatttttcggctggaaagagcccaacatcgtaaaaccacatgacaagggcataaatcccaattacctcctggcttggaagcaggtgatggcggagctccaagacattgaaaatgaagataaaatcccaaaagcaaagaacatgaaaaaaacaagccaattaaagtgggcacttggtgagaatatggcacctgaaaaagtagactttgaggactgcaaagatgttagtgatctaaagcagtacgacagtgatgaaccagatcctagatcattatcaagctgggttcagagcgaattcaacaaggcatgcgaattgacagattcgagttggattgaacttgatgaaataggagaagatgtcgctccaattgagcacattgcaagtatgagaagaaactatttcacagcggaagtgtctcat---tgcagggctactgaatacataatgaagggagtgtatataaatacagccctattgaatgcatcctgtgcagccatggatgacttccaattgattccaatgataagcaagtgcagaaccaaagaaggaagacggaagacaaatctgtatggattcattataaaaggaaggtcccatttgaggaacgacaccgatgtggtaaactttgtgagcatggaattctctcttactgacccaaggctggaaccacacaagtgggtaaagtactgtgttcttgaaataggagaaatgctcttacgaacggcaataggccaagtgtcaagacccatgttcttgtatgtgagaaccaatgggacttccaagattaagatgaaatggggcatggagatgaggcgatgccttcttcaatctcttcaacaaattgagagcatgattgaagccgagtcttctgtccaagagaaagacatgaccaaagaattctttgaaaccaaatcagaaacgtggccaattggagaatcacctaagggggtggaggaaagttccattggaaaggtgtgcagaacactactagcaaaatctgtcttcaacagcctatatgcatctccgcaacttgaggggttttcagctgaatcaagaaaattgctcctcattgttcaggcacttagggacaacctggaacctgggaccttcgatcttggggggctatatgaagcaattgaggagtgcctgattaatgatccttgggttttgcttaatgcgtcttggttcaactccttcctcacacatgcactgaaatag
>gi|919309113|dbj|LC069898.1|_Influenza_A_virus_(A/muscovy_duck/Vietnam/HU1-1144/2014(H5N6))_viral_cRNA_segment_3_complete_sequence
atggaagactttgtgcgacaatgcttcaatccaatgatcgtcgagcttgcggaaaagacaatgaaagaatatggggaaagcccgaaaatcgagacgaacaaatttgccgcaatatgcacacacctagaagtctgcttcatgtattcggacttccactttattgatgaacgaggcgaatcaataattgcagaatctggcgatccgaatgcattattgaaacaccgatttgagataattgaagggagagaccgaacaatggcttggacagtggtaaatagtatctgcaacaccacaggagtcgataagcctaagttcctcccagatttgtatgactacaaagagaaccgattcattgaaattggagtgacacggagggaagttcacatatactacctagaaaaagcaaataagataaaatcagagaggacacacattcacatattctcattcactggagaggaaatggccaccaaagctgactatactcttgatgaggagagcagagcaagaattaaaaccaggctgttcactataagacaagaaatggccagtaggggtctatgggattcctttcgtcaatccgagagaggcgaagagacaattgaagaaaggtttgaaatcacaggaaccatgcgcaggcttgctgaccaaagtctcccaccgaacttctccagccttgaaaattttagagcctatgtggatggattcgaaccgaacggctgcattgagggcaagctttctcaaatgtcaaaggaagtgaacgccagaattgagccatttatgaatacaacaccacgccctctcaaactacctgaggggcctccctgctcccagcggtcgaagttcttactgatggatgcccttaaattaagcatcgaagacccgagccatgagggggaaggtataccactatatgatgcaatcaaatgcatgaagacatttttcggctggaaagagcccaacatcgtaaaaccacatggcaaaggcataaaccccaattacctcatggcttggaagcaggtgctggcggaactccaagacattgaaaatgaagataaaatcccaaaaacaaagaacatgaagaaaacaagccaattaaagtgggcacttggtgagaatatggcacctgaaaaagtagactttgaggactgcaaagatgttagtgatctaaagcagtacgacagtgatgaaccagagcctagatcattatcaagctgggttcagagcgaattcaacaaggcatgcgaattgacagattcgagttggattgaacttgatgaaataggagaagatgttgctccaattgagcacattgcaagtatgagaaggaactatttcacagcggaagtgtctcat---tgcagggctactgaatacataatgaagggagtgtatataaatacagccctattgaatgcatcctgtgcagccatggatgacttccaattgattccaatgataagcaagtgcagaaccaaagaaggaagacggaagacaaatctgtatggattcattataaaaggaaggtcccatttgaggaacgacaccgatgtggtaaactttgtgagcatggaattctctcttactgacccaaggctggaaccacacaagtgggtaaagtactgtgttcttgaaataggagagatgctcttgcgaacggcaataggccaagtgtcaagacccatgttcttgtatgtgagaaccaatgggacttccaagattaagatgaaatggggcatggagatgaggagatgccttcttcaagctcttcaacaaattgagagcatgattgaagccgagtcttctgtcaaagagaaagacatgaccaaagaattctttgaaaccaaatcagaaacgtggccaattggggaatcacctaagggggtggaggaaagttccattggaaaggtgtgcagaacactactagcaaaatctgtcttcaacagcctatatgcatctccgcaacttgaggggttttcagctgaatcaagaaaattgctcctcattgttcaggcacttagagacaacctggaacctgggaccttcgatcttggggggctatatgaagcaattgaggggggcctgattaatgatccttgggttttgcttaatgcgtctttgttcaactccttcctcacacatgcactgaaatag
>gi|730044121|gb|KP097882.1|_Influenza_A_virus_(A/chicken/Vietnam/NCVD-KA423/2013(H5N1))_segment_3_polymerase_PA_(PA)_and_PA-X_protein_(PA-X)_genes_complete_cds
atggaagactttgtgcgacaatgcttcaatccaatgatcgtcgagcttgcggaaaagacaatgaaagaatatggggaaagtccgaaaatcgagacgaacaaatttgccgcaatatgcacacacctagaagtctgcttcatgtattcggacttccactttatagatgaacgaggcgaatcaataattgcagaatctggcgatccgaatgcattattgaaacaccgatttgagataattgaagggagagaccgaacaatggcttggacagtggtaaatagtatctgcaacaccacaggggtcgataagcctaaattcctcccagatttgtatgactacaaagagaaccgattcattgaaattggagtgacacggagggaagttcacatatactacctagaaaaagcaaataagataaaatcagagaggacacacattcacatattctcattcactggagaggaaatggccaccaaagctgactatactcttgatgaggagagcagagcaagaattaaaaccaggctgttcactataagacaagaaatggccagtaggggtctatgggattcctttcgtcaatccgagagaggcgaagagacaattgaagaaagatttgaaatcacaggaaccatgcgcaggcttgctgaccaaagtctcccaccgaacttctccagccttgaaaattttagagcctatgtggatggattcgaaccgaacggctgcattgagggcaagctttctcaaatgtcaaaggaagtgaacgccagaattgagccatttatgaagacaacaccacgccctctcagactacctgaggggcctccctgctcccagcggtcgaagttcttactgatggatgcccttaaattaagcatcgaagatccgagccatgagggggaaggtataccactatatgatgcaatcaaatgcatgaagacatttttcggctggaaagagccaaacatcgtaaaaccacatgacaagggcataaatcccaattacctcctggcttggaagcaggtgctggcagaactccaagacattgaaaatgaagacaaaatcccaaaaacaaagaacatgaagaaaacaagccaattaaagtgggcacttggtgagaatatggcacctgaaaaagtagactttgaggactgcaaagatgttagtgatctaaagcagtatgacagtgatgaaccagagcctagatcattatcaagctgggttcagagcgaattcaacaaggcatgcgaattgacagattcgagttggattgaacttgatgagataggagaagatgttgctccaattgagcacattgcaagtatgagaagaaactatttcacagcggaagtgtctcat---tgcagggctactgaatacataatgaagggagtgtatataaatacagccctattgaatgcatcctgtgcagccatggatgacttccaattgattccaatgataagcaagtgtagaaccaaagaaggaagacggaagacaaacctgtatggattcattataaaaggaaggtcccatttgaggaacgacaccgatgtggtaaactttgtgagcatggaattctctcttactgacccgaggctggaaccacacaagtgggtaaagtactgtgttcttgaaataggagacatgctcttacgaacggcaataggccaagtgtcaagacccatgttcttgtatgtgagaaccaatgggacttccaagattaagatgaaatggggcatggagatgaggcgatgccttcttcaatcccttcaacaaattgagagcatgattgaagccgagtcttctgtcaaagagaaagacatgaccaaagaattctttgaaaccaaatcagaatcgtggccaattggggaatcacctaaaggggtggaggaaagctccattggaaaggtgtgcagaacactactagcaaaatctgtcttcaacagcctatatgcatctccacaacttgaggggttttcagctgaatcaagaaaattgcttctcattgttcaggcacttagggacaacctggaacctgggaccttcgatcttggggggctatatgaagcaattgaggagtgcctgattaatgatccttgggttttgcttaatgcatcttggttcaactccttcctcacacatgcactgaaatag
>gi|516525784|gb|CY146699.1|_Influenza_A_virus_(A/duck/Hunan/S4220/2011(H5N1))_polymerase_PA_(PA)_and_PA-X_protein_(PA-X)_genes_complete_cds_gi|673249649|gb|KM251519.1|_Influenza_A_virus_(A/duck/Sichus
atggaagactttgtgcgacaatgcttcaatccaatgatcgtcgagcttgcggaaaagacaatgaaagaatatggggaaagtccgaaaatcgaaacgaacaaattcgccgcaatatgcacacacctagaagtctgcttcatgtattcggacttccactttatagatgaacgaggcgaatcaataattgcagaatctggcgatccgaatgcattattgaaacaccgatttgagataattgaagggagagaccgaacaatggcttggacagtggtaaatagtatctgcaacaccacaggggtcgataagcctaaattcctcccagatttgtatgactacaaagagaaccgattcattgaaattggagtgacacggagggaagttcacatatactacctagaaaaagcaaataagataaaatcagagaggacacacattcacatattctcattcactggagaggaaatggccaccaaagctgactatactcttgatgaggagagcagagcaagaattaaaaccaggctgttcactataagacaagaaatggccagtaggggtctatgggattcctttcgtcaatccgagagaggcgaagagacaattgaagaaaggtttgaaatcacaggaaccatgcgcaggcttgctgaccaaagtctcccaccgaacttctccagccttgaaaattttagagcctatgtggatggattcgaaccgaacggctgcattgagggcaagctttctcaaatgtcaaaggaagtgaacgccagaattgagccatttatgaagacaacaccacgccctctcagactacctgaggggcctccctgctcccagcggtcgaagttcttactgatggatgcccttaaattaagcatcgaagatccaagccatgagggggaaggtataccactatatgatgcaatcaaatgcatgaagacatttttcggctggaaagagcccaacatcgtaaaaccacatgacaagggcataaatcccaattacctcctggcttggaagcaggtgctggcagaactccaagacattgaaaatgaagataaaatcccaaaaacaaagaacatgaagaaaacaagccaattaaagtgggcacttggtgagaatatggcacctgaaaaagtagactttgaggactgcaaagatgttagcgatctaaaacagtatgacagtgatgaaccagagcctagatcattatcaagctgggttcagagcgaattcaacaaggcatgcgaattgacagattcaagttggattgaacttgatgaaataggagaagatgttgctccaattgagcacattgcaagtatgagaagaaactatttcacagcggaagtgtctcat---tgcagggctactgaatacataatgaagggagtgtatataaatacagccctattgaatgcatcctgtgcagccatggatgacttccaattgattccaatgataagcaagtgcagaaccaaagaaggaagacggaagacaaatctgtatggattcattataaaaggaaggtcccatttgaggaacgacaccgatgtggtaaactttgtgagcatggaattctctcttactgacccgaggctggaaccacacaagtgggtaaagtactgtgttcttgaaataggagacatgctcttacgaacggcaataggccaagtgtcaagacccatgttcctgtatgtgagaaccaatgggacttccaagattaagatgaaatggggcatggagatgaggcgatgccttcttcaatcccttcaacaaattgagagcatgattgaagccgagtcttctgtcaaagagaaagacatgaccaaagaattctttgaaaccaaatcagaaacgtggccaattggggaatcacctaaaggggtggaggaaagctccattggaaaggtgtgcagaacactactagcaaaatctgtcttcaacagcctatatgcatctccacaacttgaggggttttcagctgaatcaagaaaattgcttctcattgttcaggcacttagggacaacctggaacctgggaccttcgatcttggggggctatatgaagcaattgaggagtgcctgattaatgatccttgggttttgcttaatgcatcttggttcaactccttcctcacacatgcactgaaatag
>gi|954033495|gb|KU042719.1|_Influenza_A_virus_(A/duck/Zhejiang/77138/2014(H5N2))_segment_3_polymerase_PA_(PA)_gene_complete_cds
atggaagactttgtgcgacaatgcttcaatccaatgatcgtcgagcttgcggaaaagacaatgaaagaatatggggaaagtccgaaaatcgagacgaacaaatttgccgcaatatgcacacacctagaagtctgcttcatgtattcggacttccactttatagatgaacgaggcgaatcaataattgcagaatctggcgatccgaatgcattattgaaacaccgatttgagataattgaggggagagaccgaacaatggcttggacagtggtaaatagcatctgcaacaccacaggggtcgataagcctaagttcctcccagatttgtatgactacaaagagaaccgattcattgaaattggagtgacacggagggaagttcacatatactacctagaaaaagcaaataagataaaatcagagaggacacacattcacatattctcattcactggagaggaaatggccaccaaagctgactatactcttgatgaggagagcagagcaagaattaaaaccaggctgttcactataagacaagaaatggccagtaggggtctatgggattcctttcgtcaatccgagagaggcgaagaaacaattgaagaaaggtttgaaatcacaggaaccatgcgcaggcttgctgaccaaagtctcccaccgaacttctccagccttgaaaattttagagcctatgtggatggattcgaaccgaacggctgcattgagggcaagctttctcaaatgtcaaaggaagtgaacgccagaattgagccatttatgaagacaacaccacgccctctcagactacctgaggggcctccctgctcccagcggtcgaagttcttactgatggatgcccttaaattaagcatcgaagacccgagccatgagggggaaggtataccgctatatgatgcaatcaaatgcatgaagacatttttcggctggaaagagcccaacatcgtaaaaccacatgacaagggcataaatcccaattaccttctggcttggaagcaggtgctggcagaactccaagacattgaaaatgaagataaaatcccaaaaacaaagaacatgaagaaaacaagccaattaaagtgggcacttggtgagaatatggcacctgaaaaagtagactttgaggactgcaaagatgttagcgatctaaaacagtatgacagtgatgaaccagagcctagatcattatcaagctggattcagagcgaattcaacaaagcatgcgaattgacagattcgagttggattgaacttgatgaaataggagaagatgttgctccaattgagcacattgcaagtatgagaagaaactatttcacagcggaagtgtctcat---tgcagggctactgaatacataatgaagggagtgtatataaatacagccctattgaatgcatcctgtgcagccatggatgacttccaattgattccaatgataagcaagtgcagaaccaaagaaggaagacggaaaacaaatctgtatggattcattataaaaggaaggtcccatttgagaaacgacaccgatgtggtaaactttgtgagcatggaattctctcttactgacccgaggctggaaccacacaagtgggtaaagtactgtgttcttgaaataggagacatgctcttacgaacggcaataggccaagtgtcaagacccatgttcttgtatgtgagaaccaatgggacttccaagattaagatgaaatggggcatggagatgaggcgatgccttcttcaatcccttcaacaaattgagagcatgattgaagccgagtcttctgtcaaagagaaagacatgaccaaagaattctttgaaaccaaatcagaaacgtggccaattggggaatcacctaagggggtggaggaaagctccattggaaaggtgtgcagaacactactagcaaaatctgtcttcaacagcctatatgcatctccacaacttgaggggttttcagctgaatcaagaaaattgctcctcattgttcaggcacttagggacaacttggaacctgggaccttcgatcttggggggctatatgaagcaattgaggagtgcctgattaatgatccttgggttttgcttaatgcatcttggttcaactccttcctcacacatgcactgaaatag
>gi|745631551|gb|KP286084.1|_Influenza_A_virus_(A/chicken/Shenzhen/1061/2013(H5N6))_segment_3_polymerase_PA_(PA)_and_PA-X_protein_(PA-X)_genes_complete_cds
atggaggactttgtgcgacaatgcttcaatccaatgatcgtcgagcttgcggaaaagacaatgaaagaatatggggaaagtccgaaaatcgagacgaacaaatttgccgcaatatgcacacacctagaagtctgcttcatgtattcggacttccactttatagatgaacgaggcgaatcaataattgcagaatctggcgatccgaatgcattattgaaacaccgatttgagataattgaagggagggaccgaacaatggcttggacagtggtaaatagtatctgcaacaccacaggggtcgataagcctaaattcctcccagatttgtatgactacaaagagaaccgattcattgaaattggagtgacacggagggaagttcacatatactacctagaaaaagcaaataagataaaatcagagaggacacacattcacatattctcattcactggagaggaaatggccaccaaagctgactatactcttgatgaggagagcagagcaagaattaaaaccaggctgttcactataagacaagaaatggccagtaggggtctatgggattcctttcgtcaatccgagagaggcgaagagacaattgaagaaaggtttgaaatcacaggaaccatgcgcaggcttgctgaccaaagtctcccaccgaacttctccagccttgaaaattttagagcctatgtggatggattcgaaccgaacggctgcattgagggcaagctttctcaaatgtcaaaggaagtgaacgccagaattgagccatttatgaagacaacaccacgctctctcagactacctgaggggcctccctgctcccagcggtcgaagttcttactgatggatgcccttaaattaagcattgaagatccgagccatgagggggaaggtataccactatatgatgcaatcaaatgcatgaagacatttttcggctggaaagagcccaacatcgtaaaaccacatgacaagggcataaatcccaattacctcctggcttggaagcaggtgctggcagaactccaagacattgaaaatgaagataaaatcccaaaaacaaagaacatgaagaaaacaagccaattaaagtgggcacttggtgagaatatggcacctgaaaaagtagactttgaggactgcaaagatgttagtgatctaaagcagtatgacagtgatgaaccagagcctagatcattatcaagctgggttcagagcgaattcaacaaggcatgcgaattgacagattcgagttggattgaacttgatgaaataggagaagatgttgctccaattgagcacattgcaagtatgagaagaaactatttcacagcggaagtgtctcat---tgcagggctactgaatacataatgaagggagtgtatataaatacagccctattgaatgcatcctgtgcagccatggatgacttccaattgattccaatgataagcaagtgcagaaccaaagaaggaagacggaagacaaatctgtatggattcattataaaaggaaggtcccatttgaggaatgacaccgatgtggtaaactttgtgagcatggaattctctcttactgacccgaggctggaaccacacaagtgggtaaagtactgtgttcttgaaataggagacatgctcttacgaacggcaataggccaagtgtcaagacccatgttcttgtatgtgagaaccaatgggacttccaagattaagatgaaatggggcatggagatgaggcgatgccttcttcaatcccttcaacaaattgagagcatgattgaagccgagtcttctgtcaaagagaaagacatgaccaaagaattctttgagaccaaatcagaaacgtggccaattggggaatcacctaagggggtggaggaaagctccattgggaaggtgtgcagaacactactagcaaaatctgtcttcaacagcctatatgcatctccacaacttgaggggttttcagctgaatcaagaaaattgcttctcattgttcaggcacttagggacaacctggaacctgggaccttcgatcttggggggctatatgacgcaattgaggagtgcctgattaatgatccctgggttttgcttaatgcatcttggttcaactccttcctcacacatgcactgaaatag
>gi|746645985|gb|KP288315.1|_Influenza_A_virus_(A/quail/Nanchang/6631/2013(H5N1))_segment_3_polymerase_PA_(PA)_and_PA-X_protein_(PA-X)_genes_complete_cds
atggaagactttgtgcgacaatgcttcaatccaatgatcgtcgagcttgcggaaaagacaatgaaagaatatggggaaagtccgaaaatcgagacgaacaaatttgccgcaatatgcacacacctagaagtatgcttcatgtattcggacttccactttatagatgaacgaggcgaatcaataattgcagaatctggcgatccgaatgcattattgaaacaccgatttgagataattgaagggagagaccgaacaatggcttggacagtggtaaatagtatctgcaacaccacaggggtcgataagcctaaattcctcccagatttgtatgactacaaagagaacagattcattgaaatcggagtgacacggagggaagttcacatatactacctagaaaaagcaaataagataaaatcagagaggacacacattcacatattctcattcactggagaggaaatggccaccaaagctgactatactcttgatgaggagagcagagcaagaattaaaaccaggctgttcactataagacaagaaatggccagtaggggtctatgggattcctttcgtcaatctgagagaggcgaagagacaattgaagaaaggtttgaaatcacaggaaccatgcgcaggcttgctgaccaaagtctcccaccgaacttctccagccttgaaaattttagagcctatgtggatggattcgaaccgaacggctgcattgagggcaagctttctcaaatgtcaaaggaagtgaacgccagaattgagccatttatgaagacaacaccacgccctctcagactacctgaggggcctccctgctcccagcggtcgaagttcttactgatggatgcccttaaattaagcatcgaagatccgagccatgagggggaaggtataccactatatgatgcaatcaaatgcatgaagacatttttcggctggaaagagcccaacatcgtaaaaccacatgacaagggcataaatcccaattacctcctggcttggaagcaggtgctggcagaactccaagacattgaaaatgaagataaaatcccaaaaacaaagaacatgaagaaaacaagccaattaaagtgggcacttggtgagaatatggcacctgaaaaagtagactttgaggactgcaaagatgttagtgatctaaagcagtatgacagtgatgaaccagagcctagatcattatcaagctgggttcagagcgaattcaacaaggcatgcgaattgacagattcgagttggattgaacttgatgaaataggagaagatgttgctccaattgagcacattgcaagtatgagaagaaactatttcacagcggaagtgtctcat---tgcagggctactgaatacataatgaagggagtgtatataaatacagccctattgaatgcatcctgtgcagccatggatgacttccaattgattccaatgataagcaagtgcagaaccaaagaaggaagacggaagacaaatctgtatggattcattataaaaggaaggtcccatttgaggaacgacaccgatgtggtaaactttgtgagcatggaattctctcttactgacccgaggctggaaccacacaaatgggtaaagtactgtgttcttgaaataggagacatgctcttacgaacggcaataggccaagtgtcaagacccatgttcctgtatgtgagaaccaatgggacttccaagattaagatgaaatggggcatggagatgaggcgatgccttcttcaatcccttcaacaaattgagagcatgattgaagccgagtcttctgtcaaagagaaagacatgaccaaagaattctttgaaaccaaatcagaaatgtggccagttggggaatcacctaaaggggtggaggaaagctccattggaaaggtgtgcagaacactactagcaaaatctgtcttcaacagcctatatgcatctccacaacttgaggggttttcagctgaatcaagaaaattgcttctcattgttcaggcacttagggacaacctggaacctgggaccttcgatcttggggggctatatgaagcaattgaggagtgcctgattaatgatccttgggttttgcttaatgcatcttggttcaactccttcctcacacatgcactgaaatag
>gi|922057783|gb|KT370098.1|_Influenza_A_virus_(A/environment/Guangdong/JY137/2014(H5N6))_segment_3_polymerase_PA_(PA)_and_PA-X_protein_(PA-X)_genes_complete_cds_gi|922057786|gb|KT370099.1|_Influenza_s
atggaggactttgtgcgacaatgcttcaatccaatgatcgtcgagcttgcggaaaagacaatgaaagaatatggggaaagtccgaaaatcgagacgaacaaatttgccgcaatatgcacacacctagaagtctgcttcatgtattcggacttccactttatagatgaacgaggcgaatcaataattgcagaatctggcgatccgaatgcattattgaaacaccgatttgagataattgaagggagggaccgaacaatggcttggacagtggtaaatagtatctgcaacaccacaggggtcgataagcctaaattcctcccagatttgtatgactacaaagagaaccgattcattgaaattggagtgacacggagggaagttcacatatactacctagaaaaagcaaataagataaaatcagagaggacacacattcacatattctcattcactggagaggaaatggccaccaaagctgactatactcttgatgaggagagcagagcaagaattaaaacccggctgttcactataagacaagaaatggccagtaggggtctatgggattcctttcgtcaatccgagagaggcgaagagacaattgaagaaaggtttgaaatcacaggaaccatgcgcaggcttgctgaccaaagtctcccaccgaacttctccagccttgaaaattttagagcctatgtggatggattcgaaccgaacggctgcattgagggcaagctttctcaaatgtcaaaggaagtgaacgccagaattgagccatttatgaagacaacaccacgccctctcagactacctgatgggcctccctgctcccagcggtcgaagttcttactgatggatgcccttaaattaagcattgaagatccgagccatgagggggaaggtataccactatatgatgcaatcaaatgcatgaagacatttttcggctggaaagagcccaacatcgtaaaaccacatgacaagggcataaatcccaattacctcctggcttggaagcaggtgctggcagaactccaagacattgaaaatgaagataaaatcccaaaaacaaagaacatgaagaaaacaagccaattaaagtgggcacttggtgagaatatggcacctgaaaaagtagactttgaggactgcaaagatgttagtgatctaaagcagtatgacagtgatgaaccagagcctagatcattatcaagctgggttcagagcgaattcaacaaggcatgcgaattgacagattcgagttggattgaacttgatgaaataggagaagatgttgctccaattgagcacattgcaagtatgagaagaaactatttcacagcggaagtgtctcat---tgcagggctactgaatacataatgaagggagtgtatataaatacagccctattgaatgcatcctgtgcagccatggatgacttccaattgattccaatgataagcaagtgcagaaccaaagaaggaagacggaagacaaatctgtatggattcattataaaaggaaggtcccatttgaggaatgacaccgatgtggtaaactttgtgagcatggaattctctcttactgacccgaggctggaaccacacaagtgggtaaagtactgtgttcttgaaataggagacatgctcttacgaacggcaataggccaagtgtcaagacccatgttcttgtatgtgagaaccaatgggacttccaagattaagatgaaatggggcatggagatgaggcgatgccttcttcaatcccttcaacaaattgagagcatgattgaagccgagtcttctgtcaaagagaaagacatgaccaaagaattctttgagaccaaatcagaaacgtggccaattggggaatcacctaagggggtggaggaaagctccattgggaaggtgtgcagaacactactagcaaaatctgtcttcaacagcctatatgcatctccacaacttgaggggttttcagctgaatcaagaaaattgcttctcattgttcaggcacttagggacaacctggaacctgggaccttcgatcttggggggctatatgacgcaattgaggagtgcctgattaatgatccctgggttttgcttaatgcatcttggttcaactccttcctcacacatgcactgaaatag
>gi|954033459|gb|KU042721.1|_Influenza_A_virus_(A/goose/Zhejiang/77166/2014(H5N2))_segment_3_polymerase_PA_(PA)_gene_complete_cds
atggaagactttgtgcgacaatgcttcaatccaatgatcgtcgagcttgcggaaaagacaatgaaagaatatggggaaagtccgaaaatcgagacgaacaaatttgccgcaatatgcacacacctagaagtctgcttcatgtattcggacttccactttatagatgaacgaggcgaatcaataattgcagaatctggcgatccgaatgcattattgaaacaccgatttgagataattgaggggagagaccgaacaatggcttggacagtggtaaatagcatctgcaacaccacaggggtcgataagcctaagttcctcccagatttgtatgactacaaagagaaccgattcattgaaattggagtgacacggagggaagttcacatatactacctagaaaaagcaaataagataaaatcagagaggacacacattcacatattctcattcactggagaggaaatggccaccaaagctgactatactcttgatgaggagagcagagcaagaattaaaaccaggctgttcactataagacaagaaatggccagtaggggtctatgggattcctttcgtcaatccgagagaggcgaagaaacaattgaagaaaggtttgaaatcacaggaaccatgcgcaggcttgctgaccaaagtctcccaccgaacttctccagccttgaaaattttagagcctatgtggatggattcgaaccgaacggctgcattgagggcaagctttctcaaatgtcaaaggaagtgaacgccagaattgagccatttatgaagacaacaccacgccctctcagactacctgaggggcctccctgctcccagcggtcgaagttcttactgatggatgcccttaaattaagcatcgaagacccgagccatgagggggaaggtataccgctatatgatgcaatcaaatgcatgaagacatttttcggctggaaagagcccaacatcgtaaaaccacatgacaagggcataaatcccaattaccttcttgcttggaagcaggtgctggcagaactccaagacattgaaaatgaagataaaatcccaaaaacaaagaacatgaagaaaacaagccaattaaagtgggcacttggtgagaatatggcacctgaaaaagtagactttgaggactgcaaagatgttagcgatctaaaacagtatgacagtgatgaaccagagcctagatcattatcaagctggattcagagcgaattcaacaaagcatgcgaattgacagattcgagttggattgaacttgatgaaataggagaagatgttgctccaattgagcacattgcaagtatgagaagaaactatttcacagcggaagtgtctcat---tgcagggctactgaatacataatgaagggagtgtatataaatacagccctattgaatgcatcctgtgcagccatggatgacttccaattgattccaatgataagcaagtgcagaaccaaagaaggaagacggaaaacaaatctgtatggattcattataaaaggaaggtcccatttgagaaacgacaccgatgtggtaaactttgtgagcatggaattctctcttactgacccgaggctggaaccacacaagtgggtaaagtactgtgttcttgaaataggagacatgctcttacgaacggcaataggccaagtgtcaagacccatgttcttgtatgtgagaaccaatgggacttccaagattaagatgaaatggggcatggagatgaggcgatgcctccttcaatcccttcaacaaattgagagcatgattgaagccgagtcttctgtcaaagagaaagacatgaccaaagaattctttgaaaccaaatcagaaacgtggccaattggggaatcacctaagggggtggaggaaagctccattggaaaggtgtgcagaacactactagcaaaatctgtcttcaacagcctatatgcatctccacaacttgaggggttttcagctgaatcaagaaaattgctcctcattgttcaggcacttagggacaacttggaacctgggaccttcgatcttggggggctatatgaagcaattgaggagtgcctgattaatgatccttgggttttgcttaatgcatcttggttcaactccttcctcacacatgcactgaaatag
>gi|746646005|gb|KP288323.1|_Influenza_A_virus_(A/duck/Nanchang/9789/2013(H5N1))_segment_3_polymerase_PA_(PA)_and_PA-X_protein_(PA-X)_genes_complete_cds
atggaagactttgtgcgacaatgcttcaatccaatgatcgtcgagcttgcggaaaagacaatgaaagaatatggggaaagtccgaaaatcgagacgaacaaatttgccgcaatatgcacacacctagaagtatgcttcatgtattcggacttccactttatagatgaacgaggcgaatcaataattgcagaatctggcgatccgaatgcattattgaaacaccgatttgagataattgaagggagagaccgaacaatggcttggacagtggtaaatagtatctgcaacaccacaggggtcgataagcctaaattcctcccagatttgtatgactacaaagagaaccgattcattgaaatcggagtgacacggagggaagttcacatatactacctagaaaaagcaaataagataaaatcagagaggacacacattcacatattctcattcactggagaggaaatggccaccaaagctgactatactcttgatgaggagagcagagcaagaattaaaaccaggctgttcactataagacaagaaatggccagtaggggtctatgggattcctttcgtcaatctgagagaggcgaagagacaattgaagaaaggtttgaaatcacaggaaccatgcgcaggcttgctgaccaaagtctcccaccgaacttctccagccttgaaaattttagagcctatgtggatggattcgaaccgaacggctgcattgagggcaagctttctcaaatgtcaaaggaagtgaacgccagaattgagccatttatgaagacaacaccacgccctctcagactacctgaggggcccccctgctcccagcggtcgaagttcttactgatggatgcccttaaattaagcatcgaagatccgagccatgagggggaaggtataccactatatgatgcaatcaaatgcatgaagacatttttcggctggaaagagcccaacatcgtaaaaccacatgacaagggcataaatcccaattacctcctggcttggaagcaggtgctggcagaactccaagacattgaaaatgaagataaaatcccaaaaacaaagaacatgaagaaaacaagccaattaaagtgggcacttggtgagaatatggcacctgaaaaagtagactttgaggactgcaaagatgttagtgatctaaagcagtatgacagtgatgagccagagcctagatcattatcaagctgggttcagagcgaattcaacaaggcatgcgaattgacagattcaagttggattgaacttgatgaaataggagaagatgttgctccaattgagcacattgcaagtatgagaagaaactatttcacagcggaagtgtctcat---tgcagggctactgaatacataatgaagggagtgtatataaatacagccctattgaatgcatcctgtgcagccatggatgacttccaattgattccaatgataagcaagtgcagaaccaaagaaggaagacggaagacaaatctgtatggattcattataaaaggaaggtcccatttgaggaacgacaccgatgtggtaaactttgtgagcatggaattctctcttactgacccgaggctggaaccacacaaatgggtaaagtactgtgttcttgaaataggagacatgctcttacgaacggcaataggccaagtgtcaagacccatgttcctgtatgtgagaaccaatgggacttccaagattaagatgaaatggggcatggagatgaggcgatgccttcttcaatcccttcaacaaattgagagcatgattgaagccgagtcttctgtcaaagagaaagacatgaccaaagaattctttgaaaccaaatcagaaatgtggccagttggggaatcacctaaaggggtggaggaaagctccattggaaaggtgtgcagaacactactagcaaaatctgtcttcaacagcctatatgcatctccacaacttgaggggttttcagctgaatcaagaaaattgcttctcattgttcaggcacttagggacaacctggaacctgggaccttcgatcttggggggctatatgaagcaattgaggagtgcctgattaatgatccttgggttttgcttaatgcatcttggttcaactccttcctcacacatgcactgaaatag
>gi|914296962|gb|KT313407.1|_Influenza_A_virus_(A/swine/Guangdong/1/2014(H5N6))_segment_3_polymerase_PA_(PA)_and_PA-X_protein_(PA-X)_genes_complete_cds
atggaggactttgtgcgacaatgcttcaatccaatgatcgtcgagcttgcggaaaagacaatgaaagaatatggggaaagtccgaaaatcgagacgaacaaatttgccgcaatatgcacacacctagaagtctgcttcatgtattcggacttccactttatagatgaacgaggcgaatcaataattgcagaatctggcgatccgaatgcattattgaaacaccgatttgagataattgaagggagggaccgaacaatggcttggacagtggtaaatagtatctgcaacaccacaggggtcgataagcctaaattcctcccagatttgtatgactacaaagagaaccgattcattgaaatcggagtgacacggagggaagttcacatatactacctagaaaaagcaaataagataaaatcagagaggacacacattcacatattctcattcactggagaggaaatggccaccaaagctgactatactcttgatgaggagagcagagcaagaattaaaacccggctgttcactataagacaagaaatggccagtaggggtctatgggattcctttcgtcaatccgagagaggcgaagagacaattgaagaaaggtttgaaatcacaggaaccatgcgcaggcttgctgaccaaagtctcccaccgaacttctccagccttgaaaattttagagcctatgtggatggattcgaaccgaacggctgcattgagggcaagctttctcaaatgtcaaaggaagtgaacgccagaattgagccatttatgaagacaacaccacgccctctcagactacctgatgggcctccctgctcccagcggtcgaagttcttactgatggatgcccttaaattaagcattgaagatccgagccatgagggggaaggtataccactatatgatgcaatcaaatgcatgaagacatttttcggctggaaagagcccaacatcgtaaaaccacatgacaagggcataaatcccaattacctcctggcttggaagcaggtgctggcagaactccaagacattgaaaatgaagataaaatcccaaaaacaaagaacatgaagaaaacaagccaattaaagtgggcacttggtgagaatatggcacctgaaaaggtagactttgaggactgcaaagatgttagtgatctaaagcagtatgacagtgatgaaccagagcctagatcattatcaagctgggttcagagcgaattcaacaaggcatgcgaattgacagattcgagttggattgaacttgatgaaataggagaagatgttgctccaattgagcacattgcaagtatgagaagaaactatttcacagcggaagtgtctcat---tgcagggctactgaatacataatgaagggagtgtatataaatacagccctattgaatgcatcctgtgcagccatggatgacttccaattgattccaatgataagcaagtgcagaaccaaagaaggaagacggaagacaaatctgtatggattcattataaaaggaaggtcccatttgaggaatgacaccgatgtggtaaactttgtgagcatggaattctctcttactgacccgaggctggaaccacacaagtgggtaaagtactgtgttcttgaaataggagacatgctcttacgaacggcaataggccaagtgtcaagacccatgttcttgtatgtgagaaccaatgggacttccaagattaagatgaaatggggcatggagatgaggcgatgccttcttcaatcccttcaacaaattgagagcatgattgaagccgagtcttctgtcaaagagaaagacatgaccaaagaattctttgagaccaaatcagaaacgtggccaattggggaatcacctaagggggtggaggaaagctccattgggaaggtgtgcagaacactactagcaaaatctgtcttcaacagcctatatgcatctccacaacttgaggggttttcagctgaatcaagaaaattgcttctcattgttcaggcacttagggacaacctggaacctgggaccttcgatcttggggggctatatgacgcaattgaggagtgcctgattaatgatccctgggttttgcttaatgcatcttggttcaactccttcctcacacatgcactgaaatag
>gi|745631608|gb|KP286108.1|_Influenza_A_virus_(A/chicken/Dongguan/3363/2013(H5N6))_segment_3_polymerase_PA_(PA)_and_PA-X_protein_(PA-X)_genes_complete_cds
atggaggactttgtgcgacaatgcttcaatccaatgatcgtcgagcttgcggaaaagacaatgaaagaatatggggaaagtccgaaaatcgagacgaacaaatttgccgcaatatgcacacacctagaagtctgcttcatgtattcggacttccactttatagatgaacgaggcgaatcaataattgcagaatctggcgatccgaatgcattattgaaacaccgatttgagataattgaagggagggaccgaacaatggcttggacagtggtaaatagtatctgcaacaccacaggggtcgataagcctaaattcctcccagatttgtatgactacaaagagaaccgattcattgaaattggagtgacacggagggaagttcacatatactacctagaaaaagcaaataagataaaatcagagaggacacacattcacatattctcattcactggagaggaaatggccaccaaagctgactatactcttgatgaggagagcagagcaagaattaaaacccggctgttcactataagacaagaaatggccagtaggggtctatgggattcctttcgtcaatccgagagaggcgaagagacaattgaagaaaggtttgaaatcacaggaaccatgcgcaggcttgctgaccaaagtctcccaccgaacttctccagccttgaaaattttagagcctatgtggatggattcgaaccgaacggctgcattgagggcaagctttctcaaatgtcaaaggaagtgaacgccagaattgagccatttatgaagacaacaccacgccctctcagactacctgatgggcctccctgctcccagcgatcgaagttcttactgatggatgcccttaaattaagcattgaagatccgagccatgagggggaaggtataccactatatgatgcaatcaaatgcatgaagacatttttcggctggaaagagcccaacatcgtaaaaccacatgacaagggcataaatcccaattacctcctggcttggaagcaggtgctggcagaactccaagacattgaaaatgaagataaaatcccaaaaacaaagaacatgaagaaaacaagccaattaaagtgggcacttggtgagaatatggcacctgaaaaagtagactttgaggactgcaaagatgttagtgatctaaagcagtatgacagtgatgaaccagagcctagatcattatcaagctgggttcagagcgaattcaacaaggcatgcgaattgacagattcgagttggattgaacttgatgaaataggagaagatgttgctccaattgagcacattgcaagtatgagaagaaactatttcacagcggaagtgtctcat---tgcagggctactgaatacataatgaagggagtgtatataaatacagccctattgaatgcatcctgtgcagccatggatgacttccaattgattccaatgataagcaagtgcagaaccaaagaaggaagacggaagacaaatctgtatggattcattataaaaggaaggtcccatttgaggaatgacaccgatgtggtaaactttgtgagcatggaattctctcttactgacccgaggctggaaccacacaagtgggtaaagtactgtgttcttgaaataggagacatgctcttacgaacggcaataggccaagtgtcaagacccatgttcttgtatgtgagaaccaatgggacttccaagattaagatgaaatggggcatggagatgaggcgatgccttcttcaatcccttcaacaaattgagagcatgattgaagccgagtcttctgtcaaagagaaagacatgaccaaagaattctttgagaccaaatcagaaacgtggccaattggggaatcacctaagggggtggaggaaagctccattgggaaggtgtgcagaacactactagcaaaatctgtcttcaacagcctatacgcatctccacaacttgaggggttttcagctgaatcaagaaaattgcttctcattgttcaggcacttagggacaacctggaacctgggaccttcgatcttggggggctatatgacgcaattgaggagtgcctgattaatgatccctgggttttgcttaatgcatcttggttcaactccttcctcacacatgcactgaaatag
>gi|745628878|gb|KP285012.1|_Influenza_A_virus_(A/silkie_chicken/Dongguan/2809/2013(H5N6))_segment_3_polymerase_PA_(PA)_and_PA-X_protein_(PA-X)_genes_complete_cds
atggaggactttgtgcgacaatgcttcaatccaatgatcgtcgagcttgcggaaaagacaatgaaagaatatggggaaagtccgaaaatcgagacgaacaaatttgccgcaatatgcacacacctagaagtctgcttcatgtattcggacttccactttatagatgaacgaggcgaatcaataattgcagaatctggcgatccgaatgcattattgaaacaccgatttgagataattgaagggagggaccgaacaatggcttggacagtggtaaatagtatctgcaacaccacaggggtcgataagcctaaattcctcccagatttgtatgactacaaagagaaccgattcattgaaattggagtgacacggagggaagttcacatatactacctagaaaaagcaaataagataaaatcagagaggacacacattcacatattctcattcactggagaggaaatggccaccaaagctgactatactcttgatgaggagagcagagcaagaattaaaacccggctgttcactataagacaagaaatggccagtaggggtctatgggattcctttcgtcaatccgagagaggcgaagaaacaattgaagaaaggtttgaaatcacaggaaccatgcgcaggcttgctgaccaaagtctcccaccgaacttctccagccttgaaaattttagagcctatgtggatggattcgaaccgaacggctgcattgagggcaagctttctcaaatgtcaaaggaagtgaacgccagaattgagccatttatgaagacaacaccacgccctctcagactacctgatgggcctccctgctcccagcggtcgaagttcttactgatggatgcccttaaattaagcattgaagatccgagccatgagggggaaggcataccactatatgatgcaatcaaatgcatgaagacatttttcggctggaaagagcccaacatcgtaaaaccacatgacaagggcataaatcccaattacctcctggcttggaagcaggtgctggcagaactccaagacattgaaaatgaagataaaatcccaaaaacaaagaacatgaagaaaacaagccaattaaagtgggcacttggtgagaatatggcacctgaaaaagtagactttgaggactgcaaagatgttagtgatctaaagcagtatgacagtgatgaaccagagcctagatcattatcaagctgggttcagagcgaattcaacaaggcatgcgaattgacagattcgagttggattgaacttgatgaaataggagaagatgttgctccaattgagcacattgcaagtatgagaagaaactatttcacagcggaagtgtctcat---tgcagggctactgaatacataatgaagggagtgtatataaatacagccctattgaatgcatcctgtgcagccatggatgacttccaattgattccaatgataagcaagtgcagaaccaaagaaggaagacggaagacaaatctgtatggattcattataaaaggaaggtcccatttgaggaatgacaccgatgtggtaaactttgtgagcatggaattctctcttactgacccgaggctggaaccacacaagtgggtaaagtactgtgttcttgaaataggagacatgctcttacgaacggcaataggccaagtgtcaagacccatgttcttgtatgtgagaaccaatgggacttccaagattaagatgaaatggggcatggagatgaggcgatgccttcttcaatcccttcaacaaattgagagcatgattgaagccgagtcttctgtcaaagagaaagacatgaccaaagaattctttgagaccaaatcagaaacgtggccaattggggaatcacctaagggggtggaggaaagctccattgggaaggtgtgcagaacactactagcaaaatctgtcttcaacagcctatatgcatctccacaacttgaggggttttcagctgaatcaagaaaattgcttctcattgttcaggcacttagggacaacctggaacctgggaccttcgatcttggggggctatatgacgcaattgaggagtgcctgattaatgatccctgggttttgcttaatgcatcttggttcaactccttcctcacacatgcactgaaatag
>gi|745628782|gb|KP284972.1|_Influenza_A_virus_(A/chicken/Shenzhen/1395/2013(H5N6))_segment_3_polymerase_PA_(PA)_and_PA-X_protein_(PA-X)_genes_complete_cds
atggaggactttgtgcgacaatgcttcaatccaatgatcgtcgagcttgcggaaaagacaatgaaagaatatggggaaagtccgaaaatcgagacgaacaaatttgccgcaatatgcacacacctagaagtctgcttcatgtattcggacttccactttatagatgaacgaggcgaatcaataattgcagaatctggcgatccgaatgcattattgaaacaccgatttgagataattgaagggagggaccgaacaatggcttggacagtggtaaatagtatctgcaacaccacaggggtcgataagcctaaattcctcccagatttgtatgactacaaagagaaccgattcattgaaattggagtgacacggagggaagttcacatatactacctagaaaaagcaaataagataaaatcagagaggacacacattcacatattctcattcactggagaggaaatggccaccaaagctgactatactcttgatgaggagagcagagcaagaattaaaacccggctgttcactataagacaagaaatggccagtaggggtctatgggattcctttcgtcaatccgagagaggcgaagagacaattgaagaaaggtttgaaatcacaggaaccatgcgcaggcttgctgaccaaagtctcccaccgaacttctccagccttgaaaattttagagcctatgtggatggattcgaaccgaacggctgcattgagggcaagctttctcaaatgtcaaaggaagtgaacgccagaattgagccatttatggagacaacaccacgccctctcagactacctgatgggcctccctgctcccagcggtcgaagttcttactgatggatgcccttaaattaagcattgaagatccgagccatgagggggaaggtataccactatatgatgcaatcaaatgcatgaagacatttttcggctggaaagagcccaacatcgtaaaaccacatgacaagggcataaatcccaattacctcctggcttggaagcaggtgctggcagaactccaagacattgaaaatgaagataaaatcccaaaaacaaagaacatgaagaaaacaagccaattaaagtgggcacttggtgagaatatggcacctgaaaaagtagactttgaggactgcaaagatgttagtgatctaaagcagtatgacagtgatgaaccagagcctagatcattatcaagctgggttcagagcgaattcaacaaggcatgcgaattgacagattcgagttggattgaacttgatgaaataggagaagatgttgctccaattgagcacattgcaagtatgagaagaaactatttcacagcggaagtgtcccat---tgcagggctactgaatacataatgaagggagtgtatataaatacagccctattgaatgcatcctgtgcagccatggatgacttccaattgattccaatgataagcaagtgcagaaccaaagaaggaagacggaagacaaatctgtatggattcattataaaaggaaggtcccatttgaggaatgacaccgatgtggtaaactttgtgagcatggaattctctcttactgacccgaggctggaaccacacaagtgggtaaagtactgtgttcttgaaataggagacatgctcttacgaacggcaataggccaagtgtcaagacccatgttcttgtatgtgagaaccaatgggacttccaagattaagatgaaatggggcatggaggtgaggcgatgccttcttcaatcccttcaacaaattgagagcatgattgaagccgagtcttctgtcaaagagaaagacatgaccaaagaattctttgagaccaaatcagaaacgtggccaattggggaatcacctaagggggtggaggaaagctccattgggaaggtgtgcagaacactactagcaaaatctgtcttcaacagcctatatgcatctccacaacttgaggggttttcagctgaatcaagaaaattgcttctcattgttcaggcacttagggacaacctggaacctgggaccttcgatcttggggggctatatgacgcaattgaggagtgcctgattaatgatccctgggttttgcttaatgcatcttggttcaactccttccwcacacatgcactgaaatag
>gi|745628859|gb|KP285004.1|_Influenza_A_virus_(A/duck/Dongguan/2685/2013(H5N6))_segment_3_polymerase_PA_(PA)_and_PA-X_protein_(PA-X)_genes_complete_cds_gi|745628897|gb|KP285020.1|_Influenza_A_virus_(s
atggaggactttgtgcgacaatgcttcaatccaatgatcgtcgagcttgcggaaaagacaatgaaagaatatggggaaagtccgaaaatcgagacgaacaaatttgccgcaatatgcacacacctagaagtctgcttcatgtattcggacttccactttatagatgaacgaggcgaatcaataattgcagaatctggcgatccgaatgcattattgaaacaccgatttgagataattgaagggagggaccgaacaatggcttggacagtggtaaatagtatctgcaacaccacaggggtcgataagcctaaattcctcccagatttgtatgactacaaagagaaccgattcattgaaattggagtgacacggagggaagttcacatatactacctagaaaaagcaaataagataaaatcagagaggacacacattcacatattctcattcactggggaggaaatggccaccaaagctgactatactcttgatgaggagagcagagcaagaattaaaacccggctgttcactataagacaagaaatggccagtaggggtctatgggattcctttcgtcaatccgagagaggcgaagagacaattgaagaaaggtttgaaatcacaggaaccatgcgcaggcttgctgaccaaagtctcccaccgaacttctccagccttgaaaattttagagcctatgtggatggattcgaaccgaacggctgcattgagggcaagctttctcaaatgtcaaaggaagtgaacgccagaattgagccatttatgaagacaacaccacgccctctcagactacctgatgggcctccctgctcccagcggtcgaagttcttactgatggatgcccttaaattaagcattgaagatccgagccatgagggggaaggtataccactatatgatgcaatcaaatgcatgaagacatttttcggctggaaagagcccaacatcgtaaaaccacatgacaagggcataaatcccaattacctcctggcttggaagcaggtgctggcagaactccaagacattgaaaatgaagataaaatcccaaaaacaaagaacatgaagaaaacaagccaattaaagtgggcacttggtgagaatatggcacctgaaaaagtagactttgaggactgcaaagatgttagtgatctaaagcagtatgacagtgatgaaccagagcctagatcattatcaagctgggttcagagcgaattcaacaaggcttgcgaattgacagattcgagttggattgaacttgatgaaataggagaagatgttgctccaattgagcacattgcaagtatgagaagaaactatttcacagcggaagtgtctcat---tgcagggctactgaatacataatgaagggagtgtacataaatacagccctattgaatgcatcctgtgcagccatggatgacttccaattgattccaatgataagcaagtgcagaaccaaagaaggaagacggaagacaaatctgtatggattcattataaaaggaaggtcccatttgaggaatgacaccgatgtggtaaactttgtgagcatggaattctctcttactgacccgaggctggaaccacacaagtgggtaaagtactgtgttcttgaaataggagacatgctcttacgaacggcaataggccaagtgtcaagacccatgttcttgtatgtgagaaccaatgggacttccaagattaagatgaaatggggcatggagatgaggcgatgccttcttcaatcccttcaacaaattgagagcatgattgaagccgagtcttctgtcaaagagaaagacatgaccaaagaattctttgagaccaaatcagaaacgtggccaattggggaatcacctaagggggtggaggaaagctccattgggaaggtgtgcagaacactactagcaaaatctgtcttcaacagcctatatgcatctccacaacttgaggggttttcagctgaatcaagaaaattgcttctcattgttcaggcacttagggacaacctggaacctgggacctttgatcttggggggctatatgacgcaattgaggagtgcctgattaatgatccctgggttttgcttaatgcatcttggttcaactccttcctcacacatgcactgaaatag
>gi|730044139|gb|KP097888.1|_Influenza_A_virus_(A/duck/Vietnam/NCVD-A672/2011(H5N1))_segment_3_polymerase_PA_(PA)_and_PA-X_protein_(PA-X)_genes_complete_cds
atggaagactttgtgcgacaatgcttcaatccaatgatcgtcgagcttgcggaaaagacaatgaaagaatatggggaaagtccgaaaatcgaaacgaacaaattcgccgcaatatgcacacacctagaagtctgcttcatgtattcggacttccactttatagatgaacgaggcgaatcaataattgcagaatctggcgatccgaatgcattattgaaacaccgatttgagataattgaagggagagaccgaacaatggcttggacagtggtaaatagtatctgcaacaccacaggggtcgataagcctaaattcctcccagatttgtatgactacaaagagaaccgattcattgaaattggagtgacacggagggaagttcacatatactacctagaaaaagcaaataagataaaatcagagaggacacacattcacatattctcattcactggagaggaaatggccaccaaagctgactatactcttgatgaggagagcagagcaagaattaaaaccaggctgttcactataagacaagaaatggccagtaggggtctatgggattcctttcgtcaatccgagagaggcgaagagacaattgaagaaaggtttgaaatcacaggaaccatgcgcaggcttgctgaccaaagtctcccaccgaacttctccagccttgaaaattttagagcctatgtggatggattcgaaccgaacggctgcattgagggcaagctttctcaaatgtcaaaggaagtgaacgccagaattgagccatttatgaagacaacaccacgccctctcagactacctgaggggcctccctgctcccagcggtcgaagttcttactgatggatgcccttaaattaagcatcgaagatccaagccatgagggggaaggtataccactatatgatgcaatcaaatgcatgaagacatttttcggctggaaagagcccaacatcgtaaaaccacatgaaaagggcataaatcccaattacctcctggcttggaagcaggtgctggcagaactccaagacattgaaaatgaagataaaatcccaaaaacaaagaacatgaagaaaacaagccaattaaagtgggcacttggtgagaatatggcacctgaaaaagtagactttgaggactgcaaagatgttagcgatctaaaacagtacgacagtgatgaaccagagcctagatcattatcaagctggattcagagcgaattcaacaaagcatgcgaattgacagattcgagttggattgaacttgatgaaataggagaagatgttgctccaattgagcacattgcaagtatgagaagaaactatttcacagcggaagtgtctcat---tgcagggctactgaatacataatgaagggtgtgtatataaatacagccctattgaatgcatcctgtgcagccatggatgacttccaattgattccaatgataagcaagtgcagaaccaaagaaggaagacggaagacaaatctgtatggattcattataaaaggaaggtcccatttgaggaacgacaccgatgtggtatactttgtgagcatggaattctctcttactgacccgaggctggaaccacacaagtgggtaaagtactgtgttcttgaaataggagacatgctcttacgaacggcaataggccaagtgtcaagacccatgttcctgtatgtgagaaccaatgggacttccaagattaagatgaaatggggcatggagatgaggcgatgccttcttcaatcccttcaacaaattgatagcatgattgaagccgagtcttctgtcaaagagaaagacatgaccaaagaattctttgaaaccaaatcagaaacgtggccaattggggaatcacctaaaggggtggaggaaagctccattggaaaggtgtgcagaacactactagcaaaatctgtattcaacagcctatatgcatctccacaacttgaggggttttcagctgaatcaagaaaattgcttctcattgttcaggcacttagggacaacctggaacctggaaccttcgatcttggggggctatatgaagcaattgaggagtgcctgattaatgatccctgggttttgcttaatgcatcttggttcaactccttcctcacacatgcactgaaatag
>gi|954033441|gb|KU042722.1|_Influenza_A_virus_(A/goose/Zhejiang/77167/2014(H5N2))_segment_3_polymerase_PA_(PA)_gene_complete_cds
atggaagactttgtgcgacaatgcttcaatccaatgatcgtcgagcttgcggaaaagacaatgaaagaatatggggaaagtccgaaaatcgagacgaacaaatttgccgcaatatgcacacacctagaagtctgcttcatgtattcggacttccactttatagatgaacgaggcgaatcaataattgcagaatctggcgatccgaatgcattattgaaacaccgatttgagataattgaggggagagaccgaacaatggcttggacagtggtaaatagcatctgcaacaccacaggggtcgataagcctaagttcctcccagatttgtatgactacaaagagaaccgattcattgaaattggagtgacacggagggaagttcacatatactacctagaaaaagcaaataagataaaatcagagaggacacacattcacatattctcattcactggagaggaaatggccaccaaagctgactatactcttgatgaggagagcagagcaagaattaaaaccaggctgttcactataagacaagaaatggccagtaggggtctatgggattcctttcgtcaatccgagagaggcgaagaaacaattgaagaaaggtttgaaatcacaggaaccatgcgcaggcttgctgaccaaagtctcccaccgaacttctccagccttgaaaattttagagcctatgtggatggattcgaaccgaacggctgcattgagggcaagctttctcaaatgtcaaaggaagtgaacgccagaattgagccatttatgaagacaacaccacgccctctcagactacctgaggggcctccctgctcccagcggtcgaagttcttactgatggatgcccttaaattaagcatcgaagacccgagccatgacggggaaggtataccgctatatgatgcaatcaaatgcatgaagacattttccggctggaaagagccaaacatcgtaaaaccacatgacaaggccataaatactaattacctactggcttggaagcaggtgctggcagaactccaagacattgaaaatgaagataaaatcccaaaaacaaagaacatgaagaaaacaagccaattaaagtgggcacttggtgagaatatggcacctgaaaaagtagactttgaggactgcaaagatgttagcgatctaaaacagtatgacagtgatgaaccagagcctagatcattatcaagctggattcagagcgaattcaacaaagcatgcgaattgacagattcgagttggattgaacttgatgaaataggagaagatgttgctccaattgagcacattgcaagtatgagaagaaactatttcacagcggaagtgtctcat---tgcagggctactgaatacataatgaagggagtgtatataaatacagccctattgaatgcatcctgtgcagccatggatgacttccaattgattccaatgataagcaagtgcagaaccaaagaaggaagacggaaaacaaatctgtatggattcattataaaaggaaggtcccatttgagaaacgacaccgatgtggtaaactttgtgagcatggaattctctcttactgacccgaggctggaaccacacaagtgggtaaagtactgtgttcttgaaataggagacatgctcttacgaacggcaataggccaagtgtcaagacccatgttcttgtatgtgagaaccaatgggacttccaagattaagatgaaatggggcatggagatgaggcgatgccttcttcaatcccttcaacaaattgagagcatgattgaagccgagtcttctgtcaaagagaaagacatgaccaaagaattctttgaaaccaaatcagaaacgtggccaattggggaatcacctaagggggtggaggaaagctccattggaaaggtgtgcagaacactactagcaaaatctgtcttcaacagcctatatgcatctccacaacttgaggggttttcagctgaatcaagaaaattgctcctcattgttcaggcacttagggacaacttggaacctgggaccttcgatcttggggggctatatgaagcaattgaggagtgcctgattaatgatccttgggttttgcttaatgcatcttggttcaactccttcctcacacatgcactgaaatag
>gi|954033423|gb|KU042723.1|_Influenza_A_virus_(A/goose/Zhejiang/77168/2014(H5N2))_segment_3_polymerase_PA_(PA)_gene_complete_cds
atggaagactttgtgcgacaatgcttcaatccaatgatcgtcgagcttgcggaaaagacaatgaaagaatatggggaaagtccgaaaatcgagacgaacaaatttgccgcaatatgcacacacctagaagtctgcttcatgtattcggacttccactttatagatgaacgaggcgaatcaataattgcagaatctggcgatccgaatgcattattgaaacaccgatttgagataattgaggggagagaccgaacaatggcttggacagtggtaaatagcatctgcaacaccacaggggtcgataagcctaagttcctcccagatttgtatgactacaaagagaaccgattcattgaaattggagtgacacggagggaagttcacatatactacctagaaaaagcaaataagataaaatcagagaggacacacattcacatattctcattcactggagaggaaatggccaccaaagctgactatactcttgatgaggagagcagagcaagaattaaaaccaggctgttcactataagacaagaaatggccagtaggggtctatgggattcctttcgtcaatccgagagaggcgaagaaacaattgaagaaaggtttgaaatcacaggaaccatgcgcaggcttgctgaccaaagtctcccaccgaacttctccagccttgaaaattttagagcctatgtggatggattcgaaccgaacggctgcattgagggcaagctttctcaaatgtcaaaggaagtgaacgccagaattgagccatttatgaagacaacaccacgccctctcagactacctgaggggcctccctgctcccagcggtcgaagttcttactgatggatgcccttaaattaagcatcgaagacccgagccatgacggggaaggtataccgctatatgatgcaatcaaatgcatgaagacattttccggctggaaagagccaaacatcgtaaaaccacatgacaaggccataaatactaattacctactggcttggaagcaggtgctggcagaactccaagacattgaaaatgaagataaaatcccaaaaacaaagaacatgaagaaaacaagccaattaaagtgggcacttggtgagaatatggcacctgaaaaagtagactttgaggactgcaaagatgttagcgatctaaaacagtatgacagtgatgaaccagagcctagatcattatcaagctggattcagagcgaattcaacaaagcatgcgaattgacagattcgagttggattgaacttgatgaaataggagaagatgttgctccaattgagcacattgcaagtatgagaagaaactatttcacagcggaagtgtctcat---tgcagggctactgaatacataatgaagggagtgtatataaatacagccctattgaatgcatcctgtgcagccatggatgacttccaattgattccaatgataagcaagtgcagaaccaaagaaggaagacggaaaacaaatctgtatggattcattataaaaggaaggtcccatttgagaaacgacaccgatgtggtaaactttgtgagcatggaattctctcttactgacccgaggctggaaccacacaagtgggtaaagtactgtgttcttgaaataggagacatgctcttacgaacggcaataggccaagtgtcaagacccatgttcttgtatgtgagaaccaatgggacttccaagattaagatgaaatggggcatggagatgaggcgatgccttcttcaatcccttcaacaaattgagagcatgattgaagccgagtcttctgtcaaagagaaagacatgaccaaagaattctttgaaaccaaatcagaaacgtggccaattggggaatcacctaagggggtggaggaaagctccattggaaaggtgtgcagaacactactagcaaaatctgtcttcaacagcctatatgcatctccacaacttgaggggttttcagctgaatcaagaaaattgctcctcattgttcaggcacttagggacaacttggaacctgggaccttcgatcttggggggctatatgaagcaattgaggagtgcctgattaatgatccttgggttttgcttaatgcatcttggttcaactccttcctcacacatgcactgaaatag
>gi|914296945|gb|KT313415.1|_Influenza_A_virus_(A/swine/Guangdong/2/2014(H5N6))_segment_3_polymerase_PA_(PA)_and_PA-X_protein_(PA-X)_genes_complete_cds
atggaggactttgtgcgacaatgcttcaatccaatgatcgtcgagcttgcggaaaagacaatgaaagaatatggggaaagtccgaaaatcgagacgaacaaatttgccgcaatatgcacacacctagaagtctgcttcatgtattcggacttccactttatagatgaacgaggcgaatcaataattgcagaatctggcgatccgaatgcattattgaaacaccgatttgagataattgaagggagggaccgaacaatggcttggacagtggtaaatagtatctgcaacaccacaggggtcgataagcctaaattcctcccagatttgtatgactacaaagagaaccgattcattgaaatcggagtgacacggagggaagttcacatatactacctagaaaaagcaaataagataaaatcagagaggacacacattcacatattctcattcactggagaggaaatggccaccaaagctgactatactcttgatgaggagagcagagcaagaattaaaacccggctgttcactataagacaagaaatggccagtaggggtctatgggattcctttcgtcaatccgagagaggcgaagagacaattgaagaaaggtttgaaatcacaggaaccatgcgcaggcttgctgaccaaagtctcccaccgaacttctccagccttgaaaattttagagcctatgtggatggatttgaaccgaacggctgcattgagggcaagctttctcaaatgtcaaaggaagtgaacgccagaattgagccatttatgaagacaacaccacgccctctcagactacctgatgggcctccctgctcccagcggtcgaagttcttactgatggatgcccttaaattaagcattgaagatccgagccatgagggggaaggtataccactatatgatgcaatcaaatgcatgaagacatttttcggctggaaagagcccaacatcgtaaaaccacatgacaagggcataaatcccaattacctcctggcttggaagcaggtgctggcagaactccaagacattgaaaatgaagataaaatcccaaaaacaaagaacatgaagaaaacaagccaattaaagtgggcacttggtgagaatatggcacctgaaaaggtagactttgaggactgcaaagatgttagtgatctaaggcagtatgacagtgatgaaccagagcctagatcattatcaagctgggttcagagcgaattcaacaaggcatgcgaattgacagattcgagttggattgaacttgatgaaataggagaagatgttgctccaattgagcacattgcaagtatgagaagaaactatttcacagcggaagtgtctcat---tgcagggctactgaatacataatgaagggagtgtatataaatacagccctattgaatgcatcctgtgcagccatggatgacttccaattgattccaatgataagcaagtgcagaaccaaagaaggaagacggaagacaaatctgtatggattcattataaaaggaaggtcccatttgaggaatgacaccgatgtggtaaactttgtgagcatggaattctctcttactgacccgaggctggaaccacacaagtgggtaaagtactgtgttcttgaaataggagacatgctcttacgaacggcaataggccaagtgtcaagacccatgttcttgtatgtgagaaccaatgggacctccaagattaagatgaaatggggcatggagatgaggcgatgccttcttcaatcccttcaacaaattgagagcatgattgaagccgagtcttctgtcaaagagaaagacatgaccaaagaattctttgagaccaaatcagaaacgtggccaattggggaatcacctaagggggtggaggaaagctccattgggaaggtgtgcagaacactactagcaaaatctgtcttcaacagcctatatgcatctccacaacttgaggggttttcagctgaatcaagaaaattgcttctcattgttcaggcacttagggacaacctggaacctgggaccttcgatcttggggggctatatgacgcaattgaggagtgcctgattaatgatccctgggttttgcttaatgcatcttggttcaactccttcctcacacatgcactgaaatag
>gi|745628840|gb|KP284996.1|_Influenza_A_virus_(A/chicken/Shenzhen/2464/2013(H5N6))_segment_3_polymerase_PA_(PA)_and_PA-X_protein_(PA-X)_genes_complete_cds
atggaggactttgtgcgacaatgcttcaatccaatgatcgtcgagcttgcggaaaagacaatgaaagaatatggggaaagtccgaaaatcgagacgaacaaatttgccgcaatatgcacacacctagaagtctgcttcatgtattcggacttccactttatagatgaacgaggcgaatcaataattgcagagtctggcgatccgaatgcattattgaaacaccgatttgagataattgaagggagggaccgaacaatggcttggacagtggtaaatagtatctgcaacaccacaggggtcgataagcctaaattcctcccagatttgtatgactacaaagagaaccgattcattgaaattggagtgacacggagggaagttcacatatactacctagaaaaagcaaataagataaaatcagagaggacacacattcacatattctcattcactggagaggaaatggccaccaaagctgactatactcttgatgaggagagcagagcaagaattaaaacccggctgttcactataagacaagaaatggccagtaggggtctatgggattcctttcgtcaatccgagagaggcgaagagacaattgaagaaaggtttgaaatcacaggaaccatgcgcaggcttgctgaccaaagtctcccaccgaacttctccagccttgaaaattttagagcctatgtggatggattcgaaccgaacggctgcattgagggcaagctttctcaaatgtcaaaggaagtgaacgccagaattgagccatttatgaagacaacaccacgccctctcagactacctgatgggcctccctgctcccagcggtcgaagttcttactgatggatgcccttaaattaagcattgaagatccgagccatgagggggaaggtataccactatatgatgcaatcaaatgcatgaagacatttttcggctggaaagagcccaacatcgtaaaaccacatgacaagggcataaatcccaattacctcctggcttggaaacaggtgctggcagaactccaagacattgaaaatgaagataaaatcccaaaaacaaagaacatgaagaaaacaagccaattaaagtgggcacttggtgagaatatggcacctgaaaaagtagactttgaggactgcaaagatgttagtgatctaaagcagtatgacagtgatgaaccagagcctagatcgttatcaagctgggttcagagcgaattcaacaaggcatgcgaattgacagattcgagttggattgaacttgatgaaataggagaagatgttgctccaattgagcacattgcaagtatgagaagaaactatttcacagcggaagtgtctcat---tgcagggctactgaatacataatgaagggagtgtatataaatacagccctattgaatgcatcctgtgcagccatggatgacttccaattgattccaatggtaagcaagtgcagaaccaaagaaggaagacggaagacaaatctgtatggattcattataaaaggaaggtcccatttgaggaatgacaccgatgtggtaaactttgtgagcatggaattctctcttactgacccgaggctggaaccacacaagtgggtaaagtactgtgttcttgaaataggagacatgctcttacgaacggcaataggccaagtgtcaagacccatgttcttgtatgtgagaaccaatgggacttccaagattaagatgaaatggggcatggagatgaggcgatgccttcttcaatcccttcaacaaattgagagcatgattgaagccgagtcttctgtcaaagagaaagacatgaccaaagagttctttgagaccaaatcagaaacgtggccaattggggaatcacctaagggggtggaggaaagctccattgggaaggtgtgcagaacactactagcaaaatctgtcttcaacagcctatatgcatctccacaacttgaggggttttcagctgaatcaagaaaattgcttctcattgttcaggcacttagggacaacctggaacctgggaccttcgatcttggggggctatatgacgcaattgaggagtgcctgattaatgatccctgggttttgcttaatgcatcttggttcaactccttcctcacacatgcactgaaatag
>gi|745628763|gb|KP284964.1|_Influenza_A_virus_(A/chicken/Shenzhen/552/2013(H5N6))_segment_3_polymerase_PA_(PA)_and_PA-X_protein_(PA-X)_genes_complete_cds
atggaggactttgtgcgacaatgcttcaatccaatgatcgtcgagcttgcggaaaagacaatgaaagaatatggggaaagtccgaaaatcgagacgaacaaatttgccgcaatatgcacacacctagaagtctgcttcatgtattcggacttccactttatagatgaacgaggcgaatcaataattgcagagtctggcgatccgaatgcattattgaaacaccgatttgagataattgaagggagggaccgaacaatggcttggacagtggtaaatagtatctgcaacaccacaggggtcgataagcctaaattcctcccagatttgtatgactacaaagagaaccgattcattgaaattggagtgacacggagggaagttcacatatactacctagaaaaagcaaataagataaaatcagagaggacacacattcacatattctcattcactggagaggaaatggccaccaaagctgactatactcttgatgaggagagcagagcaagaattaaaacccggctattcactataagacaagaaatggccagtaggggtctatgggattcctttcgtcaatccgagagaggcgaagagacaattgaagaaaggtttgaaatcacaggaaccatgcgcaggcttgctgaccaaagtctcccaccgaacttctccagccttgaaaattttagagcctatgtggatggattcgaaccgaacggctgcattgagggcaagctttctcaaatgtcaaaggaagtgaacgccagaattgagccatttatgaagacaacaccacgccctctcagactacctgatgggcctccctgctcccagcggtcgaagttcttactgatggatgcccttaaattaagcattgaagatccgagccatgagggggaaggtataccactatatgatgcaatcaaatgcatgaagacatttttcggctggaaagagcccaacatcgtaaaaccacatgacaagggcataaatcccaattacctcctggcttggaaacaggtgctggcagaactccaagacattgaaaatgaagataaaatcccaaaaacaaagaacatgaagaaaacaagccaattaaagtgggcacttggtgagaatatggcacctgaaaaagtagactttgaggactgcaaagatgttagtgatctaaagcagtatgacagtgatgaaccagagcctagatcgttatcaagctgggttcagagcgaattcaacaaggcatgcgaattgacagattcgagttggattgaacttgatgaaataggagaagatgttgctccaattgagcacattgcaagtatgagaagaaactatttcacagcggaagtgtctcat---tgcagggctactgaatacataatgaagggagtgtatataaatacagccctattgaatgcatcctgtgcagccatggatgacttccaattgattccaatgataagcaagtgcagaaccaaagaaggaagacggaagacaaatctgtatggattcattataaaaggaaggtcccatttgaggaatgacaccgatgtggtaaactttgtgagcatggaattctctcttactgacccgaggctggaaccacacaagtgggtaaagtactgtgttcttgaaataggagacatgctcttacgaacggcaataggccaagtgtcaagacccatgttcttgtatgtgagaaccaatgggacttccaagattaagatgaaatggggcatggagatgaggcgatgccttcttcaatcccttcaacaaattgagagcatgattgaagccgagtcttctgtcaaagagaaagacatgaccaaagagttctttgagaccaaatcagaaacgtggccaattggggaatcacctaagggggtggaggaaagctccattgggaaggtgtgcagaacactactagcaaaatctgtcttcaacagcctatatgcatctccacaacttgaggggttttcagctgaatcaagaaaattgcttctcattgttcaggcacttagggacaacctggaacctgggaccttcgatcttggggggctatatgacgcaattgaggagtgcctgattaatgatccctgggttttgcttaatgcatcttggttcaactccttcctcacacatgcactgaaatag
>gi|673245415|gb|KM234808.1|_Influenza_A_virus_(A/duck/Jiangxi/JXA131996/2013(H5N2))_segment_3_polymerase_PA_(PA)_and_PA-X_protein_(PA-X)_genes_complete_cds_gi|673245437|gb|KM234814.1|_Influenza_A_virs
atggaggactttgtgcgacaatgcttcaatccaatgatcgtcgagcttgcggaaaagacaatgaaagaatatggggaaagtccgaaaatcgagacgaacaaatttgccgcaatatgcacacacctagaagtctgcttcatgtattcggacttccactttatagatgaacgaggcgaatcaataattgcagagtctggcgatccgaatgcattattgaaacaccgatttgagataattgaagggagggaccgaacaatggcttggacagtggtaaatagtatctgcaacaccacaggggtcgataagcctaaattcctcccagatttgtatgactacaaagagaaccgattcattgaaattggagtgacacggagggaagttcacatatactacctagaaaaagcaaataagataaaatcagagaggacacacattcacatattctcattcactggagaggaaatggccaccaaagctgactatactcttgatgaggagagcagagcaagaattaaaacccggctgttcactataagacaagaaatggccagtaggggtctatgggattcctttcgtcaatccgagagaggcgaagagacaattgaagaaaggtttgaaatcacaggaaccatgcgcaggcttgctgaccaaagtctcccaccgaacttctccagccttgaaaattttagagcctatgtggatggattcgaaccgaacggctgcattgagggcaagctttctcaaatgtcaaaggaagtgaacgccagaattgagccatttatgaagacaacaccacgccctctcagactacctgatgggcctccctgctcccagcggtcgaagttcttactgatggatgcccttaaattaagcattgaagatccgagccatgagggggaaggtataccactatatgatgcaatcaaatgcatgaagacatttttcggctggaaagagcccaacatcgtaaaaccacatgacaagggcataaatcccaattacctcctggcttggaaacaggtgctggcagaactccaagacattgaaaatgaagataaaatcccaaaaacaaagaacatgaagaaaacaagccaattaaagtgggcacttggtgagaatatggcacctgaaaaagtagactttgaggactgcaaagatgttagtgatctaaagcagtatgacagtgatgaaccagagcctagatcgttatcaagctgggttcagagcgaattcaacaaggcatgcgaattgacagattcgagttggattgaacttgatgaaataggagaagatgttgctccaattgagcacattgcaagtatgagaagaaactatttcacagcggaagtgtctcat---tgcagggctactgaatacataatgaagggagtgtatataaatacagccctattgaatgcatcctgtgcagccatggatgacttccaattgattccaatgataagcaagtgcagaaccaaagaaggaagacggaagacaaatctgtatggattcattataaaaggaaggtcccatttgaggaatgacaccgatgtggtaaactttgtgagcatggaattctctcttactgacccgaggctggaaccacacaagtgggtaaagtactgtgttcttgaaataggagacatgctcttacgaacggcaataggccaagtgtcaagacccatgtttttgtatgtgagaaccaatgggacttccaagattaagatgaaatggggcatggagatgaggcgatgccttcttcaatcccttcaacaaattgagagcatgattgaagccgagtcttctgtcaaagagaaagacatgaccaaagagttctttgagaccaaatcagaaacgtggccaattggggaatcacctaagggggtggaggaaagctccattgggaaggtgtgcagaacactactagcaaaatctgtcttcaacagcctatatgcatctccacaacttgaggggttttcagctgaatcaagaaaattgcttctcattgttcaggcacttagggacaacctggaacctgggaccttcgatcttggggggctatatgacgcaattgaggagtgcctgattaatgatccctgggttttgcttaatgcatcttggttcaactccttcctcacacatgcactgaaatag
>gi|673536409|dbj|AB979510.1|_Influenza_A_virus_(A/duck/Vietnam/LBM639/2014(H5N1))_PA_gene_for_polymerase_acidic_protein_complete_cds_segment_3
atggaggactttgtgcgacaatgcttcaatccaatgatcgtcgagcttgcggaaaagacaatgaaagaatatggggaaagtccgaaaatcgagacgaacaaatttgccgcaatatgcacacacctagaagtctgcttcatgtattcggacttccactttatagatgaacgaggcgaatcaataattgcagaatctggcgatccgaatgcattattgaaacaccgatttgagataattgaagggagggaccgaacaatggcttggacagtggtaaatagtatctgcaacaccacaggggtcgataagcctaaattcctcccagatttgtatgactacaaagagaaccgattcattgaaattggcgtgacacggagggaagttcacatatactacctagaaaaagcaaataagataaaatcagagaggacacacattcacatattctcattcactggagaggaaatggccaccaaagctgactatactcttgatgaggagagcagagcaagaattaaaaccaggctgttcactataagacaagaaatggccagtaggggtctatgggattcctttcgtcaatccgagagaggcgaagagacaattgaagaaaggtttgaaatcacaggaaccatgcgcaggcttgctgaccaaagtctcccaccgaacttctccagccttgaaaattttagagcctatgtggatggattcgaaccgaacggctgcattgagggcaagctttctcaaatgtcgaaggaagtgaacgccagaattgagccatttatgaagacaacaccacgccctctcagactacctgaggggcttccctgctcccagcggtcgaagttcttactgatggatgcccttaaattaagcattgaagatccgagccatgagggggaaggtataccactatatgatgcaatcaaatgcatgaagacatttttcggctggaaagagcccaacatcgtaaaaccacatgacaagggcataaatcccaattacctcctggcttggaagcaggtgctggcagaactccaagacattgaaaatgaagataaaatcccaaaaacaaagaacatgaagaaaacaagccaattaaagtgggcacttggtgagaatatggcaccggaaaaagtagactttgaggactgcaaagatgttagtgatctaaagcagtatgacagtgatgaaccagagtctagatcattatcaagctgggttcagagcgaattcaacaaggcatgcgaattgacagattcgagttggattgaacttgatgaaataggagaagatgttgctccaattgagcacattgcaagtatgagaagaaactatttcacagcagaagtgtctcat---tgcagggctactgaatacataatgaagggagtgtatataaatacagccctattgaatgcatcctgtgcagccatggatgacttccaattgattccaatgataagcaagtgcagaaccaaagaaggaagacggaagacaaatctgtatggattcattataaaaggaaggtcccatttgaggaatgacaccgatgtggtaaactttgtgagcatggaattctctcttactgacccgaggctggaaccacacaagtgggtaaagtactgtgttcttgaaataggagacatgctcttacgaacggcaataggccaagtgtcaagacccatgttcttgtatgtgagaaccaatgggacttccaagattaagatgaaatggggcatggagatgaggcgatgccttcttcaatcccttcaacaaattgagagcatgattgaagccgagtcttctgtcaaagagaaagacatgaccaaagaattctttgagaccaaatcagaaacgtggccaattggggaatcacctaagggggtggaggaaagctccattgggaaggtgtgcagaacactactagcaaaatctgtcttcaacagcctatatgcatctccacaacttgaggggttttcagctgaatcaagaaaattgcttctcattgttcaggcacttagggacaacctggaacctgggaccttcgatcttgaggggctatatgacgcaattgaggagtgcctgattaatgatccctgggttttgcttaatgcatcttggttcaactccttcctcacacatgcactgaaatag
>gi|673536390|dbj|AB979502.1|_Influenza_A_virus_(A/duck/Vietnam/LBM638/2014(H5N1))_PA_gene_for_polymerase_acidic_protein_complete_cds_segment_3
atggaggactttgtgcgacaatgcttcaatccaatgatcgtcgagcttgcggaaaagacaatgaaagaatatggggaaagtccgaaaatcgagacgaacaaatttgccgcaatatgcacacacctagaagtctgcttcatgtattcggacttccactttatagatgaacgaggcgaatcaataattgcagaatctggcgatccgaatgcattattgaaacaccgatttgagataattgaagggagggaccgaacaatggcttggacagtggtaaatagtatctgcaacaccacaggggtcgataagcctaaattcctcccagatttgtatgactacaaagagaaccgattcattgaaattggcgtgacacggagggaagttcacatatactacctagaaaaagcaaataagataaaatcagagaggacacacattcacatattctcattcactggagaggaaatggccaccaaagctgactatactcttgatgaggagagcagagcaagaattaaaaccaggctgttcactataagacaagaaatggccagtaggggtctatgggattcctttcgtcaatccgagagaggcgaagagacaattgaagaaaggtttgaaatcacaggaaccatgcgcaggcttgctgaccaaagtctcccaccgaacttctccagccttgaaaattttagagcctatgtggatggattcgaaccgaacggctgcattgagggcaagctttctcaaatgtcgaaggaagtgaacgccagaattgagccatttatgaagacaacaccacgccctctcagactacctgaggggcttccctgctcccagcggtcgaagttcttactgatggatgcccttaaattaagcattgaagatccgagccatgagggggaaggtataccactatatgatgcaatcaaatgcatgaagacatttttcggctggaaagagcccaacatcgtaaaaccacatgacaagggcataaatcccaattacctcctggcttggaagcaggtgctggcagaactccaagacattgaaaatgaagataaaatcccaaaaacaaagaacatgaagaaaacaagccaattaaagtgggcacttggtgagaatatggcaccggaaaaagtagactttgaggactgcaaagatgttagtgatctaaagcagtatgacagtgatgaaccagagtctagatcattatcaagctgggttcagagcgaattcaacaaggcatgcgaattgacagattcgagttggattgaacttgatgaaataggagaagatgttgctccaattgagcacattgcaagtatgagaagaaactatttcacagcagaagtgtctcat---tgcagggctactgaatacataatgaagggagtgtatataaatacagccctattgaatgcatcctgtgcagccatggatgacttccaattgattccaatgataagcaagtgcagaaccaaagaaggaagacggaagacaaatctgtatggattcattataaaaggaaggtcccatttgaggaatgacaccgatgtggtaaactttgtgagcatggaattctctcttactgacccgaggctggaaccacacaagtgggtaaagtactgtgttcttgaaataggagacatgctcttacgaacggcaataggccaagtgtcaagacccatgttcttgtatgtgagaaccaatgggacttccaagattaagatgaaatggggcatggagatgaggcgatgccttcttcaatcccttcaacaaattgagagcatgattgaagccgagtcttctgtcaaagagaaagacatgaccaaagaattctttgagaccaaatcagaaacgtggccaattggggaatcacctaagggggtggaggaaagctccattgggaaggtgtgcagaacactactagcaaaatctgtcttcaacagcctatatgcatctccacaacttgaggggttttcagctgaatcaagaaaattgcttctcattgttcaggcacttagggacaacctggaacctgggaccttcgatcttgaggggctatatgacgcaattgaggagtgcctgattaatgatccctgggttttgcttaatgcatcttggttcaactccttcctcacacatgcactgaaatag
>gi|673536371|dbj|AB979494.1|_Influenza_A_virus_(A/muscovy_duck/Vietnam/LBM636/2014(H5N1))_PA_gene_for_polymerase_acidic_protein_complete_cds_segment_3
atggaggactttgtgcgacaatgcttcaatccaatgatcgtcgagcttgcggaaaagacaatgaaagaatatggggaaagtccgaaaatcgagacgaacaaatttgccgcaatatgcacacacctagaagtctgcttcatgtattcggacttccactttatagatgaacgaggcgaatcaataattgcagaatctggcgatccgaatgcattattgaaacaccgatttgagataattgaagggagggaccgaacaatggcttggacagtggtaaatagtatctgcaacaccacaggggtcgataagcctaaattcctcccagatttgtatgactacaaagagaaccgattcattgaaattggcgtgacacggagggaagttcacatatactacctagaaaaagcaaataagataaaatcagagaggacacacattcacatattctcattcactggagaggaaatggccaccaaagctgactatactcttgatgaggagagcagagcaagaattaaaaccaggctgttcactataagacaagaaatggccagtaggggtctatgggattcctttcgtcaatccgagagaggcgaagagacaattgaagaaaggtttgaaatcacaggaaccatgcgcaggcttgctgaccaaagtctcccaccgaacttctccagccttgaaaattttagagcctatgtggatggattcgaaccgaacggctgcattgagggcaagctttctcaaatgtcgaaggaagtgaacgccagaattgagccatttatgaagacaacaccacgccctctcagactacctgaggggcttccctgctcccagcggtcgaagttcttactgatggatgcccttaaattaagcattgaagatccgagccatgagggggaaggtataccactatatgatgcaatcaaatgcatgaagacatttttcggctggaaagagcccaacatcgtaaaaccacatgacaagggcataaatcccaattacctcctggcttggaagcaggtgctggcagaactccaagacattgaaaatgaagataaaatcccaaaaacaaagaacatgaagaaaacaagccaattaaagtgggcacttggtgagaatatggcaccggaaaaagtagactttgaggactgcaaagatgttagtgatctaaagcagtatgacagtgatgaaccagagtctagatcattatcaagctgggttcagagcgaattcaacaaggcatgcgaattgacagattcgagttggattgaacttgatgaaataggagaagatgttgctccaattgagcacattgcaagtatgagaagaaactatttcacagcagaagtgtctcat---tgcagggctactgaatacataatgaagggagtgtatataaatacagccctattgaatgcatcctgtgcagccatggatgacttccaattgattccaatgataagcaagtgcagaaccaaagaaggaagacggaagacaaatctgtatggattcattataaaaggaaggtcccatttgaggaatgacaccgatgtggtaaactttgtgagcatggaattctctcttactgacccgaggctggaaccacacaagtgggtaaagtactgtgttcttgaaataggagacatgctcttacgaacggcaataggccaagtgtcaagacccatgttcttgtatgtgagaaccaatgggacttccaagattaagatgaaatggggcatggagatgaggcgatgccttcttcaatcccttcaacaaattgagagcatgattgaagccgagtcttctgtcaaagagaaagacatgaccaaagaattctttgagaccaaatcagaaacgtggccaattggggaatcacctaagggggtggaggaaagctccattgggaaggtgtgcagaacactactagcaaaatctgtcttcaacagcctatatgcatctccacaacttgaggggttttcagctgaatcaagaaaattgcttctcattgttcaggcacttagggacaacctggaacctgggaccttcgatcttgaggggctatatgacgcaattgaggagtgcctgattaatgatccctgggttttgcttaatgcatcttggttcaactccttcctcacacatgcactgaaatag
>gi|673536352|dbj|AB979486.1|_Influenza_A_virus_(A/muscovy_duck/Vietnam/LBM635/2014(H5N1))_PA_gene_for_polymerase_acidic_protein_complete_cds_segment_3
atggaggactttgtgcgacaatgcttcaatccaatgatcgtcgagcttgcggaaaagacaatgaaagaatatggggaaagtccgaaaatcgagacgaacaaatttgccgcaatatgcacacacctagaagtctgcttcatgtattcggacttccactttatagatgaacgaggcgaatcaataattgcagaatctggcgatccgaatgcattattgaaacaccgatttgagataattgaagggagggaccgaacaatggcttggacagtggtaaatagtatctgcaacaccacaggggtcgataagcctaaattcctcccagatttgtatgactacaaagagaaccgattcattgaaattggcgtgacacggagggaagttcacatatactacctagaaaaagcaaataagataaaatcagagaggacacacattcacatattctcattcactggagaggaaatggccaccaaagctgactatactcttgatgaggagagcagagcaagaattaaaaccaggctgttcactataagacaagaaatggccagtaggggtctatgggattcctttcgtcaatccgagagaggcgaagagacaattgaagaaaggtttgaaatcacaggaaccatgcgcaggcttgctgaccaaagtctcccaccgaacttctccagccttgaaaattttagagcctatgtggatggattcgaaccgaacggctgcattgagggcaagctttctcaaatgtcgaaggaagtgaacgccagaattgagccatttatgaagacaacaccacgccctctcagactacctgaggggcttccctgctcccagcggtcgaagttcttactgatggatgcccttaaattaagcattgaagatccgagccatgagggggaaggtataccactatatgatgcaatcaaatgcatgaagacatttttcggctggaaagagcccaacatcgtaaaaccacatgacaagggcataaatcccaattacctcctggcttggaagcaggtgctggcagaactccaagacattgaaaatgaagataaaatcccaaaaacaaagaacatgaagaaaacaagccaattaaagtgggcacttggtgagaatatggcaccggaaaaagtagactttgaggactgcaaagatgttagtgatctaaagcagtatgacagtgatgaaccagagtctagatcattatcaagctgggttcagagcgaattcaacaaggcatgcgaattgacagattcgagttggattgaacttgatgaaataggagaagatgttgctccaattgagcacattgcaagtatgagaagaaactatttcacagcagaagtgtctcat---tgcagggctactgaatacataatgaagggagtgtatataaatacagccctattgaatgcatcctgtgcagccatggatgacttccaattgattccaatgataagcaagtgcagaaccaaagaaggaagacggaagacaaatctgtatggattcattataaaaggaaggtcccatttgaggaatgacaccgatgtggtaaactttgtgagcatggaattctctcttactgacccgaggctggaaccacacaagtgggtaaagtactgtgttcttgaaataggagacatgctcttacgaacggcaataggccaagtgtcaagacccatgttcttgtatgtgagaaccaatgggacttccaagattaagatgaaatggggcatggagatgaggcgatgccttcttcaatcccttcaacaaattgagagcatgattgaagccgagtcttctgtcaaagagaaagacatgaccaaagaattctttgagaccaaatcagaaacgtggccaattggggaatcacctaagggggtggaggaaagctccattgggaaggtgtgcagaacactactagcaaaatctgtcttcaacagcctatatgcatctccacaacttgaggggttttcagctgaatcaagaaaattgcttctcattgttcaggcacttagggacaacctggaacctgggaccttcgatcttgaggggctatatgacgcaattgaggagtgcctgattaatgatccctgggttttgcttaatgcatcttggttcaactccttcctcacacatgcactgaaatag
>gi|673536314|dbj|AB979470.1|_Influenza_A_virus_(A/duck/Vietnam/LBM633/2014(H5N1))_PA_gene_for_polymerase_acidic_protein_complete_cds_segment_3
atggaggactttgtgcgacaatgcttcaatccaatgatcgtcgagcttgcggaaaagacaatgaaagaatatggggaaagtccgaaaatcgagacgaacaaatttgccgcaatatgcacacacctagaagtctgcttcatgtattcggacttccactttatagatgaacgaggcgaatcaataattgcagaatctggcgatccgaatgcattattgaaacaccgatttgagataattgaagggagggaccgaacaatggcttggacagtggtaaatagtatctgcaacaccacaggggtcgataagcctaaattcctcccagatttgtatgactacaaagagaaccgattcattgaaattggcgtgacacggagggaagttcacatatactacctagaaaaagcaaataagataaaatcagagaggacacacattcacatattctcattcactggagaggaaatggccaccaaagctgactatactcttgatgaggagagcagagcaagaattaaaaccaggctgttcactataagacaagaaatggccagtaggggtctatgggattcctttcgtcaatccgagagaggcgaagagacaattgaagaaaggtttgaaatcacaggaaccatgcgcaggcttgctgaccaaagtctcccaccgaacttctccagccttgaaaattttagagcctatgtggatggattcgaaccgaacggctgcattgagggcaagctttctcaaatgtcgaaggaagtgaacgccagaattgagccatttatgaagacaacaccacgccctctcagactacctgaggggcttccctgctcccagcggtcgaagttcttactgatggatgcccttaaattaagcattgaagatccgagccatgagggggaaggtataccactatatgatgcaatcaaatgcatgaagacatttttcggctggaaagagcccaacatcgtaaaaccacatgacaagggcataaatcccaattacctcctggcttggaagcaggtgctggcagaactccaagacattgaaaatgaagataaaatcccaaaaacaaagaacatgaagaaaacaagccaattaaagtgggcacttggtgagaatatggcaccggaaaaagtagactttgaggactgcaaagatgttagtgatctaaagcagtatgacagtgatgaaccagagtctagatcattatcaagctgggttcagagcgaattcaacaaggcatgcgaattgacagattcgagttggattgaacttgatgaaataggagaagatgttgctccaattgagcacattgcaagtatgagaagaaactatttcacagcagaagtgtctcat---tgcagggctactgaatacataatgaagggagtgtatataaatacagccctattgaatgcatcctgtgcagccatggatgacttccaattgattccaatgataagcaagtgcagaaccaaagaaggaagacggaagacaaatctgtatggattcattataaaaggaaggtcccatttgaggaatgacaccgatgtggtaaactttgtgagcatggaattctctcttactgacccgaggctggaaccacacaagtgggtaaagtactgtgttcttgaaataggagacatgctcttacgaacggcaataggccaagtgtcaagacccatgttcttgtatgtgagaaccaatgggacttccaagattaagatgaaatggggcatggagatgaggcgatgccttcttcaatcccttcaacaaattgagagcatgattgaagccgagtcttctgtcaaagagaaagacatgaccaaagaattctttgagaccaaatcagaaacgtggccaattggggaatcacctaagggggtggaggaaagctccattgggaaggtgtgcagaacactactagcaaaatctgtcttcaacagcctatatgcatctccacaacttgaggggttttcagctgaatcaagaaaattgcttctcattgttcaggcacttagggacaacctggaacctgggaccttcgatcttgaggggctatatgacgcaattgaggagtgcctgattaatgatccctgggttttgcttaatgcatcttggttcaactccttcctcacacatgcactgaaatag
>gi|673536276|dbj|AB979454.1|_Influenza_A_virus_(A/muscovy_duck/Vietnam/LBM631/2014(H5N1))_PA_gene_for_polymerase_acidic_protein_complete_cds_segment_3_gi|673536295|dbj|AB979462.1|_Influenza_A_virus_(3
atggaggactttgtgcgacaatgcttcaatccaatgatcgtcgagcttgcggaaaagacaatgaaagaatatggggaaagtccgaaaatcgagacgaacaaatttgccgcaatatgcacacacctagaagtctgcttcatgtattcggacttccactttatagatgaacgaggcgaatcaataattgcagaatctggcgatccgaatgcattattgaaacaccgatttgagataattgaagggagggaccgaacaatggcttggacagtggtaaatagtatctgcaacaccacaggggtcgataagcctaaattcctcccagatttgtatgactacaaagagaaccgattcattgaaattggcgtgacacggagggaagttcacatatactacctagaaaaagcaaataagataaaatcagagaggacacacattcacatattctcattcactggagaggaaatggccaccaaagctgactatactcttgatgaggagagcagagcaagaattaaaaccaggctgttcactataagacaagaaatggccagtaggggtctatgggattcctttcgtcaatccgagagaggcgaagagacaattgaagaaaggtttgaaatcacaggaaccatgcgcaggcttgctgaccaaagtctcccaccgaacttctccagccttgaaaattttagagcctatgtggatggattcgaaccgaacggctgcattgagggcaagctttctcaaatgtcgaaggaagtgaacgccagaattgagccatttatgaagacaacaccacgccctctcagactacctgaggggcttccctgctcccagcggtcgaagttcttactgatggatgcccttaaattaagcattgaagatccgagccatgagggggaaggtataccactatatgatgcaatcaaatgcatgaagacatttttcggctggaaagagcccaacatcgtaaaaccacatgacaagggcataaatcccaattacctcctggcttggaagcaggtgctggcagaactccaagacattgaaaatgaagataaaatcccaaaaacaaagaacatgaagaaaacaagccaattaaagtgggcacttggtgagaatatggcaccggaaaaagtagactttgaggactgcaaagatgttagtgatctaaagcagtatgacagtgatgaaccagagtctagatcattatcaagctgggttcagagcgaattcaacaaggcatgcgaattgacagattcgagttggattgaacttgatgaaataggagaagatgttgctccaattgagcacattgcaagtatgagaagaaactatttcacagcagaagtgtctcat---tgcagggctactgaatacataatgaagggagtgtatataaatacagccctattgaatgcatcctgtgcagccatggatgacttccaattgattccaatgataagcaagtgcagaaccaaagaaggaagacggaagacaaatctgtatggattcattataaaaggaaggtcccatttgaggaatgacaccgatgtggtaaactttgtgagcatggaattctctcttactgacccgaggctggaaccacacaagtgggtaaagtactgtgttcttgaaataggagacatgctcttacgaacggcaataggccaagtgtcaagacccatgttcttgtatgtgagaaccaatgggacttccaagattaagatgaaatggggcatggagatgaggcgatgccttcttcaatcccttcaacaaattgagagcatgattgaagccgagtcttctgtcaaagagaaagacatgaccaaagaattctttgagaccaaatcagaaacgtggccaattggggaatcacctaagggggtggaggaaagctccattgggaaggtgtgcagaacactactagcaaaatctgtcttcaacagcctatatgcatctccacaacttgaggggttttcagctgaatcaagaaaattgcttctcattgttcaggcacttagggacaacctggaacctgggaccttcgatcttgaggggctatatgacgcaattgaggagtgcctgattaatgatccctgggttttgcttaatgcatcttggttcaactccttcctcacacatgcactgaaatag
>gi|760240964|gb|KP732554.1|_Influenza_A_virus_(A/chicken/AnNing/1/2014(H5N1))_segment_3_polymerase_PA_(PA)_and_PA-X_protein_(PA-X)_genes_complete_cds
atggaagactttgtgcgacaatgcttcaatccaatgatcgtcgagcttgcggaaaagacaatgaaagaatatggggaaagtccgaaaatcgagacgaacaaatttgccgcaatatgcacacacctagaaatctgcttcatgtattcggacttccactttatagatgaacgaggcgaatcaataattgcagaatctggcgatccgaatgcattattgaaacaccgatttgagataattgaagggagggaccgaacaatggcttggacagtggtaaatagtatctgcaacaccacaggggtcgataagcctaaattcctcccagatttgtatgactacaaagagaaccgattcattgaaattggagtgacacggagggaagttcacatatactacctagaaaaagcaaataagataaaatcagagaggacacacattcacatattctcattcactggagaggaaatggccaccaaagctgactatactcttgatgaggagagcagagcaagaattaaaaccaggctgttcactataagacaagaaatggccagtaggggtctatgggattcctttcgtcaatccgagagaggcgaagagacaattgaagaaaggtttgaaatcacaggaaccatgcgcaggcttgctgaccaaagtctcccaccgaacttctccagccttgaaaattttagagcctatgtggatggattcgaaccgaacggctgcattgagggcaagctttctcaaatgtcaaaggaagtgaacgccaggattgaaccatttatgaagacaacaccacgccctctcagactacctgaggggcctccctgctcccagcggtcgaagttcttactgatggatgcccttaaattaagcattgaagatccgagccatgagggggaaggtataccactatatgatgcaatcaaatgcatgaagacatttttcggctggaaagagcccaacatcgtaaaaccacatgacaagggcataaatcccaattacctcctggcttggaagcaggtgctggcagaactccaagacattgaaaatgaagataaaatcccaaagacaaagaacatgaagaaaacaagccaattaaagtgggcacttggtgagaatatggcaccggaaaaggtagactttgaggactgcaaagatgttagtgatctaaagcagtatgacagtgatgaaccagagcctagatcattatcaagctgggttcagagcgaattcaacaaggcatgcgaattgacagattcgagttggattgaacttgatgaaataggagaagatgttgctccaattgagcacattgcaagtatgagaagaaactatttcacagcagaagtgtctcat---tgcagggctactgaatacataatgaagggagtgtatataaatacagccctattgaatgcatcctgtgcagccatggatgacttccaattgattccaatgataagcaagtgcagaaccaaagaaggaagacggaagacaaatctgtatggattcattataaaaggaaggtcccatttgaggaatgacaccgatgtggtaaactttgtgagcatggaattctctcttactgacccgaggctggaaccacacaagtgggtaaagtactgtgttcttgaaataggagacatgctcttacgaacggcaataggccaagtgtcaagacccatgttcttgtatgtgagaaccaatgggacttccaagattaagatgaaatggggcatggagatgaggcgatgccttctccaatcccttcaacaaattgagagcatgattgaagccgagtcttccgtcaaagagaaagacatgaccaaagaattctttgagaccaaatcagaaacgtggccaattggggaatcacctaagggggtggaggaaagctccattgggaaggtgtgcagaacactactagcaaaatctgtcttcaacagcctatatgcatctccacaacttgaggggttttcagctgaatcaagaaaattgcttctcattgttcaggcacttagggacaacctggaacctgggaccttcgatcttggggggctatatgacgcaattgaggagtgcctgattaatgatccctgggttttgcttaatgcatcttggttcaactccttcctcacacatgcactgaaatag
>gi|745631570|gb|KP286092.1|_Influenza_A_virus_(A/chicken/Shenzhen/2269/2013(H5N6))_segment_3_polymerase_PA_(PA)_and_PA-X_protein_(PA-X)_genes_complete_cds
atggaggactttgtgcgacaatgcttcaatccaatgatcgtcgagcttgcggaaaagacaatgaaagaatatggggaaagtccgaaaatcgagacgaacaaatttgccgcaatatgcacacacctagaagtctgcttcatgtattcggacttccactttatagatgaacgaggcgaatcaataattgcagagtctggcgatccgaatgcattattgaaacaccgatttgagataattgaagggagggaccgaacaatggcttggacagtggtaaatagtatctgcaacaccacaggggtcgataagcctaaattcctcccagatttgtatgattacaaagagaaccgattcattgaaattggagtgacacggagggaagttcacatatactacctagaaaaagcaaataagataaaatcagagaggacacacattcacatattctcattcactggagaggaaatggccaccaaagctgactatactcttgatgaggagagcagagcaagaattaaaacccggctgttcactataagacaagaaatggccagtaggggtctatgggattcctttcgtcaatccgagagaggcgaagagacaattgaagaaaggtttgaaatcacaggaaccatgcgcaggcttgctgaccaaagtctcccaccgaacttctccagccttgaaaattttagagcctatgtggatggattcgaaccgaacggctgcattgagggcaagctttctcaaatgtcaaaggaagtgaacgccagaattgagccatttatgaagacaacaccacggcctctcagactacctgatgggcctccctgctcccagcggtcgaagttcttactgatggatgcccttaaattaagcattgaagatccgagccatgagggggaaggtataccactatatgatgcaatcaaatgcatgaagacatttttcggctggaaagagcccaacatcgtaaaaccacatgacaagggcataaatcccaattacctcctggcttggaagcaggtgctggcagaactccaagacattgaaaatgaagataaaatcccaaaaacaaagaacatgaagaaaacaagccaattaaagtgggcacttggtgagaatatggcacctgaaaaagtagactttgaggactgcaaagatgttagtgatctaaagcagtatgacagtgatgaaccagagcctagatcgttatcaagctgggttcagagcgagttcaacaaggcatgcgaattgacagattcgagttggattgaacttgatgaaataggagaagatgttgctccaattgagcacattgcaagtatgagaagaaactatttcacagcggaagtgtctcat---tgcagggctactgaatacataatgaagggagtgtatataaatacagccctattgaatgcatcctgtgcagccatggatgacttccaattgattccaatgataagcaagtgcagaaccaaagaaggaagacggaagacaaatctgtatggattcattataaaaggaaggtcccatttgaggaatgacaccgatgtggtaaactttgtgagcatggaattctctcttactgacccgaggctggaaccacacaagtgggtaaagtactgtgttcttgaaataggagacatgctcttacgaacggcaataggccaagtgtcaagacccatgttcttgtatgtgagaaccaatgggacttccaagattaagatgaaatggggcatggagatgaggcgatgccttcttcaatcccttcaacaaattgagagcatgattgaagccgagtcttctgtcaaagagaaagacatgaccaaagagttctttgagaccaaatcagaaacgtggccaattggggaatcacctaagggggtggaggaaagctccattgggaaggtgtgcagaacactactagcaaaatctgtcttcaacagcctatatgcatctccacaacttgaggggttttcagctgaatcaagaaaattgcttctcattgttcaggcacttagggacaacctggaacctgggaccttcgatcttggggggctatatgacgcaattgaggagtgcctgattaatgatccctgggttttgcttaatgcatcttggttcaactccttcctcacacatgcactgaaatag
>gi|745628744|gb|KP284956.1|_Influenza_A_virus_(A/chicken/Shenzhen/433/2013(H5N6))_segment_3_polymerase_PA_(PA)_and_PA-X_protein_(PA-X)_genes_complete_cds_gi|745631532|gb|KP286076.1|_Influenza_A_viruss
atggaggactttgtgcgacaatgcttcaatccaatgatcgtcgagcttgcggaaaagacaatgaaagaatatggggaaagtccgaaaatcgagacgaacaaatttgccgcaatatgcacacacctagaagtctgcttcatgtattcggacttccactttatagatgaacgaggcgaatcaataattgcagaatctggcgatccgaatgcattattgaaacaccgatttgagataattgaagggagggaccgaacaatggcttggacagtggtaaatagtatctgcaacaccacaggggtcgataagcctaaattcctcccagatttgtatgactacaaagagaaccgattcattgaaattggagtgacacggagggaagttcacatatactacctagaaaaagcaaataagataaaatcagagaggacacacattcacatattctcattcactggggaggaaatggccaccaaagctgactatactcttgatgaggagagcagagcaagaattaaaacccggctgttcactataagacaagaaatggccagtaggggtctatgggattcctttcgtcaatccgagagaggcgaagagacaattgaagaaaggtttgaaatcacaggaaccatgcgcaggcttgctgaccaaagtctcccaccgaacttctccagccttgaaaattttagagcctatgtggatggattcgaaccgaacggctgcattgagggcaagctttctcaaatgtcaaaggaggtgaacgccagaattgagccatttatgaagacaacaccacgccctctcagactacctgatggccctccctgctcccagcggtcgaagttcttactgatggatgcccttaaattaagcattgaagatccgagccatgagggggaaggtataccactatatgatgcaatcaaatgcatgaagacatttttcggctggaaagagcccaacatcgtaaaaccacatgacaagggcataaatcccaattacctcctggcttggaagcaggtgctggcagaactccaagacattgaaaatgaagataaaatcccaaaaacaaagaacatgaagaaaacaagccaattaaagtgggcacttggtgagaatatggcacctgaaaaagtagactttgaggactgcaaagatgttagtgatctaaagcagtatgacagtgatgaaccagagcctagatcattatcaagctgggttcagagcgaattcaacaaggcatgcgaattgacagattcgagttggattgaacttgatgaaataggagaagatgttgctccaattgagcacattgcaagtatgagaagaaactatttcacagcggaagtgtctcat---tgcagggctactgaatacataatgaagggagtgtacataaatacagccctattgaatgcatcctgtgcagccatggatgacttccaattgattccaatgataagcaagtgcagaaccaaagaaggaagacggaagacaaatctgtatggattcattataaaaggaaggtcccatttgaggaatgacaccgatgtggtaaactttgtgagcatggaattctctcttactgacccgaggctggaaccacacaagtgggtaaagtactgtgttcttgaaataggagacatgctcttacgaacggcaataggccaagtgtcaagacccatgttcttgtatgtgagaaccaatgggacttccaagattaagatgaaatggggcatggagatgaggcgatgccttcttcaatcccttcaacaaattgagagcatgattgaagccgagtcttctgtcaaagagaaagacatgaccaaagaattctttgagaccaaatcagaaacgtggccaattggagaatcacctaagggggtggaggaaagctccattgggaaggtgtgcagaacactactagcaaaatctgtcttcaacagcctatatgcatctccacaacttgaggggttttcagctgaatcaagaaaattgcttctcattgttcaggcacttagggacaacctggaacctgggacctttgatcttggggggctatatgacgcaattgaggagtgcctgattaatgatccctgggttttgcttaatgcatcttggttcaactccttcctcacacatgcactgaaatag
>gi|673249655|gb|KM251521.1|_Influenza_A_virus_(A/pigeon/Sichuan/NCXN29/2014(H5N1))_segment_3_polymerase_PA_(PA)_and_PA-X_protein_(PA-X)_genes_complete_cds
atggaagactttgtgcgacaatgcttcaatccaatgatcgtcgagcttgcggaaaagacaatgaaagaatatggggaaagcccgaaaatcgagacgaacaaatttgccgcaatatgcacacacctagaagtctgcttcatgtattcggacttccactttatagatgaacgaggcgaatcaataattgcagaatctggcgatccgaatgcattattgaaacaccgatttgagataattgaagggagggaccgaacaatggcttggacagtggtaaatagtatctgcaacaccacaggggtcgataagcctaaattcctcccagatttgtatgactacaaagagaaccgattcattgaaattggagtgacacggagggaagttcacatatactacctagaaaaagcaaataagataaaatcagagaggacacacattcacatattctcattcactggagaggaaatggccaccaaagctgactatactcttgatgaggagagcagagcaagaattaaaaccaggctgttcactataagacaagaaatggccagtaggggtctatgggattcctttcgtcaatccgagagaggcgaagagacaattgaagaaaggtttgaaatcacaggaaccatgcgcaggcttgctgaccaaagtctcccaccgaacttctccagccttgaaaattttagagcctatgtggatggattcgaaccgaacggctgcattgagggcaagctttctcaaatgtcgaaggaagtgaacgccagaattgagccatttatgaagacaacaccacgccctctcagactacctgaggggcctccctgctcccagcggtcgaagttcttactgatggatgcccttaaattaagcattgaagatccgagccatgagggggaaggtataccactatatgatgcaatcaaatgcatgaagacatttttcggctggaaagagcccaacatcgtaaaaccacatgacaagggcataaatcccaattatctcctggcttggaagcaggtgctggcagaactccaagacattgaaaatgaagataaaatcccaaaaacaaagaacatgaagaaaacaagccaattaaaatgggcacttggtgagaatatggcaccagaaaaagtagactttgaggactgcaaagatgttagtgatctaaagcagtatgacagtgatgaaccagagcctagatcattatcaagctgggttcagagcgaattcaacaaggcatgcgaattgacagattcgagttggattgaacttgatgaaataggggaagatgttgctccaattgagcacattgcaagtatgagaagaaactatttcacagcagaagtgtctcat---tgcagggctactgaatacataatgaagggagtgtatataaatacagccctattgaatgcatcctgtgcagccatggatgacttccaattgattccaatgataagcaagtgcagaaccaaagaaggaagacggaagacaaatctgtatggattcattataaaaggaaggtcccatttgaggaatgacaccgatgtggtaaactttgtgagcatggaattctctcttactgacccgaggctggaaccacacaagtgggtaaagtactgtgttcttgaaataggagacatgctcttacgaacggcaataggccaagtgtcaagacccatgttcttgtatgtgagaaccaatgggacttccaagattaagatgaaatggggcatggagatgaggcgatgccttcttcaatcccttcaacaaattgagagcatgattgaagccgagtcttctgtcaaagagaaagacatgaccaaagaattctttgagaccaaatcagaaacgtggccaattggggaatcacctaagggggtggaggaaagctccattgggaaggtgtgcagaacactgctagcaaaatctgtcttcaacagcctatatgcatctccacaacttgaggggttttcagctgaatcaagaaaattgcttctcattgttcaggcacttagggacaacctggaacctgggaccttcgatcttgaggggctatatgacgcaattgaggagtgcctgattaatgatccctgggttttgcttaatgcatcttggttcaactccttcctcacacatgcactgaaatag
>gi|556527816|gb|KF735643.1|_Influenza_A_virus_(A/barn_swallow/Hong_Kong/1161/2010(H5N1))_segment_3_polymerase_PA_(PA)_and_PA-X_protein_(PA-X)_genes_complete_cds
atggaagactttgtgcgacaatgcttcaatccaatgatcgtcgagcttgcggaaaagacaatgaaagaatatggggaaagtccgaaaatcgaaacgaacaaattcgccgcaatatgcacacacctagaagtctgcttcatgtattcggacttccactttatagatgaacgaggcgaatcaataattgcagaatctggcgatccgaatgcattattgaaacaccgatttgagataattgaagggagagaccgaacaatggcttggacagtggtaaatagtatctgcaacaccacaggggtcgataagcctaaattcctcccagatttgtatgactacaaagagaaccgattcattgaaattggagtgacacggagggaagttcacatatactacctagaaaaagcaaataagataaaatcagagaggacacacattcacatattctcattcactggagaggaaatggccaccaaagctgactatactcttgatgaggagagcagagcaagaattaaaaccaggctgttcactataagacaagaaatggccagtaggggtctatgggattcctttcgtcaatccgagagaggcgaagagacaattgaagaaaggtttgaaatcacaggaaccatgcgcaggcttgctgaccaaagtctcccaccgaacttctccagccttgaaaattttagagcctatgtggatggattcgaaccgaacggctgcattgagggcaagctttctcaaatgtcaaaggaagtgaacgccagaattgagccatttatgaagacaacaccacgccctctcagactacctgaggggcctccctgctcccagcggtcgaagttcttactgatggatgcccttaaattaagcatcgaagatccaagccatgagggggaaggtataccactatatgatgcaatcaaatgcatgaagacatttttcggctggaaagagcccaacatcgtaaaaccacatgaaaagggcataaatcccaattacctcctggcttggaagcaggtgctggcagaactccaagacattgaaaatgaagataaaatcccaaaaacaaagaacatgaagaaaacaagccaattaaagtgggcacttggtgagaatatggcaccagaaaaagtagactttgaggactgcaaagatgttagcgatctaaaacagtatgacagtgatgaaccagagcctagatcattatcaagctggattcagagcgaattcaacaaagcatgcgaattgacagattcgagttggattgaacttgatgaaataggagaagatgttgctccaattgagcacattgcaagtatgagaagaaactatttcacagcggaagtgtctcat---tgcagggctactgaatacataatgaagggagtgtatataaatacagccctattgaatgcatcctgtgcagccatggatgacttccaattgattccaatgataagcaagtgcagaaccaaagaaggaagacggaagacaaatctgtatggattcattataaaaggaaggtcccatttgaggaacgacaccgatgtggtaaactttgtgagcatggaattctctcttactgacccgaggctggaaccacacaagtgggtaaagtactgtgttcttgaaataggagacatgctcttacgaactgcaataggccaagtgtcaagacccatgttcctgtatgtgagaaccaatgggacttccaagattaagatgaaatggggcatggagatgaggcgatgccttcttcaatcccttcaacaaattgagagcatgattgaagccgagtcttctgtcaaagagaaagacatgaccaaagaattctttgaaaccaaatcagaaacgtggccaattggggaatcacctaaaggggtggaggaaagctccattggaaaggtgtgcagaacactactagcaaaatctgtattcaacagcctatatgcatctccacaacttgaggggttttcagctgaatcaagaaaattgcttctcattgttcaggcacttagggacaacctggaacctggaaccttcgatcttggggggctatatgaagcaattgaggagtgcttgattaatgatccctgggttttgcttaatgcatcttggttcaactccttcctcacacatgcactgaaatag
>gi|346989676|gb|JN646712.1|_Influenza_A_virus_(A/duck/Zhejiang/2248/2011(H5N1))_segment_3_polymerase_PA_(PA)_gene_complete_cds_gi|346989712|gb|JN646710.1|_Influenza_A_virus_(A/duck/Zhejiang/2244/2011s
atggaagactttgtgcgacaatgcttcaatccaatgatcgtcgagcttgcggaaaagacaatgaaagaatatggggaaagtccgaaaatcgaaacgaacaaattcgccgcaatatgcacacacctagaagtctgcttcatgtattcggacttccactttatagatgaacgaggcgaatcaataattgcagaatctggcgatccgaatgcattattgaaacaccgatttgagataattgaagggagagaccgaacaatggcttggacagtggtaaatagtatctgcaacaccacaggggttgataagcctaaattcctcccagatttgtatgactacaaagagaaccgattcattgaaattggagtgacacggagggaagttcacatatactacctagaaaaagcaaataaaataaaatcagagaggacacacattcacatattctcattcactggagaggaaatggccaccaaagctgactatactcttgatgaggagagcagagcaagaattaaaaccaggctgttcactataagacaagaaatggccagtaggggtctatgggattcctttcgtcaatccgagagaggcgaagagacaattgaagaaaggtttgaaatcacaggaaccatgcgcaggcttgctgaccaaagtctcccaccgaacttctccagccttgaaaattttagagcctatgtggatggattcgaaccgaacggctgcattgagggcaagctttctcaaatgtcaaaggaagtgaacgccagaattgagccatttatgaagacaacaccacgccctctcagactacctgaggggcctccctgctcccagcggtcgaagttcttactgatggatgcccttaaattaagcatcgaagatccaagccatgagggggaaggtataccactatatgatgcaatcaaatgcatgaagacatttttcggctggaaagagcccaacatcgtaaaaccacatgaaaagggcataaatcccaattatctcctggcttggaagcaggtgctggcagaactccaagacattgaaaatgaagataaaatcccaaaaacaaagaacatgaagaaaacaagccaattaaagtgggcacttggtgagaatatggcacctgaaaaagtagactttgaggactgcaaagatgttagcgatctaaaacagtatgacagtgatgaaccagagcctagatcattatcaagctggattcagagcgaattcaacaaagcatgcgaattgacagattcgagttggattgaacttgatgaaataggagaagatgttgctccaattgagcacattgcaagtatgagaagaaactatttcacagcggaagtgtctcat---tgcagggctactgaatacataatgaagggtgtgtatataaatacagccctattgaatgcatcctgtgcagccatggatgacttccaattgattccaatgataagcaagtgcagaaccaaagaaggaagacggaagacaaatctgtatggattcattataaaaggaaggtcccatttgaggaacgacaccgatgtggtaaactttgtgagcatggaattctctcttactgacccgaggctggaaccacacaagtgggtaaagtactgtgttcttgaaataggagacatgctcttacgaacggcaataggccaagtgtcaagacccatgttcctgtatgtgagaaccaatgggacttccaagattaagatgaaatggggcatggagatgaggcgatgccttcttcaatcccttcaacaaattgagagcatgattgaagccgagtcttctgtcaaagagaaagacatgaccaaagaattctttgaaaccaaatcagaaatgtggccaattggggaatcacctaaaggggtggaggaaagctccattggaaaggtgtgcagaacactactagcaaaatctgtattcaacagcctatatgcatctccacaacttgaggggttttcagctgaatcaagaaaattgcttctcattgttcaggcacttagggacaacctggaacctggaaccttcgatcttggggggctatatgaagcaattgaggagtgcctgattaatgatccttgggttttgcttaatgcatcttggttcaactccttcctcacacatgcactgaaatag
>gi|766553541|gb|KP732623.1|_Influenza_A_virus_(A/duck/Eastern_China/S0908/2014(H5N6))_segment_3_polymerase_PA_(PA)_and_PA-X_protein_(PA-X)_genes_complete_cds
atgggagactttgtgcgacaatgcttcaatccaatgatcgtcgagcttgcggaaaagacaatgaaagaatatggggaaagtccgaaaatcgagacgaacaaatttgccgcaatatgcacacacctagaagtctgcttcatgtattcggacttccactttatagatgaacgaggcgaatcaataattgcagaatctggcgatccgaatgcattattgaaacaccgatttgagataattgaagggagggaccgaacaatggcttggacagtggtaaatagtatctgcaacaccacaggggttgataagcctaaattcctcccagatttgtatgactacaaagagaaccgattcattgaaattggagtgacacggagggaagttcacatatactacctagaaaaagcaaataagataaaatcagagaggacacacattcacatattctcattcactggagaggaaatggctaccaaagctgactatactcttgatgaggagagcagagcaagaattaaaaccaggctgttcactataagacaagaaatggccagtaggggtctatgggattcctttcgtcaatccgagagaggcgaagagacaattgaagaaaggtttgaaatcacaggaaccatgcgcaggcttgctgaccaaagtctcccaccgaacttctccagccttgaaaattttagagcctatgtggatggattcgaaccgaacggctgcattgagggcaagctttctcaaatgtcaaaggaagtgagcgccagaattgagccatttatgaagacaacaccacgccctctcagactacctgaggggcctccctgctcccagcggacgaagttcttactaatggatgcccttaaattaagcattgaagatccgagccatgagggggaaggtataccactatatgatgcaatcaaatgcatgaagacattcttcggctggaaagagcccaacatcgtaaagccacatgacaagggcataaatcccaattacctcctggcttggaagcaggtgctggcagaactccaagacattgaaaatgaagataaaatcccaaaaacaaagaacatgaagaaaacaagccaattaaagtgggcacttggtgagaatatggcacctgaaaaagtagactttgaggactgcaaagatgttagtgatctaaagcagtatgacagtgatgaaccagagcctagatcattatcaagctgggttcagagcgaattcaacaaggcatgcgaattgacagattcgagttggattgaacttgatgaaataggagaagatgttgctccaattgagcacattgcaagtatgagaagaaactatttcacagcggaagtgtctcat---tgcagggctactgaatacataatgaagggagtgtatataaatacagccctattgaatgcatcctgtgcagccatggatgacttccaattgattccaatgataagcaagtgcagaaccaaagaaggaagacggaagacaaatctgtatggattcattataaaaggaaggtcccatttgaggaatgacaccgatgtggtaaactttgtgagcatggagttctctcttactgacccgaggctggaaccacacaagtgggtaaagtactgtgttcttgaaataggagacatgctcttacgaacggcaataggccaagtgtcaagacctatgttcttgtatgtgagaaccaatgggacttccaagattaagatgaaatggggcatggagatgaggcgatgccttcttcaatctcttcaacaaattgagagcatgattgaagccgagtcttctgtcaaagagaaagacatgaccaaagaattctttgagaccaaatcagaaacgtggccaattggggaatcacctaagggggtggaggaaagctccattgggaaggtgtgcagaacactactagcaaaatctgtcttcaacagcctatatgcatctccacaacttgaggggttttcagctgaatcaagaaaattgcttctcattgttcaggcacttagggacaacctggaacctgggaccttcgatcttggggggctatatgacgcaattgaggagtgcctgattaatgatccctgggttttgcttaatgcatcttggttaaactccttcctcacacatgcactgaaatag
>gi|922057774|gb|KT370095.1|_Influenza_A_virus_(A/environment/Guangdong/QY025/2013(H5N6))_segment_3_polymerase_PA_(PA)_and_PA-X_protein_(PA-X)_genes_complete_cds
atggaggactttgtgcgacaatgcttcaatccaatgatcgtcgagcttgcggaaaagacaatgaaagaatatggggaaagtccgaaaatcgagacgaacaaatttgccgcaatatgcacacacctagaagtctgcttcatgtattcggacttccactttatagatgaacgaggcgaatcaataattgcagagtctggcgatccgaatgcattattgaaacaccgatttgagataattgaagggagggaccgaacaatggcttggacagtggtaaatagtatctgcaacaccacaggggtcgataaacctaaattcctaccagatttgtatgactacaaagagaaccgattcattgaaattggagtgacacggagggaagttcacatatactacctagaaaaagcaaataagataaaatcagagaggacacacattcacatattctcattcactggagaggaaatggccaccaaagctgactatactcttgatgaggagagcagagcaagaattaaaacccggctgttcactataagacaagaaatggccagtaggggtctatgggattcctttcgtcaatccgagagaggcgaagagacaattgaagaaaggtttgaaatcacaggaaccatgcgcaggcttgctgaccaaagtctcccaccgaacttctccagccttgaaaattttagagcctatgtggatggattcgaaccgaacggctgcattgagggcaagctttctcaaatgtcaaaggaagtgaacgccagaattgagccatttatgaagacaacaccacggcctctcagactacctgatgggcctccctgctcccagcggtcgaagttcttactgatggatgcccttaaattaagcattgaagatccgagccatgagggggaaggtataccactatatgatgcaatcaaatgcatgaagacatttttcggctggaaagagcccaacatcgtaaaaccacatgacaagggcataaatcccaattacctcctggcttggaagcaggtgctggcagaactccaagacattgaaaatgaagataaaatcccaaaaacaaagaacatgaagaaaacaagccaattaaagtgggcacttggtgagaatatggcacctgaaaaagtagactttgaggactgcaaagatgttagtgatctaaagcagtatgacagtgatgaaccagagcctagatcgttatcaagctgggttcagagcgaattcaacaaggcatgcgaattgacagattcgagttggattgaacttgatgaaataggagaagatgttgctccaattgagcacattgcaagtatgagaagaaactatttcacagcggaagtgtctcat---tgcagggctactgaatacatagtgaagggagtgtatataaatacagccctattgaatgcatcctgtgcagccatggatgacttccaattgattccaatgataagcaagtgcagaaccaaagaaggaagacggaagacaaatctgtatggattcattataaaaggaaggtcccatttgaggaatgacaccgatgtggtaaactttgtgagcatggaattctctcttactgacccgaggctggaaccacacaagtgggtaaagtactgtgttcttgaaataggagacatgctcttacgaacggcaataggccaagtgtcaagacccatgttcttgtatgtgagaaccaatgggacttccaagattaagatgaaatggggcatggagatgaggcgatgccttcttcaatcccttcaacaaattgagagcatgattgaagccgagtcttctgtcaaagagaaagacatgaccaaagagttctttgagaccaaatcagaaacgtggccaattggggaatcacctaagggggtggaggaaagctccattgggaaggtgtgcagaacactactagcaaaatctgtcttcaacagcctatatgcatctccacaacttgaggggttttcagctgaatcaagaaaattgcttctcattgttcaggcacttagggacaacctggaacctgggaccttcgatcttggggggctatatgacgcaattgaggagtgcctgattaatgatccctgggttttgcttaatgcatcttggttcaactccttcctcacacatgcactgaaatag
>gi|760240846|gb|KP732546.1|_Influenza_A_virus_(A/chicken/TongHai/302/2014(H5N1))_segment_3_polymerase_PA_(PA)_and_PA-X_protein_(PA-X)_genes_complete_cds
atggaagactttgtgcgacaatgcttcaatccaatgatcgtcgagcttgcggaaaagacaatgaaagaatatggggaaagtccgaaaatcgagacgaacaaatttgccgcaatatgcacacacctagaagtctgcttcatgtattcggacttccactttatagatgaacgaggcgaatcaataattgcagaatctggcgatccgaatgcattattgaaacaccgatttgagataattgaagggagggaccgaacaatggcttggacagtggtaaatagtatctgcaacaccacaggggtcgataagcctaaattcctcccagatttgtatgactacaaagagaaccgattcattgaaattggagtgacacggagggaagttcacatatactacctagaaaaagcaaataagataaaatcagagaggacacacattcacatattctcattcactggagaggaaatggccaccaaagctgactatactcttgatgaggagagcagagcaagaattaaaaccaggctgttcactataagacaagaaatggccagtaggggtctatgggattcctttcgtcaatccgagagaggcgaagagacaattgaagaaaggtttgaaatcacaggaaccatgcgcaggcttgctgaccaaagtctcccaccgaacttctccagccttgaaaattttagagcctatgtggatggattcgaaccgaacggctgcattgagggcaagctttctcaaatgtcaaaggaagtgaacgccaggattgaaccatttatgaagacaacaccacgccctctcagactacctgaggggcctccctgctcccagcggtcgaagttcttactgatggatgcccttaaattaagcattgaagatccgagccatgagggggaaggtataccactatatgatgcaatcaaatgcgtgaagacatttttcggctggaaagagcccaacatcgtaaaaccacatgacaagggcataaatcccaattacctcctggcttggaaacaggtgctggcagaactccaagacattgaaaatgaagataaaatcccaaagacaaagaacatgaagaaaacaagccaattaaagtgggcacttggtgagaatatggcaccggaaaaggtagactttgaggactgcaaagatgttagtgatctaaagcagtatgacagtgatgaaccagagcctagatcattatcaagctgggttcagagcgaattcaacaaggcatgcgaattgacagattcgagttggattgaacttgatgaaataggagaagatgttgctccaattgagcacattgcaagtatgagaagaaactatttcacagcagaagtgtctcat---tgcagggctactgaatacataatgaggggagtgtatataaatacagccctattgaatgcatcctgtgcagccatggatgacttccaattgattccaatgataagcaagtgcagaaccaaagaaggaagacggaagacaaatctgtatggattcattataaaaggaaggtcccatttgaggaatgacaccgatgtggtaaactttgtgagcatggaattctctcttactgacccgaggctggaaccacacaagtgggtaaagtactgtgttcttgaaataggagacatgctcttacgaacggcaataggccaagtgtcaagacccatgttcttgtatgtgagaaccaatgggacttccaagattaagatgaaatggggcatggagatgaggcgatgccttcttcaatcccttcaacaaattgagagcatgattgaagccgagtcttccgtcaaagagaaagacatgaccaaagaattctttgagaccaaatcagaaacgtggccaattggggaatcacctaagggggtggaggaaagctccattgggaaggtgtgcagaacactactagcaaaatctgtcttcaacagcctatatgcatctccacaacttgaggggttttcagctgaatcaagaaaattgcttctcattgttcaggcacttagggacaacctggaacctgggaccttcgatcttggggggctatatgacgcaattgaggagtgcctgattaatgatccctgggttttgcttaatgcatcttggttcaactccttcctcacacatgcactgaaatag
>gi|745628916|gb|KP285028.1|_Influenza_A_virus_(A/chicken/Dongguan/4259/2013(H5N6))_segment_3_polymerase_PA_(PA)_and_PA-X_protein_(PA-X)_genes_complete_cds
atggaggactttgtgcgacaatgcttcaatccaatgatcgtcgagcttgcagaaaagacaatgaaagaatatggggaaagtccgaaaatcgagacgaacaaatttgccgcaatatgcacacacctagaagtctgcttcatgtattcggacttccactttatagatgaacgaggcgaatcaataattgcagagtctggcgatccgaatgcattattgaaacaccgatttgagataattgaagggagggaccgaacaatggcttggacagtggtaaatagtatctgcaacaccacaggggtcgataagcctaaattcctcccagatttgtatgactacaaagagaaccgattcattgaaattggagtgacacggagggaagttcacatatactacctagaaaaagcaaataagataaaatcagagaggacacacattcacatattctcattcactggggaggaaatggccaccaaagctgactatactcttgatgaggagagcagagcaagaattaaaacccggctgttcactataagacaagaaatggccagtaggggtctatgggattcctttcgtcaatccgagagaggcgaagagacaattgaagaaaggtttgaaatcacaggaaccatgcgcaggcttgctgaccaaagtctcccaccgaacttctccagccttgaaaattttagagcctatgtggatggattcgaaccgaacggctgcattgagggcaagctttctcaaatgtcaaaggaagtgaacgccagaattgagccatttatgaagacaacaccacgccctctcagactacctgatggccctccctgctcccagcggtcgaagttcttactgatggatgcccttaaattaagcattgaagatccgagccatgagggggaaggtataccactatatgatgcaatcaaatgcatgaagacatttttcggctggaaagagcccaacatcgtaaaaccacataacaagggcataaatcccaattacctcctggcttggaagcaggtgctggcagaactccaagacattgaaaatgaagataaaatcccaaaaacaaagaacatgaagaaaacaagccaattaaagtgggcacttggtgagaatatggcacctgaaaaagtagactttgaggactgcaaagatgttagtgatctaaagcagtatgacagtgatgaaccagagcctagatcgttatcaagctgggttcagagcgaattcaacaaggcatgcgaattgacagattcgagttggattgaacttgatgaaataggagaagatgttgctccaattgagcacattgcaagtatgagaagaaactatttcacagcggaagtgtctcat---tgcagggctactgaatacataatgaagggagtgtatataaatacagccctattgaatgcatcctgtgcagccatggatgacttccaattgattccaatgataagcaagtgcagaaccaaagaaggaagacggaagacaaatctgtatggattcattataaaaggaaggtcccatttgaggaatgacaccgatgtggtaaactttgtgagcatggaattctctcttactgacccgaggctggaaccacacaagtgggtaaagtactgtgttcttgaaataggagacatgctcttacgaacggcaataggccaagtgtcaagacccatgttcttgtatgtgagaaccaatgggacttccaagattaagatgaaatggggcatggagatgaggcgatgccttcttcaatcccttcaacaaattgagagcatgattgaagccgagtcttctgtcaaagagaaagacatgaccaaagagttctttgagaccaaatcagaaacgtggccaattggggaatcacctaagggggtggaggaaagctccattgggaaggtgtgcagaacactactagcaaaatctgtcttcaacagcctatatgcatctccacaacttgaggggttttcagctgaatcaagaaaattgcttctcattgttcaggcacttagggacaacctggaacctgggaccttcgatcttggggggctatatgacgcaattgaggagtgcctgattaatgatccctgggttttgcttaatgcatcttggttcaactccttcctcacacatgcactgaaatag
>gi|745628821|gb|KP284988.1|_Influenza_A_virus_(A/chicken/Shenzhen/2396/2013(H5N6))_segment_3_polymerase_PA_(PA)_and_PA-X_protein_(PA-X)_genes_complete_cds
atggaggactttgtgcgacaatgcttcaatccaatgatcgtcgagcttgcggaaaagacaatgaaagaatatggggaaagtccgaaaatcgagacgaacaaattagccgcaatatgcacacacctagaagtctgcttcatgtattcggacttccactttatagatgaacgaggcgaatcaataattgcagagtctggcgatccgaatgcattattgaaacaccgatttgagataattgaagggagggaccgaacaatggcttggacagtggtaaatagtatctgcaacaccacaggggtcgataagcctaaattcctcccagatttgtatgactacaaagagaaccgattcattgaaattggagtgacacggagggaagttcacatatactacctagaaaaagcaaataagataaaatcagagaggacacacattcacatattctcattcactggagaggaaatggccaccaaagctgactatactcttgatgaggagagcagagcaagaattaaaacccggctgttcactataagacaagaaatggccagtaggggtctatgggattcctttcgtcaatccgagagaggcgaagagacaattgaagaaaggtttgaaatcacaggaaccatgcgcaggcttgctgaccaaagtctcccaccgaacttctccagccttgaaaattttagagcctatgtggatggattcgaaccgaacggctgcattgagggcaagctttctcaaatgtcaaaggaagtgaacgccagaattgagccatttatgaagataacaccacgccctctcagactacctgatgggcctccctgctcccagcggtcgaagttcttactgatggatgcccttaaattaagcattgaagatccgagccatgagggggaaggtataccactatatgatgcaatcaaatgcatgaagacatttttcggctggaaagagcccaacatcgtaaaaccacatgacaagggcataaatcccaattacctcctggcttggaaacaggtgctggcagaactccaagacattgaaaatgaagataaaatcccaaaaacaaagaacatgaagaaaacaagccaattaaagtgggcacttggtgagaatatggcacctgaaaaagtagactttgaggactgcaaagatgttagtgatctaaagcagtatgacagtgatgaaccagagcctagatcgttatcaagctgggttcagagcgaattcaacaaggcatgcgaattgacagattcgagttggattgaacttgatgaaataggagaagatgttgctccaattgagcacattgcaagtatgagaagaaactatttcacagcggaagtgtctcat---tgcagggctactgaatacataatgaagggagtgtatataaatacagccctattgaatgcatcctgtgcagccatggatgacttccaattgattccaatgataagcaagtgcagaaccaaagaaggaagacggaagacaaatctgtatggattcattataaaaggaaggtcccatttgaggaatgacaccgatgtggtaaactttgtgagcatggaattctctcttactgacccgaggctggaaccacacaagtgggtaaagtactgtgttcttgaaataggagacatgctcttacgaacggcaataggccaagtgtcaagacccatgttcttgtatgtgagaaccaatgggacttccaagattaagatgaaatggggcatggagatgaggcgatgccttcttcaatcccttcaacaaattgagagcatgattgaagccgagtcttctgtcaaagagaaagacatgaccaaagagttctttgagaccaaatcagaaacgtggccaattggggaatcacctaagggggtggaggaaagctccattgggaaggtgtgcagaacactactagcaaaatctgtcttcaacagcctatatgcatctccacaacttgaggggctttcagctgaatcaagaaaattgcttctcattgttcaggcacttagggacaacctggaacctgggaccttcgatcttggggggctatatgacgcaattgaggagtgcctgattaatgatccctgggttttgcttaatgcatcttggttcaactccttcctcacacatgcactgaaatag
>gi|673249652|gb|KM251520.1|_Influenza_A_virus_(A/duck/Sichuan/NCXN11/2014(H5N1))_segment_3_polymerase_PA_(PA)_and_PA-X_protein_(PA-X)_genes_complete_cds
atggaagactttgtgcgacaatgcttcaatccaatgatcgtcgagcttgcggaaaagacaatgaaagaatatggggaaagcccgaaaatcgagacgaacaaatttgccgcaatatgcacacacctagaagtctgcttcatgtattcggacttccactttatagatgaacgaggcgaatcaataattgcagaatctggcgatccgaatgcattattgaaacaccgatttgagataattgaagggagggaccgaacaatggcttggacagtggtaaatagtatctgcaacaccacaggggtcgataagcctaaattcctcccagatttgtatgactacaaagagaaccgattcattgaaattggagtgacacggagggaagttcacatatactacctagaaaaagcaaataagataaaatcagagaggacacacattcacatattctcattcactggagaggaaatggccaccaaagctgactatactcttgatgaggagagcagagcaagaattaaaaccaggctgttcactataagacaagaaatggccagtaggggtctatgggattcctttcgtcaatccgagagaggcgaagagacaattgaagaaaggtttgaaatcacaggaaccatgcgcaggcttgctgaccaaagtctcccaccgaacttctccagccttgaaaattttagagcctatgtggatggattcgaaccgaacggctgcattgagggcaagctttctcaaatgtcgaaggaagtgaacgccagaattgagccatttatgaagacaacaccacgccctctcagactacctgaggggcctccctgctcccagcggtcgaagttcttactgatggatgcccttaaattaagcattgaagatccgagccatgagggggaaggtataccactatatgatgcaatcaaatgcatgaagacatttttcggctggaaagagcccaacatcgtaaaaccacatgacaagggcataaatcccaattatctcctggcttggaagcaggtgctggcagaactccaagacattgaaaatgaagataaaatcccaaaaacaaagaacatgaagaaaacaagccaattaaaatgggcacttggtgagaatatggcaccagaaaaagtagactttgaggactgcaaagatgttagtgatctaaagcagtatgacagtgatgaaccagagcctagatcattatcaagctgggttcagagcgaattcaacaaggcatgcgaattgacagattcgagttggattgaacttgatgaaataggggaagatgttgctccaattgagcacattgcaagtatgagaagaaactatttcacagcagaagtgtctcat---tgcagggctactgaatacataatgaagggagtgtatataaatacagccctattgaatgcatcctgtgcagccatggatgacttccaattgattccaatgataagcaagtgcagaaccaaagaaggaagacggaagacaaatctgtatggattcattataaaaggaaggtcccatttgaggaatggcaccgatgtggtaaactttgtgagcatggaattctctcttactgacccgaggctggaaccacacaagtgggtaaagtactgtgttcttgaaataggagacatgctcttacgaacggcaataggccaagtgtcaagacccatgttcttgtatgtgagaaccaatgggacttccaagattaagatgaaatggggcatggagatgaggcgatgccttcttcaatcccttcaacaaattgagagcatgattgaagccgagtcttctgtcaaagagaaagacatgaccaaagaattctttgagaccaaatcagaaacgtggccaattggggaatcacctaagggggtggaggaaagctccattgggaaggtgtgcagaacactgctagcaaaatctgtcttcaacagcctatatgcatctccacaacttgaggggttttcagctgaatcaagaaaattgcttctcattgttcaggcacttagggacaacctggaacctgggaccttcgatcttgaggggctatatgacgcaattgaggagtgcctgattaatgatccctgggttttgcttaatgcatcttggttcaactccttcctcacacatgcactgaaatag
>gi|730044085|gb|KP097870.1|_Influenza_A_virus_(A/duck/Vietnam/NCVD-KA25/2011(H5N1))_segment_3_polymerase_PA_(PA)_and_PA-X_protein_(PA-X)_genes_complete_cds
atggaagactttgtgcgacaatgcttcaatccaatgatcgtcgagcttgcggaaaagacaatgaaagaatatggggaaagtccgaaaatcgaaacgaacaaattcgccgcaatatgcacacacctagaagtctgcttcatgtattcggacttccactttatagatgaacgaggcggatcaataattgcagaatctggcgatccgaatgcattattgaaacaccgatttgagataattgaagggagagaccgaacaatggcttggacagtggtaaatagtatctgcaacaccacaggggtcgataagcctaaattcctcccagatttgtatgactacaaagagaaccgattcattgaaattggagtgacacggagggaagttcacatatactacctagaaaaagcaaataagataaaatcagagaggacacacattcacatattctcattcactggagaggaaatggccaccaaagctgactatactcttgatgaggagagcagagcaagaattaaaaccaggctgttcactataagacaagaaatggccagtaggggtctgtgggattcctttcgtcaatccgagagaggcgaagagacaattgaagaaaggtttgaaatcacaggaaccatgcgcaggcttgctgaccaaagtctcccaccgaacttctccagccttgaaaattttagagcctatgtggatggattcgaaccgaacggctgcattgagggcaagctttctcaaatgtcaaaggaagtgaatgccagaattgagccatttatgaagacaacaccacgccctctcagactacctgaggggcctccctgctcccagcggtcgaagttcttactgatggatgcccttaaattaagcatcgaagatccaagccatgagggggaaggtataccactatatgatgcaatcaaatgcatgaagacatttttcggctggaaagagcccaacatcgtaaaaccacatgaaaagggcataaatcccaattacctcctggcttggaagcaggtgctggcagaactccaagacattgaaaatgaagataaaatcccaaaaacaaagaacatgaagaaaacaagccaattaaagtgggcacttggtgagaatatggcacctgaaaaagtagactttgaggactgcaaagatgttggcgatctaaaacagtatgacagtgatgaaccagagcctagatcattatcaagctggattcagagcgaattcaacaaagcatgcgaattgacagattcgagttggattgaacttgatgaaataggagaagatgttgctccaattgagcacattgcaagtatgagaagaaactatttcacagcggaagtgtctcat---tgcagggctactgaatacataatgaagggtgtgtatataaatacagccctattgaatgcatcctgtgcagccatggatgacttccaattgattccaatgataagcaagtgcagaaccaaagaaggaagacggaagacaaatctgtatggattcattataaaaggaaggtcccatttgaggaacgacaccgatgtggtaaactttgtgagcatggaattctctcttactgacccgaggctggaaccacacaagtgggtaaagtactgtgttcttgaaataggagacatgctcttacgaacggcaataggccaagtgtcaagacccatgttcctgtatgtgagaaccaatgggacttccaagattaagatgaaatggggcatggagatgaggcgatgccttcttcaatcccttcaacaaattgagagcatgattgaagccgagtcttctgtcaaagagaaagacatgaccaaagaattctttgaaaccaaatcagaaacgtggccaattggggaatcacctaaaggggtggaggaaagctccattggaaaggtgtgcagaacactactagcaaaatctgtattcaacagcctatatgcatctccacaacttgaggggttttcagctgaatcaagaaaattgcttctcattgttcaggcacttagggacaacctggaacctggaaccttcgatcttggggggctatatggagcaattgaggagtgcctgattaatgatccttgggttttgcttaatgcatcttggttcaactccttcctcacacatgcactgaaatag
>gi|673245652|gb|KM234873.1|_Influenza_A_virus_(A/chicken/Jiangxi/JXA132321/2013(H5))_segment_3_polymerase_PA_(PA)_and_PA-X_protein_(PA-X)_genes_complete_cds
atggaggactttgtgcgacaatgcttcaatccaatgatcgtcgagcttgcggaaaagacaatgaaagaatatggggaaagtccgaaaatcgagacgaacaaatttgccgcaatatgcacacacctagaagtctgcttcatgtattcggacttccactttatagatgaacgaggcgaatcaataattgcagagtctggcgatccgaatgcattattgaaacaccgatttgagataattgaagggagggaccgaacaatggcttggacagtggtaaatagtatctgcaacaccacaggggtcgataagcctaaattcctcccagatttgtatgactacaaagagaaccgattcattgaaattggagtgacacggagggaagttcacatatactacctagaaaaagcaaataagataaaatcagagaggacacacattcacatattctcattcactggagaggaaatggccaccaaagctgactatactcttgatgaggagagcagagcaagaattaaaacccggctgttcactataagacaagaaatggccagtaggggtctatgggattcctttcgtcaatccgagagaggcgaagagacaattgaagaaaggtttgaaatcacaggaaccatgcgcaggcttgctgaccaaagtctcccaccgaacttctccagccttgaaaattttagagcctatgtggatggattcgaaccgaacggctgcattgagggcaagctttctcaaatgtcaaaggaagtgaacgccagaattgagccatttatgaagacaacaccacgccctctcagactacctgatgggcctccctgctcacagcggtcgaagttcttactgatggatgcccttaaattaagcattgaagatccgagccatgagggggaaggtataccactatatgatgcaatcaaatgcatgaagacatttttcggctggaaagagcccaacatcgtaaaaccacatgacaagggcataaatcccaattacctcctggcttggaaacaggtgctggcagaactccaagacattgaaaatgaagataaaatcccaaaaacaaagaacatgaagaaaacaagccaattaaagtgggcacttggtgagaatatggcacctgaaaaagtagactttgaggactgcaaagatgttagtgatctaaagcagtatgacagtgatgaaccagagcttagatcgttatcaagctgggttcagagcgaattcaacaaggcatgcgaattgacagattcgagttggattgaacttgatgaaataggagaagatgttgctccaattgagcacattgcaagtatgagaagaaactatttcacagcggaagtgtctcat---tgcagggctactgaatacataatgaagggagtgtatataaatacagccctattgaatgcatcctgtgcagccatggatgacttccaattgattccaatgataagcaagtgcagaaccaaagaaggaagacggaagacaaatctgtatggattcattataaaaggaaggtcccatttgaggaatgacaccgatgtggtaaactttgtgagcatggaattctctcttactgacccgaggctggaaccacacaagtgggtaaagtactgtgttcttgaaataggagacatgctcttacgaacggcaataggccaagtgtcaagacccatgtttttgtatgtgagaaccaatgggacttccaagattaagatgaaatggggcatggagatgaggcgatgccttcttcaatcccttcaacaaattgagagcatgattgaagccgagtcttctgtcaaagagaaagacatgaccaaagagttctttgagaccaaatcagaaacgtggccaattggggaatcacctaagggggtggaggaaagctccattgggaaggtgtgcagaacactactagcaaaatctgtcttcaacagcctatatgcatctccacaacttgaggggttttcagctgaatcaagaaaattgcttctcattgttcaggcacttagggacaacctggaacctgggaccttcgatcttggggggctatatgacgcaattgaggagtgcctgattaatgatccctgggttttgcttaatgcatcttggttcaactccttcctcacacatgcactgaaatag
>gi|641738860|gb|KJ801493.1|_Influenza_A_virus_(A/chicken/Fujian/FZ02/2011(H9N2))_segment_3_polymerase_PA_(PA)_gene_complete_cds
atggaagactttgtgcgacaatgcttcaatccaatgatcgtcgagcttgcggaaaagacaatgaaagaatatggggaaagtccgaaaatcgaaacgaacaaattcgccgcaatatgcacacacctagaagtctgcttcatgtattcggacttccactttatagatgaacgaggcgaatcaataattgcagaatctggcgatccgaatgcattattgaaacaccgatttgagataattgaagggagagaccgaacaatggcttggacagtagtaaatagtatctgcaacaccacaggggttgataagcctaaattcctcccagatttgtatgactacaaagagaaccgattcattgaaattggagtgacacggagggaagttcacatatactacctagaaaaagcaaataaaataaaatcagagaggacacacattcacatattctcattcactggagaggaaatggccaccaaagctgactatactcttgatgaggagagcagagcaagaattaaaaccaggctgttcactataagacaagaaatggccagtaggggtctatgggattcctttcgtcaatccgagagaggcgaagagacaattgaagaaaggtttgaaatcacaggaaccatgcgcaggcttgctgaccaaagtctcccaccgaacttctccagccttgaaaattttagagcctatgtggatggattcgaaccgaacggctgcattgagggcaagctttctcaaatgtcaaaggaagtaacggccagaattgagccatttatgaagacaacaccacgccctctcagactacctgaggggcctccctgctcccagcggtcgaagttcttactgatggatgcccttaaattaagcatcgaagatccaagccatgagggggaaggtataccactatatgatgcaatcaaatgcatgaagacatttttcggctggaaagagcccaacatcgtaaaaccacatgaaaagggcataaatcccaattatctcctggcttggaagcaggtgctggcagaactccaagacattgaaaatgaagataaaatcccaaaaacaaagaacatgaagaaaacaagccaattaaagtgggcacttggtgagaatatggcacctgaaaaagtagactttgaggactgcaaagatgttagcgatctaaaacagtatgacagtgatgaaccagagcctagatcattatcaagctggattcagagcgaattcaacaaagcatgcgaattgacagattcgagttggattgaacttgatgaaataggagaagatgttgctccaattgagcacattgcaagtatgagaagaaactatttcacagcggaagtgtctcat---tgcagggctactgaatacataatgaagggtgtgtatataaatacagccctattgaatgcatcctgtgcagccatggatgacttccaattgattccaatgataagcaagtgcagaaccaaagaaggaagacggaagacaaatctgtatggattcattataaaaggaaggtcccatttgaggaacgacaccgatgtggtaaactttgtgagcatggaattctctcttactgacccgaggctggaaccacacaagtgggtaaagtactgtgttcttgaaataggagacatgctcttacgaacggcaataggccaagtgtcaagacccatgttcctgtatgtgagaaccaatgggacttccaagattaagatgaaatggggcatggagatgaggcgatgccttcttcaatcccttcaacaaattgagagcatgattgaagccgagtcttctgtcaaagagaaagacatgaccaaagaattctttgaaaccaaatcagaaacgtggccaattggggaatcacctaaaggggtggaggaaagctccattggaaaggtgtgcagaacactactagcaaaatctgtattcaacagcctatatgcatctccacaacttgaggggttttcagctgaatcaagaaaattgcttctcattgttcaggcacttagggacaacctggaacctggaaccttcgatcttggggggctatatgaagcaattgaggagtgcctgattaatgatccttgggttttgcttaatgcatcttggttcaactccttcctcacacatgcactgaaatag
>gi|745629673|gb|KP285332.1|_Influenza_A_virus_(A/goose/Shantou/1806/2014(H5N6))_segment_3_polymerase_PA_(PA)_and_PA-X_protein_(PA-X)_genes_complete_cds
atggaggactttgtgcgacaatgcttcaatccaatgatcgtcgagcttgcggaaaagacaatgaaagaatatggggaaagtccgaaaatcgagacgaacaaatttgccgcaatatgcacacacctagaagtctgcttcatgtattcggacttccactttatagatgaacgaggcgaatcaataattgcagagtctggcgatccgaatgcattattgaaacaccgatttgagataattgaagggagggaccgaacaatggcttggacagtggtaaatagtatctgcaacaccacaggggtcgataagcctaaattcctcccagatttgtatgactacaaagagaaccgattcattgaaattggagtgacacggagggaagttcacatatactacctagaaaaagcaaataagataaaatcagagaggacacacattcacatattctcattcactggagaggaaatggccaccaaagctgactatactcttgatgaggagagcagagcaagaattaaaacccggctgttcactataagacaagaaatggccagtaggggtctatgggattcctttcgtcaatccgagagaggcgaagagacaattgaagaaaggtttgaaatcacaggaaccatgcgcaggcttgctgaccaaagtctcccaccgaacttctccagccttgaaaattttagagcctatgtggatggattcgaaccgaacggctgcattgagggcaagctttctcaaatgtcaaaggaagtgaacgccagaattaagccatttatgaagacaacaccacgccctctcagactacctgatgggcctccctgctcccagcggtcgaagttcttactgatggatgcccttaaattaagcattgaagatccgagccatgagggggaaggtataccactatatgatgcaatcaaatgcatgaagacatttttcggctggaaagagcccaacatcgtaaaaccacatgacaagggcataaatcccaattacctcctggcttggaagcaggtgctggcagaactccaagacattgaaaatgaagataaaatcccaaaaacaaagaacatgaagaaaacaagccaattaaagtgggcacttggtgagaatatggcacctgaaaaagtagactttgaggactgcaaagatgttagtgatctaaagcagtatgacagtgatgaaccagagcctagatcgttatcaagctgggttcagagcgaattcaacaaggcatgcgaattgacagattcgagttggattgaacttgatgaaataggagaagatgttgctccaattgagcacattgcaagtatgagaagaaactatttcacagcggaagtgtctcat---tgcagggctactgaatacataatgaagggagtgtatataaatacagccctattgaatgcatcctgtgcagccatggatgacttccaattgattccaatgataagcaagtgcagaaccaaagaaggaagacggaagacaaatctgtatggattcattataaaaggaaggtcccatttgaggaatgacaccgatgtggtaaactttgtgagcatggaattctctcttactgacccgaggctggaaccacacaagtgggtaaagtactgtgttcttgaaataggagacatgctcttgcgaacggcaataggccaagtgtcaagaccaatgttcttgtatgtgagaaccaatgggacttccaagattaagatgaaatggggcatggagatgaggcgatgccttcttcaatcccttcaacaaattgagagcatgattgaagccgagtcttctgtcaaagagaaagacatgaccaaagagttctttgagaccaaatcagaagcgtggccaattggggaatcacctaagggggtggaggaaagctccattgggaaggtgtgcagaacactactagcaaaatctgtcttcaacagcctatatgcatctccacaacttgaggggttttcagctgaatcaagaaaattgcttctcattgttcaggcacttagggacaacctgaaacctgggaccttcgatcttggggggctatatgacgcaattgaggagtgcctgattaatgatccctgggttttgcttaatgcatcttggttcaactccttcctcacacatgcactgaaatag
>gi|662490864|gb|KM027998.1|_Influenza_A_virus_(A/swine/Guangxi/592/2011(H5N1))_segment_3_polymerase_PA_(PA)_and_PA-X_protein_(PA-X)_genes_complete_cds
atggaagactgtgtgcgacaatgcttcaatccaatgatcgtcgagcttgcggaaaagacaatgaaagaatatggggaaagtccgaaaatcgaaacgaacaaattcgccgcaatatgcacacacctagaagtctgcttcatgtattcggacttccactttatagatgaacgaggcgaatcaataattgcagaatctggcgatccgaatgcattattgaaacaccgatttgagataattgaagggagagaccgaacaatggcttggacagtggtgaatagtatctgcaacaccacaggggtcgataagcctaaattcctcccagatttgtatgactacaaagagaaccgattcattgaaattggagtgacacggagggaagttcacatatactacctagaaaaagcaaataagataaaatcagagaggacacacattcacatattctcattcactggagaggaaatggccaccaaagctgactatactcttgatgaggagagcagagcaagaattaaaaccaggctgttcactataagacaagaaatggccagtaggggcctatgggattcctttcgtcaatccgagagaggcgaagagacaattgaagaaaggtttgaaatcacaggaaccatgcgcaggcttgctgaccaaagtctcccaccgaacttctccagccttgaaaattttagagcctatgtggatggattcgaaccgaacggctgcattgagggcaagctttctcaaatgtcaaaggaagtgaacgccagaattgagccatttatgaagacaacaccacgccctctcagactacctgaggggcctccctgctcccagcggtcgaagttcttactgatggatgcccttaaattaagcatcgaagatccaagccatgagggggaaggtataccactatatgatgcaatcaaatgcatgaagacatttttcggctggaaagagcccaacatcgtaaaaccacatggaaagggcataaatcccaattacctcctggcttggaagcaggtgctggcagaactccaagacattgaaaatgaagataaaatcccaaaaacaaagaacatgaagaaaacaagccaattaaagtgggcacttggtgagaatatggcacctgaaaaagtagactttgaggactgcaaagatgttagcgatctaaaacagtatgacagtgatgaaccagagcctagatcattatcaagctggattcagagcgaattcaacaaagcatgcgaattgacagattcgagttggattgaacttgatgaaataggagaagatgttgctccaattgagcacattgcaagtatgagaagaaactatttcacagcggaagtgtctcat---tgcagggctacggaatacatgatgaagggtgtgtatataaatacagccctattgaatgcatcctgtgcagccatggatgacttccaattgattccaatgataagcaagtgcagaaccaaagaaggaagacggaagacaaatctgtatggattcattataaaaggaaggtcccatttgaggaacgacaccgatgtggtaaactttgtgagcatggaattctctcttactgacccgaggctggaaccacacaagtgggtaaagtactgtgttcttgaaataggagacatgctcttacgaacggcaataggccaagtgtcaagacccatgttcctgtatgtgagaaccaatgggacttccaagattaagatgaaatggggcatggagatgaggcgatgccttcttcaatcccttcaacaaattgagagcatgattgaagccgagtcttctgtcaaagagaaagacatgaccaaagaattctttgaaaccaaatcagaaacgtggccaattggggaatcacctaaaggggtggaggaaagctccattggaaaggtgtgcagaacactactagcaaaatctgtattcaacagcctatatgcatctccacaacttgaggggttttcagctgaatcaagaaaattgcttctcattgttcaggcacttagggacaacctggaacctggaaccttcgatcttggggggctatatgaagcaattgaggagtgcctgattaatgatccttgggttttgcttaatgcatcttggttcaactccttcctcacacatgcactgaaatag
>gi|639126635|gb|KJ754144.1|_Influenza_A_virus_(A/duck/Guangdong/GD01/2014(H5N6))_segment_3_polymerase_PA_(PA)_gene_complete_cds
atggaggactttgtgcgacaatgcttcaatccaatgatcgtcgagcttgcggaaaggacaatgaaagaatatggggaaagtccgaaaatcgagacgaacaaatttgccgcaatatgcacacacctagaagtctgcttcatgtattcggacttccactttatagatgaacgaggcgaatcgataattgcagaatctggcgatccgaatgcattattgaaacaccgatttgagataattgaagggagggaccgaacaatggcttggacagtggtaaatagtatctgcaacaccacaggggtcgataagcctaaattcctcccagatttgtatgactacaaagagaaccgattcattgaaattggagtaacacggagggaagttcacatatactacctagaaaaagcaaataagataaaatcagagaggacacatattcacatattctcattcactggagaggaaatggccaccaaagctgattatactcttgatgaggagagcagagcaagaattaaaacccggctgttcactataagacaagaaatggccagtaggggtctatgggattcctttcgtcaatccgagagaggcgaagagacaattgaagaaaggtttgaaatcacaggaaccatgcgcaggcttgctgaccaaagtctcccaccgaacttctccagccttgaaaattttagagcctatgtggatggattcgaaccgaacggctgcattgagggcaagctttctcaaatgtcaaaggaagtgaacgccagaattgagccatttatgaagacaacaccacgccctctcagactacctgatgggcctccctgctcccagcggtcgaagttcttactgatggatgcccttaaattaagcattgaagatccgagccatgagggggaaggtataccactatatgatgcaatcaaatgcatgaagacatttttcggctggaaagagcccaacatcgtaaaaccacatgacaagggcataaatcccaattacctcctggcttggaagcaggtgctggcagaactccaagacattgaaaatgaagataaaatcccaaaaacaaagaacatgaagaaaacaagccaattaaagtgggcacttggtgagaatatggcacctgaaaaagtagactttgaggactgcaaagatgttagtgatctaaagcagtatgacagtgatgaaccagagcctagatcattatcaagctgggttcagagcgaattcaacaaggcatgcgaattgacagattcgagttggattgaacttgatgaaataggagaagatgttgctccaattgagcacattgcaagtatgagaaggaactatttcacagcggaagtgtctcat---tgcagggctactgaatacataatgaagggagtgtatattaatacagccctattgaatgcatcctgtgcagccatggatgacttccaattgattccaatgataagcaagtgcagaaccaaagaaggaagacggaagacaaatctgtatggattcattataaaaggaaggtcccatttgaggaatgacaccgatgtagtaaactttgtgagcatggaattctctcttactgacccgaggctggaaccacacaagtgggtaaagtactgtgttcttgaaataggagacatgctcttacgaacggcaataggccaagtgtcaagacccatgttcttgtatgtgagaaccaatgggacttccaagattaagatgaaatggggcatggagatgaggcgatgccttcttcaatcccttcaacaaattgagagcatgattgaagccgagtcttctgtcaaagagaaagacatgaccaaagaattctttgagaccaaatcagaaacgtggccaattggggaatcacctaagggggtggaggaaagctccattgggaaggtgtgcagaacactactagcaaaatctgtcttcaacagcctatatgcatctccacaacttgaggggttttcagctgaatcaagaaaattgcttctcattgttcaggcacttagggacaacctggaacctgggaccttcgatcttggggggctatatgacgcaattgaggagtgcctgattaatgatccctgggttttgcttaatgcatcttggttcaactccttcctcacacatgcactgaaatag
>gi|960311941|gb|KU143493.1|_Influenza_A_virus_(A/duck/Wuhan/JXYFB22/2015(H5N6))_segment_3_polymerase_PA_(PA)_and_PA-X_protein_(PA-X)_genes_complete_cds
atggaggactttgtgcgacaatgcttcaatccaatgatcgtcgagcttgcggaaaagacaatgaaagagtatggggaaagtccgaaaatcgagacgaacaaatttgccgcattatgcacacacctagaagtctgcttcatgtattcggacttccactttatagatgaacgaggcgaatcaataattgcagaatctggcgatccgaatgcattattgaaacaccgatttgagataattgaagggagggaccgaacaatggcttggacagtggtaaatagtatctgcaacaccacaggggtcgataagcctaaattcctcccagatttgtatgactacaaagagaaccgattcattgaaattggagtgacacggagggaagttcacatatactacctagaaaaagcaaataagataaagtcagagaggacacacattcacatattctcattcactggagaggaaatggccaccaaagctgactatactcttgatgaggagagcagagcaagaattaaaacccggctgttcactataagacaggaaatggccagtaggggtctatgggattcctttcgtcaatccgagagaggcgaagagacaattgaagaaaggtttgaaatcacaggaaccatgcgcaggcttgctgaccaaagtctcccaccgaacttctccagccttgaaaattttagagcctatgtggatggattcgaaccgaacggctgcattgagggcaagctttctcaaatgtcaaaggaagtgaacgccagaattgagccatttatgaagacaacaccacgccctctcagactacctgatgggcctccctgctcccagcggtcgaagttcttactgatggatgcccttaaattaagcattgaagatccgagccatgagggggaaggtataccactatatgatgcaatcaaatgcatgaagacatttttcggctggaaagagcccaacatcgtaaaaccacatgacaagggcataaatcccaattacctcctggcttggaagcaggtgctggcagaactccaagacattgaaaatgaagataaaatcccaaaaacaaagaacatgaagaaaacaagccaattaaagtgggcacttggtgagaatatggcacctgaaaaagtagactttgaggactgcaaagatgttagtgatctaaagcagtatgacagtgatgaaccagagcctagatcattatcaagctgggttcagagcgaattcaacaaggcatgcgaattgacagattcgagttggattgaacttgatgaaataggagaagatgttgctccaattgagcacattgcaagtatgagaagaaactatttcacagcggaagtgtctcat---tgcagggctactgaatacataatgaagggagtgtatataaatacggccctattgaatgcatcctgtgcagccatggatgacttccaattgattccaatgataagcaagtgcagaaccaaagaagggagacggaaaacaaatctgtatggattcattataaaaggaaggtcccatttgaggaatgacaccgatgtggtaaactttgtgagcatggaattctctcttactgacccgaggctggaaccacacaagtgggtaaagtactgtgttcttgaaataggagacatgctcttacgaacggcaataggccaagtgtcaagacccatgtttttgtatgtgagaaccaatgggacttccaagattaagatgaaatggggcatggagatgaggcgatgccttcttcaatcccttcaacaaattgagagcatgattgaagccgagtcttctgtcaaagagaaagacatgaccaaagaattctttgagaccaaatcagaaacgtggccaattggggaatcacctaagggggtggaggaaagctccattgggaaggtgtgcagaacactactagcaaaatctgtcttcaacagcctttatgcatctccacaacttgaggggttttcagctgaatcaagaaaattgcttctcattgttcaggcacttagggacaacctggaacctgggaccttcgatcttggggggctatatgacgcaattgaggagtgcctgattaatgatccctgggttttgcttaatgcatcttggttcaactccttcctcacacatgcactgaaatag
>gi|922057771|gb|KT370094.1|_Influenza_A_virus_(A/environment/Guangdong/QY197/2014(H5N6))_segment_3_polymerase_PA_(PA)_and_PA-X_protein_(PA-X)_genes_complete_cds
atggaggactttgtgcgacaatgcttcaatccaatgatcgtcgagcttgcggaaaagacaatgaaagaatatggggaaagtccgaaaatcgagacgaacaaatttgccgcaatatgcacacacctagaagtctgcttcatgtattcggacttccactttatagatgaacgaggcgaatcaataattgcagagtctggcgatccgaatgcattattgaaacaccgatttgagataattgaagggagggaccgaacaatggcttggacagtggtaaatagtatctgcaacaccacaggggtcgataagcctaaattcctcccagatttgtatgactacaaagagaaccgattcattgaaattggagtgacacggagggaagttcacgtatactacctagaaaaagcaaataagataaaatcagagaggacacacattcacatattctcattcactggagaggaaatggccaccaaagctgactatactcttgatgaggagagcagagcaagaattaagacccgactgttcactataagacaagaaatggccagtaggggtctatgggattcctttcgtcaatccgagagaggcgaagagacaattgaagaaaggtttgaaatcacaggaaccatgcgcaggcttgctgaccaaagtctcccaccgaacttctccagccttgaaaattttagagcctatgtggatggattcgaaccgaacggctgcattgagggcaagctttctcaaatgtcaaaggaagtgaacgccagaattgagccctttatgaagacaacaccacgccctctcagactacctgatgggcctccctgctcccagcggtcgaagttcttactgatggatgcccttaaattaagcattgaagatccgagccatgagggggaaggtataccactatatgatgcaatcaaatgcatgaagacatttttcggctggaaagagcccaacatcgtaaaaccacatgacaagggcataaatcccaattacctcctggcttggaagcaggtgctggcagaactccaagacattgaaaatgaagataaaatcccaaaaacaaagaacatgaagaaaacaagccaattaaagtgggcacttggtgagaatatggcacctgaaaaagtagactttgaggactgcaaagatgttagtgatctaaagcagtatgacagtgatgaaccagagcctagatcgttatcaagctgggttcagagcgaattcaacaaggcatgcgaattgacagattcgagttggattgaacttgatgaaataggagaagatgttgctccaattgagcacattgcaagtatgagaagaaactatttcacagcggaagtgtctcat---tgcagggctactgaatacataatgaagggagtgtatataaatacagccctattgaatgcatcctgtgcagccatggatgacttccaattgattccaatgataagcaagtgcagaaccaaagaaggaagacggaagacaaatctgtatggattcattataaaaggaaggtcccatttgaggaatgacaccgatgtggtaaactttgtgagcatggaattctctcttactgacccgaggctggaaccatacaagtgggtaaagtactgtgttcttgaaataggagacatgctcttacgaacggcaataggccaagtgtcaagacccatgttcttgtatgtgagaaccaatgggacttccaagattaagatgaaatggggcatggagatgaggcgatgccttcttcaatcccttcaacaaattgagagcatgattgaagccgagtcttctgtcaaagagaaagacatgaccaaagagttctttgagaccaaatcagaaacgtggccaattggggaatcacctaagggggtggaggaaagctccattgggaaggtgtgcagaacactactagcaaaatctgtcttcaacagcctatatgcttctccacaacttgaggggttttcagctgaatcaagaaaattgcttctcattgttcaggcacttagggacaacctggaacctgggaccttcgatcttggggggctatatgacgcaattgaggagtgcctgattaatgatccctgggttttgcttaatgcatcttggttcaactccttcctcacacatgcactgaaatag
>gi|922057768|gb|KT370093.1|_Influenza_A_virus_(A/environment/Guangdong/ZS356/2014(H5N6))_segment_3_polymerase_PA_(PA)_and_PA-X_protein_(PA-X)_genes_complete_cds
atggaggactttgtgcgacaatgcttcaatccaatgatcgtcgagcttgcggaaaagacaatgaaagagtatggggaaagtccgaaaatcgagacgaacaaatttgccgcaatatgcacacacctagaagtctgcttcatgtattcggacttccactttatagatgaacgaggcgaatcaataattgcagaatctggcgatccgaatgcattattgaaacaccgatttgagataattgaagggagggaccgaacaatggcttggacagtggtaaatagtatctgcaacaccacaggggtcgataagcctaaattccttccagatttgtatgactacaaagagaaccgattcattgaaattggagtgacacggagggaagttcacatatactacctagaaaaagcaaataagataaagtcagagaggacacacattcacatattctcattcactggagaggaaatggccaccaaagctgactatactcttgatgaggagagcagagcaagaattaaaacccggctgttcactataagacaggaaatggccagtaggggtctatgggattcctttcgtcaatccgagagaggcgaagagacaattgaagaaaggtttgaaatcacaggaaccatgcgcaggcttgctgaccaaagtctcccaccgaacttctccagccttgaaaattttagagcctatgtggatggattcgaaccgaacggctgcattgagggcaagctttctcaaatgtcaaaggaagtgaacgccagaattgagccatttatgaagacaacaccacgccctctcagactacctgatgggcctccctgctcccagcggtcgaagttcttactgatggatgcccttaaattaagcattgaagatccgagccatgagggggaaggtataccactatatgatgcaatcaaatgcatgaagacatttttcggctggaaagagcccaacatcgtaaaaccacatgacaagggcataaatcccaattacctcctggcttggaagcaggtgctggcagaactccaagacattgaaaatgaagataaaatcccaaaaacaaagaacatgaagaaaacaagccaattaaagtgggcacttggtgagaatatggcacctgaaaaagtagactttgaggactgcaaagatgttagtgatctaaagcagtatgacagtgatgaaccagagcctagatcattatcaagctgggttcagagcgaattcaacaaggcatgcgaattgacagattcgagttggattgaacttgatgaaataggagaagatgttgctccaattgagcacattgcaagtatgagaagaaactatttcacagcggaagtgtctcat---tgcagggctactgaatacataatgaagggagtgtatgtaaatacggccctattgaatgcatcctgtgcagccatggatgacttccaattgattccaatgataagcaagtgcagaaccaaagaaggaagacggaaaacaaatctgtatggattcattataaaaggaaggtcccatttgaggaatgacaccgatgtggtaaactttgtgagcatggaattctctcttactgacccgaggctggaaccacacaagtgggtaaagtactgtgttcttgaaataggagacatgctcttacgaacggcaataggccaagtgtcaagacccatgtttttgtatgtgagaaccaatgggacttccaagattaagatgaaatggggcatggagatgaggcgatgccttcttcaatcccttcaacaaattgagagcatgattgaagccgagtcttctgtcaaagagaaagacatgaccaaagaattctttgagaccaaatcagaaacgtggccaattggggaatcacctaagggggtggaggaaagctctattgggaaggtgtgcagaacactactagcaaaatctgtcttcaacagcctatatgcatctccacaacttgaggggttttcagctgaatcaagaaaattgcttctcattgttcaggcacttagggacaacctggaacctgggaccttcgatcttggggggctatatgacgcaattgaggagtgcctgattaatgatccctgggttttgcttaatgcatcttggttcaactccttcctcacacatgcactgaaatag
>gi|745629654|gb|KP285324.1|_Influenza_A_virus_(A/goose/Shantou/1791/2014(H5N6))_segment_3_polymerase_PA_(PA)_and_PA-X_protein_(PA-X)_genes_complete_cds
atggaggactttgtgcgacaatgcttcaatccaatgatcgtcgagcttgcggaaaagacaatgaaagaatatggggaaagtccgaaaatcgagacgaacaaatttgccgcaatatgcacacacctagaagtctgcttcatgtattcggacttccactttatagatgaacgaggcgaatcaataattgcagagtctggcgatccgaatgcattattgaaacaccgatttgagataattgaagggagggaccgaacaatggcttggacagtggtaaatagtatctgcaacaccacaggggtcgataagcctaaattcctcccagatttgtatgactacaaagagaaccgattcattgaaattggagtgacacggagggaagttcacatatactacctagaaaaagcaaataagataaaatcagagaggacacacattcacatattctcattcactggagaggaaatggccaccaaagctgactatactcttgatgaggagagcagagcaagaattaaaacccggctgttcactataagacaagaaatggccagtaggggtctatgggattcctttcgtcaatccgagagaggcgaagagacaattgaagaaaggtttgaaatcacaggaaccatgcgcaggcttgctgaccaaagtctcccaccgaacttctccagccttgaaaattttagagcctatgtggatggattcgaaccgaacggctgcattgagggcaagctttctcaaatgtcaaaggaagtgaacgccagaattaagccatttatgaagacaacaccacgccctctcagactacctgatgggcctccctgctcccagcggtcgaagttcttactgatggatgcccttaaattaagcattgaagatccgagccatgagggggaaggtataccactatatgatgcaatcaaatgcatgaagacatttttcggctggaaagagcccaacatcgtaaaaccacatgacaagggcataaatcccaattacctcctggcttggaagcaggtgctggcagaactccaagacattgaaaatgaagataaaatcccaaaaacaaagaacatgaagaaaacaagccaattaaagtgggcacttggtgagaatatggcacctgaaaaagtagactttgaggactgcaaagatgttagtgatctaaagcagtatgacagtgatgaaccagagcctagatcgttatcaagctgggttcagagcgaattcaacaaggcatgcgaattgacagattcgagttggattgaacttgatgaaataggagaagatgttgctccaattgagcacattgcaagtatgagaagaaactatttcacagcggaagtgtctcat---tgcagggctactgaatacataatgaagggagtgtatataaatacagccctattgaatgcatcctgtgcagccatggatgacttccaattgattccaatgataagcaagtgcagaaccaaagaaggaagacagaagacaaatctgtatggattcattataaaaggaaggtcccatttgaggaatgacaccgatgtggtaaactttgtgagcatggaattctctcttactgacccgaggctggaaccacacaagtgggtaaagtactgtgttcttgaaataggagacatgctcttgcgaacggcaataggccaagtgtcaagaccaatgttcttgtatgtgagaaccaatgggacttccaagattaagatgaaatggggcatggagatgaggcgatgccttcttcaatcccttcaacaaattgagagcatgattgaagccgagtcttctgtcaaagagaaagacatgaccaaagagttctttgagaccaaatcagaagcgtggccaattggggaatcacctaagggggtggaggaaagctccattgggaaggtgtgcagaacactactagcaaaatctgtcttcaacagcctatatgcatctccacaacttgaggggttttcagctgaatcaagaaaattgcttctcattgttcaggcacttagggacaacctgaaacctgggaccttcgatcttggggggctatatgacgcaattgaggagtgcctgattaatgatccctgggttttgcttaatgcatcttggttcaactccttcctcacacatgcactgaaatag
>gi|745629635|gb|KP285316.1|_Influenza_A_virus_(A/goose/Shantou/1763/2014(H5N6))_segment_3_polymerase_PA_(PA)_and_PA-X_protein_(PA-X)_genes_complete_cds
atggaggactttgtgcgacaatgcttcaatccaatgatcgtcgagcttgcggaaaagacaatgaaagaatatggggaaagtccgaaaatcgagacgaacaaatttgccgcaatatgcacacacctagaagtctgcttcatgtattcggacttccactttatagatgaacgaggcgaatcaataattgcagagtctggcgatccgaatgcattattgaaacaccgatttgagataattgaagggagggaccgaacaatggcttggacagtggtaaatagtatctgcaacaccacaggggtcgataagcctaaattcctcccagatttgtatgactacaaagagaaccgattcattgaaattggagtgacacggagggaagttcacatatactacctagaaaaagcaaataagataaaatcagagaggacacacattcacatattctcattcaccggagaggaaatggccaccaaagctgactatactcttgatgaggagagcagagcaagaattaaaacccggctgttcactataagacaagaaatggccagtaggggtctatgggattcctttcgtcaatccgagagaggcgaagagacaattgaagaaaggtttgaaatcacaggaaccatgcgcaggcttgctgaccaaagtctcccaccgaacttctccagccttgaaaattttagagcctatgtggatggattcgaaccgaacggctgcattgagggcaagctttctcaaatgtcaaaggaagtgaacgccagaattaagccatttatgaagacaacaccacgccctctcagactacctgatgggcctccctgctcccagcggtcgaagttcttactgatggatgcccttaaattaagcattgaagatccgagccatgagggggaaggtataccactatatgatgcaatcaaatgcatgaagacatttttcggctggaaagagcccaacatcgtaaaaccacatgacaagggcataaatcccaattacctcctggcttggaagcaggtgctggcagaactccaagacattgaaaatgaagataaaatcccaaaaacaaagaacatgaagaaaacaagccaattaaagtgggcacttggtgagaatatggcacctgaaaaagtagactttgaggactgcaaagatgttagtgatctaaagcagtatgacagtgatgaaccagagcctagatcgttatcaagctgggttcagagcgaattcaacaaggcatgcgaattgacagattcgagttggattgaacttgatgaaataggagaagatgttgctccaattgagcacattgcaagtatgagaagaaactatttcacagcggaagtgtctcat---tgcagggctactgaatacataatgaagggagtgtatataaatacagccctattgaatgcatcctgtgcagccatggatgacttccaattgattccaatgataagcaagtgcagaaccaaagaaggaagacggaagacaaatctgtatggattcattataaaaggaaggtcccatttgaggaatgacaccgatgtggtaaactttgtgagcatggaattctctcttactgacccgaggctggaaccacacaagtgggtaaagtactgtgttcttgaaataggagacatgctcttgcgaacggcaataggccaagtgtcaagaccaatgttcttgtatgtgagaaccaatgggacttccaagattaagatgaaatggggcatggagatgaggcgatgccttcttcaatcccttcaacaaattgagagcatgattgaagccgagtcttctgtcaaagagaaagacatgaccaaagagttctttgagaccaaatcagaagcgtggccaattggggaatcacctaagggggtggaggaaagctccattgggaaggtgtgcagaacactactagcaaaatctgtcttcaacagcctatatgcatctccacaacttgaggggttttcagctgaatcaagaaaattgcttctcattgttcaggcacttagggacaacctgaaacctgggaccttcgatcttggggggctatatgacgcaattgaggagtgcctgattaatgatccctgggttttgcttaatgcatcttggttcaactccttcctcacacatgcactgaaatag
>gi|728605739|gb|KP090446.1|_Influenza_A_virus_(A/chicken/Jiangxi/NCDZT1126/2014(H5N6))_segment_3_polymerase_PA_(PA)_and_PA-X_protein_(PA-X)_genes_complete_cds
atggaggactttgtgcgacaatgcttcaatccaatgatcatcgagcttgcggaaaagacaatgaaagagtatggggaaagtccaaaaatcgagacgaacaaatttgccgcaatatgcacacacctagaagtctgcttcatgtattcggacttccactttatagatgaacgaggcgaatcaataattgcagaatctggcgatccgaatgcattattgaaacaccgatttgagataattgaagggagggaccgaacaatggcttggacagtggtaaatagtatctgcaacaccacaggggtcgataagcctaaattcctcccagatttgtatgactacaaagagaaccgattcattgaaattggagtgacacggagggaagttcacatatactacctagaaaaagcaaataagataaagtcagagaggacacacattcacatattctcattcactggagaggaaatggccaccaaagctgactatactcttgatgaggagagcagagcaagaattaaaacccggctgttcactataagacaggaaatggccagtaggggtctatgggattcctttcgtcaatccgagagaggcgaagagacaattgaagaaaggtttgaaatcacaggaaccatgcgcaggcttgctgaccaaagtctcccaccgaacttctccagccttgaaaattttagagcctatgtggatggattcgaaccgaacggctgcattgagggcaagctttctcaaatgtcaaaggaagtgaacgccagaattgagccatttatgaagacaacaccacgccctctcagactacctgatgggcctccctgctcccagcggtcgaagttcttactgatggatgcccttaaattaagcattgaagatccgagccatgagggggaaggtataccactatatgatgcaatcaaatgcatgaagacatttttcggctggaaagagcccaacatcgtaaaaccacatgacaagggcataaatcccaattacctcctggcttggaagcaggtgctggcagaactccaagacattgaaaatgaagataaaatcccaaaaacaaagaacatgaagaaaacaagccaattaaagtgggcacttggtgagaatatggcacctgaaaaagtagactttgaggactgcaaagatgttagtgatctaaagcagtatgacagtgatgaaccagagcctagatcattatcaagctgggttcagagcgaattcaacaaggcatgcgaattgacagattcgagttggattgaacttgatgaaataggagaagatgttgctccaattgagcacattgcaagtatgagaagaaactatttcacagcggaagtgtctcat---tgcagggctactgaatacataatgaagggagtgtatataaatacggccctattgaatgcatcctgtgcagccatggatgacttccaattgattccaatgataagcaagtgcagaaccaaagaaggaagacggaaaacaaatctgtatggattcattataaaaggaaggtcccatttgaggaatgacaccgatgtggtaaactttgtgagcatggaattctctcttactgacccgaggctggaaccacacaagtgggtaaagtactgtgttcttgaaataggagacatgctcttacgaacggcaataggccaagtgtcaagacccatgtttttgtatgtgagaaccaatgggacttccaagattaagatgaaatggggcatggagatgaggcgatgccttcttcaatcccttcaacaaattgagagcatgattgaagccgagtcttctgtcaaagagaaagacatgaccaaagaattctttgagaccaaatcagaaacgtggccaattggggaatcacctaagggggtggaggaaagctctattgggaaggtgtgcagaacactactagcaaaatctgtcttcaacagcctatatgcatctccacaacttgaggggttttcagctgaatcaagaaaattgcttctcattgttcaggcacttagggacaacctggaacctgggaccttcgatcttggggggctatatgacgcaattgaggagtgcctgattaatgatccctgggttttgcttaatgcatcttggttcaactccttcctcacacatgcactgaaatag
>gi|728605687|gb|KP090438.1|_Influenza_A_virus_(A/chicken/Jiangxi/NCDZT1123/2014(H5N6))_segment_3_polymerase_PA_(PA)_and_PA-X_protein_(PA-X)_genes_complete_cds
atggaggactttgtgcgacaatgcttcaatccaatgatcgtcgagcttgcggaaaagacaatgaaagagtatggggaaagtccgaaaatcgagacgaacaaatttgccgcaatatgcacacacctagaagtctgcttcatgtattcggacttccactttatagatgaacgaggcgaatcaataattgcagaatctggcgatccgaatgcattattgaaacaccgatttgagataattgaagggagggaccgaacaatggcttggacagtggtaaatagtatctgcaacaccacaggggtcgataagcctaaattcctcccagatttgtatgactacaaagagaaccgattcattgaaattggagtgacgcggagggaagttcacatatactacctagaaaaagcaaataagataaagtcagagaggacacacattcacatattctcattcactggagaggaaatggccaccaaagctgactatactcttgatgaggagagcagagcaagaattaaaacccggctgttcactataagacaggaaatggccagtaggggtctatgggattcctttcgtcaatccgagagaggcgaagagacaattgaagaaaggtttgaaatcacaggaaccatgcgcaggcttgctgaccaaagtctcccaccgaacttctccagccttgaaaattttagagcctatgtggatggattcgaaccgaacggctgcattgagggcaagctttctcaaatgtcaaaggaagtgaacgccagaattgagccatttatgaagacaacaccacgccctctcagactacctgatgggcctccctgctcccagcggtcgaagttcttactgatggatgcccttaaattaagcattgaagatccgagccatgagggggaaggtataccactatatgatgcaatcaaatgcatgaagacatttttcggctggaaagagcccaacatcgtaaaaccacatgacaagggcataaatcccaattacctcctggcttggaagcaggtgctggcagaactccaagacattgaaaatgaagataaaatcccaaaaacaaagaacatgaagaaaacaagccaattaaagtgggcacttggtgagaatatggcacctgaaaaagtagactttgaggactgcaaagatgttagtgatctaaagcagtatgacagtgatgaaccagagcctagatcattatcaagctgggttcagagcgaattcaacaaggcatgcgaattgacagattcgagttggattgaacttgatgaaataggagaagatgttgctccaattgagcacattgcaagtatgagaagaaactatttcacagcggaagtgtctcat---tgcagggctactgaatacataataaagggagtgtatataaatacggccctattgaatgcatcctgtgcagccatggatgacttccaattgattccaatgataagcaagtgcagaaccaaagaaggaagacggaaaacaaatctgtatggattcattataaaaggaaggtcccatttgaggaatgacaccgatgtggtaaactttgtgagcatggaattctctcttactgacccgaggctggaaccacacaagtgggtaaagtactgtgttcttgaaataggagacatgctcttacgaacggcaataggccaagtgtcaagacccatgtttttgtatgtgagaaccaatgggacttccaagattaagatgaaatggggcatggagatgaggcgatgccttcttcaatcccttcaacaaattgagagcatgattgaagccgagtcttctgtcaaagagaaagacatgaccaaagaattctttgagaccaaatcagaaacgtggccaattggggaatcacctaagggggtggaggaaagctctattgggaaggtgtgcagaacactactagcaaaatctgtcttcaacagcctatatgcatctccacaacttgaggggttttcagctgaatcaagaaaattgcttctcattgttcaggcacttagggacaacctggaacctgggaccttcgatcttggggggctatatgacgcaattgaggagtgcctgattaatgatccctgggttttgcttaatgcatcttggttcaactccttcctcacacatgcactgaaatag
>gi|620599382|gb|KJ683887.1|_Influenza_A_virus_(A/chicken/Yunnan/1/2014(H5N1))_segment_3_polymerase_PA_(PA)_gene_complete_cds
atggaagactttgtgcgacagtgcttcaatccaattatcgtcgagcttgcggaaaagacaatgacagaatatggggaaagtccgaaaatcgagacgaacaaatttgccgcaatatgcacacacctagaagtctgcttcatgtattcggacttccactttatagatgaacgaggcgaatcaataattgcagaatctggcgatccgaatgcattattgaaacaccgatttgagataattgaagggagggaccgaacaatggcttggacagtggtaaatagtatctgcaacgccacgggggtcgacaagcctaaattcctcccagatttgtatgactacaaagagaaccgattcattgaaattggagtgacacggagggaagttcacatatactacctagaaaaagcaaataagataaaatcagagaggacacacattcacatattctcattcactggagaggaaatggccaccaaagctgactatactcttgatgaggagagcagagcaagaattaaaaccaggctgttcactataagacaagaaatggccagtaggggtctatgggattcctttcgtcaatccgagagaggcgaagagacaattgaagaaaggtttgaaatcacaggaaccatgcgcaggcttgctgaccaaagtctcccaccgaacttctccagccttgaaaattttagagcctatgtggatggattcgaaccgaacggctgcattgagggcaagctttctcaaatgtcaaaggaagtgaacgccaggattgaaccatttatgaagacaacaccacgccctctcagactacctgaggggcctccctgctcccagcggtcgaagttcttactgatggatgcccttaaattaagcattgaagatccgagccatgagggggaaggtataccactatatgatgcaatcaaatgcatgaagacatttttcggctggaaagagcccaacatcgtaaaaccacatgacaagggcataaatcccaattacctcctggcttggaagcaggtgctggcagaactccaagacattgaaaatgaagataaaatcccaaagacaaagaacatgaagaaaacaagccaattaaagtgggcacttggtgagaatatggcaccggaaaaggtagactttgaggactgcaaagatgttagtgatctaaagcagtatgacagtgatgaaccagagcctagatcattatcaagctgggttcagagcgaattcaacaaggcatgcgaattgacagattcgagttggattgaacttgatgaaataggagaagatgttgctccaattgagcacattgcaagtatgagaagaaactatttcacagcagaagtgtctcat---tgcagggctactgaatacataatgaagggagtgtatataaatacagccctattgaatgcatcctgtgcagccatggatgacttccaattgattccaatgataagcaagtgcagaaccaaagaaggaagacggaagacaaatctgtatggattcattataaaaggaaggtcccatttgaggaatgacaccgatgtggtaaactttgtgagcatggaattctctcttactgacccgaggctggaaccacacaagtgggtaaagtactgtgttcttgaaataggagacatgctcttacgaacggcaataggccaagtgtcaagacccatgttcttgtatgtgagaaccaatgggacttccaagattaagatgaaatggggcatggagatgaggcgatgccttcttcaatcccttcaacaaattgagagcatgattgaagccgagtcttccgtcaaagagaaagacatgaccaaagaattctttgagaccaaatcagaaacgtggccaattggggaatcacctaagggggtggaggaaagctccattgggaaggtgtgcagaacactactagcaaaatctgtcttcaacagcctatatgcatctccacaacttgaggggttttcagctgaatcaagaaaattgcttctcattgttcaggcacttagggacaacctggaacctgggaccttcgatcttggggggctatatgacgcaattgaggagtgcctgattaatgatccctgggttttgcttaatgcatcttggttcaactccttcctcacacatgcactgaaatag
>gi|954033189|gb|KU042736.1|_Influenza_A_virus_(A/chicken/Zhejiang/727026/2014(H5N6))_segment_3_polymerase_PA_(PA)_gene_complete_cds
atggaggactttgtgcgacaatgcttcaatccaatgatcgtcgagcttgcggaaaagacaatgaaagaatatggggaaagtccgaaaatcgagacgaacaaatttgccgcaatatgcacacacctagaagtctgcttcatgtattcggacttccactttatagatgaacgaggcgaatcaataattgcagagtctggcgatccgaatgcattattgaaacaccgatttgagataattgaagggagggaccgaacaatggcttggacagtggtaaatagtatctgcaacaccacaggagtcgataagcctaaattcctcccagatttgtatgactacaaagagaaccgattcattgaaattggagtgacacggagggaagttcacatatactacctagaaaaagcaaataagataaaatcagagaggacacacattcacatattctcattcactggagaggaaatggccaccaaagctgactatactcttgatgaggagagcagagcaagaattaaaacccggctgttcactataagacaagaaatggccagtaggggtctatgggattcctttcgtcaatccgagagaggcgaagagacaattgaagaaaggtttgaaatcacaggaactatgcgcaggcttgctgaccaaagtctcccaccgaacttctccagccttgaaaattttagagcctatgtggatggattcgaaccgaacggctgcattgagggcaagctttctcaaatgtcaaaggaagtgaacgccagaattgagccatttatgaagacaacaccacgccctctcagactacctgatgggcctccctgctcccagcggtcgaagttcttgctgatggatgcccttaaattaagcattgaagatccgagccatgagggggaaggtataccactatatgatgcaatcaaatgcatgaagacatttttcggctggaaagagcccaacatcgtaaaaccacatgacaagggcataaatcccaattatctcctggcttggaagcaggtgctggcagaactccaagacattgaaaatgaagataaaatcccaaaaacaaagaacatgaagaaaacaagccaattaaagtgggcacttggtgagaatatggcacctgaaaaagtagactttgaggactgcaaagatgttagtgatctaaagcagtatgacagtgatgaaccagagcctagatcgttatcaagctgggttcagagcgaattcaacaaggcatgcgaattgacagattcgagttggattgaacttgatgaaataggagaagatgttgctccaatcgagcacattgcaagtatgagaagaaactatttcacagcggaagtgtctcat---tgcagggctactgaatacataatgaagggtgtgtatataaatacagccctattgaatgcatcctgtgcagccatggatgacttccaattgattccaatgataagcaagtgcagaaccaaagaaggaagacggaagacaaatctgtatggattcattataaaaggaaggtcccatttgaggaatgacaccgatgtggtaaactttgtgagcatggaattctctcttactgacccgaggctggaaccacacaagtgggtaaagtactgtgttcttgaaataggagacatgctcttacgaacggcaataggccaagtgtcaagacccatgttcttgtatgtgagaaccaatgggacttccaagattaagatgaaatggggcatggagatgaggcgatgccttcttcaatcccttcaacaaattgagagcatgattgaagccgaatcttctgtcaaagagaaagacatgaccaaagagttctttgagaccaaatcagaaacgtggccaattggggaatcacctaagggggtggaggaaagctccattgggaaggtgtgcagaacactactagcaaaatctgtcttcaacagcctatatgcatctccacaaattgaggggttttcagctgaatcaagaaaattgcttctcattgttcaggcacttagggacaacctggaacctgggaccttcgatcttggggggctatatgacgcaattgaggagtgcctgattaatgatccctgggttttgcttaatgcatcttggttcaactccttcctcacacatgcactgaaatag
>gi|760241023|gb|KP732561.1|_Influenza_A_virus_(A/chicken/DaLi/302/2014(H5N1))_segment_3_polymerase_PA_(PA)_and_PA-X_protein_(PA-X)_genes_complete_cds
atggaagactttgtgcgacaatgcttcaatccaatgatcgtcgagcttgcggaaaagacaatgaaagaatatggggaaagtccgaaaatcgagacgaacaaatttgccgcaatatgcacacacctagaaatctgcttcatgtatccggacttccactttatagatgaacgaggcgaatcaataattgcagaatctggcgatccgaatgcattattgaaacaccgatttgagataattgaagggagggaccgaacaatggcttggacagtggtaaatagtatctgcaacaccacaggggtcgataagcctaaattcctcccagatttgtatgactacaaagagaaccgattcattgaaattggagtgacacggagggaagttcacatatactacctagaaaaagcaaataagataaaatcagagaggacacacattcacatattctcattcactggagaggaaatggccaccaaagctgactatactcttgatgaggggagcagagcaagaattaaaaccaggctgttcactataagacaagaaatggccagtaggggtctatgggattcctttcgtcaatccgagagaggcgaagagacaattgaagaaaggtttgaaatcacaggaaccatgcgcaggcttgctgaccaaagtctcccaccgaacttctccagccttgaaaattttagagcctatgtggatggattcgaaccgaacggctgcattgagggcaagctttctcaaatgtcaaaggaagtgaacgccaggattgaaccatttatgaagacaacaccacgccctctcagactacctgaggggcctccctgctcccagcggtcgaagttcttactgatggatgcccttaaattaagcattgaagacccgagccatgagggggaaggtataccactatatgatgcaatcaaatgcatgaagacatttttcggctggaaagagcccaacatcgtaaaaccacatgacaagggcataaatcccaattacctcctggcttggaagcaggtgctggcagaactccaagacattgaaaatgaagataaaatcccaaagacaaagaacatgaagaaaacaagccaattaaagtgggcacttggtgagaatatggcaccggaaaaggtagactttgaggactgcaaagatgttagtgatctaaagcagtatgacagtgatgaaccagagcctagatcattatcaagctgggttcagagcgaattcaacaaggcatgcgaattgacagattcgagttggattgaacttgatgaaataggagaagatgttgctccaattgagcacattgcaagtatgagaagaaactatttcacagcagaagtgtctcat---tgcagggctactgaatacataatgaagggagtgtatataaatacagccctattgaatgcatcctgtgcagccatggatgacttccaattgattccaatgataagcaagtgcagaaccaaagagggaagacggaagacaaatctgtatgggttcattataaaaggaaggtcccatttgaggaatgacaccgatgtggtaaactttgtgagcatggaattctctcttactgacccgaggctggaaccacacaagtgggtaaagtaccgtgttcttgaaataggagacatgctcttacgaacggcaataggccaagtgtcaagacccatgttcttgtatgtgagaaccaatgggacttccaagattaagatgaaatggggcatggagatgaggcgatgccttcttcaatcccttcaacaaattgagggcatgattgaagccgagtcttccgtcaaagagaaagacatgaccaaagaattctttgagaccaaatcagaaacgtggccaattggggaatcacctaagggggtggaggaaagctccattgggaaggtgtgcagaacactactagcaaaatctgtcttcaacagcctatatgcatctccacaacttgaggggttttcagctgaatcaagaaaattgcttctcattgttcaggcacttagggacaacctggaacctgggaccttcgatcttggggggctatatgacgcaattgaggagtgcctgattaatgatccctgggttttgcttaatgcatcttggttcaactccttcctcacacatgcactgaaatag
>gi|346989784|gb|JN646706.1|_Influenza_A_virus_(A/duck/Zhejiang/213/2011(H5N1))_segment_3_polymerase_PA_(PA)_gene_complete_cds
atggaagactttgtgcgacaatgcttcaatccaatgatcgtcgagcttgcggaaaagacaatgaaagaatatggggaaagtccgaaaatcgaaacgaacaaattcgccgcaatatgcacacacctagaagtctgcttcatgtattcggacttccactttatagatgaacgaggcgaatcaataattgcagaatctggcgatccgaatgcattattgaaacaccgatttgagataattgaagggagagaccgaacaatggcttggacagtggtaaatagtatctgcaacaccacaggggtcgataagcctaaattcctcccagatttgtatgactacaaagagaaccgattcattgaaattggagtgacacggagggaagttcacatatactacctagaaaaagcaaataagataaaatcagagaggacacacattcacatattctcattcactggagaggaaatggccaccaaagctgactatactcttgatgaggagagcagagcaagaattaaaaccaggctgttcactataagacaagaaatggccagtaggggtctatgggattcctttcgtcaatccgagagtggcgaagagacagttgaagaaaggtttgaaatcacaggaaccatgcgcaggcttgctgaccaaagtctcccaccgaacttctccagccttgaaaattttagagcctatgtggatggattcgaaccgaacggctgcattgagggcaagctttctcaaatgtcaaaggaagtgaacgccagaattgagccatttatgaagacaacaccacgccctctcagactacctgaggggcctccctgctcccagcggtcgaagttcttactgatggatgcccttaaattaagcatcgaagatccaagccatgagggggaaggtataccactatatgatgcaatcaaatgcatgaagacatttttcggctggaaagagcccaacatcgtaaaaccacatgaaaagggcataaatcccaattacctcctggcttggaagcaggtgctggcaaaactccaagacattgaaaatgaagataaaatcccaaaaacaaagaacatgaagaaaacaagccaattaaagtgggcacttggtgagaacatggcaccagaaaaagtagactttgaggactgcaaagatgttagcgatctaaaacagtatgacagtgatgaatcagagcctagatcattatcaagctgggttcagagcgaattcaacaaagcatgcgaattgacagattcgagttggattgaacttgatgaaataggagaagatgttgctccaattgagcacattgcaagtatgagaagaaactatttcacagcggaagtgtctcat---tgcagggctactgaatacataatgaagggagtgtatataaatacagccctattgaatgcatcctgtgcagccatggatgacttccaattgattccaatgataagcaagtgcagaaccaaagaaggaagacggaagacaaatctgtatggattcattataaagggaaggtcccatttgaggaacgacactgatgtggtaaactttgtgagcatggaattctctcttactgacccgaggctggaaccacacaagtgggtaaagtactgtgttcttgaaataggagacatgctcttacgaacggcaataggccaagtgtcaagacccatgttcctgtatgtgagaaccaatgggacttccaagattaagatgaaatggggcatggaaatgaggcgatgccttcttcaatcccttcaacaaattgagagcatgattgaagccgagtcttctgtcaaagagaaagacatgaccaaagaattctttgaaaccaaatcagaaacgtggccaattggggaatcacctaaaggggtggaggaaagctccattggaaaggtgtgcagaacactactagcaaaatctgtattcaacagcctatatgcatctccacaacttgaggggttttcagctgaatcaagaaaattgcttctcattgttcaggcacttagggacaacctggaacctggaaccttcgatcttggggggctatatgaagcaattgaggagtgcctgattaatgatccttgggttttgcttaatgcatcttggttcaactccttcctcacacatgcactgaaatag
>gi|954033351|gb|KU042727.1|_Influenza_A_virus_(A/goose/Zhejiang/727092/2014(H5N6))_segment_3_polymerase_PA_(PA)_gene_complete_cds
atggaggactttgtgcgacaatgcttcaatccaatgatcgtcgagcttgcggaaaagacaatgaaagaatatggggaaagtccgaaaatcgagacgaacaaatttgccgcaatatgcacacacctagaagtctgcttcatgtattcggacttccactttatagatgaacgaggcgaatcaataattgcagagtctggcgatccgaatgcattattgaaacaccgatttgagataattgaagggagggaccgaacaatggcttggacagtggtaaatagtatctgcaacaccacaggagtcgataagcctaaattcctcccagatttgtatgactacaaagagaaccgattcattgaaattggagtgacacggagggaagttcacatatactacctagaaaaagcaaataagataaaatcagagaggacacacattcacatattctcattcactggagaggaaatggccaccaaagctgactatactcttgatgaggagagcagagcaagaattaaaacccggctgttcactataagacaagaaatggccagtaggggtctatgggattcctttcgtcaatccgagagaggcgaagagacaattgaagaaaggtttgaaatcacaggaactatgcgcaggcttgctgaccaaagtctcccaccgaacttctccagccttgaaaattttagagcctatgtggatggattcgaaccgaacggctgcattgagggcaagctttctcaaatgtcaaaggaagtgaacgccagaattgagccatttatgaagacaacaccacgccctctcagactacctgatgggcctccctgctcccagcggtcgaagttcttgctgatggatgcccttaaattaagcattgaagatccgagccatgagggggaaggtataccactatatgatgcaatcaaatgcatgaagacatttttcggctggaaagagcccaacatcgtaaaaccacatgacaagggcataaatcccaattatctcctggcttggaagcaggtgctggcagaactccaagacattgaaaatgaagataaaatcccaaaaacaaagaacatgaagaaaacaagccaattaaagtgggcacttggtgagaatatggcacctgaaaaagtagactttgaggactgcaaagatgttagtgatctaaagcagtatgacagtgatgaaccagagcctagatcgttatcaagctgggttcagagcgaattcaacaaggcatgcgaattgacagattcgagttggattgaacttgatgaaataggggaagatgttgctccaatcgagcacattgcaagtatgagaagaaactatttcacagcggaagtgtctcat---tgcagggctactgaatacataatgaagggtgtgtatataaatacagccctattgaatgcatcctgtgcagccatggatgacttccaattgattccaatgataagcaagtgcagaaccaaagaaggaagacggaagacaaatctgtatggattcattataaaaggaaggtcccatttgaggaatgacaccgatgtggtaaactttgtgagcatggaattctctcttactgacccgaggctggaaccacacaagtgggtaaagtactgtgttcttgaaataggagacatgctcttacgaacggcaataggccaagtgtcaagacccatgttcttgtatgtgagaaccaatgggacttccaagattaagatgaaatggggcatggagatgaggcgatgccttcttcaatcccttcaacaaattgagagcatgattgaagccgaatcttctgtcaaagagaaagacatgaccaaagagttctttgagaccaaatcagaaacgtggccaattggggaatcacctaagggggtggaggaaagctccattgggaaggtgtgcagaacactactagcaaaatctgtcttcaacagcctatatgcatctccacaaattgaggggttttcagctgaatcaagaaaattgcttctcattgttcaggcacttagggacaacctggaacctgggaccttcgatcttggggggctatatgacgcaattgaggagtgcctgattaatgatccctgggttttgcttaatgcatcttggttcaactccttcctcacacatgcactgaaatag
>gi|954033207|gb|KU042735.1|_Influenza_A_virus_(A/chicken/Zhejiang/727022/2014(H5N6))_segment_3_polymerase_PA_(PA)_gene_complete_cds
atggaggactttgtgcgacaatgcttcaatccaatgatcgtcgagcttgcggaaaagacaatgaaagaatatggggaaagtccgaaaatcgagacgaacaaatttgccgcaatatgcacacacctagaagtctgcttcatgtattcggacttccactttatagatgaacgaggcgaatcaataattgcagagtctggcgatccgaatgcattattgaaacaccgatttgagataattgaagggagggaccgaacaatggcttggacagtggtaaatagtatctgcaacaccacaggagtcgataagcctaaattcctcccagatttgtatgactacaaagagaaccgattcattgaaattggagtgacacggagggaagttcacatatactacctagaaaaagcaaataagataaaatcagagaggacacacattcacatattctcattcactggagaggaaatggccaccaaagctgactatactcttgatgaggagagcagagcaagaattaaaacccggctgttcactataagacaagaaatggccagtaggggtctatgggattcctttcgtcaatccgagagaggcgaagagacaattgaagaaaggtttgaaatcacaggaactatgcgcaggcttgctgaccaaagtctcccaccgaacttctccagccttgaaaattttagagcctatgtggatggattcgaaccgaacggctgcattgagggcaagctttctcaaatgtcaaaggaagtgaacgccagaattgagccatttatgaagacaacaccacgccctctcagactacctgatgggcctccctgctcccagcggtcgaagttcttgctgatggatgcccttaaattaagcattgaagatccgagccatgagggggaaggtataccactatatgatgcaatcaaatgcatgaagacatttttcggctggaaagagcccaacatcgtaaaaccacatgacaagggcataaatcccaattatctcctggcttggaagcaggtgctggcagaactccaagacattgaaaatgaagataaaatcccaaaaacaaagaacatgaagaaaacaagccaattaaagtgggcacttggtgagaatatggcacctgaaaaagtagactttgaggactgcaaagatgttagtgatctaaagcagtatgacagtgatgaaccagagcctagatcgttatcaagctgggttcagagcgaattcaacaaggcatgcgaattgacagattcgagttggattgaacttgatgaaataggggaagatgttgctccaatcgagcacattgcaagtatgagaagaaactatttcacagcggaagtgtctcat---tgcagggctactgaatacataatgaagggtgtgtatataaatacagccctattgaatgcatcctgtgcagccatggatgacttccaattgattccaatgataagcaagtgcagaaccaaagaaggaagacggaagacaaatctgtatggattcattataaaaggaaggtcccatttgaggaatgacaccgatgtggtaaactttgtgagcatggaattctctcttactgacccgaggctggaaccacacaagtgggtaaagtactgtgttcttgaaataggagacatgctcttacgaacggcaataggccaagtgtcaagacccatgttcttgtatgtgagaaccaatgggacttccaagattaagatgaaatggggcatggagatgaggcgatgccttcttcaatcccttcaacaaattgagagcatgattgaagccgaatcttctgtcaaagagaaagacatgaccaaagagttctttgagaccaaatcagaaacgtggccaattggggaatcacctaagggggtggaggaaagctccattgggaaggtgtgcagaacactactagcaaaatctgtcttcaacagcctatatgcatctccacaaattgaggggttttcagctgaatcaagaaaattgcttctcattgttcaggcacttagggacaacctggaacctgggaccttcgatcttggggggctatatgacgcaattgaggagtgcctgattaatgatccctgggttttgcttaatgcatcttggttcaactccttcctcacacatgcactgaaatag
>gi|922057777|gb|KT370096.1|_Influenza_A_virus_(A/environment/Guangdong/QY208/2014(H5N6))_segment_3_polymerase_PA_(PA)_and_PA-X_protein_(PA-X)_genes_complete_cds
atggaggactttgtgcgacaatgcttcaatccaatgatcgtcgagcttgcggaaaagacaatgaaagaatatggggaaagtccgaaaatcgagacgaacaaatttgccgcaatatgcacacacctagaagtctgcttcatgtattcggacttccactttatagatgaacgaggcgaatcaataattgcagagtctggcgatctgaatgcattattgaaacaccgatttgagataattgaagggagggaccgaacaatggcttggacagtggtaaatagtatctgcaacaccacaggggtcgataagcctaaattcctcccagatttgtatgactacaaagagaaccgattcattgaaattggagtgacacggagggaagttcacgtatactacctagaaaaagcaaataagataaaatcagagaggacacacattcacatattctcattcactggagaggaaatggccaccaaagctgactatactcttgatgaggagagcagagcaagaattaagacccgactgttcactataagacaagaaatggccagtaggggtctatgggattcctttcgtcaatccgagagaggcgaagagacaattgaagaaaggtttgaaatcacaggaaccatgcgcaggcttgctgaccaaagtctcccaccgaacttctccagccttgaaaattttagagcctatgtggatggattcgaaccgaacggctgcattgagggcaagctttctcaaatgtcaaaggaagtgaacgccagaattgagccatttatgaagacaacaccacgccctctcagactacctgatgggcctccctgctcccagcggtcgaagttcttactgatggatgcccttaaattaagcattgaagatccgagccatgagggggaaggtataccactatatgatgcaatcaaatgcatgaagacatttttcggctggaaagagcccaacatcgtaaaaccacatgacaagggcataaatcccaattacctcctggcttggaagcaggtgctggcagaactccaagacattgaaaatgaagataaaatcccaaaaacaaagaacatgaagaaaacaagccaattaaaatgggcacttggtgagaatatggcacctgaaaaagtagactttgaggactgcaaagacgttagtgatctaaagcagtatgacagtgatgaaccagagcctaggtcgttatcaagctgggttcagagcgaattcaacaaggcatgcgaattgacagattcgagttggattgaacttgatgaaataggagaagatgttgctccaattgagcacattgcaagtatgagaagaaactatttcacagcggaagtgtctcat---tgcagggctactgaatacataatgaagggagtgtatataaatacagccctattgaatgcatcctgtgcagccatggatgacttccaattgattccaatgataagcaagtgcagaaccaaagaaggaagacggaagacaaatctgtatggattcattataaaaggaaggtcccatttgaggaatgacaccgatgtggtaaactttgtgagcatggaattctctcttactgacccgaggctggaaccatacaagtgggtaaagtactgtgttcttgaaataggagacatgctcttacgaacggcaataggccaagtgtcaagacccatgttcttgtatgtgagaaccaatgggacttccaagattaagatgaaatggggcatggagatgaggcgatgccttcttcaatcccttcaacaaattgagagcatgattgaagccgagtcttctgtcaaagagaaagacatgaccaaagagttctttgagaccaaatcagaaacgtggccaattggggaatcacctaagggggtggaggaaagctccattgggaaggtgtgcagaacactactagcaaaatctgtcttcaacagcctatatgcatctccacaacttgaggggttttcagctgaatcaagaaaattgcttctcattgttcaggcacttagggacaacctggaacctgggaccttcgatcttggggggctatatgacgcaattgaggagtgcctgattaatgatccctgggttttgcttaatgcatcttggttcaactccttcctcacacatgcactgaaatag
>gi|692112547|gb|KM496976.1|_Influenza_A_virus_(A/duck/Laos/XBY004/2014(H5N6))_segment_3_polymerase_PA_(PA)_and_PA-X_protein_(PA-X)_genes_complete_cds
atggaggactttgtgcgacaatgcttcaatccaatgatcgtcgagcttgcggaaaagacaatgaaagaatatggggaaagtccgaaaatcgagacgaacaaatttgccgcaatatgcacacacatggaagtctgcttcatgtattcggacttccactttatagatgaacgaggcgaatcaataattgcagagtctggcgatccgaatgcattattgaaacaccgatttgaaataattgaagggagggaccgaacaatggcttggacagtggtaaatagtatctgcaacaccacaggggtcgataagcctaaattcctcccagatttgtatgactacaaagagaaccgattcattgaaattggagtgacacggagggaagttcacatatactacctagaaaaagcaaataagataaaatcagagaggacacacattcacatattctcattcactggagaggaaatggccaccaaagctgactatactcttgatgaggagagcagagcaagaattaagacccggctgttcactataagacaagaaatggccagtaggggtctatgggattcctttcgtcaatccgagagaggcgaagagacaattgaagaaaggtttgaaatcacaggaaccatgcgcaggcttgctgaccaaagtctcccaccgaacttctccagcattgaaaattttagagcctatgtggatggattcgaaccgaacggctgcattgagggcaagctttctcaaatgtcaaaggaagtgaacgccagaattgagccatttatgaagacaacaccacgccctctcagactacctgatgggcctccctgctcccagcggtcgaagttcttactgaaggatgcccttaaattaagcattgaagatccgagccatgagggggaaggtataccactatatgatgcaatcaaatgcatgaagacatttttcggctggaaagagcccaacatcgtaaaaccacatgacaagggcataaatcccaattacctcctggcttggaagcaggtgctggcagaactccaagacattgaaaatgaagataaaatcccaaaaacaaagaacatgaagaaaacaagccaattaaagtgggcacttggtgagaatatggcacctgaaaaagtagactttgaggactgcaaagatgttagtgatctaaagcagtatgacagtgatgaaccagagcctagatcgttatcaagctgggttcagagcgaattcaacaaggcatgcgaattgacagattcgagttggattgaacttgatgaaataggagaagatgttgctccaattgagcacattgcaagtatgagaagaaactatttcacagcggaagtgtctcat---tgcagggctactgaatacataatgaagggagtgtatataaatacagccctattgaatgcatcctgtgcagccatggatgacttccaattgattccaatgataagcaagtgcagaaccaaagaaggaagacggaagacaaatctgtatggattcattataaaaggaaggtcccatttgaggaatgacaccgatgtggtaaactttgtgagcatggaattctctcttactgacccgaggctggaaccacacaagtgggtaaagtactgtgttcttgaaataggagacatgctcttacgaacggcaataggccaagtgtcaagacccatgttcttgtatgtgagaaccaatgggacttccaagattaagatgaaatggggcatggagatgaggcgatgccttcttcaatcccttcaacaaattgagagcatgattgaagccgagtcttctgtcaaagagaaagacatgaccaaagagttctttgagaccaaatcagaaacgtggccaattggggaatcacctaagggtgtggaggaaagctccattgggaaggtgtgcagaacattactagcaaaatctgtcttcaacagcctatatgcatctccacaacttgaggggttttcagctgaatcaagaaaattgcttctcattgttcaggcacttagggacaacctggaacctgggaccttcgatcttggggggctatatgacgcaattgaggagtgcctgattaatgatccctgggttttgcttaatgcatcttggttcaactccttcctcacacatgcactgaaatag
>gi|692112520|gb|KM496964.1|_Influenza_A_virus_(A/chicken/Laos/LPQ001/2014(H5N6))_segment_3_polymerase_PA_(PA)_and_PA-X_protein_(PA-X)_genes_partial_cds
-tggaggactttgtgcgacaatgcttcaatccaatgatcgtcgagcttgcggaaaagacaatgaaagaatatggggaaagtccgaaaatcgagacgaacaaatttgccgcaatatgcacacacatggaagtctgcttcatgtattcggacttccactttatagatgaacgaggcgaatcaataattgcagagtctggcgatccgaatgcattattgaaacaccgatttgaaataattgaagggagggaccgaacaatggcttggacagtggtaaatagtatctgcaacaccacaggggtcgataagcctaaattcctcccagatttgtatgactacaaagagaaccgattcattgaaattggagtgacacggagggaagttcacatatactacctagaaaaagcaaataagataaaatcagagaggacacacattcacatattctcattcactggagaggaaatggccaccaaagctgactatactcttgatgaggagagcagagcaagaattaagacccggctgttcactataagacaagaaatggccagtaggggtctatgggattcctttcgtcaatccgagagaggcgaagagacaattgaagaaaggtttgaaatcacaggaaccatgcgcaggcttgctgaccaaagtctcccaccgaacttctccagcattgaaaattttagagcctatgtggatggattcgaaccgaacggctgcattgagggcaagctttctcaaatgtcaaaggaagtgaacgccagaattgagccatttatgaagacaacaccacgccctctcagactacctgatgggcctccctgctcccagcggtcgaagttcttactgaaggatgcccttaaattaagcattgaagatccgagccatgagggggaaggtataccactatatgatgcaatcaaatgcatgaagacatttttcggctggaaagagcccaacatcgtaaaaccacatgacaagggcataaatcccaattacctcctggcttggaagcaggtgctggcagaactccaagacattgaaaatgaagataaaatcccaaaaacaaagaacatgaagaaaacaagccaattaaagtgggcacttggtgagaatatggcacctgaaaaagtagactttgaggactgcaaagatgttagtgatctaaagcagtatgacagtgatgaaccagagcctagatcgttatcaagctgggttcagagcgaattcaacaaggcatgcgaattgacagattcgagttggattgaacttgatgaaataggagaagatgttgctccaattgagcacattgcaagtatgagaagaaactatttcacagcggaagtgtctcat---tgcagggctactgaatacataatgaagggagtgtatataaatacagccctattgaatgcatcctgtgcagccatggatgacttccaattgattccaatgataagcaagtgcagaaccaaagaaggaagacggaagacaaatctgtatggattcattataaaaggaaggtcccatttgaggaatgacaccgatgtggtaaactttgtgagcatggaattctctcttactgacccgaggctggaaccacacaagtgggtaaagtactgtgttcttgaaataggagacatgctcttacgaacggcaataggccaagtgtcaagacccatgttcttgtatgtgagaaccaatgggacttccaagattaagatgaaatggggcatggagatgaggcgatgccttcttcaatcccttcaacaaattgagagcatgattgaagccgagtcttctgtcaaagagaaagacatgaccaaagagttctttgagaccaaatcagaaacgtggccaattggggaatcacctaagggtgtggaggaaagctccattgggaaggtgtgcagaacattactagcaaaatctgtcttcaacagcctatatgcatctccacaacttgaggggttttcagctgaatcaagaaaattgcttctcattgttcaggcacttagggacaacctggaacctgggaccttcgatcttggggggctatatgacgcaattgaggagtgcctgattaatgatccctgggttttgcttaatgcatcttggttcaactccttcctcacacatgcactgaaatag
>gi|960312056|gb|KU143489.1|_Influenza_A_virus_(A/duck/Wuhan/WHYF02/2015(H5N6))_segment_3_polymerase_PA_(PA)_and_PA-X_protein_(PA-X)_genes_complete_cds
atggaggactttgtgcgacaatgcttcaatccaatgatcgtcgagcttgcggaaaagacaatgaaagaatatggggaaagtccgaaaatcgagacgaacaaatttgccgcaatatgcacacacctagaagtctgcttcatgtactcggacttccactttatagatgaacgaggcgaatcaataattgcagagtctggcgatccgaatgcattattgaaacaccgatttgagataattgaagggagggaccgaacaatggcttggacagtggtaaatagtatctgcaacaccacaggggtcgataagcctaaattcctcccagatttatatgactacaaagagaaccgattcattgaaattggagtgacacggagggaagttcacatatactacctagaaaaagcaaataagataaaatcagagaggacacacattcacatattctcattcactggagaggaaatggccaccaaagctgactatactcttgatgaggagagcagagcaagaattaaaacccggctgttcactataagacaagaaatggccagtaggggtctatgggattcctttcgtcaatccgagagaggcgaagagacaattgaagaaaggtttgaaatcacaggaaccatgcgcaggcttgctgaccaaagtctcccaccgaacttctccagccttgaaaattttagagcctatgtggatggattcgaaccgaacggctgcattgagggcaagctttctcaaatgtcaaaggaggtgaacgccagaattgagccatttatgaagacaacaccacgccctctcagactacctgatgggcctccctgctcccagcggtcgaagttcttactgatggatgcccttaaactaagcattgaagatccgagccatgagggggaaggtataccactatatgatgcaatcaaatgcatgaagacatttttcggctggaaagagcccaatatcgtaaaaccacatgacaagggcataaatcccaattacctcctggcttggaagcaggtgatggcagaactccaagacattgaaaatgaagataaaatcccaaaaacaaagaacatgaaaaaaacaagccaattaaagtgggcacttggtgagaatatggcacctgaaaaagtagactttgaggactgcaaagatgttagtgatctaaagcagtatgacagtgatgaaccagagcctagatcgttatcaagctgggttcagagcgaattcaacaaggcatgcgaattgacagattcgagttggattgaacttgatgaaataggagaagatgttgctccaattgagcacattgcaagtatgagaagaaactatttcacagcggaagtgtctcat---tgcagggctactgaatacataatgaagggagtgtatataaatacagctctattgaatgcatcctgtgcagccatggatgacttccaattgattccaatgataagcaagtgcagaaccaaagaaggaagacggaagacaaatctgtatggattcattataaaaggaaggtcccatttgaggaatgacaccgatgtggtaaactttgtgagcatggaattctctcttactgacccgaggctggaaccacacaagtgggtaaagtactgtgttcttgaaataggagacatgcttttacgaacggcaataggccaagtgtcaagacccatgttcttgtatgtgagaaccaatgggacttccaagattaagatgaaatggggcatggagatgaggcgatgccttcttcaatcccttcaacaaattgagagcatgattgaagccgagtcttctgtcaaagagaaagacatgaccaaagagttctttgagaccaaatcagaaacgtggccaattggggaatcacctaagggggtggaggaaagctccattgggaaggtgtgcagaacactactagcaaaatctgtcttcaacagcctatatgcatctccacaacttgaggggttttcagctgaatcaagaaaattgcttctcattgttcaggcacttagggacaacctggaacctgggaccttcgatcttggggggctatatgacgcaattgaggagtgcctgattaatgatccctgggttttgcttaatgcatcttggttcaactccttcctcacacatgcactgaaatag
>gi|960312032|gb|KU143490.1|_Influenza_A_virus_(A/duck/Wuhan/WHYF03/2015(H5N6))_segment_3_polymerase_PA_(PA)_and_PA-X_protein_(PA-X)_genes_complete_cds
atggaggactttgtgcgacaatgcttcaatccaatgatcgtcgagcttgcggaaaagacaatgaaagaatatggggaaagtccgaaaatcgagacgaacaaatttgccgcaatatgcacacacctagaagtctgcttcatgtactcggacttccactttatagatgaacgaggcgaatcaataattgcagagtctggcgatccgaatgcattattgaaacaccgatttgagataattgaagggagggaccgaacaatggcttggacagtggtaaatagtatctgcaacaccacaggggtcgataagcctaaattcctcccagatttatatgactacaaagagaaccgattcattgaaattggagtgacacggagggaagttcacatatactacctagaaaaagcaaataagataaaatcagagaggacacacattcacatattctcattcactggagaggaaatggccaccaaagctgactatactcttgatgaggagagcagagcaagaattaaaacccggctgttcactataagacaagaaatggccagtaggggtctatgggattcctttcgtcaatccgagagaggcgaagagacaattgaagaaaggtttgaaatcacaggaaccatgcgcaggcttgctgaccaaagtctcccaccgaacttctccagccttgaaaattttagagcctatgtggatggattcgaaccgaacggctgcattgagggcaagctttctcaaatgtcaaaggaggtgaacgccagaattgagccatttatgaagacaacaccacgccctctcagactacctgatgggcctccctgctcccagcggtcgaagttcttactgatggatgcccttaaactaagcattgaagatccgagccatgagggggaaggtataccactatatgatgcaatcaaatgcatgaagacatttttcggctggaaagagcccaatatcgtaaaaccacatgacaagggcataaatcccaattacctcctggcttggaagcaggtgatggcagaactccaagacattgaaaatgaagataaaatcccaaaaacaaagaacatgaaaaaaacaagccaattaaagtgggcacttggtgagaatatggcacctgaaaaagtagactttgaggactgcaaagatgttagtgatctaaagcagtatgacagtgatgaaccagagcctagatcgttatcaagctgggttcagagcgaattcaacaaggcatgcgaattgacagattcgagttggattgaacttgatgaaataggagaagatgttgctccaattgagcacattgcaagtatgagaagaaactatttcacagcggaagtgtctcat---tgcagggctactgaatacataatgaagggagtgtatataaatacagctctattgaatgcatcctgtgcagccatggatgacttccaattgattccaatgataagcaagtgcagaaccaaagaaggaagacggaagacaaatctgtatggattcattataaaaggaaggtcccatttgaggaatgacaccgatgtggtaaactttgtgagcatggaattctctcttactgacccgaggctggaaccacacaagtgggtaaagtactgtgttcttgaaataggagacatgcttttacgaacggcaataggccaagtgtcaagacccatgttcttgtatgtgagaaccaatgggacttccaagattaagatgaaatggggcatggagatgaggcgatgccttcttcaatcccttcaacaaattgagagcatgattgaagccgagtcttctgtcaaagagaaagacatgaccaaagagttctttgagaccaaatcagaaacgtggccaattggggaatcacctaagggggtggaggaaagctccattgggaaggtgtgcagaacactactagcaaaatctgtcttcaacagcctatatgcatctccacaacttgaggggttttcagctgaatcaagaaaattgcttctcattgttcaggcacttagggacaacctggaacctgggaccttcgatcttggggggctatatgacgcaattgaggagtgcctgattaatgatccctgggttttgcttaatgcatcttggttcaactccttcctcacacatgcactgaaatag
>gi|766561139|gb|KP765795.1|_Influenza_A_virus_(A/duck/Guangzhou/41227/2014(H5N6))_segment_3_polymerase_PA_(PA)_and_PA-X_protein_(PA-X)_genes_complete_cds
atggaggactttgtgcgacaatgcttcaatccaatgatcgtcgagcttgcggaaaagacaatgaaagaatatggggaaagtccgaaaatcgagacgaacaaatttgccgcaatatgcacacacctagaagtctgcttcatgtattcggacttccactttatagatgaacgaggcgaatcaataattgcagagtctggcgatccgaatgcattattgaaacaccgatttgagataattgaagggagggaccgaacaatggcttggacagtggtaaatagtatctgcaacaccacaggggtcgataagcctaaattcctcccagatttgtatgactacaaagagaaccgattcattgaaattggagtgacacggagggaagttcacatatactacctagaaaaagcaaataagataaaatcagagaggacacacattcacatattctcattcactggagaggaaatggccaccaaagctgactatactcttgatgaggagagcagagcaagaattaagacccggctgttcactataagacaagaaatggccagtaggggtctatgggattcctttcgtcaatccgagagaggcgaagagacaattgaagaaaggtttgaaatcacaggaaccatgcgcaggcttgctgaccaaagtctcccgcctaacttctccagccttgaaaattttagagcctatgtggatggattcgaaccgaacggctgcattgagggcaagctttctcaaatgtcaaaggaagtgaacgccagaattgagccatttatgaagacaacaccacgccctctcaaactgcctgatgggcctccctgctcccagcggtcgaagttcttactgatggatgcccttaaattaagcattgaagatccgagccatgagggggaaggtataccattatatgatgcaatcaaatgcatgaagacatttttcggctggaaagagcccaacatcgtaaaaccacatgacaagggcataaatcccaattacctcctggcttggaagcaggtgctggcagaactccaagacattgaaaatgaagataaaatcccaaaaacaaagaacatgaagaaaacaagccaattaaagtgggcacttggtgagaatatggcacctgaaaaagtagactttgaggactgcaaagatgttagtgatctaaagcagtataacagtgatgaaccagagcctagatcgttatcaagctgggttcagagcgaattcaacaaggcatgcgaattgacagattcgagttggattgagcttgatgaaataggagaagatgttgctccaattgagcacattgcaagtatgagaagaaactatttcacagcggaagtgtctcat---tgcagggctactgaatacataatgaagggagtgtatataaatacagctctattgaatgcatcctgtgcagccatggatgacttccaattgattccaatgataagcaagtgcagaaccaaagaaggaagacggaagacaaatctgtatggattcattataaaaggaaggtcccatttgaggaatgacaccgatgtggtaaactttgtgagcatggaattctctcttactgacccgaggctggaaccacacaagtgggtaaagtactgtgttcttgaaataggagacatgcttttacgaacggcaataggccaagtgtcaagacccatgttcttgtatgtgagaaccaatgggacttccaagattaagatgaaatggggcatggagatgaggcgatgccttcttcaatcccttcaacaaattgagagcatgattgaagccgagtcttctgtcaaagagaaagacatgaccaaagagttctttgagaccaaatcagaaacgtggccaattggggaatcacctaagggggtagaggaaagctccattgggaaggtgtgcagaacactactagcaaaatctgtcttcaacagcctatatgcatctccacaacttgaggggttttcagctgaatcaagaaaattgcttctcattgttcaggcacttagggacaacctggaacctgggaccttcgatcttggggggctatatgacgcaattgaggagtgcctgattaatgatccctgggttttgcttaatgcatcttggttcaactccttcctcacacatgcactgaaatag
>gi|758371458|dbj|LC028330.1|_Influenza_A_virus_(A/duck/Vietnam/LBM758/2014(H5N6))_viral_cRNA_segment:_3_complete_sequence
atggaggactttgtgcgacaatgcttcaatccaatgatcgtcgagcttgcggaaaagacaatgaaagaatatggggaaagtccgaaaatcgagacgaacaaatttgccgcaatatgcacacacctagaagtctgcttcatgtattcggacttccactttatagatgaacgaggcgaatcaataattgcagagtctggcgatccgaatgcattattgaaacaccgatttgagataattgaagggagggaccgaacaatggcttggacagtggtaaatagtatctgcaacaccacaggggtcgataagcctaaattcctcccagatttgtatgactacaaagagaaccgattcattgaaattggagtgacacggagggaagttcacatatactacctagaaaaagcaaataagataaaatcagaggggacacacattcacatattctcattcactggagaggaaatggccaccaaagctgactatactcttgatgaggagagcagagcaagaattaagacccggctgttcactataagacaagaaatggccagtaggggtctatgggattcctttcgtcaatccgagagaggcgaagagacaattgaagaaaggtttgaaatcacaggaaccatgcgcaggcttgctgaccaaagtctcccaccgaacttctccagccttgaaaattttagagcctatgtggatggatttgaaccgaacggctgcattgagggcaagctttctcaaatgtcaaaggaagtgaacgccagaattgagccatttatgaagacaacaccacgccctctcagactacctgatgggcctccctgctcccagcggtcgaagttcttactgatggatgcccttaaattaagcattgaagatccgagccatgagggggaaggtataccattatatgatgcaatcaaatgcatgaagacatttttcggctggaaagagcccaacatcgtaaaaccacatgacaagggcataaatcccaattacctcctggcttggaagcaggtgctggcagaactccaagacattgaaaatgaagataaaatcccaaaaacaaagaacatgaagaaaacaagccagttgaagtgggcacttggtgagaatatggcacctgaaaaagtagactttgaggactgcaaagatgttagtgatctaaagcagtataacagtgatgaaccagagcctagatcgttatcaagctgggttcagagcgaattcaacaaggcatgcgaattgacagattcgagttggattgaacttgatgaaataggagaagatgttgctccaattgagcacattgcaagtatgagaagaaactatttcacagcggaagtgtctcat---tgcagggctactgaatacataatgaagggagtgtatataaatacagctctattgaatgcatcctgtgcagccatggatgacttccaattgattccaatgataagcaagtgcagaaccaaagaaggaagacggaagacaaatctgtatggattcattataaaaggaaggtcccatttgaggaatgacaccgatgtggtaaactttgtgagcatggaattctctcttactgacccgaggctggaaccacacaagtgggtaaagtactgtgttcttgaaataggagatatgcttttacgaacggcaataggccaagtgtcaagacccatgttcttgtatgtgagaaccaatgggacttccaagattaagatgaaatggggcatggagatgaggcgatgccttcttcaatcccttcaacaaattgagagcatgattgaagccgagtcttctgtcaaagagaaagacatgaccaaagagttctttgagaccaaatcagaaacgtggccaattggggaatcacctaagggggtggaggaaagctccattgggaaggtgtgcagaacactactagcaaaatctgtcttcaacagcctatatgcatctccacaacttgaggggttttcagctgaatcaagaaaattgcttctcattgttcaggcacttagggacaacctggaacctgggaccttcgatcttggggggctatatgacgcaattgaggagtgcctgattaatgatccctgggttttgcttaatgcatcttggttcaactccttcctcacacatgcactgaaatag
>gi|758371420|dbj|LC028314.1|_Influenza_A_virus_(A/muscovy_duck/Vietnam/LBM756/2014(H5N6))_viral_cRNA_segment:_3_complete_sequence
atggaggactttgtgcgacaatgcttcaatccaatgatcgtcgagcttgcggaaaagacaatgaaagaatatggggaaagtccgaaaatcgagacgaacaaatttgccgcaatatgcacacacctagaagtctgcttcatgtattcggacttccactttatagatgaacgaggcgaatcaataattgcagagtctggcgatccgaatgcattattgaaacaccgatttgagataattgaagggagggaccgaacaatggcttggacagtggtaaatagtatctgcaacaccacaggggtcgataagcctaaattcctcccagatttgtatgactacaaagagaaccgattcattgaaattggagtgacacggagggaagttcacatatactacctagaaaaagcaaataagataaaatcagaggggacacacattcacatattctcattcactggagaggaaatggccaccaaagctgactatactcttgatgaggagagcagagcaagaattaagacccggctgttcactataagacaagaaatggccagtaggggtctatgggattcctttcgtcaatccgagagaggcgaagagacaattgaagaaaggtttgaaatcacaggaaccatgcgcaggcttgctgaccaaagtctcccaccgaacttctccagccttgaaaattttagagcctatgtggatggatttgaaccgaacggctgcattgagggcaagctttctcaaatgtcaaaggaagtgaacgccagaattgagccatttatgaagacaacaccacgccctctcagactacctgatgggcctccctgctcccagcggtcgaagttcttactgatggatgcccttaaattaagcattgaagatccgagccatgagggggaaggtataccattatatgatgcaatcaaatgcatgaagacatttttcggctggaaagagcccaacatcgtaaaaccacatgacaagggcataaatcccaattacctcctggcttggaagcaggtgctggcagaactccaagacattgaaaatgaagataaaatcccaaaaacaaagaacatgaagaaaacaagccagttgaagtgggcacttggtgagaatatggcacctgaaaaagtagactttgaggactgcaaagatgttagtgatctaaagcagtataacagtgatgaaccagagcctagatcgttatcaagctgggttcagagcgaattcaacaaggcatgcgaattgacagattcgagttggattgaactygatgaaataggagaagatgttgctccaattgagcacattgcaagtatgagaagaaactatttcacagcggaagtgtctcat---tgcagggctactgaatacataatgaagggagtgtatataaatacagctctattgaatgcatcctgtgcagccatggatgacttccaattgattccaatgataagcaagtgcagaaccaaagaaggaagacggaagacaaatctgtatggattcattataaaaggaaggtcccatttgaggaatgacaccgatgtggtaaactttgtgagcatggaattctctcttactgacccgaggctggaaccacacaagtgggtaaagtactgtgttcttgaaataggagatatgcttttacgaacggcaataggccaagtgtcaagacccatgttcttgtatgtgagaaccaatgggacttccaagattaagatgaaatggggcatggagatgaggcgatgccttcttcaatcccttcaacaaattgagagcatgattgaagccgagtcttctgtcaaagagaaagacatgaccaaagagttctttgagaccaaatcagaaacgtggccaattggggaatcacctaagggggtggaggaaagctccattgggaaggtgtgcagaacactactagcaaaatctgtcttcaacagcctatatgcatctccacaacttgaggggttttcagctgaatcaagaaaattgcttctcattgttcaggcacttagggacaacctggaacctgggaccttcgatcttggggggctatatgacgcaattgaggagtgcctgattaatgatccctgggttttgcttaatgcatcttggttcaactccttcctcacacatgcactgaaatag
>gi|758371401|dbj|LC028306.1|_Influenza_A_virus_(A/muscovy_duck/Vietnam/LBM755/2014(H5N6))_viral_cRNA_segment:_3_complete_sequence
atggaggactttgtgcgacaatgcttcaatccaatgatcgtcgagcttgcggaaaagacaatgaaagaatatggggaaagtccgaaaatcgagacgaacaaatttgccgcaatatgcacacacctagaagtctgcttcatgtattcggacttccactttatagatgaacgaggcgaatcaataattgcagagtctggcgatccgaatgcattattgaaacaccgatttgagataattgaagggagggaccgaacaatggcttggacagtggtaaatagtatctgcaacaccacaggggtcgataagcctaaattcctcccagatttgtatgactacaaagagaaccgattcattgaaattggagtgacacggagggaagttcacatatactacctagaaaaagcaaataagataaaatcagaggggacacacattcacatattctcattcactggagaggaaatggccaccaaagctgactatactcttgatgaggagagcagagcaagaattaagacccggctgttcactataagacaagaaatggccagtaggggtctatgggattcctttcgtcaatccgagagaggcgaagagacaattgaagaaaggtttgaaatcacaggaaccatgcgcaggcttgctgaccaaagtctcccaccgaacttctccagccttgaaaattttagagcctatgtggatggatttgaaccgaacggctgcattgagggcaagctttctcaaatgtcaaaggaagtgaacgccagaattgagccatttatgaagacaacaccacgccctctcagactacctgatgggcctccctgctcccagcggtcgaagttcttactgatggatgcccttaaattaagcattgaagatccgagccatgagggggaaggtataccattatatgatgcaatcaaatgcatgaagacatttttcggctggaaagagcccaacatcgtaaaaccacatgacaagggcataaatcccaattacctcctggcttggaagcaggtgctggcagaactccaagacattgaaaatgaagataaaatcccaaaaacaaagaacatgaagaaaacaagccagttgaagtgggcacttggtgagaatatggcacctgaaaaagtagactttgaggactgcaaagatgttagtgatctaaagcagtataacagtgatgaaccagagcctagatcgttatcaagctgggttcagagcgaattcaacaaggcatgcgaattgacagattcgagttggattgaactygatgaaataggagaagatgttgctccaattgagcacattgcaagtatgagaagaaactatttcacagcggaagtgtctcat---tgcagggctactgaatacataatgaagggagtgtatataaatacagctctattgaatgcatcctgtgcagccatggatgacttccaattgattccaatgataagcaagtgcagaaccaaagaaggaagacggaagacaaatctgtatggattcattataaaaggaaggtcccatttgaggaatgacaccgatgtggtaaactttgtgagcatggaattctctcttactgacccgaggctggaaccacacaagtgggtaaagtactgtgttcttgaaataggagatatgcttttacgaacggcaataggccaagtgtcaagacccatgttcttgtatgtgagaaccaatgggacttccaagattaagatgaaatggggcatggagatgaggcgatgccttcttcaatcccttcaacaaattgagagcatgattgaagccgagtcttctgtcaaagagaaagacatgaccaaagagttctttgagaccaaatcagaaacgtggccaattggggaatcacctaagggggtggaggaaagctccattgggaaggtgtgcagaacactactagcaaaatctgtcttcaacagcctatatgcatctccacaacttgaggggttttcagctgaatcaagaaaattgcttctcattgttcaggcacttagggacaacctggaacctgggaccttcgatcttggggggctatatgacgcaattgaggagtgcctgattaatgatccctgggttttgcttaatgcatcttggttcaactccttcctcacacatgcactgaaatag
>gi|758371363|dbj|LC028199.1|_Influenza_A_virus_(A/duck/Vietnam/LBM752/2014(H5N6))_viral_cRNA_segment:_3_complete_sequence
atggaggactttgtgcgacaatgcttcaatccaatgatcgtcgagcttgcggaaaagacaatgaaagaatatggggaaagtccgaaaatcgagacgaacaaatttgccgcaatatgcacacacctagaagtctgcttcatgtattcggacttccactttatagatgaacgaggcgaatcaataattgcagagtctggcgatccgaatgcattattgaaacaccgatttgagataattgaagggagggaccgaacaatggcttggacagtggtaaatagtatctgcaacaccacaggggtcgataagcctaaattcctcccagatttgtatgactacaaagagaaccgattcattgaaattggagtgacacggagggaagttcacatatactacctagaaaaagcaaataagataaaatcagaggggacacacattcacatattctcattcactggagaggaaatggccaccaaagctgactatactcttgatgaggagagcagagcaagaattaagacccggctgttcactataagacaagaaatggccagtaggggtctatgggattcctttcgtcaatccgagagaggcgaagagacaattgaagaaaggtttgaaatcacaggaaccatgcgcaggcttgctgaccaaagtctcccaccgaacttctccagccttgaaaattttagagcctatgtggatggatttgaaccgaacggctgcattgagggcaagctttctcaaatgtcaaaggaagtgaacgccagaattgagccatttatgaagacaacaccacgccctctcagactacctgatgggcctccctgctcccagcggtcgaagttcttactgatggatgcccttaaattaagcattgaagatccgagccatgagggggaaggtataccattatatgatgcaatcaaatgcatgaagacatttttcggctggaaagagcccaacatcgtaaaaccacatgacaagggcataaatcccaattacctcctggcttggaagcaggtgctggcagaactccaagacattgaaaatgaagataaaatcccaaaaacaaagaacatgaagaaaacaagccagttgaagtgggcacttggtgagaatatggcacctgaaaaagtagactttgaggactgcaaagatgttagtgatctaaagcagtataacagtgatgaaccagagcctagatcgttatcaagctgggttcagagcgaattcaacaaggcatgcgaattgacagattcgagttggattgaactygatgaaataggagaagatgttgctccaattgagcacattgcaagtatgagaagaaactatttcacagcggaagtgtctcat---tgcagggctactgaatacataatgaagggagtgtatataaatacagctctattgaatgcatcctgtgcagccatggatgacttccaattgattccaatgataagcaagtgcagaaccaaagaaggaagacggaagacaaatctgtatggattcattataaaaggaaggtcccatttgaggaatgacaccgatgtggtaaactttgtgagcatggaattctctcttactgacccgaggctggaaccacacaagtgggtaaagtactgtgttcttgaaataggagatatgcttttacgaacggcaataggccaagtgtcaagacccatgttcttgtatgtgagaaccaatgggacttccaagattaagatgaaatggggcatggagatgaggcgatgccttcttcaatcccttcaacaaattgagagcatgattgaagccgagtcttctgtcaaagagaaagacatgaccaaagagttctttgagaccaaatcagaaacgtggccaattggggaatcacctaagggggtggaggaaagctccattgggaaggtgtgcagaacactactagcaaaatctgtcttcaacagcctatatgcatctccacaacttgaggggttttcagctgaatcaagaaaattgcttctcattgttcaggcacttagggacaacctggaacctgggaccttcgatcttggggggctatatgacgcaattgaggagtgcctgattaatgatccctgggttttgcttaatgcatcttggttcaactccttcctcacacatgcactgaaatag
>gi|758371344|dbj|LC028191.1|_Influenza_A_virus_(A/duck/Vietnam/LBM751/2014(H5N6))_viral_cRNA_segment:_3_complete_sequence
atggaggactttgtgcgacaatgcttcaatccaatgatcgtcgagcttgcggaaaagacaatgaaagaatatggggaaagtccgaaaatcgagacgaacaaatttgccgcaatatgcacacacctagaagtctgcttcatgtattcggacttccactttatagatgaacgaggcgaatcaataattgcagagtctggcgatccgaatgcattattgaaacaccgatttgagataattgaagggagggaccgaacaatggcttggacagtggtaaatagtatctgcaacaccacaggggtcgataagcctaaattcctcccagatttgtatgactacaaagagaaccgattcattgaaattggagtgacacggagggaagttcacatatactacctagaaaaagcaaataagataaaatcagaggggacacacattcacatattctcattcactggagaggaaatggccaccaaagctgactatactcttgatgaggagagcagagcaagaattaagacccggctgttcactataagacaagaaatggccagtaggggtctatgggattcctttcgtcaatccgagagaggcgaagagacaattgaagaaaggtttgaaatcacaggaaccatgcgcaggcttgctgaccaaagtctcccaccgaacttctccagccttgaaaattttagagcctatgtggatggatttgaaccgaacggctgcattgagggcaagctttctcaaatgtcaaaggaagtgaacgccagaattgagccatttatgaagacaacaccacgccctctcagactacctgatgggcctccctgctcccagcggtcgaagttcttactgatggatgcccttaaattaagcattgaagatccgagccatgagggggaaggtataccattatatgatgcaatcaaatgcatgaagacatttttcggctggaaagagcccaacatcgtaaaaccacatgacaagggcataaatcccaattacctcctggcttggaagcaggtgctggcagaactccaagacattgaaaatgaagataaaatcccaaaaacaaagaacatgaagaaaacaagccagttgaagtgggcacttggtgagaatatggcacctgaaaaagtagactttgaggactgcaaagatgttagtgatctaaagcagtataacagtgatgaaccagagcctagatcgttatcaagctgggttcagagcgaattcaacaaggcatgcgaattgacagattcgagttggattgaactygatgaaataggagaagatgttgctccaattgagcacattgcaagtatgagaagaaactatttcacagcggaagtgtctcat---tgcagggctactgaatacataatgaagggagtgtatataaatacagctctattgaatgcatcctgtgcagccatggatgacttccaattgattccaatgataagcaagtgcagaaccaaagaaggaagacggaagacaaatctgtatggattcattataaaaggaaggtcccatttgaggaatgacaccgatgtggtaaactttgtgagcatggaattctctcttactgacccgaggctggaaccacacaagtgggtaaagtactgtgttcttgaaataggagatatgcttttacgaacggcaataggccaagtgtcaagacccatgttcttgtatgtgagaaccaatgggacttccaagattaagatgaaatggggcatggagatgaggcgatgccttcttcaatcccttcaacaaattgagagcatgattgaagccgagtcttctgtcaaagagaaagacatgaccaaagagttctttgagaccaaatcagaaacgtggccaattggggaatcacctaagggggtggaggaaagctccattgggaaggtgtgcagaacactactagcaaaatctgtcttcaacagcctatatgcatctccacaacttgaggggttttcagctgaatcaagaaaattgcttctcattgttcaggcacttagggacaacctggaacctgggaccttcgatcttggggggctatatgacgcaattgaggagtgcctgattaatgatccctgggttttgcttaatgcatcttggttcaactccttcctcacacatgcactgaaatag
>gi|954033369|gb|KU042726.1|_Influenza_A_virus_(A/duck/Zhejiang/727158/2014(H5N6))_segment_3_polymerase_PA_(PA)_gene_complete_cds
atggaggactttgtgcgacaatgcttcaatccaatgatcgtcgagcttgcggaaaagacaatgaaagaatatggggaaagtccgaaaatcgagacgaacaaatttgccgcaatatgcacacacctagaagtctgcttcatgtattcggacttccactttatagatgaacgaggcgaatcaataattgcagagtctggcgatccgaatgcattattgaaacaccgatttgagataattgaagggagggaccgaacaatggcttggacagtggtaaatagtatctgcaacaccacaggagtcgataagcctaaattcctcccagatttgtatgactacaaagagaaccgattcattgaaattggagtgacacggagggaagttcacatatactacctagaaaaagcaaataagataaaatcagagaggacacacattcacatattctcattcactggagaggaaatggccaccaaagctgactatactcttgatgaggagagcagagcaagaattaaaacccggctgttcactataagacaagaaatggccagtaggggtctatgggattcctttcgtcaatccgagagaggcgaagagacaattgaagaaaggtttgaaatcacaggaactatgcgcaggcttgctgaccaaagtctcccaccgaacttctccagccttgaaaattttagagcctatgtggatggattcgaaccgaacggctgcattgagggcaagctttctcaaatgtcaaaggaagtgaacgccagaattgagccatttatgaagacaacaccacgccctctcagactacctgatgggcctccctgctcccagcggtcgaagttcttgctgatggatgcccttaaattaagcattgaagatccgagccatgagggggaaggtataccactatatgatgcaatcaaatgcatgaagacatttttcggctggaaagagcccaacatcgtaaaaccacatgacaagggcataaatcccaattatctcctggcttggaagcaggtgctggcagaactccaagacattgaaaatgaagataaaatcccaaaaacaaagaacatgaagaaaacaagccaattaaagtgggcacttggtgagaatatggcacctgaaaaagtagactttgaggactgcaaagatgttagtgatctaaagcagtatgacagtgatgaaccagagcctagatcgttatcaagctgggttcagagcgaattcaacaaggcatgcgaattgacagattcgagttggattgaacttgatgagataggggaagatgttgctccaatcgagcacattgcaagtatgagaagaaactatttcacagcggaagtgtctcat---tgcagggctactgaatacataatgaagggtgtgtatataaatacagccctattgaatgcatcctgcgcagccatggatgacttccaattgattccaatgataagcaagtgcagaaccaaagaaggaagacggaagacaaatctgtatggattcattataaaaggaaggtcccatttgaggaatgacaccgatgtggtaaactttgtgagcatggaattctctcttactgacccgaggctggaaccacacaagtgggtaaagtactgtgttcttgaaataggagacatgctcttacgaacggcaataggccaagtgtcaagacccatgttcttgtatgtgagaaccaatgggacttccaagattaagatgaaatggggcatggagatgaggcgatgccttcttcaatcccttcaacaaattgagagcatgattgaagccgaatcttctgtcaaagagaaagacatgaccaaagagttctttgagaccaaatcagaaacgtggccaattggggaatcacctaagggggtggaggaaagctccattgggaaggtgtgcagaacactactagcaaaatctgtcttcaacagcctatatgcatctccacaaattgaggggttttcagctgaatcaagaaaattgcttctcattgttcaggcacttagggacaacctggaacctgggaccttcgatcttggggggctatatgacgcaattgaggagtgcctgattaatgatccctgggttttgcttaatgcatcttggttcaactccttcctcacacatgcactgaaatag
>gi|954033333|gb|KU042728.1|_Influenza_A_virus_(A/goose/Zhejiang/727110/2014(H5N6))_segment_3_polymerase_PA_(PA)_gene_complete_cds
atggaggactttgtgcgacaatgcttcaatccaatgatcgtcgagcttgcggaaaagacaatgaaagaatatggggaaagtccgaaaatcgagacgaacaaatttgccacaatatgcacacacctagaagtctgcttcatgtattcggacttccactttatagatgaacgaggcgaatcaataattgcagagtctggcgatccgaatgcattattgaaacaccgatttgagataattgaagggagggaccgaacaatggcttggacagtggtaaatagtatctgcaacaccacaggagtcgataagcctaaattcctcccagatttgtatgactacaaagagaaccgattcattgaaattggagtgacacggagggaagttcacatatactacctagaaaaagcaaataagataaaatcagagaggacacacattcacatattctcattcactggagaggaaatggccaccaaagctgactatacccttgatgaggagagcagagcaagaattaaaacccggctgttcactataagacaagaaatggccagtaggggtctatgggattcctttcgtcaatccgagagaggcgaagagacaattgaagaaaggtttgaaatcacaggaactatgcgcaggcttgctgaccaaagtctcccaccgaacttctccagccttgaaaattttagagcctatgtggatggattcgaaccgaacggctgcattgagggcaagctttctcaaatgtcaaaggaagtgaacgccagaattgagccatttatgaagacaacaccacgccctctcagactacctgatgggcctccctgctcccagcggtcgaagttcttgctgatggatgcccttaaattaagcattgaagatccgagccatgagggggaaggtataccactatatgatgcaatcaaatgcatgaagacatttttcggctggaaagagcccaacatcgtaaaaccacatgacaagggcataaatcccaattatctcctggcttggaagcaggtgctggcagaactccaagacattgaaaatgaagataaaatcccaaaaacaaagaacatgaagaaaacaagccaattaaagtgggcacttggtgagaatatggcacctgaaaaagtagactttgaggactgcaaagatgttagtgatctaaagcagtatgacagtgatgaaccagagcctagatcgttatcaagctgggttcagagcgaattcaacaaggcatgcgaattgacagattcgagttggattgaacttgatgaaataggagaagatgttgctccaatcgagcacattgcaagtatgagaagaaactatttcacagcggaagtgtctcat---tgcagggctactgaatacataatgaagggtgtgtatataaatacagccctattgaatgcatcctgtgcagccatggatgacttccaattgattccaatgatatgcaagtgcagaaccaaagaaggaagacggaagacaaatctgtatggattcattataaaaggaaggtcccatttgaggaatgacaccgatgtggtaaactttgtgagcatggaattctctcttactgacccgaggctggaaccacacaagtgggtaaagtactgtgttcttgaaataggagacatgctcttacgaacggcaataggccaagtgtcaagacccatgttcttgtatgtgagaaccaatgggacttccaagattaagatgaaatggggcatggagatgaggcgatgccttcttcaatcccttcaacaaattgagagcatgattgaagccgaatcttctgtcaaagagaaagacatgaccaaagagttctttgagaccaaatcagaaacgtggccaattggggaatcacctaagggggtggaggaaagctccattgggaaggtgtgcagaacactactagcaaaatctgtcttcaacagcctatatgcatctccacaaattgaggggttttcagctgaatcaagaaaattgcttctcattgttcaggcacttagggacaacctggaacctgggaccttcgatcttggggggctatatgacgcaattgaggagtgcctgattaatgatccctgggttttgcttaatgcatcttggttcaactccttcctcacacatgcactgaaatag
>gi|954033171|gb|KU042737.1|_Influenza_A_virus_(A/chicken/Zhejiang/727155/2014(H5N6))_segment_3_polymerase_PA_(PA)_gene_complete_cds
atggaggactttgtgcgacaatgcttcaatccaatgatcgtcgagcttgcggaaaagacaatgaaagaatatggggaaagtccgaaaatcgagacgaacaaatttgccgcaatatgcacacacctagaagtctgcttcatgtattcggacttccactttatagatgaacgaggcgaatcaataattgcagagtctggcgatccgaatgcattattgaaacaccgatttgagataattgaagggagggaccgaacaatggcttggacagtggtaaatagtatctgcaacaccacaggagtcgataagcctaaattcctcccagatttgtatgactacaaagagaaccgattcattgaaattggagtgacacggagggaagttcacatatactacctagaaaaagcaaataagataaaatcagagaggacacacattcacatattctcattcactggagaggaaatggccaccaaagctgactatactcttgatgaggagagcagagcaagaattaaaacccggctgttcactataagacaagaaatggccagtaggggtctatgggattcctttcgtcaatccgagagaggcgaagagacaattgaagaaaggtttgaaatcacaggaactatgcgcaggcttgctgaccaaagtctcccaccgaacttctccagccttgaaaattttagagcctatgtggatggattcgaaccgaacggctgcattgagggcaagctttctcaaatgtcaaaggaagtgaacgccagaattgagccatttatgaagacaacaccacgccctctcagactacctgatgggcctccctgctcccagcggtcgaagttcttgctgatggatgcccttaaattaagcattgaagatccgagccatgagggggaaggtataccactatatgatgcaatcaaatgcatgaagacatttttcggctggaaagagcccaacatcgtaaaaccacatgacaagggcataaatcccaattatctcctggcttggaagcaggtgctggcagaactccaagacattgaaaatgaagataaaatcccaaaaacaaagaacatgaagaaaacaagccaattaaagtgggcacttggtgagaatatggcacctgaaaaagtagactttgaggactgcaaagatgttagtgatctaaagcagtatgacagtgatgaaccagagcctagatcgttatcaagctgggttcagagcgaattcaacaaggcatgcgaattgacagattcgagttggattgaacttgatgagataggggaagatgttgctccaatcgagcacattgcaagtatgagaagaaactatttcacagcggaagtgtctcat---tgcagggctactgaatacataatgaagggtgtgtatataaatacagccctattgaatgcatcctgtgcagccatggatgacttccaattgattccaatgataagcaagtgcagaaccaaagaaggaagacggaagacaaatctgtatggattcattataaaaggaaggtcccatttgaggaatgacaccgatgtggtaaactttgtgagcatggaattctctcttactgacccgaggctggaaccacacaagtgggtaaagtactgtgttcttgaaataggagacatgctcttacgaacggcaataggccaagtgtcaagacccatgttcttgtatgtgagaaccaatgggacttccaaggttaagatgaaatggggcatggagatgaggcgatgccttcttcaatcccttcaacaaattgagagcatgattgaagccgaatcttctgtcaaagagaaagacatgaccaaagagttctttgagaccaaatcagaaacgtggccaattggggaatcacctaagggggtggaggaaagctccattgggaaggtgtgcagaacactactagcaaaatctgtcttcaacagcctatatgcatctccacaaattgaggggttttcagctgaatcaagaaaattgcttctcattgttcaggcacttagggacaacctggaacctgggaccttcgatcttggggggctatatgacgcaattgaggagtgcctgattaatgatccctgggttttgcttaatgcatcttggttcaactccttcctcacacatgcactgaaatag
>gi|758371439|dbj|LC028322.1|_Influenza_A_virus_(A/muscovy_duck/Vietnam/LBM757/2014(H5N6))_viral_cRNA_segment:_3_complete_sequence_gi|758371477|dbj|LC028338.1|_Influenza_A_virus_(A/duck/Vietnam/LBM759e
atggaggactttgtgcgacaatgcttcaatccaatgatcgtcgagcttgcggaaaagacaatgaaagaatatggggaaagtccgaaaatcgagacgaacaaatttgccgcaatatgcacacacctagaagtctgcttcatgtattcggacttccactttatagatgaacgaggcgaatcaataattgcagagtctggcgatccgaatgcattattgaaacaccgatttgagataattgaagggagggaccgaacaatggcttggacagtggtaaatagtatctgcaacaccacaggggtcgataagcctaaattcctcccagatttgtatgactacaaagagaaccgattcattgaaattggagtgacacggagggaagttcacatatactacctagaaaaagcaaataagataaaatcagaggggacacacattcacatattctcattcactggagaggaaatggccaccaaagctgactatactcttgatgaggagagcagagcaagaattaagacccggctgttcactataagacaagaaatggccagtaggggtctatgggattcctttcgtcaatccgagagaggcgaagagacaattgaagaaaggtttgaaatcacaggaaccatgcgcaggcttgctgaccaaagtctcccaccgaacttctccagccttgaaaattttagagcctatgtggatggatttgaaccgaacggctgcattgagggcaagctttctcaaatgtcaaaggaagtgaacgccagaattgagccatttatgaagacaacaccacgccctctcagactacctgatgggcctccctgctcccagcggtcgaagttcttactgatggatgcccttaaattaagcattgaagatccgagccatgagggggaaggtataccattatatgatgcaatcaaatgcatgaagacatttttcggctggaaagagcccaacatcgtaaaaccacatgacaagggcataaatcccaattacctcctggcttggaagcaggtgctggcagaactccaagacattgaaaatgaagataaaatcccaaaaacaaagaacatgaagaaaacaagccagttgaagtgggcacttggtgagaatatggcacctgaaaaagtagactttgaggactgcaaagatgttagtgatctaaagcagtataacagtgatgaaccagagcctagatcgttatcaagctgggttcagagcgaattcaacaaggcatgcgaattgacagattcgagttggattgaactcgatgaaataggagaagatgttgctccaattgagcacattgcaagtatgagaagaaactatttcacagcggaagtgtctcat---tgcagggctactgaatacataatgaagggagtgtatataaatacagctctattgaatgcatcctgtgcagccatggatgacttccaattgattccaatgataagcaagtgcagaaccaaagaaggaagacggaagacaaatctgtatggattcattataaaaggaaggtcccatttgaggaatgacaccgatgtggtaaactttgtgagcatggaattctctcttactgacccgaggctggaaccacacaagtgggtaaagtactgtgttcttgaaataggagatatgcttttacgaacggcaataggccaagtgtcaagacccatgttcttgtatgtgagaaccaatgggacttccaagattaagatgaaatggggcatggagatgaggcgatgccttcttcaatcccttcaacaaattgagagcatgattgaagccgagtcttctgtcaaagagaaagacatgaccaaagagttctttgagaccaaatcagaaacgtggccaattggggaatcacctaagggggtggaggaaagctccattgggaaggtgtgcagaacactactagcaaaatctgtcttcaacagcctatatgcatctccacaacttgaggggttttcagctgaatcaagaaaattgcttctcattgttcaggcacttagggacaacctggaacctgggaccttcgatcttggggggctatatgacgcaattgaggagtgcctgattaatgatccctgggttttgcttaatgcatcttggttcaactccttcctcacacatgcactgaaatag
>gi|758371382|dbj|LC028207.1|_Influenza_A_virus_(A/muscovy_duck/Vietnam/LBM754/2014(H5N6))_viral_cRNA_segment:_3_complete_sequence
atggaggactttgtgcgacaatgcttcaatccaatgatcgtcgagcttgcggaaaagacaatgaaagaatatggggaaagtccgaaaatcgagacgaacaaatttgccgcaatatgcacacacctagaagtctgcttcatgtattcggacttccactttatagatgaacgaggcgaatcaataattgcagagtctggcgatccgaatgcattattgaaacaccgatttgagataattgaagggagggaccgaacaatggcttggacagtggtaaatagtatctgcaacaccacaggggtcgataagcctaaattcctcccagatttgtatgactacaaagagaaccgattcattgaaattggagtgacacggagggaagttcacatatactacctagaaaaagcaaataagataaaatcagaggggacacacattcacatattctcattcactggagaggaaatggccaccaaagctgactatactcttgatgaggagagcagagcaagaattaagacccggctgttcactataagacaagaaatggccagtaggggtctatgggattcctttcgtcaatccgagagaggcgaagagacaattgaagaaaggtttgaaatcacaggaaccatgcgcaggcttgctgaccaaagtctcccaccgaacttctccagccttgaaaattttagagcctatgtggatggatttgaaccgaacggctgcattgagggcaagctttctcaaatgtcaaaggaagtgaacgccagaattgagccatttatgaagacaacaccacgccctctcagactacctgatgggcctccctgctcccagcggtcgaagttcttactgatggatgcccttaaattaagcattgaagatccgagccatgagggggaaggtataccattatatgatgcaatcaaatgcatgaagacatttttcggctggaaagagcccaacatcgtaaaaccacatgacaagggcataaatcccaattacctcctggcttggaagcaggtgctggcagaactccaagacattgaaaatgaagataaaatcccaaaaacaaagaacatgaagaaaacaagccagttgaagtgggcacttggtgagaatatggcacctgaaaaagtagactttgaggactgcaaagatgttagtgatctaaagcagtataacagtgatgaaccagagcctagatcgttatcaagctgggttcagagcgaattcaacaaggcatgcgaattgacagattcgagttggattgaactcgatgaaataggagaagatgttgctccaattgagcacattgcaagtatgagaagaaactatttcacagcggaagtgtctcat---tgcagggctactgaatacataatgaagggagtgtatataaatacagctctattgaatgcatcctgtgcagccatggatgacttccaattgattccaatgataagcaagtgcagaaccaaagaaggaagacggaagacaaatctgtatggattcattataaaaggaaggtcccatttgaggaatgacaccgatgtggtaaactttgtgagcatggaattctctcttactgacccgaggctggaaccacacaagtgggtaaagtactgtgttcttgaaataggagatatgcttttacgaacggcaataggccaagtgtcaagacccatgttcttgtatgtgagaaccaatgggacttccaagattaagatgaaatggggcatggagatgaggcgatgccttcttcaatcccttcaacaaattgagagcatgattgaagccgagtcttctgtcaaagagaaagacatgaccaaagagttctttgagaccaaatcagaaacgtggccaattggggaatcacctaagggggtggaggaaagctccattgggaaggtgtgcagaacactactagcaaaatctgtcttcaacagcctatatgcatctccacaacttgaggggttttcagctgaatcaagaaaattgcttctcattgttcaggcacttagggacaacctggaacctgggaccttcgatcttggggggctatatgacgcaattgaggagtgcctgattaatgatccctgggttttgcttaatgcatcttggttcaactccttcctcacacatgcactgaaatag
>gi|404351907|gb|JX534588.1|_Influenza_A_virus_(A/wild_duck/Fujian/1/2011(H5N1))_segment_3_polymerase_PA_(PA)_gene_complete_cds
atggaagactttgtgcgacaatgcttcaatccaatgatcgtcgagcttgcggaaaagacaatgaaagaatatggggaaagtccgaaaatcgaaacgaacaaattcgccgcaatatgcacacacctagaagtctgcttcatgtattcggacttccactttatagatgaacgaggcgaatcaataattgcagaatctggcgatccgaatgcattattgaaacaccgatttgagataattgaagggagagaccgaacaatggcctggacagtggtaaatagtatctgcaacaccacaggggtcgataagcctaaattcctcccagatttgtatgactacagagagaaccgattcattgaaattggagtgacacggagggaagttcacatatactacctagaaaaagcaaataagataaaatcagagaggacacacattcacatattctcattcactggagaggaaatggccaccaaagctgactatactcttgatgaggagagcagagcaagaattaaaaccaggctgttcactataagacaagaaatggccagtaggggtctatgggattcctttcgtcagtccgagagaggcgaagagacagttgaagaaaggtttgaaatcacaggaaccatgcgtaggcttgctgaccaaagtctcccaccgaacttctccagccttgaaaattttagagcctatgtggatggattcgaaccgaacggctgcattgagggcaagctttctcaaatgtcgaaggaagtgaacgccagaattgagccatttatgaagaaaacaccacgccctctcagactacctgaggggcctccctgctcccagcggtcgaagttcttacttatggatgcccttaaattaagcatcgaagatccaagccatgagggggaaggtataccactatatgatgcaatcaaatgcatgaagacatttttcggctggaaagagcctaacatcgtaaaaccacatgaaaagggcataaatcccaattacctcctggcttggaagcaggtgctggcagaactccaagacattgaaaatgaagataaaatcccaaaaacaaagaacatgaagaaaacaagccaattaaagtgggcacttggtgagaatatggcacctgaaaaagtagactttgaggactgcaaagatgttagcgatctaaaacagtatgacagtgatgaaccagagcctagatcattatcaagctgggttcagagcgaattcaacaaagcatgcgaattgacagattcgagttggattgaacttgatgaaataggagaagatgttgctccaattgagcacattgcaagtatgagaagaaactatttcacagcggaagtgtctcat---tgcagggctaccgaatacataatgaagggagtgtatataaatacagccctattgaatgcatcctgtgcagccatggatgacttccaattgattccaatgataagcaagtgcagaaccaaagaaggaagacggaagacaaatctgtatggattcattataaaaggaaggtcccatttgaggaacgacactgatgtggtaaactttgtgagcatggaattctctcttactgacccgaggctggaaccacacaagtgggtaaagtactgtgttcttgaaataggagacatgctcttacgaacggcaataggccaagtgtcaagacccatgttcctgtatgtgagaaccaatggggcttccaagattaagatgaaatggggcatggagatgaggcgatgccttcttcaatcccttcaacaaattgagagcatgattgaagccgagtcttctgtcaaagagaaagacatgaccaaagaattctttgaaaccaaatcagaaacgtggccaattggggaatcacctaaaggggtggaggaaagctccattggaaaggtgtgcagaacactactagcaaaatctgtattcaacagcctatatgcatctccacaacttgaggggttttcagctgaatcaagaaaattgcttctcattgttcaggcacttagggacaacctggaacctggaaccttcgatcttggggggctatatgaagcaattgaggagtgcctgattaatgatccttgggttttgcttaatgcatcttggttcaactccttcctcacacatgcactgaaatag
>gi|766561166|gb|KP765787.1|_Influenza_A_virus_(A/Guangzhou/39715/2014(H5N6))_segment_3_polymerase_PA_(PA)_and_PA-X_protein_(PA-X)_genes_complete_cds
atggaggactttgtgcgacaatgcttcaatccaatgatcgtcgagcttgcggaaaagacaatgaaagaatatggggaaagtccgaaaatcgagacgaacaaatttgccgcaatatgcacacacctagaagtctgcttcatgtactcggacttccactttatagatgaacgaggcgaatcaataattgcagagtctggcgatccgaatgcattattgaaacaccgatttgagataattgaagggagggaccgaacaatggcttggacagtggtaaatagtatctgcaacaccacaggggtcgataagcctaaattcctcccagatttgtatgactacaaagagaaccgattcattgaaattggagtgacacggagggaagttcacatatactacctagaaaaagcaaataagataaagtcagagaggacacacattcacatattctcattcactggagaggaaatggccaccaaagctgactatactcttgatgaggagagcagagcaagaattaaaacccggctgttcactataagacaagaaatggccagtaggggtctatgggattcctttcgtcaatccgagagaggcgaagagacaattgaagaaaggtttgaaatcacaggaaccatgcgcaggcttgctgaccaaagtctcccaccgaacttctccagccttgaaaattttagagcctatgtggatggattcgaaccgaacggctgcattgagggcaagctttctcaaatgtcaaaggaagtgaacgccagaattgagccatttatgaaaacaacaccacgccctctcagactacctgatgggcctccctgctcccaacggtcgaagttcttactgatggatgcccttaaattaagcattgaagatccgagccatgagggggaaggtataccactatatgatgcaatcaaatgcatgaagacatttttcggctggaaagagcccaacatcgtaaaaccacatgacaagggcataaatcccaattacctcctggcttggaagcaggtgctggcagaactccaagacattgaaaatgaagataaaatcccaaaaacaaagaacatgaagaaaacaagccaattaaagtgggcacttggtgagaatatggcacctgaaaaagtagactttgaggactgcaaagatgttagtgatctaaagcagtatgacagtgatgaaccagagcctagatcgttatcaagctgggttcagagcgaattcaacaaggcatgcgaattgacagattcgagttggattgaacttgatgaaataggagaagatgttgctccaattgagcacattgcaagtatgagaagaaactatttcacagcggaagtgtctcat---tgcagggctactgaatacataatgaagggagtgtatataaatacagccctattgaatgcatcctgtgcagccatggatgatttccaattgattccaatgataagcaagtgcagaaccaaagaaggaagacggaagacaaatctgtatggattcattataaaaggaaggtcccatttgaggaatgacaccgatgtggtaaactttgtgagcatggaattctctcttactgacccgaggctggaaccgcacaagtgggtaaagtactgtgttcttgaaataggaaacatgctcttacgaacggcaataggccaagtgtcaagacccatgttcttgtatgtgagaaccaatgggacttccaagattaagatgaaatggggcatggagatgaggcgatgccttcttcaatcccttcaacaaattgagagcatgattgaagccgagtcttctgtcaaagagaaagacatgaccaaagagttctttgagaccaaatcagaaacatggccaattggggaatcacctaagggggtggaggaaagctccattgggaaggtgtgcagaacactactagcgaaatctgtcttcaacagcctatatgcatctccacaacttgaggggttttcagctgaatcaagaaaattgcttctcattgttcaggcacttagggacaacctggaacctgggaccttcgatcttggggggctatatgatgcaattgaggagtgcctgattaatgatccctgggttttgcttaatgcatcttggttcaactccttcctcacgcatgcactggaatag
>gi|404351888|gb|JX534596.1|_Influenza_A_virus_(A/wild_duck/Fujian/2/2011(H5N1))_segment_3_polymerase_PA_(PA)_gene_complete_cds
atggaagactttgtgcgacaatgcttcaatccaatgatcgtcgagcttgcggaaaagacaatgaaagaatatggggaaagtccgaaaatcgaaacgagcaaattcgccgcaatatgcacacacctagaagtctgcttcatgtattcggacttccactttatagatgaacgaggcgaatcaataattgcagaatctggcgatccgaatgcattattgaaacaccgatttgagataattgaagggagagaccgaacaatggcttggacagtggtaaatagtatctgcaacaccacaggggtcgataagcctaaattcctcccagatttgtatgactacaaagagaaccgattcattgaaattggagtgacacggagggaagttcacatatactacctagaaaaagcaaataagataaaatcagagaggacacacattcacatattctcattcactggagaggaaatggccaccaaagctgactatactcttgatgaggagagcagagcaagaattaaaaccaggctgttcactataagacaagaaatggccagtaggggtctatgggattcctttcgtcagtccgagagaggcgaagagacagttgaagaaaggtttgaaatcacaggaaccatgcgcaggcttgctgaccaaagtctcccaccgaacttctccagccttgaaaattttagagcctatgtggatggattcgaaccgaacggctgcattgagggcaagctttctcaaatgtcgaaggaagtgaacgccagaattgagccatttatgaagaaaacaccacgccctctcagactacctgaggggcctccctgctcccagcggtcgaagttcttacttatggatgcccttaaattaagcatcgaagatccaagccatgagggggaaggtataccactatatgatgcaatcaaatgcatgaagacatttttcggctggaaagagcctaacatcgtaaaaccacatgaaaagggcataaatcccaattacctcctggcttggaagcaggtgctggcagaactccaagacattgaaaatgaagataaaatcccaaaaacaaagaacatgaagaaaacaagccaattaaagtgggcacttggtgagaatatggcacctgaaaaagtagactttgaggactgcaaagatgttagcgatctaaaacagtatgacagtgatgaaccagagcctagatcattatcaagctgggttcagagcgaattcaacaaagcatgcgaattgacagattcgagttggattgaacttgatgaaataggagaagatgttgctccaattgagcacattgcaagtatgagaagaaactatttcacagcggaagtgtctcat---tgcagggctaccgaatacataatgaagggagtgtatataaatacagccctattgaatgtatcctgtgcagccatggatgacttccaattgattccaatgataagcaagtgcagaaccaaagaaggaagacggaagacaaatctgtatggattcattataaaaggaaggtcccatttgaggaacgacactgatgtggtaaactttgtgagcatggaattctctcttactgacccgaggctggaaccacacaagtgggtaaagtactgtgttcttgaaataggagacatgctcttacgaacggcaataggccaagtgtcaagacccatgttcctgtatgtgagaaccaatggggcttccaagattaagatgaaatggggcatggagatgaggcgatgccttcttcaatcccttcaacaaattgagagcgtgattgaagccgagtcttctgtcaaagagaaagacatgaccaaagaattctttgaaaccaaatcagaaacgtggccaattggggaatcacctaaaggggtggaggaaagctccattggaaaggtgtgcagaacactactagcaaaatctgtattcaaccgcctatatgcatctccacaacttgaggggttttcagctgaatcaagaaaattgcttctcattgttcaggcacttagggacaacctggaacctggaaccttcgatcttggggggctatatgaagcaattgaggagtgcctgattaatgatccttgggttttgcttaatgcatcttggttcaactccttcctcacacatgcactgaaatag
>gi|347364486|gb|CY098743.1|_Influenza_A_virus_(A/Guangxi/1/2009(H5N1))_polymerase_PA_(PA)_gene_complete_cds
atggaagactttgtgcgacaatgcttcaatccaatgatcgtcgagcttgcggaaaagacaatgaaagaatatggggaaagtccgaaaatcgaaacgaacaaattcgccgcaatatgcacacacttagaagtctgcttcatgtattcggatttccactttatagatgaacgaggcgaatcaataattgcagaatctggcgatccgaatgcattattgaaacaccgatttgagataattgaagggagagaccgaacaatggcttggacagtggtaaatagtatctgcaacaccacaggagtcgataagcctaaattcctcccagatttgtatgactacaaagagaaccgattcattgaaattggagtgacacggagggaagttcacatatactacctagaaaaagcaaataagataaaatcagagaggacacacattcacatattctcattcactggagaggaaatggccaccaaagctgactatactcttgatgaggagagcagagcaagaattaaaaccaggctgttcactataagacaagaaatggccagtaggggtctatgggattcctttcgtcaatccgagagaggcgaagagacaattgaagaaaggtttgaaatcacaggaaccatgcgcaggcttgctgaccaaagtctcccaccgaacttctccagctttgaaaattttagagcctatgtggatggattcgaaccgaacggctgcattgagggcaagctttctcaaatgtcaaaggaagtgaacgccagaattgagccatttatgaagacaacaccacgccctctcagactacctgaggggcctccctgctcccagcggtcgaagttcttactgatggatgcccttaaattaagcatcgaagatccaagccatgagggggaaggtataccactatatgatgcaatcaaatgcatgaagacatttttcggctggaaagagcccaacatcgtaaaaccacatgaaaagggcataaatcccaattacctcctggcttggaagcaggtgctggcagaactccaagacattgaaaatgaagataaaatcccaaaaacaaagaacatgaagaaaacaagccaattaaagtgggcacttggtgagaatatggcaccagaaaaagtagactttgaggactgcaaagatgttagcgatctaaaacagtatgacagtgatgaaccagagcctagatcattatcaagctggattcagagcgaattcaacaaagcatgcgaattgacagattcgagttggattgaacttgatgaaataggagaagatgttgctccaattgagcacattgcaagtatgagaagaaactatttcacagcggaagtgtctcat---tgcagggctactgaatacataatgaagggagtgtatataaatacagccctattgaatgcatcctgtgcagccatggatgacttccaattgattccaatgataagcaagtgcagaaccaaagaaggaagacggaagacaaatctgtatggattcattataaaaggaaggtcccatttgaggaacgacaccgatgtggtaaactttgtgagcatggaattctctcttactgacccgaggctggaaccacacaagtgggaaaagtactgtgttcttgaaataggagacatgctcttacgaactgcaataggccaagtgtcaagacccatgttcctgtatgtgagaaccaatgggacgtccaagattaagatgaagtggggcatggagatgaggcgatgccttcttcaatcccttcaacaaattgagagcatgattgaggccgagtcttctgtcaaagagaaagacatgaccaaagaattctttgaaaccaaatcagaaacgtggccaattggggaatcacctaaaggggtggaggaaagctccattggaaaggtgtgcagaacattactagcaaaatctgtattcaacagcctatatgcatctccacaacttgaggggttttcagctgaatcaagaaaattgcttctcattgttcaggcacttagggacaacctggaacctggaaccttcgatcttggggggctatatgaagcaattgaggagtgcctgattaatgatccctgggttttgcttaatgcatcttggttcaactccttcctcacacatgcactgaaatag
>gi|212508882|gb|CY036244.1|_Influenza_A_virus_(A/grey_heron/Hong_Kong/1046/2008(H5N1))_segment_3_sequence
atggaagactttgtgcgacaatgcttcaatccaatgatcgtcgagcttgcggaaaagacaatgaaagaatatggggaaagtccgaaaatcgaaacgaacaaattcgccgcaatatgcacacacttagaagtctgcttcatgtattcggatttccactttatagatgaacgaggcgaatcaataattgcagaatctggcgatccgaatgcattattgaaacaccgatttgagataattgaagggagagaccgaacaatggcttggacagtggtaaatagtatctgcaacaccacaggagtcgataagcctaaattcctcccagatttgtatgactacaaagagaaccgattcattgaaattggagtgacacggagggaagttcacatatactacctagaaaaagcaaataagataaaatcagagaggacacacattcacatattctcattcactggagaggaaatggccaccaaagcggactatactcttgatgaggagagcagagcaagaattaaaaccaggctgttcactataagacaagaaatggccagtaggggtctatgggattcctttcgtcaatccgagagaggcgaagagacaattgaagaaaggtttgaaatcacaggaaccatgcgcaggcttgctgaccaaagtctcccaccgaacttctccagccttgaaaattttagagcctatgtggatggattcgaaccgaacggctgcattgagggcaagctttctcaaatgtcaaaggaagtgaacgccagaattgagccatttatgaagacaacaccacgccctctcagactacctgaggggcctccctgctcccagcggtcgaagttcttactgatggatgcccttaaattaagcatcgaagatccaagccatgagggggaaggtataccactatatgatgcaatcaaatgcatgaagacatttttcggctggaaagagcccaacatcgtaaaaccacatgaaaagggcataaatcccaattacctcctggcttggaagcaggtgctggcagaactccaagacattgaaaatgaagataaaatcccaaaaacaaagaacatgaagaaaacaagccaattaaagtgggcacttggtgagaatatggcaccagaaaaagtagactttgaggactgcaaagatgttagcgatctaaaacagtatgacagtgatgaaccagagcctagatcattatcaagctggattcagagcgaattcaacaaagcatgcgaattgacagattcgagttggattgaacttgatgaaataggagaagatgttgctccaattgagcacattgcaagtatgagaagaaactatttcacagcggaagtgtctcat---tgcagggctactgaatacataatgaagggagtgtatataaatacagccctgttgaatgcatcctgtgcagccatggatgacttccaattgattccaatgataagcaagtgcagaaccaaagaaggaagacggaagacaaatctgtatggattcattataaaaggaaggtcccatttgaggaacgacaccgatgtggtaaactttgtgagcatggaattctctcttactgacccgaggctggaaccacacaagtgggaaaagtactgtgttctcgaaataggagacatgctcttacgaactgcaataggccaagtgtcaagacccatgttcctgtatgtgagaaccaatgggacttccaagattaagatgaaatggggcatggagatgaggcgatgccttcttcaatcccttcaacaaattgagagcatgattgaggccgagtcttctgtcaaagagaaagacatgaccaaagaattctttgaaaccaaatcagaaacgtggccaattggggaatcacctaaaggggtggaggaaagctccattggaaaggtgtgcagaacattactagcaaaatctgtattcaacagcctatatgcatctccacaacttgaggggttttcagctgaatcaagaaaattgcttctcattgttcaggcacttagggacaacctggaacctggaaccttcgatcttggggggctatatgaagcaattgaggagtgcctgattaatgatccctgggttttgcttaatgcatcttggttcaactccttcctcacacatgcactgaaatag
>gi|953525512|gb|KT963066.1|_Influenza_A_virus_(A/environment/Yunnan/YN25/2015(H5N6))_segment_3_polymerase_PA_(PA)_and_PA-X_protein_(PA-X)_genes_complete_cds
atggaggactttgtgcgacaatgcttcaatccaatgatcgtcgagcttgcggaaaagacaatgaaagaatatggggaaagtccgaaaatcgagacgaacaaatttgccgcaatatgcacacacatggaagtctgcttcatgtattcggacttccactttatagatgaacgaggcgaatcaataattgcagagtctggcgatccgaatgcattattgaaacaccgatttgagataattgaagggagggaccgaacaatggcttggacagtggtaaatagtatctgcaacaccacaggggtcgataagcctaaattcctcccagatttgtatgactacaaagagaaccgattcattgaaattggagtgacacggagggaagttcacatatactacctagaaaaagcaaataagataaaatcagagaggacacacattcacatattctcattcactggagaggaaatggccaccaaagctgactatactcttgatgaggagagcagagcaagaattaagacccggctgttcactataagacaagaaatggccagtaggggtctatgggattcctttcgtcaatccgagagaggcgaagagacaattgaagaaaggtttgaaatcacaggaaccatgcgcaggcttgctgaccaaagtctcccaccgaacttctccagcattgaaaattttagagcctatgtggatggattcgaaccgaacggctgcattgagggcaagctttctcaaatgtcaaaggaagtgaacgccagaattgagccatttatgaagaaaacaccacgccctctcagactacctgatgggcctccctgctcccagcggtcgaagttcttactgaaggatgcccttaaattaagcattgaagatccgagccatgagggggaaggtataccactatatgatgcaatcaaatgcatgaagacatttttcggctggaaagagcccaacatcgtaaaaccacatgacaagggcataaatcccaattacctcctggcttggaagcaggtgctggcagaactccaagacattgaaaatgaagataaaatcccaaaaacaaagaacatgaagaaaacaagccaattaaagtgggcacttggtgagaatatggcacctgaaaaagtagactttgaggactgcaaagatgttagtgatctaaagcagtatgacagtgatgaaccagagcctagatcgttatcaagctgggttcagagcgaattcaacaaggcatgcgaattgacagattcgagttggattgaacttgatgaaataggagaagatattgctccaattgagcacattgcaagtatgagaagaaactatttcacagcggaagtgtctcat---tgcagggctactgaatacataatgaagggagtgtatataaatacagccctattgaatgcatcctgtgcagccatggatgacttccaattgattccaatgataagcaagtgcagaaccaaagaaggaagacggaagacaaatctgtatggattcattataaaaggaaggtcccatttgaggaatgacaccgatgtggtaaactttgtgagcatggaattctctcttactgacccgaggctggaaccacacaagtgggtaaagtactgtgttcttgaaataggagacatgctcttacgaacagcaataggccaagtgtcaagacccatgttcttgtatgtgagaaccaatgggacttccaagattaagatgaaatggggcatggagatgaggcgatgccttcttcaatcccttcaacaaattgagagcatgattgaagccgagtcttctgtcaaagagaaagacatgaccaaagagttctttgagaccaaatcagaaacgtggccaattggggaatcacctaagggtgtggaggaaagctccattgggaaggtttgcagaacattactagcaaaatctgtcttcaacagcctatatgcatctccacaacttgaggggttttcagctgaatcaaggaaattgcttctcattgttcaggcacttagggacaacctggaacctgggaccttcgatcttggggggctatatgacgcaattgaggagtgcctgattaatgatccctgggttttgcttaatgcatcttggttcaactccttcctcacacatgcactgaaatag
>gi|953525532|gb|KT963058.1|_Influenza_A_virus_(A/environment/Yunnan/YN22/2015(H5N6))_segment_3_polymerase_PA_(PA)_and_PA-X_protein_(PA-X)_genes_complete_cds
atggaggactttgtgcgacaatgcttcaatccaatgatcgtcgagcttgcggaaaagacaatgaaagaatatggggaaagtccgaaaatcgagacgaacaaatttgccgcaatatgcacacacatggaagtctgcttcatgtattcggacttccactttatagatgaacgaggcgaatcaataattgcagagtctggcgatccgaatgcattattgaaacaccgatttgagataattgaagggagggaccgaacaatggcttggacagtggtaaatagtatctgcaacaccacaggggtcgataagcctaaattcctcccagatttgtatgactacaaagagaaccgattcattgaaattggagtgacacggagggaagttcacatatactacctagaaaaagcaaataagataaaatcagagaggacacacattcacatattctcattcactggagaggaaatggccaccaaagctgactatactcttgatgaggagagcagagcaagaattaagacccggctgttcactataagacaagaaatggccagtaggggtctatgggattcctttcgtcaatccgagagaggcgaagagacaattgaagaaaggtttgaaatcacaggaaccatgcgcaggcttgctgaccaaagtctcccaccgaacttctccagcattgaaaattttagagcctatgtggatggattcgaaccgaacggctgcattgagggcaagctttctcaaatgtcaaaggaagtgaacgccagaattgagccatttatgaagaaaacaccacgccctctcagactacctgatgggcctccctgctcccagcggtcgaagttcttactgaaggatgcccttaaattaagcattgaagatccgagccatgagggggaaggtataccactatatgatgcaatcaaatgcatgaagacatttttcggctggaaagagcccaacatcgtaaaaccacatgacaagggcataaatcccaattacctcctggcttggaagcaggtgctggcagaactccaagacattgaaaatgaagataaaatcccaaaaacaaagaacatgaagaaaacaagccaattaaagtgggcacttggtgagaatatggcacctgaaaaagtagactttgaggactgcaaagatgttagtgatctaaagcagtatgacagtgatgaaccagagcctagatcgttatcaagctgggttcagagcgaattcaacaaggcatgcgaattgacagattcgagttggattgaacttgatgaaataggagaagatattgctccaattgagcacattgcaagtatgagaagaaactatttcacagcggaagtgtctcat---tgcagggctactgaatacataatgaagggagtgtatataaatacagccctattgaatgcatcctgtgcagccatggatgacttccaattgattccaatgataagcaagtgcagaaccaaagaaggaagacggaagacaaatctgtatggattcattataaaaggaaggtcccatttgaggaatgacaccgatgtggtaaactttgtgagcatggaattctctcttactgacccgaggctggaaccacacaagtgggtaaagtactgtgttcttgaaataggagacatgctcttacgaacagcaataggccaagtgtcaagacccatgttcttgtatgtgagaaccaatgggacttccaagattaagatgaaatggggcatggagatgaggcgatgccttcttcaatcccttcaacaaattgagagcatgattgaagccgagtcttctgtcaaagagaaagacatgaccaaagagttctttgagaccaaatcagaaacgtggccaattggggaatcacctaagggtgtggaggaaagctccattgggaaggtttgcagaacattactagcaaaatctgtcttcaacagcctatatgcatctccacaacttgaggggttttcagctgaatcaaggaaattgcttctcattgttcaggcacttagggacaacctggaacctgggaccttcgatcttggggggctatatgacgcaattgaggagtgcctgattaatgatccctgggttttgcttaatgcatcttggttcaactccttcctcacacatgcactgaaataa
>gi|922057780|gb|KT370097.1|_Influenza_A_virus_(A/environment/Guangdong/HY243/2015(H5N6))_segment_3_polymerase_PA_(PA)_and_PA-X_protein_(PA-X)_genes_complete_cds
atggaagactttgtgcgccaatgcttcaatccaatgatcgtcgagcttgcggaaaagacaatgaaagagtatggggaaagtccgaaaatcgagacgaacaaatttgccgcaatatgcacacacctagaagtctgcttcatgtattcggacttccactttatagatgaacgaggcgaatcaataattgcagaatctggcgatccgaatgcattattgaaacaccgatttgagataattgaagggagggaccgaacaatggcttggacagtggtaaatagtatctgcaacaccacaggggttgataagcctaaattcctcccagatttgtatgactacaaagagaaccgattcattgaaattggagtgacacggagggaagttcacatatactacctagaaaaagcaaataagataaagtcagagaggacacacattcacatattctcattcactggggaggaaatggccaccaaagctgactatactcttgatgaggagagcagagcaagaattaaaacccggctgttcactataagacaggaaatggccagtaggggtctatgggattcctttcgtcaatctgagagaggcgaagagacaattgaagaaaggtttgaaatcacaggaaccatgcgcaggcttgctgaccaaagtctcccaccgaacttctccagccttgaaaattttagagcctatgtggatggattcgaaccgaacggctgcattgagggcaagctttctcaaatgtcaaaggaagtgaacgccagaattgagccatttatgaagacaacaccacgccctctcagactacctgatgggcctccctgctctcagcggtcgaagttcttactgatggatgcccttaaattaagcattgaagatccgagccatgagggggaaggtataccactgtatgatgcaatcaagtgcatgaagacatttttcggctggaaagagcccaacatcgtaaaaccacatgacaagggcataaatcccaattacctcctggcttggaagcaggtgctggcagaactccaagacattgaaaatgaagataaaatcccaaaaacaaagaacatgaagaaaacaagccaattaaagtgggcacttggtgagaatatggcacctgaaaaagtagactttgaggactgcaaagatgttagtgatctaaagcagtatgacagtgatgaaccagagcctagatcattatcaagctgggttcagagcgaattcaacaaggcatgcgaattgacagattcgagttggattgaacttgatgaaataggagaagatgttgctccaattgagcacattgcaagtatgagaagaaactatttcacagcggaagtgtctcat---tgcagggctactgaatacataatgaagggagtgtatataaatacggccctattgaatgcatcctgtgcagccatggatgacttccaattgattccaatgataagcaagtgcagaaccaaagaaggaagacggaaaacaaatctgtatggattcattataaaaggaaggtcccatttgaggaatgacaccgatgtggtaaactttgtgagcatggaattctctcttactgacccgaggctggaaccacacaagtgggtaaagtactgtgttcttgaaataggagacatgctcttacggacggcaataggccaagtgtcaagacccatgtttttgtatgtgagaaccaatgggacttccaagatcaagatgaaatggggcatggagatgaggcgatgccttcttcaatcccttcaacaaattgagagcatgattgaagccgagtcttctgtcaaagagaaagacatgaccaaagaattctttgagaccaaatcagaaacgtggccaattggggaatcacctaagggggtggaggaaagctctattgggaaggtgtgcagaacactactagcaaaatctgtcttcaacagcctatatgcatctccacaacttgaggggttttcagctgaatcaagaaaattacttctcattgttcaggcacttagggacaacctggaacctgggaccttcgatcttggggggctatatgacgcaattgaggagtgcctgattaatgatccctgggttttgcttaatgcatcttggttcaactccttcctcacacatgcactgaaatag
>gi|954033477|gb|KU042720.1|_Influenza_A_virus_(A/duck/Zhejiang/727041/2014(H5N2))_segment_3_polymerase_PA_(PA)_gene_complete_cds
atggaggactttgtgcgacaatgcttcaatccaatgatcgtcgagcttgcggaaaaggcaatgaaagagtacggggaaagtccgaaaatcgagacgaacaaatttgccgcaatatgcacacacctagaagtctgcttcatgtattcggacttccactttatagatgaacgaggcgaatcaataattgcagaatctggcgatccgaatgcattattgaaacaccgatttgagataattgaagggagggaccgaacaatggcttggacagtggtaaatagtatctgcaacaccacaggggtcgataagcctaaattcctcccagatttgtatgactacaaggagaaccgattcgttgaaattggagtgacacggagggaagttcacatatactacctagaaaaagcaaataagataaaatctgagaagacacacattcacatattctcattcactggagaggaaatggccaccaaagctgactatactcttgatgaggagagcagagcaagaattaaaacccgactgttcactataagacaggaaatggccagtaggggtctatgggattcctttcgtcaatccgagagaggcgaagagacaattgaagaaaggtttgaaatcacaggaaccatgcgcaggcttgctgaccaaagtctcccaccgaacttctccagccttgaaaattttagagcctatgtggatggattcgaaccgaacggctgcattgagggcaagctttctcaaatgtcaaaggaagtgaacgccagaattgagccatttgtgaagaaaacaccacgccctctcagactacctgatgggcctccctgctctcagcggtcgaagttcttactgatggatgcccttaaattaagcattgaagatccgagccatgagggggaaggtataccactatatgatgcaatcaaatgcatgaagacatttttcggctggaaagagcccaacatcgtaaaaccacatgacaagggcataaatcccaattacctcctggcttggaagcaggtgctggcagaactccaagacattgaaaatgaagataaaatcccaaaaacaaagaacatgaagaaaacaagccaattaaagtgggcacttggtgagaatatggcacctgaaaaagtagactttgaggactgcaaagatgttagtgatctaaagcagtatgacagtgatgaaccagagcctagatcattatcaagctgggttcagagcgaattcaacaaggcatgcgaattgacagattcgagttggattgaacttgatgaaataggggaagatgttgctccaattgagcacattgcaagtatgagaagaaactatttcacagcggaagtgtctcat---tgcagggctactgaatacataatgaagggagtgtatataaatacggccctattgaatgcatcctgtgcagccatggatgacttccaattgattccaatgataagcaagtgcagaaccaaagaaggtagacggaaaacaaatctgtatggattcattataaaaggaaggtcccatttgaggaatgacaccgatgtggtaaactttgtgagcatggaattctctcttactgacccgaggctggaaccacacaagtgggtaaagtactgtgttcttgaaataggagacatgctcttacgaacggcaataggccaagtgtcaagacccatgtttttgtatgtgagaaccaatgggacttccaagattaagatgaaatggggcatggagatgaggcgatgccttcttcaatcccttcaacaaattgagagcatgattgaagccgagtcttctgtcaaagagaaagacatgaccaaagaattctttgaaaccaaatcagaaacgtggccaattggggaatcacctaagggagtggaggaaagctccattgggaaggtgtgcagaacactactagcaaaatctgtcttcaacagcctatatgcatctccacaacttgaggggttttcagctgaatcaagaaaattgcttctcattgttcaggcacttagggacaacctggaacctgggaccttcgatcttggggggctatatgacgcaattgaggagtgcctgattaatgatccctgggttttgcttaatgcatcttggttcaactccttcctcacacatgcactgaaatag
>gi|953525552|gb|KT963051.1|_Influenza_A_virus_(A/environment/Yunnan/YN19/2015(H5N6))_segment_3_polymerase_PA_(PA)_and_PA-X_protein_(PA-X)_genes_complete_cds
atggaggactttgtgcgacaatgcttcaatccaatgatcgtcgagcttgcggaaaagacaatgaaagaatatggggaaagtccgaaaatcgagacgaacaaatttgccgcaatatgcacacacatggaagtctgcttcatgtattcggacttccactttatagatgaacgaggcgaatcaataattgcagagtctggcgatccgaatgcattattgaaacaccgatttgagataattgaagggagggaccgaacaatggcttggacagtggtaaatagtatctgcaacaccacaggggtcgataagcctaaattcctcccagatttgtatgactacaaagagaaccgattcattgaaattggagtgacacggagggaagttcacatatactacctagaaaaagcaaataagataaaatcagagaggacacacattcacatattctcattcactggagaggaaatggccaccaaagctgactatactcttgatgaggagagcagagcaagaattaagacccggctgttcactataagacaagaaatggccagtaggggtctatgggattcctttcgtcaatccgagagaggcgaagagacaattgaagaaaggtttgaaatcacaggaaccatgcgcaggcttgctgaccaaagtctcccaccgaacttctccagcattgaaaattttagagcctatgtggatggattcgaaccgaacggctgcattgagggcaagctttctcaaatgtcaaaggaagtgaacgccagaattgagccatttatgaagaaaacaccacgccctctcagactacctgatgggcctccctgctcccagcggtcgaagttcttactgaaggatgcccttaaattaagcattgaagatccgagccatgagggggaaggtataccactatatgatgcaatcaaatgcatgaagacatttttcggctggaaagagcccaacatcgtaaaaccacatgacaagggcataaatcccaattacctcctggcttggaagcaggtgctggcagaactccaagacattgaaaatgaagataaaatcccaaaaacaaagaacatgaagaaaacaagccaattaaagtgggcacttggtgagaatatggcacctgaaaaagtagactttgaggactgcaaagatgttagtgatctaaagcagtatgacagtgatgaaccagagcctagatcgttatcaagctgggttcagagcgaattcaacaaggcatgcgaattgacagattcgagttggattgaacttgatgaaataggagaagatattgctccaattgagcacattgcaagtatgagaagaaactatttcacagcggaagtgtctcat---tgcagggctactgaatacataatgaagggagtgtatataaatacagccctattgaatgcatcctgtgcagccatggatgacttccaattgattccaatgataagcaagtgcagaaccaaagaaggaagacggaagacaaatctgtatggattcattataaaaggaaggtcccatttgaggaatgacaccgatgtggtaaactttgtgagcatggaattctctcttactgacccgaggctggaaccacacaagtgggtaaagtactgtgttcttgaaataggagacatgatcttacgaacagcaataggccaagtgtcaagacccatgttcttgtatgtgagaaccaatgggacttccaagattaagatgaaatggggcatggagatgaggcgatgccttcttcaatcccttcaacaaattgagagcatgattgaagccgagtcttctgtcaaagagaaagacatgaccaaagagttctttgagaccaaatcagaaacgtggccaattggggaatcacctaagggtgtggaggagagctccattgggaaggtttgcagaacattactagcaaaatctgtcttcaacagcctatatgcatctccacaacttgaggggttttcagctgaatcaaggaaattgcttctcattgttcaggcacttagggacaacctggaacctgggaccttcgatcttggggggctatatgacgcaattgaggagtgcctgattaatgatccctgggttttgcttaatgcatcttggttcaactccttcctcacacatgcactgaaatag
>gi|954033315|gb|KU042729.1|_Influenza_A_virus_(A/goose/Zhejiang/925036/2014(H5N6))_segment_3_polymerase_PA_(PA)_gene_complete_cds
atggaggactttgtgcgacaatgcttcaatccaatgatcgtcgagctcgcggaaaaggcaatgaaagagtatggggaaagtccgaaaatcgagacgaacaaatttgccgcaatatgcacacacctagaagtctgcttcatgtattcggacttccactttatagatgaacgaggcgaatcaataattgcagaatctggcgatccgaatgcattattgaaacaccgatttgagataattgaagggagggaccgaacaatggcttggacagtggtaaatagtatctgcaacaccacaggggtcgataagcctaaattcctcccagatttgtatgactacaaagagaaccgattcattgaaattggagtgacacggagggaagttcacatatactacctagaaaaagcaaataagataaaatcagagaggacacacattcacatattctcattcactggagaggaaatggccaccaaagctgactatactcttgatgaggagagcagagcaagaattaaaacccgtctgttcactataagacaggaaatggccagtaggggtctatgggattcctttcgtcaatccgagagaggcgaagagacaattgaagagaggtttgaaatcacaggaaccatgcgcaggcttgctgaccaaagtctcccaccgaacttctccagccttgaaaattttagagcctatgtggatggattcgaaccgaacggctgcattgagggcaagctttctcaaatgtcaaaggaagtgaacgccagaattgagccatttatgaagacaacaccacgccctctcagactacctgatgggcctccctgctcccagcgggcgaagttcttactgatggatgcccttaaattaagcattgaagatccgagccatgagggggaagggataccactatatgatgcaatcaaatgcgtgaagacatttttcggctggaaagaacccaacatcgtaaaaccacatgacaaggggataaatctccattacctcctggcttggaaacaggtgctggcagaactccaagacattgaaaatgaagataaaatcccaaaaacaaagaacatgaagaaaacaagccaattaaagtgggcacttggtgagaatatggcacctgaaaaagtagactttgaggactgcaaagatgttagtgatctaaagcagtatgacagtgatgaaccagagcctagatcattatcaagctgggttcagagcgaattcaacaaggcatgcgaattgacagattcgagttggattgaacttgatgaaataggggaagatgttgctccaattgagcacattgcaagtatgagaagaaactatttcacagcggaagtgtctcat---tgcagggctactgaatacataatgaagggagtgtatataaatacggccctattgaatgcatcctgtgcagccatggatgacttccaattgattccaatgataagcaagtgcagaaccaaagaaggaagacggaaaacaaatctgtatggattcattataaaaggaaggtcccatttgaggaatgacaccgatgtggtaaactttgtgagcatggaattctctcttactgacccgaggctggaaccacacaagtgggtaaagtactgtgttcttgaaataggagacatgctcttacgaacggcaataggccaagtgtcaagacccatgtttttgtatgtgagaaccaatgggacttccaagattaagatgaaatggggcatggagatgaggcgatgccttcttcaatcccttcaacaaattgagagcatgattgaagccgagtcttctgtcaaagagaaagacatgaccaaagaattctttgagaccaaatcagaaacgtggccaattggggaatcacctaagggggtggaggaaagctccattgggaaggtgtgcagaacactactagcaaaatctgtcttcaacagcctatatgcatctccacaacttgaggggttttcagctgaatcaagaaaattgcttctcattgttcaggcacttagggacaacctggaacctgggaccttcgatcttggggggctatatgacgcaattgaggagtgcctgattaatgatccctgggttttgcttaatgcatcttggttcaactccttcctcacacatgcactgaaatag
>gi|212509162|gb|CY036260.1|_Influenza_A_virus_(A/magpie_robin/Hong_Kong/1897/2008(H5N1))_segment_3_sequence
atggaagactttgtgcgacaatgcttcaatccaatgatcgtcgagcttgcagaaaagacaatgaaagaatatggggaaaatccgaaaatcgagacgaacaaattcgccgcaatatgcacacacttagaagtctgcttcatgtattcggatttccactttatagatgaacgaggcgaatcaataattgcagaatctggcgatccgaatgcattattgaaacaccgatttgagataattgaagggagagaccgaacaatggcttggacagtggtaaatagtatctgcaacaccacaggagtcgataagcctaaattcctcccagatttgtatgactacaaagagaaccgattcattgaaattggagtgacacggagggaagttcacatatactacctagaaaaagcaaataagataaaatcagagaagacacacattcacatattctcattcactggagaggaaatggccaccaaagcggactatactcttgatgaggagagcagagcaagaattaaaaccaggctgttcactataagacaagaaatggccagtaggggtctatgggattcctttcgtcaatccgagagaggcgaagagacaattgaagaaaggtttgaaatcacaggaaccatgcgcaggcttgctgaccaaagtctcccaccgaacttctccagccttgaaaattttagagcctatgtggatggattcgaaccgaacggctgcattgagggcaagctttctcaaatgtcaaaggaagtgaacgccagaattgagccatttatgaagacaacaccacgccctctcagactacctgaggggcctccctgctcccagcggtcgaagttcttactgatggatgcccttaaattaagcatcgaagatccaagccatgagggggaaggtataccactatatgatgcaatcaaatgcatgaagacatttttcggctggaaagagcccaacatcgtaaaaccacatgaaaagggcataaatcccaattacctcctggcttggaagcaggtgctggcagaactccaagacattgaaaatgaagataaaatcccaaaaacaaagaacatgaagaaaacaagccaattaaagtgggcacttggtgagaatatggcaccagaaaaagtagactttgaggactgcaaagatgttagcgatctaaaacagtatgacagtgatgaaccagagcctagatcattatcaagctggattcagagcgaattcaacaaagcatgcgaattgacagattcgggttggattgaacttgatgaaataggagaagatgttgctccaattgagcacattgcaagtatgagaagaaactatttcacagcggaagtgtctcat---tgcagggctactgaatacataatgaagggagtgtatataaatacagccctgttgaatgcatcctgtgcagccatggatgacttccaattgattccaatgataagcaagtgcagaaccaaggaaggaagacggaagacaaatctgtatggattcattataaaaggaaggtcccatttgaggaacgacaccgatgtggtaaactttgtgagcatggaattctctcttactgacccgaggctggaaccacacaagtgggaaaagtactgtgttctcgaaataggagacatgctcttacgaactgcaataggccaagtgtcaagacccatgttcctgtatgtgagaaccaatgggacttccaagattaagatgaaatggggcatggagatgaggcgatgccttcttcaatcccttcaacaaattgagagcatgattgaggccgagtcttctgtcaaagagaaagacatgaccaaagaattctttgaaaccaaatcagaaacgtggccaattggggaatcacctaaaggggtggaggaaagctccattggaaaggtgtgcagaacattactagcaaaatctgtattcaacagcctatatgcatctccacaacttgaggggttttcagctgaatcaagaaaattgcttctcattgttcaggcacttagggacaacctggaacctggaaccttcgatcttggggggctatatgaagcaattgaggagtgcctgattaatgatccctgggttttgcttaatgcatcttggttcaactccttcctcacacatgcactgaaatag
>gi|212509002|gb|CY036252.1|_Influenza_A_virus_(A/magpie_robin/Hong_Kong/1097/2008(H5N1))_segment_3_sequence
atggaagactttgtgcgacaatgcttcaatccaatgatcgtcgagcttgcagaaaagacaatgaaagaatatggggaaaatccgaaaatcgagacgaacaaattcgccgcaatatgcacacacttagaagtctgcttcatgtattcggatttccactttatagatgaacgaggcgaatcaataattgcagaatctggcgatccgaatgcattattgaaacaccgatttgagataattgaagggagagaccgaacaatggcttggacagtggtaaatagtatctgcaacaccacaggagtcgataagcctaaattcctcccagatttgtatgactacaaagagaaccgattcattgaaattggagtgacacggagggaagttcacatatactacctagaaaaagcaaataagataaaatcagagaagacacacattcacatattctcattcactggagaggaaatggccaccaaagcggactatactcttgatgaggagagcagagcaagaattaaaaccaggctgttcactataagacaagaaatggccagtaggggtctatgggattcctttcgtcaatccgagagaggcgaagagacaattgaagaaaggtttgaaatcacaggaaccatgcgcaggcttgctgaccaaagtctcccaccgaacttctccagccttgaaaattttagagcctatgtggatggattcgaaccgaacggctgcattgagggcaagctttctcaaatgtcaaaggaagtgaacgccagaattgagccatttatgaagacaacaccacgccctctcagactacctgaggggcctccctgctcccagcggtcgaagttcttactgatggatgcccttaaattaagcatcgaagatccaagccatgagggggaaggtataccactatatgatgcaatcaaatgcatgaagacatttttcggctggaaagagcccaacatcgtaaaaccacatgaaaagggcataaatcccaattacctcctggcttggaagcaggtgctggcagaactccaagacattgaaaatgaagataaaatcccaaaaacaaagaacatgaagaaaacaagccaattaaagtgggcacttggtgagaatatggcaccagaaaaagtagactttgaggactgcaaagatgttagcgatctaaaacagtatgacagtgatgaaccagagcctagatcattatcaagctggattcagagcgaattcaacaaagcatgcgaattgacagattcgggttggattgaacttgatgaaataggagaagatgttgctccaattgagcacattgcaagtatgagaagaaactatttcacagcggaagtgtctcat---tgcagggctactgaatacataatgaagggagtgtatataaatacagccctgttgaatgcatcctgtgcagccatggatgacttccaattgattccaatgataagcaagtgcagaaccaaggaaggaagacggaagacaaatctgtatggattcattataaaaggaaggtcccatttgaggaacgacaccgatgtggtaaactttgtgagcatggaattctctcttactgacccgaggctggaaccacacaagtgggaaaagtactgtgttctcgaaataggagacatgctcttacgaactgcaataggccaagtgtcaagacccatgttcctgtatgtgagaaccaatgggacttccaagattaagatgaaatggggcatggagatgaggcgatgccttcttcaatcccttcaacaaattgagagcatgattgaggccgagtcttctgtcaaagagaaagacatgaccaaagaattctttgaaaccaaatcagaaacgtggccaattggggaatcacctaaaggggtggaggaaagctccattggaaaggtgtgcagaacattactagcaaaatctgtattcaacagcctatatgcatctccacaacttgaggggttttcagctgaatcaagaaaattgcttctcattgttcaggcacttagggacaacctggaacctggaaccttcgatcttggggggctatatgaagcaattgaggagtgcctgattaatgatccctgggttttgcttaatgcatcttggttcaactccttcctcacacatgcactgaaatag
>gi|212508141|gb|CY036212.1|_Influenza_A_virus_(A/grey_heron/Hong_Kong/3088/2007(H5N1))_segment_3_sequence
atggaagactttgtgcgacaatgcttcaatccaatgatcgtcgagcttgcggaaaagacaatgaaagaatatggggaaaatccgaaaatcgaaacgaacaaattcgccgcaatatgcacacacttagaagtctgcttcatgtattcggatttccactttatagatgaacgaggcgaatcaataattgcagaatctggcgatccgaatgcattattgaaacaccgatttgagataattgaagggagagaccgaacaatggcttggacagtggtaaatagtatctgcaacaccacaggagtcgataagcctaaattcctcccagatttgtatgactacaaagagaaccgattcattgaaattggagtgacacggagggaagttcacatatactacctagaaaaagcaaataagataaaatcagagaagacacacattcacatattctcattcactggagaggaaatggccaccaaagcggactatactcttgatgaggagagcagagcaagaattaaaaccaggctgttcactataagacaagaaatggccagtaggggtctatgggattcctttcgtcaatccgagagaggcgaagagacaattgaagaaaggtttgaaatcacaggaaccatgcgcaggcttgctgaccaaagtctcccaccgaacttctccagccttgaaaattttagagcctatgtggatggattcgaaccgaacggctgcattgagggcaagctttctcaaatgtcaaaggaagtgaacgccagaattgagccatttatgaagacaacaccacgccctctcagactacctgaggggcctccctgctcccagcggtcgaagttcttactgatggacgcccttaaattaagcatcgaagatccaagccatgagggggaaggtataccactatatgatgcaatcaaatgcatgaagacatttttcggctggaaagagcccaacatcgtaaaaccacatgaaaagggcataaatcccaattacctcctggcttggaagcaggtgctggcagaactccaagacattgaaaatgaagataaaatcccaaaaacaaagaacatgaagaaaacaagccaattaaagtgggcacttggtgagaatatggcaccagaaaaagtagactttgaggactgcaaagatgttagcgatctaaaacagtatgacagtgatgaaccagagcctagatcattatcaagctggattcagagcgaattcaacaaagcatgcgaattgacagattcgagttggattgaacttgatgaaataggagaagatgttgctccaattgagcacattgcaagtatgagaagaaactatttcacagcggaagtgtctcat---tgcagggctactgaatacataatgaagggagtgtatataaatacagccctgttgaatgcatcctgtgcagccatggatgacttccaattgatcccaatgataagcaagtgcagaaccaaagaaggaagacggaagacaaatctgtatggattcattataaaaggaaggtcccatttgaggaacgacaccgatgtggtaaactttgtgagcatggaattctctcttactgacccgaggctggaaccacacaagtgggaaaagtactgtgttctcgaaataggagacatgctcttacgaactgcaataggccaagtgtcaagacccatgttcctgtatgtgagaaccaatgggacttccaagattaagatgaaatggggcatggagatgaggcgatgccttcttcaatcccttcaacaaattgagagcatgattgaggccgagtcttctgtcaaagagaaagacatgaccaaagaattctttgaaaccaaatcagaaacgtggccaattggggaatcacctaaaggggtggaggaaagctccattggaaaggtgtgcagaacattactagcaaaatctgtattcaacagcctatatgcatctccacaacttgaggggttttcagctgaatcaagaaaattgcttctcattgttcaggcacttagggacaacctggaacctggaaccttcgatcttggggggctatatgaagcaattgaggagtgcctgattaatgatccctgggttttgcttaatgcatcttggttcaactccttcctcacacatgcactgaaatag
>gi|960312151|gb|KU143485.1|_Influenza_A_virus_(A/turtledove/Wuhan/WHBJ12/2014(H5N6))_segment_3_polymerase_PA_(PA)_and_PA-X_protein_(PA-X)_genes_complete_cds
atggaggactttgtgcgacaatgcttcaatccaatgatcgtcgagcttgcggaaaagacaatgaaagaatatggggaaagtccgaaaatcgagacgaacaaatttgccgcaatatgcacacacctagaagtctgcttcatgtactcggacttccactttatagatgaacgaggcgaatcaataattgcagagtctggcgatccgaatgcattattgaaacaccgatttgagataattgaagggagggaccgaacaatggcttggacagtggtaaatagtatctgcaacaccacaggggtcgataagcctaaattcctcccagatttatatgactacaaagagaaccggttcattgaaattggagtgacacggagggaagttcacatatactacctagaaaaagcaaataagataaaatcagagaggacacacattcacatattctcattcactggagaggagatggccaccaaagctgactatactcttgatgaggagagcagagcaagaattaaaacccgactgttcactataagacaagaaatggccagtaggggtctatgggattcctttcgtcaatccgagagaggcgaagagacaattgaagaaaggtttgaaatcacaggaaccatgcgcaggcttgctgaccaaagtctcccaccgaacttctccagccttgaaaattttagagcctatgtggatggattcgaaccgaacggctgcattgagggcaagctttctcaaatgtcaaaggaagtgaacgccagaattgagccatttatgaagacaacaccacgccctctcagactacctgatgggcctccctgctcccagcggtcgaagttcttactgatggatgcccttaaactaagcattgaagatccgagccatgagggggaaggtataccactatatgatgcaatcaaatgcatgaagacatttttcggctggaaagagcccaatatcgtaaaaccacatgacaagggcataaatcccaattacctcctggcttggaagcaggtgatggcagaactccaagacattgaaaatgaagataaaatcccaaaaacaaagaacatgaaaaaaacaagccaattaaagtgggcacttggtgagaatatggcacctgaaaaagtagactttgaggactgcaaagatgttagtgatctaaagcagtatgacagtgatgaaccagagcctagatcgttatcaagctgggttcagagcgaattcaacaaggcatgcgaattgacagattcgagttggattgaacttgatgaaataggagaagatgttgctccaattgagcacattgcaagtatgagaagaaactatttcacagcggaagtgtctcat---tgcagggctactgaatacataatgaagggagtgtatataaatacagccctattgaatgcatcctgtgcagccatggatgacttccaattgattccaatgataagcaagtgcagaaccagagaagggagacggaagacaaatctgtatggattcattataaaaggaaggtcccatttgaggaatgacaccgatgtggtaaactttgtgagcatggaattctctcttactgacccgaggctggaaccgcacaagtgggtaaagtactgtgttcttgaaataggagacatgctcttacgaacggcaataggccaagtgtcaagacccatgttcttgtatgtgagaaccaatgggacttccaagattaagatgaaatggggcatggagatgaggcgatgccttcttcaatcccttcaacaaattgagagcatgattgaagccgagtcctctgtcaaagagaaagacatgaccaaagagttctttgagaccaaatcagaaacgtggccaattggggaatcacctaagggggtggaggaaagctccattgggaaggtgtgtagaacactactagcaaaatctgtcttcaacagcctatatgcttctccacaacttgaggggttttcagctgaatcgagaaaattgcttctcattgttcaggcacttagggacaacctggaacctgggaccttcgatcttggggggctatatgacgcaattgaggagtgcctgattaatgatccctgggttttgcttaatgcatcttggttcaactccttcctcacacatgcactgaaatag
>gi|960312127|gb|KU143486.1|_Influenza_A_virus_(A/turtledove/Wuhan/WHBJ28/2014(H5N6))_segment_3_polymerase_PA_(PA)_and_PA-X_protein_(PA-X)_genes_complete_cds
atggaggactttgtgcgacaatgcttcaatccaatgatcgtcgagcttgcggaaaagacaatgaaagaatatggggaaagtccgaaaatcgagacgaacaaatttgccgcaatatgcacacacctagaagtctgcttcatgtactcggacttccactttatagatgaacgaggcgaatcaataattgcagagtctggcgatccgaatgcattattgaaacaccgatttgagataattgaagggagggaccgaacaatggcttggacagtggtaaatagtatctgcaacaccacaggggtcgataagcctaaattcctcccagatttatatgactacaaagagaaccggttcattgaaattggagtgacacggagggaagttcacatatactacctagaaaaagcaaataagataaaatcagagaggacacacattcacatattctcattcactggagaggagatggccaccaaagctgactatactcttgatgaggagagcagagcaagaattaaaacccgactgttcactataagacaagaaatggccagtaggggtctatgggattcctttcgtcaatccgagagaggcgaagagacaattgaagaaaggtttgaaatcacaggaaccatgcgcaggcttgctgaccaaagtctcccaccgaacttctccagccttgaaaattttagagcctatgtggatggattcgaaccgaacggctgcattgagggcaagctttctcaaatgtcaaaggaagtgaacgccagaattgagccatttatgaagacaacaccacgccctctcagactacctgatgggcctccctgctcccagcggtcgaagttcttactgatggatgcccttaaactaagcattgaagatccgagccatgagggggaaggtataccactatatgatgcaatcaaatgcatgaagacatttttcggctggaaagagcccaatatcgtaaaaccacatgacaagggcataaatcccaattacctcctggcttggaagcaggtgatggcagaactccaagacattgaaaatgaagataaaatcccaaaaacaaagaacatgaaaaaaacaagccaattaaagtgggcacttggtgagaatatggcacctgaaaaagtagactttgaggactgcaaagatgttagtgatctaaagcagtatgacagtgatgaaccagagcctagatcgttatcaagctgggttcagagcgaattcaacaaggcatgcgaattgacagattcgagttggattgaacttgatgaaataggagaagatgttgctccaattgagcacattgcaagtatgagaagaaactatttcacagcggaagtgtctcat---tgcagggctactgaatacataatgaagggagtgtatataaatacagccctattgaatgcatcctgtgcagccatggatgacttccaattgattccaatgataagcaagtgcagaaccagagaagggagacggaagacaaatctgtatggattcattataaaaggaaggtcccatttgaggaatgacaccgatgtggtaaactttgtgagcatggaattctctcttactgacccgaggctggaaccgcacaagtgggtaaagtactgtgttcttgaaataggagacatgctcttacgaacggcaataggccaagtgtcaagacccatgttcttgtatgtgagaaccaatgggacttccaagattaagatgaaatggggcatggagatgaggcgatgccttcttcaatcccttcaacaaattgagagcatgattgaagccgagtcctctgtcaaagagaaagacatgaccaaagagttctttgagaccaaatcagaaacgtggccaattggggaatcacctaagggggtggaggaaagctccattgggaaggtgtgtagaacactactagcaaaatctgtcttcaacagcctatatgcttctccacaacttgaggggttttcagctgaatcgagaaaattgcttctcattgttcaggcacttagggacaacctggaacctgggaccttcgatcttggggggctatatgacgcaattgaggagtgcctgattaatgatccctgggttttgcttaatgcatcttggttcaactccttcctcacacatgcactgaaatag
>gi|960312102|gb|KU143487.1|_Influenza_A_virus_(A/turtledove/Wuhan/HKBJ27/2015(H5N6))_segment_3_polymerase_PA_(PA)_and_PA-X_protein_(PA-X)_genes_complete_cds
atggaggactttgtgcgacaatgcttcaatccaatgatcgtcgagcttgcggaaaagacaatgaaagaatatggggaaagtccgaaaatcgagacgaacaaatttgccgcaatatgcacacacctagaagtctgcttcatgtactcggacttccactttatagatgaacgaggcgaatcaataattgcagagtctggcgatccgaatgcattattgaaacaccgatttgagataattgaagggagggaccgaacaatggcttggacagtggtaaatagtatctgcaacaccacaggggtcgataagcctaaattcctcccagatttatatgactacaaagagaaccggttcattgaaattggagtgacacggagggaagttcacatatactacctagaaaaagcaaataagataaaatcagagaggacacacattcacatattctcattcactggagaggagatggccaccaaagctgactatactcttgatgaggagagcagagcaagaattaaaacccgactgttcactataagacaagaaatggccagtaggggtctatgggattcctttcgtcaatccgagagaggcgaagagacaattgaagaaaggtttgaaatcacaggaaccatgcgcaggcttgctgaccaaagtctcccaccgaacttctccagccttgaaaattttagagcctatgtggatggattcgaaccgaacggctgcattgagggcaagctttctcaaatgtcaaaggaagtgaacgccagaattgagccatttatgaagacaacaccacgccctctcagactacctgatgggcctccctgctcccagcggtcgaagttcttactgatggatgcccttaaactaagcattgaagatccgagccatgagggggaaggtataccactatatgatgcaatcaaatgcatgaagacatttttcggctggaaagagcccaatatcgtaaaaccacatgacaagggcataaatcccaattacctcctggcttggaagcaggtgatggcagaactccaagacattgaaaatgaagataaaatcccaaaaacaaagaacatgaaaaaaacaagccaattaaagtgggcacttggtgagaatatggcacctgaaaaagtagactttgaggactgcaaagatgttagtgatctaaagcagtatgacagtgatgaaccagagcctagatcgttatcaagctgggttcagagcgaattcaacaaggcatgcgaattgacagattcgagttggattgaacttgatgaaataggagaagatgttgctccaattgagcacattgcaagtatgagaagaaactatttcacagcggaagtgtctcat---tgcagggctactgaatacataatgaagggagtgtatataaatacagccctattgaatgcatcctgtgcagccatggatgacttccaattgattccaatgataagcaagtgcagaaccagagaagggagacggaagacaaatctgtatggattcattataaaaggaaggtcccatttgaggaatgacaccgatgtggtaaactttgtgagcatggaattctctcttactgacccgaggctggaaccgcacaagtgggtaaagtactgtgttcttgaaataggagacatgctcttacgaacggcaataggccaagtgtcaagacccatgttcttgtatgtgagaaccaatgggacttccaagattaagatgaaatggggcatggagatgaggcgatgccttcttcaatcccttcaacaaattgagagcatgattgaagccgagtcctctgtcaaagagaaagacatgaccaaagagttctttgagaccaaatcagaaacgtggccaattggggaatcacctaagggggtggaggaaagctccattgggaaggtgtgtagaacactactagcaaaatctgtcttcaacagcctatatgcttctccacaacttgaggggttttcagctgaatcgagaaaattgcttctcattgttcaggcacttagggacaacctggaacctgggaccttcgatcttggggggctatatgacgcaattgaggagtgcctgattaatgatccctgggttttgcttaatgcatcttggttcaactccttcctcacacatgcactgaaatag
>gi|960312079|gb|KU143488.1|_Influenza_A_virus_(A/turtledove/Wuhan/HKBJ43/2015(H5N6))_segment_3_polymerase_PA_(PA)_and_PA-X_protein_(PA-X)_genes_complete_cds
atggaggactttgtgcgacaatgcttcaatccaatgatcgtcgagcttgcggaaaagacaatgaaagaatatggggaaagtccgaaaatcgagacgaacaaatttgccgcaatatgcacacacctagaagtctgcttcatgtactcggacttccactttatagatgaacgaggcgaatcaataattgcagagtctggcgatccgaatgcattattgaaacaccgatttgagataattgaagggagggaccgaacaatggcttggacagtggtaaatagtatctgcaacaccacaggggtcgataagcctaaattcctcccagatttatatgactacaaagagaaccggttcattgaaattggagtgacacggagggaagttcacatatactacctagaaaaagcaaataagataaaatcagagaggacacacattcacatattctcattcactggagaggagatggccaccaaagctgactatactcttgatgaggagagcagagcaagaattaaaacccgactgttcactataagacaagaaatggccagtaggggtctatgggattcctttcgtcaatccgagagaggcgaagagacaattgaagaaaggtttgaaatcacaggaaccatgcgcaggcttgctgaccaaagtctcccaccgaacttctccagccttgaaaattttagagcctatgtggatggattcgaaccgaacggctgcattgagggcaagctttctcaaatgtcaaaggaagtgaacgccagaattgagccatttatgaagacaacaccacgccctctcagactacctgatgggcctccctgctcccagcggtcgaagttcttactgatggatgcccttaaactaagcattgaagatccgagccatgagggggaaggtataccactatatgatgcaatcaaatgcatgaagacatttttcggctggaaagagcccaatatcgtaaaaccacatgacaagggcataaatcccaattacctcctggcttggaagcaggtgatggcagaactccaagacattgaaaatgaagataaaatcccaaaaacaaagaacatgaaaaaaacaagccaattaaagtgggcacttggtgagaatatggcacctgaaaaagtagactttgaggactgcaaagatgttagtgatctaaagcagtatgacagtgatgaaccagagcctagatcgttatcaagctgggttcagagcgaattcaacaaggcatgcgaattgacagattcgagttggattgaacttgatgaaataggagaagatgttgctccaattgagcacattgcaagtatgagaagaaactatttcacagcggaagtgtctcat---tgcagggctactgaatacataatgaagggagtgtatataaatacagccctattgaatgcatcctgtgcagccatggatgacttccaattgattccaatgataagcaagtgcagaaccagagaagggagacggaagacaaatctgtatggattcattataaaaggaaggtcccatttgaggaatgacaccgatgtggtaaactttgtgagcatggaattctctcttactgacccgaggctggaaccgcacaagtgggtaaagtactgtgttcttgaaataggagacatgctcttacgaacggcaataggccaagtgtcaagacccatgttcttgtatgtgagaaccaatgggacttccaagattaagatgaaatggggcatggagatgaggcgatgccttcttcaatcccttcaacaaattgagagcatgattgaagccgagtcctctgtcaaagagaaagacatgaccaaagagttctttgagaccaaatcagaaacgtggccaattggggaatcacctaagggggtggaggaaagctccattgggaaggtgtgtagaacactactagcaaaatctgtcttcaacagcctatatgcttctccacaacttgaggggttttcagctgaatcgagaaaattgcttctcattgttcaggcacttagggacaacctggaacctgggaccttcgatcttggggggctatatgacgcaattgaggagtgcctgattaatgatccctgggttttgcttaatgcatcttggttcaactccttcctcacacatgcactgaaatag
>gi|960311895|gb|KU143483.1|_Influenza_A_virus_(A/turtledove/Wuhan/WHBJ26/2014(H5N6))_segment_3_polymerase_PA_(PA)_and_PA-X_protein_(PA-X)_genes_complete_cds
atggaggactttgtgcgacaatgcttcaatccaatgatcgtcgagcttgcggaaaagacaatgaaagaatatggggaaagtccgaaaatcgagacgaacaaatttgccgcaatatgcacacacctagaagtctgcttcatgtactcggacttccactttatagatgaacgaggcgaatcaataattgcagagtctggcgatccgaatgcattattgaaacaccgatttgagataattgaagggagggaccgaacaatggcttggacagtggtaaatagtatctgcaacaccacaggggtcgataagcctaaattcctcccagatttatatgactacaaagagaaccggttcattgaaattggagtgacacggagggaagttcacatatactacctagaaaaagcaaataagataaaatcagagaggacacacattcacatattctcattcactggagaggaaatggccaccaaagctgactatactcttgatgaggagagcagagcaagaattaaaacccgactgttcactataagacaagaaatggccagtaggggtctatgggattcctttcgtcaatccgagagaggcgaagagacaattgaagaaaggtttgaaatcacaggaaccatgcgcaggcttgctgaccaaagtctcccaccgaacttctccagccttgaaaattttagagcctatgtggatggattcgaaccgaacggctgcattgagggcaagctttctcaaatgtcaaaggaagtgaacgccagaattgagccatttatgaagacaacaccacgccctctcagactacctgatgggcctccctgctcccagcggtcgaagttcttactgatggatgcccttaaactaagcattgaagatccgagccatgagggggaaggtataccactatatgatgcaatcaaatgcatgaagacatttttcggctggaaagagcccaatatcgtaaaaccacatgacaagggcataaatcccaattacctcctggcttggaagcaggtgatggcagaactccaagacattgaaaatgaagataaaatcccaaaaacaaagaacatgaaaaaaacaagccaattaaagtgggcacttggtgagaatatggcacctgaaaaagtagactttgaggactgcaaagatgttagtgatctaaagcagtatgacagtgatgaaccagagcctagatcgttatcaagctgggttcagagcgaattcaacaaggcatgcgaattgacagattcgagttggattgaacttgatggaataggagaagatgttgctccaattgagcacattgcaagtatgagaagaaactatttcacagcggaagtgtctcat---tgcagggctactgaatacataatgaagggagtgtatataaatacagccctattgaatgcatcctgtgcagccatggatgacttccaattgattccaatgataagcaagtgcagaaccagagaagggagacggaagacaaatctgtatggattcattataaaaggaaggtcccatttgaggaatgacaccgatgtggtaaactttgtgagcatggaattctctcttactgacccgaggctggaaccgcacaagtgggtaaagtactgtgttcttgaaataggagacatgctcttacgaacggcaataggccaagtgtcaagacccatgttcttgtatgtgagaaccaatgggacttccaagattaagatgaaatggggcatggagatgaggcgatgccttcttcaatcccttcaacaaattgagagcatgattgaagccgagtcctctgtcaaagagaaagacatgaccaaagagttctttgagaccaaatcagaaacgtggccaattggggaatcacctaagggggtggaggaaagctccattgggaaggtgtgtagaacactactagcaaaatctgtcttcaacagcctatatgcttctccacaacttgaggggttttcagctgaatcgagaaaattgcttctcattgttcaggcacttagggacaacctggaacctgggaccttcgatcttggggggctatatgacgcaattgaggagtgcctgattaatgatccctgggttttgcttaatgcatcttggttcaactccttcctcacacatgcactgaaatag
>gi|960311870|gb|KU143484.1|_Influenza_A_virus_(A/turtledove/Wuhan/HKBJ07/2015(H5N6))_segment_3_polymerase_PA_(PA)_and_PA-X_protein_(PA-X)_genes_complete_cds
atggaggactttgtgcgacaatgcttcaatccaatgatcgtcgagcttgcggaaaagacaatgaaagaatatggggaaagtccgaaaatcgagacgaacaaatttgccgcaatatgcacacacctagaagtctgcttcatgtactcggacttccactttatagatgaacgaggcgaatcaataattgcagagtctggcgatccgaatgcattattgaaacaccgatttgagataattgaagggagggaccgaacaatggcttggacagtggtaaatagtatctgcaacaccacaggggtcgataagcctaaattcctcccagatttatatgactacaaagagaaccggttcattgaaattggagtgacacggagggaagttcacatatactacctagaaaaagcaaataagataaaatcagagaggacacacattcacatattctcattcactggagaggagatggccaccaaagctgactatactcttgatgaggagagcagagcaagaattaaaacccgactgttcactataagacaagaaatggccagtaggggtctatgggattcctttcgtcaatccgagagaggcgaagagacaattgaagaaaggtttgaaatcacaggaaccatgcgcaggcttgctgaccaaagtctcccaccgaacttctccagccttgaaaattttagagcctatgtggatggattcgaaccgaacggctgcattgagggcaagctttctcaaatgtcaaaggaagtgaacgccagaattgagccatttatgaagacaacaccacgccctctcagactacctgatgggcctccctgctcccagcggtcgaagttcttactgatggatgcccttaaactaagcattgaagatccgagccatgagggggaaggtataccactatatgatgcaatcaaatgcatgaagacatttttcggctggaaagagcccaatatcgtaaaaccacatgacaagggcataaatcccaattacctcctggcttggaagcaggtgatggcagaactccaagacattgaaaatgaagataaaatcccaaaaacaaagaacatgaaaaaaacaagccaattaaagtgggcacttggtgagaatatggcacctgaaaaagtagactttgaggactgcaaagatgttagtgatctaaagcagtatgacagtgatgaaccagagcctagatcgttatcaagctgggttcagagcgaattcaacaaggcatgcgaattgacagattcgagttggattgaacttgatgaaataggagaagatgttgctccaattgagcacattgcaagtatgagaagaaactatttcacagcggaagtgtctcat---tgcagggctactgaatacataatgaagggagtgtatataaatacagccctattgaatgcatcctgtgcagccatggatgacttccaattgattccaatgataagcaagtgcagaaccagagaagggagacggaagacaaatctgtatggattcattataaaaggaaggtcccatttgaggaatgacaccgatgtggtaaactttgtgagcatggaattctctcttactgacccgaggctggaaccgcacaagtgggtaaagtactgtgttcttgaaataggagacatgctcttacgaacggcaataggccaagtgtcaagacccatgttcttgtatgtgagaaccaatgggacttccaagattaagatgaaatggggcatggagatgaggcgatgccttcttcaatcccttcaacaaattgagagcatgattgaagccgagtcctctgtcaaagagaaagacatgaccaaagagttctttgagaccaaatcagaaacgtggccaattggggaatcacctaagggggtggaggaaagctccattgggaaggtgtgtagaacactactagcaaaatctgtcttcaacagcctatatgcttctccacaacttgaggggttttcagctgaatcgagaaaattgcttctcattgttcaggcacttagggacaacctggaacctgggaccttcgatcttggggggctatatgacgcaattgaggagtgcctgattaatgatccctgggttttgcttaatgcatcttggttcaactccttcctcacacatgcactgaaatag
>gi|960312009|gb|KU143491.1|_Influenza_A_virus_(A/chicken/Wuhan/WHYJ01/2015(H5N6))_segment_3_polymerase_PA_(PA)_and_PA-X_protein_(PA-X)_genes_complete_cds
atggaggactttgtgcgacaatgcttcaatccaatgatcgtcgagcttgcggaaaagacaatgaaagaatatggggaaagtccgaaaatcgagacgaacaaatttgccgcaatatgcacacacctagaagtctgcttcatgtactcggacttccactttatagatgaacgaggcgaatcaataattgcagagtctggcgatccgaatgcattattgaaacaccgatttgagataattgaagggagggaccgaacaatggcttggacagtagtaaatagtatctgcaacaccacaggggtcgataagcctaaattcctcccagatttatatgactacaaagagaaccggttcattgaaattggagtgacacggagggaagttcacatatactacctagaaaaagcaaataagataaaatcagagaggacacacattcacatattctcattcactggagaggaaatggccaccaaagctgactatactcttgatgaggagagcagagcaagaattaaaacccggctgttcactataagacaagaaatggccagtaggggtctatgggattcctttcgtcaatccgagagaggcgaagagacaattgaagaaaggtttgaaatcacaggaaccatgcgcaggcttgctgaccaaagtctcccaccgaacttctccagccttgaaaattttagagcctatgtggatggattcgaaccgaacggctgcattgagggcaagctttctcaaatgtcaaaggaagtgaatgccagaattgagccatttatgaagacaacaccacgccctctcagactacctgatgggcctccctgctcccagcggtcgaagttcttactgatggatgcccttaaactaagcattgaagatccgagccatgagggggaaggtataccactatatgatgcaatcaaatgcatgaagacgtttttcggctggaaagagcccaatatcgtaaaaccacatgacaagggcataaatcccaattacctcctggcttggaaacaggtgatggcagaactccaagacattgaaaatgaagataaaatcccaaaaacaaagaacatgaaaaaaacaagccaattaaagtgggcacttggtgagaatatggcacctgaaaaagtagactttgaggactgcaaagatgttagtgatctaaagcagtatgacagtgatgaaccagagcctagatcgttatcaagctgggttcagagcgaattcaacaaggcatgcgaattgacagattcgagttggattgaacttgatgaaataggagaagatgttgctccaattgagcacattgcaagtatgagaagaaactatttcacagcggaagtgtctcat---tgcagggctactgaatacataatgaagggagtgtatataaatacagccctattgaatgcatcctgtgcagccatggatgacttccaattgattccaatgataagcaagtgcagaaccagagaagggagacggaagacaaatctgtatggattcattataaaaggaaggtcccatttgaggaatgacaccgatgtggtaaactttgtgagcatggaattctctcttactgacccgaggctggaaccgcacaagtgggtaaagtactgtgttcttgaaataggagacatgctcttacgaacagcaataggccaagtgtcaagacccatgttcttgtatgtgagaaccaatgggacttccaagattaagatgaaatggggcatggagatgaggcgatgccttcttcaatcccttcaacaaattgagagcatgattgaagccgagtcctctgtcaaagagaaagacatgaccaaagagttctttgagaccaaatcagaaacgtggccaattggggaatcacctaagggggtggaggaaagctccatcgggaaggtgtgtagaacactactagcaaaatctgtcttcaacagcctatatgcttctccacaacttgaggggttttcagctgaatcaagaaaattgcttctcattgttcaggcacttagggacaacctggaacctgggaccttcgatcttggggggctatatgacgcaattgaggagtgcctgattaatgatccctgggttttgcttaatgcatcttggttcaactccttcctcacacatgcactgaaatag
>gi|960311987|gb|KU143492.1|_Influenza_A_virus_(A/chicken/Wuhan/WHYJ02/2015(H5N6))_segment_3_polymerase_PA_(PA)_and_PA-X_protein_(PA-X)_genes_complete_cds
atggaggactttgtgcgacaatgcttcaatccaatgatcgtcgagcttgcggaaaagacaatgaaagaatatggggaaagtccgaaaatcgagacgaacaaatttgccgcaatatgcacacacctagaagtctgcttcatgtactcggacttccactttatagatgaacgaggcgaatcaataattgcagagtctggcgatccgaatgcattattgaaacaccgatttgagataattgaagggagggaccgaacaatggcttggacagtagtaaatagtatctgcaacaccacaggggtcgataagcctaaattcctcccagatttatatgactacaaagagaaccggttcattgaaattggagtgacacggagggaagttcacatatactacctagaaaaagcaaataagataaaatcagagaggacacacattcacatattctcattcactggagaggaaatggccaccaaagctgactatactcttgatgaggagagcagagcaagaattaaaacccggctgttcactataagacaagaaatggccagtaggggtctatgggattcctttcgtcaatccgagagaggcgaagagacaattgaagaaaggtttgaaatcacaggaaccatgcgcaggcttgctgaccaaagtctcccaccgaacttctccagccttgaaaattttagagcctatgtggatggattcgaaccgaacggctgcattgagggcaagctttctcaaatgtcaaaggaagtgaatgccagaattgagccatttatgaagacaacaccacgccctctcagactacctgatgggcctccctgctcccagcggtcgaagttcttactgatggatgcccttaaactaagcattgaagatccgagccatgagggggaaggtataccactatatgatgcaatcaaatgcatgaagacgtttttcggctggaaagagcccaatatcgtaaaaccacatgacaagggcataaatcccaattacctcctggcttggaaacaggtgatggcagaactccaagacattgaaaatgaagataaaatcccaaaaacaaagaacatgaaaaaaacaagccaattaaagtgggcacttggtgagaatatggcacctgaaaaagtagactttgaggactgcaaagatgttagtgatctaaagcagtatgacagtgatgaaccagagcctagatcgttatcaagctgggttcagagcgaattcaacaaggcatgcgaattgacagattcgagttggattgaacttgatgaaataggagaagatgttgctccaattgagcacattgcaagtatgagaagaaactatttcacagcggaagtgtctcat---tgcagggctactgaatacataatgaagggagtgtatataaatacagccctattgaatgcatcctgtgcagccatggatgacttccaattgattccaatgataagcaagtgcagaaccagagaagggagacggaagacaaatctgtatggattcattataaaaggaaggtcccatttgaggaatgacaccgatgtggtaaactttgtgagcatggaattctctcttactgacccgaggctggaaccgcacaagtgggtaaagtactgtgttcttgaaataggagacatgctcttacgaacagcaataggccaagtgtcaagacccatgttcttgtatgtgagaaccaatgggacttccaagattaagatgaaatggggcatggagatgaggcgatgccttcttcaatcccttcaacaaattgagagcatgattgaagccgagtcctctgtcaaagagaaagacatgaccaaagagttctttgagaccaaatcagaaacgtggccaattggggaatcacctaagggggtggaggaaagctccatcgggaaggtgtgtagaacactactagcaaaatctgtcttcaacagcctatatgcttctccacaacttgaggggttttcagctgaatcaagaaaattgcttctcattgttcaggcacttagggacaacctggaacctgggaccttcgatcttggggggctatatgacgcaattgaggagtgcctgattaatgatccctgggttttgcttaatgcatcttggttcaactccttcctcacacatgcactgaaatag
>gi|212508703|gb|CY036236.1|_Influenza_A_virus_(A/great_egret/Hong_Kong/807/2008(H5N1))_segment_3_sequence
atggaagactttgtgcgacaatgcttcaatccaatgatcgtcgagcttgcggaaaagacaatgaaagaatatggggaaaatccgaaaatcgaaacgaacaaattcgccgcaatatgcacacacttagaagtctgcttcatgtattcggatttccactttatagatgaacgaggcgaatcaataattgcagaatctggcgatccgaatgcattattgaaacaccgatttgagataattgaagggagagaccgaacaatggcttggacagtggtaaatagtatctgcaacaccacaggagtcgataagcctaaattcctcccagatttgtatgactacaaagagaaccgattcattgaaattggagtgacacggagggaagttcacatatactacctagaaaaagcaaataagataaaatcagagaagacacacattcacatattctcattcactggagaggaaatggccaccaaagcggactatactcttgatgaggagagcagagcaagaattaaaaccaggctgttcactataagacaagaaatggccagtaggggtctatgggattcctttcgtcaatccgagagaggcgaagagacaattgaagaaaggtttgaaatcacaggaaccatgcgcaggcttgctgaccaaagtctcccaccgaacttccccagccttgaaaattttagagcctatgtggatggattcgaaccgaacggctgcattgagggcaagctttctcaaatgtcaaaggaagtgaacgccagaattgagccatttatgaggacaacaccacgccctctcagactacctgaggggcctccctgctcccagcggtcgaagttcttactgatggatgcccttaaattaagcatcgaagatccaagccatgagggggaaggtataccactatatgatgcaatcaaatgcatgaagacatttttcggctggaaagagcccaacatcgtaaaaccacatgaaaagggcataaatcccaattacctcctggcttggaagcaggtgctggcagaactccaagacattgaaaatgaagataaaatcccaaaaacaaagaacatgaagaaaacaagccaattaaagtgggcacttggtgagaatatggcaccagaaaaagtagactttgaggactgcaaagatgttagcgatctaaaacagtatgacagtgatgaaccagagcctagatcattatcaagctggattcagagcgaattcaacaaagcatgcgaattgacagattcgagttggattgaacttgatgaaataggagaagatgttgctccaattgagcacattgcaagtatgagaagaaactatttcacagcggaagtgtctcat---tgcagggctactgaatacataatgaagggagtgtatataaatacagccttgttgaatgcatcctgtgcagccatggatgacttccaattgatcccaatgataagcaagtgcagaaccaaagaaggaagacggaagacaaatctgtatggattcattataaaaggaaggtcccatttgaggaacgacaccgatgtagtaaactttgtgagcatggaattctctcttactgacccgaggctggaaccacacaagtgggaaaagtactgtgttctcgaaataggagacatgctcttacgaactgcaataggccaagtgtcaagacccatgttcctgtatgtgagaaccaatgggacttccaagattaagatgaaatggggcatggagatgaggcgatgccttcttcaatcccttcaacaaattgagagcatgattgaggccgagtcttctgtcaaagagaaagacatgaccaaagaattctttgaaaccaaatcagaaacgtggccaattggggaatcacctaaaggggtggaggaaagctccattggaaaggtgtgcagaacattactagcaaaatctgtattcaacagcctgtatgcatctccacaacttgaggggttttcagctgaatcaagaaaattgcttctcattgttcaggcacttagggacaacctggaacctggaaccttcgatcttggggggctatatgaagcaattgaggagtgcctgattaatgatccctgggttttgcttaatgcatcttggttcaactccttcctcacacatgcactgaaatag
>gi|936345151|gb|KT762438.1|_Influenza_A_virus_(A/chicken/Guangxi/S2039/2009(H5N1))_segment_3_polymerase_PA_(PA)_and_PA-X_protein_(PA-X)_genes_complete_cds
atggaagactttgtgcgacaatgcttcaatccaatgatcgtcgagcttgcggaaaagacaatgaaagaatatggggaaagtccaaaaatcgaaacgaacaaattcgccgcaatatgcacacacttagaagtctgcttcatgtattcggatttccactttatagatgaacgaggcgaatcaataattgcagaatctggcgatccgaatgcattattgaaacaccgatttgagataattgaagggagagaccgaacaatggcttggacagtggtaaatagtatctgcaacaccacaggagtcgataagcctaaattcctcccagatttgtatgactacaaagagaaccgattcattgaaattggagtgacacggagggaagttcacatatactacctggaaaaagcaaacaagataaaatcagagaggacacacattcacatattctcattcactggagaggaaatggccactaaagctgactatactcttgatgaggagagcagagcaagaattaaaaccaggctgttcactataagacaagagatggccagtaggggtctatgggattcctttcgtcaatccgagagaggcgaagagacaattgaagaaaggtttgaaatcacaggaaccatgcgcaggcttgctgaccaaagcctcccaccgaacttctccagccttgaaaattttagagcctatgtggatggattcgaaccgaacggctgcattgagggcaagctttctcaaatgtcaaaggaagtgaacgccagaattgagccatttatgaagacaacaccacgccctctcagactacctgaggggcctccctgctcccagcggtcgaagttcttactgatggatgcccttaaattaagcatcgaagatccaagccatgagggggaaggtataccactatatgatgcaatcaaatgcatgaagacatttttcggctggaaagagcccaacatcgtaaaaccacatgaaaagggcataaatccccattacctcctggcttggaagcaggtgctggcagaactccaagacattgaaaatgaagataaaatcccaaaaacaaagaacatgaagaagacaagccaattaaagtgggcacttggtgagaatatggcaccagaaaaagtagactttgaggactgcaaagatgttagcgatctaaaacagtatgacagtgatgaaccagagcctagatcattatcaagctggattcagagcgaattcaacaaagcatgcgaattgacagattcgagttggattgaacttgatgaaataggagaagatgttgctccaattgagcacattgcaagtatgagaagaaactatttcacagcggaagtgtctcat---tgcagggccactgaatacataatgaagggagtgtatataaacacagccctattgaatgcatcctgtgcagccatggatgacttccaattgattccaatgataagcaagtgcagaaccaaagaaggaagacggaagacaaatctgtatggattcattataaaaggaaggtcccatttgaggaacgacaccgatgtggtaaactttgtgagcatggaattctctcttactgacccgaggctggaaccatacaagtgggaaaagtactgtgttcttgaaataggagacatgctattacgaactgcaataggccaagtgtcaagacccatgttcctgtatgtgagaaccaatgggacgtccaagattaagatgaaatggggcatggagatgaggcgatgccttcttcaatcccttcaacaaattgagagcatgattgaggccgagtcttctgtcaaagagaaagacatgaccaaagaattctttgaaaccaaatcagaaacgtggccaattggggaatcacctaaaggggtggaggaaagctccattggaaaggtgtgcagaacattactagcaaaatctgtattcaacagcctatatgcatctccacaacttgaggggttttcagctgaatcaagaaaattgcttctcattgttcaggcacttagggacaacctggaacctggaaccttcgatcttggggggctatatgaagcaattgaggagtgcctgattaatgatccctgggttttgcttaatgcatcttggttcaactccttcctcacacatgcactgaaatag
>gi|823850256|gb|KR732413.1|_Influenza_A_virus_(A/chicken/Vietnam/NCVD-398/2010(H5N1))_segment_3_polymerase_PA_(PA)_and_PA-X_protein_(PA-X)_genes_complete_cds
atggaagactttgtgcgacaatgcttcaatccaatgatcgtcgagcttgcggaaaagacaatgaaagaatatggagaaagtccaaaaatcgaaacgaacaaattcgccgcaatatgcacacacttagaagtctgcttcatgtattcggatttccactttatagatgaacgaggcgagtcaataattgcagaatctggcgatccgaatgcattattgaaacaccgatttgagataattgaagggagagaccgaacaatggcttggacagtggtaaatagtatctgcaacaccacaggagtcgataagcctaaattcctcccagatttgtatgactacaaagagaaccgattcattgaaattggagtgacacggagggaagttcacatatactacctggaaaaagcaaacaagataaaatcagagaggacacacattcacatattctcattcactggagaggaaatggccactaaagctgactatactcttgatgaggagagcagagcaagaattaaaaccaggctgttcactataagacaagagatggccagtaggggtctatgggattcctttcgtcaatccgagagaggcgaagagacaattgaagaaaggtttgaaatcacaggaaccatgcgcaggcttgctgaccaaagcctcccaccgaacttctccagccttgaaaattttagagcctatgtggatggattcgaaccgaacggctgcattgagggcaagctttctcaaatgtcaaaggaagtgaacgccagaattgagccatttatgaagacaacaccacgccctctcagactacctgaggggcctccctgctcccagcggtcgaagttcttactgatggatgcccttaaattaagcatcgaagatccaagccatgagggggaaggtataccactatatgatgcaatcaaatgcatgaagacatttttcggctggaaagagcccaacatcgtaaaaccacatgaaaagggcataaatcccaattacctcctggcttggaagcaggtgctggcagaactccaagacattgaaaatgaagataaaatcccaaaaacaaagaacatgaagaaaacaagccaattaaagtgggcacttggtgagaatatggcaccagaaaaagtagactttgaggactgcaaagatgttagcgatctaaaacagtatgacagtgatgaaccagaccctagatcattatcaagctggattcagagcgaattcaacaaagcatgcgaattgacagattcgagttggattgaacttgatgaaataggagaagatgttgctccaattgagcacattgcaagtatgagaagaaattatttcacagcggaagtgtctcat---tgcagggccactgaatacataatgaagggagtgtatataaacacagccctattgaatgcatcctgtgcagccatggatgacttccaattgattccaatgataagcaagtgcagaaccaaagaaggaagacggaagacaaatctgtatggattcattataaaaggaaggtcccatttgaggaacgacaccgatgtggtaaactttgtgagcatggaattctctcttactgacccgaggctagaaccacacaagtgggaaaagtactgtgttcttgaaataggagacatgctattacgaaccgcaataggccaagtgtcaagacccatgttcctgtatgtgagaaccaatgggacgtccaagattaagatgaaatggggcatggagatgaggcgatgccttcttcaatcccttcaacaaattgagagcatgattgaggccgagtcttctgtcaaagagaaagacatgaccaaagaattctttgaaaccaaatcagaaacgtggccaattggggaatcacctaaaggggtggaggaaagctccattggaaaggtgtgcagaacattactagcaaaatctgtattcaacagcctatatgcatctccacaacttgaggggttttcagctgaatcaagaaaattgcttctcattgttcaggcacttagggacaacctggaacctggaaccttcgatcttggggggctatatgaagcaattgaggagtgcctgattaatgatccctgggttttgcttaatgcatcttggttcaactccttcctcacacatgcactgaaatag
>gi|642991751|gb|KJ812108.1|_Influenza_A_virus_(A/pekin_duck/Vietnam/27386/2009(H5N1))_segment_3_polymerase_PA_(PA)_gene_complete_cds
atggaagactttgtgcgacaatgcttcaatccaatgatcgtcgagcttgcagaaaagacaatgaaagaatatggggaaaatccgaaaatcgagacgaacaaattcgccgcaatatgcacacacttagaagtctgcttcatgtattcggatttccactttatagatgaacgaggcgaatcaataattgcagaatctggcgatccgaatgcattattgaaacaccgatttgagataattgaagggagagaccgaacaatggcttggacagtggtaaatagtatctgcaacaccacaggagtcgataagcctaaattcctcccagatttgtatgactacaaagagaaccgattcattgaaattggagtgacacggagggaagttcacatatactacctagaaaaagcaaataagataaaatcagagaagacacacattcatatattctcattcactggagaggaaatggccaccaaagcggactatactcttgatgaggagagcagagcaagaattaaaaccaggctgttcactataagacaagaaatggccagtaggggtctatgggattcctttcgtcagtccgagagaggcgaagagacaattgaagaaaggtttgaaatcacaggaaccatgcgcaggcttgctgaccaaagtcttccaccgaacttctccagccttgaaaattttagagcctatgtggatggattcgaaccgaacggctgcattgagggcaagctttctcaaatgtcaaaggaagtgaacgccagaattgagccatttatgaagacaacaccacgccctctcagactacctgaggggcctccctgctcccagcgatcgaagttcttactgatggatgcccttaaattaagcatcgaagatccaagccatgagggggaaggtataccactatatgatgcaatcaaatgcatgaagacatttttcggctggaaagagcccaacatcgtaaaaccacatgaaaagggcataaatcccaattacctcctggcttggaagcaggtgctggcagaactccaagacattgaaaatgaggataaaatcccaaaaacaaagaacatgaagaaaacaagccaattaaagtgggcacttggtgagaatatggcaccagaaaaagtagactttgaggactgcaaagatgttagcgatctaaaacagtatgacagtgatgaaccagagcctagatcattatcaagctggattcagagcgagttcaacaaagcatgcgaattgacagattcgggttggattgaacttgatgaaataggagaagatgttgctccaattgagcacattgcaagtatgagaagaaactatttcacagcggaagtgtctcat---tgcagggctactgaatacataatgaagggagtgtatataaatacagccctgttgaatgcatcctgtgcagccatggatgacttccaattgattccaatgataagcaaatgcagaaccaaggaaggaagacggaagacaaatctgtatggattcattataaaaggaaggtcccatttgaggaacgacaccgatgtggtaaactttgtgagcatggaattctctcttactgacccgaggctggaaccacacaagtgggaaaagtactgtgttctcgaaataggagacatgctcttacgaactgcaataggccaagtgtcaagacccatgttcctgtatgtgagaaccaatgggacttccaagattaagatgaaatggggcatggagatgaggcgatgccttcttcaatcccttcaacaaattgagagcatgattgaggccgagtcttctgtcaaagagaaagacatgaccaaagaattctttgaaaccaaatcagaaacgtggccaattggggaatcacctaaaggggtggaggaaagctccattggaaaggtgtgcagaacattactagcaaaatctgtattcaacagcctatatgcatctccacaacttgaggggttttcagctgagtcaagaaaattgcttctcattgttcaggcacttagggacaacctggaacctggaaccttcgatcttggggggctatatgaagcaattgaggagtgcctgattaatgatccctgggttttgcttaatgcatcttggttcaactccttcctcacacatgcactgaaatag
>gi|823849149|gb|KR732391.1|_Influenza_A_virus_(A/chicken/Vietnam/NCVD-421/2010(H5N1))_segment_3_polymerase_PA_(PA)_and_PA-X_protein_(PA-X)_genes_complete_cds
atggaagactttgtgcgacaatgcttcaatccaatgatcgtcgagcttgcggaaaagacaatgaaagaatatggggaaagtccaaaaatcgaaacgaacaaattcgccgcaatatgcacacacttagaagtctgcttcatgtattcggatttccactttatagatgaacgaggcgagtcaataattgcagaatctggcgatccgaatgcattattgaaacaccgatttgagataattgaagggagagaccgaacaatggcttggacagtggtaaatagtatctgcaacaccacaggagtcgataagcctaaattcctcccagacttgtatgactacaaagagaaccgattcattgaaattggagtgacacggagggaagttcacatatactacctggaaaaagcaaacaagataaaatcagagaggacacacattcacatattctcattcactggagaggaaatggccactaaagctgactatactcttgatgaggagagcagagcaagaattaaaaccaggctgttcactataagacaagagatggccagtaggggtctatgggattcctttcgtcaatccgagagaggcgaagagacaattgaagaaaggtttgaaatcacaggaaccatgcgcaggcttgctgaccaaagcctcccaccgaacttctccagccttgaaaattttagagcctatgtggatggattcgaaccgaacggctgcattgagggcaagctttctcaaatgtcaaaggaagtgaacgccagaattgagccatttatgaagacaacaccacgccctctcagactacctgaggggcctccctgctcccagcggtcgaagttcttactgatggatgcccttaaattaagcatcgaagatccaagccatgagggggaaggtataccactatatgatgcaatcaaatgcatgaagacatttttcggctggaaagagcccaacatcgtaaaaccacatgaaaagggcataaatcccaattacctcctggcttggaagcaggtgctggcagaactccaagacattgaaaatgaagataaaatcccaaaaacaaagaacatgaagaaaacaagccaattaaagtgggcacttggtgagaatatggcaccagaaaaagtagactttgaggactgcaaagatgttagcgatctaaaacagtatgacagtgatgaaccagagcctagatcattatcaagctggattcagagcgaattcaacaaagcatgcgaattgacagattcgagttggattgaacttgatgaaataggagaagatgtcgctccaattgagcacattgcaagtatgagaagaaactatttcacagcggaagtgtctcat---tgcagggccactgaatacataatgaagggagtgtatataaacacagccctattgaatgcatcctgtgcagccatggatgacttccaattgattccaatgataagcaagtgcagaaccaaagaaggaagacggaagacaaatctgtatggattcattataaaaggaaggtcccatttgaggaacgacaccgatgtggtaaactttgtgagcatggaattctctcttactgacccgaggctggaaccacacaaatgggaaaagtactgtgttcttgaaataggagacatgctattacgaactgcaataggccaggtgtcaagacccatgttcctgtatgtgagaaccaatgggacgtccaagattaagatgaaatggggcatggagatgaggcgatgccttcttcaatcccttcaacaaattgagagcatgattgaggccgagtcttctgtcaaagagaaagacatgaccaaagaattctttgaaaccaaatcagaaacgtggccaattggggaatcacctaaaggggtggaagaaagctccattggaaaggtgtgcagaacattactagcaaaatctgtattcaacagcctatatgcatctccacaacttgaggggttttcagctgaatcaagaaaattgcttctcattgttcaggcacttagggacaacctggaacctggaaccttcgatcttggggggctatatgaagcaattgaggagtgcctgattaatgatccctgggttttgcttaatgcatcttggttcaactccttcctcacacatgcactgaaatag
>gi|347364518|gb|CY098757.1|_Influenza_A_virus_(A/Hubei/1/2010(H5N1))_polymerase_PA_(PA)_gene_complete_cds
atggaagactttgtgcgacaatgcttcaatccaatgatcgtcgagcttgcggaaaagacaatgaaagaatatggggaaagtccaaaaatcgaaacgaacaaattcgccgcaatatgcacacacttagaagtctgcttcatgtattcggatttccactttatagatgaacgaggcgagtcaataattgcagaatctggcgatccgaatgcattattgaaacaccgatttgagataattgaagggagagaccgaacaatggcttggacagtggtaaatagtatctgcaacaccacaggagtcgataagcctaaattcctcccagatttgtatgactacaaagagaaccgattcattgaaattggagtgacacggagggaagttcacatatactacctggaaaaagcaaacaagataaaatcagagaggacacacattcacatattctcattcactggagaggaaatggccactaaagctgactatactcttgatgaggagagcagagcaagaattaaaaccaggctgttcactataagacaagagatggccagtaggggtctatgggattcctttcgtcaatccgagagaggcgaagagacaattgaagaaaggtttgaaatcacaggaaccatgcgcaggcttgctgaccaaagcctcccaccgaacttctccagccttgaaaattttagagcctatgtggatggattcgaaccgaacggctgcattgagggcaagctttctcaaatgtcaaaggaagtgaacgccagaattgagccatttatgaagacaacaccacgccctcttagactacctgaggggcctccctgctcccagcggtcgaagttcttactgatggatgcccttaaattaagcatcgaagatccaagccatgagggggaaggtataccactatatgatgcaatcaaatgcatgaagacatttttcggctggaaagagcccaacatcgtaaaaccacatgaaaagggcataaatcccaattacctcctggcttggaagcaagtgctggcagaactccaagacattgaaaatgaagataaaatcccaaaaacaaagaacatgaagaaaacaagccaattaaagtgggcacttggtgagaatatggcaccagaaaaagtagactttgaggactgcaaagatgttagcgatctaaaacagtatgacagtgatgaaccagagcctagatcattatcaagctggattcagagcgaattcaacaaagcatgcgaattgacagattcgagttggattgaacttgatgaaataggagaagatgttgctccaattgagcacattgcaagtatgagaagaaactatttcacagcggaagtgtctcat---tgcagggccactgaatacataatgaagggagtgtatataaacacagccctattgaatgcatcctgtgcagccatggatgacttccaattgattccaatgataagcaagtgcagaaccaaagaaggaagacggaagacaaatctgtatggattcattataaaaggaaggtcccatttgaggaacgacaccgatgtggtaaactttgtgagcatggaattctctcttactgacccgaggctggaaccacacaagtgggaaaagtactgtgttcttgaaataggagacatgctattacgaactgcaataggccaggtgtcaagaccaatgttcctgtatgtgagaaccaatgggacgtccaagattaagatgaaatggggcatggagatgaggcgatgccttcttcaatcccttcaacaaattgagagcatgattgaggccgagtcttctgtcaaagagaaagacatgaccaaagaattctttgaaaccaaatcagaaacgtggccaattggggaatcacctaaaggggtggaagaaagctccattggaaaggtgtgcagaacattactagcgaaatctgtattcaacagcctatatgcatctccacaacttgaggggttttcagctgaatcaagaaaattgcttctcattgttcaggcacttagggacaacctggaacctggaaccttcgatcttggggggctatatgaagcaattgaggagtgcctgattaatgatccctgggttttgcttaatgcatcttggttcaactccttcctcacacatgcactgaaatag
>gi|400132237|dbj|AB741565.1|_Influenza_A_virus_(A/muscovy_duck/Vietnam/LBM66/2011_(H5N1))_PA_gene_for_polymerase_acidic_protein_complete_cds
atggaagactttgtgcgacaatgcttcaatccaatgatcgtcgagcttgcggaaaagacaatgaaagaatatggggaaagtccgaaaatcgaaacgaacaaattcgccgcaatatgcacacacctagaagtctgcttcatgtattcggacttccactttatagatgaacgaggcgaatcaataattgcagaatctggcgatccgaatgcattattgaaacaccgatttgagataattgaagggagagaccgaacaatggcttggacagtggtaaatagtatctgcaacaccacaggggtcgataagcctaaattcctcccagatttgtatgactacaaagagaaccgattcattgaaattggagtgacacggagggaagttcacatatactacctagaaaaagcaaataagataaaatcagagaggacacacattcacatattctcattcactggagaggaaatggccaccaaagctgactatactcttgatgaggagagcagagcaagaattaaaaccaggctgttcactataagacaagagatggccagtaggggtctatgggattcctttcgtcaatccgagagaggcgaagagacaattgaagaaaggtttgaaatcacaggaaccatgcgcaggcttgctgaccaaagcctcccaccgaacttctccaaccttgaaaattttagagcctatgtggatggattcgaaccgaacggctgcattgagggcaagctttctcaaatgtcaaaggaagtaaacgccagaattgagccatttatgaagacaacaccacgccctctcagactacctgaggggcctccctgctcccagcggtcgaagttcttactgacggatgcccttaaattaagcatcgaagatccaagccatgagggggaaggtataccactatatgatgcaatcaaatgcatgaagacatttttcggctggaaagagcccaatatcgtaaaaccacatgaaaagggcataaaccccaattacctcctggcttggaagcaggtgctgtcagaactccaagacattgaaaatgaggataaaatcccaaaaacaaagaacatgaagaaaacaagccaattaaagtgggcacttggtgagaatatggcaccagaaaaagtagactttgaggactgcaaagatgttagcgatctaaaacagtatgacagtgatgaaccagagcctagatcattatcaagctggattcagagcgaattcaacaaagcatgcgaattgacagattcgagttggattgaacttgatgaaataggagaagatgtcgctccaattgagcacattgcaagtatgagaagaaactatttcacagcggaagtatctcat---tgcagggccactgaatacataatgaagggagtgtatataaacacagccctattgaatgcatcctgtgcagccatggatgacttccaattgattccaatgataagcaaatgcagaaccaaagaagggagacggaaaacaaatctgtacggattcattataaaaggaaggtcccatttgaggaacgacaccgatgtggtaaactttgtgagcatggaattctctcttactgacccgaggctggaaccacacaagtgggaaaagtactgtgttcttgaaataggagacatgctattacgaactgcaataggccaggtgtcaagacccatgttcctgtatgtgagaaccaatgggacgtccaagattaagatgaaatggggcatggagatgagacgatgccttcttcaatcccttcaacaaattgagagcatgattgaggccgagtcttctgtcaaagagaaagacatgaccaaagaattctttgaaaccaaatcagaaacgtggccaattggggaatcacctaaaggggtggaagaaagctccattggaaaggtgtgcagaacattactagcaaaatctgtattcaacagcctatatgcatctccacaacttgaggggttttcagctgaatcaagaaaattgcttctcattgttcaggcacttagggacaacctggaacctggaaccttcgatcttggggggctatatggagcaattgaggagtgcctgattaatgatccttgggttttgcttaatgcatcttggttcaactccttcctcacacatgcactgaaatag
>gi|400132218|dbj|AB741557.1|_Influenza_A_virus_(A/muscovy_duck/Vietnam/LBM57/2011_(H5N1))_PA_gene_for_polymerase_acidic_protein_complete_cds
atggaagactttgtgcgacaatgcttcaatccaatgatcgtcgagcttgcggaaaagacaatgaaagaatatggggaaagtccaaaaatcgaaacgaacaaattcgccgcaatatgcacacacttagaagtctgcttcatgtattcggatttccactttatagatgaaagaggcgagtcaataattgcagaatctggcgatccgaatgcattattgaaacaccgatttgagataattgaagggagagaccgaacaatggcttggacagtggtaaatagtatctgcaacaccacaggagtcgataagcctaaattcctcccagatttgtatgactacaaagagaaccgattcattgaaattggagtgacacgaagggaagttcacatatactacctggaaaaagcaaacaagataaaatcagagaggacacacattcacatattctcattcactggagaggaaatggccactaaagctgactatactcttgatgaggagagcagagcaagaattaaaaccaggctgttcactataagacaagagatggccagtaggggtctatgggattcctttcgtcaatccgagagaggcgaagagacaattgaagaaaagtttgaaatcacaggaaccatgcgcaggcttgctgaccaaagcctcccaccgaacttctccagtcttgaaaattttagagcctatgtggatggattcgaaccgaacggctgcattgagggcaagctttctcaaatgtcaaaggaagtgaacgccagaattgagccatttatgaagacaacaccacgccctctcagactacctgaggggcctccctgctcccagcggtcgaagttcttactgatggatgcccttaaattaagtatcgaagatccaagccatgagggggaaggtataccactatatgatgcaatcaaatgcatgaagacatttttcggctggaaagagcccaacatcataaaaccacatgaaaagggcataaatcccaattacctcctggcttggaagcaggtgctggcagaactccaagacattgaaaatgaagacaaaatcccaaaaacaaagaacatgaagaaaacaagccaattaaagtgggcacttggtgagaatatggcaccagaaaaagtagactttgaggactgcaaagatgttagtgatctaaaacagtatgacagtgatgaaccagagcctagatcattatcaagctggattcagagcgaattcaacaaagcatgcgaattgacagattcgagttggattgaacttgatgaaataggagaagatgttgctccaattgagcacattgcaagtatgagaagaaactatttcacagcagaagtgtctcat---tgcagggccactgaatacataatgaagggagtgtatataaacacagccctattgaatgcatcctgtgcagccatggatgacttccaattgattccaatgataagcaagtgcagaaccaaagaaggaagacggaagacaaatctgtatggattcattataaaaggaaggtcccatttgaggaacgacaccgatgtggtaaactttgtgagcatggaattctctcttactgacccgaggctggaaccacacaagtgggaaaagtactgtgttcttgaaataggaaacatgctattacgaactgcaataggccaagtgtcaagacccatgttcctgtatgtgagaaccaatgggacgtccaagattaagatgaaatggggcatggagatgaggcgatgccttcttcaatcccttcaacaaattgagagcatgattgaggccgagtcttctgtcaaagagaaagacatgaccaaagaattctttgaaaccaaatcagaaacgtggccaattggggaatcacctaaaggggtagaggaaagctccattggaaaggtgtgcagaacattactagcaaaatctgtattcaacagcttatatgcatctccacaacttgaggggttttcagctgaatcaagaaaattgcttctcattgttcaggcacttagggacaacctggaacctggaaccttcgatcttggggggctatatgaagcaattgaggagtgcttgattaatgatccctgggttttgcttaatgcatcttggttcaactccttcctcacacatgcactgaaatag
>gi|400132199|dbj|AB741549.1|_Influenza_A_virus_(A/muscovy_duck/Vietnam/LBM14/2011_(H5N1))_PA_gene_for_polymerase_acidic_protein_complete_cds
atggaagactttgtgcgacaatgcttcaatccaatgatcgtcgagcttgcggaaaagacaatgaaagaatatggggaaagtccaaaaatcgaaacgaacaaattcgccgcgatatgcacacacttagaagtctgcttcatgtattcggatttccactttatagatgaacgaggcgagtcaataattgcagagtctggcgatccgaatgcattattgaaacaccgatttgagataattgaagggagagaccgaacaatggcttggacagtggtaaatagtatctgcaacaccacaggggtcgataagcctaaattcctcccagatttgtatgactacaaagagaaccgattcattgaaattggagtgacacggagggaagttcacatatactacctagaaaaagcaaataagataaaatcagagaggacacacattcacatattctcattcactggagaggaaatggccactaaagctgactatactcttgatgaggagagcagagcaagaattaaaaccaggctgttcactataagacaagaaatggccagtaggggtctgtgggattcctttcgtcaatccgagagaggcgaagagacaattgaagaaaggtttgaaatcacaggaaccatgcgcaggcttgctgaccaaagtctcccaccgaacttctccagccttgaaaattttagagcctatgtggatggattcgaaccgaacggctgcattgagggcaagctttctcaaatgtcaaaggaagtgaatgccagaattgagccatttatgaagacaacaccacgccctctcagactacctgaggggcctccctgctcccagcggtcgaagttcttactgatggatgcccttaaattaagcatcgaagatccaagccatgagggggaaggtataccactatatgatgcaatcaaatgcatgaagacatttttcggctggaaagagcccaatatcgtaaaaccacatgaaaagggcataaaccccaattacctcctggcttggaagcaggtgctgtcagaactccaagacattgaaaatgaggataaaatcccaaaaacaaagaacatgaagaaaacaagccaattaaagtgggcacttggtgagaatatggcaccagaaaaagtagactttgaggactgcaaagatgttagcgatctaaaacagtatgacagtgatgaaccagagcctagatcattatcaagctggattcagagcgaattcaacaaagcatgcgaattgacagattcgagttggattgaacttgatgaaataggagaagatgtcgctccaattgagcacattgcaagtatgagaagaaactatttcacagcggaagtatctcat---tgcagggccactgaatacataatgaagggagtgtatataaacacagccctattgaatgcatcctgtgcagccatggatgacttccaattgattccaatgataagcaaatgcagaaccaaagaagggagacggaaaacaaatctgtacggattcattataaaaggaaggtcccatttgaggaacgacaccgatgtggtaaactttgtgagcatggaattctctcttactgacccgaggctggaaccacacaagtgggaaaagtactgtgttcttgaaataggagacatgctattacgaactgcaataggccaggtgtcaagacccatgttcctgtatgtgagaaccaatgggacgtccaagattaagatgaaatggggcatggagatgagacgatgccttcttcaatcccttcaacaaattgagagcatgattgaggccgagtcttctgtcaaagagaaagacatgaccaaagaattctttgaaaccaaatcagaaacgtggccaattggggaatcacctaaaggggtggaagaaagctccattggaaaggtgtgcagaacattactagcaaaatctgtattcaacagcctatatgcatctccacaacttgaggggttttcagctgaatcaagaaaattgcttctcattgttcaggcacttagggacaacctggaacctggaaccttcgatcttggggggctatatgaagcaattgaggagtgcctgattaatgatccttgggttttgcttaatgcatcttggttcaactccttcctcacacatgcactgaaatag
>gi|823850360|gb|KR732415.1|_Influenza_A_virus_(A/chicken/Vietnam/NCVD-675/2011(H5N1))_segment_3_polymerase_PA_(PA)_and_PA-X_protein_(PA-X)_genes_complete_cds
atggaagactttgtgcgacaatgcttcaatccaatgatcgtcgagcttgcggaaaagacaatgaaagaatatggggaaagtccaaaaatcgaaacgaacaaattcgccgcaatatgcacacacttagaagtctgcttcatgtattcggatttccactttatagatgaacgaggcgagtcaataattgcagaatctggagatccgaatgcattattgaaacaccgatttgagataattgaagggagagaccgaacaatggcttggacagtggtaaatagtatctgcaacaccacaggagtcgataagcctaaattcctcccagacttgtatgactacaaagagaaccgattcattgaaattggagtgacacggcgggaagttcacatatactacctggaaaaagcaaacaagataaaatcagagaggacacacattcacatattctcattcactggagaggaaatggccactaaagctgactatactcttgatgaggagagcagagcaagaattaaaaccaggctgttcactataagacaagagatggccagtaggggtctatgggattcctttcgtcaatccgagagaggcgaagagacaattgaagaaaggtttgaaatcacaggaaccatgcgcaggcttgccgaccaaagcctcccaccgaacttctccagccttgaaaattttagagcctatgtggatggattcgaaccgaacggctgcattgagggcaagctttctcaaatgtcaaaggaagtgaacgccagaattgagccatttatgaagacaacaccacgccctctcagactacctgaggggcctccctgctcccagcggtcgaagttcttactgatggatgcccttaaattaagcatcgaagatccaagtcatgagggggaaggtataccactatatgatgcaatcaaatgcatgaagacatttttcggctggaaagagcccaacattgtaaaaccacatgaaaagggcataaatcccaattacctcctggcttggaagcaggtgctgtcagaactccaagacattgaaaatgaagataaaatcccaaaaacaaagaacatgaagaaaacaagccaattaaagtgggcacttggtgagaatatggcaccagaaaaagtagactttgaggactgcaaagatgttagcgatctaaaacagtatgacagtgatgaaccagagcctagatcattatcaagctggattcagagcgaattcaacaaagcatgcgaattgacagattcgagttggattgaacttgatgaaataggagaagatgtcgctccaattgagcacattgcaagtatgagaagaaactatttcacagcggaagtgtctcat---tgcagggccactgaatacataatgaagggagtgtatataaacacagccctattgaatgcatcctgtgcagccatggatgacttccaattgattccaatgataagcaagtgcagaaccaaagaaggaagacggaagacaaatctgtacggattcattataaaaggaaggtcccatttgaggaacgacaccgatgtggtaaactttgtgagcatggaattctctcttactgacccgaggctggaaccacacaagtgggaaaagtactgtgttcttgaaataggagacatgctattacgaactgcaataggccaggtgtcaagacccatgttcctgtatgtgagaaccaatgggacatccaagattaagatgaaatggggcatggagatgaggcgatgccttcttcaatcccttcaacaaattgagagcatgattgaggccgagtcttctgtcaaagagaaagacatgaccaaagaattctttgaaaccaaatcagaaacgtggccaattggggaatcacctaaaggggtggaagaaagctccattggaaaggtgtgcagaacattactagcaaaatctgtattcaacagcctatatgcatctccacaacttgaggggttttcagctgaatcaagaaaattgcttctcattgttcaggcacttagggacaacctggaacctggaacctttgatcttggggggctatatgaagcaattgaggagtgcctgattaatgatccctgggttttgcttaatgcatcttggttcaactccttcctcacacatgcactgaaatag
>gi|730044142|gb|KP097889.1|_Influenza_A_virus_(A/chicken/Vietnam/NCVD-A675/2011(H5N1))_segment_3_polymerase_PA_(PA)_and_PA-X_protein_(PA-X)_genes_complete_cds
atggaagactttgtgcgacaatgcttcaatccaatgatcgtcgagcttgcggaaaagacaatgaaagaatatggggaaagtccaaaaatcgaaacgaacaaattcgccgcaatatgcacacacttagaagtctgcttcatgtattcggatttccactttatagatgaacgaggcgagtcaataattgcagaatctggagatccgaatgcattattgaaacaccgatttgagataattgaagggagagaccgaacaatggcttggacagtggtaaatagtatctgcaacaccacaggagtcgataagcctaaattcctcccagacttgtatgactacaaagagaaccgattcattgaaattggagtgacacggcgggaagttcacatatactacctggaaaaagcaaacaagataaaatcagagaggacacacattcacatattctcattcactggagaggaaatggccactaaagctgactatactcttgatgaggagagcagagcaagaattaaaaccaggctgttcactataagacaagagatggccagtaggggtctatgggattcctttcgtcaatccgagagaggcgaagagacaattgaagaaaggtttgaaatcacaggaaccatgcgcaggcttgccgaccaaagcctcccaccgaacttctccagccttgaaaattttagagcctatgtggatggattcgaaccgaacggctgcattgagggcaagctttctcaaatgtcaaaggaagtgaacgccagaattgagccatttatgaagacaacaccacgccctctcagactacctgaggggcctccctgctcccagcggtcgaagttcttactgatggatgcccttaaattaagcatcgaagatccaagtcatgagggggaaggtataccactatatgatgcaatcaaatgcatgaagacatttttcggctggaaagagcccaacattgtaaaaccacatgaaaagggcataaatcccaattacctcctggcttggaagcaggtgctgtcagaactccaagacattgaaaatgaagataaaatcccaaaaacaaagaacatgaagaaaacaagccaattaaagtgggcacttggtgagaatatggcaccagaaaaagtagactttgaggactgcaaagatgttagcgatctaaaacagtatgacagtgatgaaccagagcctagatcattatcaagctggattcagagcgaattcaacaaagcatgcgaattgacagattcgagttggattgaacttgatgaaataggagaagatgtcgctccaattgagcacattgcaagtatgagaagaaactatttcacagcggaagtgtctcat---tgcagggccactgaatacataatgaagggagtgtatataaacacagccctattgaatgcatcctgtgcagccatggatgacttccaattgattccaatgataagcaagtgcagaaccaaagaaggaagacggaagacaaatctgtacggattcattataaaaggaaggtcccatttgaggaacgacaccgatgtggtaaactttgtgagcatggaattctctcttactgacccgaggctggaaccacacaagtgggaaaagtactgtgttcttgaaataggagacatgctattacgaactgcaataggccaggtgtcaagacccatgttcctgtatgtgagaaccaatgggacatccaagattaagatgaaatggggcatggagatgaggcgatgccttcttcaatcccttcaacaaattgagagcatgattgaggccgagtcttctgtcaaagagaaagacatgaccaaagaattctttgaaaccaaatcagaaacgtggccaattggggaatcacctaaaggggtggaagaaagctccattggaaaggtgtgcagaacattactagcaaaatctgtattcaacagcctatatgcatctccacaacttgaggggttttcagctgaatcaagaaaattgcttctcattgttcaggcacttagggacaacctggaacctggaacctttgatcttggggggctatatgaagcaattgaggagtgcctgattaatgatccctgggttttgcttaatgcatcttggttcaactccttcctcacacatgcactgaaatag
>gi|523794206|gb|KF277181.1|_Influenza_A_virus_(A/Viet_Nam/CM32/2011(H5N1))_segment_3_polymerase_PA_(PA)_gene_complete_cds
atggaagactttgtgcgacaatgcttcaatccaatgatcgtcgagcttgcggaaaagacaatgaaagaatatggggaaagtccaaaaatcgaaacgaacaaattcgccgcaatatgcacacacttagaagtctgcttcatgtattcggatttccactttatagatgaacgaggcgagtcaataattgcagaatctggcgatccgaatgcattattgaaacaccgatttgagataattgaagggagagaccgaacaatggcttggacagtggtaaatagtatctgcaacaccacaggagtcgataagcctaaattcctcccagatttgtatgactacaaagagaaccgattcattgaaattggagtgacacggagggaagttcacatatactacctggaaaaagcaaacaagataaaatcagagaggacacacattcacatattctcattcactggagaggaaatggccactaaagctgactatactcttgatgaggagagcagagcaagaattaaaaccagactgttcactataagacaagagatggccagtaggggtctatgggattcctttcgtcaatccgagagaggcgaagagacaattgaagaaaggtttgaaatcacaggaaccatgcgcaggcttgctgaccaaagcctcccaccgaacttctccagccttgaaaattttagagcctatgtggatggattcgaaccgaacggctgcattgagggcaagctttctcaaatgtcaaaggaagtgaacgccagaattgagccatttatgaagacaacaccacgccctctcagactacctgaggggcctccctgctcccagcggtcgaagttcttactgatggatgcccttaaattaagtatcgaagatccaagccatgagggggaaggtataccactatatgatgcaatcaaatgcatgaagacatttttcggctggaaagagcccaacatcataaaaccacatgaaaagggcataaatcccaattacctcctggcttggaagcaggtgctggcagaactccaagacattgaaaatgaagataaaatcccaaaaacaaagaacatgaagaaaacaagccaattaaagtgggcacttggtgagaatatggcaccagaaaaagtagactttgaggactgcaaagatgttagcgatctaaaacagtatgacagtgatgaaccagagcctagatcattatcaagctggattcagagcgaattcaacaaagcatgcgaattgacagattcgagttggattgaacttgatgaaataggagaagatgttgctccaattgagcacattgcaagtatgagaagaaactatttcacagcagaagtgtctcat---tgcagggccactgaatacataatgaagggagtgtatataaacacagccctattgaatgcatcctgtgcagccatggatgacttccaattgattccaatgatcagcaagtgcagaaccaaagaaggaagacggaagacaaatctgtatggattcattataaaaggaaggtcccatttgaggaacgacaccgatgtggtaaactttgttagcatggaattctctcttactgacccgaggctggaaccacacaagtgggaaaagtactgtgttcttgaaataggaaacatgctattacgaactgcaataggccaagtgtcaaggcccatgttcctgtatgtgagaaccaatgggacgtccaagattaagatgaaatggggcatggagatgaggcgatgccttcttcaatcccttcaacaaattgagagcatgattgaggccgagtcttctgtcaaagagaaagacatgaccaaagaattctttgaaaccaaatcagaaacgtggccaattggggaatcacctaaaggggtggaggaaagctccattggaaaggtgtgcagaacattactcgcaaaatctgtattcaactgcttatatgcatctccacaacttgaggggttttcagctgaatcaagaaaattgcttctcattgttcaggcacttagggacaacctggaacctggaaccttcgatcttggggggctatatgaagcaattgaggagtgcctgattaatgatccctgggttttgcttaatgcatcttggttcaactccttcatcacacatgcactgaaatag
>gi|594704056|gb|KJ484608.1|_Influenza_A_virus_(A/duck/Hunan/747/2011(mixed))_segment_3_polymerase_PA_(PA)_and_PA-X_protein_(PA-X)_genes_complete_cds_gi|594704133|gb|KJ484618.1|_Influenza_A_virus_(A/ds
atggaagactttgtgcgacaatgcttcaatccaatgatcgtcgagcttgcggaaaagacaatgaaagaatatggggaaagtccaaaaatcgaaacgaacaaattcgccgcaatatgcacacacttagaagtctgcttcatgtattcggatttccactttatagatgaacgaggcgagtcaataattgcagaatctggcgatccgaatgcattattgaaacaccgatttgagataattgaagggagagaccgaacaatggcttggacagtggtaaatagtatctgcaacaccacaggagtcaataagcctaaattcctcccagacttgtatgactacaaagagaaccgattcattgaaattggagtgacacggcgggaagttcacatatactacctagaaaaagcaaacaagataaaatcagagaggacacacattcacatattctcattcactggagaggaaatggccactaaagctgactatactcttgatgaggagagcagagcaagaattaaaaccaggctgttcactataagacaagagatggccagtaggggtctatgggattcctttcgtcaatctgagagaggcgaagagacaattgaagaaaggtttgaaatcacaggaaccatgcgcaggcttgctgaccaaagcctcccaccgaacttctccagccttgaaaattttagagcctatgtggatggattcgaaccgaacggctgcattgagggcaagctttctcaaatgtcaaaggaagtgaacgccagaattgagccatttatgaagacaacaccacgccctctcagactacctgaggggcctccctgctcccagcggtcgaagttcttactgatggatgcccttaagttaagcattgaagatccaagccatgagggggaaggtataccactatatgatgcaatcaaatgcatgaagacatttttcggctggaaagagcccaacatcgtaaaaccacatgaaaagggcataaatcccaattacctcctggcttggaagcaggtgctgtcagaactccaagacattgaaaatgaagataaaatcccaaaaacaaagaacatgaagaaaacaagccaattaaagtgggcacttggtgagaatatggcaccagaaaaagtagactttgaggactgcaaagatgttagcgatctaaaacagtatgacagtgatgaaccagagcctaggtcattatcaagctgggttcagagcgaattcaacaaagcatgcgaattgacagattcgagttggattgaacttgatgaaataggagaagatgtcgctccaattgagcacattgcaagtatgagaagaaactatttcacagcggaagtgtctcat---tgcagggccactgaatacataatgaagggagtgtatataaacacagccctattgaatgcatcctgtgcagccatggatgacttccaattgattccaatgataagcaagtgcagaaccaaagaaggaagacggaagacaaatctgtacggattcattataaaaggaaggtcccatttgaggaacgacaccgatgtggtaaactttgtgagcatggaattctctcttactgacccgaggctggaaccacacaagtgggaaaagtactgtgttcttgaaataggagacatgctattgcgaactgcaataggccaggtgtcaagacccatgttcctgtatgtgagaaccaatgggacgtccaagattaagatgaaatggggcatggagatgaggcgatgccttcttcaatcccttcaacaaattgagagcatgattgaggccgagtcttctgtcaaagagaaagacatgaccaaagaattttttgaaaccaaatcagaaacgtggccaattggggaatcacctaaaggggtggaagaaagctccattggaaaggtgtgcagaacattactagcaaaatctgtattcaacagcctatatgcatctccacaacttgaggggttttcagctgaatcaagaaaattgcttctcattgttcaggcacttagggacaacctggaacctggaaccttcgatcttggggggctatatgaagcaattgaggagtgcctgattaatgatccctgggttttgcttaatgcatcttggttcaactccttcctcacacatgcactgaaatag
>gi|516525808|gb|CY146707.1|_Influenza_A_virus_(A/duck/Hunan/S4234/2011(H5N1))_polymerase_PA_(PA)_and_PA-X_protein_(PA-X)_genes_complete_cds
atggaggactttgtgcgacaatgcttcaatccaatgatcgtcgagcttgcggaaaagacaatgaaagaatatggggaaagtccaaaaatcgaaacgaacaaattcgccgcaatatgcacacacttagaagtctgcttcatgtattcggatttccactttatagatgaacgaggcgagtcaataattgcagaatctggcgatccgaatgcattattgaaacaccgatttgagataattgaagggagagaccgaacaatggcttggacagtggtaaatagtatctgcaacaccacaggagtcaataagcctaaattcctcccagacttgtatgactacaaagagaaccgattcattgaaattggagtgacacggcgggaagttcacatatactacctagaaaaagcaaacaagataaaatcagagaggacacacattcacatattctcattcactggagaggaaatggccactaaagctgactatactcttgatgaggagagcagagcaagaattaaaaccaggctgttcactataagacaagagatggccagtaggggtctatgggattcctttcgtcaatctgagagaggcgaagagacaattgaagaaaggtttgaaatcacaggaaccatgcgcaggcttgctgaccaaagcctcccaccgaacttctccagccttgaaaattttagagcctatgtggatggattcgaaccgaacggctgcattgagggcaagctttctcaaatgtcaaaggaagtgaacgccagaattgagccatttatgaagacaacaccacgccctctcagactacctgaggggcctccctgctcccagcggtcgaagttcttactgatggatgcccttaagttaagcattgaagatccaagccatgagggggaaggtataccactatatgatgcaatcaaatgcatgaagacatttttcggctggaaagagcccaacatcgtaaaaccacatgaaaagggcataaatcccaattacctcctggcttggaagcaggtgctgtcagaactccaagacattgaaaatgaatataaaatcccaaaaacaaagaacatgaagaaaacaagccaattaaagtgggcacttggtgagaatatggcaccagaaaaagtagactttgaggactgcaaagatgttagcgatctaaaacagtatgacagtgatgaaccagagcctaggtcattatcaagctggattcagagcgaattcaacaaagcatgcgaattgacagattcgagttggattgaacttgatgaaataggagaagatgtcgctccaattgagcacattgcaagtatgagaagaaactatttcacagcggaagtgtctcat---tgcagggccactgaatacataatgaagggagtgtatataaacacagccctattgaatgcatcctgtgcagccatggatgacttccaattgattccaatgataagcaagtgcagaaccaaagaaggaagacggaagacaaatctttacggattcattataaaaggaaggtcccatttgaggaacgacaccgatgtggtaaactttgtgagcatggaattctctcttactgacccgaggctggaaccacacaagtgggaaaagtactgtgttcttgaaataggagacatgctattacgaactgcaataggccaggtgtcaagacccatgttcctgtatgtgagaaccaatgggacgtccaagattaagatgaaatggggcatggagatgaggcgatgccttcttcaatcccttcaacaaattgagagcatgattgaggccgagtcttctgtcaaagagaaagacatgaccaaagaattttttgaaaccaaatcagaaacgtggccaattggggaatcacctaaaggggtggaagaaagctccattggaaaggtgtgcagaacattactagcaaaatctgtattcaacagcctatatgcatctccacaacttgaggggttttcagctgaatcaagaaaattgctcctcattgttcaggcacttagggacaacctggaacctggaaccttcgatcttggggggctatatgaagcaattgaggagtgcctgattaatgatccctgggttttgcttaatgcatcttggttcaactccttcctcacacatgcactgaaatag
>gi|372282602|gb|CY092141.1|_Influenza_A_virus_(A/chicken/India/CL03485/2011(H5N1))_polymerase_PA_(PA)_gene_complete_cds
atggaagactttgtgcgacaatgcttcaatccaatgatcgtcgagcttgcggaaaagacaatgaaagaatatggagaaagtccaaaaatcgaaacgaacaaattcgccgcaatatgcacacacttagaagtctgcttcatgtattcagatttccactttatagatgaacgaggcgagtcaataattgcagaatctggcgatccgaatgcattattgaaacaccgatttgagataattgaagggagagaccgaacaatggcttggacagtggtaaatagtatctgcaacaccacaggagtcgataagcctaaattcctcccagatttgtatgactacaaagagaaccgattcattgaaattggagtgacacggagggaagttcacatatactacctggaaaaagcaaacaagataaaatcagagaggacacacattcacatattctcattcactggagaggaaatggccactaaagctgactatactcttgatgaggagagcagagcaagaattaaaaccaggctgttcactataaggcaagagatggccagtaggggtctatgggattcctttcgtcaatccgagagaggcgaagagacaattgaagagaggtttgaaatcacaggaaccatgcgcaggcttgctgaccaaagcctcccaccgaacttctccagccttgaaaattttagagcctatgtggatggattcgaaccgaacggctgcattgagggcaagctttctcaaatgtcaaaggaagtgaacgccagaattgagccatttatgaagacaacaccacgccctctcagactacctgagggccctccctgctcccagcggtcgaagttcttactgatggatgccctcaaattaagcatcgaagatccaagccatgagggggaaggtataccactatatgatgcaatcaaatgcatgaagacatttttcggctggaaagagcccaacatcgtaaaaccacatgaaaagggtataaatcccaattacctcctggcttggaagcaggtgctggcagaactccaagacattgaaaatgaagataaaatcccaaaaacaaagaacatgaagaaaacaagccaattaaagtgggcacttggtgagaatatggcaccagaaaaagtagactttgaggactgcaaagatgttagcgatctaaaacagtatgacagtgatgaaccagaccctagatcattatcaagctggattcagagcgaattcaacaaagcatgcgaattgacagattcgatctggattgaacttgatgaaataggagaagatgttgctccaattgagcacattgcaagtatgagaagaaattatttcacggcggaagtgtctcat---tgcagggccactgaatacataatgaagggagtgtatataaacacagccctattgaatgcatcctgtgcagccatggatgacttccaattgattccaatgataagcaagtgcagaaccaaagaaggaagacggaagacaaatctgtatggattcattataaaaggaaggtcccatttgaggaacgacaccgatgtggtaaactttgtgagcatggaattctctcttactgacccgaggctggaaccacacaagtgggaaaagtactgtgttcttgaaataggagacatgctattacgaaccgctataggccaagtgtcaagacccatgttcctgtatgtgagaaccaatgggacgtccaagattaagatgaaatggggcatggagatgaggcgatgccttcttcaatcccttcaacaaattgagagcatgattgaggccgagtcttctgtcaaagagaaagacatgaccaaagaattctttgaaaccaaatcagaaacgtggccaattggggaatcacctaaaggggtggaggaaagctccattggaaaggtgtgcagaacattactagcaaaatctgtattcaacagcctatatgcatccccacaacttgaggggttttcagctgaatcaagaaaattgcttctcattgttcaggcacttagggacaacctggaacctggaaccttcgatcttggggggctatatgaagcaattgaggagtgcctgattaatgatccctgggttttgcttaatgcatcttggttcaactccttcctcacacatgcactgaaatag
>gi|372282585|gb|CY092135.1|_Influenza_A_virus_(A/chicken/India/CA0303/2011(H5N1))_polymerase_PA_(PA)_gene_complete_cds
atggaagactttgtgcgacaatgcttcaatccaatgatcgtcgagcttgcggaaaagacaatgaaagaatatggagaaagtccaaaaatcgaaacgaacaaattcgccgcaatatgcacacacttagaagtctgcttcatgtattcagatttccactttatagatgaacgaggcgagtcaataattgcagaatctggcgatccgaatgcattattgaaacaccgatttgagataattgaagggagagaccgaacaatggcttggacagtggtaaatagtatctgcaacaccacaggagtcgataagcctaaattcctcccagatttgtatgactacaaagagaaccgattcattgaaattggagtgacacggagggaagttcacatatactacctggaaaaagcaaacaagataaaatcagagaggacacacattcacatattctcattcactggagaggaaatggccactaaagctgactatactcttgatgaggagagcagagcaagaattaaaaccaggctgttcactataaggcaagagatggccagtaggggtctatgggattcctttcgtcaatccgagagaggcgaagagacaattgaagagaggtttgaaatcacaggaaccatgcgcaggcttgctgaccaaagcctcccaccgaacttctccagccttgaaaattttagagcctatgtggatggattcgaaccgaacggctgcattgagggcaagctttctcaaatgtcaaaggaagtgaacgccagaattgagccatttatgaagacaacaccacgccctctcagactacctgagggccctccctgctcccagcggtcgaagttcttactgatggatgccctcaaattaagcatcgaagatccaagccatgagggggaaggtataccactatatgatgcaatcaaatgcatgaagacatttttcggctggaaagagcccaacatcgtaaaaccacatgaaaagggtataaatcccaattacctcctggcttggaagcaggtgctggcagaactccaagacattgaaaatgaagataaaatcccaaaaacaaagaacatgaagaaaacaagccaattaaagtgggcacttggtgagaatatggcaccagaaaaagtagactttgaggactgcaaagatgttagcgatctaaaacagtatgacagtgatgaaccagaccctagatcattatcaagctggattcagagcgaattcaacaaagcatgcgaattgacagattcgatctggattgaacttgatgaaataggagaagatgttgctccaattgagcacattgcaagtatgagaagaaattatttcacggcggaagtgtctcat---tgcagggccactgaatacataatgaagggagtgtatataaacacagccctattgaatgcatcctgtgcagccatggatgacttccaattgattccaatgataagcaagtgcagaaccaaagaaggaagacggaagacaaatctgtatggattcattataaaaggaaggtcccatttgaggaacgacaccgatgtggtaaactttgtgagcatggaattctctcttactgacccgaggctggaaccacacaagtgggaaaagtactgtgttcttgaaataggagacatgctattacgaaccgctataggccaagtgtcaagacccatgttcctgtatgtgagaaccaatgggacgtccaagattaagatgaaatggggcatggagatgaggcgatgccttcttcaatcccttcaacaaattgagagcatgattgaggccgagtcttctgtcaaagagaaagacatgaccaaagaattctttgaaaccaaatcagaaacgtggccaattggggaatcacctaaaggggtggaggaaagctccattggaaaggtgtgcagaacattactagcaaaatctgtattcaacagcctatatgcatccccacaacttgaggggttttcagctgaatcaagaaaattgcttctcattgttcaggcacttagggacaacctggaacctggaaccttcgatcttggggggctatatgaagcaattgaggagtgcctgattaatgatccctgggttttgcttaatgcatcttggttcaactccttcctcacacatgcactgaaatag
>gi|372282555|gb|CY092123.1|_Influenza_A_virus_(A/chicken/India/CA0301/2011(H5N1))_polymerase_PA_(PA)_gene_complete_cds
atggaagactttgtgcgacaatgcttcaatccaatgatcgtcgagcttgcggaaaagacaatgaaagaatatggagaaagtccaaaaatcgaaacgaacaaattcgccgcaatatgcacacacttagaagtctgcttcatgtattcagatttccactttatagatgaacgaggcgagtcaataattgcagaatctggcgatccgaatgcattattgaaacaccgatttgagataattgaagggagagaccgaacaatggcttggacagtggtaaatagtatctgcaacaccacaggagtcgataagcctaaattcctcccagatttgtatgactacaaagagaaccgattcattgaaattggagtgacacggagggaagttcacatatactacctggaaaaagcaaacaagataaaatcagagaggacacacattcacatattctcattcactggagaggaaatggccactaaagctgactatactcttgatgaggagagcagagcaagaattaaaaccaggctgttcactataaggcaagagatggccagtaggggtctatgggattcctttcgtcaatccgagagaggcgaagagacaattgaagagaggtttgaaatcacaggaaccatgcgcaggcttgctgaccaaagcctcccaccgaacttctccagccttgaaaattttagagcctatgtggatggattcgaaccgaacggctgcattgagggcaagctttctcaaatgtcaaaggaagtgaacgccagaattgagccatttatgaagacaacaccacgccctctcagactacctgagggccctccctgctcccagcggtcgaagttcttactgatggatgccctcaaattaagcatcgaagatccaagccatgagggggaaggtataccactatatgatgcaatcaaatgcatgaagacatttttcggctggaaagagcccaacatcgtaaaaccacatgaaaagggtataaatcccaattacctcctggcttggaagcaggtgctggcagaactccaagacattgaaaatgaagataaaatcccaaaaacaaagaacatgaagaaaacaagccaattaaagtgggcacttggtgagaatatggcaccagaaaaagtagactttgaggactgcaaagatgttagcgatctaaaacagtatgacagtgatgaaccagaccctagatcattatcaagctggattcagagcgaattcaacaaagcatgcgaattgacagattcgatctggattgaacttgatgaaataggagaagatgttgctccaattgagcacattgcaagtatgagaagaaattatttcacggcggaagtgtctcat---tgcagggccactgaatacataatgaagggagtgtatataaacacagccctattgaatgcatcctgtgcagccatggatgacttccaattgattccaatgataagcaagtgcagaaccaaagaaggaagacggaagacaaatctgtatggattcattataaaaggaaggtcccatttgaggaacgacaccgatgtggtaaactttgtgagcatggaattctctcttactgacccgaggctggaaccacacaagtgggaaaagtactgtgttcttgaaataggagacatgctattacgaaccgctataggccaagtgtcaagacccatgttcctgtatgtgagaaccaatgggacgtccaagattaagatgaaatggggcatggagatgaggcgatgccttcttcaatcccttcaacaaattgagagcatgattgaggccgagtcttctgtcaaagagaaagacatgaccaaagaattctttgaaaccaaatcagaaacgtggccaattggggaatcacctaaaggggtggaggaaagctccattggaaaggtgtgcagaacattactagcaaaatctgtattcaacagcctatatgcatccccacaacttgaggggttttcagctgaatcaagaaaattgcttctcattgttcaggcacttagggacaacctggaacctggaaccttcgatcttggggggctatatgaagcaattgaggagtgcctgattaatgatccctgggttttgcttaatgcatcttggttcaactccttcctcacacatgcactgaaatag
>gi|730044109|gb|KP097878.1|_Influenza_A_virus_(A/duck/Vietnam/NCVD-KA309/2012(H5N1))_segment_3_polymerase_PA_(PA)_and_PA-X_protein_(PA-X)_genes_complete_cds
atggaagactttgtgcgacaatgcttcaatccaatgatcgtcgagcttgcggaaaagacaatgaaagaatatggggaaagtccaaaaatcgagacgaacaagttcgccgcaatatgcacacacttagaagtctgcttcatgtattcggatttccactttatagatgaacgaggcgagtcaataattgcagaatctggcgatccgaacgcattattgaaacaccgatttgagataattgaagggagagaccgaacaatggcttggacagtggtaaatagtatctgcaacaccacaggagtcgataagcctaaattcctcccagacttgtatgactacaaagagaaccgattcattgaaattggagtgacacggcgggaagttcacatatactatctagaaaaagcaaacaagataaaatcagagaggacacacattcacatattctcattcactggagaggaaatggccactaaagctgactatactcttgatgaggagagcagagcaagaattaaaaccaggctgttcactataagacaagagatggccagtaggggtctatgggattcctttcgtcaatccgagagaggcgaagagacaattgaagaaaggtttgaaatcacaggaaccatgcgcaggcttgctgaccaaagcctcccaccgaacttctccagccttgaaaattttagagcctatgtggatggattcgaaccgaacggctgcattgagggcaagctttctcaaatgtcaaaggaagtgaacgccagaattgagccatttatgaagacaacaccacgccctctcagactacctgaggggcctccctgctcccagcggtcgaagttcttactgatggatgcccttaagttaagcattgaagatccaagccatgagggggaaggtatacccctatatgatgcaatcaaatgcatgaagacatttttcggctggaaagagcccaacatcgcaaaaccacatgaaaagggcataaattccaattacctcctggcttggaagcaggtgctgtcagaactccaagacattgaaaatgaagataaaatcccaaaaacaaagaacatgaagaaaacaagccaattaaagtgggcacttggtgagaatatggcaccagaaaaagtagactttgaggactgcaaagatgttggcgatctaaaacagtatgacagtgatgaaccagagcctagatcattatcaagctggattcagaacgaattcaacaaagcatgcgaattgacagattcgagttggattgaacttgatgaaataggagaagatgttgctccaattgagcacattgcaagtatgagaagaaactatttcacagcggaagtgtctcat---tgcagggccactgaatacataatgaagggagtgtatataaacacagccctactgaatgcatcctgtgcagccatggatgacttccagttgattccaatgataagcaagtgcagaaccaaagaaggaagacggaagacaaatctgtacggattcatcataaaaggaaggtcccatttgaggaacgacaccgatgtggtaaactttgtgagcatggaattctctcttactgacccgaggctggaaccacacaagtgggaaaagtactgtgttcttgaaataggagacatgctattacgaactgcaataggccaggtgtcaagacccatgttcctgtatgtgagaaccaatgggacgtccaagattaagatgaaatggggcatggagatgaggcgatgccttcttcaatctcttcaacaaattgagagcatgattgaggccgagtcttctgttaaagagaaagacatgaccaaagaattctttgaaaccaaatcagaaacgtggccaattggggaatcacctaaaggggtggaagaaagctccattggaaaggtgtgcagaacattactagcaaaatctgtattcaacagcctatatgcatctccacaacttgaggggttttcagctgaatcaagaaaattgcttctcattgttcaggcacttagggacaacctggaacctggaaccttcgatcttggggggctatatgaagcaattgaggagtgcctgattaatgatccctgggttttgcttaatgcatcttggttcaactccttcctcacacatgcactgaaatag
>gi|372282540|gb|CY092117.1|_Influenza_A_virus_(A/chicken/India/TR0383/2011(H5N1))_polymerase_PA_(PA)_gene_complete_cds
atggaagactttgtgcgacaatgcttcaatccaatgatcgtcgagcttgcggaaaagacaatgaaagaatatggagaaagtccaaaaatcgaaacgaacaaattcgccgcaatatgcacacacttagaagtctgcttcatgtattcagatttccactttatagatgaacgaggcgagtcaataattgcagaatctggcgatccgaatgcattattgaaacaccgatttgagataattgaagggagagaccgaacaatggcttggacagtggtaaatagtatctgcaacaccacaggagtcgataagcctaaattcctcccagatttgtatgactacaaagagaaccgattcattgaaattggagtgacacggagggaagttcacatatactacctggaaaaagcaaacaagataaaatcagagaggacacacattcacatattctcattcactggagaggaaatggccactaaagctgactatactcttgatgaggagagcagagcaagaattaaaaccaggctgttcactataaggcaagagatggccagtaggggtctatgggattcctttcgtcaatccgagagaggcgaagagacaattgaagagaggtttgaaatcacaggaaccatgcgcaggcttgctgaccaaagcctcccaccgaacttctccagccttgaaaattttagagcctatgtggatggattcgaaccgaacggctgcattgagggcaagctttctcaaatgtcaaaggaagtgaacgccagaattgagccatttatgaagacaacaccacgccctctcagactacctgagggccctccctgctcccagcggtcgaagttcttactgatggatgccctcaaattaagcatcgaagatccaagccatgagggggaaggtataccactatatgatgcaatcaaatgcatgaagacatttttcggctggaaagagcccaacatcgtaaaaccacatgaaaagggtataaatcccaattacctcctggcttggaagcaggtgctggcagaactccaagacattgaaaatgaagataaaatcccaaaaacaaagaacatgaagaaaacaagccaattaaagtgggcacttggtgagaatatggcaccagaaaaagtagactttgaggactgcaaagatgttagcgatctaaaacagtatgacagtgatgaaccagaccctagatcattatcaagctggattcagagcgaattcaacaaagcatgcgaattgacagattcgatctggattgaacttgatgaaataggagaagatgttgctccaattgagcacattgcaagtatgagaagaaattatttcacggcggaagtgtctcat---tgcagggccactgaatacataatgaagggagtgtatataaacacagccctattgaatgcatcctgtgcagccatggatgacttccaattgattccaatgataagcaagtgcagaaccaaagaaggaagacggaagacaaatctgtatggattcattataaaaggaaggtcccatttgaggaacgacaccgatgtggtaaactttgtgagcatggaattctctcttacggacccgaggctggaaccacacaagtgggaaaagtactgtgttcttgaaataggagacatgctattacgaaccgctataggccaagtgtcaagacccatgttcctgtatgtgagaaccaatgggacgtccaagattaagatgaaatggggcatggagatgaggcgatgccttcttcaatcccttcaacaaattgagagcatgattgaggccgagtcttctgtcaaagagaaagacatgaccaaagaattctttgaaaccaaatcagaaacgtggccaattggggaatcacctaaaggggtggaggaaagctccattggaaaggtgtgcagaacattactagcaaaatctgtattcaacagcctatatgcatccccacaacttgaggggttttcagctgaatcaagaaaattgcttctcattgttcaggcacttagggacaacctggaacctggaaccttcgatcttggggggctatatgaagcaattgaggagtgcctgattaatgatccctgggttttgcttaatgcatcttggttcaactccttcctcacacatgcactgaaatag
>gi|372282482|gb|CY089412.1|_Influenza_A_virus_(A/duck/India/02AF1/2011(H5N1))_polymerase_PA_(PA)_gene_complete_cds
atggaagactttgtgcgacagtgcttcaatccaatgatcgtcgagcttgcggaaaagacaatgaaagaatatggagaaagtccaaaaatcgaaacgaacaaattcgccgcaatatgcacacacttagaagtctgcttcatgtattcagatttccactttatagatgaacgaggcgagtcaataattgcagaatctggcgatccgaatgcattattgaaacaccgatttgagataattgaagggagagaccgaacaatggcttggacagtggtaaatagtatctgcaacaccacaggagtcgataagcctaaattcctcccagatttgtatgactacaaagagaaccgattcattgaaattggagtgacacggagggaagttcacatatactacctggaaaaagcaaacaagataaaatcagagaggacacacattcacatattctcattcactggagaggaaatggccactaaagctgactatactcttgatgaggagagcagagcaagaattaaaaccaggctgttcactataaggcaagagatggccagtaggggtctatgggattcctttcgtcaatccgagagaggcgaagagacaattgaagagaggtttgaaatcacaggaaccatgcgcaggcttgctgaccaaagcctcccaccgaacttctccagccttgaaaattttagagcctatgtggatggattcgaaccgaacggctgcattgagggcaagctttctcaaatgtcaaaggaagtgaacgccagaattgagccatttatgaagacaacaccacgccctctcagactacctgagggccctccctgctcccagcggtcgaagttcttactgatggatgccctcaaattaagcatcgaagatccaagccatgagggggaaggtataccactatatgatgcaatcaaatgcatgaagacatttttcggctggaaagagcccaacatcgtaaaaccacatgaaaagggtataaatcccaattacctcctggcttggaagcaggtgctggcagaactccaagacattgaaaatgaagataaaatcccaaaaacaaagaacatgaagaaaacaagccaattaaagtgggcacttggtgagaatatggcaccagaaaaagtagactttgaggactgcaaagatgttagcgatctaaaacagtatgacagtgatgaaccagaccctagatcattatcaagctggattcagagcgaattcaacaaagcatgcgaattgacagattcgatctggattgaacttgatgaaataggagaagatgttgctccaattgagcacattgcaagtatgagaagaaattatttcacggcggaagtgtctcat---tgcagggccactgaatacataatgaagggagtgtatataaacacagccctattgaatgcatcctgtgcagccatggatgacttccaattgattccaatgataagcaagtgcagaaccaaagaaggaagacggaagacaaatctgtatggattcattataaaaggaaggtcccatttgaggaacgacaccgatgtggtaaactttgtgagcatggaattctctcttactgacccgaggctggaaccacacaagtgggaaaagtactgtgttcttgaaataggagacatgctattacgaaccgctataggccaagtgtcaagacccatgttcctgtatgtgagaaccaatgggacgtccaagattaagatgaaatggggcatggagatgaggcgatgccttcttcaatcccttcaacaaattgagagcatgattgaggccgagtcttctgtcaaagagaaagacatgaccaaagaattctttgaaaccaaatcagaaacgtggccaattggggaatcacctaaaggggtggaggaaagctccattggaaaggtgtgcagaacattactagcaaaatctgtattcaacagcctatatgcatccccacaacttgaggggttttcagctgaatcaagaaaattgcttctcattgttcaggcacttagggacaacctggaacctggaaccttcgatcttggggggctatatgaagcaattgaggagtgcctgattaatgatccctgggttttgcttaatgcatcttggttcaactccttcctcacacatgcactgaaatag
>gi|748785383|gb|KP336325.1|_Influenza_A_virus_(A/crow/India/01CA12/2012(H5N1))_segment_3_polymerase_PA_(PA)_and_PA-X_protein_(PA-X)_genes_complete_cds
atggaagactttgtgcgacaatgcttcaatccaatgatcgtcgagcttgcggaaaagacaatgaaagaatatggagaaagtccaaaaatcgaaacgaacaaattcgccgcaatatgcacacacttagaagtctgcttcatgtattcagatttccactttatagatgaacgaggcgagtcaataattgcagaatttggcgatccgaatgcattattgaaacaccgatttgagataattgaagggagagaccgaacaatggcttggacagtggtaaatagtatctgcaacaccacaggagtcgataagcctaaattcctcccagatttgtatgactacaaagagaaccgattcattgaaattggagtgacacggagggaagttcacatatactacctggaaaaagcaaacaagataaaatcagagaggacacacattcacatattctcattcactggagaggaaatggccactaaagctgactatactcttgatgaggagagcagagcaagaattaaaaccaggctgttcactataaggcaagaaatggccagtaggggtctatgggattcctttcgtcaatccgagagaggcgaagagacaattgaagagaggtttgaaatcacaggaaccatgcgcaggcttgctgaccaaagcctcccaccgaacttctccagccttgaaaattttagagcctatgtggatggattcgaaccgaacggctgcattgagggcaagctttctcaaatgtcaaaggaagtgaacgccagaattgagccatttatgaagacaacaccacgccctctcagactacctgagggccctccctgctcccagcggtcgaagttcttactgatggatgccctcaaattaagcatcgaagatccaagccatgagggggaaggtataccactatatgatgcaatcaaatgcatgaagacatttttcggctggaaagagcccaacatcgtaaaaccacatgaaaagggtataaatcccaattacctcctggcttggaagcaggtgctggcagaactccaagacattgaaaatgaagataaaatcccaaaaacaaagaacatgaagaaaacaagccaattaaagtgggcacttggtgagaatatggcaccagaaaaagtagactttgaggactgcaaagatgttagcgatctaaaacagtatgacagtgatgaaccagaccctagatcattatcaagctggattcagagcgaattcaacaaagcatgcgaattgacagattcgatctggattgaacttgatgaaataggagaagatgttgctccaattgagcacattgcaagtatgagaagaaattatttcacggcggaagtgtctcat---tgcagggccactgaatacataatgaagggagtgtatataaacacagccctattaaatgcatcctgtgcagccatggatgacttccaattgattccaatgataagcaagtgcagaaccaaagaaggaagacggaagacaaatctgtatggattcattataaaaggaaggtcccatttgaggaacgacaccgatgtggtaaactttgtgagcatggaattctctcttactgaccctaggctggaaccacacaagtgggaaaagtactgtgttcttgaaataggagacatgctattacgaaccgctataggccaagtgtcaagacccatgttcctgtatgtgagaaccaatgggacgtccaagattaagatgaaatggggcatggagatgaggcgatgccttcttcaatcccttcaacaaattgagagtatgattgaggccgagtcttctgtcaaagagaaagacatgaccaaagaattctttgaaaccaaatcagaaacgtggccaattggggaatcacctaaaggggtggaggaaagctccattggaaaggtgtgcagaacattactagcaaaatctgtattcaacagcctatatgcatccccacaacttgaggggttttcagctgaatcaagaaaattgcttctcattgttcaggcacttagggacaacctggaacctggaaccttcgatcttggggggctatatgaagcaattgaggagtgcctgattaatgatccctgggttttgcttaatgcatcttggttcaactccttcctcacacatgcactgaaatag
>gi|699978840|gb|KM872064.1|_Influenza_A_virus_(A/crow/India/01TR01/2012(H5N1))_segment_3_polymerase_PA_(PA)_and_PA-X_protein_(PA-X)_genes_complete_cds
atggaagactttgtgcgacaatgcttcaatccaatgatcgtcgagcttgcggaaaagacaatgaaagaatatggagaaagtccaaaaatcgaaacgaacaaattcgccgcaatatgcacacacttagaagtctgcttcatgtattcagatttccactttatagatgaacgaggcgagtcaataattgcagaatttggcgatccgaatgcattattgaaacaccgatttgagataattgaagggagagaccgaacaatggcttggacagtggtaaatagtatctgcaacaccacaggagtcgataagcctaaattcctcccagatttgtatgactacaaagagaaccgattcattgaaattggagtgacacggagggaagttcacatatactacctggaaaaagcaaacaagataaaatcagagaggacacacattcacatattctcattcactggagaggaaatggccactaaagctgactatactcttgatgaggagagcagagcaagaattaaaaccaggctgttcactataaggcaagaaatggccagtaggggtctatgggattcctttcgtcaatccgagagaggcgaagagacaattgaagagaggtttgaaatcacaggaaccatgcgcaggcttgctgaccaaagcctcccaccgaacttctccagccttgaaaattttagagcctatgtggatggattcgaaccgaacggctgcattgagggcaagctttctcaaatgtcaaaggaagtgaacgccagaattgagccatttatgaagacaacaccacgccctctcagactacctgagggccctccctgctcccagcggtcgaagttcttactgatggatgccctcaaattaagcatcgaagatccaagccatgagggggaaggtataccactatatgatgcaatcaaatgcatgaagacatttttcggctggaaagagcccaacatcgtaaaaccacatgaaaagggtataaatcccaattacctcctggcttggaagcaggtgctggcagaactccaagacattgaaaatgaagataaaatcccaaaaacaaagaacatgaagaaaacaagccaattaaagtgggcacttggtgagaatatggcaccagaaaaagtagactttgaggactgcaaagatgttagcgatctaaaacagtatgacagtgatgaaccagaccctagatcattatcaagctggattcagagcgaattcaacaaagcatgcgaattgacagattcgatctggattgaacttgatgaaataggagaagatgttgctccaattgagcacattgcaagtatgagaagaaattatttcacggcggaagtgtctcat---tgcagggccactgaatacataatgaagggagtgtatataaacacagccctattaaatgcatcctgtgcagccatggatgacttccaattgattccaatgataagcaagtgcagaaccaaagaaggaagacggaagacaaatctgtatggattcattataaaaggaaggtcccatttgaggaacgacaccgatgtggtaaactttgtgagcatggaattctctcttactgaccctaggctggaaccacacaagtgggaaaagtactgtgttcttgaaataggagacatgctattacgaaccgctataggccaagtgtcaagacccatgttcctgtatgtgagaaccaatgggacgtccaagattaagatgaaatggggcatggagatgaggcgatgccttcttcaatcccttcaacaaattgagagtatgattgaggccgagtcttctgtcaaagagaaagacatgaccaaagaattctttgaaaccaaatcagaaacgtggccaattggggaatcacctaaaggggtggaggaaagctccattggaaaggtgtgcagaacattactagcaaaatctgtattcaacagcctatatgcatccccacaacttgaggggttttcagctgaatcaagaaaattgcttctcattgttcaggcacttagggacaacctggaacctggaaccttcgatcttggggggctatatgaagcaattgaggagtgcctgattaatgatccctgggttttgcttaatgcatcttggttcaactccttcctcacacatgcactgaaatag
>gi|372282570|gb|CY092129.1|_Influenza_A_virus_(A/chicken/India/CA0302/2011(H5N1))_polymerase_PA_(PA)_gene_complete_cds
atggaagactttgtgcgacaatgcttcaatccaatgatcgtcgagcttgcggaaaagacaatgaaagaatatggagaaagtccaaaaatcgaaacgaacaaattcgccgcaatatgcacacacttagaagtctgcttcatgtattcagatttccactttatagatgaacgaggcgagtcaataattgcagaatctggcgatccgaatgcattattgaaacaccgatttgagataattgaagggagagaccgaacaatggcttggacagtggtaaatagtatctgcaacaccacaggagtcgataagcctaaattcctcccagatttgtatgactacaaagagaaccgattcattgaaattggagtgacacggagggaagttcacatatactacctggaaaaagcaaacaagataaaatcagagaggacacacattcacatattctcattcactggagaggaaatggccactaaagctgactatactcttgatgaggagagcagagcaagaattaaaaccaggctgttcactataaggcaagagatggccagtaggggtctatgggattcctttcgtcaatccgagagaggcgaagagacaattgaagagaggtttgaaatcacaggaaccatgcgcaggcttgctgaccaaagcctcccaccgaacttctccagccttgaaaattttagagcctatgtggatggattcgaaccgaacggctgcattgagggcaagctttctcaaatgtcaaaggaagtgaacgccagaattgagccatttatgaagacaacaccacgccctctcagactacctgagggccctccctgctcccagcggtcgaagttcttactgatggatgccctcaaattaagcatcgaagatccaagccatgagggggaaggtataccactatatgatgcaatcaaatgcatgaagacatttttcggctggaaagagcccaacatcgtaaaaccacatgaaaagggtataaatcccaattacctcctggcttggaagcaggtgctggcagaactccaagacattgaaaatgaagataaaatcccaaaaacaaagaacatgaagaaaacaagccaattaaagtgggcacttggtgagaatatggcaccagaaaaagtagactttgaggactgcaaagatgttagcgatctaaaacagtatgacagtgatgaaccagaccctagatcattatcaagctggattcagagcgaattcaacaaagcatgcgaattgacagattcgatctggattgaacttgatgaaataggagaagatgttgctccaattgagcacattgcaagtatgagaagaaattatttcacggcggaagtgtctcat---tgcagggccactgaatacataatgaagggagtgtatataaacacagccctattgaatgcatcctgtgcagccatggatgacttccaattgattccaatgataagcaagtgcagaaccaaagaaggaagacggaagacaaatctgtatggattcattataaaaggaaggtcccatttgaggaacgacaccgatgtggtaaactttgtgagcatggaattctctcttactgacccgaggctggaaccacacaagtgggaaaagtactgtgttcttgaaataggagacatgctattacgaaccgctataggtcaagtgtcaaggcccatgttcctgtatgtgagaaccaatgggacgtccaagattaagatgaaatggggcatggagatgaggcgatgccttcttcaatcccttcaacaaattgagagcatgattgaggccgagtcttctgtcaaagagaaagacatgaccaaagaattctttgaaaccaaatcagaaacgtggccaattggggaatcacctaaaggggtggaggaaagctccattggaaaggtgtgcagaacattactagcaaaatctgtattcaacagcctatatgcatccccacaacttgaggggttttcagctgaatcaagaaaattgcttctcattgttcaggcacttagggacaacctggaacctggaaccttcgatcttggggggctatatgaagcaattgaggagtgcctgattaatgatccctgggttttgcttaatgcatcttggttcaactccttcctcacacatgcactgaaatag
>gi|347364282|gb|CY098654.1|_Influenza_A_virus_(A/Guangdong/2/2006(H5N1))_polymerase_PA_(PA)_gene_complete_cds
atggaagactttgtgcgacaatgcttcaatccaatgatcgtcgagcttgcggaaaaggcaatgaaagaatatggggaaaatccgaaaatcgaaacgaacaaattcgccgcaatatgcacacacttagaagtctgcttcatgtattcggatttccactttattgatgaacgaggcgaatcaataattgtagaatctggcgatccgaatgcattattgaaacaccgatttgagataattgaagggagagaccgaacaatggcttggacagtggtaaatagtatctgcaacaccacaggagtcgataagcctaaattcctcccagatttgtatgactacaaagagaaccgattcattgaaattggagtgacacggagggaagttcacatatactacctagaaaaagcaaataagataaaatcagagaagacacacattcacatattctcattcactggagaggaaatggccaccaaagcggactatacccttgatgaggagagcagagcaagaatcaaaaccaggctgttcactataaggcaagaaatggccagtaggggtctatgggattcctttcgtcaatccgagagaggcgaagagacaattgaagaaagatttgaaatcacaggaaccatgcgcaggcttgccgaccaaagtctcccaccgaacttctccagccttgaaaattttagagcctatgtggatggattcgaaccgaacggctgcattgagggcaagctttctcaaatgtcaaaagaagtgaacgccagaattgagccatttatgaagacaacaccacgccctctcagactacctgatgggcctccctgctctcagcggtcgaagttcttactgatggatgcccttaaattaagcatcgaagatccaagccatgagggggaaggtataccactatatgatgcaatcaaatgcatgaagacatttttcggctggaaagagcccaacatcgtaaaaccacatgaaaaaggcataaatcccaattacctcctggcttggaagcaggtgctggcagaactccaagacattgaaaatgaggagaaaatcccaaaaacaaagaacatgaagaaaacaagccaattaaagtgggcacttggtgagaacatggcaccagaaaaagtagactttgaggactgcaaagatgttagcgatctaaaacagtatgacagtgatgaaccagagcctagatcattatcaagctggattcagagcgaattcaacaaagcatgcgaattgacagattcgagttggattgaacttgatgaaataggagaagatgttgctccaattgagcacattgcaagtatgagaagaaactatttcacagcggaagtgtctcat---tgcagggctactgaatacataatgaagggagtgtatataaatacagccctgttgaatgcatcctgtgcagccatggatgacttccaactgattccaatgataagcaagtgcagaaccaaagaaggaagacggaagacaaatctgtatggattcattataaaaggaagatcccatttgaggaatgacactgatgtggtaaactttgtgagcatggaattctctcttactgacccgaggctggaaccacacaagtgggaaaagtactgtgttctcgagataggagacatgctcctacgaactgcaataggccaagtgtcaagacccatgttcctgtatgtgagaaccaatgggacttccaagattaagatgaaatggggcatggagatgaggcgatgccttcttcaatcccttcaacaaattgagagcatgattgaggccgagtcttctgtcaaagagaaagacatgaccaaagaattctttgaaaccaaatcagaaacgtggccaattggggaatcacctaaaggggtggaggaaagctccattgggaaggtgtgcagaacattactagcaaaatctgtattcaacagcctatatgcatctccacaacttgaggggttttcagctgaatcaagaaaattgcttctcattgttcaggcacttagggacaacctggaacctggaaccttcgatcttggggggctatatgaagcaattgaggagtgcctgattaatgatccctgggttttgcttaatgcatcttggttcaactccttcctcacacatgcactgaaatag
>gi|133711839|gb|EF137711.1|_Influenza_A_virus_(A/Shenzhen/406H/2006(H5N1))_polymerase_acidic_protein_(PA)_gene_complete_cds_gi|161137754|gb|EU263986.1|_Influenza_A_virus_(A/human/China/GD02/2006(H5N1s
atggaagactttgtgcgacaatgcttcaatccaatgatcgtcgagcttgcggaaaaggcaatgaaagaatatggggaaaatccgaaaatcgaaacgaacaaattcgccgcaatatgcacacacttagaagtctgcttcatgtattcggatttccactttattgatgaacgaggcgaatcaataattgtagaatctggcgatccgaatgcattattgaaacaccgatttgagataattgaagggagagaccgaacaatggcttggacagtggtaaatagtatctgcaacaccacaggagtcgataagcctaaattcctcccagatttgtatgactacaaagagaaccgattcattgaaattggagtgacacggagggaagttcacatatactacctagaaaaagcaaataagataaaatcagagaagacacacattcacatattctcattcactggagaggaaatggccaccaaagcggactatacccttgatgaggagagcagagcaagaatcaaaaccaggctgttcactataaggcaagaaatggccagtaggggtctatgggattcctttcgtcaatccgagagaggcgaagagacaattgaagaaagatttgaaatcacaggaaccatgcgcaggcttgccgaccaaagtctcccaccgaacttctccagccttgaaaattttagagcctatgtggatggattcgaaccgaacggctgcattgagggcaagctttctcaaatgtcaaaagaagtgaacgccagaattgagccatttatgaagacaacaccacgccctctcagactacctgatgggcctccctgctctcagcggtcgaagttcttactgatggatgcccttaaattaagcatcgaagatccaagccatgagggggaaggtataccactatatgatgcaatcaaatgcatgaagacatttttcggctggaaagagcccaacatcgtaaaaccacatgaaaaaggcataaatcccaattacctcctggcttggaagcaggtgctggcagaactccaagacattgaaaatgaggagaaaatcccaaaaacaaagaacatgaagaaaacaagccaattaaagtgggcacttggtgagaacatggcaccagaaaaagtagactttgaggactgcaaagatgttagcgatctaaaacagtatgacagtgatgaaccagagcctagatcattatcaagctggattcagagcgaattcaacaaagcatgcgaattgacagattcgagttggattgaacttgatgaaataggagaagatgttgctccaattgagcacattgcaagtatgagaagaaactatttcacagcggaagtgtctcat---tgcagggctactgaatacataatgaagggagtgtatataaatacagccctgttgaatgcatcctgtgcagccatggatgacttccaactgattccaatgataagcaagtgcagaaccaaagaaggaagacggaagacaaatctgtatggattcattataaaaggaagatcccatttgaggaatgacactgatgtggtaaactttgtgagcatggaattctctcttactgacccgaggctggaaccacacaagtgggaaaagtactgtgttctcgagataggagacatgctcctacgaactgcaataggccaagtgtcaagacccatgttcctgtatgtgagaaccaatgggacttccaagattaagatgaaatggggcatggagatgaggcgatgccttcttcaatcccttcaacaaattgagagcatgattgaggccgagtcttctgtcaaagagaaagacatgaccaaagaattctttgaaaccaaatcagaaacgtggccaattggggaatcacctaaaggggtggaggaaagctccattgggaaggtgtgcagaacattactagcaaaatctgtattcaacagcctatatgcatctccacaacttgaggggttttcagctgaatcaagaaaattgcttctcattgttcaggcacttagggacaacctggaacctggaaccttcgatcttggggggctatatgaagcaattgaggagtgcctgattaatgatccctgggttttgcttaatgcatcttggttcaactccttcctcacacatgcactgaaatag
>gi|118585050|gb|EF124657.1|_Influenza_A_virus_(A/little_egret/Hong_Kong/718/2006(H5N1))_polymerase_acidic_(PA)_gene_partial_cds
atggaagactttgtgcgacaatgcttcaatccaatgatcgtcgagcttgcggaaaaggcaatgaaagaatatggggaaaatccgaaaatcgaaacgaacaaattcgccgcaatatgcacacacttagaagtctgcttcatgtattcggatttccactttattgatgaacgaggcgaatcaataattgtagaatctggcgatccgaatgcattattgaaacaccgatttgagataattgaagggagagaccgaacaatggcttggacagtggtaaatagtatctgcaacaccacaggagtcgataagcctaaattcctcccagatttgtatgactacaaagagaaccgattcattgaaattggagtgacacggagggaagttcacatatactacctagaaaaagcaaataagataaaatcagagaagacacacattcacatattctcattcactggagaggaaatggccaccaaagcggactatacccttgatgaggagagcagagcaagaatcaaaaccaggctgttcactataaggcaagaaatggccagtaggggtctatgggattcctttcgtcaatccgagagaggcgaagagacaattgaagaaagatttgaaatcacaggaaccatgcgcaggcttgccgaccaaagtctcccaccgaacttctccagccttgaaaattttagagcctatgtggatggattcgaaccgaacggctgcattgagggcaagctttctcaaatgtcaaaagaagtgaacgccagaattgagccatttatgaagacaacaccacgccctctcagactacctgatgggcctccctgctctcagcggtcgaagttcttactgatggatgcccttaaattaagcatcgaagatccaagccatgagggggaaggtataccgctatatgatgcaatcaaatgcatgaagacatttttcggctggaaagagcccaacatcgtaaaaccacatgaaaaaggcataaatcccaattacctcctggcttggaagcaggtgctggcagaactccaagacattgaaaatgaggagaaaatcccaaaaacaaagaacatgaagaaaacaagccaattaaagtgggcacttggtgagaacatggcaccagaaaaagtagactttgaggactgcaaagatgttagcgatctaaaacagtatgacagtgatgaaccagagcctagatcattatcaagctggattcagagcgaattcaacaaagcatgcgaattgacagattcgagttggattgaacttgatgaaataggagaagatgttgctccaattgagcacattgcaagtatgagaagaaactatttcacagcggaagtgtctcat---tgcagggctactgaatacataatgaagggagtgtatataaatacagccctgttgaatgcatcctgtgcagccatggatgacttccaactgattccaatgataagcaagtgcagaaccaaagaaggaagacggaagacaaatctgtatggattcattataaaaggaagatcccatttgaggaatgacaccgatgtggtaaactttgtgagcatggaattctctcttactgacccgaggctggaaccacacaagtgggaaaagtactgtgttctcgagataggagacatgctcctacgaactgcaataggccaagtgtcaagacccatgttcctgtatgtgagaaccaatgggacttccaagattaagatgaaatggggcatggagatgaggcgatgccttcttcaatcccttcaacaaattgagagcatgattgaggccgagtcttctgtcaaagagaaagacatgaccaaagaattctttgaaaccaaatcagaaacgtggccaattggggaatcacctaaaggggtggaggaaagctccattgggaaggtgtgcagaacattactagcaaaatctgtattcaacagcctatatgcatctccacaacttgaggggttttcagctgaatcaagaaaattgcttctcattgttcaggcacttagggacaacctggaacctggaaccttcgatcttggggggctatatgaagcaattgaggagtgcctgattaatgatccctgggttttgcttaatgcatcttggttcaactccttcctcacacatgcactgaaatag
>gi|667770728|gb|KM110964.1|_Influenza_A_virus_(A/crow/India/11TI07/2011(H5N1))_segment_3_polymerase_PA_(PA)_and_PA-X_protein_(PA-X)_genes_complete_cds
atggaagactttgtgcgacaatgcttcaatccaatgatcgtcgagcttgcggaaaagacaatgaaagaatatggagaaagtccaaaaatcgaaacgaacaaattcgccgcaatatgcacacacttagaagtctgcttcatgtattcagatttccactttatagatgaacgaggcgagtcaataattgcagaatttggcgatccgaatgcattattgaaacaccgatttgagataattgaagggagagaccgaacaatggcttggacagtggtaaatagtatctgcaacaccacaggagtcgataagcctaaattcctcccagatttgtatgactacaaagagaaccgattcattgaaattggagtgacacggagggaagttcacatatactacctggaaaaagcaaacaagataaaatcagagaggacacacattcacatattctcattcactggagaggaaatggccactaaagctgactatactcttgatgaggagagcagagcaagaattaaaaccaggctgttcactataaggcaagaaatggccagtaggggtctatgggattcctttcgtcaatccgagagaggcgaagagacaattgaagagaggtttgaaatcacaggaaccatgcgcaggcttgctgaccaaagcctcccaccgaacttctccagccttgaaaattttagagcctatgtggatggattcgaaccgaacggctgcattgagggcaagctttctcaaatgtcaaaggaagtgaacgccagaattgagccatttatgaagacaacaccacgccctctcagactacctgagggccctccctgctcccagcggtcgaagttcttactgatggatgccctcaaattaagcatcgaagatccaagccatgagggggaaggtataccactatatgatgcaatcaaatgcatgaagacatttttcggctggaaagagcccaacatcgtaaaaccacatgaaaagggtataaatcccaattacctcctggcttggaagcaggtgctggcagaactccaagacattgaaaatgaagataaaatcccaaaaacaaagaacatgaagaaaacaagccaattaaagtgggcacttggtgagaatatggcaccagaaaaagtagactttgaggactgcaaagatgttagcgatctaaaacagtatgacagtgatgaaccagaccctagatcattatcaagctggattcagagcgaattcaacaaagcatgcgaattgacagattcgatctggattgaacttgatgaaataggagaagatgttgctccaattgagcacattgcaagtatgagaagaaattatttcacggcggaagtgtctcat---tgcagggccactgaatacataatgaagggagtgtatataaacacagccctattaaatgcatcctgtgcagccatggatgacttccaattgattccaatgataagcaagtgcagaaccaaagaaggaagacggaagacaaatctgtatggattcattataaaaggaaggtcccatttgaggaacgacaccgatgtggtaaactttgtgagcatggaattctctcttactgaccctaggctggaaccacacaagtgggaaaagtactgtgttcttgaaataggagacatgctattacgaaccgctataggccaagtgtcaagacccatgttcctgtatgtgagaaccaatgggacgtccaagattaagatgaaatggggcatggagatgaggcgatgccttcttcaatcccttcaacaaattgagagtatgattgaggccgagtcttctgtcaaagagaaagacatgaccaaagaattctttgaaaccaaatcagaaacgtggccaattggggaatcacctaaaggggtggaggaaagctccattggaaaggtgtgcagaacattactagcaaaatctgtattcaacagcctatatacatccccacaacttgaggggttttcagctgaatcaagaaaattgcttctcattgttcaggcacttagggacaacctggaacctggaaccttcgatcttggggggctatatgaagcaattgaggagtgcctgattaatgatccctgggttttgcttaatgcatcttggttcaactccttcctcacacatgcactgaaatag
>gi|409131883|gb|EU930977.2|_Influenza_A_virus_(A/chicken/Vietnam/212/2005(H5N1))_segment_3_polymerase_PA_(PA)_gene_complete_cds
atggaagactttgtgcgacaatgcttcaatccaatgatcgtcgagcttgcggaaaaggcaatgaaagaatatggggaaaatccgaaaatcgaaacgaacaaattcgccgcaatatgcacacacttagaagtctgcttcatgtattcggatttccactttattgatgaacgaggcgaatcaataattgtagaatctggcgatccgaatgcattattgaaacaccgatttgagataattgaagggagagaccgaacaatggcttggacagtggtaaatagtatctgcaacaccacaggagtcgataagcctaaattcctcccagatttgtatgactacaaagagaaccgattcattgaaattggagtgacacggagggaagttcacatatactacctagaaaaagcaaataagataaaatcagagaagacacacattcacatattctcattcactggagaggaaatggccaccaaagcggactatacccttgatgaggagagcagagcaagaatcaaaaccaggctgttcactataaggcaagaaatggccagtaggggtctatgggattcctttcgtcaatccgagagaggcgaagagacaattgaagaaagatttgaaatcacaggaaccatgcgcaggcttgccgaccaaagtctcccaccgaacttctccagccttgaaaattttagagcctatgtggatggattcgaaccgaacggctgcattgagggcaagctttctcaaatgtcaaaagaagtgaacgccagaattgagccatttatgaagacaacaccacgccctctcagactacctgatgggcctccctgctctcagcggtcgaagttcttactgatggatgcccttaaattaagcatcgaagatccaagccatgagggggaaggtataccgctatatgatgcaatcaaatgcatgaagacatttttcggctggaaagagcccaacatcgtaaaaccacatgaaaaaggcataaatcccaattacctcctggcttggaagcaggtgctggcagaactccaagacattgaaaatgaggagaaaatcccaaaaacaaagaacatgaagaaaacaagccaattaaagtgggcacttggtgagaacatggcaccagaaaaagtagactttgaggactgcaaagatgttagcgatctaaaacagtatgacagtgatgaaccagagcctagatcattatcaagctggattcagagcgaattcaacaaagcatgcgaattgacagattcgagttggattgaacttgatgaaataggagaagatgttgctccaattgagcacattgcgagtatgagaagaaactatttcacagcggaagtgtctcat---tgcagggctactgaatacataatgaagggagtgtatataaatacagccctgttgaatgcatcctgtgcagccatggatgacttccaactgattccaatgataagcaagtgcagaaccaaagaaggaagacggaagacaaatctgtatggattcattataaaaggaagatcccatttgaggaatgacaccgatgtggtaaactttgtgagcatggaattctctcttactgacccgaggctggaaccacacaagtgggaaaagtactgtgttctcgagataggagacatgctcctacgaactgcaataggccaagtgtcaagacccatgttcctgtatgtgagaaccaatgggacttccaagatcaagatgaaatggggcatggagatgaggcgatgccttcttcaatcccttcaacaaattgagagcatgattgaagccgagtcttctgtcaaagagaaagacatgaccaaagaattctttgaaaccaaatcagaaacgtggccaattggggaatcacctaaaggggtggaggaaagctccattgggaaggtgtgcagaacattactagcaaaatctgtattcaacagcctatatgcatctccacaacttgaggggttttcagctgaatcaagaaaattgcttctcattgttcaggcacttagggacaacctggaacctggaaccttcgatcttggggggctatatgaagcaattgaggagtgcctgattaatgatccctgggttttgcttaatgcatcttggttcaactccttcctcacacatgcactgaaatag
>gi|401664307|dbj|AB742278.1|_Influenza_A_virus_(A/duck/Vietnam/LBM136/2012(H5N1))_cRNA_segment:_3_complete_sequence
atggaagactttgtgcgacaatgcttcaatccaatgatcgtcgagcttgcggaaaagacaatgaaagaatatggggaaagtccaaaaatcgaaacgaacaaattcgccgcaatatgcacacacttagaagtctgcttcatgtattcggatttccactttatagatgaacgaggcgagtcaataattgcagaatctggcgatccgaatgcattattgaaacaccgatttgagataattgaagggagagaccgaacaatggcttggacagtggtaaatagtatctgcaacaccacaggagtcgataagcctaaattcctcccagatttgtatgactacaaagagaaccgattcattgaaattggagtgacacggcgggaagttcacatatactacctggaaaaagcaaacaagataaaatcagagaggacacacattcacatattctcattcactggagaggaaatggccactaaagctgactatactcttgatgaggagagcagagcaagaattaaaaccagactgttcactataagacaagagatggccagtaggggtctatgggattcctttcgtcaatccgagagaggcgaagagacaattgaagaaaggtttgaaatcacaggaaccatgcgcaggcttgctgaccaaagcctcccaccgaacttctccagccttgaaaattttagagcctatgtggatggattcgaaccgaacggctgcattgagggcaagctttctcaaatgtcaaaggaagtgaacgccagaattgagccatttatgaagacaacaccacgccctctcagactacctgaggggcctccctgctcccagcggtcgaagttcttactgatggatgcccttaaattaagcatcgaagatccaagccatgagggggaaggtataccactatatgatgcaatcaaatgcatgaagacatttttcggctggaaagagcccaacattgtaaaaccacatgaaaagggcataaatcccaattacctcctggcttggaagcaggtgctgtcagaactccaagacattgaaaatgaagataaaatcccaaaaacaaagaacatgaagaaaacaagccaattaaagtgggcacttggtgagaatatggcaccagaaaaagtagactttgaggactgcaaagatgttagcgatctaaaacagtatgacagtgatgaaccagagcctagatcattatcaagctggattcagagcgaattcaacaaagcatgcgaactgacagattcgagttggattgaacttgatgaaataggagaagatgtcgctccaattgagcacattgcaagtatgagaagaaactatttcacagcggaagtgtctcat---tgcagagccactgaatacataatgaagggagtgtatataaacacagccctattgaatgcatcctgtgcagccatggatgacttccaattgattccaatgataagcaagtgcagaaccaaagaaggaagacggaagacaaatctgtacggattcattataaaaggaaggtcccatttgaggaacgacaccgatgtggtaaactttgtgagcatggaattctctcttactgatccgaggctggaaccacacaagtgggaaaaatactgtgttcttgaaataggagacatgctattacgaactgcaataggccaggtgccaagacccatgttcctgtatgtgagaaccaatgggacgtccaagattaagatgaaatggggcatggagatgagacgatgccttcttcaatcccttcaacaaattgagagcatggttgaggccgagtcttctgtcaaagagaaagacatgaccaaagaattctttgaaaccaaatcagaaacgtggccaattggggaatcacctaaaggggtggaagaaagctccatcggaaaggtgtgcagaacattactagcaaaatctgtattcaacagcctatatgcatctccacaacttgaggggttttcagctgaatcaagaaaattgcttctcattgttcaggcacttagggacaacctggaacctggaaccttcgatcttggggggctatatgaggcaattgaggagtgcctgattaatgatccctgggttttgcttaatgcatcttggttcaactccttcctcacacatgcactgaaatag
>gi|254952375|gb|GQ412046.1|_Influenza_A_virus_(A/chicken/Korea/ISQ250/2008(H5N1))_segment_3_polymerase_PA_(PA)_gene_complete_cds_gi|254952383|gb|GQ412050.1|_Influenza_A_virus_(A/duck/Korea/NSQ263/200s
atggaagactttgtgcgacaatgcttcaatccaatgatcgtcgagcttgcggaaaaggcaatgaaagaatatggggaaaatccgaaaatcgaaacgaacaaattcgccgcaatatgcacacacttagaagtctgcttcatgtattcggatttccactttattgatgaacgaggcgaatcaataattgcagaatctggcgatccgaatgcattattgaaacaccgatttgagataattgaagggagagaccgaacaatggcttggacagtggtaaatagtatctgcaacaccacaggagtcgataagcctaaattcctcccagatttgtatgactacaaagagaaccgattcattgaaattggagtgacacggagggaagttcacatatactacctagaaaaagcaaataagataaaatcagagaagacacacattcacatattctcattcactggagaggaaatggccaccaaagcagactatactcttgatgaggagagcagagcaagaatcaaaaccaggctgttcactataagacaagaaatggccagtaggggtctatgggattcctttcgtcaatccgagagaggcgaagagacaattgaagaaagatttgaaatcacaggaaccatgcgcaggcttgccgaccaaagtctcccaccgaacttctccagccttgaaaattttagagcctatgtggatggattcgaaccgaacggctgcattgagggcaagctttctcaaatgtcaaaagaagtgaacgccagaattgagccatttatgaagacaacaccacgccctctcagactacccgatgggcctccctgctcccagcggtcgaagttcttactgatggatgcacttaaattaagtatcgaagatccaagccatgagggggaaggtataccactatatgatgcaatcaaatgcatgaagacatttttcggctggaaagagcccaacatcgtaaaaccacatgaaaaaggcataaatcccaattacctcctagcttggaagcaggtgctggcagaactccaagacattgaaaatgaagagaaaatcccaaaaacaaagaacatgaagaaaacaagccaattaaagtggacacttggtgagaacatggcaccagaaaaagtagactttgaggactgcaaagatgttagcgatctaaaacagtatgacagtgatgaaccagagcctagatcattatcaagctggattcagagcgaattcaacaaagcatgcgaattgacagattcgagttggattgaacttgatgaaataggagaagatattgctccaattgagcacattgcaagtatgagaagaaactatttcacagcggaagtgtctcat---tgcagggctactgaatacataatgaagggagtgtatataaatacagccctgttgaatgcatcctgtgcagccatggatgacttccaactgattccaatgataagcaagtgcagaaccaaagaaggaagacggaagacaaatctgtatggattcattataaaaggaaggtcccatttgaggaacgacaccgatgtggtaaattttgtgagcatggaattctctcttactgacccgaggctggaaccacacaagtgggaaaagtactgtgttctcgagataggagacatgctcctacgaactgcaataggccaagtgtcaagacccatgttcctgtatgtgagaaccaatgggacttccaagattaagatgaaatggggcatggagatgaggcgatgccttcttcaatcccttcaacaaattgagagcatgattgaggccgagtcttctgtcaaagagaaagacatgaccaaagaattctttgaaaccaaatcagaaacgtggccaattggggaatcacctaaaggggtggaggaaagctccattggaaaggtgtgcagaacgttactagcaaaatctgtattcaacagcctgtatgcatctccacaacttgagggattttcagctgaatcaagaaaattgcttctcattgttcaggcacttagggacaacctggaacctggaaccttcgatcttggggggctatatgaagcaattgaggagtgcctgattaatgatccctgggttttgcttaatgcatcttggttcaactccttcctcacacatgcactgaaatag
>gi|269315267|gb|GU186737.1|_Influenza_A_virus_(A/chicken/Ninh_Binh/209/2005(H5N1))_segment_3_polymerase_PA_(PA)_gene_complete_cds
atggaagactttgtgcgacaatgcttcaatccaatgatcgtcgagcttgcggaaaaggcaatgaaagaatatggggaaaatccgaaaatcgaaacgaacaaattcgccgcaatatgcacacacttagaagtctgcttcatgtattcggatttccactttattgatgaacgaggcgaatcaataattgtagaatctggcgatccgaatgcattattgaaacaccgatttgagataattgaagggagagaccgaacaatggcttggacagtggtaaatagtatctgcaacaccacaggagtcgataagcctaaattcctcccagatttgtatgactacaaagagaaccgattcattgaaattggagtgacacggagggaagttcacatatactacctagaaaaagcaaataagataaaatcagagaagacacacattcacatattctcattcactggagaggaaatggccaccaaagcggactatacccttgatgaggagagcagagcaagaatcaaaaccaggctgttcactataaggcaagaaatggccagtaggggtctatgggattcctttcgtcaatccgagagaggcgaagagacaattgaagaaagatttgaaatcacaggaaccatgcgcaggcttgccgaccaaagtctcccaccgaacttctccagccttgaaaattttagagcctatgtggatggattcgaaccgaacggctgcattgagggcaagctttctcaaatgtcaaaagaagtgaacgccagaattgagccatttatgaagacaacaccacgccctctcagactacctgatgggcctccctgctctcagcggtcgaagttcttactgatggatgcccttaaattaagcatcgaagatccaagccatgagggggaaggtataccgctatatgatgcaatcaaatgcatgaagacatttttcggctggaaagagcccaacatcgtaaaaccacatgaaaaaggcataaatcccaattacctcctggcttggaagcaggtgctggcagaactccaagacattgaaaatgaggagaaaatcccaaaaacaaagaacatgaagaaaacaagccaattaaagtgggcacttggtgagaacatggcaccagaaaaagtagactttgaggactgcaaagatgttagcgatctaaaacagtatgacagtgatgaaccagagcctagatcattatcaagctggattcagagcgaattcaacaaagcatgcgaattgacagattcgagttggattgaacttgatgaaataggagaagatgttgctccaattgagcacattgcgagtatgagaagaaactatttcacagcggaagtgtctcat---tgcagggctactgaatacataatgaagggagtgtatataaatacagccctgttgaatgcatcctgtgcagccatggatgacttccaactgattccaatgataagcaagtgcagaaccaaagaaggaagacggaagacaaatctgtatggattcattataaaaggaagatcccatttgaggaatgacaccgatgtggtaaactttgtgagcatggaattctctcttactgacccgaggctggaaccacacaagtgggaaaagtactgtgttctggagataggagacatgctcctacgaactgcaataggccaagtgtcaagacccatgttcctgtatgtgagaaccaatgggacttccaagatcaagatgaaatggggcatggagatgaggcgatgccttcttcaatcccttcaacaaattgagagcatgattgaagccgagtcttctgtcaaagagaaagacatgaccaaagaattctttgaaaccaaatcagaaacgtggccaattggggaatcacctaaaggggtggaggaaagctccattgggaaggtgtgcagaacattactagcaaaatctgtattcaacagcctatatgcatctccacaacttgaggggttttcagctgaatcaagaaaattgcttctcattgttcaggcacttagggacaacctggaacctggaaccttcgatcttggggggctatatgaagcaattgaggagtgcctgattaatgatccctgggttttgcttaatgcatcttggttcaactccttcctcacacatgcactgaaatag
>gi|221327023|gb|FJ654294.1|_Influenza_A_virus_(A/chicken/Primorsky/85/2008(H5N1))_segment_3_polymerase_PA_(PA)_gene_complete_cds
atggaagactttgtgcgacaatgcttcaatccaatgatcgtcgagcttgcggaaaaggcaatgaaagaatatggggaaaatccgaaaatcgaaacgaacaaattcgccgcaatatgcacacacttagaagtctgcttcatgtattcggatttccactttattgatgaacgaggcgaatcaataattgcagaatctggcgatccgaatgcattattgaaacaccgatttgagataattgaagggagagaccgaacaatggcttggacagtggtaaatagtatctgcaacaccacaggagtcgataagcctaaattcctcccagatttgtatgactacaaagagaaccgattcattgaaattggagtgacacggagggaagttcacatatactacctagaaaaagcaaataagataaaatcagagaagacacacattcacatattctcattcactggagaggaaatggccaccaaagcagactatactcttgatgaggagagcagagcaagaatcaaaaccaggctgttcactataagacaagaaatggccagtaggggtctatgggattcctttcgtcaatccgagagaggcgaagagacaattgaagaaagatttgaaatcacaggaaccatgcgcaggcttgccgaccaaagtctcccaccgaacttctccagccttgaaaattttagagcctatgtggatggattcgaaccgaacggctgcattgagggcaagctttctcaaatgtcaaaagaagtgaacgccagaattgagccatttatgaagacaacaccacgccctctcagactacccgatgggcctccctgctcccagcggtcgaagttcttactgatggatgcacttaaattaagtatcgaagatccaagccatgagggggaaggtataccactatatgatgcaatcaaatgcatgaagacatttttcggctggaaagagcccaacatcgtaaaaccacatgaaaaaggcataaatcccaattacctcctagcttggaagcaggtgctggcagaactccaagacattgaaaatgaagagaaaatcccaaaaacaaagaacatgaagaaaacaagccaattaaagtggacacttggtgagaacatggcaccagaaaaagtagactttgaggactgcaaagatgttagcgatctaaaacagtatgacagtgatgaaccagagcctagatcattatcaagctggattcagagcgaattcaacaaagcatgcgaattgacagattcgagttggattgaacttgatgaaataggagaagatattgctccaattgagcacattgcaagtatgagaagaaactatttcacagcggaagtgtctcat---tgcagggctactgaatacataatgaagggagtgtatataaatacagccctgttgaatgcatcctgtgcagccatggatgacttccaactgattccaatgataagcaagtgcagaaccaaagaaggaagacggaagacaaatctgtatggattcattataaaaggaaggtcccatttgaggaacgacaccgatgtggtaaattttgtgagcatggaattctctcttactgacccgaggctggaaccacacaagtgggaaaagtactgtgttctcgagataggagacatgctcctacgaactgcaataggccaagtgtcaagacccatgttcctgtatgtgagaaccaatgggacttccaagattaagatgaaatggggcatggagatgaggcgatgccttcttcaatcccttcaacaaattgagagcatgattgaggccgagtcttctgtcaaagagaaagacatgaccaaagaattctttgaaaccaaatcagaaacgtggccaattggggaatcacctaaaggggtggaggaaagctccattggaaaggtgtgcagaacgttactagcaaaatctgtattcaacagcctgtatgcatctccacaacttgagggattttcagctgaatcaagaaaattgcttctcattgttcaggcacttagggacaacctggaacctggaaccttcgatcttggggggctatatgaagcaattgaggagtgcctgattaatgatccctgggttttgcttaatgcatcttggttcaactccttcctcacacatgcactgaaatag
>gi|195934353|gb|EU930953.1|_Influenza_A_virus_(A/chicken/Vietnam/209/2005(H5N1))_segment_3_polymerase_PA_(PA)_gene_complete_cds
atggaagactttgtgcgacaatgcttcaatccaatgatcgtcgagcttgcggaaaaggcaatgaaagaatatggggaaaatccgaaaatcgaaacgaacaaattcgccgcaatatgcacacacttagaagtctgcttcatgtattcggatttccactttattgatgaacgaggcgaatcaataattgtagaatctggcgatccgaatgcattattgaaacaccgatttgagataattgaagggagagaccgaacaatggcttggacagtggtaaatagtatctgcaacaccacaggagtcgataagcctaaattcctcccagatttgtatgactacaaagagaaccgattcattgaaattggagtgacacggagggaagttcacatatactacctagaaaaagcaaataagataaaatcagagaagacacacattcacatattctcattcactggagaggaaatggccaccaaagcggactatacccttgatgaggagagcagagcaagaatcaaaaccaggctgttcactataaggcaagaaatggccagtaggggtctatgggattcctttcgtcaatccgagagaggcgaagagacaattgaagaaagatttgaaatcacaggaaccatgcgcaggcttgccgaccaaagtctcccaccgaacttctccagccttgaaaattttagagcctatgtggatggattcgaaccgaacggctgcattgagggcaagctttctcaaatgtcaaaagaagtgaacgccagaattgagccatttatgaagacaacaccacgccctctcagactacctgatgggcctccctgctctcagcggtcgaagttcttactgatggatgcccttaaattaagcatcgaagatccaagccatgagggggaaggtataccgctatatgatgcaatcaaatgcatgaagacatttttcggctggaaagagcccaacatcgtaaaaccacatgaaaaaggcataaatcccaattacctcctggcttggaagcaggtgctggcagaactccaagacattgaaaatgaggagaaaatcccaaaaacaaagaacatgaagaaaacaagccaattaaagtgggcacttggtgagaacatggcaccagaaaaagtagactttgaggactgcaaagatgttagcgatctaaaacagtatgacagtgatgaaccagagcctagatcattatcaagctggattcagagcgaattcaacaaagcatgcgaattgacagattcgagttggattgaacttgatgaaataggagaagatgttgctccaattgagcacattgcgagtatgagaagaaactatttcacagcggaagtgtctcat---tgcagggctactgaatacataatgaagggagtgtatataaatacagccctgttgaatgcatcctgtgcagccatggatgacttccaactgattccaatgataagcaagtgcagaaccaaagaaggaagacggaagacaaatctgtatggattcattataaaaggaagatcccatttgaggaatgacaccgatgtggtaaactttgtgagcatggaattctctcttactgacccgaggctggaaccacacaagtgggaaaagtactgtgttctcgagataggagacatgctcctacgaactgcaataggccaagtgtcaagacccatgttcctgtatgtgagaaccaatgggacttccaagatcaagatgaaatggggcatggagatgaggcgatgccttcttcaatcccttcaacaaattgagagcatgattgaagccgagtcttctgtcaaagagaaagacatgaccaaagaattctttgaaaccaaatcagaaacgtggccaattggggaatcacctaaaggggtggaggaaagctccattgggaaggtgtgcagaacattactagcaaaatctgtattcaacagcctatatgcatctccacaacttgaggggttttcagctgaatcaagaaaattgcttctcattgttcaggcacttagggacaacctggaacctggaaccttcgatcttggggggctatatgaagcaattgaggagtgcctgattaatgatccctgggttttgcttaatgcatcttggttcaactccttcctcacacatgcactgaaatag
>gi|188526729|gb|EU672457.1|_Influenza_A_virus_(A/chicken/Primorje/1/2008(H5N1))_polymerase_PA_(PA)_gene_complete_cds
atggaagactttgtgcgacaatgcttcaatccaatgatcgtcgagcttgcggaaaaggcaatgaaagaatatggggaaaatccgaaaatcgaaacgaacaaattcgccgcaatatgcacacacttagaagtctgcttcatgtattcggatttccactttattgatgaacgaggcgaatcaataattgcagaatctggcgatccgaatgcattattgaaacaccgatttgagataattgaagggagagaccgaacaatggcttggacagtggtaaatagtatctgcaacaccacaggagtcgataagcctaaattcctcccagatttgtatgactacaaagagaaccgattcattgaaattggagtgacacggagggaagttcacatatactacctagaaaaagcaaataagataaaatcagagaagacacacattcacatattctcattcactggagaggaaatggccaccaaagcagactatactcttgatgaggagagcagagcaagaatcaaaaccaggctgttcactataagacaagaaatggccagtaggggtctatgggattcctttcgtcaatccgagagaggcgaagagacaattgaagaaagatttgaaatcacaggaaccatgcgcaggcttgccgaccaaagtctcccaccgaacttctccagccttgaaaattttagagcctatgtggatggattcgaaccgaacggctgcattgagggcaagctttctcaaatgtcaaaagaagtgaacgccagaattgagccatttatgaagacaacaccacgccctctcagactacccgatgggcctccctgctcccagcggtcgaagttcttactgatggatgcacttaaattaagtatcgaagatccaagccatgagggggaaggtataccactatatgatgcaatcaaatgcatgaagacatttttcggctggaaagagcccaacatcgtaaaaccacatgaaaaaggcataaatcccaattacctcctagcttggaagcaggtgctggcagaactccaagacattgaaaatgaagagaaaatcccaaaaacaaagaacatgaagaaaacaagccaattaaagtggacacttggtgagaacatggcaccagaaaaagtagactttgaggactgcaaagatgttagcgatctaaaacagtatgacagtgatgaaccagagcctagatcattatcaagctggattcagagcgaattcaacaaagcatgcgaattgacagattcgagttggattgaacttgatgaaataggagaagatattgctccaattgagcacattgcaagtatgagaagaaactatttcacagcggaagtgtctcat---tgcagggctactgaatacataatgaagggagtgtatataaatacagccctgttgaatgcatcctgtgcagccatggatgacttccaactgattccaatgataagcaagtgcagaaccaaagaaggaagacggaagacaaatctgtatggattcattataaaaggaaggtcccatttgaggaacgacaccgatgtggtaaattttgtgagcatggaattctctcttactgacccgaggctggaaccacacaagtgggaaaagtactgtgttctcgagataggagacatgctcctacgaactgcaataggccaagtgtcaagacccatgttcctgtatgtgagaaccaatgggacttccaagattaagatgaaatggggcatggagatgaggcgatgccttcttcaatcccttcaacaaattgagagcatgattgaggccgagtcttctgtcaaagagaaagacatgaccaaagaattctttgaaaccaaatcagaaacgtggccaattggggaatcacctaaaggggtggaggaaagctccattggaaaggtgtgcagaacgttactagcaaaatctgtattcaacagcctgtatgcatctccacaacttgagggattttcagctgaatcaagaaaattgcttctcattgttcaggcacttagggacaacctggaacctggaaccttcgatcttggggggctatatgaagcaattgaggagtgcctgattaatgatccctgggttttgcttaatgcatcttggttcaactccttcctcacacatgcactgaaatag
>gi|614459213|gb|KJ643871.1|_Influenza_A_virus_(A/crow/India/11CA01/2011(H5N1))_segment_3_polymerase_PA_(PA)_and_PA-X_protein_(PA-X)_genes_complete_cds
atggaagactttgtgcgacaatgcttcaatccaatgatcgtcgagcttgcggaaaagacaatgaaagaatatggagaaagtccaaaaatcgaaacgaacaaattcgccgcaatatgcacacacttagaagtctgcttcatgtattcagatttccactttatagatgaacgaggcgagtcaataattgcagaatttggcgatccgaatgcattattgaaacaccgatttgagataattgaagggagagaccgaacaatggcttggacagtggtaaatagtatctgcaacaccacaggagtcgataagcccaaattcctcccagatttgtatgactacaaagagaaccgattcattgaaattggagtgacacggagggaagttcacatatactacctggaaaaagcaaacaagataaaatcagagaggacacacattcacatattctcattcactggagaggaaatggccactaaagctgactatactcttgatgaggagagcagagcaagaattaaaaccaggctgttcactataaggcaagagatggccagtaggggtctatgggattcctttcgtcaatccgagagaggcgaagagacaattgaagagaggtttgaaatcacaggaaccatgcgcaggcttgctgaccaaagcctcccaccgaacttctccagccttgaaaattttagagcctatgtggatggattcgaaccgaacggctgcattgagggcaagctttctcaaatgtcaaaggaagtgaacgccagaattgagccatttatgaagacaacaccacgccctctcagactacctgagggccctccctgctcccagcggtcgaagttcttactgatggatgccctcaaattaagcatcgaagatccaagccatgagggggaaggtataccactatatgatgcaatcaaatgcatgaagacatttttcggctggaaagagcccaacatcgtaaaaccacatgaaaagggtataaatcccaattacctcctggcttggaagcaggtgctggcagaactccaagacattgaaaatgaagataaaatcccaaaaacaaagaacatgaagaaaacaagccaattaaagtgggcacttggtgagaanatggcaccagaaaaagtagactttgaggactgcaaagatgttagcgatctaaaacagtatgacagtgatgaaccagaccctagatcattatcaagctggattcagagcgaattcaacaaagcatgcgaattgacagattcgatctggattgaacttgatgaaataggagaagatgttgctccaattgagcacattgcaagtatgagaagaaattatttcacggcggaagtgtctcat---tgcagggctactgaatacataatgaagggagtgtatataaacacagccctattaaatgcatcctgtgcagccatggatgacttccaattgattccaatgataagcaagtgcagaaccaaagaaggaagacggaagacaaatctgtatggattcattataaaaggaaggtcccatttgaggaacgacaccgatgtggtaaactttgtgagcatggaattctctcttactgaccctaggctggaaccacacaagtgggaaaagtactgtgttcttgaaataggagacatgctattacgaaccgctataggccaagtgtcaagacccatgttcctgtatgtgagaaccaatgggacgtccaagattaagatgaaatggggcatggagatgaggcgatgccttcttcaatcccttcaacaaattgagagtatgattgaggccgagtcttctgtcaaagagaaagacatgaccaaagaattctttgaaaccaaatcagaaacgtggccaattggggaatcacctaaaggggtggaggaaagctccattggaaaggtgtgcagaacattactagcaaaatctgtattcaacagcctatatgcatccccacaacttgaggggttttcagctgaatcaagaaaattgcttctcattgttcaggcacttagggacaacctggaacctggaaccttcgatcttggggggctatatgaagcaattgaggagtgcctgattaatgatccctgggttttgcttaatgcatcttggttcaactccttcctcacacatgcactgaaatag
>gi|730044097|gb|KP097874.1|_Influenza_A_virus_(A/duck/Vietnam/NCVD-KA250/2012(H5N1))_segment_3_polymerase_PA_(PA)_and_PA-X_protein_(PA-X)_genes_complete_cds
atggaagactttgtgcgacaatgcttcaatccaatgatcgtcgagcttgcggaaaagacaatgaaagaatatggggaaaatccaaaaatcgaaacgaacaaattcgccgcaatatgcacacacttagaagtctgcttcatgtattcggatttccactttatagatgaacgaggcgagtcaataattgcagaatctggcgatccgaatgcattattaaaacaccgatttgagataattgaagggagagaccgaacaatggcttggacagtggtaaatagtatctgcaacaccacaggagtcaataagcctaaattcctcccagacttgtatgactacaaagagaaccgattcattgaaattggagtgacacggcgggaagttcacatatactacctagaaaaagcaaacaagataaaatcagagaggacacacattcacatattctcattcactggagaggaaatggccactaaagctgactatactcttgatgaggagagcagagcaagaattaaaaccaggctgttcactataagacaagagatggccagtaggggtctatgggattcctttcgtcaatctgagagaggcgaagagacaattgaagaaaggtttgaaatcacaggaaccatgcgcaggcttgctgaccaaagcctcccaccgaacttctccagccttgaaaattttagagcctatgtggatggattcgaaccgaacggctgcattgagggcaagctttctcaaatgtcaaaggaagtgaacgccagaattgagccatttgtgaggacaacaccacgccctctcagactacctgaggggcctccctgcccccagcggtcgaagttcttactgatggatgcccttaagttaagcattgaagatccaagccatgagggggaaggtataccactatatgatgcaatcaaatgcatgaagacatttttcggctggaaagagcccaacatcgtaaaaccacatgaaaagggcataaatcccaattacctactggcttggaagcaggtgctgtcagaactccaagacattgaaaatgaagataaaatcccaaaaacaaagaacatgaagaaaacaagccaattaaagtgggcacttggtgagaatatggcaccagaaaaagtagactttgaggactgcaaagatgttagcgatctaaaacagtatgacagtgatgaaccagagcctaggtcattatcaagctggattcagagcgaattcaacaaagcatgcgaattgacagattcgagttggattgaacttgatgaaataggagaagatgtcgctccaattgagcacattgcaagtatgagaagaaactatttcacagcggaagtgtctcat---tgcagggccactgaatacataatgaagggagtgtatataaacacagccctattgaatgcatcctgtgcagccatggatgacttccaattgattccaatgataagcaagtgcagaaccaaagaaggaagacggaagacaaatctgtacggattcattataaaaggaaggtcccatttgaggaacgacaccgatgtggtaaactttgtgagcatggaattctctcttactgacccgaggctggaaccacacaagtgggaaaagtactgtgttcttgaaataggagacatgctattacgaactgcaataggccaggtgtcaagacccatgttcctgtatgtgagaaccaatgggacgtccaagattaagatgaaatggggcatggagatgagacgatgccttcttcaatcccttcaacaaattgagagcatgattgaggccgagtcttctgtcaaagagaaagacatgaccaaagaattttttgaaaccaaatcagaaacgtggccaattggggaatcacctaaaggggtggaagaaagctccattggaaaggtgtgcagaacattactagcaaaatctgtattcaacagcctatatgcatctccacaacttgaggggttttcagctgaatcaagaaaattgcttctcattgttcaggcacttagggacaacctggaacctgggaccttcgatcttggggggctatatgaagcaattgaggagtgcctgattaatgatccctgggttttgcttaatgcatcttggttcaactccttcctcacacatgcactgaaatag
>gi|511105894|gb|KF042283.1|_Influenza_A_virus_(A/hill_myna/Heilongjiang/0704/2012(H5N1))_segment_3_polymerase_PA_(PA)_and_PA-X_protein_(PA-X)_genes_complete_cds
atggaagactttgtgcgacaatgcttcaatccaatgatcgtcgagcttgcggaaaagacaatgaaagaatatggggaaaatccaaaaatcgaaacgaacaaattcgccgcaatatgcacacacttagaagtctgcttcatgtattcggatttccactttatagatgaacgaggcgagtcaataattgcagaatctggcgatccaaatgcattattgaaacaccgatttgagataattgaagggagagaccgaacaatggcttggacagtggtaaatagtatctgcaacaccacaggagtcaataagcctaaattcctcccagacttgtatgactacaaagagaaccgattcattgaaattggagtgacacggcgggaagttcacatatactacctagaaaaagcaaacaagataaaatcagagaggacacacattcacatattctcattcactggagaggaaatggccactaaagctgactatactcttgatgaggagagcagagcaagaattaaaaccaggctgttcactataagacaagagatggccagtaggggtctatgggattcctttcgtcaatctgagagaggcgaagagacaattgaagaaaggtttgaaatcacaggaaccatgcgcaggcttgctgaccaaagcctcccaccgaacttctccagccttgaaaattttagagcctatgtggatggattcgaaccgaacggctgcattgagggcaagctttctcaaatgtcaaaggaagtgaacgccagaattgagccatttatgaggacaacaccacgccctctcagactacctgaggggcctccctgctcccagcggtcgaagttcttactgatggatgcccttaagttaagcattgaaggtccaagccatgagggggaaggtataccactatatgatgcaatcaaatgcatgaagacatttttcggctggaaagagcccaacatcgtaaaaccacatgaaaagggcataaatcccaattacctcctggcttggaagcaggtactatcagaactccaagacattgaaaatgaagataaaatcccaaaaacaaagaacatgaagaaaacaagccaattaaagtgggcacttggtgagaatatggcaccagaaaaagtagactttgaggactgcaaagatgttagcgatctaaaacagtatgacagtgatgaaccagagcctaggtcattatcaagctggattcagagcgaattcaacaaagcatgcgaattgacagattcgagttggattgaacttgatgaaataggagaagatgtcgctccaattgagcacattgcaagtatgagaagaaactatttcacagcggaagtgtctcat---tgcagggccactgaatacataatgaagggagtgtatataaacacagccctattgaatgcatcctgtgcagccatggatgacttccaattgattccaatgataagcaagtgcagaaccaaagaaggaagacggaagacaaatctgtacggattcattataaaaggaaggtcccatttgaggaacgacaccgatgtggtaaactttgtgagcatggaattctctcttactgacccgaggctggaaccacacaagtgggaaaagtactgtgttcttgaaataggagacatgctattacgaactgcaataggccaggtgtcaagacccatgttcctgtatgtgagaaccaatgggacgtccaagattaagatgaaatggggcatggagatgaggcgatgccttcttcaatcccttcaacaaattgagagcatgattgaggccgagtcttctgtcaaagagaaagacatgaccaaagaattttttgaaaccaaatcagaaacgtggccaattggggaatcacctaaaggggtggaagaaagctccattggaaaggtgtgcagaacattactagcaaaatctgtattcaacagcctatatgcatctccacaacttgaggggtttacagctgaatcaagaaaattgcttctcattgttcaggcacttagggacaacctggaacctgggaccttcgatcttggggggctatatgaagcaattgaggagtgcctgattaatgatccctgggttttgcttaatgcatcttggttcaactccttcctcacacatgcactgaaatag
>gi|451798724|gb|KC535014.1|_Influenza_A_virus_(A/Japanese_white-eye/Taoyuan/Q454/2012(H5N1))_segment_3_polymerase_PA_(PA)_gene_complete_cds
atggaagactttgtgcgacaatgcttcaatccaatgatcgtcgagcttgcggaaaagacaatgaaagaatatggggaaaatccaaaaatcgaaacgaacaaattcgccgcaatatgcacacacttagaagtctgcttcatgtattcggatttccactttatagatgaacgaggcgagtcaataattgcagaatctggcgatccaaatgcattattgaaacaccgatttgagataattgaagggagagaccgaacaatggcttggacagtggtaaatagtatctgcaacaccacaggagtcaataagcctaaattcctcccagacttgtatgactacaaagagaaccgattcattgaaattggagtgacacggcgggaagttcacatatactacctagaaaaagcaaacaagataaaatcagagaggacacacattcacatattctcattcactggagaggaaatggccactaaagctgactatactcttgatgaggagagcagagcaagaattaaaaccaggctgttcactataagacaagagatggccagtaggggtctatgggattcctttcgtcaatctgagagaggcgaagagacaattgaagaaaggtttgaaatcacaggaaccatgcgcaggcttgctgaccaaagcctcccaccgaacttctccagccttgaaaattttagagcctatgtggatggattcgaaccgaacggctgcattgagggcaagctttctcaaatgtcaaaggaagtgaacgccagaattgagccatttatgaggacaacaccacgccctctcagactacctgaggggcctccctgctcccagcggtcgaagttcttactgatggatgcccttaagttaagcattgaagatccaagccatgagggggaaggtataccactatatgatgcaatcaaatgcatgaagacatttttcggctggaaagagcccaacatcgtaaaaccacatgaaaagggcataaatcccaattacctcctggcttggaagcaggtgctatcagaactccaagacattgaaaatgaagataaaatcccaaaaacaaaaaacatgaagaaaacaagccaattaaagtgggcacttggtgagaatatggcaccagaaaaagtagactttgaggactgcaaagatgttagcgatctaaaacagtatgacagtgatgaaccagagcctaggtcattatcaagctggattcagagcgaattcaacaaagcatgcgaattgacagattcgagttggattgaacttgatgagataggagaagatgtcgctccaattgagcacattgcaagtatgagaagaaactatttcacagcggaagtgtctcat---tgcagggccactgaatacataatgaagggagtgtatataaacacagccctattgaatgcatcctgtgcagccatggatgacttccaattgattccaatgataagcaagtgcagaaccaaagaaggaagacggaagacaaatctgtacggattcattataaaaggaaggtcccatttgaggaacgacaccgatgtggtaaactttgtgagcatggaattctctcttactgacccgaggctggaaccacacaagtgggaaaagtactgtgttcttgaaataggagacatgctattacgaactgcaataggccaggtgtcaagacccatgttcctgtatgtgagaaccaatgggacgtccaagattaagatgaaatggggcatggagatgaggcgatgccttcttcaatcccttcaacaaattgagagcatgattgaggccgagtcttctgtcaaggagaaagacatgaccaaagaattttttgaaaccaaatcagaaacgtggccaattggggaatcacctaaaggggtggaagaaagctccattggaaaggtgtgcagaacattactagcaaaatctgtattcaacagcctatatgcatctccacaacttgaggggttttcagctgaatcaagaaaattgcttctcattgttcaggcacttagggacaacctggaacctgggaccttcgatcttggggggctatatgaagcaattgaggagtgcctgattaatgatccctgggttttgcttaatgcatcttggttcaactccttcctcacacatgcactgaaatag
>gi|459251250|gb|KC616570.1|_Influenza_A_virus_(A/chicken/Bangladesh/12VIR-7140-19/2012(H5N1))_segment_3_polymerase_PA_(PA)_gene_complete_cds
atggaagattttgtgcgacaatgcttcaatccaatgatcgtcgagcttgcggaaaagacaatgaaagaatatggagaaagtccaaaaatcgaaacgaacaaattcgccgcaatatgcacacacttagaagtctgcttcatgtattcagatttccactttatagatgaacgaggcgagtcaataattgtagaatttggcgatccgaatgcattattgaaacaccgatttgagataattgaagggagagaccgaacaatggcttggacagtggtaaatagtatctgcaacaccacaggagtcgataagcctaaattcctcccagatttgtatgactacaaagagaaccgattcattgaaattggagtgacacggagggaagttcacatatactacctggaaaaagcaaacaagataaaatcagagaggacacacattcacatattctcattcactggagaggaaatggccactaaagctgactatactcttgatgaggagagcagagcaagaattaaaaccaggctgttcactataaggcaagagatggccagtaggggtctatgggattcctttcgtcaatccgagagaggcgaagatacaattgaagagaggtttgaaatcacaggaaccatgcgcaggcttgctgaccaaagcctcccaccgaacttctccagccttgaaaattttagagcctatgtggatggattcgaaccgaacggctgcattgagggcaagctttctcaaatgtcaaaggaagtgaacgccagaattgagccatttatgaagacaacaccacgccctctcaaactacctgagggctctccctgctcccagcggtcgaagttcttactgatggatgccctcaaattaagcatcgaagatccaagccatgagggggaaggtataccactatatgatgcaatcaaatgcatgaagacatttttcggctggaaagagcccaacatcgtaaaaccacatgaaaagggtataaatcccaattacctcctggcttggaagcaggtgctggcagaactccaagacattgaaaatgaagataaaatcccaaaaacaaagaacatgaagaaaacaagccaattaaagtgggcacttggtgagaatatggcaccagaaaaagtagactttgaggactgcaaagatgttagcgatctaaaacagtatgacagtgatgaaccagaccctagatcattatcaagctggattcagagcgaattcaacaaggcatgcgaattgacagattcgatctggattgaacttgatgaaataggagaagatgctgctccaattgagcacattgcaagtatgagaagaaactatttcacggcggaagtgtctcat---tgcagggccactgaatacataatgaagggagtgtatataaacacagccctattgaatgcatcctgtgcagccatggatgacttccaattgattccaatgataagcaagtgcagaaccaaagaaggaagacggaagacaaatctgtatggattcattataaaaggaaggtcccatttgaggaacgacaccgatgtggtaaactttgtgagcatggaattctctcttactgacccgaggctggaaccacacaagtgggaaaagtactgtgttcttgaaataggagacatgctattacgaaccgctataggccaagtgtcaagacccatgttcctgtatgtgagaaccaatggaacgtccaaaattaagatgaaatggggcatggagatgaggcgatgccttcttcaatcccttcaacaaattgagagcatgattgaggccgagtcttctgtcaaagagaaagacatgaccaaagaattctttgaaaccaaatcagaaatgtggccaattggggaatcacctaagggggtggaggaaagctccattggaaaggtgtgcagaacattactagcaaaatctgtattcaacagcctatatgcatccccacaacttgaggggttttcagctgaatcaagaaaattgcttctcattgttcaggcacttagggacaacctggaacctggaaccttcgatctcggggggctatatgaagcaattgaggagtgcctgattaatgatccctgggttttgcttaatgcatcttggttcaactccttcctcacacatgcactgaaatag
>gi|403181381|gb|EU931009.2|_Influenza_A_virus_(A/Muscovy_duck/Vietnam/217/2005(H5N1))_segment_3_polymerase_PA_(PA)_gene_complete_cds
atggaagactttgtgcgacaatgcttcaatccaatgatcgtcgagcttgcggaaaaggcaatgaaagaatatggggaaaatccgaaaatcgaaacgaacaaattcgccgcaatatgcacacacttagaagtctgcttcatgtattcggatttccactttattgatgaacgaggcgaatcaataattgtagaatctggcgatccgaatgcattattgaaacaccgatttgagataattgaagggagagaccgaacaatggcttggacagtggtaaatagtatctgcaacaccacaggagtcgataagcctaaattcctcccagatttgtatgactacaaagagaaccgattcattgaaattggagtgacacggagggaagttcacatatactacctagaaaaagcaaataagataaaatcagagaagacacacattcacatattctcattcactggagaggaaatggccaccaaagcggactatacccttgatgaggagagcagagcaagaatcaaaaccaggctgttcactataaggcaagaaatggccagtaggggtctatgggattcctttcgtcaatccgagagaggcgaagagacaattgaagaaagatttgaaatcacaggaaccatgcgcaggcttgccgaccaaagtctcccaccgaacttctccagccttgaaaattttagagcctatgtggatggattcgaaccgaacggctgcattgagggcaagctttctcaaatgtcaaaagaagtgaacgccagaattgagccatttatgaagacaacaccacgccctctcagactacctgatgggcctccctgctctcagcggtcgaagttcttactgatggatgcccttaaattaagcatcgaagatccaagccatgagggggaaggtataccgctatatgatgcaatcaaatgcatgaagacatttttcggctggaaagagcccaacatcgtaaaaccacatgaaaaaggcataaatcccaattacctcctggcttggaagcaggtgctggcagaactccaagacattgaaaatgaggagaaaatcccaaaaacaaagaacatgaagaaaacaagccaattaaagtgggcacttggtgagaacatggcaccagaaaaagtagactttgaggactgcaaagatgttagcgatctaaaacagtatgacagtgatgaaccagagcctagatcattatcaagctggattcagagcgaattcaacaaagcatgcgaattgacagattcgagttggattgaacttgatgaaataggagaagatgttgctccaattgagcacattgcgagtatgagaagaaactatttcacagcggaagtgtctcat---tgcagggctactgaatacataatgaagggagtgtatataaatacagccctgttgaatgcatcctgtgcagccatggatgacttccaactgattccaatgataagcaagtgcagaaccaaagaaggaagacggaagacaaatctgtatggattcattataaaaggaagatcccatttgaggaatgacaccgatgtggtaaactttgtgagcatggaattctctcttactgacccgaggctggaaccacacaagtgggaaaagtactgtgttctcgagataggagacatgctcctacgaactgcaataggccaagtgtcaagacccatgttcctgtatgtgagaaccaatgggacttccaagatcaagatgaaatggggcatggagatgaggcgatgccttcttcaatcccttcaacaaattgagagcatgattgaggccgagtcttctgtcaaagagaaagacatgaccaaagaattctttgaaaccaaatcagaaacgtggccaattggggaatcacctaaaggggtggaggaaagctccattgggaaggtgtgcagaacattactagcaaaatctgtattcaacagcctatatgcatctccacaacttgaggggttttcagctgaatcaagaaaattgcttctcattgttcaggcacttagggacaacctggaacctggaaccttcgatcttggggggctatatgaagcaattgaggagtgcctgattaatgatccctgggttttgcttaatgcatcttggttcaactccttcctcacacatgcactgaaatag
>gi|401664288|dbj|AB742270.1|_Influenza_A_virus_(A/duck/Vietnam/LBM133/2012(H5N1))_cRNA_segment:_3_complete_sequence
atggaagactttgtgcgacaatgcttcaatccaatgatcgtcgagcttgcggaaaagacaatgaaagaatatggggaaagtccaaaaatcgaaacgaacaaattcgccgcaatatgcacacacttagaagtctgcttcatgtattcggatttccactttatagatgaacgaggcgagtcaataattgcagaatctggcgatccgaatgcattattgaaacaccgatttgagataattgaagggagagaccgaacaatggcttggacagtggtaaatagtatctgcaacaccacaggagtcgataagcctaaattcctcccagacttgtatgactacaaagagaaccgattcattgaaattggagtgacacggcgggaagttcacatatactacctggaaaaagcaaacaagataaaatcagagaggacacacattcacatattctcattcactggagaggaaatggccactaaagctgactatactcttgatgaggagagcagagcaagaattaaaaccagactgttcactataagacaagagatggccagtaggggtctatgggattcctttcgtcaatccgagagaggcgaagagacaattgaagaaaggtttgaaatcacaggaaccatgcgcaggcttgctgaccaaagcctcccaccgaacttctccagccttgaaaattttagagcctatgtggatggattcgaaccgaacggctgcattgagggcaagctttctcaaatgtcaaaggaagtgaacgccagaattgagccatttatgaagacaacaccacgccctctcagactacctgaggggcctccctgctcccagcggtcgaagttcttactgatggatgcccttaaattaagcatcgaagatccaagccatgagggggaaggtataccactatatgatgcaatcaaatgcatgaagacatttttcggctggaaagagcccaacattgtaaaaccacatgaaaagggcataaatcccaattacctcctggcttggaagcaggtgctgtcagaactccaagacattgaaaatgaagataaaatcccaaaaacaaagaacatgaagaaaacaagccaattaaagtgggcacttggtgagaatatggcaccagaaaaagtagactttgaggactgcaaagatgttagcgatctaaaacagtatgacagtgatgaaccagagcctagatcattatcaagctggattcagagcgaattcaacaaagcatgcgaactgacagattcgagttggattgaacttgatgaaataggagaagatgtcgctccaattgagcacattgcaagtatgagaagaaactatttcacagcggaagtgtctcat---tgcagagccactgaatacataatgaagggagtgtatataaacacagccctattgaatgcatcctgtgcagccatggatgacttccaattgattccaatgataagcaagtgcagaaccaaagaaggaagacggaagacaaatctgtacggattcattataaaaggaaggtcccatttgaggaacgacaccgatgtggtaaactttgtgagcatggaattctctcttactgatccgaggctggaaccacacaagtgggaaaaatactgtgttcttgaaataggagacatgctattacgaactgcaataggccaggtgccaagacccatgttcctgtatgtgagaaccaatgggacgtccaagattaagatgaaatggggcatggagatgagacgatgccttcttcaatcccttcaacaaattgagagcatggttgaggccgagtcttctgtcaaagagaaagacatgaccaaagaattctttgaaaccaaatcagaaacgtggccaattggggaatcacctaaaggggtggaagaaagctccatcggaaaggtgtgcagaacattactagcaaaatctgtattcaacagcctatatgcatctccacaacttgaggggttttcagctgaatcaagaaaattgcttctcattgttcaggcacttagggacaacctggaacctggaaccttcgatcttggggggctatatgaggcaattgaggagtgcctgattaatgatccctgggttttgcttaatgcatcttggttcaactccttcctcacacatgcactgaaatag
>gi|401664269|dbj|AB742262.1|_Influenza_A_virus_(A/duck/Vietnam/LBM132/2012(H5N1))_cRNA_segment:_3_complete_sequence
atggaagactttgtgcgacaatgcttcaatccaatgatcgtcgagcttgcggaaaagacaatgaaagaatatggggaaagtccaaaaatcgaaacgaacaaattcgccgcaatatgcacacacttagaagtctgcttcatgtattcggatttccactttatagatgaacgaggcgagtcaataattgcagaatctggcgatccgaatgcattattgaaacaccgatttgagataattgaagggagagaccgaacaatggcttggacagtggtaaatagtatctgcaacaccacaggagtcgataagcctaaattcctcccagacttgtatgactacaaagagaaccgattcattgaaattggagtgacacggcgggaagttcacatatactacctggaaaaagcaaacaagataaaatcagagaggacacacattcacatattctcattcactggagaggaaatggccactaaagctgactatactcttgatgaggagagcagagcaagaattaaaaccagactgttcactataagacaagagatggccagtaggggtctatgggattcctttcgtcaatccgagagaggcgaagagacaattgaagaaaggtttgaaatcacaggaaccatgcgcaggcttgctgaccaaagcctcccaccgaacttctccagccttgaaaattttagagcctatgtggatggattcgaaccgaacggctgcattgagggcaagctttctcaaatgtcaaaggaagtgaacgccagaattgagccatttatgaagacaacaccacgccctctcagactacctgaggggcctccctgctcccagcggtcgaagttcttactgatggatgcccttaaattaagcatcgaagatccaagccatgagggggaaggtataccactatatgatgcaatcaaatgcatgaagacatttttcggctggaaagagcccaacattgtaaaaccacatgaaaagggcataaatcccaattacctcctggcttggaagcaggtgctgtcagaactccaagacattgaaaatgaagataaaatcccaaaaacaaagaacatgaagaaaacaagccaattaaagtgggcacttggtgagaatatggcaccagaaaaagtagactttgaggactgcaaagatgttagcgatctaaaacagtatgacagtgatgaaccagagcctagatcattatcaagctggattcagagcgaattcaacaaagcatgcgaactgacagattcgagttggattgaacttgatgaaataggagaagatgtcgctccaattgagcacattgcaagtatgagaagaaactatttcacagcggaagtgtctcat---tgcagagccactgaatacataatgaagggagtgtatataaacacagccctattgaatgcatcctgtgcagccatggatgacttccaattgattccaatgataagcaagtgcagaaccaaagaaggaagacggaagacaaatctgtacggattcattataaaaggaaggtcccatttgaggaacgacaccgatgtggtaaactttgtgagcatggaattctctcttactgatccgaggctggaaccacacaagtgggaaaaatactgtgttcttgaaataggagacatgctattacgaactgcaataggccaggtgccaagacccatgttcctgtatgtgagaaccaatgggacgtccaagattaagatgaaatggggcatggagatgagacgatgccttcttcaatcccttcaacaaattgagagcatggttgaggccgagtcttctgtcaaagagaaagacatgaccaaagaattctttgaaaccaaatcagaaacgtggccaattggggaatcacctaaaggggtggaagaaagctccatcggaaaggtgtgcagaacattactagcaaaatctgtattcaacagcctatatgcatctccacaacttgaggggttttcagctgaatcaagaaaattgcttctcattgttcaggcacttagggacaacctggaacctggaaccttcgatcttggggggctatatgaggcaattgaggagtgcctgattaatgatccctgggttttgcttaatgcatcttggttcaactccttcctcacacatgcactgaaatag
>gi|254952373|gb|GQ412045.1|_Influenza_A_virus_(A/chicken/Korea/Gimje/2008(H5N1))_segment_3_polymerase_PA_(PA)_gene_complete_cds
atggaagactttgtgcgacaatgcttcaatccaatgatcgtcgagcttgcggaaaaggcaatgaaagaatatggggaaaatccgaaaatcgaaacgaacaaattcgccgcaatatgcacacacttagaagtctgcttcatgtattcggatttccactttattgatgaacgaggcgaatcaataattgcagaatctggcgatccgaatgcattattgaaacaccgatttgagataattgaagggagagaccgaacaatggcttggacagtggtaaatagtatctgcaacaccacaggagtcgataagcctaaattcctcccagatttgtatgactacaaagagaaccgattcattgaaattggagtgacacggagggaagttcacatatactacctagaaaaagcaaataagataaaatcagagaagacacacattcacatattctcattcactggagaggaaatggccaccaaagcagactatactcttgatgaggagagcagagcaagaatcaaaaccaggctgttcactataagacaagaaatggccagtaggggtctatgggattcctttcgtcaatccgagagaggcgaagagacaattgaagaaagatttgaaatcacaggaaccatgcgcaggcttgccgaccaaagtctcccaccgaacttctccagccttgaaaattttagagcctatgtggatggattcgaaccgaacggctgcattgagggcaagctttctcaaatgtcaaaagaagtgaacgccagaattgagccatttatgaagacaacaccacgccctctcagactacccgatgggcctccctgctcccagcggtcgaagttcttactgatggatgcacttaaattaagtatcgaagatccaagccatgagggggaaggtataccactatatgatgcaatcaaatgcatgaagacatttttcggctggaaagagcccaacatcgtaaaaccacatgaaaaaggcataaatcccaattacctcctagcttggaagcaggtgctggcagaactccaagacattgaaaatgaagagaaaatcccaaaaacaaagaacatgaagaaaacaagccaattaaagtggacacttggtgagaacatggcaccagaaaaagtagactttgaggactgcaaagatgttagcgatctaaaacagtatgacagtgatgaaccagagcctagatcattatcaagctggattcagagcgaattcaacaaagcatgcgaattgacagattcgagttggattgaacttgatgaaataggagaagatattgctccaattgagcacattgcaagtatgagaagaaactatttcacagcggaagtgtctcat---tgcagggctactgaatacataatgaagggagtgtatataaatacagccctgttgaatgcatcctgtgcagccatggatgacttccaactgattccaatgataagcaagtgcagaaccaaagaaggaagacggaagacaaatctgtatggattcattataaaaggaaggtcccatttgaggaacgacaccgatgtggtaaattttgtgagcatggaattctctcttactgacccgaggctggaaccacacaagtgggaaaagtactgtgttctcgagataggagacatgctcctacgaactgcaataggccaagtgtcaagacccatgttcctgtatgtgagaaccaatgggacttccaagattaagatgaaatggggcatggagatgaggcgatgccttcttcaatcccttcaacaaattgaaagcatgattgaggccgagtcttctgtcaaagagaaagacatgaccaaagaattctttgaaaccaaatcagaaacgtggccaattggggaatcacctaaaggggtggaggaaagctccattggaaaggtgtgcagaacgttactagcaaaatctgtattcaacagcctgtatgcatctccacaacttgagggattttcagctgaatcaagaaaattgcttctcattgttcaggcacttagggacaacctggaacctggaaccttcgatcttggggggctatatgaagcaattgaggagtgcctgattaatgatccctgggttttgcttaatgcatcttggttcaactccttcctcacacatgcactgaaatag
>gi|269822441|gb|GU052491.1|_Influenza_A_virus_(A/chicken/Hong_Kong/D-06-0947/2006(H5N1))_segment_3_polymerase_PA_(PA)_gene_complete_cds
atggaagactttgtgcgacaatgcttcaatccaatgatcgtcgagcttgcggaaaaggcaatgaaagaatatggggaaaatccgaaaatcgaaacgaacaaattcgccgcaatatgcacacacttagaagtctgcttcatgtattcggatttccactttattgatgaacgaggcgaatcaataattgtagaatctggcgatccgaatgcattattgaaacaccgatttgagataattgaagggagagaccgaacaatggcttggacagtggtaaatagtatctgcaacaccacaggagtcgataagcctaaattcctcccagatttgtatgactacaaagagaaccgattcattgaaattggagtgacacggagggaagttcacatatactacctagaaaaagcaaataagataaaatcagagaagacacacattcacatattctcattcactggagaggaaatggccaccaaagcggactatacccttgatgaggagagcagagcaagaatcaaaaccaggctgttcactataaggcaagaaatggccagtaggggtctatgggattcctttcgtcaatccgagagaggcgaagagacaattgaagaaagatttgaaatcacaggaaccatgcgcaggcttgccgaccaaagtctcccaccgaacttctccagccttgaaaattttagagcctatgtggatggattcgaaccgaacggctgcattgagggcaagctttctcaaatgtcaaaagaagtgaacgccagaattgagccatttatgaagacaacaccacgccctctcagactacctgatgggcctccctgctctcagcggtcgaagttcttactgatggatgcccttaaattaagcatcgaaaatccaagccatgagggggaaggtataccgctatatgatgcaatcaaatgcatgaagacatttttcggctggaaagagcccaacatcgtaaaaccacatgaaaaaggcataaatcccaattacctcctggcttggaagcaggtgctggcagaactccaagacattgaaaatgaggagaaaatcccaaaaacaaagaacatgaagaaaacaagccaattaaagtgggcacttggtgagaacatggcaccagaaaaagtagactttgaggactgcaaagatgttagcgatctaaaacagtatgacagtgatgaaccagagcctagatcattatcaagctggattcagagcgaattcaacaaagcatgcgaattgacagattcgagttggattgaacttgatgaaataggagaagatgttgctccaattgagcacattgcaagtatgagaagaaactatttcacagcggaagtgtctcat---tgcagggctactgaatacataatgaagggagtgtatataaatacagccctgttgaatgcatcctgtgcagccatggatgacttccaactgattccaatgataagcaagtgcagaaccaaagaaggaagacggaagacaaatctgtatggattcattataaaaggaagatcccatttgaggaatgacaccgatgtggtaaactttgtgagcatggaattctctcttactgacccgaggctggaaccacacaagtgggaaaggtactgtgttctcgagataggagacatgctcctacgaactgcaataggccaagtgtcaagacccatgttcctgtatgtgagaaccaatgggacttccaagattaagatgaaatggggcatggagatgaggcgatgccttcttcaatcccttcaacaaattgagagcatgattgaggccgagtcttctgtcaaagagaaagacatgaccaaagaattctttgaaaccaaatcagaaacgtggccaattggggaatcacctaaaggggtggaggaaagctccattgggaaggtgtgcagaacattactagcaaaatctgtattcaacagcctatatgcatctccacaacttgaggggttttcagctgaatcaagaaaattgcttctcattgttcaggcacttagggacaacctggaacctggaaccttcgatcttggggggctatatgaagcaattgaggagtgcctgattaatgatccctgggttttgcttaatgcatcttggttcaactccttcctcacacatgcactgaaatag
>gi|269822369|gb|GU052169.1|_Influenza_A_virus_(A/duck/Nam_Dinh/218/2006(H5N))_segment_3_polymerase_PA_(PA)_gene_complete_cds
atggaagactttgtgcgacaatgcttcaatccaatgatcgtcgagcttgcggaaaaggcaatgaaagaatatggggaaaatccgaaaatcgaaacgaacaaattcgccgcaatatgcacacacttagaagtctgcttcatgtattcggatttccactttattgatgaacgaggcgaatcaataattgtagaatctggcgatccgaatgcattattgaaacaccgatttgagataattgaagggagagaccgaacaatggcttggacagtggtaaatagtatctgcaacaccacaggagtcgataagcctaaattcctcccagatttgtatgactacaaagagaaccgattcattgaaattggagtgacacggagggaagttcacatatactacctagaaaaagcaaataagataaaatcagagaagacacacattcacatattctcattcactggagaggaaatggccaccaaagcggactatacccttgatgaggagagcagagcaagaatcaaaaccaggctgttcactataaggcaagaaatggccagtaggggtctatgggattcctttcgtcaatccgagagaggcgaagagacaattgaagaaagatttgaaatcacaggaaccatgcgcaggcttgccgaccaaagtctcccaccgaacttctccagccttgaaaattttagagcctatgtggatggattcgaaccgaacggctgcattgagggcaagctttctcaaatgtcaaaagaagtgaacgccagaattgagccatttatgaagacaacaccacgccctctcagactacctgatgggcctccctgctctcagcggtcgaagttcttactgatggatgcccttaaattaagcatcgaagatccaagccatgagggggaaggtataccgctatatgatgcaatcaaatgcatgaagacatttttcggctggaaagagcccaacatcgtaaaaccacatgaaaaaggcataaatcccaattacctcctggcttggaagcaggtgctggcagaactccaagacattgaaaatgaggagaaaatcccaaaaacaaagaacatgaagaaaacaagccaattaaagtgggcacttggtgagaacatggcaccagaaaaagtagactttgaggactgcaaagatgttagcgatctaaaacagtatgacagtgatgaaccagagcctagatcattatcaagctggattcagagcgaattcaacaaagcatgcgaattgacagattcgagttggattgaacttgatgaaataggagaagatgttgctccaattgagcacattgcgagtatgagaagaaactatttcacagcggaagtgtctcat---tgcagggctactgaatacataatgaagggagtgtatataaatacagccctgttgaatgcatcctgtgcagccatggatgacttccaactgattccaatgataagcaagtgcagaaccaaagaaggaagacggaagacaaatctgtatggattcattataaaaggaagatcccatttgaggaatgacaccgatgtggtaaactttgtgagcatggaattctctcttactgacccgaggctggaaccacacaagtgggaaaagtactgtgttctcgagataggagacatgctcctacgaactgcaataggccaagtgtcaagacccatgttcctgtatgtgagaaccaatgggacttccaagatcaagatgaaatggggcatggagatgaggcgatgccttcttcaatcccttcaacaaattgagagcatgattgaggccgagtcttctgtcaaagagaaagacatgaccaaagaattctttgaaaccaaatcagaaacgtggccaattggggaatcacctaaaggggtggaggaaagctccattgggaaggtgtgcagaacattactagcaaaatctgtattcaacagcctatatgcatctccacaacttgaggggttttcagctgaatcaagaaaattgcttctcattgttcaggcacttagggacaacctggaacctggaaccttcgatcttggggggctatatgaagcaattgaggagtgcctgattaatgatccctgggttttgcttaatgcatcttggttcaactccttcctcacacatgcactgaaatag
>gi|195934334|gb|EU930961.1|_Influenza_A_virus_(A/duck/Vietnam/210/2005(H5N1))_segment_3_polymerase_PA_(PA)_gene_complete_cds
atggaagactttgtgcgacaatgcttcaatccaatgatcgtcgagcttgcggaaaaggcaatgaaagaatatggggaaaatccgaaaatcgaaacgaacaaattcgccgcaatatgcacacacttagaagtctgcttcatgtattcggatttccactttattgatgaacgaggcgaatcaataattgtagaatctggcgatccgaatgcattattgaaacaccgatttgagataattgaagggagagaccgaacaatggcttggacagtggtaaatagtatctgcaacaccacaggagtcgataagcctaaattcctcccagatttgtatgactacaaagagaaccgattcattgaaattggagtgacacggagggaagttcacatatactacctagaaaaagcaaataagataaaatcagagaagacacacattcacatattctcattcactggagaggaaatggccaccaaagcggactatacccttgatgaggagagcagagcaagaatcaaaaccaggctgttcactataaggcaagaaatggccagtaggggtctatgggattcctttcgtcaatccgagagaggcgaagagacaattgaagaaagatttgaaatcacaggaaccatgcgcaggcttgccgaccaaagtctcccaccgaacttctccagccttgaaaattttagagcctatgtggatggattcgaaccgaacggctgcattgagggcaagctttctcaaatgtcaaaagaagtgaacgccagaattgagccatttatgaagacaacaccacgccctctcagactacctgatgggcctccctgctctcagcggtcgaagttcttactgatggatgcccttaaattaagcatcgaagatccaagccatgagggggaaggtataccgctatatgatgcaatcaaatgcatgaagacatttttcggctggaaagagcccaacatcgtaaaaccacatgaaaaaggcataaatcccaattacctcctggcttggaagcaggtgctggcagaactccaagacattgaaaatgaggagaaaatcccaaaaacaaagaacatgaagaaaacaagccaattaaagtgggcacttggtgagaacatggcaccagaaaaagtagactttgaggactgcaaagatgttagcgatctaaaacagtatgacagtgatgaaccagagcctagatcattatcaagctggattcagagcgaattcaacaaagcatgcgaattgacagattcgagttggattgaacttgatgaaataggagaagatgttgctccaattgagcacattgcgagtatgagaagaaactatttcacagcggaagtgtctcat---tgcagggctactgaatacataatgaagggagtgtatataaatacagccctgttgaatgcatcctgtgcagccatggatgacttccaactgattccaatgataagcaagtgcagaaccaaagaaggaagacggaagacaaatctgtatggattcattataaaaggaagatcccatttgaggaatgacaccgatgtggtaaactttgtgagcatggaattctctcttactgacccgaggctggaaccacacaagtgggaaaagtactgtgttctcgagataggagacatgctcctacgaactgcaataggccaagtgtcaagacccatgttcctgtatgtgagaaccaatgggacttccaagatcaagatgaaatggggcatggagatgaggcgatgccttcttcaatcccttcaacaaattgagagcatgattgaggccgagtcttctgtcaaagagaaagacatgaccaaagaattctttgaaaccaaatcagaaacgtggccaattggggaatcacctaaaggggtggaggaaagctccattgggaaggtgtgcagaacattactagcaaaatctgtattcaacagcctatatgcatctccacaacttgaggggttttcagctgaatcaagaaaattgcttctcattgttcaggcacttagggacaacctggaacctggaaccttcgatcttggggggctatatgaagcaattgaggagtgcctgattaatgatccctgggttttgcttaatgcatcttggttcaactccttcctcacacatgcactgaaatag
>gi|195934277|gb|EU930985.1|_Influenza_A_virus_(A/Muscovy_duck/Vietnam/213/2005(H5N1))_segment_3_polymerase_PA_(PA)_gene_complete_cds_gi|195934315|gb|EU930969.1|_Influenza_A_virus_(A/Muscovy_duck/Viets
atggaagactttgtgcgacaatgcttcaatccaatgatcgtcgagcttgcggaaaaggcaatgaaagaatatggggaaaatccgaaaatcgaaacgaacaaattcgccgcaatatgcacacacttagaagtctgcttcatgtattcggatttccactttattgatgaacgaggcgaatcaataattgtagaatctggcgatccgaatgcattattgaaacaccgatttgagataattgaagggagagaccgaacaatggcttggacagtggtaaatagtatctgcaacaccacaggagtcgataagcctaaattcctcccagatttgtatgactacaaagagaaccgattcattgaaattggagtgacacggagggaagttcacatatactacctagaaaaagcaaataagataaaatcagagaagacacacattcacatattctcattcactggagaggaaatggccaccaaagcggactatacccttgatgaggagagcagagcaagaatcaaaaccaggctgttcactataaggcaagaaatggccagtaggggtctatgggattcctttcgtcaatccgagagaggcgaagagacaattgaagaaagatttgaaatcacaggaaccatgcgcaggcttgccgaccaaagtctcccaccgaacttctccagccttgaaaattttagagcctatgtggatggattcgaaccgaacggctgcattgagggcaagctttctcaaatgtcaaaagaagtgaacgccagaattgagccatttatgaagacaacaccacgccctctcagactacctgatgggcctccctgctctcagcggtcgaagttcttactgatggatgcccttaaattaagcatcgaagatccaagccatgagggggaaggtataccgctatatgatgcaatcaaatgcatgaagacatttttcggctggaaagagcccaacatcgtaaaaccacatgaaaaaggcataaatcccaattacctcctggcttggaagcaggtgctggcagaactccaagacattgaaaatgaggagaaaatcccaaaaacaaagaacatgaagaaaacaagccaattaaagtgggcacttggtgagaacatggcaccagaaaaagtagactttgaggactgcaaagatgttagcgatctaaaacagtatgacagtgatgaaccagagcctagatcattatcaagctggattcagagcgaattcaacaaagcatgcgaattgacagattcgagttggattgaacttgatgaaataggagaagatgttgctccaattgagcacattgcgagtatgagaagaaactatttcacagcggaagtgtctcat---tgcagggctactgaatacataatgaagggagtgtatataaatacagccctgttgaatgcatcctgtgcagccatggatgacttccaactgattccaatgataagcaagtgcagaaccaaagaaggaagacggaagacaaatctgtatggattcattataaaaggaagatcccatttgaggaatgacaccgatgtggtaaactttgtgagcatggaattctctcttactgacccgaggctggaaccacacaagtgggaaaagtactgtgttctcgagataggagacatgctcctacgaactgcaataggccaagtgtcaagacccatgttcctgtatgtgagaaccaatgggacttccaagatcaagatgaaatggggcatggagatgaggcgatgccttcttcaatcccttcaacaaattgagagcatgattgaggccgagtcttctgtcaaagagaaagacatgaccaaagaattctttgaaaccaaatcagaaacgtggccaattggggaatcacctaaaggggtggaggaaagctccattgggaaggtgtgcagaacattactagcaaaatctgtattcaacagcctatatgcatctccacaacttgaggggttttcagctgaatcaagaaaattgcttctcattgttcaggcacttagggacaacctggaacctggaaccttcgatcttggggggctatatgaagcaattgaggagtgcctgattaatgatccctgggttttgcttaatgcatcttggttcaactccttcctcacacatgcactgaaatag
>gi|195934239|gb|EU931001.1|_Influenza_A_virus_(A/chicken/Vietnam/216/2005(H5N1))_segment_3_polymerase_PA_(PA)_gene_complete_cds
[truncated: 4,267,147 more chars]
