# Supplementary material for: The complexity of human infected AIV H5N6 isolated from China
Source: BMC Infect Dis. 2016 Oct 25;16:600. doi: 10.1186/s12879-016-1932-1 (PMC5078974; doi:10.1186/s12879-016-1932-1)
Supplement: Additional file 1: — 1a–8a: Matrices of genomes involved in this study. 1a, PB2 (fas 4.73mb); 2a, PB1 (fas 4.72mb); 3a, PA (fas 4.45mb); 4a, HA (fas 1.88mb); 5a, NP (fas 3.26mb); 6a, NA (fas 1.62mb); 7a, MP (fas 2.33mb); 8a, NEP (fas 1.99mb). (ZIP 1 mb) [file 12879_2016_1932_MOESM1_ESM.zip › Additional file 1/4a-HA.fas]

>A/Sichuan/26221/2014(H5N6)_HA
atggagaaaatagtgcttcttcttgcaatagttagccttgttaaaggtgatcagatttgcattggttaccatgcaaacaactcgacggagcaggttgacacgataatggaaaagaacgtcactgttacacatgcccaagacatactggaaaagacacacaatggaaagctctgcgatttaaatggagtgaagcctctgattttaaaggattgtagtgtagctggatggcttctcggaaacccaatgtgcgacgaattcatcagggtgccggaatggtcttacatagtagaaagggctaacccagccaatgacctctgttacccagggaacctcaatgattatgaagaactgaaacacctattgagcagaataaatcattttgagaaaattctgatcatccccaagagttcttggaccaatcatgaaacatcattaggggtgagcgcagcatgcccataccagggaacgccctcctttttcagaaatgtggtatggcttatcaaaaagaacgatgcataccccacaataaaaataagctacaataataccaatcaggaagatctgttgatactgtggggggttcaccattccaacaatgcagcagagcagacgaacctctataaaaacccaaccacctatatttccgttgggacatcaacattaaaccagagattggtaccaaaaatagctactagatcccaagtgaacggacagcgtggaagaatggatttcttctggacaattctaaaaccgaatgatgcaatccacttcgagagtaatggaaatttcattgctccagaatatgcatacaaaattgtcaagaaaggggactcaacaattatgaaaagtgaaatggaatatggccactgcaacaccaaatgtcaaactccaataggggcgataaactctagtatgccatttcacaata-tacaccctctcaccatcggggaatgccccaaatacgtgaaatcaaacaaattagtccttgcgactgggctcagaaatagtcctctaagagaaaa---gagaagaaa---aagaggactatttggagctatagcagggtttatagagggaggatggcagggaatggtagatggctggtatgggtaccaccatagcaatgagcaggggagtgggtacgctgcagacaaagaatccacccaaaaggctatagatggagttaccaataaggtcaactcgattattgacaaaatgaacactcaatttgaggccgttggaagggaatttaataacttagaaaggagaatagagaatttaaacaagaaaatggaagacggattcctagatgtctggacttataatgctgaacttctagttctcatggaaaatgagagaactctagatttccatgactcaaatgtcaagaacctttacgataaagtccgactacagcttagggacaatgcaaaggaactgggtaatggttgttttgagttctatcacaaatgtgataataaatgtatggaaagtgtaagaaatgggacatatgactacccgcaatattcagaagaagcaagattaaaaagagaagaaataagcggagtgaaattagagtcaataggaacttaccaaatactgtcaatttattcaacagtggcgagttccctagcactggcaatcatagtggctggtttatctttatggatgtgctccaatgggtcgttgcagtgcagaatttgcatttaa
>KT245143_A/Yunnan/0127/2015(H5N6)_HA
atggagaaaatggtgcttcttcttgcagtggttagccttgttaaaagtgatcagatttgcattggttaccatgcaaacaactcgacagagcaggttgacacgataatggaaaaaaacgtcactgttacacatgcccaagacatactggaaaagacacacaacgggagactctgcgatctgaatggagtgaaacctctgattttaaaggattgtagtgtagctggatggctccttggaaacccaatgtgtgacgagttcatcagagtgccggaatggtcttacatagtggagagggctaatccagccaatgacctctgttatccagggaacctcaatgactatgaggaactgaaacacctattgagcagaataaatcattttgagaagactctgatcatccccaagagttcttggcccaatcat---acatcatcaggggtgagtgcagcatgtccataccagggaatgccctcctttttcagaaatgtggtatggcttaccaaaaagaacgatgcatacccaacaataaagatgagctacaataatacctatagggaagatcttttgatactgtgggggattcatcattccaacaatgcagcagagcagacaaatctctataaaaacccaaccacctatgtttccgttgggacatcaacattaaaccagagattggagccaaaaatagctactagatcccaagtaaacgggcaacgtggaagaatggatttcttctggaccattttaaaaccgaatgatgcaatccacttcgagagtaatggaaattttattgctccagaatatgcatacaaaattgtcaagaaaggggactcaacaattatgaaaagtgaaatggaatatgggcactgcaacaccaaatgtcaaactccaataggggcgataaactctagtatgccattccacaata-tacaccctctcactatcggggagtgccccaaatacgtgaaatcgaacaaattagtccttgcgactgggctcagaaatagtcctctaagagaaag---aagaagaaa---aagaggactatttggagctatagcagggtttatagagggaggatggcaaggaatggtagatggttggtatgggtaccaccatagcaatgaacaggggagtgggtacgctgcagacagagaatccacccaaaaggcaatagatggagttaccaataaggtcaactcgataatagacaaaatgaacactcaatttgaggccgttggaagagaatttaataacttagaacggagaatagagaatttaaataagaaaatggaagacggattcttagatgtctggacttataatgctgaacttttagttctcatggaaaatgagagaactctagatttccatgactcaaatgtcaagaacctttatgacaaggtccgactacagcttagggataatgcaaaggagctgggtaatggttgtttcgagttctatcacaaatgtgataatgaatgtatggaaagtgtaagaaatgggacgtatgactacccccagtattcagaagaagcaaggttaaaaagggaagaaataagcggggtgaaattggaatcaataggaacttaccaaatactgtcaatttattcaacagtggcgagttccctagcactggcaatcattgtggctggtctatctttatggatgtgctccaatgggtcgttacaatgcagaatttgcatttaa
>KP765788_A/Guangzhou/39715/2014(H5N6)_HA
atggagaaaatagtgcttcttcttgcagtggttagccttgttaaaagtgatcagatttgcattggttaccatgcaaacaactcgacagagcaggttgacacgataatggaaaaaaacgtcactgttacacatgcccaagacatactggaaaagacacacaacgggaggctctgcgatctgaatggagtgaaacctctgattttaaaggattgtagtgtagctggatggcttcttggaaacccaatgtgcgacgagttcatcagagtgccggaatggtcttacatagtggagagggctaacccagccaatgacctctgttacccagggaacctcaatgactatgaagaactgaaacacctattgagcagaataaatcattttgagaagactctgatcatccccaagagttcttggcccaatcatgaaacatcattaggggtgagcgcagcatgtccataccagggaatgccctcctttttcagaaatgtggtatggcttaccaagaagaacgatacatacccaacaataaagatgagctacaataataccaatagggaagatcttttgatactatgggggattcatcattccaacaatgcagcagagcagacaaatctctataaaaatccaaccacctatgtttccgttgggacagcaacattaaaccagagattggtgccaaaaatagctactagatcccaagtaaacgggcaacgtggaagaatggatttcttctggacaattttaaaaccgaatgatgcaatccacttcgagagtaatggaaattttattgctccagaatatgcatacaaaattgtcaagaaaggggactcaacaattatgaaaagtgaaatggaatatggccactgcaacaccaaatgtcaaactccaataggggcgataaactctagtatgccattccacaata-tacaccctctcactatcggggagtgccccaaatacgtgaaatcaaacaaattagtccttgcgactgggctcagaaatagtcctctaagagaaag---aagaagaaa---aagaggactatttggagctatagcagggtttatagagggaggatggcaaggaatggtagatggttggtatgggtaccaccatagcaatgaacaggggagtgggtacgctgcagacagagaatccacccaaaaggcaatagatggagttaccaataaggtcaactcgataattgacaaaatgaacactcaatttgaggccgttggaagggagtttaataacttagaacggagaatagagaacttaaataagaaaatggaagacggattcctagatgtctggacttataatgctgaacttttagttctcatggaaaatgagagaactctagatttccatgactcaaatgtcaagaacctttatgacaaagtccgactacagcttagggataatgcaaaggagctgggtaatggttgtttcgagttctatcacaaatgtgataatgaatgtatggaaagtgtaagaaatgggacgtatgactacccccagtattcagaagaagcaagattaaaaagggaagaaataagcggagtgaaattggaatcaataggaacttaccaaatactgtcaatttattcaacagtggcgagttccctagcactggcaatcattgtggctggtctatctttatggatgtgctccaatgggtcgttacaatgcagaatttgcatttaa
>gi|699978894|gb|KM873638.1|_Influenza_A_virus_(A/cat/Sichuan/SC18/2014(H5N6))_segment_4_hemagglutinin_(HA)_gene_complete_cds
atggagaaaatagtgcttcttcttgcaatagttagccttgttaaaggtgatcagatttgcattggttaccatgcaaacaactcgacggagcaggttgacacgataatggaaaagaacgtcactgttacacatgcccaagacatactggaaaagacacacaatggaaagctctgcgatttaaatggagtgaagcctctgattttaaaggattgtagtgtagctggatggcttctcggaaacccaatgtgcgacgaattcatcagggtgccggaatggtcttacatagtagaaagggctaacccagccaatgacctctgttacccagggaacctcaatgattatgaagaactgaaacacctattgagcagaataaatcattttgagaaaattctgatcatccccaagagttcttggaccaatcatgaaacatcattaggggtgagcgcagcatgcccataccagggaacgccctcctttttcagaaatgtggtatggcttatcaaaaagaacgatgcataccccacaataaaaataagctacaataataccaatcaggaagatctgttgatactgtggggggttcaccattccaacaatgcagcagagcagacgaacctctataaaaacccaaccacctatatttccgttgggacatcaacattaaaccagagattggtaccaaaaatagctactagatcccaagtgaacggacagcgtggaagaatggatttcttctggacaattctaaaaccgaatgatgcaatccacttcgagagtaatggaaatttcattgctccagaatatgcatacaaaattgtcaagaaaggggactcaacaattatgaaaagtgaaatggaatatggccactgcaacaccaaatgtcaaactccaataggggcgataaactctagtatgccatttcacaata-tacaccctctcaccatcggggaatgccccaaatacgtgaaatcaaacaaattagtccttgcgactgggctcagaaatagtcctctaagagaaaa---gagaagaaa---aagaggactatttggagctatagcagggtttatagagggaggatggcagggaatggtagatggctggtatgggtaccaccatagcaatgagcaggggagtgggtacgctgcagacaaagaatccacccaaaaggctatagatggagttaccaataaggtcaactcgattattgacaaaatgaacactcaatttgaggccgttggaagggaatttaataacttagaaaggagaatagagaatttaaacaagaaaatggaagacggattcctagatgtctggacttataatgctgaacttctagttctcatggaaaatgagagaactctagatttccatgactcaaatgtcaagaacctttacgataaagtccgactacagcttagggacaatgcaaaggaactgggtaatggttgttttgagttctatcacaaatgtgataataaatgtatggaaagtgtaagaaatgggacatatgactacccgcaatattcagaagaagcaagattaaaaagagaagaaataagcggagtgaaattagagtcaataggaacttaccaaatactgtcaatttattcaacagtggcgagttccctagcactggcaatcatagtggctggtttatctttatggatgtgctccaatgggtcgttgcagtgcagaatttgcatttaa
>gi|673249435|gb|KM251466.1|_Influenza_A_virus_(A/duck/Sichuan/NCXJ16/2014(H5N6))_segment_4_hemagglutinin_(HA)_gene_complete_cds_gi|673249437|gb|KM251467.1|_Influenza_A_virus_(A/duck/Sichuan/NCXJ24/20s
atggagaaaatagtgcttcttcttgcaatagttagccttgttaaaggtgatcagatttgcattggttaccatgcaaacaactcgacggagcaggttgacacgataatggaaaagaacgtcactgttacacatgcccaagacatactggaaaagacacacaatggaaagctctgcgatttaaatggagtgaagcctctgattttaaaggattgtagtgtagctggatggcttctcggaaacccaatgtgcgacgaattcatcagggtgccggaatggtcttacatagtagaaagggctaacccagccaatgacctctgttacccagggaacctcaatgattatgaagaactgaaacacctattgagcagaataaatcattttgagaaaattctgatcatccccaagagttcttggaccaatcatgaaacatcattaggggtgagcgcagcatgcccataccagggaacgccctcctttttcagaaatgtggtatggcttatcaaaaagaacgatgcataccccacaataaaaataagctacaataataccaatcaggaagatctgttgatactgtggggggttcaccattccaacaatgcagcagagcagacgaacctctataaaaacccaaccacctatatttccgttgggacatcaacattaaaccagagattggtaccaaaaatagctactagatcccaagtgaacggacagcgtggaagaatggatttcttctggacaattctaaaaccgaatgatgcaatccacttcgagagtaatggaaatttcattgctccagaatatgcatacaaaattgtcaagaaaggggactcaacaattatgaaaagtgaagtggaatatggccactgcaacaccaaatgtcaaactccaataggggcgataaactctagtatgccatttcacaata-tacaccctctcaccatcggggaatgccccaaatacgtgaaatcaaacaaattagtccttgcgactgggctcagaaatagtcctctaagagaaaa---gagaagaaa---aagaggactatttggagctatagcagggtttatagagggaggatggcagggaatggtagatggctggtatgggtaccaccatagcaatgagcaggggagtgggtacgctgcagacaaagaatccacccaaaaggctatagatggagttaccaataaggtcaactcgattattgacaaaatgaacactcaatttgaggccgttggaagggaatttaataacttagaaaggagaatagagaatttaaacaagaaaatggaagatggattcctagatgtctggacttataatgctgaacttctagttctcatggaaaatgagagaactctagatttccatgactcaaatgtcaagaacctttacgataaagtccgactacagcttagggacaatgcaaaggaactgggtaatggttgttttgagttctatcacaaatgtgataatgaatgtatggaaagtgtaagaaatgggacatatgactacccgcaatattcagaagaagcaagattaaaaagagaagaaataagcggagtgaaattagagtcaataggaacttaccaaatactgtcaatttattcaacagtggcgagttccctagcactggcaatcatagtggctggtttatctttatggatgtgctccaatgggtcgttgcagtgcagaatttgcatttaa
>gi|673249429|gb|KM251463.1|_Influenza_A_virus_(A/chicken/Sichuan/NCJPL1/2014(H5N6))_segment_4_hemagglutinin_(HA)_gene_complete_cds
atggagaaaatagtgcttcttcttgcaatagttagccttgttaaaggtgatcagatttgcattggttaccatgcaaacaactcgacggagcaggttgacacgataatggaaaagaacgtcactgttacacatgcccaagacatactggaaaagacacacaatggaaagctctgcgatttaaatggagtgaagcctctgattttaaaggattgtagtgtagctggatggcttctcggaaacccaatgtgcgacgaattcatcagggtgccggaatggtcttacatagtagaaagggctaacccagccaatgacctctgttacccagggaacctcaatgattatgaagaactgaaacacctattgagcagaataaatcattttgagaaaattctgatcatccccaagagttcttggaccaatcatgaaacatcattaggggtgagcgcagcatgcccataccagggaacgccctcctttttcagaaatgtggtatggcttatcaaaaagaacgatgcataccccacaataaaaataagctacaataataccaatcaggaagatctgttgatactgtggggggttcaccattccaacaatgcagcagagcagacgaacctctataaaaacccaaccacctatatttccgttgggacatcaacattaaaccagagattggtaccaaaaatagctactagatcccaagtgaacggacagcgtggaagaatggatttcttctggacaattctaaaaccgaatgatgcaatccacttcgagagtaatggaaatttcattgctccagaatatgcatacaaaattgtcaagaaaggggactcaacaattatgaaaagtgaagtggaatatggccactgcaacaccaaatgtcaaactccaataggggcgataaactctagtatgccatttcacaata-tacaccctctcaccatcggggaatgccccaaatacgtgaaatcaaacaaattagtccttgcgactgggctcagaaatagtcctctaagagaaaa---gagaagaaa---aagaggactatttggagctatagcagggtttatagagggaggatggcagggaatggtagatggctggtatgggtaccaccatagcaatgagcaggggagtgggtacgctgcagacaaagaatccacccaaaaggctatagatggagttaccaataaggtcaactcgattattgacaaaatgaacactcaatttgaggccgttggaagggaatttaataacttagaaaggagaatagagaatttaaacaagaaaatggaagacggattcctagatgtctggacttataatgctgaacttctagttctcatggaaaatgagagaactctagatttccatgactcaaatgtcaagaacctttacgataaagtccgactacagcttagggacaatgcaaaggaactgggtaatggttgttttgagttctaccacaaatgtgataatgaatgtatggaaagtgtaagaaatgggacatatgactacccgcaatattcagaagaagcaagattaaaaagagaagaaataagcggagtgaaattagagtcaataggaacttaccaaatactgtcaatttattcaacagtggcgagttccctagcactggcaatcatagtggctggtttatctttatggatgtgctccaatgggtcgttgcagtgcagaatttgcatttaa
>gi|745632684|gb|KP286538.1|_Influenza_A_virus_(A/chicken/Shenzhen/712/2013(mixed))_clone_b_segment_4_hemagglutinin_(HA)_gene_complete_cds
atggagaaaatagtgcttcttcttgcaatagttagccttgttaaaggtgatcagatttgcattggttaccatgcaaacaactcgacggagcaggttgacacgataatggaaaagaacgtcactgttacacatgcccaagacatactggaaaagacacacaatggaaagctctgcgatttaaatggagtgaagcctctgattttaaaggattgtagtgtagctggatggcttctcggaaacccaatgtgcgacgaattcatcagggtgccggaatggtcttacatagtagaaagggctaacccagccaatgacctctgttacccagggaacctcaatgattatgaagaactgaaacacctattgagcagaataaatcattttgagaaaattctgatcatccccaagagttcttggaccaatcatgaaacatcattaggggtgagcgcagcatgcccataccagggaacgccctcctttttcagaaatgtggtatggcttatcaaaaagaacgatgcatacccaacaataaaaataagctacaataataccaatcaggaagatctgttgatactgtgggggattcaccattccaacaatgcagcagagcagacgaacctctataaaaacccaaccacctatatttccgttgggacatcaacattaaaccagagattggtaccaaaaatagctactagatcccaagtgaatggacagcgtggaagaatggatttcttctggacaattctaaaaccgaatgatgcaatccacttcgagagtaatggaaatttcattgctccagaatatgcatacaaaattgtcaagaaaggggactcaacaattatgaaaagtgaagtggaatatggccactgcaacaccaaatgtcaaactccaataggggcgataaactctagtatgccatttcacaata-tacaccctctcaccatcggggaatgccccaaatacgtgaaatcaaacaaattagtccttgcgactgggctcagaaatagtcctctaagagaaaa---gagaagaaa---aagaggactatttggagctatagcagggtttatagagggaggatggcagggaatggtagatggctggtatgggtaccaccatagcaatgagcaggggagtgggtacgctgcagacaaagaatccacccaaaaggctatagatggagttaccaataaggtcaactcgattattgacaaaatgaacactcaatttgaggccgttggaagggaatttaataacttagaaaggagaatagagaatttaaacaagaaaatggaagacggattcctagatgtctggacttataatgctgaacttctagttctcatggaaaatgagagaactctagatttccatgactcaaatgtcaagaacctttacgataaagtccgactacagcttagggacaatgcaaaggagctgggtaatggttgttttgagttctatcacaaatgtgataatgaatgtatggaaagtgtaagaaatgggacatatgactacccgcaatattcagaagaagcaagattaaaaagagaagaaataagcggagtgaaattagagtcaataggaacttaccaaatactgtcaatttattcaacagtggcgagttccctagcactggcaatcatagtggctggtttatctttatggatgtgctccaatgggtcgttgcagtgcagaatttgcatttaa
>gi|745628939|gb|KP285037.1|_Influenza_A_virus_(A/duck/Jiangxi/10160/2014(H5N6))_segment_4_hemagglutinin_(HA)_gene_complete_cds_gi|745628959|gb|KP285045.1|_Influenza_A_virus_(A/environment/Jiangxi/101s
atggagaaaatagtgcttcttcttgcaatagttagccttgttaaaggtgatcagatttgcattggttaccatgcaaacaactcgacggagcaggttgacacgataatggaaaagaacgtcactgttacacatgcccaagacatactggaaaagacacacaatggaaagctctgcgatttaaatggagtgaagcctctgattttaaaggattgtagtgtagctggatggcttctcggaaacccaatgtgcgacgaattcatcagggtgccggaatggtcttacatagtagaaagggctaacccagccaatgacctctgttacccagggaacctcaatgattatgaagaactgaaacacctattgagcagaataaatcattttgagaaaattctgatcatccccaagagttcttggaccaatcatgaaacatcattaggggtgagcgcagcatgcccataccagggaacgccctcctttttcagaaatgtggtatggcttatcaaaaagaacgatgcataccccacaataaaaataagctacaataataccaatcaggaagatctgttgatactgtgggggattcaccattccaacaatgcagcagagcagacgaacctctataaaaacccaaccacctatatttccgttgggacatcaacattaaaccagagattggtaccaaaaatagctactagatcccaagtgaatggacagcgtggaagaatggatttcttctggacaattctaaaaccgaatgatgcaatccacttcgagagtaatggaaatttcattgctccagaatatgcatacaaaattgtcaagaaaggggactcaacaattatgaaaagtgaagtggaatatggccactgcaacaccaaatgtcaaactccaataggggcgataaactctagtatgccatttcacaata-tacaccctctcaccatcggggaatgccccaaatacgtgaaatcaaacaaattagtccttgcgactgggctcagaaatagtcctctaaaagaaaa---gagaagaaa---aagaggactatttggagctatagcagggtttatagagggaggatggcagggaatggtagatggctggtatgggtaccaccatagcaatgagcaggggagtgggtacgctgcagacaaagaatccacccaaaaggctatagatggagttaccaataaggtcaactcgattattgacaaaatgaacactcaatttgaggccgttggaagggaatttaataacttagaaaggagaatagagaatttaaacaagaaaatggaagacggattcctagatgtctggacttataatgctgaacttctagttctcatggaaaatgagagaactctagatttccatgactcaaatgtcaagaacctttacgataaagtccgactacagcttagggacaatgcaaaggagctgggtaatggttgttttgagttctatcacaaatgtgataatgaatgtatggaaagtgtaagaaatgggacatatgactacccgcaatattcagaagaagcaagattaaaaagagaagaaataagcggagtgaaattagagtcaataggaacttaccaaatactgtcaatttattcaacagtggcgagttccctagcactggcaatcatagtggctggtttatctttatggatgtgctccaatgggtcgttgcagtgcagaatttgcatttaa
>gi|745632851|gb|KP286607.1|_Influenza_A_virus_(A/black_chicken/Jiangxi/10131/2014(mixed))_clone_a_segment_4_hemagglutinin_(HA)_gene_complete_cds
atggagaaaatagtgcttcttcttgcaatagttagccttgttaaaggtgatcagatttgcattggttaccatgcaaacaactcgacggagcaggttgacacgataatggaaaagaacgtcactgttacacatgcccaagacatactggaaaagacacacaatggaaagctctgcgatttaaatggagtgaagcctctgattttaaaggattgtagtgtagctggatggcttctcggaaacccaatgtgcgacgaattcatcagggtgccggaatggtcttacatagtagaaagggctaacccagccaatgacctctgttacccagggaacctcaatgattatgaagaactgaaacacctattgagcagaataaatcattttgagaaaattctgatcatccccaagagttcttggaccaatcatgaaacatcattaggggtgagcgcagcatgcccataccagggaacgccctcctttttcagaaatgtggtatggcttatcaaaaagaatgatgcataccccacaataaaaataagctacaataataccaatcaggaagatctgttgatactgtgggggattcaccattccaacaatgcagcagagcagacgaacctctataaaaacccaaccacctatatttccgttgggacatcaacattaaaccagagattggtaccaaaaatagctactagatcccaagtgaatggacagcgtggaagaatggatttcttctggacaattctaaaaccgaatgatgcaatccacttcgagagtaatggaaatttcattgctccagaatatgcatacaaaattgtcaagaaaggggactcaacaattatgaaaagtgaagtggaatatggccactgcaacaccaaatgtcaaactccaataggggcgataaactctagtatgccatttcacaata-tacaccctctcaccatcggggaatgccccaaatacgtgaaatcaaacaaattagtccttgcgactgggctcagaaatagtcctctaaaagaaaa---gagaagaaa---aagaggactatttggagctatagcagggtttatagagggaggatggcagggaatggtagatggctggtatgggtaccaccatagcaatgagcaggggagtgggtacgctgcagacaaagaatccacccaaaaggctatagatggagttaccaataaggtcaactcgattattgacaaaatgaacactcaatttgaggccgttggaagggaatttaataacttagaaaggagaatagagaatttaaacaagaaaatggaagacggattcctagatgtctggacttataatgctgaacttctagttctcatggaaaatgagagaactctagatttccatgactcaaatgtcaagaacctttacgataaagtccgactacagcttagggacaatgcaaaggagctgggtaatggttgttttgagttctatcacaaatgtgataatgaatgtatggaaagtgtaagaaatgggacatatgactacccgcaatattcagaagaagcaagattaaaaagagaagaaataagcggagtgaaattagagtcaataggaacttaccaaatactgtcaatttattcaacagtggcgagttccctagcactggcaatcatagtggctggtttatctttatggatgtgctccaatgggtcgttgcagtgcagaatttgcatttaa
>gi|745632472|gb|KP286453.1|_Influenza_A_virus_(A/black_chicken/Jiangxi/10129/2014(H5N6))_segment_4_hemagglutinin_(HA)_gene_complete_cds_gi|745632881|gb|KP286619.1|_Influenza_A_virus_(A/black_chicken/s
atggagaaaatagtgcttcttcttgcaatagttagccttgttaaaggtgatcagatttgcattggttaccatgcaaacaactcgacggagcaggttgacacgataatggaaaagaacgtcactgttacacatgcccaagacatactggaaaagacacacaatggaaagctctgcgatttaaatggagtgaagcctctgattttaaaggattgtagtgtagctggatggcttctcggaaacccaatgtgcgacgaattcatcagggtgccggaatggtcttacatagtagaaagggctaacccagccaatgacctctgttacccagggaacctcaatgattatgaagaactgaaacacctattgagcagaataaatcattttgagaaaattctgatcatccccaagagttattggaccaatcatgaaacatcattaggggtgagcgcagcatgcccataccagggaacgccctcctttttcagaaatgtggtatggcttatcaaaaagaacgatgcataccccacaataaaaataagctacaataataccaatcaggaagatctgttgatactgtgggggattcaccattccaacaatgcagcagagcagacgaacctctataaaaacccaaccacctatatttccgttgggacatcaacattaaaccagagattggtaccaaaaatagctactagatcccaagtgaatggacagcgtggaagaatggatttcttctggacaattctaaaaccgaatgatgcaatccacttcgagagtaatggaaatttcattgctccagaatatgcatacaaaattgtcaagaaaggggactcaacaattatgaaaagtgaagtggaatatggccactgcaacaccaaatgtcaaactccaataggggcgataaactctagtatgccatttcacaata-tacaccctctcaccatcggggaatgccccaaatacgtgaaatcaaacaaattagtccttgcgactgggctcagaaatagtcctctaaaagaaaa---gagaagaaa---aagaggactatttggagctatagcagggtttatagagggaggatggcagggaatggtagatggctggtatgggtaccaccatagcaatgagcaggggagtgggtacgctgcagacaaagaatccacccaaaaggctatagatggagttaccaataaggtcaactcgattattgacaaaatgaacactcaatttgaggccgttggaagggaatttaataacttagaaaggagaatagagaatttaaacaagaaaatggaagacggattcctagatgtctggacttataatgctgaacttctagttctcatggaaaatgagagaactctagatttccatgactcaaatgtcaagaacctttacgataaagtccgactacagcttagggacaatgcaaaggagctgggtaatggttgttttgagttctatcacaaatgtgataatgaatgtatggaaagtgtaagaaatgggacatatgactacccgcaatattcagaagaagcaagattaaaaagagaagaaataagcggagtgaaattagagtcaataggaacttaccaaatactgtcaatttattcaacagtggcgagttccctagcactggcaatcatagtggctggtttatctttatggatgtgctccaatgggtcgttgcagtgcagaatttgcatttaa
>gi|745628805|gb|KP284981.1|_Influenza_A_virus_(A/chicken/Shenzhen/1845/2013(H5N6))_segment_4_hemagglutinin_(HA)_gene_complete_cds
atggagaaaatagtgcttcttcttgcaatagttagccttgttaaaggtgatcagatttgcattggttaccatgcaaacaactcgacggagcaggttgacacgataatggaaaagaacgtcactgttacacatgcccaagacatactggaaaagacacacaatggaaagctctgcgatttaaatggagtgaagcctctgattttaaaggattgtagtgtagctggatggcttctcggaaacccaatgtgcgacgaattcatcagggtgccggaatggtcttacatagtagaaagggctaacccagccaatgacctctgttacccagggaacctcaatgattatgaagaactgaaacacctattgagcagaataaatcattttgagaaaattctgatcatccccaagagttcttggaccaatcatgaaacatcattaggggtgagcgcagcatgcccataccagggaacgccctcctttttcagaaatgtggtatggcttatcaaaaagaacgatgcataccccacaataaaaataagctacaataataccaatcaggaagatctgttgatactgtgggggattcaccattccaacaatgcagcagagcagacgaacctctataaaaacccaaccacctatatttccgttgggacatcaacattaaaccagagattggtaccaaaaatagctactagatcccaagtgaatggacagcgtggaagaatggatttcttctggacaattctaaaaccgaatgatgcaatccacttcgagagtaatggaaatttcattgctccagaatatgcatacaaaattgtcaagaaaggggactcaacaattatgaaaagtgaagtggaatatggccactgcaacaccaaatgtcaaactccaataggggcgataaactctagtatgccatttcacaata-tacaccctctcaccatcggggaatgccccaaatacgtgaaatcaaacaaattagtccttgcgactgggctcagaaatagtcctctaagagaaaa---gagaaggaa---aagaggactatttggagctatagcagggtttatagagggaggatggcagggaatggtagatggctggtatgggtaccaccatagcaatgagcaggggagtgggtacgctgcagacaaagaatccacccaaaaggctatagatggagttaccaataaggtcaactcgattattgacaaaatgaacactcaatttgaggccattggaagggaatttaataacttagaaaggagaatagagaatttaaacaagaaaatggaagacggattcctagatgtctggacttataatgctgaacttctagttctcatggaaaatgagagaactctagatttccatgactcaaatgtcaagaacctttacgataaagtccgactacagcttagggacaatgcaaaggagctgggtaatggttgttttgagttctatcacaaatgtgataatgaatgtatggaaagtgtaagaaatgggacatatgactacccgcaatattcagaagaagcaagattaaaaagagaagaaataagcggagtgaaattagagtcaataggaacttaccaaatactgtcaatttattcaacagtggcgagttccctagcactggcaatcatagtggctggtttatctttatggatgtgctccaatgggtcgttgcagtgcagaatttgcatttaa
>gi|673249433|gb|KM251465.1|_Influenza_A_virus_(A/duck/Sichuan/NCXJ15/2014(H5N6))_segment_4_hemagglutinin_(HA)_gene_complete_cds
atggagaaaatagtgcttcttcttgcaatagttagccttgttaaaggtgatcagatttgcattggttaccatgcaaacaactcgacggagcaggttgacacgataatggaaaagaacgtcactgttacacatgcccaagacatactggaaaagacacacaatggaaagctctgcgatttaaatggagtgaagcctctgattttaaaggattgtagtgtagctggatggcttctcggaaacccaatgtgcgacgaattcatcagggtgccggaatggtcttacatagtagaaaaggctaacccagccaatgacctctgttacccagggaacctcaatgattatgaagaactgaaacacctattgagcagaataaatcattttgagaaaattctgatcatccccaagagttcttggaccaatcatgaaacatcattaggggtgagcgcagcatgcccataccagggaacgccctcctttttcagaaatgtggtatggcttatcaaaaagaacgatgcataccccacaataaaaataagctacaataataccaatcaggaagatctgttgatactgtggggggttcaccattccaacaatgcagcagagcagacgaacctctataaaaacccaaccacctatatttccgttgggacatcaacattaaaccagagattggtaccaaaaatagctactagatcccaagtgaacggacagcgtggaagaatggatttcttctggacaattctaaagccgaatgatgcaatccacttcgagagcaatggaaatttcattgctccagaatatgcatacaaaattgtcaagaaaggggactcaacaattatgaaaagtgaagtggaatatggccactgcaacaccaaatgtcaaactccaataggggcgataaactctagtatgccatttcacaata-tacaccctctcaccatcggggaatgccccaaatacgtgaaatcaaacaaattagtccttgcgactgggctcagaaatagtcctctaagagaaaa---gagaagaaa---aagaggactatttggagctatagcagggtttatagagggaggatggcagggaatggtagatggctggtatgggtatcaccatagcaatgagcaggggagtgggtacgctgcagacaaagaatccacccaaaaggctatagatggagttaccaataaggtcaactcgattattgacaaaatgaacactcaatttgaggccgttggaagggaatttaataacttagaaaggagaatagagaatttaaacaagaaaatggaagacggattcctagatgtctggacttataatgctgaacttctagttctcatggaaaatgagagaactctagatttccatgactcaaatgtcaagaacctttacgataaagtccgactacagcttagggacaatgcaaaggaactgggtaatggttgttttgagttctatcacaaatgtgataatgaatgtatggaaagtgtaagaaatgggacatatgactacccgcaatattcagaagaagcaagattaaaaagagaagaaataagcggagtgaaattagagtcagtaggaacttaccaaatactgtcaatttattcaacagtggcgagttccctagcactggcaatcatagtggctggtttatctttatggatgtgctccaatgggtcgttgcagtgcagaatttgcatttaa
>gi|673249431|gb|KM251464.1|_Influenza_A_virus_(A/duck/Sichuan/NCJPL7/2014(H5N6))_segment_4_hemagglutinin_(HA)_gene_complete_cds
atggagaaaatagtgcttcttcttgcaatagtcagccttgttaaaagtgatcagatttgcattggttaccatgcaaacaactcgacggagcaggttgacacgataatggaaaagaacgtcactgttacacatgcccaagacatactggaaaagacacacaatggaaagctctgcgatttaaatggagtgaagcctctgattttaaaggattgtagtgtagctggatggcttctcggaaacccaatgtgcgacgaattcatcagggtgccggaatggtcttacatagtagaaagggctaacccagccaatgacctctgttacccagggaacctcaatgattatgaagaactgaaacacctattgagcagaataaatcattttgagaaaattctgatcatccccaagagttcttggaccaatcatgaaacatcattaggggtgagcgcagcatgcccataccagggaacgccctcctttttcagaaatgtggtatggcttatcaaaaagaacgatgcataccccacaataaaaataagctacaataataccaatcaggaagatctgttgatactgtggggggttcaccattccaacaatgcagcagagcagacgaacctctataaaaacccaaccacctatatttccgttgggacatcaacattaaaccagagattggtaccaaaaatagctactagatcccaagtgaacggacagcgtggaagaatggatttcttctggacaattctaaaaccgaatgatgcaatccacttcgagagtaatggaaatttcattgctccagaatatgcatacaaaattgtcaagaaaggggactcaacaattatgaaaagtgaagtggaatatggccactgcaacaccaaatgtcaaactccaataggggcgataaactctagtatgccatttcacaata-tacaccctctcaccatcggggaatgccccaaatacgtgaaatcaaacaaattagtccttgcgactgggctcagaaatagtcctctaagagaaaa---gagaagaaa---aagaggactatttggagctatagcagggtttatagagggaggatggcagggaatggtagatggctggtatgggtaccaccatagcaatgagcaggggagtgggtacgctgcagacaaagaatccacccaaaaggctatagatggagttaccaataaggtcaactcgattattgacaaaatgaacactcaatttgaggccgttggaagggaatttaataacttagaaaggagaatagagaatttaaacaagaaaatggaagacggattcctagatgtctggacttataatgctgaacttctagttctcatggaaaatgagagaactctagatttccatgactcaaatgtcaagaacctttacgataaagtccgactacagcttagggacaatgcaaaggaactgggtaatggttgttttgagttctaccacaaatgtgataatgaatgtatggaaagtgtaagaaatgggacatatgactacccgcaatattcagaagaagcaagattaaaaagagaagaaataagcggagtgaaattagagtcaataggaacttaccaaatactgtcaatttattcaacagtggcgagttccctagcactggcaatcatagtggctggtttatctttatggatgtgctccaatgggtcgttacaatgcagaatttgcatttaa
>gi|658158475|gb|KJ938658.1|_Influenza_A_virus_(A/environment/Zhenjiang/C13/2013(H5N6))_segment_4_hemagglutinin_(HA)_gene_complete_cds
atggagaaaatagtgcttcttcttgcaatagttagccttgttaaaggtgatcagatttgcattggttaccatgcaaacaactcgacggagcaggttgacacgataatggaaaagaacgtcactgttacacatgcccaagacatactggaaaagacacacaatggaaagctctgcgatttaaatggagtgaagcctctgattttaaaggattgtagtgtagctggatggcttctcggaaacccaatgtgcgacgaattcatcagggtgccggaatggtcttacatagtagaaagggctaacccagccaatgacctctgttacccagggaacctcaatgattatgaagaactgaaacacctattgagcagaataaatcattttgagaaaattctgatcatccccaagagttcttggaccaatcatgaaacatcattaggggtgagcgcagcatgcccataccagggaacgccctcctttttcagaaatgtggtatggcttatcaaaaagaacgatgcataccccacaataaaaataagctacaataataccaatcaggaagatctgttgatactgtgggggattcaccattccaacaatgcagcagagcagacgaacctctataaaaacccaaccacctatatttccgttgggacatcaacattaaaccagagattggtaccaaaaatagctactagatcccaagtgaatggacagcgtggaagaatggatttcttctggacaattctaaaaccgaatgatgcaatccatttcgagagtaatggaaatttcattgctccagaatatgcatacaaaattgtcaagaaaggggactcaacaattatgaaaagtgaagtggaatatggccactgcaacaccaaatgtcaaactccaataggggcgataaactctagtatgccatttcacaata-tacaccctctcaccatcggggaatgccccaaatacgtgaaatcaaacaaattagtccttgcgactgggctcagaaatagtcctctaagagaaaa---gagaagaaa---aagaggactatttggagctatagcagggtttatagagggaggatggcagggaatggtagatggctggtatgggtaccaccatagcaatgagcaggggagtgggtacgctgcagacaaagaatccacccaaaaggctatagatggagttaccaataaggtcaactcgattattgacaaaatgaacactcaatttgaggccgttggaagggaatttaataacttagaaaggagaatagagaatttaaacaagaaaatggaagacggattcctagatgtctggacttataatgctgaacttctagttctcatggaaaatgagagaactctagatttccatgactcaaatgtcaagaacctttacgataaagtccgactacagcttagggacaatgcaaaggagctgggtaatggttgttttgagttttatcacaaatgtgataatgaatgtatggaaagtgtaagaaatgggacatatgactacccgcaatattcagaagaagcaagattaaaaagagaagaaataagcggagtgaaattagagtcaataggaacttaccaaatactgtcaatttattcaacagtggcgagttccctagcactggcaatcatagtggctggtttatctttatggatgtgctccaatgggtcgttgcagtgcagaatttgcatttaa
>gi|745632824|gb|KP286596.1|_Influenza_A_virus_(A/chicken/Jiangxi/10122/2014(mixed))_clone_a_segment_4_hemagglutinin_(HA)_gene_complete_cds
atggagaaaatagtgcytcttcttgcaatagttagccttgttaaaggtgatcagatttgcattggttaccatgcaaacaactcgacggagcaggttgacacgataatggaaaagaacgtcactgttacacatgcccaagacatactggaaaagacacacaatggaaagctctgcgatttaaatggagtgaagcctctgattttaaaggattgtagtgtagctggatggcttctcggaaacccaatgtgcgacgaattcatcagggtgccggaatggtcttacatagtagaaagggctaacccagccaatgacctctgttacccagggaacctcaatgattatgaagaactgaaacacctattgagcagaataaatcattttgagaaaattctgatcatccccaagagttattggaccaatcatgaaacatcattaggggtgagcgcagcatgcccataccagggaacgccctcctttttcagaaatgtggtatggcttatcaaaaagaacgatgcataccccacaataaaaataagctacaataataccaatcaggaagatctgttgatactgtgggggattcaccattccaacaatgcagcagagcagacgaacctctataaaaacccaaccacctatatttccgttgggacatcaacattaaaccagagattggtaccaaaaatagctactagatcccaagtgaatggacagcgtggaagaatggatttcttctggacaattctaaaaccgaatgatgcaatccacttcgagagtaatggaaatttcattgctccagaatatgcatacaaaattgtcaagaaaggggactcaacaattatgaaaagtgaagtggaatatggccactgcaacaccaaatgtcaaactccaataggggcgataaactctagtatgccatttcacaata-tacaccctctcaccatcggggaatgccccaaatacgtgaaatcaaacaaattagtccttgcgactgggctcagaaatagtcctctaaaagaaaa---gagaagaaa---aagaggactatttggagctatagcagggtttatagagggaggatggcagggaatggtagatggctggtatgggtaccaccatagcaatgagcaggggagtgggtacgctgcagacaaagaatccacccaaaaggctatagatggagttaccaataaggtcaactcgattattgacaaaatgaacactcaatttgaggccgttggaagggaatttaataacttagaaaggagaatagagaatttaaacaagaaaatggaagacggattcctagatgtctggacttataatgctgaacttctagttctcatggaaaatgagagaactctagatttccatgactcaaatgtcaagaacctttacgataaagtccgactacagcttagggacaatgcaaaggagctgggtaatggttgttttgagttctatcacaaatgtgataatgaatgtatggaaagtgtaagaaatgggacatatgactacccgcaatattcagaagaagcaagattaaaaagagaagaaataagcggagtgaaattagagtcaataggaacttaccaaatactgtcaatttattcaacagtggcgagttccctagcactggcaatcatagtggctggtttatctttatggatgtgctccaatgggtcgttgcagtgcagaatttgcatttaa
>gi|645170333|gb|KJ807779.1|_Influenza_A_virus_(A/chicken/Zhejiang/6C2/2013(H5N6))_segment_4_hemagglutinin_(HA)_gene_complete_cds_gi|645170356|gb|KJ807780.1|_Influenza_A_virus_(A/duck/Zhejiang/6D2/201s
atggagaaaatagtgcttcttcttgcaatagttagccttgttaaaggtgatcagatttgcattggttaccatgcaaacaactcgacggagcaggttgacacgataatggaaaagaacgtcactgttacacatgcccaagacatactggaaaagacacacaatggaaagctctgcgatttaaatggagtgaagcctctgattttaaaggattgtagtgtagctggatggcttctcggaaacccaatgtgcgacgaattcatcagggtgccggaatggtcttacatagtagaaagggctaacccagccaatgacctctgttacccagggaacctcaatgattatgaagaactgaaacacctattgagcagaataaatcattttgagaaaattctgatcatccccaagagttcttggaccaatcatgaaacatcattaggggtgagcgcagcatgcccataccagggaacgccctcctttttcagaaatgtggtatggcttatcaaaaagaacgatgcataccccacaataaaaataagctacaataataccaatcaggaagatctgttgatactgtgggggattcaccattccaacaatgcagcagaacagacgaacctctataaaaacccaaccacctatatttccgttgggacatcaacattaaaccagagattggtaccaaaaatagctactagatcccaagtgaatggacagcgtggaagaatggatttcttctggacaattctaaaaccgaatgatgcaatccacttcgagagtaatggaaatttcattgctccagaatatgcatacaaaattgtcaagaaaggggactcaacaattatgaaaagtgaagtggaatatggccactgcaacaccaaatgtcaaactccaataggggcgataaactctagtatgccatttcacaata-tacaccctctcaccatcggggaatgccccaaatacgtgaaatcaaacaaattagtccttgcgactgggctcagaaatagtcctctaagagaaaa---gagaagaaa---aagaggactatttggagctatagcagggtttatagagggaggatggcagggaatggtagatggctggtatgggtaccaccatagcaatgagcaggggagtgggtacgctgcagacaaagaatccacccaaaaggctatagatggagttaccaataaggtcaactcgattattgacaaaatgaacactcaatttgaggccgttggaagggaatttaataacttagaaaggagaatagagaatttaaacaagaaaatggaagacggattcctagatgtctggacttacaatgctgaacttttagttctcatggaaaatgagagaactctagatttccatgactcaaatgtcaagaacctttacgataaagtccgactacagcttagggacaatgcaaaggagctgggtaatggttgttttgagttctatcacaaatgtgataatgaatgtatggaaagtgtaagaaatgggacatatgactacccgcaatattcagaagaagcaagattaaaaagagaagaaataagcggagtgaaattagagtcaataggaacttaccaaatactgtcaatttattcaacagtggcgagttccctagcactggcaatcatagtggctggtttatctttatggatgtgctccaatgggtcgttgcagtgcagaatttgcatttaa
>gi|673249439|gb|KM251468.1|_Influenza_A_virus_(A/environment/Sichuan/NCLL1/2014(H5N6))_segment_4_hemagglutinin_(HA)_gene_complete_cds
atggagaaaatagtgcttcttcttgcaatagtcagccttgttaaaagtgatcagatttgcattggttaccatgcaaacaactcgacggagcaggttgacacgataatggaaaagaacgtcactgttacacatgcccaagacatactggaaaagacacacaatggaaagctctgcgatttaaatggagtgaagcctctgattttaaaggattgtagtgtagctggatggcttctcggaaacccaatgtgcgacgaattcatcagggtgccggaatggtcttacatagtagaaagggctaacccagccaatgacctctgttacccagggaacctcaatgattatgaagaactgaaacacctattgagcagaataaatcattttgagaaaattctgatcatccccaagagttcttggaccaatcatgaaacatcattaggggtgagcgcagcatgcccataccagggaacgccctcctttttcagaaatgtggtatggcttatcaaaaagaacgatgcataccccacaataaaaataagctacaataataccaatcaggaagatctgttaatactgtggggggttcaccattccaacaatgcagcagagcagacgaacctctataaaaacccaaccacctatatttccgttgggacatcaacattaaaccagagattggtaccaaaaatagctactagatcccaagtgaacggacagcgtggaagaatggatttcttctggacaattctaaaaccgaatgatgcaatccacttcgagagtaatggaaatttcattgctccagaatatgcatacaaaattgtcaagaaaggggactcaacaattatgaaaagtgaagtggaatatggccactgcaacaccaaatgtcaaactccaataggggcgataaactctagtatgccatttcacaata-tacaccctctcaccatcggggaatgccccaaatacgtgaaatcaaacaaattagtccttgcgactgggctcagaaatagtcctctaagagaaaa---gagaagaaa---aagaggactatttggagctatagcagggtttatagagggaggatggcagggaatggtagatggctggtatgggtaccaccatagcaatgagcaggggagtgggtacgctgcagacaaagaatccacccaaaaggctatagatggagttaccaataaggtcaactcgattattgacaaaatgaacactcaatttgaggccgttggaagggaatttaataacttagaaaggagaatagagaatttaaacaagaaaatggaagacggattcctagatgtctggacttataatgctgaacttctagttctcatggaaaatgagagaactctagatttccatgactcaaatgtcaagaacctttacgataaagtccgactacagcttagggacaatgcaaaggaactgggtaatggttgttttgagttctatcacaaatgtgataatgaatgtatggaaagtgtaagaaatgggacatatgactacccgcaatattcagaagaagcaagattaaaaagagaagaaataagcggagtgaaattagagtcaataggaacttaccaaatactgtcaatttattcaacagtggcgagttccctagcactggcaatcatagtggctggtctatctttatggatgtgctccaatgggtcgttacaatgcagaatttgcatttaa
>gi|766553607|gb|KP732641.1|_Influenza_A_virus_(A/duck/Eastern_China/S0711/2014(H5N6))_segment_4_hemagglutinin_(HA)_gene_complete_cds
atggagaaaatagtgcttcttcttgcaatagtcagccttgttaaaggtgatcagatttgcattggttaccatgcaaacaactcgacggagcaggttgacacgataatggaaaagaacgtcactgttacacatgcccaagacatactggaaaagacacacaatggaaagctctgcgatttaaatggagtgaagcctctgattttaaaggattgtagtgtagctggatggcttctcggaaacccaatgtgcgacgaattcatcagggtgccggaatggtcttacatagtagaaagggctaacccagccaatgacctctgttacccagggaacctcaatgattatgaagaactgaaacacctattgagcagaataaatcattttgagaaaattctgatcatccccaagagttcttggaccaatcatgaaacatcattaggggtgagcgcagcatgcccataccagggaacgccctcctttttcagaaatgtggtatggcttatcaaaaagaacgatgcataccccacaataaaaataagctacaataataccaatcaggaagatctgttgatactgtgggggattcaccattccaacaatgcagcagagcagacgaacctctataaaaacccaaccacctatatttccgttgggacatcaacattaaaccagagattggtaccaaaaatagctactagatcccaagtgaatggacagcgtggaagaatggatttcttctggacaattctaaaaccgaatgatgcaatccatttcgagagtaatggaaatttcattgctccagaatatgcatacaaaattgtcaagaaaggggactcaacaattatgaaaagtgaagtggaatatggccactgcaacaccaaatgtcaaaccccaataggggcgataaattctagtatgccatttcacaata-tacaccctctcaccatcggggaatgccccaaatacgtgaaatcaaacaaattagtccttgcgactgggctcagaaatagtcctctaagagaaaa---gagaagaaa---aagaggactatttggagctatagcagggtttatagagggaggatggcagggaatggtagatggctggtatgggtaccaccatagcaatgagcaggggagtgggtacgctgcagacaaagaatccacccaaaaggctatagatggagttaccaataaggtcaactcgattattgacaaaatgaacactcaatttgaggccgttggaagggaatttaataacttagaaaggagaatagagaatttaaacaagaaaatggaagacggattcctagatgtctggacttataatgctgaacttctagttctcatggaaaatgagagaactctagatttccatgactcaaatgtcaagaacctttacgataaagtccgactacagcttagggacaatgcaaaggagctgggtaatggttgttttgagttctatcacaaatgtgataatgaatgtatggaaagtgtaagaaatgggacatatgactacccgcaatattcagaagaagcaagattaaaaagagaagaaataagcggagtgaaattagagtcaataggaacttaccaaatactgtcaatttattcaacagtggcgagttccttagcactggcaatcatagtggctggtttatctttatggatgtgctccaatgggtcgttgcagtgcagaatttgcatttaa
>gi|699978912|gb|KM873646.1|_Influenza_A_virus_(A/swan_goose/Jilin/JL01/2014(H5N6))_segment_4_hemagglutinin_(HA)_gene_complete_cds
atggagaaaatagtgcttcttcttgcaatagtcagccttgttaaaagtgatcagatttgcattggttaccatgcaaacaactcgacggagcaggttgacacgataatggaaaagaacgtcactgttacacatgcccaagacatactggaaaagacacacaatgggaagctctgcgatttaaatggagtgaagcctctaattttaaaggattgtagtgtagctggatggcttctcggaaacccaatgtgcgacgaattcatcagggtgccggaatggtcttacatagtagaaagggctaacccagccaatgacctctgttacccagggaacctcaatgattatgaagaactgaaacacctattgagcagaataaatcattttgagaaaattctgatcatccccaagagttcttggaccaatcatgaaacatcattaggggtgagcgcagcatgcccataccagggaacgccctcctttttcagaaatgtggtatggcttatcaaaaagaacgatgcataccccacaataaaaataagctacaataataccaatcaggaagatctgttgatactgtgggggattcaccattccaacaatgcagcagagcagacgaacctctataaaaacccaaccacctacatttccgttgggacatcaacattaaaccagagattggtaccaaaaatagctactagatcccaagtgaatggacagcgtggaagaatggatttcttctggacaattctaaaaccgaatgatgcaatccatttcgagagtaatggaaatttcattgctccagaatatgcatacaaaattgtcaagaaaggggactcaacaattatgaaaagtgaagtggaatatggccactgcaacaccaaatgtcaaactccaataggggcgataaactctagtatgccatttcacaata-tacaccctctcaccatcggggaatgccccaaatacgtgaaatcaaacaaattagtccttgcgactgggctcagaaatagtcctctaagagaaaa---gagaagaaa---aagaggactatttggagctatagcagggtttatagagggaggatggcagggaatggtagatggctggtatgggtaccaccatagcaatgagcaggggagtgggtacgctgcagacaaagaatccacccaaaaggctatagatggagttaccaataaggtcaactcgattattgacaaaatgaacactcaatttgaggccgttggaagggaatttaataacttagaaaggagaatagagaatttaaacaagaaaatggaagacggattcctagatgtctggacttataatgctgaacttctagttctcatggaaaatgagagaactctagatttccatgactcaaatgtcaagaacctttacgataaagtccgactacagcttagggacaatgcaaaggagctgggtaatggttgttttgagttctatcacaaatgtgataatgaatgtatggaaagtgtaagaaatgggacatatgactacccgcaatattcagaagaagcaagattaaaaagagaagaaataagcggagtgaaattagagtcaataggaacttaccaaatactgtcaatttattcaacagtggcgagttccctagcactggcaatcatagtggctggtttatctttatggatgtgctccaatgggtcgttgcagtgcagaatttgcatttaa
>gi|745632391|gb|KP286421.1|_Influenza_A_virus_(A/duck/Jiangxi/13469/2014(H5N6))_segment_4_hemagglutinin_(HA)_gene_complete_cds_gi|745632432|gb|KP286437.1|_Influenza_A_virus_(A/duck/Jiangxi/13484/2014s
atggagaaaatagtgcttcttcttgcaatagttagccttgttaaaggtgatcagatttgcattggttaccatgcaaacaactcgacggagcaggttgacacgataatggaaaagaacgtcactgttacacatgcccaagacatactggaaaagacacacaatggaaagctctgcgatttaaatggagtgaagcctctgattttaaaggattgtagtgtagctggatggcttctcggaaacccaatgtgcgacgaattcatcagggtgccggaatggtcttacatagtagaaagggctaacccagccaatgacctctgttacccagggaacctcaatgattatgaagaactgaaacacctattgagcagaataaatcattttgagaaaattttgatcatccccaagagttcttggaccaatcatgaaacatcattaggggtgagcgcagcatgcccataccagggaacgccctcctttttcagaaatgtggtatggcttatcaaaaagaacgatgcataccccacaataaaaataagctacaataataccaatcaggaagatctgttgatactgtgggggattcaccattccaacaatgcagcagagcagacgaacctctataaaaacccaaccacctatatttccgttgggacatcaacattaaaccagagattggtaccaaaaatagctactagatcccaagtgaatggacagcgtggaagaatggatttcttctggacaattctaaaaccgaatgatgcaatccatttcgagagtaatggaaatttcattgctccagaatatgcatacaaaattgtcaagaaaggggactcaacaattatgaaaagtgaagtggaatatggccactgcaacaccaagtgtcaaaccccaataggggcgataaattctagtatgccatttcacaata-tacaccctctcaccatcggggaatgccccaaatacgtgaaatcaaacaaattagtccttgcgactgggctcagaaatagtcctctaagagaaaa---gagaagaaa---aagaggactatttggagctatagcagggtttatagagggaggatggcagggaatggtagatggctggtatgggtaccaccatagcaatgagcaggggagtgggtacgctgcagacaaagaatccacccaaaaggctatagatggagttaccaataaggtcaactcgattattgacaaaatgaacactcaatttgaggccgttggaagggaatttaataacttagaaaggagaatagagaatttaaacaagaaaatggaagacggattcctagatgtctggacttataatgctgaacttctagttctcatggaaaatgagagaactctagatttccatgactcaaatgtcaagaacctttacgataaagtccgactacagcttggggacaatgcaaaggagctgggtaatggttgttttgagttctatcacaaatgtgataatgaatgtatggaaagtgtaagaaatgggacatatgactacccgcaatattcagaagaagcaagattaaaaagagaagaaataagcggagtgaaattagagtcaataggaacttaccaaatactgtcaatttattcaacagtggcgagttccttagcactggcaatcatagtggctggtttatctttatggatgtgctccaatgggtcgttgcagtgcagaatttgcatttaa
>gi|703625072|gb|KM251462.1|_Influenza_A_virus_(A/Anas_crecca/Hubei/Chenhu1623-5/2014(H5N6))_segment_4_hemagglutinin_(HA)_gene_complete_cds
atggagaaaatagtgcttcttcttgcaatagtcagccttgttaaaagtgatcagatttgcattggttaccatgcaaacaactcgacggagcaggttgacacgataatggaaaagaacgtcactgttacacatgcccaagacatactggaaaagacacacaatggaaagctctgcgatttaaatggagtgaagcctctgattttaaaggattgtagtgtagctggatggcttctcggaaacccaatgtgcgacgaattcatcagggtgccggaatggtcttacatagtagaaagggctaacccagccaatgacctctgttacccagggaacctcaatgattatgaagaactgaaacacctattgagcagaataaatcattttgagaaaattttgatcatccccaagagttcttggaccaatcatgaaacatcattaggggtgagcgcagcatgcccataccagggaacgccctcctttttcagaaatgtggtatggcttatcaaaaagaatgatgcataccccacaataaaaataagctacaataataccaatcaggaagatctgttgatactgtgggggattcaccattccaacaatgcagcagagcagacgaacctctataaaaacccaaccacctatatttccgttgggacatcaacattaaaccagagattggtaccaaaaatagctactagatcccaagtgaatggacagcgtggaagaatggatttcttctggacaattctaaaaccgaatgatgcaatccacttcgagagtaatggaaatttcattgctccagaatatgcatacaaaattgtcaagaaaggggactcaacaattatgaaaagtgaagtggaatatggccactgcaacaccaaatgtcaaactccaataggggcgataaactctagtatgccatttcacaata-tacaccctctcaccatcggggaatgccccaaatacgtgaaatcaaacaaattagtccttgcgactgggctcagaaatagtcctctaagagaaaa---gagaagaaa---aagaggactatttggagctatagcagggtttatagagggaggatggcagggaatggtagatggctggtatgggtaccaccatagcaatgagcaggggagtgggtacgctgcagacaaagaatccacccaaaaggctatagatggagttaccaataaggtcaactcgattattgacaaaatgaacactcaatttgaggccgttggaagggaattcaataacttagaaaggagaatagagaatttaaacaagaaaatggaagacggattcctagatgtctggacttataatgctgaacttctagttctcatggaaaatgagagaactctagatttccatgactcaaatgtcaagaacctttacgataaagtccgactacagcttagggacaatgcaaaggagctgggtaatggttgttttgagttctatcacaaatgtgataatgaatgtatggaaagtgtaagaaatgggacatatgactacccgcaatattcagaagaagcaagattaaaaagagaagaaataagcggagtgaaattagagtcaataggaacttaccaaatactgtcaatttattcaacagtggcgagttccctagcactggcaatcatagtggctggtttatctttatggatgtgctccaatgggtcgttacaatgcagaatttgcatttaa
>gi|745632411|gb|KP286429.1|_Influenza_A_virus_(A/duck/Jiangxi/13475/2014(H5N6))_segment_4_hemagglutinin_(HA)_gene_complete_cds
atggagaaaatagtgcttcttcttgcaatagttagccttgttaaaggtgatcagatttgcattggttaccatgcaaacaactcgacggagcaggttgacacgataatggaaaagaacgtcactgttacacatgcccaagacatactggaaaaaacacacaatggaaagctctgcgatttaaatggagtgaagcctctgattttaaaggattgtagtgtagctggatggcttctcggaaacccaatgtgcgacgaattcatcagggtgccggaatggtcttacatagtagaaagggctaacccagccaatgacctctgttacccagggaacctcaatgattatgaagaactgaaacacctattgagcagaataaatcattttgagaaaattttgatcatccccaagagttcttggaccaatcatgaaacatcattaggggtgagcgcagcatgcccataccagggaacgccctcctttttcagaaatgtggtatggcttatcaaaaagaacgatgcataccccacaataaaaataagctacaataataccaatcaggaagatctgttgatactgtgggggattcaccattccaacaatgcagcagagcagacgaacctctataaaaacccaaccacctatatttccgttgggacatcaacattaaaccagagattggtaccaaaaatagctactagatcccaagtgaatggacagcgtggaagaatggatttcttctggacaattctaaaaccgaatgatgcaatccatttcgagagtaatggaaatttcattgctccagaatatgcatacaaaattgtcaagaaaggggactcaacaattatgaaaagtgaagtggaatatggccactgcaacaccaagtgtcaaaccccaataggggcgataaattctagtatgccatttcacaata-tacaccctctcaccatcggggaatgccccaaatacgtgaaatcaaacaaattagtccttgcgactgggctcagaaatagtcctctaagagaaaa---gagaagaaa---aagaggactatttggagctatagcagggtttatagagggaggatggcagggaatggtagatggctggtatgggtaccaccatagcaatgagcaggggagtgggtacgctgcagacaaagaatccacccaaaaggctatagatggagttaccaataaggtcaactcgattattgacaaaatgaacactcaatttgaggccgttggaagggaatttaataacttagaaaggagaatagagaatttaaacaagaaaatggaagacggattcctagatgtctggacttataatgctgaacttctagttctcatggaaaatgagagaactctagatttccatgactcaaatgtcaagaacctttacgataaagtccgactacagcttggggacaatgcaaaggagctgggtaatggttgttttgagttctatcacaaatgtgataatgaatgtatggaaagtgtaagaaatgggacatatgactacccgcaatattcagaagaagcaagattaaaaagagaagaaataagcggagtgaaattagagtcaataggaacttaccaaatactgtcaatttattcaacagtggcgagttccttagcactggcaatcatagtggctggtttatctttatggatgtgctccaatgggtcgttgcagtgcagaatttgcatttaa
>gi|807778579|dbj|LC041321.1|_Influenza_A_virus_(A/duck/Vietnam/HU1-1434/2014(H5N6))_viral_cRNA_segment_4_complete_sequence_gi|807778583|dbj|LC041323.1|_Influenza_A_virus_(A/duck/Vietnam/HU1-1144/2014e
atggagaaaatagtgcttcttcttgcaatagttagccttgttaaaggtgatcagatttgcattggttaccatgcaaacaactcgacggagcaggttgacacgataatggaaaagaacgtcactgttacacatgcccaagacatactagaaaagacacacaatggaaagctctgcgatttaaatggagtgaagcctctgattttgaaggattgtagtgtggctggatggcttctcggaaacccaatgtgcgacgaattcatcagggtgccggaatggtcttacatagtagaaagggctaacccagccaatgacctctgttacccagggaacctcaatgattatgaagaactgaaacacctattgagcagaataaatcattttgagaaaattctgatcatccccaagagttcttggaccaatcatgaaacatcattaggggtgagcgcagcatgcccataccagggaacgccctcatttttcagaaatgtggtatggcttatcaaaaagaacgatgcataccccacaataaaaataagctacaataataccaatcaggaagatctgttgatactgtgggggattcaccattccaacaatgcagcagagcagacgaacctctataaaaacccaaccacctatatttccgttgggacatcaacattaaaccagagattggtaccaaaaatagctactagatcccaagtgaatggacagcggggaagaatggatttcttctggacaattctaaaaccgaatgatgcaatccatttcgagagtaatggaaatttcattgctccagaatatgcatacaaaattgtcaagaaaggggactcaacaattatgaaaagtgaagtggaatatggccactgcaacaccaaatgtcaaactccaataggggcgataaactctagtatgccatttcacaata-tacaccctctcaccatcggggaatgccccaaatacgtgaaatcaaacaaattagtccttgcgactgggctcagaaataatcctctaagagaaaa---gagaagaaa---aagaggactatttggagctatagcagggtttatagagggaggatggcagggaatggtagatggctggtatgggtaccaccatagcaatgagcaggggagtgggtacgctgcagacaaagaatccacccaaaaggctatagatggagttaccaataaggtcaactcgattattgacaaaatgaacactcaatttgaggccgttggaagggaatttaataacttagaaaggagaatagagaatttaaacaagaaaatggaagacggattcctagatgtctggacttataatgctgaacttctagttctcatggaaaatgagagaactctagatttccatgactcaaatgtcaagaacctttacgataaagtccgactacagcttaaggacaatgcaaaggagctgggtaatggttgttttgagttctatcacaaatgtgataatgaatgtatggaaagtgtaagaaatgggacatatgactacccgcaatattcagaagaagcaagattaaaaagagaagaaataagcggagtgaaattagagtcaataggaacttaccaaatactgtcaatttattcaacagtggcgagttccctagcgctggcaatcatagtggctggtttatctttatggatgtgctccaatgggtcgttgcagtgcagaatttgcatttaa
>gi|807778550|dbj|LC041308.1|_Influenza_A_virus_(A/duck/Vietnam/HU1-1152/2014(H5N6))_viral_cRNA_segment_4_complete_sequence_gi|807778571|dbj|LC041317.1|_Influenza_A_virus_(A/duck/Vietnam/HU1-1507/2014e
atggagaaaatagtgcttcttcttgcaatagttagccttgttaaaggtgatcagatttgcattggttaccatgcaaacaactcgacggagcaggttgacacgataatggaaaagaacgtcactgttacacatgcccaagacatactagaaaagacacacaatggaaagctctgcgatttaaatggagtgaagcctctgattttgaaggattgtagtgtggctggatggcttctcggaaacccaatgtgcgacgaattcatcagggtgccggaatggtcttacatagtagaaagggctaacccagccaatgacctctgttacccagggaacctcaatgattatgaagaactgaaacacctattgagcagaataaatcattttgagaaaattctgatcatccccaagagttcttggaccaatcatgaaacatcattaggggtgagcgcagcatgcccataccagggaacgccctcatttttcagaaatgtggtatggcttatcaaaaagaacgatgcataccccacaataaaaataagctacaataataccaatcaggaagatctgttgatactgtgggggattcaccattccaacaatgcagcagagcagacgaacctctataaaaacccaaccacctatatttccgttgggacatcaacattaaaccagagattggtaccaaaaatagctactagatcccaagtgaatggacagcggggaagaatggatttcttctggacaattctaaaaccgaatgatgcaatccatttcgagagtaatggaaatttcattgctccagaatatgcatacaaaattgtcaagaaaggggactcaacaattatgaaaagtgaagtggaatatggccactgcaacaccaaatgtcaaactccaataggggcgataaactctagtatgccatttcacaata-tacaccctctcaccatcggggaatgccccaaatacgtgaaatcaaacaaattagtccttgcgactgggctcagaaataatcctctaagagaaaa---gagaagaaa---aagaggactatttggagctatagcagggtttatagagggaggatggcagggaatggtagatggctggtatgggtaccaccatagcaatgagcaggggagtgggtacgctgcagacaaagaatccacccaaaaggctatagatggagttaccaataaggtcaactcgattattgacaaaatgaacactcaatttgaggccgttggaagggaatttaataacttagaaaggagaatagagaatttaaacaagaaaatggaagacggattcctagatgtctggacttataatgctgaacttctagttctcatggaaaatgagagaactctagatttccatgactcaaatgtcaagaacctttacgataaagtccgactacagcttaaggacaatgcaaaggagctgggtaatggttgttttgagttctatcacaaatgtgataatgaatgtatggaaagtgtaagaaatgggacatatgactacccgcaatattcagaagaagcaagattaaaaagagaagaaataagcggagtgaaattagagtcaataggaacttaccaaatactgtcaatttattcaacagtggcgagttccctagcgctggcaatcatagtggctggtttatctttatggatgtgctccaatgggtcgttgcagtgcagaatttgcatttaa
>gi|954033227|gb|KU042763.1|_Influenza_A_virus_(A/goose/Zhejiang/1120132/2014(H5N6))_segment_4_hemagglutinin_(HA)_gene_complete_cds
atggagaaaatagtgcttctccttgcaatagttagccttgttaaaggtgatcagatttgcattggttaccatgcaaacaactcgacggagcaggttgacacgataatggaaaagaacgtcactgttacacatgcccaagacatactagaaaagacacacaatggaaagctctgcgatttaaatggagtaaagcctctgattttaaaggattgtagtgtagctggatggcttctcggaaacccaatgtgcgacgaattcatcagggtgccggaatggtcttacatagtagaaagggctaacccagccaatgacctctgttacccagggaacctcaatgattatgaagaactgaaacacctattgagcagaataaatcattttgagaaaattctgatcatccccaggagttcttggaccaatcatgaaacatcatcaggggtgagcgcagcatgcccataccagggaacgccctcctttttcagaaatgtggtatggcttatcaaaaagaacgatgcataccccacaataaaaataagctacaataataccaatcaggaagatctgttgatactgtgggggattcaccattctaacaatgcagcagagcagacgaacctctataaaaacccaaccacctatatttccattgggacatcaacattaaaccagagattggtaccaaaaatagctactagatcccaagtgaatggacagcgtggaagaatggatttcttctggacaattctaaaaccgaatgatgcaatccatttcgagagtaatggaaatttcattgctccagaatatgcatacaaaattgtcaagaaaggggactcaacaattatgaaaagtgaagtggaatatggccactgcaacaccaaatgtcaaaccccaataggggcgataaactctagtatgccatttcacaata-tacaccctctcaccatcggggaatgccccaaatacgtgaaatcaaacaaattagtccttgcgactgggctcagaaatagtcctctaagagaaaa---gagaagaaa---aagaggactatttggagctatagcagggtttatagagggaggatggcagggaatggtagatggctggtatgggtaccaccatagcaatgagcaggggagtgggtacgctgcagacaaagaatccacccaaaaggctatagatggagttaccaataaggtcaactcgattattgacaaaatgaacactcaatttgaggccgttggaagggaatttaataacttagaaaggagaatagagaatttaaacaagaaaatggaagacggattcctagatgtctggacttataatgctgaacttctagttctcatggaaaatgagagaactctagatttccatgactcaaatgtcaagaacctttacgataaagtccgactacagcttagggacaatgcaaaggagctgggtaatggttgttttgagttctatcacaaatgtgataatgaatgtatggaaagtgtaagaaatgggacatatgactacccgcaatattcagaagaagcaagattaaaaagagaagaaataagcggagtgaaattagagtcaataggaatttaccaaatactgtcaatttattcaacagtggcgagttccctagcactggcaatcatagtggctggtttatctttatggatgtgctccaatgggtcgttgcagtgcagaatttgcatttaa
>gi|807778575|dbj|LC041319.1|_Influenza_A_virus_(A/duck/Vietnam/HU1-1511/2014(H5N6))_viral_cRNA_segment_4_complete_sequence
atggagaaaatagtgcttcttcttgcaatagttagccttgttaaaggtgatcagatttgcattggttaccatgcaaacaactcgacggagcaggttgacacgataatggaaaagaacgtcactgttacacatgcccaagacatactagaaaagacacacaatggaaagctctgcgatttaaatggagtgaagcctctgattttgaaggattgtagtgtggctggatggcttctcggaaacccaatgtgcgacgaattcatcagggtgccggaatggtcttacatagtagaaagggctaacccagccaatgacctctgttacccagggaacctcaatgattatgaagaactgaaacacctattgagcagaataaatcattttgagaaaattctgatcatccccaagagttcttggaccaatcatgaaacatcattaggggtgagcacagcatgcccataccagggaacgccctcatttttcagaaatgtggtatggcttatcaaaaagaacgatgcataccccacaataaaaataagctacaataataccaatcaggaagatctgttgatactgtgggggattcaccattccaacaatgcagcagagcagacgaacctctataaaaacccaaccacctatatttccgttgggacatcaacattaaaccagagattggtaccaaaaatagctactagatcccaagtgaatggacagcggggaagaatggatttcttctggacaattctaaaaccgaatgatgcaatccatttcgagagtaatggaaatttcattgctccagaatatgcatacaaaattgtcaagaaaggggactcaacaattatgaaaagtgaagtggaatatggccactgcaacaccaaatgtcaaactccaataggggcgataaactctagtatgccatttcacaata-tacaccctctcaccatcggggaatgccccaaatacgtgaaatcaaacaaattagtccttgcgactgggctcagaaataatcctctaagagaaaa---gagaagaaa---aagaggactatttggagctatagcagggtttatagagggaggatggcagggaatggtagatggctggtatgggtaccaccatagcaatgagcaggggagtgggtacgctgcagacaaagaatccacccaaaaggctatagatggagttaccaataaggtcaactcgattattgacaaaatgaacactcaatttgaggccgttggaagggaatttaataacttagaaaggagaatagagaatttaaacaagaaaatggaagacggattcctagatgtctggacttataatgctgaacttctagttctcatggaaaatgagagaactctagatttccatgactcaaatgtcaagaacctttacgataaagtccgactacagcttaaggacaatgcaaaggagctgggtaatggttgttttgagttctatcacaaatgtgataatgaatgtatggaaagtgtaagaaatgggacatatgactacccgcaatattcagaagaagcaagattaaaaagagaagaaataagcggagtgaaattagagtcaataggaacttaccaaatactgtcaatttattcaacagtggcgagttccctagcgctggcaatcatagtggctggtttatctttatggatgtgctccaatgggtcgttgcagtgcagaatttgcatttaa
>gi|814550674|dbj|LC050623.1|_Influenza_A_virus_(A/duck/Nha_Trang/75c131/2014(H5N6))_viral_cRNA_segment_4_complete_sequence
atggagaaaatagtgcttcttcttgcaatagttagccttgttaaaggtgatcagatttgcattggttaccatgcaaacaactcgacggagcaggttgacacgataatggaaaagaacgtcactgttacacatgcccaagacatactagaaaagacacacaatggaaagctctgcgatttaaatggagtgaagcctctgattttgaaggattgtagtgtggctggatggcttctcggaaacccaatgtgcgacgaattcatcagggtgccggaatggtcttacatagtagaaagggctaacccagccaatgacctctgttacccagggaacctcaatgattatgaagaactgaaacacctattgagcagaataaatcattttgagaaaattctgatcatccccaagagttcttggaccaatcatgaaacatcattaggggtgagcgcagcatgcccataccagggaacgccctcatttttcagaaatgtggtatggcttatcaaaaagaacgatgcataccccacaataaaaataagctacaataataccaatcaggaagatctgttgatactgtgggggattcaccattccaacaatgcagcagagcagacgaacctctataaaaacccaaccacctatatttccgttgggacatcaacattaaaccagagattggtaccaaaaatagctactagatcccaagtgaatggacagcggggaagaatggatttcttctggacaattctaaaaccgaatgatgcaatccatttcgagagtaatggaaatttcattgctccagaatatgcatacaaaattgtcaagaaaggggactcaacaattatgaaaagtgaagtggaatatggccactgcaacaccaaatgtcaaactccaataggggcgataaactctagtatgccatttcacaata-tacaccctctcaccatcggggaatgccccaaatacgtgaaatcaaacaaattagtccttgcgactgggctcagaaataatcctctaagagaaaa---gagaagaaa---aagaggactatttggagctatagccgggtttatagagggaggatggcagggaatggtagatggctggtatgggtaccatcatagcaatgagcaggggagtgggtacgctgcagacaaagaatccacccaaaaggctatagatggagttaccaataaggtcaactcgattattgacaaaatgaacactcaatttgaggccgttggaagggaatttaataacttagaaaggagaatagagaatttaaacaagaaaatggaagacggattcctagatgtctggacttataatgctgaacttctagttctcatggaaaatgagagaactctagatttccatgactcaaatgtcaagaacctttacgataaagtccgactacagcttaaggacaatgcaaaggagctgggtaatggttgttttgagttctatcacaaatgtgataatgaatgtatggaaagtgtaagaaatgggacatatgactacccgcaatattcagaagaagcaagattaaaaagagaagaaataagcggagtgaaattagagtcaataggaacttaccaaatactgtcaatttattcaacagtggcgagttccctagcgctggcaatcatagtggctggtttatctttatggatgtgctccaatgggtcgttgcagtgcagaatttgcatttaa
>gi|814550598|dbj|LC050591.1|_Influenza_A_virus_(A/muscovy_duck/Quang_Ninh/4c111/2013(H5N6))_viral_cRNA_segment_4_complete_sequence
atggagaaaatagtgcttcttcttgcaatagttagccttgttaaaggtgatcagatttgcattggttaccatgcaaacaactcgacggagcaggttgacacgataatggaaaagaacgtcactgttacacatgcccaagacatactagaaaagacacacaatggaaagctctgcgatttaaatggagtgaagcctctgattttgaaggattgtagtgtggctggatggcttctcggaaacccaatgtgcgacgaattcatcagggtgccggaatggtcttacatagtagaaagggctaacccagccaatgacctctgttacccagggaacctcaatgattatgaagaactgaaacacctattgagcagaataaatcattttgagaaaattctgatcatccccaagagttcttggaccaatcatgaaacatcattaggggtgagcgcagcatgcccataccagggaacgccctcatttttcagaaatgtggtatggcttatcaaaaagaacgatgcataccccacaataaaaataagctacaataataccaatcaggaagatctgttgatactgtgggggattcaccattccaacaatgcagcagagcagacgaacctctataaaaacccaaccacctatatttccgttgggacatcaacattaaaccagagattggtaccaaaaatagctactagatcccaagtgaatggacagcggggaagaatggatttcttctggacaattctaaaaccgaatgatgcaatccatttcgagagtaatggaaatttcattgctccagaatatgcatacaaaattgtcaagaaaggggactcaacaattatgaaaagtgaagtggaatatggccactgcaacaccaaatgtcaaactccaataggggcgataaactctagtatgccatttcacaata-tacaccctctcaccatcggggaatgccccaaatacgtgaaatcaaacaaattagtccttgcgactgggctcagaaataatcctctaagagaaaa---gagaagaaa---aagaggactatttggagctatagccgggtttatagagggaggatggcagggaatggtagatggctggtatgggtaccatcatagcaatgagcaggggagtgggtacgctgcagacaaagaatccacccaaaaggctatagatggagttaccaataaggtcaactcgattattgacaaaatgaacactcaatttgaggccgttggaagggaatttaataacttagaaaggagaatagagaatttaaacaagaaaatggaagacggattcctagatgtctggacttataatgctgaacttctagttctcatggaaaatgagagaactctagatttccatgactcaaatgtcaagaacctttacgataaagtccgactacagcttaaggacaatgcaaaggagctgggtaatggttgttttgagttctatcacaaatgtgataatgaatgtatggaaagtgtaagaaatgggacatatgactacccgcaatattcagaagaagcaagattaaaaagagaagaaataagcggagtgaaattagagtcaataggaacttaccaaatactgtcaatttattcaacagtggcgagttccctagcgctggcaatcatagtggctggtttatctttatggatgtgctccaatgggtcgttgcagtgcagaatttgcatttaa
>gi|807778561|dbj|LC041313.1|_Influenza_A_virus_(A/duck/Vietnam/HU1-1151/2014(H5N6))_HA_gene_for_hemagglutinin_partial_cds
atggagaaaatagtgcttcttcttgcaatagttagccttgttaaaggtgatcagatttgcattggttaccatgcaaacaactcgacggagcaggttgacacgataatggaaaagaacgtcactgttacacatgcccaagacatactagaaaagacacacaatggaaagctctgcgatttaaatggagtgaagcctctgattttgaaggattgtagtgtggctggatggcttctcggaaacccaatgtgcgacgaattcatcagggtgccggaatggtcttacatagtagaaagggctaacccagccaatgacctctgttacccagggaacctcaatgattatgaagaactgaaacacctattgagcagaataaatcattttgagaaaattctgatcatccccaagagttcttggaccaatcatgaaacatcattaggggtgagcgcagcatgcccataccagggaacgccctcatttttcagaaatgtggtatggcttatcaaaaagaacgatgcataccccacaataaaaataagctacaataataccaatcaggaagatctgttgatactgtgggggattcaccattccaacaatgcagcagagcagacgaacctctataaaaacccaaccacctatatttccgttgggacatcaacattaaaccagagattggtaccaaaaatagctactagatcccaagtgaatggacagcggggaagaatggatttcttctggacaattctaaaaccgaatgatgcaatccatttcgagagtaatggaaatttcattgctccagaatatgcatacaaaattgtcaagaaaggggactcaacaattatgaaaagtgaagtggaatatggccactgcaacaccaaatgtcaaactccaataggggcgataaactctagtatgccatttcacaata-tacaccctctcaccatcggggaatgccccaaatacgtgaaatcaaacaaattagtccttgcgactgggctcagaaataatcctctaagagaaaa---gagaagaaa---aagaggactatttggagctatagcagggtttatagagggaggatggcagggaatggtagatggctggtatgggtaccaccatagcaatgagcaggggagtgggtacgctgcagacaaagaatccacccaaaaggctatagatggagttaccaataaggtcaactcgattattgacaaaatgaacactcaatttgaggccgttggaagggaatttaataacttagaaaggagaatagagaatttaaacaagaaaatggaagacggattcctagatgtctggacttataatgctgaacttctagttctcatggaaaatgagagaactctagatttccatgactcaaatgtcaagaacctttacgataaagtccgactacagcttaaggacaatgcaaaggagctgggtaatggttgttttgagttctatcacaaatgtgataatgaatgtatggaaagtgtaagaaatgggacatatgactacccgcaatattcagaagaagcaagattaaaaagagaagaaataagcggagtgaaattagagtcaataggaacttaccaaatactgtcaatttattcaacagtggcgagttccctagcgctggcaatcatagtggctggtttatctttatggatgtgctccaatgggtcgttgcagtgcagaattt--------
>gi|954033299|gb|KU042759.1|_Influenza_A_virus_(A/goose/Zhejiang/925105/2014(H5N6))_segment_4_hemagglutinin_(HA)_gene_complete_cds
atggagaaaatagtgcttcttcttgcaatagttagccttgttaaaggtgatcagatttgcattggttaccatgcaaacaactcgacggagcaggttgacacgataatggaaaagaacgtcactgttacacatgcccaagacatactggaaaagacacacaatggaaagctctgcgatttaaatggagtgaaacctctgattttaaaggattgtagtgtagctggatggcttctcggaaacccaatgtgcgacgaattcatcagggtgccggaatggtcttacatagtagaaaaggctaacccagccaatgacctctgttacccagggaacctcaatgattatgaagaactgaaacacctattgagcagaataaatcattttgagaaaattctgatcatccccaagagttcttggaccaatcatgaaacatcattaggggtgagcgcagcatgcccataccagggaacgccctcatttttcagaaatgtggtatggcttatcaaaaagaacgatgcataccccacaataaaaataagctacaataataccaatcaggaagatctgttgatactgtgggggattcaccattccaacaatgcagcagagcagacggatctctataaaaacccaaccacctatatttccgttgggacatcaacattaaaccagagattggtaccaaaaatagctactagatcccaagtgaatggacagcgtggaagaatggatttcttctggacaattctaaaaccgaatgatgcaatccatttcgagagtaatggaaatttcattgctccagaatatgcatacaaaattgtcaagaaaggggactcaacaattatgaaaagtgaagtggaatatggccactgcaactccaaatgtcaaactccaataggggcgataaactctagtatgccatttcacaata-tacaccctctcaccatcggggaatgccccaaatacgtgaaatcaaacaaattagtccttgcgactgggctcagaaatagtcctctaagagaaaa---gagaagaaa---aagaggactatttggagctatagcagggtttatagagggaggatggcagggaatggtagatggctggtatgggtaccaccatagcaatgagcaggggagtggatacgctgcagacaaagaatccacccaaaaggctatagatggagttaccaataaggtcaactcgattattgacaaaatgaacactcaatttgaggccgttggaagggaatttaataacttagaaaggagaatagagaatttaaacaagaaaatggaagacggattcctagatgtctggacttataatgctgaacttctagttctcatggaaaatgagagaactctagatttccatgactcaaatgtcaagaacctttacgataaagtccgactacagcttagggacaatgcaaaggagctgggtaatggttgttttgagttctatcacaaatgtgataatgaatgtatggaaagtgtaagaaatgggacatatgactacccgcaatattcagaagaagcaagattaaaaagagaagaaataagcggagtgaaattagagtcaataggaacttaccaaatactgtcaatttattcaacaggggcgagttccctaacactggcaatcatagtggctggtttatctttatggatgtgctccatggggtcgttgcagtgcagaatttgcatttaa
>gi|954033245|gb|KU042762.1|_Influenza_A_virus_(A/goose/Zhejiang/112080/2014(H5N6))_segment_4_hemagglutinin_(HA)_gene_complete_cds
atggagaaaatagtgcttcttcttgcaatagttagccttgttaaaggtgatcagatttgcattggttaccatgcaaacaactcgacggagcaggttgacacgataatggaaaagaacgtcactgttacacatgcccaagacatactagaaaagacacacaatggaaagctctgcgatttaaatggagtaaagcctctgattttaaaggattgtagtgtagctggatggcttctcggaaacccaatgtgcgacgaattcatcagggtgccggaatggtcttacatagtagaaagggctaacccagccaatgacctctgttacccagggaacctcaatgattatgaagaactgaaacacctattgagcagaataaatcattttgagaaaattctgatcatccccaggagttcttggaccaatcatgaaacatcatcaggggtgagcgcagcatgcccataccagggaacgccctcctttttcagaaatgtggtatggcttatcaaaaagaacgatgcataccccacaataaaaataagctacaataataccaatcaggaagatctgttgatactgtgggggattcaccattctaacaatgcagcagagcagacgaacctctataaaaacccaaccacctatatttccattgggacatcaacattaaaccagagattggtaccaaaaatagctactagatcccaagtgaatggacagcgtggaagaatggatttcttctggacaattctaaaaccgaatgatgcaatccatttcgagagtaatggaaatttcattgctccagaatatgcatacaaaattgtcaagaaaggggactcaacaattatgaaaagtgaagtggaatatggccactgcaacaccaaatgtcaaaccccaataggggcgataaactctagtatgccatttcaccata-tacaccctatcaccatcggggaatgccccaaatacgtgaaatcaaacaaattagtccttgcgactgggctcagaaatagtcctctaagagaaaa---gagaagaaa---aagaggactatttggagctatagcagggtttatagagggaggatggcagggaatggtagatggctggtatgggtaccaccatagcaatgagcaggggagtgggtacgctgcagacaaagaatccacccaaaaggctatagatggagttaccaataaggtcaactcgattattgacaaaatgaacactcaatttgaggccgttggaagggaatttaataacttagaaaggagaatagagaatttaaacaagaaaatggaagacggattcctagatgtctggacttataatgctgaacttctagttctcatggaaaatgagagaactctagatttccatgactcaaatgtcaagaacctttacgataaagtccgactacagcttagggacaatgcaaaggagctgggtaatggttgttttgagttctatcacaaatgtgataatgaatgtatggaaagtgtaagaaatgggacatatgactacccgcaatattcagaagaagcaagattaaaaagagaagaaataagcggagtgaaattagagtcaataggactttaccaaatactgtcaatttattcaacagtggcgagttccctagcactggcaatcatagtggctggtttatctttatggatgtgctccaatgggtcgttgcagtgcagaatttgcatttaa
>gi|814550617|dbj|LC050599.1|_Influenza_A_virus_(A/muscovy_duck/Quang_Ninh/5c112/2013(H5N6))_viral_cRNA_segment_4_complete_sequence
atggagaaaatagtgcttcttcttgcaatagttagccttgttaaaggtgatcagatttgcattggttaccatgcaaacaactcgacggagcaggttgacacgataatggaaaagaacgtcactgttacacatgcccaagacatactagaaaagacacacaatggaaagctctgcgatttaaatggagtgaagcctctgattttgaaggattgtagtgtggctggatggcttctcggaaacccaatgtgcgacgaattcatcagggtgccggaatggtcttacatagtagaaagggctaacccagccaatgacctctgctacccagggaacctcaatgattatgaagaactgaaacacctattgagcagaataaatcattttgagaaaattctgatcatccccaagagttcttggaccaatcatgaaacatcattaggggtgagcgcagcatgcccataccagggaacgccctcatttttcagaaatgtggtatggcttatcaaaaagaacgatgcataccccacaataaaaataagctacaataataccaatcaggaagatctgttgatactgtgggggattcaccattccaacaatgcagcagagcagacgaacctctataaaaacccaaccacctatatttccgttgggacatcaacattaaaccagagattggtaccaaaaatagctactagatcccaagtgaatggacagcggggaagaatggatttcttctggacaattctaaaaccgaatgatgcaatccatttcgagagtaatggaaatttcattgctccagaatatgcatacaaaattgtcaagaaaggggactcaacaattatgaaaagtgaagtggaatatggccactgcaacaccaaatgtcaaactccaataggggcgataaactctagtatgccatttcacaata-tacaccctctcaccatcggggaatgccccaaatacgtgaaatcaaacaaattagtccttgcgactgggctcagaaataatcctctaagagaaaa---gagaagaaa---aagaggactatttggagctatagccgggtttatagagggaggatggcagggaatggtagatggctggtatgggtaccatcatagcaatgagcaggggagtgggtacgctgcagacaaagaatccacccaaaaggctatagatggagttaccaataaggtcaactcgattattgacaaaatgaacactcaatttgaggccgttggaagggaatttaataacttagaaaggagaatagagaatttaaacaagaaaatggaagacggattcctagatgtctggacttataatgctgaacttctagttctcatggaaaatgagagaactctagatttccatgactcaaatgtcaagaacctttacgataaagtccgactacagcttaaggacaatgcaaaggagctgggtaatggttgttttgagttctatcacaaatgtgataatgaatgtatggaaagtgtaagaaatgggacatatgactacccgcaatattcagaagaagcaagattaaaaagagaagaaataagcggagtgaaattagagtcaataggaacttaccaaatactgtcaatttattcaacagtggcgagttccctagcgctggcaatcatagtggctggtttatctttatggatgtgctccaatgggtcgttgcagtgcagaatttgcatttaa
>gi|954033443|gb|KU042751.1|_Influenza_A_virus_(A/goose/Zhejiang/77167/2014(H5N2))_segment_4_hemagglutinin_(HA)_gene_complete_cds
atggagaaaatagtgcttcttcttgcaatagttagccttgttaaaggtgatcagatttgcattggttaccatgcaaacaactcgacggagcaggttgacacgataatggaaaagaacgtcactgttacacatgcccaagacatactggaaaagacacacaatggaaagctctgcgatttaaatggagtgaagcctctgattttaaaggattgtagtgtagctggatggcttctcggaaacccaatgtgcgacgaattcatcagggtgccggaatggtcttacatagtggaaaggactaacccagccaatgacctctgttacccagggaacctcaatgattatgaagaactgaaacacctattgagcagaataaatcattttgagaaaattctgatcatccccaagagctcctggaccaatcatgaaacatcattaggggtgagcgcagcatgcccataccagggaacgccctcctttttcagaaatgtggtatggcttatcaaaaagaacgatgcataccccacaataaagataagctacaataataccaatcaggaagatctgttgatactgtgggggattcaccattccaacaatgcagcggagcagacaaacctctataaaaacccaaccacctatatttccgttgggacatcaacattaaaccagagattggtaccaaaaatagctactagatcccaagtgaatggacagcgtggaagaatggatttcttctggacaattctaaaaccgactgatgcaatccacttcgagagtaacggaaatttcatagctccagaatatgcatacaaaattgtcaagaaaggggactcaacaattatgaaaagtgaagtggaatatggccactgcaacaccaaatgtcaaactccaataggggcgataaactctagtatgccatttcacaata-tacaccctctcaccatcggggaatgccccaaatacgtgaaatcaaacaaattagtccttgcgactggactcagaaatagtcctctaagagaaaa---gagaagaaa---aagaggactatttggagctatagcagggtttatagagggaggatggcagggaatggtagatggctggtatgggtaccaccatagcaatgagcaggggagtgggtacgctgcagacaaagaatccacccaaaaggctatagatggagttaccaataaggtcaactcgattattgacaaaatgaacactcaatttgaggccgttggaagggaatttaataacttagaaaggagaatagagaatttaaacaagaaaatggaagacggattcctagatgtctggacttataatgctgaacttctagttctcatggaaaatgagagaactctagatttccatgactcaaatgtcaagaacctttacgataaagtccgactacagcttagggacaatgcaaaggagctgggtaatggttgttttgagttctatcacaaatgtgataatgaatgtatggaaagtgtaagaaatgggacgtatgactacccgcagtattcagaagaagcaagattaaaaagagaagaaataagcggagtgaaattagagtcaataggaacttaccaaatactgtcaatttattcaacagtggcgagttccctagcactggcaatcatagtggctggtttatctttatggatgtgctccaatgggtcgttacagtgcagaatttgcatttaa
>gi|954033263|gb|KU042761.1|_Influenza_A_virus_(A/goose/Zhejiang/925108/2014(H5N6))_segment_4_hemagglutinin_(HA)_gene_complete_cds
atggagaaaatagtgcttcttcttgcaatagttagccttgttaaaggtgatcagatttgcattggttaccatgcaaacaactcgacggagcaggttgacacgataatggaaaagaacgtcactgttacacatgcccaagacatactggaaaagacacacaatggaaagctctgcgatttaaatggagtgaaacctctgattttaaaggattgtagtgtagctggatggcttctcggaaacccaatgtgcgacgaattcatcagggtgccggaatggtcttacatagtagaaaaggctaacccagccaatgacctctgttacccagggaacctcaatgattatgaagaactgaaacacctattgagcagaataaatcattttgagaaaattctgatcatccccaagagttcttggaccaatcatgaaacatcattaggggtgagcgcagcatgcccataccagggaacgccctcatttttcagaaatgtggtatggcttatcaaaaagaacgatgcataccccacaataaaaataagctacaataataccaatcaggaagatctgttgatactgtgggggattcaccattccaacaatgcagcagagcagacggatctctataaaaacccaaccacctatatttccgttgggacatcaacattaaaccagagattggtaccaaaaatagctactagatcccaagtgaatggacagcgtggaagaatggatttcttctggacaattctaaaaccgaatgatgcaatccatttcgagagtaatggaaatttcattgctccagaatatgcatacaaaattgtcaagaaaggggactcaacaattatgaaaagtgaagtggaatatggccactgcaactccaaatgtcaaactccaataggggcgataaactctagtatgccatttcacaata-tacaccctctcaccatcggggaatgccccaaatacgtgaaatcaaacaaattagtccttgcgactgggctcagaaatagtcctctaagagaaaa---gagaagaaa---aagaggactatttggagctatagcagggtttatagagggaggatggcagggaatggtagatggctggtatgggtaccaccatagcaatgagcaggggagtggatacgctgcagacaaagaatccacccaaaaggctatagatggagttaccaataaggtcaactcgattattgacaaaatgaacactcaatttgaggccgttggaagggaatttaataacttagaaaggagaatagagaatttaaacaagaaaatggaagacggattcctagatgtctggacttataatgctgaacttctagttctcatggaaaatgagagaactctagatttccatgactcaaatgtcaagaacctttacgataaagtccgactacagcttagggacaatgcaaaggagctgggtaatggttgttttgagttctatcacaaatgtgataatgaatgtatggaaagtgtaagaaatgggacatatgactacccgcaatattcagaagaagcaagattaaaaagagaagaaataagcggagtgaaattagagtcaataggaacttaccaaatactgtcaatttattcaacaggggcgagttccctaacactggcaatcataggggctggtttatctttatggatgtgctccatggggtctttgcagtgcagaatttgcatttaa
>gi|954033497|gb|KU042748.1|_Influenza_A_virus_(A/duck/Zhejiang/77138/2014(H5N2))_segment_4_hemagglutinin_(HA)_gene_complete_cds
atggagaaaatagtgcttcttcttgcaatagttagccttgttaaaggtgatcagatttgcattggttaccatgcaaacaactcgacggagcaggttgacacgataatggaaaagaacgtcactgttacacatgcccaagacatactggaaaagacacacaatggaaagctctgcgatttaaatggagtgaagcctctgattttaaaggattgtagtgtagctggatggcttctcggaaacccaatgtgcgacgaattcatcagggtgccggaatggtcttacatagtggaaaggactaacccagccaatgacctctgttacccagggaacctcaatgattatgaagaactgaaacacctattgagcagaataaatcattttgagaaaattctgatcatccccaagagctcctggaccaatcatgaaacatcattaggggtgagcgcagcatgcccataccagggaacgccctcctttttcagaaatgtggtatggcttatcaaaaagaacgatgcataccccacaataaagataagctacaataataccaatcaggaagatctgttgatactgtgggggattcaccattccaacaatgcagcggagcagacaaacctctataaaaacccaaccacctatatttccgttgggacatcaacattaaaccagagattggtaccaaaaatagctactagatcccaagtgaatggacagcgtggaagaatggatttcttctggacaattctaaaaccgactgatgcaatccacttcgagagtaacggaaatttcatagctccagaatatgcatacaaaattgtcaagaaaggggactcaacaattatgaaaagtgaagtggaatatggccactgcaacaccaaatgtcaaactccaataggggcgataaactctagtatgccatttcacaata-tacaccctctcaccatcggggaatgccccaaatacgtgaaatcaaacaaattagtccttgcgactggactcagaaatagtcctctaagagaaaa---gagaagaaa---aagaggactatttggagctatagcagggtttatagagggaggatggcagggaatggtagatggctggtatgggtaccaccatagcaatgagcaggggagtgggtacgctgcagacaaagaatccacccaaaaggctatagatggagttaccaataaggtcaactcgattattgacaaaatgaacactcaatttgaggctgttggaagggaatttaataacttagaaaggagaatagagaatttaaacaagaaaatggaagacggattcctagatgtctggacttataatgctgaacttctagttctcatggaaaatgagagaactctagatttccatgactcaaatgtcaagaacctttacgataaagtccgactacagcttagggacaatgcaaaggagctgggtaatggttgttttgagttctatcacaaatgtgataatgaatgtatggaaagtgtaagaaatgggacgtatgactacccgcagtattcagaagaagcaagattaaaaagagaagaaataagcggagtgaaattagagtcaataggaacttaccaaatactgtcaatttattcaacagtggcgagttccctagcactggcaatcatagtggctggtttatctttatggatgtgctccaatgggtcgttacagtgcagaatttgcatttaa
>gi|954033425|gb|KU042752.1|_Influenza_A_virus_(A/goose/Zhejiang/77168/2014(H5N2))_segment_4_hemagglutinin_(HA)_gene_complete_cds
atggagaaaatagtgcttcttcttgcaatagttagccttgttaaaggtgatcagatttgcattggttaccatgcaaacaactcgacggagcaggttgacacgataatggaaaagaacgtcactgttacacatgcccaagacatactggaaaagacacacaatggaaagctctgcgatttaaatggagtgaagcctctgattttaaaggattgtagtgtaactggatggcttctcggaaacccaatgtgcgacgaattcatcagggtgccggaatggtcttacatagtggaaaggactaacccagccaatgacctctgttacccagggaacctcaatgattatgaagaactgaaacacctattgagcagaataaatcattttgagaaaattctgatcatccccaagagctcctggaccaatcatgaaacatcattaggggtgagcgcagcatgcccataccagggaacgccctcctttttcagaaatgtggtatggcttatcaaaaagaacgatgcataccccacaataaagataagctacaataataccaatcaggaagatctgttgatactgtgggggattcaccattccaacaatgcagcggagcagacaaacctctataaaaacccaaccacctatatttccgttgggacatcaacattaaaccagagattggtaccaaaaatagctactagatcccaagtgaatggacagcgtggaagaatggatttcttctggacaattctaaaaccgactgatgcaatccacttcgagagtaacggaaatttcatagctccagaatatgcatacaaaattgtcaagaaaggggactcaacaattatgaaaagtgaagtggaatatggccactgcaacaccaaatgtcaaactccaataggggcgataaactctagtatgccatttcacaata-tacaccctctcaccatcggggaatgccccaaatacgtgaaatcaaacaaattagtccttgcgactggactcagaaatagtcctctaagagaaaa---gagaagaaa---aagaggactatttggagctatagcagggtttatagagggaggatggcagggaatggtagatggctggtatgggtaccaccatagcaatgagcaggggagtgggtacgctgcagacaaagaatccacccaaaaggctatagatggagttaccaataaggtcaactcgattattgacaaaatgaacactcaatttgaggccgttggaagggaatttaataacttagaaaggagaatagagaatttaaacaagaaaatggaagacggattcctagatgtctggacttataatgctgaacttctagttctcatggaaaatgagagaactctagatttccatgactcaaatgtcaagaacctttacgataaagtccgactacagcttagggacaatgcaaaggagctgggtaatggttgttttgagttctatcacaaatgtgataatgaatgtatggaaagtgtaagaaatgggacgtatgactacccgcagtattcagaagaagcaagattaaaaagagaagaaataagcggagtgaaattagagtcaataggaacttaccaaatactgtcaatttattcaacagtggcgagttccctagcactggcaatcatagtggctggtttatctttatggatgtgctccaatgggtcgttacagtgcagaatttgcatttaa
>gi|359341110|gb|JQ041401.1|_Influenza_A_virus_(A/duck/Eastern_China/1111/2011(H5N2))_segment_4_hemagglutinin_(HA)_gene_complete_cds
atggagaaaatagtgcttcttcttgcaatagtcagccttgttaaaagtgatcagatttgcattggttaccatgcaaacaactcgacggagcaggttgacacgataatggaaaagaacgtcactgttacacatgcccaagacatactggaaaagacacacaacgggaagctctgcgatctaaatggagtgaagcctctgattttaaaggattgtagtgtagctggatggctcctcggaaacccaatgtgcgacgaattcatcagggtgccggaatggtcttacatagtggagagggctaacccagccaatgacctctgttacccagggaacctcaatgattatgaagaactgaaacacctattgagcagaataaatcattttgaaaaaattctgatcatccccaagagttcttggcccgatcatgaaacatcattaggggtgagcgcagcatgtccataccagggaacgccctcctttttcagaaatgtggtatggcttatcaaaaagaacgatgcatacccaacaataaagataagctacaataataccaatcgggaagatcttttgatactgtgggggattcaccattccaacaatgcagcagagcagacaaacctctataaaaacccaaccacctatgtttccgttgggacatcaacattaaaccagagattggtaccaaaaatagctactagatcccaagtaaacgggcaacgtggaagaatggatttcttctggacaattttaaaaccgaatgatgcaatccacttcgagagtaatggaaatttcattgctccagaatatgcatacaaaattgtcaagaaaggggactcaacaattatgaaaagtgaagtggaatatggccactgcaacaccaaatgccaaactccaataggggcgataaactctagtatgccattccacaata-tacaccctctcaccatcggggaatgccccaaatacgtgaaatcaaacaaattagtccttgcgactgggctcagaaatagtcctctaagagagaa---gagaagaaa---aagaggactatttggagctatagcagggtttatagagggaggatggcagggaatggtagatggttggtatgggtaccaccatagcaatgagcaggggagtgggtacgctgcagacaaagaatccacccaaaaggcaatagatggagttaccaataaggtcaactcgatcattgacaaaatgaacactcagtttgaggccgttggaagggaatttaataacttagaaaggagaatagagaatttaaacaagaaaatggaagacggattcctagatgtctggacttataatgctgaacttctagttctcatggaaaatgagagaactctagatttccatgactcaaatgtcaagaacctttacgacaaagtccgactacagcttagggacaatgcaaaggagctgggtaatggttgttttgagttctatcacaaatgtgataatgaatgtatggaaagtgtaagaaatgggacgtatgactacccgcagtattcagaagaagcaagattaaaaagagaagaaataagcggagtgaaattagaatcaataggaacttaccaaatactgtcaatttattcaacagtggcgagttccctagcactggcaatcatagtggctggtctatctttatggatgtgctccaatgggtcgttacaatgcagaatttgcatttaa
>gi|766553581|gb|KP732628.1|_Influenza_A_virus_(A/duck/Eastern_China/L0230/2010(H5N2))_segment_4_hemagglutinin_(HA)_gene_complete_cds
atggagaaaatagtgcttcttcttgcaatagttagccttgttaaaagtgatcagatttgcattggttaccatgcaaacaactcgacggagcaggttgacacgataatggaaaagaacgtcactgttacacatgcccaagacatactggaaaagacacacaacgggaagctctgcgatctaaatggagtgaagcctctgattttaaaggattgtagtgtagctggatggctcctcggaaacccaatgtgcgacgaattcatcagggtgccggaatggtcttacatagtggagagggctaacccagccaatgacctctgttacccagggaacctcaatgactatgaagaactgaaacacctattgagcagaataaatcattttgagaaaattctgatcatccccaagagttcttggcccgatcatgaaacatcattgggggtgagcgcagcatgtccataccagggaacgccctcctttttcagaaatgtggtatggcttatcaaaaagaacgatgcatacccaacaataaagataagctacaataataccaatcgggaagaccttttgatactgtgggggattcatcattccaacaatgcagcagagcagacaaacctctataaaaacccaaccacctatgtttccgttgggacatcaacattaaaccagagattggtgccaaaaatagctactagatcccaagtaaacgggcaacgtggaagaatggatttcttctggacaattttaaaaccgaatgatgcaatccacttcgagagtaatggaaatttcattgctccagaatatgcatacaaaattgtcaagaaaggggactcaacaattatgaaaagtgaagtggaatatggccactgcaacaccaaatgtcaaactccaataggggcgataaactctagtatgccattccacaata-tacaccctctcaccatcggggaatgccccaaatacgtgaaatcaaacaaattagtccttgcgactgggctcagaaatagtcctctaagagaaaa---gagaagaaa---aagaggactatttggagctatagcagggtttatagagggaggatggcagggaatggtagatggttggtatgggtaccaccatagcaatgagcaggggagtggatacgctgcagacaaagaatccacccaaaaggcaatagatggagtaaccaataaggtcaactcgatcattgacaaaatgaacactcaatttgaggccgttggaagggaatttaataacttagaaaggagaatagagaatttaaacaagaaaatggaagacggattcctagatgtctggacttataatgctgaacttctagttctcatggaaaatgagagaactctagatttccatgactcaaatgtcaagaacctttacgacaaagtccgactacagcttagggataatgcaaaggagctgggtaatggttgtttcgagttctatcacaaatgtgataatgaatgtatggaaagtgtaagaaatgggacgtatgactacccgcagtattcagaagaagcaagattaaaaagagaagaaataagcggagtaaaattagaatcaataggaacttaccaaatactgtcaatttattcaacagtggcgagttccctagcactggcaatcatagtggctggtctatctttatggatgtgctccaatgggtcgttacaatgcagaatttgcatttaa
>gi|766553579|gb|KP732627.1|_Influenza_A_virus_(A/duck/Eastern_China/L0321/2010(H5N2))_segment_4_hemagglutinin_(HA)_gene_complete_cds
atggagaaaatagtgcttcttcttgcaatagttagccttgttaaaagtgatcagatttgcattggttaccatgcaaacaactcgacggagcaggttgacacgataatggaaaagaacgtcactgttacacatgcccaagacatactggaaaagacacacaacgggaagctctgcgatctaaatggagtgaagcctctgattttaaaggattgtagtgtagctggatggctcctcggaaacccaatgtgcgacgaattcatcagggtgccggaatggtcttacatagtggagagggctaacccagccaatgacctctgttacccagggaacctcaatgactatgaagaactgaaacacctattgagcagaataaatcattttgagaaaattctgatcatccccaagagttcttggcccgatcatgaaacatcattgggggtgagcgcagcatgtccataccagggaacgccctcctttttcagaaatgtggtatggcttatcaaaaagaacgatgcatacccaacaataaagataagctacaataataccaatcgggaagaccttttgatactgtgggggattcatcattccaacaatgcagcagagcagacaaacctctataaaaacccaaccacctatgtttccgttgggacatcaacattaaaccagagattggtgccaaaaatagctactagatcccaagtaaacgggcaacgtggaagaatggatttcttctggacaattttaaaaccgaatgatgcaatccacttcgagagtaatggaaatttcattgctccagaatatgcatacaaaattgtcaagaaaggggactcaacaattatgaaaagtgaagtggaatatggccactgcaacaccaaatgtcaaactccaataggggcgataaactctagtatgccattccacaata-tacaccctctcaccatcggggaatgccccaaatacgtgaaatcaaacaaattagtccttgcgactgggctcagaaatagtcctctaagagaaaa---gagaagaaa---aagaggactatttggagctatagcagggtttatagagggaggatggcagggaatggtagatggttggtatgggtaccaccatagcaatgagcaggggagtggatacgctgcagacaaagaatccacccaaaaggcaatagatggagtaaccaataaggtcaactcgatcattgacaaaatgaacactcaatttgaggccgttggaagggaatttaataacttagaaaggagaatagagaatttaaacaagaaaatggaagacggattcctagatgtctggacttataatgctgaacttctagttctcatggaaaatgagagaactctagatttccatgactcaaatgtcaagaacctttacgacaaagtccgactacagcttagggataatgcaaaggagctgggtaatggttgtttcgagttctatcacaaatgtgataatgaatgtatggaaagtgtaagaaatgggacgtatgactacccgcagtattcagaagaagcaagattaaaaagagaagaaataagcggagtaaaattagaatcaataggaacttaccaaatactgtcaatttattcaacagtggcgagttccctagcactggcaatcatagtggctggtctatctttatggatgtgctccaatgggtcgttacaatgcagaatttgcatttaa
>gi|766553585|gb|KP732630.1|_Influenza_A_virus_(A/duck/Eastern_China/L0423/2011(H5N8))_segment_4_hemagglutinin_(HA)_gene_complete_cds
atggagaaaatagtgcttcttcttgcaatagttagccttgttaaaagtgatcagatttgcattggttaccatgcaaacaactcgacagagcaggttgacacgataatggaaaaaaacgtcactgttacacatgcccaagacatactggaaaagacacacaacgggaagctctgcgatctaaatggagtgaagcctctgattttaaaggattgtagtgtagctggatggctcctcggaaacccaatgtgcgacgagttcatcagggtgccggaatggtcttacatagtggagagggctaacccagccaatgacctctgttacccagggagcctcaatgactatgaagaactgaaacacctattgagcagaataaatcattttgagaaaattctgatcatccccaagagttcttggcccgatcatgaaacatcattaggggtgagcgcagcatgtccataccagggaacgccctcctttttcagaaatgtggtatggcttatcaaaaagaacgatgcatacccaacaataaagataagctacaataataccaatcgggaagatcttttgatactgtgggggattcatcattccaacaatgcagcagagcagacaaatctctataaaaacccaaccacctatgtttccgttgggacatcaacattaaaccagagattggtaccaaaaatagctactagatcccaagtaaacgggcaacgtggaagaatggatttcttctggacaattttaaaaccgaatgatgcaatccacttcgagagtaatggaaatttcattgctccagaatatgcatacaaaattgtcaagaaaggggactcaacaattatgaaaagtgaagtggaatatggccactgcaacaccaaatgtcaaactccaataggggcgataaactctagtatgccattccacaata-tacaccctctcaccatcggggaatgccccaaatacgtgaagtcaaacaaattagtccttgcgactgggctcagaaatagtcctctaagagaaaa---gagaagaaa---aagaggactatttggagctatagcagggtttatagagggaggatggcagggaatggtagatggttggtatgggtaccaccatagcaatgagcaggggagtgggtacgctgcagacaaagaatccacccaaaaggcaatagatggagttaccaataaggtcaactcgatcattgacaaaatgaacactcaatttgaggccgttggaagggaatttaataacttagaaaggagaatagagaatttaaacaagaaaatggaagacggattcctagatgtctggacttataatgctgaacttctagttctcatggaaaatgagagaactctagatttccatgactcaaatgtcaagaacctttacgacaaagtccgactacagcttagggataatgcaaaggagctgggtaatggttgtttcgagttctatcacaaatgtgataatgaatgtatggaaagtgtaagaaatgggacatatgactaccctcagtattcagaagaagcaagattaaaaagagaagaaataagcggagtgaaattagaatcaataggaacttaccaaatactgtcaatttattcaacagtggcgagttccctagcactggcaatcatggtggctggtctatctttatggatgtgctccaatgggtcgttacaatgcagaatttgcatttaa
>gi|766553583|gb|KP732629.1|_Influenza_A_virus_(A/duck/Eastern_China/L0405/2010(H5N8))_segment_4_hemagglutinin_(HA)_gene_complete_cds
atggagaaaatagtgcttcttcttgcaatagttagccttgttaaaagtgatcagatttgcattggttaccatgcaaacaactcgacagagcaggttgacacgataatggaaaaaaacgtcactgttacacatgcccaagacatactggaaaagacacacaacgggaagctctgcgatctaaatggagtgaagcctctgattttaaaggattgtagtgtagctggatggctcctcggaaacccaatgtgcgacgagttcatcagggtgccggaatggtcttacatagtggagagggctaacccagccaatgacctctgttacccagggaacctcaatgactatgaagaactgaaacacctattgagcagaataaatcattttgagaaaattctgatcatccccaagagttcttggcccgatcatgaaacatcattaggggtgagcgcagcatgcccataccagggaacgccctcctttttcagaaatgtggtatggcttatcaaaaagaacgatgcatatccaacaataaagataagctacaataataccaatcgggaagatcttttgatactgtgggggattcatcattccaacaatgcagcagagcagacaaatctctataaaaacccaaccacctatgtttccgttgggacatcaacattaaaccagagattggtgccaaaaatagctactagatcccaagtaaacgggcaacgtggaagaatggatttcttctggacaattttaaaaccgaatgatgcaatccacttcgagagtaatggaaatttcattgctccagaatatgcatacaaaattgtcaagaaaggggactcaacaattatgaaaagtgaagtggaatatggccactgcaacaccaaatgtcaaactccaataggggcgataaactctagtatgccattccacaata-tacaccctctcaccatcggggaatgccccaaatacgtgaaatcaaacaaattagtccttgcgactgggctcagaaatagtcctctaagagaaaa---gagaagaaa---aagaggactatttggagctatagcagggtttatagagggaggatggcagggaatggtagatggttggtatgggtaccaccatagcaatgagcaggggagcgggtacgctgcagacaaagaatccacccaaaaggcaatagatggagttaccaataaggtcaactcgatcattgacaaaatgaacactcaatttgaggccgttggaagggaatttaataacttagaaaggagaatagagaatttaaacaagaaaatggaagacggattcctagatgtctggacttataatgctgaacttctagttctcatggaaaatgagagaactctagatttccatgactcaaatgtcaagaacctttacgacaaagtccgactacagcttagggataatgcaaaggagctgggtaatggttgtttcgagttctatcacaaatgtgataatgaatgtatggaaagtgtaagaaatgggacgtatgactaccctcagtattcagaagaagcaagattaaaaagagaagaaataagcggagtgaaattagaatcaataggaacttaccaaatactgtcaatttattcaacagtggcaagttccctagcactggcaatcatagtggctggtctatctttatggatgtgctccaatgggtcgttacaatgcagaatttgcatttaa
>gi|359341112|gb|JQ041402.1|_Influenza_A_virus_(A/goose/Eastern_China/1112/2011(H5N2))_segment_4_hemagglutinin_(HA)_gene_complete_cds
atggagaaaatagtgcttcttcttgcaatagtcagccttgttaaaagtgatcagatttgcattggttaccatgcaaacaactcgacggagcaggttgacacgataatggaaaagaacgtcactgttacacatgcccaagacatactggaaaagacacacaacgggaagctctgcgatctaaatggagtgaagcctctgattttaaaggattgtagtgtagctggatggctcctcggaaacccaatgtgcgacgaattcatcagggtgccggaatggtcttacatagtggagagggctaacccagccaatgacctctgttacccagggaacctcaatgactatgaagaactgaaacacctattgagcagaataaatcattttgagaaaattctgatcatccccaagagttcttggcccgatcatgaaacatcattgggggtgagcgcagcatgtccataccagggaacgccctcctttttcagaaatgtggtatggcttatcaaaaagaacgatgcatacccaacaataaagataagctacaataacaccaatcgggaagatcttttgatactgtgggggattcatcattccaacaatgcagcagagcagacaaacctctataaaaacccaaccacctatgtttccgttgggacatcaacattaaaccagagattggtgccaaaaatagctactagatcccaagtaaacgggcaacgtggaagaatggatttcttctggacaattttaaaaccgaatgatgcaatccacttcgagagtaatggaaatttcattgctccagaatatgcatacaaaattgtcaagaaaggggactcaacaattatgaaaagtgaagtggaatatggccactgcaacaccaaatgtcaaactccaataggggcgataaactctagtatgccattccacaata-tacaccctctcaccatcggggaatgccccaaatacgtgaaatcaaacaaattagtccttgcgactgggctcagaaatagtcctctaagaggaaa---gagaagaaa---aagaggactatttggagctatagcagggtttatagagggaggatggcagggaatggtagatggttggtatgggtaccaccatagcaatgagcaggggagtggatacgctgcagacaaagaatccacccaaaaggcaatagatggagttaccaataaggtcaactcgatcattgacaaaatgaacactcaatttgaggccgttggaagggaatttaataacttagaaaggagaatagagaatttaaacaagaaaatggaagacggattcctagatgtctggacttataatgctgaacttctagttctcatggaaaatgagagaactctagatttccatgactcaaatgtcaagaacctttacgacaaagtccgactacagcttagggataatgcaaaggagctgggtaatggttgtttcgagttctatcacaaatgtgataatgaatgtatggaaagtgtaagaaatgggacgtatgactacccgcagtattcagaagaagcaagattaaaaagagaagaaataagcggagtaaaattagaatcaataggaacttaccaaatactgtcaatttattcaacagtggcgagttccctagcactggcaatcatagtggctggtctatctttgtggatgtgctccaatgggtcgttacaatgcagaatttgcatttaa
>gi|766553591|gb|KP732633.1|_Influenza_A_virus_(A/duck/Eastern_China/L1021/2012(H5N8))_segment_4_hemagglutinin_(HA)_gene_complete_cds
atggagaaaatagtgcttcttcttgcaatagttagccttgttaaaagtgatcagatttgcattggttaccatgcaaacaactcgacagagcaggttgacacgataatggaaaagaacgtcactgttacacatgcccaagacatactggaaaagacacacaacgggaagctctgcgatctaaatggagtgaagcctctggttttaaaggattgtagtgtagctggatggctcctcggaaacccaatgtgcgacgagttcatcagggtgccggaatggtcttacatagtggagagggctaacccagccaatgacctctgttacccagggagcctcaatgactatgaagaactgaaacacctattgagcagaataaatcattttgagaaaattctgatcatccccaagagttcttggcccgatcatgaaacatcattaggggtgagcgcagcatgtccataccagggaacgccctcctttttcagaaatgtggtatggcttatcaaaaagaacgatgcatacccaacaataaagataagctacaataataccaatcgggaagatcttttgatactgtgggggattcatcattccaacaatgcagcagagcagacaaatctctataaaaacccaaccacctatgtttccgttgggacatcaacattaaaccagagattggtaccaaaaatagctactagatcccaagtaaacgggcaacgtggaagaatggatttcttctggacaattttaaaaccgaatgatgcaatccacttcgagagtaatggaaatttcattgctccagaatatgcatacaaaattgtcaagaaaggggactcaacaattatgaaaagtgaagtggaatatggccactgcaacaccaaatgtcaaactccaataggggcgataaactctagtatgccattccacaata-tacatcctctcaccatcggggaatgccccaaatacgtgaagtcaaacaaattagtccttgcgactgggctcagaaatagtcctctaagagaaaa---gagaagaaa---aagaggactatttggggctatagcagggtttatagagggaggatggcagggaatggtagatggttggtatgggtaccaccatagcaatgagcaggggagtgggtacgctgcagacaaagaatccacccaaaaggcaatagatggagttaccaataaggtcaactcgatcattgacaaaatgaacactcaatttgaggccgttggaagggaatttaataacttagaaaggagaatagagaatttaaacaagaaaatggaagacggattcctagatgtctggacttataatgctgaacttctagttctcatggaaaatgagaggactctagatttccatgactcaaatgtcaagaacctttacgacaaagtccgactacagcttagggataatgcaaaggagctgggtaatggttgtttcgagttctatcacaaatgtgataatgaatgtatggaaagtgtaagaaatgggacgtatgactaccctcagtattcagaagaagcaagattaaaaagagaagaaataagcggagtgaaattagaatcaataggaacttaccaaatactgtcaatttattcaacagtggcgagttccctagcactggcaatcatggtggctggtctatctttatggatgtgctccaatgggtcgttacagtgcagaatttgcatttaa
>gi|766553589|gb|KP732632.1|_Influenza_A_virus_(A/duck/Eastern_China/L0722/2012(H5N8))_segment_4_hemagglutinin_(HA)_gene_complete_cds
atggagaaaatagtgcttcttcttgcaatagttagccttgttaaaaatgatcagatttgcattggttaccatgcaaacaactcgacagagcaggttgacacgataatggaaaagaacgtcactgttacacatgcccaagacatactggaaaagacacacaacgggaagctctgtgatctaaatggagtgaagcctctgattttaaaggattgtagtgtagctggatggctcctcggaaacccaatgtgcgacgagttcatcagggtgccggaatggtcttacatagtggagagggctaacccagccaatgacctctgttacccagggagcctcaatgactatgaagaactgaaacacctattgagcagaataaatcattttgagaaaattctgatcatccccaagagttcttggcccgatcatgaaacatcattaggggtgagcgcagcatgtccataccagggaacgccctcctttttcagaaatgtggtatggcttatcaaaaagaacgatgcatacccaacaataaagataagctacaataataccaatcgggaagatcttttgatactgtgggggattcatcattccaacaatgcagcagagcagacaaatctctataaaaacccaaccacctatgtttccgttgggacatcaacattaaaccagagattggtaccaaaaatagctactagatcccaagtaaacgggcaacgtggaagaatggatttcttctggacaattttaaaaccgaatgatgcaatccacttcgagagtaatggaaatttcattgctccagaatatgcatacaaaattgtcaagaaaggggactcaacaattatgaaaagtgaagtggaatatggccactgcaacaccaaatgtcaaactccaataggggcgataaactctagtatgccattccacaata-tacaccctctcaccatcggggaatgccccaaatacgtgaagtcaaacaaattagtccttgcgactgggctcagaaatagtcctctaagagagaa---gagaagaaa---aagaggactatttggagctatagcagggtttatagagggaggatggcagggaatggtagatggttggtatgggtaccaccatagcaatgagcaggggagtgggtacgctgcagacaaagaatccacccaaaaggcaatagatggagttaccaataaggtcaactcgatcattgacaaaatgaacactcaatttgaggccgttggaagggaatttaataacttagaaaggagaatagagaatttaaacaagaaaatggaagacggattcctagatgtctggacttataatgctgaacttctagttctcatggaaaatgagagaactctagatttccatgactcaaatgtcaagaacctttacgacaaagtccgactacaacttagggataatgcaaaggagctgggtaatggttgtttcgagttctatcacaaatgtgataatgaatgtatggaaagtgtaagaaatgggacatatgactaccctcagtattcagaagaagcaagattaaaaagagaagaaataagcggagtgaaattagaatcaataggaacttaccaaatactgtcaatttattcaacagtggcgagttccctagcactggcaatcatggtggctggtctatctttatggatgtgctccaatgggtcgttacaatgcagaatttgcatttaa
>gi|760241703|gb|KP735806.1|_Influenza_A_virus_(A/goose/Shandong/k1201/2009(H5N1))_segment_4_hemagglutinin_(HA)_gene_complete_cds
atggagaaaatagtgcttcttcttgcaataattagccttactaaaagtgatcagatttgcattggttaccatgcaaacaactcgacagagcaggttgacacgataatggaaaagaacgtcactgttacacatgcccaagacatactggaaaagacacacaacgggaagctctgcgatctaaatggagtgaagcctctgattttaaaggattgtagtgtagctggatggctcctcggaaacccaatgtgcgacgagttcatcagggtgccggaatggtcttacatagtggagagggctaacccagccaatgacctctgttacccagggagcctcaatgactatgaagaactgaaacacctattgagcagaataaatcattttgagaaaattctgatcatccccaagagttcttggcccgatcatgaaacatcattaggggtgagcgcagcatgtccataccagggaacgccctcctttttcagaaatgtggtatggcttatcaaaaagaacgatgcatacccaacaataaagataagctacaataataccaatcgggaagatcttttgatactgtgggggattcatcattccaacaatgcagcagagcagacaaatctctataaaaacccaaccacctatgtttccgttgggacatcaacattaaaccagagattggtaccaaaaatagctactagatcccaagtaaacgggcaacgtggaagaatggatttcttctggacaattttaaaaccgaatgatgcaatccacttcgagagtaatggaaatttcattgctccagaatatgcatacaaaattgtcaagaaaggggactcaacaattatgaaaagtgaagtggaatatggccactgcaacaccaaatgtcaaactccaataggggcgataaactctagtatgccattccacaata-tacaccctctcaccatcggggaatgccccaaatacgtgaagtcaaacaaattagtccttgcgactgggctcagaaatagtcctctaagagaaaa---gagaagaaa---aagaggactatttggagctatagcagggtttatagagggaggatggcagggaatggtagatggttggtatgggtaccaccatagcaatgagcaggggagtgggtacgctgcagacaaagaatccacccaaaaggcaatagatggagttaccaataaggtcaactcgatcattgacaaaatgaacactcaatttgaggccgttggaagggaatttaataacttagaaaggagaatagagaatttaaacaagaaaatggaagacggattcctagatgtctggacttataatgctgaacttctagttctcatggaaaatgagagaactctagatttccatgactcaaatgtcaagaacctttacgacaaagtccgactacagcttagggataatgcaaaggagctgggtaatggttgtttcgagttctatcacaaatgtgataatgaatgtatggaaagtgtaagaaatgggacgtatgactaccctcagtattcagaagaagcaagattaaaaagagaagaaataagcggagtgaaattagaatcaataggaacttaccaaatactgtcaatttattcaacagtggcgagttccctagcactggcaatcatggtggctggtctatctttatggatgtgctccaatgggtcgttacaatgcagaatttgcatttaa
>gi|387965888|gb|JQ973694.1|_Influenza_A_virus_(A/duck/Jiangsu/k1203/2010(H5N8))_segment_4_hemagglutinin_(HA)_gene_complete_cds
atggagaaaatagtgcttcttcttgcaataattagccttactaaaagtgatcagatttgcattggttaccatgcaaacaactcgacagagcaggttgacacgataatggaaaagaacgtcactgttacacatgcccaagacatactggaaaagacacacaacgggaagctctgcgatctaaatggagtgaagcctctgattttaaaggattgtagtgtagctggatggctcctcggaaacccaatgtgcgacgagttcatcagggtgccggaatggtcttacatagtggagagggctaacccagccaatgacctctgttacccagggagcctcaatgactatgaagaactgaaacacctattgagcagaataaatcattttgagaaaattctgatcatccccaagagttcttggcccgatcatgaaacatcattaggggtgagcgcagcatgtccataccagggaacgccctcctttttcagaaatgtggtatggcttatcaaaaagaacgatgcatacccaacaataaagataagctacaataataccaatcgggaagatcttttgatactgtgggggattcatcattccaacaatgcagcagagcagacaaatctctataaaaacccaaccacctatgtttccgttgggacatcaacattaaaccagagattggtaccaaaaatagctactagatcccaagtaaacgggcaacgtggaagaatggatttcttctggacaattttaaaaccgaatgatgcaatccacttcgagagtaatggaaatttcattgctccagaatatgcatacaaaattgtcaagaaaggggactcaacaattatgaaaagtgaagtggaatatggccactgcaacaccaaatgtcaaactccaataggggcgataaactctagtatgccattccacaata-tacaccctctcaccatcggggaatgccccaaatacgtgaagtcaaacaaattagtccttgcgactgggctcagaaatagtcctctaagagaaaa---gagaagaaa---aagaggactatttggagctatagcagggtttatagagggaggatggcagggaatggtagatggttggtatgggtaccaccatagcaatgagcaggggagtgggtacgctgcagacaaagaatccacccaaaaggcaatagatggagttaccaataaggtcaactcgatcattgacaaaatgaacactcaatttgaggccgttggaagggaatttaataacttagaaaggagaatagagaatttaaacaagaaaatggaagacggattcctagatgtctggacttataatgctgaacttctagttctcatggaaaatgagagaactctagatttccatgactcaaatgtcaagaacctttacgacaaagtccgactacagcttagggataatgcaaaggagctgggtaatggttgtttcgagttctatcacaaatgtgataatgaatgtatggaaagtgtaagaaatgggacgtatgactaccctcagtattcagaagaagcaagattaaaaagagaagaaataagcggagtgaaattagaatcaataggaacttaccaaatactgtcaatttattcaacagtggcgagttccctagcactggcaatcatggtggctggtctatctttatggatgtgctccaatgggtcgttacaatgcagaatttgcatttaa
>gi|766553587|gb|KP732631.1|_Influenza_A_virus_(A/duck/Eastern_China/L0611/2011(H5N8))_segment_4_hemagglutinin_(HA)_gene_complete_cds
atggagaaaatagtgcttcttcttgcaatagtaagccttgttaaaagtgatcagatttgcattggttaccatgcaaacaactcgacagagcaggttgacacgataatggaaaagaacgtcactgttacacatgcccaagacatactggaaaagacacacaacgggaagctctgcgatctaaatggagtgaagcctctgattttaaaggattgtagtgtagctggatggctcctcggaaacccaatgtgcgacgagttcatcagggtgccggaatggtcttacatagtggagagggctaacccagccaatgacctctgttacccagggagcctcaatgactatgaagaactgaaacacctattgagcagaataaatcattttgagaaaattctgatcatccccaagagttcttggcccgatcatgaaacatcattaggggtgagcgcagcatgtccataccagggaacgccctcctttttcagaaatgtggtatggcttatcaaaaagaacgatgcatacccaacaataaagataagctacaacaataccaatcgggaagatcttttgatactgtgggggattcatcattccaacaatgcagcagagcagacaaatctctataaaaacccaaccacctatgtttccgttgggacatcaacattaaaccagagattggtaccaaaaatagctactagatcccaagtaaacgggcaacgtggaagaatggatttcttctggacaattttaaaaccgaatgatgcaatccacttcgagagtaatggaaatttcattgctccaaaatatgcatacaaaattgtcaagaaaggggactcaacaattatgaaaagtgaagtggaatatggccactgcaacaccaaatgtcaaactccaataggggcgataaactctagtatgccattccacaata-tacaccctctcaccatcggggaatgccccaaatacgtgaagtcaaacaaattagtccttgcgactgggctcagaaatagtcctctaagagaaaa---gagaagaaa---aagaggactatttggggctatagcagggtttatagagggaggatggcagggaatggtagatggttggtatgggtaccaccatagcaatgagcaggggagtgggtacgctgcagacaaagaatccacccaaaaggcaatagatggagttaccaataaggtcaactcgatcattgacaaaatgaacactcaatttgaggccgttggaagggaatttaataacttagaaaggagaatagagaatttaaacaagaaaatggaagacggattcctagatgtctggacttataatgctgaacttctagttctcatggaaaatgagaggactctagatttccatgactcaaatgtcaagaacctttacgacaaagtccgactacagcttagggataatgcaaaggagctgggtaatggttgtttcgagttctatcacaaatgtgataatgaatgtatggaaagtgtaagaaatgggacgtatgactaccctcagtattcagaagaagcaagattaaaaagagaagaaataagcggagtgaaattagaatcaataggaacttaccaaatactgtcaatttattcaacagtggcgagttccctagcactggcaatcatggtggctggtctatctttatggatgtgctccaatgggtcgttacaatgcagaatttgcatttaa
>gi|766553597|gb|KP732636.1|_Influenza_A_virus_(A/goose/Eastern_China/L1204/2012(H5N8))_segment_4_hemagglutinin_(HA)_gene_complete_cds
atggagaaaatagtgcttcttcttgcaatagttagccttgttaaaagtgatcagatttgcattggttaccatgcaaacaactcgacagagcaggttgacacgataatggaaaagaacgtcactgttacacatgcccaagacatactggaaaagacacacaacgggaagctctgcgatctaaatggagtgaagcctctgattttaaaggattgtagtgtagcaggatggctcctcggaaacccaatgtgcgacgagttcatcagggtgccggaatggtcttacatagtggagagggctaacccagccaatgacctctgttacccagggagcctcaatgactatgaagaactgaaacacctattgagcagaataaatcattttgagaaaattctgatcatccccaagagttcttggcccgatcatgaaacatcattaggggtgagcgcagcatgtccataccagggaacgccctcctttttcagaaatgtggtatggcttatcaaaaagaacgatgcatacccaacaataaagataagctacaataataccaatcgggaagatcttttgatactgtgggggattcaccattccaacaatgcagcagagcagacaaatctctataaaaacccaaccacctatgtttccgttgggacatcaacattaaaccagagattggtaccaaaaatagctactagatcccaagtaaacgggcaacgtggaagaatggatttcttctggacaattttaaaaccgaatgatgcaatccacttcgagagtaatggaaatttcattgctccagaatatgcatacaaaattgtcaagaaaggggactcaacaattatgaaaagtgaagtggaatatggccactgcaacaccaaatgtcaaactccaataggggcgataaactctagtatgccattccacaata-tacaccctctcaccatcggggaatgccccaaatacgtgaaatcaaacaaattagtccttgcgactgggctcaggaatagtcctctaagagagaa---gagaagaaa---aagaggactatttggagctatagcagggtttatagagggaggatggcagggaatggtagatggttggtatgggtaccaccatagcaatgaacaggggagtgggtacgctgcagacaaagaaaccacccaaaaggcaatagatggagttaccaacaaggtcaactcgatcattgacaaaatgaacactcaatttgaggccgttggaagggaatttaataacttagaaaggagaatagagaatttaaacaagaaaatggaagacggattcctagatgtctggacttataatgctgaacttctagttctcatggaaaatgagagaactctagatttccatgactcaaatgtcaggaacctttacgacaaagtccgactacagcttagggataatgcaaaggagctgggtaatggttgtttcgagttctatcacaaatgtgataatgaatgtatggaaagtgtaagaaatgggacgtatgactaccctcagtattcagaagaagcaagattaaaaagagaagaaataagcggagtgaaattagaatcaatagggacttaccaaatactgtcaatttattcaacagtggcgagttccctagcactggcaatcatggtggctggtctatctttatggatgtgctccaatgggtcgttacaatgcagaatttgcatttaa
>gi|404351966|gb|JX534565.1|_Influenza_A_virus_(A/wild_duck/Shandong/628/2011(H5N1))_segment_4_hemagglutinin_(HA)_gene_complete_cds
atggagaaaatagtgcttcctcttgcactggttagccttgttaaaagtgatcagatttgcattggttaccatgcaaacaactcgacagagcaggttgacacgataatggaaaagaacgtcactgttacacatgcccaagacatactggaaaagacacacaacgggaagctctgcgatctaaatggagtgaagcctctgattttaaaggattgtagtgtagctggatggctcctcggaaacccaatgtgcgacgagttcatcagggtgccggaatggtcttacatagtggagagggctaacccagccaatgacctctgctacccagggaacctcaatgactatgaagaactgaaacacctattgagcagaataaatcattttgagaaaattctgatcatccccaagagttcttggcccgatcatgaaacatcattaggggtgagcgcagcatgtccataccagggagcgccctcctttttcagaaatgtggtatggcttatcaaaaagaacgatgcatacccaacaataaagataagctacaataataccaatcgggaagatcttttgatactgtgggggattcatcattccaacaatgcagcagagcagacaaatctctataaaaacccaaccacctatgtttccgttgggacatcaacattaaaccagagattggtgccaaaaatagctactagatcccaagtaaacgggcaacgtggaagaatggatttcttctggacaattttaaaaccgaatgatgcaatccacttcgagagtaatggaaatttcattgctccagaatatgcatacaaaattgtcaagaaaggggactcaacaattatgaaaagtaaagtggaatatggccactgcaacaccaaatgtcaaactccaataggggcgataaactctagtatgccattccacaata-tacaccctctcaccatcggggaatgccccaaatacgtgaaatcaaacaaattagtccttgcgactgggctcagaaatagtcctctaagagaaaa---gagaagaaa---aagaggactgtttggagctatagcagggtttatagagggaggatggcagggaatggtagatggttggtatgggtaccaccatagcaatgagcaggggagtgggtacgctgcagacaaagaatccacccaaaaggcaatagatggagttaccaataaggtcaactcgatcattgacaaaatgaacactcaatttgaggccgttggaagggaatttaataacttagaaaggagaatagagaatttaaacaagaaaatggaagacggattcctagatgtctggacttataatgctgaacttctagttctcatggaaaatgagagaactctagatttccatgactcaaatgtcaagaacctttacgacaaagtccgactacagcttagggataatgcaaaggagctgggtaacggttgtttcgagttctatcacaaatgtgataatgaatgtatggaaagtgtaagaaatgggacgtatgactaccctcagtattcagaagaagcaagattaaaaagagaagaaataagcggagtgaaattagaatcaataggaacttaccaaatactgtcaatttattcaacagtggcgagttccctagcactggcaatcatagtggctggtctatctttatggatgtgctccaatgggtcgttacaatgcagaatttgcatttaa
>gi|766553593|gb|KP732634.1|_Influenza_A_virus_(A/duck/Eastern_China/L1120/2012(H5N8))_segment_4_hemagglutinin_(HA)_gene_complete_cds
atggagaaaatagtgcttcttcttgcaatagttagccttgttaaaagtgatcagatttgcattggttaccatgcaaacaactcgacagagcaggttgacacgataatggaaaagaacgtcactgttacacatgcccaagacatactggaaaaaacacacaacgggaagctctgcgatctaaatggagtgaagcctctgattttaaaggattgtagtgtagcaggatggctcctcggaaacccaatgtgcgacgagttcatcagggtgccggaatggtcttacatagtggagagggctaacccagccaatgacctctgttacccagggagcctcaatgactatgaagaactgaaacacctattgagcagaataaatcattttgagaaaattctgatcatccccaagagttcttggcccgatcatgaaacatcattaggggtgagcgcagcatgtccataccagggaacgccctcctttttcagaaatgtggtatggcttatcaaaaagaacgatgcatacccaacaataaagataagctacaataataccaatcgggaagatcttttgatactgtgggggattcaccattccaacaatgcagcagagcagacaaatctctataaaaacccaaccacctatgtttccgttgggacatcaacattaaaccagagattggtaccaaaaatagctactagatcccaagtaaacgggcaacgtggaagaatggatttcttctggacaattttaaaaccgaatgatgcaatccacttcgagagtaatggaaatttcattgctccagaatatgcatacaaaattgtcaagaaaggggactcaacaattatgaaaagtgaagtggaatatggccactgcaacaccaaatgtcaaactccaataggggcgataaactctagtatgccattccacaatt-tacaccctctcaccatcggggaatgccccaaatacgtgaaatcaaacaaattagtccttgcgactgggctcaggaatagtcctctaagagagaa---gagaagaaa---aagaggactatttggagctatagcagggtttatagagggaggatggcagggaatggtagatggttggtatgggtaccaccatagcaatgaacaggggagtgggtacgctgcagacaaagaatccacccaaaaggcaatagatggagttaccaacaaggtcaactcgatcattgacaaaatgaacactcaatttgaggccgttggaagggaatttaataacttagaaaggagaatagagaatttaaacaagaaaatggaagacggattcctagatgtctggacttataatgctgaacttctagttctcatggaaaatgagagaactctagatttccatgattcaaatgtcaggaacctttacgacaaagtccgactacagcttagggataatgcaaaggagctgggtaatggttgtttcgagttctatcacaaatgtgataatgaatgtatggaaagtgtaagaaatgggacgtatgactaccctcagtattcagaagaagcaagattaaaaagagaagaaataagcggagtgaaattagaatcaataggaacttaccaaatactgtcaatttattcaacagtggcgagttccctagcactggcaatcatggtggctggtctatctttatggatgtgctccaatgggtcgttacaatgcagaatttgcatttaa
>gi|755187793|gb|KP417067.1|_Influenza_A_virus_(A/duck/Jiangxi/23970/2013(mixed))_clone_a_segment_4_hemagglutinin_(HA)_gene_complete_cds
atggagaaaatagtgcttcttcttgcaatagttagccttgttaaaagtgatcagatttgcattggttaccatgcaaacaactcgacagagcaggttgacacgataatggaaaagaacgtcactgttacacatgcccaagacatactggaaaagacacacaacggaaagctctgcgatctaaatggggtgaagcctctgattttaaaggattgtagtgtagctggatggctcctcggaaacccaatgtgcgacgaattcatcagggtgccggaatggtcttacatagtggagagggctaacccagccaatgacctctgttacccagggagcctcaatgactatgaagaactgaaacacctattgagcagaataaatcattttgagaagattctgatcatccccaagagttcttggcccaatcatgaaacatcattaggggtgagcgcagcatgtccataccagggaacgccctcctttttcagaaatgtggtatggcttatcaaaaagaacgatgcatacccaacaataaagataagctacaataataccaatcgggaagatcttttgatactgtggggggttcatcattccaacaatgcagcagagcagacaaatctctataaaaacccaaccacctatgtttccgttgggacatcaacattaaaccagagattggtaccaaaaatagctactagatcccaagtaaacgggcaacgtggaagaatggatttcttctggacaattttaaaaccgaatgatgcaatccacttcgagagtaatggaaatttcattgctccagaatatgcatacaaaattgtcaagaaaggggactcaacaattatgaaaagtgaagtggaatatggccactgcaacaccaaatgtcaaactccagtaggggcgataaactctagtatgccattccacaata-tacatcctctcaccatcggggaatgccccaaatacgtgaagtcaaacaaattagtccttgcgactgggctcagaaatagtcctctaagagaaaa---gagaagaaa---aagagggctgtttggggctatagcaggttttatagagggaggatggcagggaatggtagatggttggtatgggtaccaccatagcaatgagcaggggagtgggtacgctgcagacaaagaatccacccaaaaggcaatagatggagttaccaataaggtcaactcgatcattgacaaaatgaacactcaatttgaggccgttggaagggaatttaataacttagaaaggaggctagagaatttaaacaagaaaatggaagacggattcctagatgtctggacttataacgctgaacttctagttctcatggaaaatgagaggactctagatttccatgactcaaatgtcaagaacctttacgacaaagtccgactacagcttagggataatgcaagggagctgggtaatggttgtttcgagttctatcacaaatgtgataatgaatgtatggaaagtgtaagaaatgggacgtatgactaccctcagtattcagaagaagcaagattaaaaagagaagaaataagcggagtgaaattagaatcaataggaacttaccaaatactgtcaatttattcaacagtggcgagttccctagcactggcaatcatggtggctggtctatctttatggatgtgctccaatgggtcgttacagtgcagaatttgcatttaa
>gi|766553615|gb|KP732645.1|_Influenza_A_virus_(A/goose/Eastern_China/S0408/2014(H5N8))_segment_4_hemagglutinin_(HA)_gene_complete_cds
atggagaaaatagtgcttcttcttgcaatagttagccttgttaaaagtgatcagatttgcattggttaccatgcaaacaactcgacagagcaggttgacacgataatggaaaagaacgtcactgttacacatgcccaagacatactggaaaagacacacaacgggaagctctgcgatctaaatggggtgaagcctctgattttaaaggattgtagtgtagctggatggctcctcggaaacccaatgtgcgacgaattcatcagggtgccggaatggtcttacatagtagagagggctaacccagccaatgacctctgttacccagggagcctcaatgactatgaagaactgaaacacctattgagcagaataaatcattttgagaagattctgatcatccccaagagttcttggcccgatcatgaaacatcattaggggtgagcgcagcatgtccataccagggaacgccctcctttttcagaaatgtggtatggcttatcaaaaagaacgatgcatacccaacaataaagataagctacaataataccaatcgggaagatattttgatactgtggggggttcatcattccaacaatgcagcagagcagacaaatctctataaaaacccaaccacctatgtttccgttgggacatcaacattaaaccagagattggtaccaaaaatagctactagatcccaagtaaacgggcaacgtggaagaatggatttcttctggacaattttaaaaccgaatgatgcaatccacttcgagagtaatggaaatttcattgctccagaatatgcatacaaaattgtcaagaaaggggactcaacaattatgaaaagtgaagtggaatatggccactgcaacaccaaatgtcaaactccagtaggggcgataaactctagtatgccattccacaaca-tacatcctctcaccatcggggaatgccccaaatacgtgaagtcaaacaaattagtccttgcgactgggctcagaaataatcctctaagagaaaa---gagaagaaa---aagagggctgtttggggctatagcaggttttatagagggaggatggcagggaatggtagatggttggtatgggtaccaccatagcaatgagcaggggagtgggtacgctgcagacaaagaatccacccaaaaggcaatagatggagttaccaataaggtcaactcgatcattgacaaaatgaacactcaatttgaggccgttggaagggaatttaataacttagaaaggaggctagagaatttaaacaagaaaatggaagacggattcctagatgtctggacttataatgctgaacttctagttctcatggaaaatgagaggactctagatttccatgactcaaatgtcaagaacctttacgacaaagtccgactacagcttagggataatgcaaaggagctgggtaatggttgtttcgagttctatcacaaatgtgataatgaatgtatggaaagtgtaagaaatgggacgtatgactaccctcagtattcagaagaagcaagattaaaaagagaagaaataagcggagtgaaattagaatcaataggaacttaccaaatactgtcaatttattcaacagtggcgagttccctagcactggcaatcatggtggctggtctatctttatggatgtgctccaatgggtcgttacagtgcagaatttgcatttaa
>gi|887494079|gb|KT221066.1|_Influenza_A_virus_(A/goose/Jiangsu/QD5/2014(H5N8))_segment_4_hemagglutinin_(HA)_gene_complete_cds
atggagaaaatagtgcttcttcttgcaatagttagccttgttaaaagtgatcagatttgcattggttaccatgcaaacaactcgacagagcaggttgacacgataatggaaaagaacgtaactgttacacatgcccaagacatactggaaaagacacacaacgggaagctctgcgatctaaatggggtgaagcctctgattttaaaggattgtagtgtagctggatggctcctcggaaacccaatgtgcgacgaattcatcagggtgccggaatggtcttacatagtggagagggctaacccagccaatgacctctgttacccagggagcctcaatgactatgaagaactgaaacacctattgagcagaataaatcattttgagaagattctgatcatccccaagagttcttggcccgatcatgaaacatcattaggggtgagcgcagcatgtccataccagggaacgccctcctttttcagaaatgtggtatggcttatcaaaaagaacgatgcatacccaacaataaagataagctacaataataccaatcgggaagatcttttgatactgtggggggttcatcattccaacaatgcagcagagcagacaaatctctataaaaacccaaccacctatgtttccgttgggacatcaacattaaaccagagattggtaccaaaaatagctactagatcccaagtaaacgggcaacgtggaagaatggatttcttctggacaattttaaaaccgaatgatgcaatccatttcgagagtaatggaaatttcattgctccagaatatgcatacaaaattgtcaagaaaggggactcaacaattatgaaaagtgaagtggaatatggccactgcaacaccaaatgtcaaactccagtaggggcgataaactctagtatgccattccacaata-tacatcctctcaccatcggggaatgccccaaatacgtgaagtcaaacaaattagtccttgcgactgggctcagaaatagtcctctaagagaaaa---gagaagaaa---aagagggctgtttggggctatagcaggttttatagagggaggatggcagggaatggtagatggttggtatgggtaccaccatagcaatgagcaggggagtgggtacgctgcagacaaagaatccacccaaaaggcaatagatggagttaccaataaggtcaactcgatcattgacaaaatgaacactcaatttgaggccgttggaagggaatttaataacttagaaaggaggctagagaatttaaacaagaaaatggaagacggattcctagatgtctggacttataatgctgaacttctagttctcatggaaaatgagaggactctagatttccatgactcaaatgtcaagaacctttacgacaaagtccgactacagcttagggataatgcaaaggagctgggtaatggttgtttcgagttttatcacaaatgtgataatgaatgtatggaaagtgtaagaaatgggacgtatgactaccctcagtattcagaagaagcaagattaaaaagagaagaaataagcggagtgaaattagaatcaataggaacttaccaaatactgtcaatttattcaacagtggcgagttccctagcactggcaatcatggtggctggtctatctttatggatgtgctccaatgggtcgttacagtgcagaatttgcatttaa
>gi|954033119|gb|KU042769.1|_Influenza_A_virus_(A/goose/Zhejiang/925037/2014(H5N8))_segment_4_hemagglutinin_(HA)_gene_complete_cds
atggagaaaatagtgcttcttcttgcaatagttagccttgttaaaagtgatcagatttgcattggttaccatgcaaacaactcgacagagcaggttgacacgataatggaaaagaacgtcactgttacacatgcccaagacatactggaaaagacacacaacgggaagctctgcgatctaaatggagtgaagcctctggttttaaaggattgtagtgtagctggatggctcctcggaaacccaatgtgcgacgaattcatcagggtgccggaatggtcttacatagtggagagggctaacccagccaatgacctctgttacccagggagcctcaatgactatgaagaactgaaacacctattgagcagaataaatcattttgagaagattctgatcatccccaagagttcttggcccaatcatgaaacatcattaggggtgagcgcagcttgtccataccagggaacgccctcctttttcagaaatgtggtatggcttatcaaaaagaacgatgcatacccaacaataaagataagctacaataataccaatcgggaagatcttttgatactgtgggggattcatcattccaacaatgcagcagagcagacaaatctctataaaaacccaaccacctatatttccgttgggacatcaacattaaaccagagattggtaccaaaaatagctactagatcccaagtaaacgggcaacgtggaagaatggacttcttctggacaattttaaaaccgaatgatgcaatccacttcgagagtaatggaaatttcattgctccagaatatgcatacaaaattgtcaagaaaggggactcaacaattatgaaaagtgaagtggaatatggccactgcaacaccaaatgtcaaactccagtaggagcgataaactctagtatgccattccacaata-tacatcctctcaccatcggggaatgccccaaatacgtgaagtcaaacaaattggtccttgcgactgggctcagaaatagtcctctaagagaaaa---gagaagaaa---aagagggctgtttggggctatagcaggttttatagagggaggatggcagggaatggtagatggttggtatgggtaccaccatagcaatgagcaggggagtgggtacgctgcagacaaagaatccacccaaaaggcaatagatggagttaccaataaggtcaactcgatcattgacaaaatgaacactcaatttgaggccgttggaagggaatttaataacttagaaaggaggatagagaatttgaacaagaaaatggaagacggattcctagatgtctggacttataatgctgaacttctagttctcatggaaaatgagaggactctagatttccatgactcaaatgtcaagaacctttacgacaaagtccgactacagcttagggataatgcaaaggagctgggtaatggttgtttcgagttctatcacaaatgtgataatgaatgtatggaaagtgtaagaaatgggacgtatgactaccctcagtattcagaagaagcaagattaaaaagagaagaaataagcggagtgaaattagaatcaataggaacttaccaaatactgtcaatttattcaacagtggcgagttccctagcactggcaatcatggtggctggtctatctttatggatgtgctccaatgggtcgttacagtgcagaatttgcatttaa
>gi|954033101|gb|KU042770.1|_Influenza_A_virus_(A/goose/Zhejiang/925104/2014(H5N8))_segment_4_hemagglutinin_(HA)_gene_complete_cds
atggagaaaatagtgcttcttcttgcaatagttagccttgttaaaagtgatcagatttgcattggttaccatgcaaacaactcgacagagcaggttgacacgataatggaaaagaacgtcactgttacacatgcccaagacatactggaaaagacacacaacgggaagctctgcgatctaaatggagtgaagcctctggttttaaaggattgtagtgtagctggatggctcctcggaaacccaatgtgcgacgaattcatcagggtgccggaatggtcttacatagtggagagggctaacccagccaatgacctctgttacccagggagcctcaatgactatgaagaactgaaacacctattgagcagaataaatcattttgagaagattctgatcatccccaagagttcttggcccaatcatgaaacatcattaggggtgagcgcagcttgtccataccagggaacgccctcctttttcagaaatgtggtatggcttatcaaaaagaacgatgcatacccaacaataaagataagctacaataataccaatcgggaagatcttttgatactgtgggggattcatcattccaacaatgcagcagagcagacaaatctctataaaaacccaaccacctatatttccgttgggacatcaacattaaaccagagattggtaccaaaaatagctactagatcccaagtaaacgggcaacgtggaagaatggacttcttctggacaattttaaaaccgaatgatgcaatccacttcgagagtaatggaaatttcattgctccagaatatgcatacaaaattgtcaagaaaggggactcaacaattatgaaaagtgaagtggaatatggccactgcaacaccaaatgtcaaactccagtaggagcgataaactctagtatgccattccacaata-tacatcctctcaccatcggggaatgccccaaatacgtgaagtcaaacaaattggtccttgcgactgggctcagaaatagtcctctaagagaaaa---gagaagaaa---aagagggctgtttggggctatagcaggttttatagagggaggatggcagggaatggtagatggttggtatgggtaccaccatagcaatgagcaggggagtgggtacgctgcagacaaagaatccacccaaaaggcaatagatggagttaccaataaggtcaactcgatcattgacaaaatgaacactcaatttgaggccgttggaagggaatttaataacttagaaaggaggatagagaatttgaacaagaaaatggaagacggattcctagatgtctggacttataatgctgaacttctagttctcatggaaaatgagaggactctagatttccatgactcaaatgtcaagaacctttacgacaaagtccgactacagcttagggataatgcaaaggagctgggtaatggttgtttcgagttctatcacaaatgtgataatgaatgtatggaaagtgtaagaaatgggacgtatgactaccctcagtattcagaagaagcaagattaaaaagagaagaaataagcggagtgaaattagaatcaataggaacttaccaaatactgtcaatttattcaacagtggcgagttccctagcactggcaatcatggtggctggtctatctttatggatgtgctccaatgggtcgttacagtgcagaatttgcatttaa
>gi|589826104|gb|KJ413834.1|_Influenza_A_virus_(A/breeder_duck/Korea/Gochang1/2014(H5N8))_segment_4_hemagglutinin_(HA)_gene_complete_cds
atggagaaaatagtgcttcttcttgcaatagttagccttgttaaaagtgatcagatttgcattggttaccatgcaaacaactcgacagagcaggttgacacgataatggaaaagaacgtcactgttacacatgcccaagacatactggaaaagacacacaacgggaagctctgcgatctaaatggggtgaagcctctgattttaaaggattgtagtgtagctggatggctcctcggaaacccaatgtgcgacgaattcatcagggtgccggaatggtcttacatagtggagagggctaacccagccaatgacctctgttacccagggagcctcaatgactatgaagaactgaaacacctattgagcagaataaatcattttgagaagattctgatcatccccaagagttcttggcccgatcatgaaacatcattaggggtgagcgcagcatgtccataccagggaacgccctcctttttcagaaatgtggtatggcttatcaaaaagaacgatgcatacccaacaataaagataagctacaataataccaatcgggaagatcttttgatactgtgggggattcatcattccaacaatgcagcagagcagacaaatctctataaaaacccaaccacctatgtttccgttgggacatcaacattaaaccagagattggtaccaaaaatagctactagatcccaagtaaacgggcaacgtggaagaatggatttcttctggacaattttaaaaccgaatgatgcaatccacttcgagagtaatggaaatttcattgctccagaatatgcatacaaaattgtcaagaaaggggactcaacaattatgaaaagtgaagtggaatatggccactgcaacaccaaatgtcaaactccagtaggggcgataaactctagtatgccattccacaata-tacatcctctcaccatcggggaatgccccaaatacgtgaagtcaaacaaattggtccttgcgactgggctcagaaataatcctctaagagaaaa---gagaagaaa---aagagggctgtttggggctatagcaggttttatagagggaggatggcagggaatggtagatggttggtatgggtaccaccatagcaatgagcaggggagtgggtacgctgcagacaaagaatccacccaaaaggcaatagatggagttaccaataaggtcaactcgatcattgacaaaatgaacactcaatttgaggccgttggaagggaatttaataacttagaaaggaggctagagaatttaaacaagaaaatggaagacggattcctagatgtctggacttataatgctgaacttctagttctcatggaaaatgagaggactctagatttccatgactcaaatgtcaagaacctttacgacaaagtccgactacagcttagggataatgcaaaggagctgggtaatggttgtttcgagttctatcacaaatgtgataatgaatgtatggaaagtgtaagaaatgggacgtatgactaccctcagtattcagaagaagcaagattaaaaagagaagaaataagcggagtgaaattagaatcaataggaacttaccaaatactgtcaatttattcaacagtggcgagttccctagcactggcaatcatggtggctggtctatctttatggatgtgctccaatgggtcgttacagtgcagaatttgcatttaa
>gi|565860574|gb|CY091635.1|_Influenza_A_virus_(A/duck/Guangdong/wy19/2008(H5N5))_hemagglutinin_(HA)_gene_complete_cds
atggagaaaatagtgcttcttcttgcaatagttagccttgttaaaagtgatcagatttgcattggttaccatgcaaacaactcgacagagcaggttgacacgataatggaaaagaacgttactgttacacatgcccaagacatactggaaaagacacacaacgggaagctctgcgatctagatggagtgaagcctctgattttaaaagattgtagtgtagctggatggctcctcggaaacccaatgtgcgacgaattcatcaaggtgccggaatggtcttacatagtggagagggctaacccagccaatgacctctgttacccagggaatttcaatgactatgaagaactgaaacacctattgagcagaataaatcattttgagaaaattcagatcatccccaagagttcttggcccgatcatgaagcctcatcaggggtgagctcagcatgtccataccagggaacgccctcctttttcagaaatgtggtatggcttatcaaaaagaacgatgcatacccaacaataaagataagctacaataataccaaccaggaagatcttttgatactgtgggggattcatcattctaacaatgcagcagagcagacaaagctctataaaaacccaaccacctatgtttccgttgggacatcaacattaaaccagagattggtaccaaaaatagctactagatcccaagtaaacgggcaacgtggaagaatggatttcttctggacaattttaaaaccgaatgatgcaatccacttcgagagtaatggaaatttcattgctccagaatacgcatacaaaattgtcaagaaaggggactcaacaattatgaaaagtgaagtggaatatggccactgcaacaccaaatgtcaaactccaataggggcgataaactctagtatgccattccacaata-tacaccctctcaccatcggggaatgccccaaatacgtgaaatcaaacaaattagtccttgcgactgggctcagaaatagtcctctaagagaaaa---gagaagaaa---aagaggactatttggagctatagcaggttttatagagggaggatggcagggaatggtagatggttggtatgggtaccaccatagcaatgagcaggggagtgggtacgctgcagacaaagaatccacccaaaaggcaatagatggagttaccaataaggtcaactcgatcattgacaaaatgaacactcagtttgaggccgttggaagggaatttaataacttagaaaggagaatagagaatttaaacaagaaaatggaagacggattcctagatgtctggacttataatgctgaacttctagttctcatggaaaatgagagaactctagatttccatgactcaaatgtcaagaacctttacgacaaagtccgactacagcttagggataatgcaaaggagctgggtaatggttgtttcgagttctatcacaaatgtgataatgaatgtatggaaagtgtaagaaatgggacgtatgactacccgcagtattcagaagaagcaagattaaaaagagaagaaataagcggagtaaaattagaatcaataggaacttaccaaatactgtcaatttattcaacagtggcgagttccctagcactggcaatcatagtggctggtctatctttatggatgtgctccaatgggtcgttacaatgcagaatttgcatttaa
>gi|954033461|gb|KU042750.1|_Influenza_A_virus_(A/goose/Zhejiang/77166/2014(H5N2))_segment_4_hemagglutinin_(HA)_gene_complete_cds
atggagaaaatagtgcttcttcttgcaatagttagccttgttaaaagtgatcagatttgcattggttaccatgcaaacaactcgacagagcaggttgacacgataatggaaaagaacgtcactgttacacatgcccaagacatactggaaaagacacacaacgggaagctctgcgatctaaatggggtgaagcctctgattttaaaggattgtagtgtagctggatggctcctcggaaacccaatgtgcgacgaattcatcagggtgccggaatggtcttacatagtggagagggctaacccagccaatgacctctgttacccagggagcctcaatgactatgaagaactgaaacacctattgagcagaataaatcattttgagaagattctgatcatccccaagagttcttggcccaatcatgaaacatcattaggggtgagcgcagcatgtccataccaggggacgccctcctttttcagaaatgtggtatggcttatcaaaaagaacgatgcatacccaacaataaagataagctacaataataccaatcgggaagatcttttgatactgtggggggttcatcattccaacaatgcagcagagcagacgaatctctacaaaaacccaaccacctatgtttccgttgggacatcaacattaaaccagagattggtaccaaaaatagctactagatcccaagtaaacgggcaacgtggaagaatggatttcttctggacaattttaaaaccgaatgatgcaatccacttcgagagtaatggaaatttcattgctccagaatatgcatacaaaattgtcaagaaaggggactcaacaattatgaaaagtgaagtggaatatggccactgcaacaccaaatgtcaaactccagtaggggcgataaactctagtatgccattccacaata-tacatcctctcaccatcggggaatgccccaaatacgtgaagtcaaacaaattagtccttgcgactgggctcagaaatagtcctctaagagaaaa---gagaagaaa---aagagggctgtttggggctatagcaggttttatagagggaggatggcagggaatggtagatggttggtatgggtaccaccatagcaatgagcaggggagtgggtacgctgcagacaaagaatccacccaaaaggcaatagatggagttaccaataaggtcaactcgatcattgacaaaatgaacactcaatttgaggccgttgggagggaatttaataacttagaaaggaggctagagaatttaaacaagaaaatggaagacggattcctagatgtctggacttataatgctgaacttctagttctcatggaaaatgagaggactctagatttccatgactcaaatgtcaagaacctttacgacaaagtccgactacagcttagggataatgcaaaggagctgggtaatggttgtttcgagttctatcacaaatgtgataatgaatgtatggaaagtgtaagaaatgggacgtatgactaccctcagtattcagaagaagcaagattaaaaagagaagaaataagcggagtgaaattagaatcaataggaacttaccaaatactgtcaatttattcaacagtggcgagttccctagcactggcaatcatggtggctggtctatctttgtggatgtgcgccaatgggtcgttgcagtgcagagtttgcatttga
>gi|887494059|gb|KT221074.1|_Influenza_A_virus_(A/goose/Shandong/WFSG1/2014(H5N8))_segment_4_hemagglutinin_(HA)_gene_complete_cds
atggagaaaatagtgcttcttcttgcactggttagccttgttaaaagtgatcagatttgcattggttaccatgcaaacaactcgacagagcaggttgacacgataatggaaaagaacgtcactgttacacatgcccaagacatactggaaaagacacacaacgggaagctctgcgatctaaatggggtgaagcctctgattttaaaggattgtagtgtagctggatggctcctcggaaacccaatgtgcgacgaattcatcagggtgccggaatggtcttacatagtggagagggctaacccagccaatgacctctgttacccagggagcctcaatgactatgaagaactgaaacacctattgagcagaataaatcattttgagaagattctgatcatccccaagagttcttggcccgatcatgaaacatcattaggggtgagcgcagcatgtccataccagggaacgccctcctttttcagaaatgtggtatggcttatcaaaaagaacgatgcatacccaacaataaagataagctacaataataccaatcgggaagatcttttgatactgtggggggttcatcattccaacaatgcagcagagcagacaaatctctataaaaacccaaccacctatgtttccgttgggacatcaacattaaaccagagattggtaccaaaaatagctactagatcccaagtaaacgggcaacgtggaagaatggatttcttctggacaattttaaaaccgaatgatgcaatccacttcgagagtaatggaaatttcattgctccagaatatgcatacaaaattgtcaagaaaggggactcaacaattatgaaaagtgaagtggaatatggccactgcaacaccaaatgtcaaactccagtaggggcgataaactctagtatgccattccacaata-tacatcctctcaccatcggggaatgccccaaatacgtgaagtcaaacaaattagtccttgcgactgggctcagaaatagtcctctaagagaaaa---gagaagaaa---aagagggctgtttggggctatagcaggttttatagagggaggatggcagggaatggtagatggttggtatgggtaccaccatagcaatgagcaggggagtgggtacgctgcagacaaagaatccacccaaaaggcaatagatggagttaccaataaggtcaactcgatcattgacaaaatgaacactcaatttgaggccgttgggagggaatttaataacttagaaaggaggctagagaatttaaacaagaaaatggaagacggattcctagatgtctggacttataatgctgaacttctagttctcatggaaaatgagaggactctagatttccatgactcaaatgtcaagaacctttacgacaaagtccgactacagcttagggataatgcaaaggagctgggtaatggttgtttcgagttctatcacaaatgtgataatgaatgtatggaaagtgtaagaaatgggacgtatgactaccctcagtattcagaagaagcaagattaaaaagagaagaaataagcggagtgaaattagaatcaataggaacttaccaaatactgtcaatttattcaacagtggcgagttccctagcactggcaatcatggtggctggtctatctttatggatgtgcgccaatgggtcgttacagtgcagaatttgcatttaa
>gi|887494039|gb|KT221082.1|_Influenza_A_virus_(A/goose/Yangzhou/0420/2014(H5N8))_segment_4_hemagglutinin_(HA)_gene_complete_cds
atggagaaaatagtgcttcttcttgcaatagttagccttgttaaaagtgatcagatttgcattggttaccatgcaaacaactcgacagagcaggttgacacgataatggaaaagaacgtcactgttacacatgcccaagacatactggaaaagacacacaacgggaagctctgcgatctaaatggggtgaagcctctgattttaaaggattgtagtgtagctggatggctcctcggaaacccaatgtgcgacgaattcatcagggtgccagaatggtcttacatagtggagagggctaacccagccaatgacctctgttacccagggagcctcaatgactatgaagaactgaaacacctattgagcagaataaatcattttgagaagattctgatcatccccaagagttcttggcccaatcatgaaacatcattaggggtgagcgcagcatgtccataccagggaacgccctcctttttcagaaatgtggtatggcttatcaaaaagaacgatgcatacccaacaataaagataagctacaataataccaatcgggaagatcttttgatactgtggggggttcatcattccaacaatgcagcagagcagacaaatctctataaaaacccaaccacctatgtttccgttgggacatcaacattaaaccagagattggtaccaaaaatagctactagatcccaagtaaacgggcaacgtggaagaatggatttcttctggacaattttaaaaccgaatgatgcaatccacttcgagagtaatggaaatttcattgctccagaatatgcatacaaaattgtcaagaaaggggactcaacaattatgaaaagtgaagtggaatatggccactgcaacaccaaatgtcaaactccagtaggggcgataaactctagtatgccattccacaata-tacatcctctcaccatcggggaatgccccaaatacgtgaagtcaaacaaattagtccttgcgactgggctcagaaataatcctctaagagaaaa---gagaagaaa---aagagggctgtttggggctatagcgggttttatagagggaggatggcagggaatggtagatggttggtatgggtaccaccatagcaatgagcaggggagtgggtacgctgcagacaaagaatccacccaaaaggcaatagatggagttaccaataaggtcaactcgatcattgacaaaatgaacactcaatttgaggccgttggaagggaatttaataacttagaaaggaggctagagaatttaaacaagaaaatggaagacggattcctagatgtctggacttataatgctgaacttctagttctcatggaaaatgagaggactctagatttccatgactcaaatgtcaagaacctttacgacaaagttcgactacagcttagggataatgcaaaggagctgggtaatggttgtttcgagttctatcacaaatgtgataatgaatgtatggaaagtgtaagaaatgggacgtatgactaccctcagtattcagaagaagcaagattaaaaagagaagaaataagcggagtgaaattagaatcaataggaacttaccaaatactgtcaatttattcaacagtggcgagttccctagcactggcaatcatggtggctggtctatctttatggatgtgcgccaatgggtcgttacagtgcagaatttgcatttaa
>gi|755182167|gb|KP414809.1|_Influenza_A_virus_(A/duck/Shaoxing/5240/2013(mixed))_clone_a_segment_4_hemagglutinin_(HA)_gene_complete_cds
atggagaaaatagtgcttcttcttgcaatagttagccttgttaaaagtgatcagatttgcattggttaccatgcaaacaactcgacagagcaggttgacacgataatggaaaagaacgtcactgttacacatgcccaagacatactggaaaagacacacaacgggaagctctgcgatctaaatggggtgaagcctctgattttaaaggattgtagtgtagctggatggctcctcggaaacccaatgtgcgacgaattcatcagggtgccggaatggtcttacatagtggagagggctaacccagccaatgacctctgttacccagggagcctcaatgactatgaagaactgaaacacctattgagcagaataaatcattttgagaagattctgatcatccccaagagttcttggcccgatcatgaaacatcattaggggtgagcacagcatgtccataccagggaacgccctcctttttcagaaatgtggtatggcttatcaaaaagaacgatgcatacccaacaataaagataagctacaataataccaatcgggaagatcttttgatactgtggggggttcatcattccaacaatgcagcagagcagacaaatctctataaaaacccaaccacctatgtttccgttgggacatcaacattaaaccagagattggtaccaaaaatagccactagatcccaagtaaacgggcaacgtggaagaatggatttcttctggacaattttaaaaccgaatgatgcaatccacttcgagagtaatggaaatttcattgctccagaatatgcatacaaaattgtcaagaaaggggactcaacaattatgaaaagtgaagtggaatatggccactgcaacaccaaatgtcaaactccagtaggggcgataaactctagtatgccattccacaata-tacatcctctcaccatcggggaatgccccaaatacgtgaagtcaaacaaattagtccttgcgactgggctcagaaatagtcctctaagagaaaa---gagaagaaa---aagagggctgtttggggctatagcaggttttatagagggaggatggcagggaatggtagatggttggtatgggtaccaccatagcaatgagcaggggagtgggtacgctgcagataaagaatccacccaaaaggccatagatggagttaccaataaggtcaactcgatcattgacaaaatgaacactcaatttgaggccgttggaagggaatttaataacttagaaaggaggctagagaatttaaacaagaaaatggaagacggattcctagatgtctggacttataatgctgaacttctagttctcatggaaaatgagaggactctagatttccatgactcaaatgtcaagaacctttacgacaaagtccgactacagcttagggataatgcaaaggagctgggtaatggttgtttcgagttctatcacaaatgtgataatgaatgtatggaaagtgtaagaaatgggacgtatgactaccctcagtattcagaagaagcaagattaaaaagagaagaaataagcggagtgaaattagaatcaataggaacttaccaaatactgtcaatttattcaacagtggcaagttccctagcactggcaatcatggtggctggtctatctttatggatgtgctccaatgggtcgttacagtgcagaatttgcatttaa
>gi|594703957|gb|KJ476670.1|_Influenza_A_virus_(A/duck/Zhejiang/6D18/2013(H5N8))_segment_4_hemagglutinin_(HA)_genecomplete_cds
atggagaaaatagtgcttcttcttgcaatagttagccttgttaaaagtgatcagatttgcattggttaccatgcaaacaactcgacagagcaggttgacacgataatggaaaagaacgtcactgttacacatgcccaagacatactggaaaagacacacaacgggaagctctgcgatctaaatggggtgaagcctctgattttaaaggattgtagtgtagctggatggctcctcggaaacccaatgtgcgacgaattcatcagggtgccggaatggtcttacatagtagagagggctaacccagccaatgacctctgttacccagggagcctcaatgactatgaagaactgaaacacctattgagcagaataaatcattttgagaagattctgattatccccaagagttcttggcccgatcatgaaacatcattaggggtgagcgcagcatgtccataccagggaacgccctcctttttcagaaatgtgatatggcttatcaaaaagaacgatgcatacccaacaataaagataagctacaataataccaatcgggaagatattttgatactgtggggggttcatcattccaacaatgcagcagagcagacaaatctctataaaaacccaaccacctatgtttccgttgggacatcaacattaaaccagagattggtaccgaaaatagctactagatcccaagtaaacgggcaacgtggaagaatggatttcttctggacaattttaaaaccgaatgatgcaatccacttcgagagtaatggaaatttcattgctccagaatatgcatacaaaattgtcaagaaaggggactcaacaattatgaaaagtgaagtggaatatggccactgcaacaccaaatgtcaaactccagtaggggcgataaactctagtatgccattccacaaca-tacatcctctcaccatcggggaatgccccaaatacgtgaagtcaaacaaattagtccttgcgactgggctcagaaatagtcctctaagagaaaa---gagaagaaa---aagagggctgtttggggctatagcaggttttatagagggaggatggcagggaatggtagatggttggtatgggtaccaccatagcaatgagcaggggagtgggtacgctgcagacaaagaatccacccaaaaggcaatagatggagttaccaataaggtcaactcgatcattgacaaaatgaacactcaatttgaggccgttggaagggaatttaataacttagaaaggaggctagagaatttaaacaagaaaatggaagacggattcctagatgtctggacttataatgctgaacttctagttctcatggaaaatgagaggactctagatttccatgactcaaatgtcaagaacctttacgacaaagtccgactacagcttagggataatgcaaaggagctgggtaatggttgtttcgagttctatcacaaatgtgataatgaatgtatggaaagtgtaagaaatgggacgtatgactaccctcagtattcagaagaagcaagattaaaaagagaagaaataagcggagtgaaattagaatcaataggaacttaccaaatactgtcaatttattcaacagtggcgagttccctagcactggcaatcatggtggctggtctatctttatggatgtgctccaatgggtcgttacagtgcagaatttgcatttaa
>gi|766553605|gb|KP732640.1|_Influenza_A_virus_(A/duck/Eastern_China/S0215/2014(H5N8))_segment_4_hemagglutinin_(HA)_gene_complete_cds
atggagaaaatagtgcttcttcttgcaatagttagccttgttaaaagtgatcagatttgcattggttaccatgcaaacaactcgacagagcaggttgacacgataatggaaaagaacgtcactgttacacatgcccaagacatactggaaaagacacacaacgggaagctctgcgatctaaatggagtgaagcctctggttttaaaggattgtagtgtagctggatggctcctcggaaacccaatgtgcgacgaattcatcagggtgccggaatggtcttacatagtggagagggctaacccagccaatgacctctgttacccagggagcctcaatgactatgaagaactgaaacacctattgagcagaataaatcattttgagaagattctgatcatccccaagagttcttggcccaatcatgaaacatcattaggggtgagcgcagcttgtccataccagggaacgccctcctttttcagaaatgtggtatggcttatcaaaaagaacgatgcatacccaacaataaagataagctacaataataccaatcgggaagatcttttgatactgtgggggattcatcattccaacaatgcagcagagcagacaaatctctataaaaacccaaccacctatatttccgttgggacatcaacattaaaccagagattggtaccaaaaatagctactagatcccaagtaaacgggcaacgtggaagaatggacttcttctggacaattttaaaaccgaatgatgcaatccacttcgagagtaatggaaatttcattgctccagaatatgcatacaaaattgtcaagaaaggggactcaacaattatgaaaagtgaagtggaatatggccactgcaacaccaaatgtcagactccagtaggagcgataaactctagtatgccattccacaata-tacatcctctcaccatcggggaatgccccaaatacgtgaagtcaaacaaattggtccttgcgactgggctcagaaatagtcctctaagagaaaa---gagaagaaa---aagagggctgtttggggctatagcaggttttatagagggaggatggcagggaatggtagatggttggtatgggtaccaccatagcaatgagcaggggagtgggtacgctgcagacaaagaatccacccaaaaggcaatagatggagttaccaataaggtcaactcgatcattgacaaaatgaacactcaatttgaggccgttggaagggaatttaataacttagaaaggaggatagagaatttgaacaagaaaatggaagacggattcctagatgtctggacttataatgctgaacttctagttctcatggaaaatgagaggactctagatttccatgactcaaatgtcaagaacctttacgacaaagtccgactacagcttagggataatgcaaaggagctgggtaatggttgtttcgagttctatcacaaatgtgataatgaatgtatggaaagtgtaagaaatgggacgtatgactaccctcagtattcagaagaagcaagattaaaaagagaagaaataagcggagtgaaattggaatcaataggaacttaccaaatactgtcaatttattcaacagtggcgagttccctagcactggcaatcatggtggctggtctatctttatggatgtgctccaatgggtcgttacagtgcagaatttgcatttaa
>gi|695941668|gb|KM504101.1|_Influenza_A_virus_(A/duck/Shandong/Q1/2013(H5N8))_segment_4_hemagglutinin_(HA)_gene_complete_cds
atggagaaaatagtgcttcttcttgcaatagttagccttgttaaaagtgatcagatttgcattggttaccatgcaaacaactcaacagagcaggttgacacgataatggaaaagaacgtcactgttacacatgcccaagacatactggaaaagacacacaacgggaagctctgcgatctaaatggagtgaagcctctgattttaaaggattgtagtgtagcaggatggctcctcggaaacccaatgtgcgacgagttcatcagggtgccggaatggtcttacatagtggagagagctaacccagccaatgacctctgttaccctgggagcctcaatgactatgaagaactgaaacacctattgagcagaataaatcattttgagaaaattctgatcatccccaagagttcttggcccgatcatgaaacatcattaggggtgagcgcagcatgtccataccagggaaagccctcctttttcagaaatgtagtatggcttatcaaaaggaacgatgcatacccaacaataaagataagctacaataataccaatcgggaagatcttttgatactgtgggggattcaccattccaacaatgcagcagagcagacaaatctctataaaaatccaaccacctatgtttccgttgggacatcaacattaaaccagagattggtaccaaaaatagctactagatcccaagtaaacgggcaacgtggaagaatggatttcttctggacaattttaaaaccgaatgatgcaatccacttcgagagtaatggaaatttcattgctccagaatatgcatacaaaattgtcaagaaaggggactcaacaattatgaaaagtgaaatggaatatggccactgcaacaccaaatgtcaaactccaataggggcgataaactctagtatgccattccacaata-tacaccctctcaccatcggggaatgccccaaatacgtgaaatcaaacaaattagtccttgcgactgggctcaggaatagtcctctaagagaaaa---gagaagaaa---aagaggactatttggagctatagcaggatttatagagggaggatggcagggaatggtagatggttggtatgggtaccaccatagcaatgaacaggggagtgggtacgctgcagacaaagaatccacccaaaaggcaatagatggagtcaccaacaaggtcaactcgatcattgacaaaatgaacactcaatttgaggccgttggaagggaatttaataacttagaaaggagaatagagaatttaaacaagaaaatggaagacggattcctagatgtctggacttataatgctgaacttctagttctcatggaaaatgagagaactctagatttccatgattcaaatgtcaggaacctttacgacaaagtccgactacagcttagggataatgcaaaggagctgggtaatggttgtttcgagttctatcacaaatgtgacaatgaatgtatggaaagtgtaagaaatgggacgtatgactaccctcagtattcagaagaagcaagattaaaaagagaagaaataagcggagtgaaattagaatcaataggaacttaccaaatactgtcaatttattcaacagtggcgagttccctagcactggcaatcatggtggctggtctatctttatggatgtgctccaatgggtcgttacaatgcagaatttgcatttaa
>gi|594705613|gb|KJ508961.1|_Influenza_A_virus_(A/Baikal_teal/Korea/H52/2014(H5N8))_segment_4_hemagglutinin_(HA)_gene_complete_cds
atggagaaaatagtgcttcttcttgcaatagttagccttgttaaaagtgatcagatttgcattggttaccatgcaaacaactcgacagagcaggttgacacgataatggaaaagaacgtcactgttacacatgcccaagacatactggaaaagacacacaacgggaagctctgcgatctaaatggggtgaagcctctgattttaaaggattgtagtgtagctggatggctcctcggaaacccaatgtgcgacgaattcatcagggtgccggaatggtcttacatagtggagagggctaacccagccaatgacctctgttacccagggagcctcaatgactatgaagaactgaaacacctattgagcagaataaatcattttgagaagattctgatcatccccaagagttcttggcccgatcatgaaacatcattaggggtgagcgtagcatgtccataccagggaacgccctcctttttcagaaatgtggtatggcttatcaaaaagaacgatgcatacccaacaataaagataagctacaataataccaatcgggaagatcttttggtactgtgggggattcatcattccaacaatgcagcagagcagacaaatctctataaaaacccaaccacctatgtttccgttgggacatcaacattaaaccagagattggtaccaaaaatagctactagatcccaagtaaacgggcaacgtggaagaatggatttcttctggacaattttaaaaccgaatgatgcaatccacttcgagagtaatggaaatttcattgctccagaatatgcatacaaaattgtcaagaaaggggactcaacaattatgaaaagtgaagtggaatatggccactgcaacaccaaatgtcaaactccagtaggggcgataaactctagtatgccattccacaata-tacatcctctcaccatcggggaatgccccaaatacgtgaagtcaaacaaattggtccttgcgactgggctcagaaataatcctctaagagaaaa---gagaagaaa---aagagggctgtttggggctatagcaggttttatagagggaggatggcagggaatggtagatggttggtatgggtaccaccatagcaatgagcaggggagtgggtacgctgcagacaaagaatccacccaaaaggcaatagatggagttaccaataaggtcaactcgatcattgacaaaatgaacactcaatttgaggccgttggaagggaatttaataacttagaaaggaggctagagaatttaaacaagaaaatggaagacggattcctagatgtctggacttataatgctgaacttctagttctcatggaaaatgagaggactctagatttccatgactcaaatgtcaagaacctttacgacaaagtccgactacagcttagggataatgcaaaggagctgggtaatggttgtttcgagttctatcacaaatgtgataatgaatgtatggaaagtgtaagaaatgggacgtatgactaccctcagtattcagaagaagcaagattaaaaagagaagaaataagcggagtgaaattagaatcaataggaacttaccaaatactgtcaatttattcaacagtggcgagttccctagcactggcaatcatggtggctggtctatctttatggatgtgctccaatgggtcgttacagtgcagaatttgcatttaa
>gi|403377720|gb|JX507355.1|_Influenza_A_virus_(A/duck/Jiangsu/m234/2012(H5N2))_segment_4_hemagglutinin_(HA)_gene_complete_cds
atggagggaaaagtgcttcttcttgcactggttagccttgttaaaagtgatcagatttgcattggttaccatgcaaacaactcgacagagcaggttgacacgataatggaaaagaacgtcactgttacacatgcccaagacatactggaaaaggtacacaacgggaagctctgcgatctaaatggagtgaagcctctgattttaaaggattgtagtgtagctggatggctcctcggaaacccaatgtgcgacgagttcatcagggtgccggaatggtcttacatagtggagagggataacccagccaatgacctctgctacccagggaacctcaatgactatgaagaactgaaacacctattgagcagaataaatcattttgagaaaattctgatcatccccaagagttcttggcccgatcatgaaacatcattaggggtgagcgcagcatgtccataccagggagcgccctcctttttcagaaatgtggtatggcttatcaaaaagaacgatgcatacccaacaataaagataagctacaataataccaatcgggaagatcttttgatactgtgggggattcatcattccaacaatgcagcagagcagacaaatctctataaaaacccaaccacctatgtttccgttgggacatcaacattaaaccagagattggtgccaaaaatagctactagatcccaagtaaacgggcaacgtggaagaatggatttcttctggacaattttaaaaccgaatgatgcaatccacttcgagagtaatggaaatttcattgctccagaatatgcatacaaaattgtcaagaaaggggactcaacaattatgaaaagtaaagtggaatatggccactgcaacaccaaatgtcaaacgccaataggggcgataaactctagtatgccattccacaata-tacaccctctcaccatcggggaatgccccaaatacgtgaaatcaaacaaattagtccttgcgactgggctcagaaatagtcctctaagagaaaa---gagaagaaa---aagaggactgtttggagctatagcagggtttatagagggaggatggcagggaatggtagatggttggtatgggtaccaccatagcaatgagcaggggagtgggtacgctgcagacaaagaatccacccaaaaggcaatagatggagttaccaataaggtcaactcgatcattgacaaaatgaacactcaatttgaggccgttggaagggaatttaataacttagaaaggagaatagagaatttaaacaagaaaatggaagacggattcctagatgtctggacttataatgctgaacttctagttctcatggaaaatgagagaactctagatttccatgactcaaatgtcaagaacctttacgacaaagtccgactacagcttagggataatgcaaaggagctgggtaacggttgtttcgagttctatcacaaatgtgataatgaatgtatggaaagtgtaagaaatgggacgtatgactaccctcagtattcagaagaagcaagattaaaaagagaagaaataagcggggtgaaattagaatcaataggaacttaccaaatactgtcaatttattcaacagtggcgagttccctagcactggcaatcatagtggctggtctatctttatggatgtgctccaatgggtcgttacaatgcagaatttgcatttaa
>gi|766553609|gb|KP732642.1|_Influenza_A_virus_(A/duck/Eastern_China/S0808/2014(H5N2))_segment_4_hemagglutinin_(HA)_gene_complete_cds
atggagaaaatagtgcttcttcttgcaatagtcagccttgttaaaggtgatcggatttgcattggttaccatgcaaacaactcgacggagcaggttgacacgataatggaaaagaacgtcactgttacacatgcccaagacatactggagaagacacacaacgggaagctctgcgatttaaatggagtgaagcctctgattttaaaggattgtagtgtagctggatggcttctcggaaacccaatgtgcgacgaattcatcagggtgccggaatggtcttacatagtggagaaggataacccagccaatgacctctgttacccggggaacctcaatgattatgaagaactgaaacacctattgagcagaataaatcattttgagaaaactctgatcattcccaagagttcttggcccgaccatgaaacatcattgggggtgagcgcagcatgtccataccagggagcgccctcctttttcagaaatgtggtatggcttatcaaaaagaacgatgcatacccaacaataaaggtaagctacaataataccaatcgggaagatcttttgatactgtgggggattcatcactccaacaatgcagcagagcagacaaacctctataaaaacccaactacctatgtctccgttgggacatcaacattaaaccagagattggtaccaaaaatagctactagatcccaagtaaatgggcagcgcggaagaatggatttcttctggacaattctaaaaccgaatgatgcaatccatttcgagagtaatggaaacttcattgctccagaatatgcatacaaaattgtcaagaaaggggactcgacaattatgaaaagtgaagtggaatatggccactgcaacaccaaatgtcaaactccaataggggcgataaactctagtatgccattccacaata-tacaccctctcaccatcggggaatgccccaaatacgtgaaatcaaacaaattagtccttgcaactgggctcagaaatagtcctctaagagaaaa---gagaagaaa---aagaggactatttggagctatagcagggtttatagagggaggatggcagggaatggtagatggttggtatgggtaccaccatagcaatgagcaggggagtgggtacgccgcagacaaagagtccacccaaaaggcaatagatggagttaccaataaggtcaactcgattattgacaaaatgaacacacaatttgaggctgttggaagggaatttaataacttagaaaggagaatagagaatttaaataagaaaatggaagacggattcctagatgtctggacttataatgctgaacttctagttctcatggaaaatgagagaactctagattttcatgattcaaatgtcaagaacctttacgacaaagtccgactacagcttagggacaatgcaaaggagctgggtaatggttgttttgaattctatcacaaatgtgataatgaatgtatggaaagtgtaagaaatgggacgtatgactacccgcagtattcagaagaagcaagattaaaaagagaagaaataagcggagtaaaattagaatcaataggaacttaccaaatactgtcaatttattcaacagtggcgagttccctagcactggcaatcatagtggctggtctatctttatggatgtgctccaatgggtcgttacaatgcagaatttgcatttaa
>gi|923094668|gb|KT383486.1|_Influenza_A_virus_(A/duck/Guangdong/s14044/2014(H5N8))_segment_4_hemagglutinin_(HA)_gene_complete_cds_gi|923094686|gb|KT383478.1|_Influenza_A_virus_(A/goose/Guangdong/s131s
atggagaaaatagtgcttcttcttgcaatagttagccttgttaaaagtgatcagatttgcattggttaccatgcaaacaactcgacagagcaggttgacacgataatggagaagaacgtcactgttacacatgcccaagacatactggaaaagacacataacgggaagctttgcgatctaaatggagtgaaacctctgattttaaaggattgtagtgtagcaggttggctcctaggaaacccaatgtgcgacgagttcatcagggtgccggaatggtcttacatagtggagagggctaacccagccaatgacctctgttacccagggagcctcaatgactatgaagaactgaaacatctattgagcagaataaatcattttgagaaaattctgatcatacccaagagttcttggcccaatcatgaaacatcattaggggtgagcgcagcatgtccataccagggaaagccctcctttttcagaaatgtggtatggcttatcaaaaagaacgatgcatacccaacaataaagataagctacaataataccaatcgggaagatcttttgatactgtgggggattcaccattccaacaatgcagcagagcagacaaatctctataaaaacccaaccacctatgtttccgttgggacatcaacattaaaccagagattggtaccaaaaatagctactagatcccaagtaaacgggcaacgtggaagaatggatttcttctggacaattttaaaaccgaatgatgcaatccacttcgagagtaatggaaatttcattgctccagaatatgcatacaaaattgtcaagaaaggggactcaacaattatgaaaagtgaagtggaatatggccactgcaacaccaaatgtcaaactccaataggggcgataaactctagtatgccattccacaata-tacaccctctcaccatcggggaatgccccaaatacgtgaagtcaaacaaattagtccttgcgactgggctcaggaatagtcctctaagagagaa---gagaagaaa---aagaggactatttggagctatagcagggtttatagagggaggatggcagggaatggtagatggttggtatgggtaccaccatagcaatgagcaggggagtgggtacgctgcagacaaagaatccacccaaaaggcaatagatggagttaccaacaaggtcaactcgatcattgacaaaatgaacactcaatttgaggccgttggaagggaatttaataacttagaaaggagaatagagaatttaaacaagaaaatggaagacggattcctagatgtctggacttataatgctgaacttctagttctcatggaaaatgagagaactctagatttccatgattcaaatgtcaggaacctttacgacaaagtccgactacagcttaaggataatgcaaaggagctgggtaatggttgtttcgagttctatcacaaatgtgataatgaatgtatggaaagtgtaagaaatgggacgtatgactaccctcagtattcagaagaagcaagattaaaaagagaagaaataagcggagtgaaattagaatcaataggaacttaccaaatactgtcaatttattcaacagtggcgagttccctagcactggcaatcatggtggctggtctatctttatggatgtgctccaatgggtcgttacaatgcagaatttgcatttaa
>gi|766553595|gb|KP732635.1|_Influenza_A_virus_(A/goose/Eastern_China/L1214/2012(H5N8))_segment_4_hemagglutinin_(HA)_gene_complete_cds
atggagaaaatagtgcttcttcttgcagtggttagccttgttaaaagtgatcagatttgcattggttaccatgcaaacaactcgacagagcaggttgacacgataatggaaaaaaacgtcactgttacacatgcccaagacatactggaaaagacacacaacgggaggctctgcgatctaaatggagtgaagcctctgattttaaaggattgtagtgtagctggatggctccttggaaacccaatgtgcgacgagttcatcagagtgccggaatggtcttacatagtggagagggctaacccagccaatgacctctgttacccagggaacctcaatgactatgaagaactgaaacacctattgagcagaataaatcattttgagaagactctgatcatccccaagagttcttggcccgatcatgaaacatcattaggggtgagcgcagcatgtccatacctgggaatgccctcctttttcagaaatgtggtatggcttatcaagaagaacgatgcatacccaacaataaagatgagctacaataataccaatagggaagatcttttgatactgtgggggattcatcattccaacaacgcagcagagcagacaaatctctataaaaacccaaccacctatgtttccgttgggacatcaacattaaaccagagattggtgccaaaaatagctactagatcccaagtaaacgggcaacgtggaagaatggatttcttctggacaattttaaaaccgaatgatgcaatccacttcgagagtaatggaaattttattgctccagaatatgcatacaaaattgtcaagaaaggggactcaacaattatgaaaagtgaaatggaatatggccactgcaacaccaaatgtcaaactccaataggggcgataaactctagtatgccattccacaata-tacaccctctcaccatcggggaatgccccaaatacgtgaaatcaaacaaattagtccttgcgactgggctcagaaatagtcctctaagagaaaa---gagaagaaa---aagaggactatttggagctatagcagggtttatagagggaggatggcaaggaatggtagatggttggtatgggtaccaccatagcaatgagcaggggagtgggtacgctgcagacaaagaatccacccaaaaggcaatagatggagttaccaataaggtcaactcgatcattgacaaaatgaacactcaatttgaggccgttggaagggaatttaataacttagaacggagaatagagaatttaaacaagaaaatggaagacggattcctagatgtctggacttataatgctgaacttctagttctcatggaaaatgagagaactctagatttccatgactcaaatgtcaagaacctttacgacaaagtccgactacagcttagggataatgcaaaggagctgggtaatggttgtttcgagttctatcacaaatgtgataatgaatgtatggaaagtgtaagaaatgggacgtatgactaccctcagtattcagaagaagcaagattaaaaagagaagaaataagcggagtgaaattggaatcaataggaacttaccaaatactgtcaatttattcaacagtggcgagttccctagcactggcaatcatagtggctggtctatctttatggatgtgctccaatgggtcgttacaatgcagaatttgcatttaa
>gi|954033281|gb|KU042760.1|_Influenza_A_virus_(A/goose/Zhejiang/925106/2014(H5N6))_segment_4_hemagglutinin_(HA)_gene_complete_cds
atggagaaaatagtgcttcttcttgcaatagttagccttgttaaaagtgatcagatttgcattggttaccatgcaaacaactcgacagagcaggttgacacgataatggaaaagaacgtcactgttacacatgcccaagacatactggaaaagacacacaacgggaagctctgcgatctaaatggagtgaagcctctggttttaaaggattgtagtgtagctggatggctcctcgggaacccaatgtgcgacgaattcatcagggtgccggaatggtcttacatagtggagagggctaacccagccaatgacctctgttacccagggagcctcaatgactatgaagaactgaaacacctattgagcagaataaatcattttgagaagattctgatcatccccaagagttcttggcccaatcatgaaacatcattaggggtgagcgcagcttgtccataccagggaacgccctcctttttcagaaatgtggtatggcttatcaaaaagaacgatgcatacccaacaataaagataagctacaataataccaatcgggaagatcttttgatactgtgggggattcatcattccaacaatgcagcagagcagacaaatctctataaaaacccaaccacctatatttccgttgggacatcaacattaaaccagagattggtaccaaaaatagctactagatcccaagtaaacgggcaacgtggaagaatggacttcttctggacaattttaaaaccgaatgatgcaatccacttcgagagtaatggaaatttcattgctccagaatatgcatacaaaattgtcaagaaaggggactcaacaattatgaaaagtgaagtggaatatggccactgcaacaccaaatgtcaaactccagtaggagcgataaactctagtatgccattccacaata-tacatcctctcaccatcggggaatgccccaaatacgtgaagtcaaacaaattggtccttgcgactgggctcagaaatagtcctctaagagaaaa---gagaagaaa---aagagggctgtttggggctatagcaggttttatagagggaggatggcagggaatggtagatggttggtatgggtaccaccatagcaatgagcaggggagtgggtacgctgcagacaaagaatccacccaaaaggcaatagatggagttaccaataaggtcaactcgatcattgacaaaatgaacactcaatttgaggccgttggaagggaatttaataacttagaaaggaggatagagaatttgaacaagaaaatggaagacggattcctagatgtctggacttataatgctgaacttctagttctcatggaaaatgagaggactctagatttccatgactcaaatgtcaagaacctttacgacaaagtccgactacagcttagggataatgcaaaggagctgggtaatggttgtttcgagttctatcacaaatgtgataatgaatgtatggaaagtgtaagaaatgggacgtatgactaccctcagtattcagaagaagcaagattaaaaagagaagaaataagcggagtgaaactagaatcaataggaacttaccaaatactgtcaatttattcaacaggggcgagttccctagcactggcaatcatgggggctggtctatctttatggatgtgctccaatgggtcgttacagtgcagaatttgcatttaa
>gi|745632770|gb|KP286574.1|_Influenza_A_virus_(A/duck/Ningbo/3262/2013(mixed))_segment_4_hemagglutinin_(HA)_gene_complete_cds
atggagaaaatagtgctttttcttgcaatagttagccttgttaaaagtgatcagatttgcattggttaccatgcaaacaactcgacagagcaggttgacacgataatggaaaagaacgtcactgttacacatgcccaagacatactggaaaagacacacaacgggaagctctgcgatctaaatggggtgaagcctctggttttaaaggattgtagtgtagctggatggctcctcggaaacccaatgtgcgacgaattcatcagggtgccggaatggtcttacatagtggagagggctaacccagccaatgacctctgttacccagggagcctcaatgactatgaagaactgaaacacctattgagcagaataaatcattttgagaagattctgatcatccccaagagttcttggctcgatcatgaaacatcattaggggtgagcgcagcatgtccataccagggaacgccctcctttttcagaaatgtggtatggcttatcaaaaagaacgatgcatacccaacaataaagataagctacaataataccaatcgggaagatcttttgatactgtgggggattcatcattccaacaatgcagcagagcagacaaatctctataaaaacccaaccacctatgtttccgttgggacatcaacattaaaccagagattggtaccaaaaatagctactagatcccaagtaaacgggcaacgtggaagaatggatttcttctggacaattttaaaaccggatgatgcaatccacttcgagagtaatggaaatttcattgctccagaatatgcatacaaaattgtcaagaaaggggactcaacaattatgaaaagtgaagtggaatatggccactgcaacaccaaatgtcaaactccagtaggggcgataaactctagtatgccattccacaata-tacatcctctcaccataggggaatgccccaaatacgtgaagtcaaacaaattggtccttgcgactgggctcagaaatagtcctctaagagaaaa---gagaagaaa---aagagggctgtttggggctatagcaggttttatagaaggaggatggcagggaatggtagatggttggtatgggtaccaccatagcaatgagcaggggagtgggtacgctgcagacaaagaatccacccaaaaggcaatagatggagttaccaataaggtcaactcgatcattgacaaaatgaacactcaatttgaggccgttggaagggaatttaataacttagaaaggaggatagagaatttaaacaagaaaatggaagacggattcctagatgtctggacttataatgctgaacttctagttctcatggaaaatgagagaactctagatttccatgactcaaatgtcaagaacctttacgacaaagtccgactacagcttagggataatgcaaaggagctgggtaatggttgtttcgagttctatcacaaatgtgataatgaatgtatggaaagtgtaaaaaatgggacgtatgactaccctcagtattcagaagaagcaagattaaaaagagaagaaataagcggagtgaaattagaatcaataggaacttaccaaatactgtcaatttattcaacagtggcgagttccctagcactggcaatcatggtggctggtctatctttatggatgtgctccaatgggtcgttacagtgcagaatttgcatttaa
>gi|594703948|gb|KJ476669.1|_Influenza_A_virus_(A/duck/Zhejiang/W24/2013(H5N8))_segment_4_hemagglutinin_(HA)_genecomplete_cds
atggagaaaatagtgcttcttcttgcaataattagccttgttaaaagtgatcagatttgcattggttaccatgcaaacaactcgacagagcaggttgacacgataatggagaagaacgtcactgttacacatgcccaagacatactggaaaagacacacaacgggaagctctgcgatctaaatggggtgaagcctctggttttaaaggattgtagtgtagctggatggctcctcggaaacccaatgtgcgacgaattcatcagggtgccggaatggtcttacatagtggagagggctaacccagccaatgacctctgttacccagggagcctcaatgactatgaagaactgaaacacctattgagcagaataaatcattttgagaagattctgatcatccccaagagttcttggctcgatcatgaaacatcattaggggtgagcgcagcatgcccataccagggaacgccctcctttttcagaaatgtggtatggcttatcaaaaagaacgatgcatacccaacaataaagataagctacaataataccaatcgggaagatcttttgatactgtgggggattcatcattccaacaatgcagcagagcagacaaatctctataaaaacccaaccacctatgtttccgttgggacatcaacattaaaccagagattggtaccaaaaatagctactagatcccaagtaaacgggcaacgtggaagaatggatttcttctggacaattttaaaaccgaatgatgcaatccacttcgagagtaatggaaatttcattgctccagaatatgcatacaaaatagtcaagaaaggggactcaacaattatgaaaagtgaagtggaatatggccactgcaacaccaaatgtcaaactccagtaggggcgataaactctagtatgccattccacaata-tacatcctctcaccatcggggaatgccccaaatacgtgaagtcaaacaaattggtccttgcgactgggctcagaaatagtcctctaagagaaaa---gagaagaaa---aagagggctgtttggggctatagcaggttttatagaaggaggatggcagggaatggtagatggttggtatgggtaccaccatagcaatgagcaggggagtgggtacgctgcagacaaagaatccacccaaaaggcaatagatggagttaccaataaggtcaactcgatcattgacaaaatgaacactcaatttgaggccgttggaagggaatttaataacttagaaaggaggatagagaatttaaacaagaaaatggaagacggattcctagatgtctggacttataatgctgaacttctagttctcatggaaaatgagaggactctagatttccatgactcaaatgtcaagaacctttacgacaaagtccgactacagcttagggataatgcaaaggagctgggtaatggttgtttcgagttctatcacaaatgtgataatgaatgtatggaaagtgtaaaaaatgggacgtatgactaccctcagtattcagaagaagcaagattaaaaagagaagaaataagcggagtgaaattagaatcaataggaacttaccaaatactgtcaatttattcaacagtggcgagttccctagcactggcaatcatggtggctggtctatctttatggatgtgctccaatgggtcgttacagtgcagaatttgcatttaa
>gi|565860522|gb|CY091627.1|_Influenza_A_virus_(A/duck/Guangdong/wy11/2008(H5N5))_hemagglutinin_(HA)_gene_complete_cds
atggagaaaatagtgcttcttcttgcaatagttagccttgttaaaagtgatcagatttgcattggttaccatgcaaacaactcgacagagcaggttgacacgataatggaaaagaacgttactgttacacatgcccaagacatactggaaaagacacacaacgggaagctctgcgatctagatggagtgaagcctctgattttaaaagattgtagtgtagctggatggctcctcggaaacccaatgtgcgacgaattcatcaaggtgccggaatggtcttacatagtggagagggctaacccagccaatgacctctgttacccagggaatttcaatgactatgaagaactgaaacacctattgagcagaataaatcattttgagaaaattcagatcatccccaagagttcttggcccgatcatgaagcctcatcaggggtgagctcagcatgtccataccagggaacgccctcctttttcagaaatgtggtatggcttatcaaaaagaacgatgcatacccaacaataaagataagctacaataataccaaccaggaagatcttttgatactgtgggggatccatcattctaacaatgcagcagagcagacaaagttctataaaaacccaaccacctatgtttccgttgggacatcaacattaaaccagagattggtaccaaaaatagctactagatcccaagtaaacgggcaacgtggaagaatggatttcttctggacaattttaaaaccgaatgatgcaatccacttcgagagtaatggaaatttcattgctccagaatatgcatacaaaattgtcaagaaaggggactcaacaattatgaaaagtgaagtggaatatggccactgcaacaccaaatgtcaaactccaataggggcgataaactctagtatgccattccacaata-tacaccctctcaccatcggggaatgccccaaatacgtgaaatcaaacaaattagtccttgcgactgggctcagaaatagtcctccaagagaaaa---gagaagaaa---aagaggactatttggagctatagcaggttttatagagggaggatggcagggaatggtagatggttggtatgggtaccaccatagcaatgagcaggggagtgggtacgctgcagacaaagaatccacccaaaaggcaatagatggagttaccaataaggtcaactcgatcattaacaaaatgaacactcagtttgaggccgttggaagggaatttaataacttagaaaggagaatagagaatttaaacaagaaaatggaagacggattcctagatgtctggacttataatgctgaacttctagttctcatggaaaatgagagaactctagatttccatgactcaaatgtcaagaacctttacgacaaagtccgactacagcttagggataatgcaaaggagctgggtaatggttgtttcgagttctatcacaaatgtgataatgaatgtatggaaagtgtaagaaatgggacgtatgactacccgcagtattcagaagaagcaagattaaaaagagaagaaattagcggagtaaaattagaatcaataggaacttaccaaatactgtcaatttattcaacagtggcgagttccctagcactggcaatcatagtggctggtctatctttatggatgtgctccaatgggtcgttacaatgcagaatttgcatttaa
>gi|459936981|gb|KC631941.1|_Influenza_A_virus_(A/chicken/China/AH/2012(H5N1))_segment_4_hemagglutinin_(HA)_gene_complete_cds
atggagaaaataatgcttcttcttgcaataatcggtcttgttaaaagtgatcagatttgcattggttaccatgcaaacaactcgacggagcaggttgacacgataatggaaaagaacgtcactgttacacatgcccaagacatactggaaaagacacacaatgggaagctctgcgatctaaatggagtgaagcctctgattttaaaggattgtagtgtagctggatggctcctcggaaacccaatgtgcgacgaattcatcagggtgccggaatggtcttacatagtggagagggctaacccagccaatgacctctgttacccagggaacctcaatgactatgaagaactaaaacacctattgagcagaataaatcattttgagaaaattctgatcatccccaagagttcttggcccaatcatgaaacatcattgggggtgagcgcagcatgtccataccagggaacgccctcctttttcagaaatgtggtatggcttatcaaaaagaacgatgcatacccaacaataaagataagctacaataatactaatcgggaagatcttttgatactgtgggggattcatcattccaacaatgcagcagagcaaacaaacctctataaaaacccaaccacctatgtctccgttgggacatcaacattaaaccagagattggtgcccaaaatagctactagatcccaagtaaacgggcaacgtggaagaatggatttcttctggacaattttaaaaccgaatgatgcaatccacttcgagagtaatggaaatttcattgctccagaatatgcatacaaaattgtcaagaaaggggactcaacaattatgaaaagtgaagtggaatatggccactgcaacaccaaatgtcaaactccaataggggcgataaactctagcatgccattccacaata-tacaccctctcacaatcggggaatgccccaaatacgtgaaatcaaacaaattagtccttgcgactgggctcagaaataatcctctaagagaaaa---gagaagaaa---aagagggctatttggagccatagcagggtttatagagggaggatggcagggaatggtagatggttggtacgggtaccaccatagcaatgagcaggggagtggatacgctgcagacaaagaatccacccaaaaggcaatagatggagttaccaataaggtcaattcgatcattgacaaaatgaacactcaatttgaggccgttggaagggaatttaataacttagaaaggagaatagagaatttaaacaagaaaatggaagacggattcctagatgtctggacttataacgctgaacttctagttctcatggaaaatgagagaactctagattttcatgactcaaatgtcaagaacctttacgacaaagtccgactacagcttagggataatgcaaaggagctgggtaatggttgtttcgagttctatcacaaatgtgataatgaatgtatggaaagtgtaagaaatgggacgtatgactacccgcagtattcagaagaagcaagattaaaaagagaagaaataagcggagtaaaattagaatcaataggaacttaccaaatactgtcaatttattcaacagtggctagttccttagcactggcaatcatagtggctggtctatctttatggatgtgctccaatgggtcgttacaatgcagaatttgcatttaa
>gi|766553599|gb|KP732637.1|_Influenza_A_virus_(A/duck/Eastern_China/S1210/2013(H5N8))_segment_4_hemagglutinin_(HA)_gene_complete_cds
atggagaaaatagtgcttcttcttgcaatagtcagccttgttaaaagtgatcagatttgcattggttaccatgcaaacaactcgacagagcaggttgacacgataatggaaaagaacgtcactgttacacatgcccaagacatactggaaaagacacacaacgggaagctctgcgatctaaatggggtgaagcctctggttttaaaggattgtagtgtagctggatggctcctcggaaacccaatgtgcgacgaattcatcagggtgccggaatggtcttacatagtggagagggctaacccagccaatgacctctgttacccagggagcctcaatgactatgaagaactgaaacacctattgagcagaataaatcattttgaaaagattctgatcatccccaagagttcttggcccgatcatgaaacatcattaggggtgagcgcagcatgtccataccagggaacgccctcctttttcagaaatgtggtatggcttatcaaaaagaacgatgcatacccaacaataaagataagctacaataataccaatcgggaagatcttttgatactgtgggggattcatcattccaacaatgcagcagagcagacaaatctctataaaaacccaaccacctatgtttccgttgggacatcaacattaaaccagagattggtaccaaaaatagctactagatcccaagtaaacgggcaacgtggaagaatggatttcttctggacaattttaaaaccgaatgatgcaatccacttcgagagtaatggaaatttcattgctccagaatatgcatacaaaattgtcaagaaaggggactcaacaattatgaaaagtgaagtggaatatggccactgcaacaccaaatgtcaaactccagtaggagcgataaactctagtatgccattccacaata-tacatcctctcaccatcggggaatgccccaaatacgtgaagtcaaacaaattggtccttgcgactgggctcagaaatagtcctttaagagaaaa---gagaagaaa---aagagggctgtttggggctatagcaggttttatagagggaggatggcagggaatggtagatggttggtatgggtaccaccatagcaatgagcaggggagtgggtacgctgcagacaaagaatccacccaaaaagcaatagatggagttaccaataaggtcaactcgatcattgacaaaatgaacactcaatttgaagccgttggaagggaatttaataacttagaaaggaggctagagaatttaaacaagaaaatggaagacggattcctagatgtctggacttataatgctgaacttctagttctcatggaaaatgagaggactctagatttccatgactcaaatgtcaagaacctttacgacaaagtccgactacagcttagggataatgcaaaggagctgggtaatggttgtttcgagttctatcacaaatgtgataatgaatgtatggaaagtgtaagaaatgggacgtatgactaccctcagtattcagaagaagcaagattaaaaagagaagaaataagcggagtgaaattagaatcaataggaacttaccaaatactgtcaatttattcaacagtggcgagttccctagcactggcaatcatggtggctggtctatctttatggatgtgctccaatgggtcgttacagtgcagaatttgcatttaa
>gi|594706107|gb|KJ476657.1|_Influenza_A_virus_(A/mallard/Shanghai/SH-9/2013(H5N8))_segment_4_hemagglutinin_(HA)_gene_complete_cds
atggagaaaatagtgcttcttcttgcaataattagccttactaaaagtgatcagatttgcattggttaccatgcaaacaactcgacagagcaggttgacacgataatggaaaagaacgtcactgttacacatgcccaagacatactggaaaagacacacaacgggaagctctgcgatctaaatggggtgaagcctctggttttaaaggattgtagtgtagctggatggctcctcggaaacccaatgtgcgacgaattcatcagggtgccggaatggtcttacatagtggagagggctaacccagccaatgacctctgttacccagggagcctcaatgactatgaagaactgaaacacctattgagcagaataaatcattttgagaagattctgatcatccccaagagttcttggctcgatcatgaaacatcattaggggtgagcgcagcatgtccataccagggaacgccctcctttttcagaaatgtggtatggcttatcaaaaagaacgatgcatacccaacaataaagataagctacaataataccaatcgggaagatcttttgatactgtgggggattcatcattccaacaatgcagcagagcagacaaatctctataaaaacccaaccacctatgtttccgttgggacatcaacattaaaccagagattggtaccaaaaatagctactagatcccaagtaaacgggcaacgtggaagaatggatttcttctggacaattttaaaaccgaatgatgcaatccacttcgagagtaatggaaatttcattgctccagaatatgcatacaaaattgtcaagaaaggggactcaacaattatgaaaagtgaagtggaatatggccactgcaacaccaaatgtcaaactccagtaggggcgataaactctagtatgccattccacaata-tacatcctctcaccatcggggaatgccccaaatacgtgaagtcaaacaaattggtccttgcgactgggctcagaaatagtcctctaagagaaaa---gagaagaaa---aagagggctgtttggggctatagcaggttttatagaaggaggatggcagggaatggtagatggttggtatgggtaccaccatagcaatgagcaggggagtgggtacgctgcagacaaagaatccacccaaaaggcaatagatggagttaccaataaggtcaactcgatcattgacaaaatgaacactcaatttgaggccgttggaagggaatttaataacttagaaaggaggatagagaatttaaacaagaaaatggaagacggattcctagatgtctggacttataatgctgaacttctagtcctcatggaaaatgagaggactctagatttccatgactcaaatgtcaagaacctttacgacaaagtccgactacagcttagggataatgcaaaggagctgggtaatggttgtttcgagttctatcacaaatgtgataatgaatgtatggaaagtgtaaaaaatgggacgtatgactaccctcagtattcagaagaagcaagattaaaaagagaagaaataagcggagtgaaattagaatcaataggaacttaccaaatactgtcaatttattcaacagtggcgagttccctagcactggcaatcatggtggctggtctatctttatggatgtgctccaatgggtcgttacaatgcagaatttgcatttaa
>gi|960311953|gb|KU143269.1|_Influenza_A_virus_(A/duck/Wenzhou/YHQL22/2014(H5N6))_segment_4_hemagglutinin_(HA)_gene_complete_cds
atggagaaaatagtgcttcttcttgcaatagttagccttgttaaaagtgatcagatttgcattggttaccatgcaaacaactcgacagagcaggttgacacgataatggaaaagaacgtcactgttacacatgcccaagacatactggaaaaaacacacaacgggaagctctgcgatctaaatggagtgaagcctctggttttaaaggattgtagtgtagctggatggctcctcggaaacccaatgtgcgacgagttcatcagggtgccggaatggtcttacatagtggagagggctaatccagccaatgacctctgttacccagggagcctcaatgactatgaagaactgaaacatctattgagcagaataaatcattttgagaagattctgatcatccccaagagttcttggcccgatcatgaaacatcattaggggtgagcgcagcatgtccataccagggaacgccctcctttttcagaaatgtggtatggcttatcaaaaagaacgatgcatacccaacaataaagataagctacaataataccaatcgggaagatcttttgatactgtgggggattcatcattctaacaatgcagcagagcagacaaatctctataaaaacccaaccacttatgtttccgttgggacatcaacattaaaccagagattggtaccaaaaatagctactagatcccaagtaaacgggcaacgtggaagaatggatttcttctggacaattttaaaaccgaatgatgcaatccacttcgagagtaatggaaatttcattgctccagaatatgcatacaaaattgtcaagaaaggggactcaacaattatgaaaagtgaagtggaatatggccactgcaacaccaaatgtcaaactccagtaggggcgataaactctagtatgccattccacaata-tacatcctctcaccatcggagaatgccccaaatacgtgaagtcaaacaaattagtccttgcgactgggctcagaaataatcccctaagagaaaa---gagaagaaa---aagagggctgtttggggctatagcagggtttatagagggaggatggcagggaatggtagatggttggtatgggtaccaccatagcaatgagcaggggagtgggtacgctgcagacaaagaatccacccaaaaggcaatagatggagttaccaataaggtcaactcgatcattgacaaaatgaacactcaatttgaggctgttggaagggaatttaataacttagaaaggaggatagagaatttaaacaagaaaatggaagacggattcctagatgtctggacttataatgctgaacttctagttctcatggaaaatgagaggactctagatttccatgactcaaatgtcaagaacctttacgacaaagtccgactacagcttagagataatgcaaaagagctgggtaatggttgtttcgagttctatcacaaatgcgataatgaatgtatggaaagtgtaagaaatgggacgtatgactaccctcagtattcagaagaagcaagattaaaaagagaagaaataagcggagtgaaattagaatcaataggaacttaccaaatactgtcaatttattcaacagtggcgagttccctagcactggcaatcatggtggctggtctatctttatggatgtgctccaatgggtcgttacagtgcagaatttgcatttaa
>gi|954033137|gb|KU042768.1|_Influenza_A_virus_(A/duck/Zhejiang/925169/2014(H5N8))_segment_4_hemagglutinin_(HA)_gene_complete_cds
atggagaaaatagtgcttcttcttgcaatagttagccttgttaaaagtgatcagatttgcattggttatcatgcaaacaactcgacagagcaggttgacacgataatggaaaagaacgtcactgttacacatgcccaagacatactggaaaagacacacaacgggaagctctgcgatctaaatggggtgaagcctctggttttaaaggattgtagtgtagctggatggctcctcggaaacccaatgtgcgacgaattcatcagggtgccggaatggtcttacatagtggagagggctaacccagccaatgacctctgttacccagggagcctcaatgactatgaagaactgaaacacctattgagcagaataaatcattttgagaagattctgatcattcccaagagttcttggctcgatcatgaaacatcattaggggtgagcgcagcatgtccataccagggaacgccctcctttttcagaaatgtggtatggcttatcaaaaagaacgatgcatacccaacaataaagataagctacaataataccaatcgggaagatcttttgatactgtgggggattcatcattccaacaatgaagcagagcagacaaatctctataaaaacccaaccacctatgtttccgttgggacatcaacattaaaccagagattggtaccaaaaatagctactagatcccaagtaaacgggcaacgtggaagaatggatttcttctggacaattttaaaaccgaatgatgcaatccacttcgagagtaatggaaatttcattgctccagaatatgcatacaaaattgtcaagaaaggggactcaacaattatgaaaagtgaagtggaatatggccactgcaacaccaaatgtcaaactccagtaggggcgataaactctagtatgccattccacaata-tacatcctctcaccatcggggaatgccccaaatacgtgaaatcaaacaaattggtccttgcgactgggctcaggaatagtcctctaagagaaag---gagaagaaa---aagagggctgtttggggctatagcaggttttatagaaggaggatggcagggaatggtagatggttggtatgggtaccaccatagcaatgagcaggggagtgggtacgctgcagacaaagaatccacccaaaaggcaatagatggagttaccaataaggtcaactcgatcattgacaaaatgaacactcaatttgaggccgttggaagggaatttaataacttagaaaggaggatagagaatttaaacaagaaaatggaagacggattcctagatgtctggacttataatgctgaacttctagttctcatggaaaatgagaggactctagatttccatgactcaaatgtcaagaacctttacgacaaagtccgactacagcttagggataatgcaaaggagctgggtaatggttgtttcgagttctatcacaaatgtgataatgaatgtatggaaagtgtaaaaaatgggacgtatgactaccctcagtattcagaagaggcaagattaaaaagagaagaaataagcggagtgaaattagaatcaataggaacttaccaaatactgtcaatttattcaacagtggcgagttccctagcactggcaatcatgggtgctggtctatctttatggatgtgctccaatgggtcgttacagtgcagaatttgcatttaa
>gi|960311907|gb|KU143271.1|_Influenza_A_virus_(A/duck/Taizhou/TZYG12/2015(H5N6))_segment_4_hemagglutinin_(HA)_gene_complete_cds
atggagaaaatagtgcttcttcttgcaatagttagccttgttaaaagtgatcagatttgcattggttaccatgcaaacaactcgacagagcaggttgacacgataatggaaaagaacgtcactgttacacatgcccaagacatactggaaaaaacacacaacgggaagctctgcgatctaaatggagtgaagcctctggttttaaaggattgtagtgtagctggatggctcctcggaaacccaatgtgcgacgagttcatcagggtgccggaatggtcttacatagtggagagggctaatccagccaatgacctctgttacccagggagcctcaatgactatgaagaactgaaacacctattgagcagaataaatcattttgagaagattctgatcatccccaagagttcttggcccgatcatgaaacatcattaggggtgagcgcagcatgtccataccagggaacgccctcctttttcagaaatgtggtatggcttatcaaaaagaacgatgcatacccaacaataaagataagctacaataataccaatcgggaagatcttttgatactgtgggggattcatcattctaacaatgcagcagagcagacaaatctctataaaaacccaaccacttatgtttccgttgggacatcaacattaaaccagagattggtaccaaaaatagctactagatcccaagtaaacgggcaacgtggaagaatggatttcttctggacaattttaaaaccgaatgatgcaatccacttcgagagtaatggaaatttcattgctccagaatatgcatacaaaattgtcaagaaaggggactcaacaattatgaaaagtgaagtggagtatggccactgcaacaccaaatgtcaaactccagtaggggcgataaactctagtatgccattccacaaca-tacaccctctcaccatcggggaatgccccaaatacgtgaaatcaaacaaattagtccttgcgactgggctcagaaatagtcctctaagggagag---gagaagaaa---aagaggactatttggagctatagcagggtttatagagggaggatggcaaggaatggtagatggttggtatgggtaccaccatagcaatgaacagggaagtgggtacgctgcagacaaagaatccacccaaaaggcaatagatggagttaccaataaggtcaactcgatcattgacaagatgaacactcaatttgaggccgttggaagggaatttaataacttagaacggagaatagagaatttaaataagaaaatggaagacggattcctagatgtctggacttataatgcggaacttctagttctcatggaaaatgagagaactctagatttccatgactcaaatgtcaagaacctttacgacaaagtccgactacaacttagggataatgcaaaggagctgggtaatggttgtttcgagttctatcacaaatgtgataatgaatgtatggaaagtgtaagaaatgggacgtatgactaccctcagtattcagaagaagcaagattaaaaagagaagaaataagcggagtgaaattggaatcaataggaacttaccagatactgtcaatttattcaacagtggcgagttccctagcactggcaatcattgtggctggtctatctttatggatgtgctccaatgggtcgttacaatgcagaatttgcatttaa
>gi|954033155|gb|KU042767.1|_Influenza_A_virus_(A/duck/Zhejiang/925019/2014(H5N8))_segment_4_hemagglutinin_(HA)_gene_complete_cds
atggagaaaatagtgcttcttcttgcaatagttagccttgttaaaagtgatcagatttgcattggttatcatgcaaacaactcgacagagcaggttgacacgataatggaaaagaacgtcactgttacacatgcccaagacatactggaaaagacacacaacgggaagctctgcgatctaaatggggtgaagcctctggttttaaaggattgtagtgtagctggatggctcctcggaaacccaatgtgcgacgaattcatcagggtgccggaatggtcttacatagtggagagggctaacccagccaatgacctctgttacccagggagcctcaatgactatgaagaactgaaacacctattgagcagaataaatcattttgagaagattctgatcattcccaagagttcttggctcgatcatgaaacatcattaggggtgagcgcagcatgtccataccagggaacgccctcctttttcagaaatgtggtatggcttatcaaaaagaacgatgcatacccaacaataaagataagctacaataataccaatcgggaagatcttttgatactgtgggggattcatcattccaacaatgaagcagagcagacaaatctctataaaaacccaaccacctatgtttccgttgggacatcaacattaaaccagagattggtaccaaaaatagctactagatcccaagtaaacgggcaacgtggaagaatggatttcttctggacaattttaaaaccgaatgatgcaatccacttcgagagtaatggaaatttcattgctccagaatatgcatacaaaattgtcaagaaaggggactcaacaattatgaaaagtgaagtggaatatggccactgcaacaccaaatgtcaaactccagtaggggcgataaactctagtatgccattccacaata-tacatcctctcaccatcggggaatgccccaaatacgtgaaatcaaacaaattggtccttgcgactgggctcaggaatagtcctctaagagaaag---gagaagaaa---aagagggctgtttggggctatagcaggttttatagaaggaggatggcagggaatggtagatggttggtatgggtaccaccatagcaatgagcaggggagtgggtacgctgcagacaaagaatccacccaaaaggcaatagatggagttaccaataaggtcaactcgatcattgacaaaatgaacactcaatttgaggccgttggaagggaatttaataacttagaaaggaggatagagaatttaaacaagaaaatggaagacggattcctagatgtctggacttataatgctgaacttctagttctcatggaaaatgagaggactctagatttccatgactcaaatgtcaagaacctttacgacaaagtccgactacagcttagggataatgcaaaggagctgggtaatggttgtttcgagttctatcacaaatgtgataatgaatgtatggaaagtgtaaaaaatgggacgtatgactaccctcagtattcagaagaggcaagattaaaaagagaagaaataagcggagtgaaattagaatcaataggaacttaccaaatactgtcaatttattcaacaggggcgagttccctagcactggcaatcatgggtgctggtctatccttatggatgtgctccaatgggtcgttacagtgcagaatttgcatttaa
>gi|289547458|gb|GU727661.1|_Influenza_A_virus_(A/duck/Eastern_China/031/2009(H5N5))_segment_4_hemagglutinin_(HA)_gene_complete_cds
atggagaaaatagtgcttcttcttgcaatagttagccttgttaaaagtgatcagatttgcattggttaccatgcaaacaactcgacagagcaggttgacacgataatggaaaagaacgttactgttacacatgcccaagacatactggaaaagacacacaacgggaagctctgcgatctaaatggagtgaagcctctgattttaagagattgtagtgtagctggatggctcctcggaaacccaatgtgcgacgaattcatcaaggtgccggaatggtcttacatagtggagaggaccaacccagccaatgacctctgttacccagggaatttcaatgactatgaagaactgaaacacctattgagcagaataaatcattttgagaaaattcagatcatccccaggagttcttggcccgatcatgaagcctcatcaggggtgagctcagcatgtccataccagggaacgccctcctttttcagaaatgtggtatggcttatcaaaaagaacaatgcataccccacaataaagagaagctacaataataccaaccaggaagatcttttgatactgtgggggattcatcattctaacaatgcggcagagcagacaaagctctatcaaaacccaaccacctatatttccgttgggacatcaacattaaaccagagattggtaccaaaaatagctactagatcccaagtaaacgggcaacgtggaagaatggatttcttctggacaattttaaaaccgaatgatgcaatccacttcgagagtaatggaaatttcattgctccagaatatgcatacaaaattgtcaagaaaggggactcaacaattatgaaaagtgaagtggaatatggtaactgcaacaccaaatgtcaaactccaataggggcgataaactctagtatgccattccacaata-tacaccctctcaccatcggggaatgccccaaatacgtgaaatcaaacaaattagtccttgcgactggactcagaaatagtcctctaagagaaaa---aagaagaaa---aagaggactatttggagctatagcaggttttatagagggaggatggcagggaatggtagatggttggtatgggtaccaccatagcaatgagcaggggagtgggtacgctgcagacaaagaatccacccaaaaggcaatagatggagttaccaataaggtcaactcgatcattgacaaaatgaacactcaatttgaggccgttggaagggaatttaataacttagaaaggagaatagagaatttaaacaagaaaatggaagacggattcctagatgtctggacttataatgctgaacttctagttctcatggaaaatgagagaactctagatttccatgactcaaatgtcaagaacctttacgacaaagtccgactacagcttagggataatgcaaaggagctgggtaatggttgtttcgagttctatcacaaatgtgataatgaatgtatggaaagtgtaagaaatggaacgtatgactacccgcagtattcagaagaagcaagattaaaaagagaagaaataagcggagtaaaattggaatcaataggaacttaccaaatactgtcaatttattcaacagtggcgagttctctagcactggcaatcatggtggctggtctatctttatggatgtgctccaatgggtcgttacaatgcagaatttgcatttaa
>gi|745631611|gb|KP286109.1|_Influenza_A_virus_(A/chicken/Dongguan/3363/2013(H5N6))_segment_4_hemagglutinin_(HA)_gene_complete_cds_gi|922057696|gb|KT370064.1|_Influenza_A_virus_(A/environment/Guangdons
atggagaaaatagtgcttcttcttgcagtggttagccttgttaaaagtgatcagatttgcattggttaccatgcaaacaactcgacagagcaggttgacacgataatggaaaaaaacgtcactgttacacatgcccaagacatactggaaaagacacacaacgggaggctctgcgatctgaatggagtgaaacctctgattttaaaggattgtagtgtagctggatggcttcttggaaacccaatgtgcgacgagttcatcagagtgccggaatggtcttacatagtggagagggctaacccagccaatgacctctgttacccagggaacctcaatgactatgaagaactgaaacacctattgagcagaataaatcattttgagaagactctgatcatccccaagagttcttggcccaatcatgaaacatcattaggggtgagcgcagcatgtccataccagggaatgccctcctttttcagaaatgtggtatggcttaccaagaagaacgatgcatacccaacaataaagatgagctacaataataccaatagggaagatcttttgatactgtgggggattcatcattccaacaatgcagcagagcagacaaatctctataaaaacccaaccacctatgtttccgttgggacatcaacattaaaccagagattggtgccaaaaatagctactagatcccaagtaaacgggcaacgtggaagaatggatttcttctggacaattttaaaaccgaatgatgcaatccacttcgagagtaatggaaattttattgctccagaatatgcatacaaaattgtcaagaaaggggactcaacaattatgaaaagtgaaatggaatatggccactgcaacaccaaatgtcaaactccaataggggcgataaactctagtatgccattccacaata-tacaccctctcactatcggggagtgccccaaatacgtgaaatcaaacaaattagtccttgcgactgggctcagaaatagtcctctaagagaaag---aagaagaaa---aagaggactatttggagctatagcagggtttatagagggaggatggcaaggaatggtagatggttggtatgggtaccaccatagcaatgaacaggggagtgggtacgctgcagacagagaatccacccaaaaggcaatagatggagttaccaataaggtcaactcgatcattgacaaaatgaacactcaatttgaggccgttggaagggaatttaataacttagaacggagaatagagaatttaaataagaaaatggaagacggattcctagatgtctggacttataatgctgaacttctagttctcatggaaaatgagagaactctagatttccatgactcaaatgtcaagaacctttatgacaaagtccgactacagcttagggataatgcaaaggagctgggtaatggttgtttcgagttctatcacaaatgtgataatgaatgtatggaaagtgtaagaaatgggacgtatgactacccccagtattcagaagaagcaagattaaaaagggaagaaataagcggagtgaaattggaatcaataggaacttaccaaatactgtcaatttattcaacagtggcgagttccctagcactggcaatcattgtggctggtctatctttatggatgtgctccaatgggtcgttacaatgcagaatttgcatttaa
>gi|745632743|gb|KP286563.1|_Influenza_A_virus_(A/chicken/Dongguan/4190/2013(mixed))_clone_b_segment_4_hemagglutinin_(HA)_gene_complete_cds
atggagaaaatagtgcttcttcttgcagtggttagccttgttaaaagtgatcagatttgcattggttaccatgcaaacaactcgacagagcaggttgacacgataatggaaaaaaacgtcactgttacacatgcccaagacatactggaaaagacacacaacgggaggctctgcgatctgaatggagtgaaacctctgattttaaaggattgtagtgtagctggatggcttcttggaaacccaatgtgcgacgagttcatcagagtgccggaatggtcttacatagtggagagggctaacccagccaatgacctctgttacccagggaacctcaatgactatgaagaactgaaacacctattgagcagaataaatcattttgagaagactctgatcatccccaagagttcttggcccaatcatgaaacatcattaggggtgagcgcagcatgtccataccagggaatgccctcctttttcagaaatgtggtatggcttaccaagaagaacgatgcatacccaacaataaagatgagctacaataataccaatagggaagatcttttgatactgtgggggattcatcattccaacaatgcagcagagcagacaaatctctataaaaacccaaccacctatgtttccgttgggacatcaacattaaaccagagattggtgccaaaaatagctactagatcccaagtaaacgggcaacgtggaagaatggatttcttctggacaattttaaaaccgaatgatgcaatccacttcgagagtaatggaaattttattgctccagaatatgcatacaaaattgtcaagaaaggggactcaacaattatgaaaagtgaaatggaatatggccactgcaacaccaaatgtcaaactccaataggggcgataaactctagtatgccattccacaata-tacaccctctcactatcggggagtgccccaaatacgtgaaatcaaacaaattagtccttgcgactgggctcagaaatagtcctctaagagaaag---aagaagaaa---aagaggactatttggagctatagcagggtttatagagggaggatggcaaggaatggtagatggttggtatgggtaccaccatagcaatgaacaggggagtgggtacgctgcagacagagaatccacccaaaaggcaatagatggagttaccaataaggtcaactcgatcattgacaaaatgaacactcaatttgaggccgttggaagggaatttaataacttagaacggagaatagagaatttaaataagaaaatggaagacggattcctagatgtctggacttataatgctgaacttctagttctcatggaaaatgagagaactctagatttccatgactcaaatgtcaagaacctttatgacaaagyccgactacagcttagggataatgcaaaggagctgggtaatggttgtttcgagttctatcacaaatgtgataatgaatgtatggaaagtgtaagaaatgggacgtatgactacccccagtattcagaagaagcaagattaaaaagggaagaaataagcggagtgaaattggaatcaataggaacttaccaaatactgtcaatttattcaacagtggcgagttccctagcactggcaatcattgtggctggtctatctttatggatgtgctccaatgggtcgttacaatgcagaatttgcatttaa
>gi|766553617|gb|KP732646.1|_Influenza_A_virus_(A/duck/Eastern_China/S1109/2014(H5N8))_segment_4_hemagglutinin_(HA)_gene_complete_cds
atggagaaaatagtgcttcttcttgcaatagttagccttgttaaaagtgatcagatttgcattggttaccatgcaaacaactcgacagagcaggttgacacgataatggaaaagaacgtcactgttacacatgcccaagacatactggaaaagacacacaacgggaagctctgcgatctaaatggggtgaagcctctggttttaaaggattgtagtgtagctggatggctcctcggaaacccaatgtgcgacgaattcatcagagtgccggaatggtcttacatagtggagagggctaacccagccaatgacctctgttacccagggagcctcaatgactatgaagaactgaaacacctgttgagcagaataaatcattttgagaagattctgatcatccccaagagttcttggcccaatcatgaaacatcattaggggtgagcgcagcttgtccataccagggaacgccctcctttttcagaaatgtggtatggcttatcaaaaagaacgatgcatacccaacaataaagataagctacaataataccaatcgggaagatcttttgatactgtgggggattcatcattccaacaatgcagcagagcagacaaatctctataaaaacccaaccacctatatttcagttgggacatcaacattaaaccagagattggtaccaaaaatagctactagatcccaagtaaacgggcaacgtggaagaatggacttcttctggacaattttaaaaccgaatgatgcaatccacttcgagagtaatggaaatttcattgctccagaatatgcatacaaaattgtcaagaaaggggactcaacaattatgaaaagtgaagtggaatatggccactgcaacaccaaatgtcaaaccccagtaggagcgataaactctagtatgccattccacaata-tacatcctctcaccatcggggaatgccccaaatacgtgaagtcaaacaagttggtccttgcgactgggctcagaaatagtcctctaagagaaaa---gagaagaaa---aagagggctgtttggggctatagcaggttttatagagggaggatggcagggaatggttgatggttggtatgggtaccaccatagcaatgagcaggggagtgggtacgctgcagacaaagaatccacccaaaaggcaatagatggagttaccaataaggtcaactcgatcattgacaaaatgaacactcaatttgaggccgttggaagggagtttaataacttagaaaggaggatagaaaatttgaacaagaaaatggaagacggattcctagatgtctggacctataatgctgaacttctagttctcatggaaaacgagaggactctagatttccatgactcaaatgtcaagaacctttacgacaaagtcagactgcagcttagggataatgcaaaggagctgggtaatggttgtttcgagttctatcacaaatgtgataatgaatgtatggaaagtgtgagaaatgggacgtatgactaccctcagtattcagaagaagcaagattaaaaagagaagaaataagcggagtgaaattagaatcaataggaacttaccaaatactgtcaatttattcaacagtggcgagttccctagcactggcaatcatggtggctggtctatctttatggatgtgctccaatgggtcgttacagtgcagaatttgcatttaa
>gi|766553601|gb|KP732638.1|_Influenza_A_virus_(A/goose/Eastern_China/S0513/2013(H5N6))_segment_4_hemagglutinin_(HA)_gene_complete_cds
atggagaaaatagtgcttcttcttgcagtggttagccttgttaaaagtgatcagatttgcattggttaccatgcaaacaactcgacagagcaggttgacacgataatggaaaaaaacgtcactgttacacatgcccaagacatactggaaaagacacacaacgggaggctctgcgatctgaatggagtgaaacctctgattttaaaggattgtagtgtagctggatggcttcttggaaacccaatgtgcgacgagttcatcagagtgccggaatggtcttacatagtggagagggctaacccagccaatgacctctgttacccagggaacctcaatgactatgaagaactgaaacacctattgagcagaataaatcattttgagaagactctgatcatccccaagagttcttggcccaatcatgaaacatcattaggggtgagcgcagcatgtccataccagggaatgccctcctttttcagaaatgtggtatggcttaccaagaagaacaatgcatacccaacaataaagatgagctacaataataccaatagggaagatcttttgatactgtgggggattcatcattccaacaatgcagcagagcagacaaatctctataaaaacccaaccacctatgtttccgttgggacatcaacattaaaccagagattggtgccaaaaatagctactagatcccaagtaaacgggcaacgtggaagaatggatttcttctggacaattttaaaaccgaatgatgcaatccacttcgagagtaatggaaattttattgctccagaatatgcatacaaaattgtcaagaaaggggactcaacaattatgaaaagtgaaatggaatatggccactgcaacaccaaatgtcaaactccaataggggcgataaactctagtatgccattccacaata-tacaccctctcactatcggggagtgccccaaatacgtgaaatcaaacaaattagtccttgcgactgggctcagaaatagtcctctaagagaaag---aagaagaaa---aagaggactatttggagctatagcagggtttatagagggaggatggcaaggaatggtagatggttggtatgggtaccaccatagcaatgaacaggggagtgggtacgctgcagacagagaatccacccaaaaggcaatagatggagttaccaataaggtcaactcgatcattgacaaaatgaacactcaatttgaggccgttggaagggaatttaataacttagaacggagaatagagaatttaaataagaaaatggaagacggattcctagatgtctggacttataatgctgaacttctagttctcatggaaaatgagagaactctagatttccatgactcaaatgtcaagaacctttatgacaaagtccgactacagcttagggataatgcaaaggagctgggtaatggttgtttcgagttctatcacaaatgtgataatgaatgtatggaaagtgtaagaaatgggacgtatgactacccccagtattcagaagaagcaagattaaaaagggaagaaataagcggagtgaaattggaatcaataggaacttaccaaatactgtcaatttattcaacagtggcgagttccctagcactggcaatcattgtggctggtctatctttatggatgtgctccaatgggtcgttacaatgcagaatttgcatttaa
>gi|745631592|gb|KP286101.1|_Influenza_A_virus_(A/chicken/Dongguan/2690/2013(H5N6))_segment_4_hemagglutinin_(HA)_gene_complete_cds_gi|745632792|gb|KP286583.1|_Influenza_A_virus_(A/chicken/Dongguan/281s
atggagaaaatagtgcttcttcttgcagtggttagccttgttaaaagtgatcagatttgcattggttaccatgcaaacaactcgacagagcaggttgacacgataatggaaaaaaacgtcactgttacacatgcccaagacatactggaaaagacacacaacgggaggctctgcgatctgaatggagtgaaacctctgattttaaaggattgtagtgtagctggatggcttcttggaaacccaatgtgcgacgagttcatcagagtgccggaatggtcttacatagtggagagggctaacccagccaatgacctctgttacccagggaacctcaatgactatgaagaactgaaacacctattgagcagaataaatcattttgagaagactctgatcatccccaagagttcttggcccaatcatgaaacatcattaggggtgagcgcagcatgtccataccagggaatgccctcctttttcagaaatgtggtatggcttaccaagaagaacgatgcatacccaacaataaagatgagctacaataataccaatagggaagatcttttgatactgtgggggattcatcattccaacaatgcagcagagcagacaaatctctataaaaacccaaccacctatgtttccgttgggacatcaacattaaaccagagattggtgccaaaaatagctactagatcccaagtaaacgggcaacgtggaagaatggatttcttctggacaattttaaaaccgaatgatgcaatccacttcgagagtaatggaaattttattgctccagaatatgcatacaaaattgtcaagaaaggggactcaacaattatgaaaagtgaaatggaatatggccactgcaacaccaaatgtcaaactccaataggggcgataaactctagtatgccattccacaata-tacaccctctcactatcggggagtgccccaaatacgtgaaatcaaacaaattagtccttgcgactgggctcagaaatagtcctctaagagaaag---aagaagaaa---aagaggactatttggagctatagcagggtttatagagggaggatggcaaggaatggtagatggttggtatgggtaccaccatagcaatgaacaggggagtgggtacgctgcagacagagaatccacccaaaaggcaatagatggagttaccaataaggtcaactcgataattgacaaaatgaacactcaatttgaggccgttggaagggaatttaataacttagaacggagaatagagaatttaaataagaaaatggaagacggattcctagatgtctggacttataatgctgaacttttagttctcatggaaaatgagagaactctagatttccatgactcaaatgtcaagaacctttatgacaaagtccgactacagcttagggataatgcaaaggagctgggtaatggttgtttcgagttctatcacaaatgtgataatgaatgtatggaaagtgtaagaaatgggacgtatgactacccccagtattcagaagaagcaagattaaaaagggaagaaataagcggagtgaaattggaatcaataggaacttaccaaatactgtcaatttattcaacagtggcgagttccctagcactggcaatcattgtggctggtctatctttatggatgtgctccaatgggtcgttacaatgcagaatttgcatttaa
>gi|745628900|gb|KP285021.1|_Influenza_A_virus_(A/duck/Dongguan/3069/2013(H5N6))_segment_4_hemagglutinin_(HA)_gene_complete_cds
atggagaaaatagtgcttcttcttgcagtggttagccttgttaaaagtgatcagatttgcattggttaccatgcaaacaactcgacagagcaggttgacacgataatggaaaaaaacgtcactgttacacatgcccaagacatactggaaaagacacacaacgggaggctctgcgatctgaatggagtgaaacctctgattttaaaggattgtagtgtagctggatggcttcttggaaacccaatgtgcgacgagttcatcagagtgccggaatggtcttacatagtggagagggctaacccagccaatgacctctgttacccagggaacctcaatgactatgaagaactgaaacacctattgagcagaataaatcattttgagaagactctgatcatccccaagagttcttggcccaatcatgaaacatcattaggggtgagcgcagcatgtccataccagggaatgccctcctttttcagaaatgtggtatggcttaccaagaagaacgatgcatacccaacaataaagatgagctacaataataccaatagggaagatcttttgatactgtgggggattcatcattccaacaatgcagcagagcagacaaatctctataaaaacccaaccacctatgtttccgttgggacgtcaacattaaaccagagattggtgccaaaaatagctactagatcccaagtaaacgggcaacgtggaagaatggatttcttctggacaattttaaaaccgaatgatgcaatccacttcgagagtaatggaaattttattgctccagaatatgcatacaaaattgtcaagaaaggggactcaacaattatgaaaagtgaaatggaatatggccactgcaacaccaaatgtcaaactccaataggggcgataaactctagtatgccattccacaata-tacaccctctcactatcggggagtgccccaaatacgtgaaatcaaacaaattagtccttgcgactgggctcagaaatagtcctctaagagaaag---aagaagaaa---aagaggactatttggagctatagcagggtttatagagggaggatggcaaggaatggtagatggttggtatgggtaccaccatagcaatgaacaggggagtgggtacgctgcagacagagaatccacccaaaaggcaatagatggagttaccaataaggtcaactcgatcattgacaaaatgaacactcaatttgaggccgttggaagggaatttaataacttagaacggagaatagagaatttaaataagaaaatggaagacggattcctagatgtctggacttataatgctgaacttctagttctcatggaaaatgagagaactctagatttccatgactcaaatgtcaagaacctttatgacaaagtccgactacagcttagggataatgcaaaggagctgggtaatggttgtttcgagttctatcacaaatgtgataatgaatgtatggaaagtgtaagaaatgggacgtatgactacccccagtattcagaagaagcaagattaaaaagggaagaaataagcggagtgaaattggaatcaataggaacttaccaaatactgtcaatttattcaacagtggcgagttccctagcactggcaatcattgtggctggtctatctttatggatgtgctccaatgggtcgttacaatgcagaatttgcatttaa
>gi|745628785|gb|KP284973.1|_Influenza_A_virus_(A/chicken/Shenzhen/1395/2013(H5N6))_segment_4_hemagglutinin_(HA)_gene_complete_cds
atggagaaaatagtgcttcttcttgcagtggttagccttgttaaaagtgatcagatttgcattggttaccatgcaaacaactcgacagagcaggttgacacgataatggaaaaaaacgtcactgttacacatgcccaagacatactggaaaagacacacaacgggaggctctgcgatctgaatggagtgaaacctctgattttaaaggattgtagtgtagctggatggcttcttggaaacccaatgtgcgacgagttcatcagagtgccggaatggtcttacatagtggagagggctaacccagccaatgacctctgttacccagggaacctcaatgactatgaagaactgaaacacctattgagcagaataaatcattttgagaagactctgatcatccccaagagttcctggcccaatcatgaaacatcattaggggtgagcgcagcatgtccataccagggaatgccctcctttttcagaaatgtggtatggcttaccaagaagaacgatgcatacccaacaataaagatgagctacaataataccaatagggaagatcttttgatactgtgggggattcatcattccaacaatgcagcagagcagacaaatctctataaaaacccaaccacctatgtttccgttgggacatcaacattaaaccagagattggtgccaaaaatagctactagatcccaagtaaacgggcaacgtggaagaatggatttcttctggacaattttaaaaccgaatgatgcaatccacttcgagagtaatggaaattttattgctccagaatatgcatacaaaattgtcaagaaaggggactcaacaattatgaaaagtgaaatggaatatggccactgcaacaccaaatgtcaaactccaataggggcgataaactctagtatgccattccacaata-tacaccctctcactatcggggagtgccccaaatacgtgaaatcaaacaaattagtccttgcgactgggctcagaaatagtcctctaagagaaag---aagaagaaa---aagaggactatttggagctatagcagggtttatagagggaggatggcaaggaatggtagatggttggtatgggtaccaccatagcaatgaacaggggagtgggtacgctgcagacagagaatccacccaaaaggcaatagatggagttaccaataaggtcaactcgatcattgacaaaatgaacactcaatttgaggccgttggaagggaatttaataacttagaacggagaatagagaatttaaataagaaaatggaagacggattcctagatgtctggacttataatgctgaacttctagttctcatggaaaatgagagaactctagatttccatgactcaaatgtcaagaacctttatgacaaagtccgactacagcttagggataatgcaaaggagctgggtaatggttgtttcgagttctatcacaaatgtgataatgaatgtatggaaagtgtaagaaatgggacgtatgactacccccagtattcagaagaagcaagattaaaaagggaagaaataagcggagtgaaattggaatcaataggaacttaccaaatactgtcaatttattcaacagtggcgagttccctagcactggcaatcattgtggctggtctatctttatggatgtgctccaatgggtcgttacaatgcagaatttgcatttaa
>gi|745632997|gb|KP286666.1|_Influenza_A_virus_(A/chicken/Dongguan/1100/2014(mixed))_clone_b_segment_4_hemagglutinin_(HA)_gene_complete_cds
atggagaaaatagtgcttcttcttgcagtggttagccttgttaaaagtgatcagatttgcattggttaccatgcaaacaactcgacagagcaggttgacacgataatggaaaaaaacgtcactgttacacatgcccaagacatactggaaaagacacacaacgggaggctctgcgatctgaatggagtgaaacctctgattttaaaagattgtagtgtagctggatggcttcttggaaacccaatgtgcgacgagttcatcagagtgccggaatggtcttacatagtggagagggctaacccagccaatgacctctgttacccagggaacctcaatgactatgaagaactgaaacacctattgagcagaataaatcattttgagaagactctgatcatccccaagagttcttggcccaatcatgaaacatcattaggggtgagcgcagcatgtccataccagggaatgccctcctttttcagaaatgtggtatggcttaccaagaagaacgatgcatacccaacaataaagatgagctacaataataccaatagagaagatcttttgatactgtgggggattcatcattccaacaatgcagcagagcagacaaatctctataaaaacccaaccacctatgtttccgttgggacatcaacattaaaccagagattggtgccaaaaatagctactagatcccaagtaaacgggcaacgtggaagaatggatttcttctggacaattttaaaaccgaatgatgcaatccacttcgagagtaatggaaattttattgctccagaatatgcatacaaaattgtcaagaaaggggactcaacaattatgaaaagtgaaattgaatatggccactgcaacaccaaatgtcaaactccaataggggcgataaactctagtatgccattccacaata-tacaccctctcactatcggggagtgccccaaatacgtgaaatcaaacaaattagtccttgcgactgggctcagaaatagtcctctaagagaaag---aagaagaaa---aagaggactatttggagctatagcagggtttatagagggaggatggcaaggaatggtagatggttggtatgggtaccaccatagcaatgaacaggggagtgggtacgctgcagacagagaatccacccaaaaggcaatagatggagttaccaataaggtcaactcgataattgacaaaatgaacactcaatttgaggccgttggaagggaatttaataacttagaacggagaatagagaatttaaataagaaaatggaagacggattcctagatgtctggacttataatgctgaacttttagttctcatggaaaatgagagaactctagatttccatgactcaaatgtcaagaacctttatgacaaagtccgactacagcttagggataatgcaaaggagctgggtaatggttgtttcgagttctatcacaaatgtgataatgaatgtatggaaagtgtaagaaatgggacgtatgactacccccaatattcagaagaagcaagattaaaaagggaagaaataagcggagtgaaattggaatcaataggaacttaccaaatactgtcaatttattcaacagtggcgagttccctagcactggcaatcattgtggctggtctatctttatggatgtgctccaatgggtcgttacaatgcagaatttgcatttaa
>gi|745631554|gb|KP286085.1|_Influenza_A_virus_(A/chicken/Shenzhen/1061/2013(H5N6))_segment_4_hemagglutinin_(HA)_gene_complete_cds
atggagaaaatagtgcttcttcttgcagtggttagccttgttaaaagtgatcagatttgcattggttaccatgcaaacaactcgacagagcaggttgacacgataatggaaaaaaacgtcactgttacacatgcccaagacatactggaaaagacacacaacgggaggctctgcgatctgaatggagtgaaacctctgattttaaaggattgtagtgtagctggatggcttcttggaaacccaatgtgcgacgagttcatcagagtgccggaatggtcttacatagtggagaggactaacccagtcaatgacctctgttacccagggaacctcaatgactatgaagaactgaaacacctattgagcagaataaatcattttgagaagactctgatcatccccaagagttcttggcccaatcatgaaacatcattaggggtgagcgcagcatgtccataccagggaatgccctcctttttcagaaatgtggtatggcttaccaagaagaacgatgcatacccaacaataaagatgagctacaataataccaatagggaagatcttttgatactgtgggggattcatcattccaacaatgcagcagagcagacaaatctctataaaaacccaaccacctatgtttccgttgggacatcaacattaaaccagagattggtgccaaaaatagctactagatcccaagtaaacgggcaacgtggaagaatggatttcttctggacaattttaaaaccgaatgatgcaatccacttcgagagtaatggaaattttattgctccagaatatgcatacaaaattgtcaagaaaggggactcaacaattatgaaaagtgaaatgggatatggccactgcaacaccaaatgtcaaactccaataggggcgataaactctagtatgccattccacaata-tacaccctctcaccatcggggaatgccccaaatacgtgaaatcaaataaattagtccttgcgactgggctcagaaatagtcctctaagagaaag---aagaagaaa---aagaggactatttggagctatagcagggtttatagagggaggatggcaaggaatggtagatggttggtatgggtaccaccatagcaatgaacaggggagtgggtacgctgcagacaaagaatccacccaaaaggcaatagatggagttaccaataaggtcaactcgatcattgacaaaatgaacactcaatttgaggccgttggaagggaatttaataacttagaacggagaatagagaatttaaataagaaaatggaagacggattcctagatgtctggacttataatgctgaacttctagttctcatggaaaatgagagaactctagatttccatgactcaaatgtcaagaacctttatgacaaagtccgactacagcttagggataatgcaaaggagctgggtaatggttgtttcgagttctatcacaaatgtgataatgaatgtatggaaagtgtaagaaatgggacgtatgactacccccagtattcagaagaagcaagattaaaaagggaagaaataagcggagtgaaattggaatcaataggaacttaccaaatactgtcaatttattcaacagtggcgagttccctagtactggcaatcattgtggctggtctatctttatggatgtgctccaatgggtcgttacaatgcagaatttgcatttaa
>gi|745629638|gb|KP285317.1|_Influenza_A_virus_(A/goose/Shantou/1763/2014(H5N6))_segment_4_hemagglutinin_(HA)_gene_complete_cds_gi|745629657|gb|KP285325.1|_Influenza_A_virus_(A/goose/Shantou/1791/2014s
atggagaaaatagtgcttcttcttgcagtggttagccttgttaaaagtgatcagatttgcattggttaccatgcaaacaactcgacagagcaggttgacacgataatggaaaaaaacgtcactgttacacatgcccaagacatactggaaaagacacacaacgggagactctgcgatctgaatggagtgaaacctctgattttaaaggattgtagtgtagctggatggcttcttggaaacccaatgtgcgacgagttcatcagagtgccggaatggtcttacatagtggagagggctaacccagccaatgacctctgttacccagggaacctcaatgactatgaagaactgaaacacctattgagcagaataaatcattttgagaagactctgatcatccccaagagttcttggcccaatcatgaaacatcattaggggtgagcgcagcatgtccataccagggaatgccctcctttttcagaaatgtggtatggcttaccaagaagaacgatgcatacccaacaataaagatgagctacaataataccaatagggaagatcttttgatactgtgggggattcatcattccaacaatgcagcagagcagacaaatctctataaaaacccaaccacctatgtttccgttgggacatcaacattaaaccagagattggtgccaaaaatagctactagatcccaagtaaacgggcaacgtggaagaatggatttcttctggacaattttaaaaccgaatgatgcaatccacttcgagagtaatggaaattttattgctccagaatatgcatacaaaattgtcaagaaaggggactcaacaattatgaaaagtgaaatggaatatggccactgcaacaccaaatgtcaaactccaataggggcgataaactctagtatgccattccacaata-tacaccctctcactatcggggagtgccccaaatacgtgaaatcaaacaaattagtccttgcgactgggctcagaaatagtcctctaagagaaag---aagaagaaa---aagaggactatttggagctatagcagggtttatagagggaggatggcaaggaatggtagatggttggtatgggtaccaccatagcaatgaacaggggagtgggtacgctgcagacagagaatccacccaaaaggcaatagatggagttaccaataaggtcaactcgataattgacaaaatgaacactcaatttgaggccgttggaagggaatttaataacttagaacggagaatagagaatttaaataagaaaatggaagacggattcctagatgtctggacttataatgctgaacttttagttctcatggaaaatgagagaactctagatttccatgactcaaatgtcaagaacctttatgacaaagtccgactacagcttagggataatgcaaaggagctgggtaatggttgtttcgagttctatcacaaatgtgataatgaatgtatggaaagtgtaagaaatgggacgtatgactacccccagtattcagaagaagcaagattaaaaagggaagaaataagcggagtgaaattggaatcaataggaacttaccaaatactgtcaatttattcaacagtggcgagttccctagcactggcaatcattgtggctggtctatctttatggatgtgctccaatgggtcgttacaatgcagaatttgcatttaa
>gi|745628881|gb|KP285013.1|_Influenza_A_virus_(A/silkie_chicken/Dongguan/2809/2013(H5N6))_segment_4_hemagglutinin_(HA)_gene_complete_cds
atggagaaaatagtgcttcttcttgcagtggttagccttgttaaaagtgatcagatttgcattggttaccatgcaaacaactcgacagagcaggttgacacgataatggaaaaaaacgtcactgttacacatgcccaagacatactggaaaagacacacaacgggaggctctgcgatctgaatggagtgaaacctctgattttaaaggattgtagtgtagctggatggcttcttggaaacccaatgtgcgacgagttcatcagagtgccggaatggtcttacatagtggagagggctaacccagccaatgacctctgttacccagggaacctcaatgactatgaagaactgaaacacctattgagcagaataaatcattttgagaagactctgatcatccccaagagttcctggcccaatcatgaaacatcattaggggtgagcgcagcatgtccataccagggaatgccctcctttttcagaaatgtggtatggcttaccaagaagaacgatgcatacccaacaataaagatgagctacaataataccaatagggaagatcttttgatactgtgggggattcatcattccaacaatgcagcagagcagacaaatctctataaaaacccaaccacctatgtttccgttgggacatcaacattaaaccagagattggtgccaaaaatagctactagatcccaagtaaacgggcaacgtggaagaatggatttcttctggacaattttaaaaccgaatgatgcaatccacttcgagagtaatggaaattttattgctccagaatatgcatacaaaattgtcaagaaaggggactcaacaatcatgaaaagtgaaatggaatatggccactgcaacaccaaatgtcaaactccaataggggcgataaactctagtatgccattccacaata-tacaccctctcactatcggggagtgccccaaatacgtgaaatcaaacaaattagtccttgcgactgggctcagaaatagtcctctaagagaaag---aagaagaaa---aagaggactatttggagctatagcagggtttatagagggaggatggcaaggaatggtagatggttggtatgggtaccaccatagcaatgaacaggggagtgggtacgctgcagacagagaatccacccaaaaggcaatagatggagttaccaataaggtcaactcgatcattgacaaaatgaacactcaatttgaggccgttggaagggaatttaataacttagaacggagaatagagaatttaaataagaaaatggaagacggattcctagatgtctggacttataatgctgaacttctagttctcatggaaaatgagagaactctagatttccatgactcaaatgtcaagaacctttatgacaaagtccgactacagcttagggataatgcaaaggagctgggtaatggttgtttcgagttctatcacaaatgtgataatgaatgtatggaaagtgtaagaaatgggacgtatgactacccccagtattcagaagaagcaagattaaaaagggaagaaataagcggagtgaaattggaatcaataggaacttaccaaatactgtcaatttattcaacagtggcgagttccctagcactggcaatcattgtggctggtctatctttatggatgtgctccaatgggtcgttacaatgcagaatttgcatttaa
>gi|745628862|gb|KP285005.1|_Influenza_A_virus_(A/duck/Dongguan/2685/2013(H5N6))_segment_4_hemagglutinin_(HA)_gene_complete_cds
atggagaaaatagtgcttcttcttgcagtggttagccttgttaaaagtgatcagatttgcattggttaccatgcaaacaactcgacagagcaggttgacacgataatggaaaaaaacgtcactgttacacatgcccaagacatactggaaaagacacacaacgggaggctctgcgatctgaatggagtgaaacctctgattttaaaggattgtagtgtagctggatggcttcttggaaacccaatgtgcgacgagttcatcagagtgccggaatggtcttacatagtggagagggctaacccagccaatgacctctgttacccagggaacctcaatgactatgaagaactgaaacacctattgagcagaataaatcattttgagaagactctgatcatccccaagagttcttggcccaatcatgaaacatcattaggggtgagcgcagcatgtccataccagggaatgccctcctttttcagaaatgtggtatggcttaccaagaagaacgatgcatacccaacaataaagatgagctacaataataccaatagggaagatcttttgatactgtgggggattcatcattccaacaatgcagcagagcagacaaatctctataaaaacccaaccacctatgtttccgttgggacgtcaacattaaaccagagattggtgccaaaaatagctactagatcccaagtaaacgggcaacgtggaagaatggatttcttctggacaattttaaaaccgaatgatgcaatccacttcgagagtaatggaaattttattgctccagaatatgcatacaaaattgtcaagaaaggggactcaacaattatgaaaagtgaaatggaatatggccactgcaacaccaaatgtcaaactccaataggggcgataaactctagtatgccattccacaata-tacaccctctcactatcggggagtgccccaaatacgtgaaatcaaacaaattagtccttgcgactgggctcagaaatagtcctctaagagaaag---aagaagaaa---aagaggactatttggagctatagcagggtttatagagggaggatggcaaggaatggtagatggttggtatgggtaccaccatagcaatgaacaggggagtgggtacgctgcagacagagaatccacccaaaaggcaatagatggagttaccaataaggtcaactcgatcattgacaaaatgaacactcaatttgaggccgttggaagggaatttaataacttagaacggagaatagagaatttaaataagaaaatggaagacggattcctagatgtctggacttataatgctgaacttctagttctcatggaaaatgagagaactctagatttccatgactcaaatgtcaagaacctttatgacaaagtccgactacagcttagggataatgcaaaggagctgggtaatggttgtttcgagttctatcacaaatgtgataatgaatgtatggaaagtgtaagaaatgggacgtatgactacccccagtattcagaagaagcaagattaaaaagggaagagataagcggagtgaaattggaatcaataggaacttaccaaatactgtcaatttattcaacagtggcgagttccctagcactggcaatcattgtggctggtctatctttatggatgtgctccaatgggtcgttacaatgcagaatttgcatttaa
>gi|639126637|gb|KJ754145.1|_Influenza_A_virus_(A/duck/Guangdong/GD01/2014(H5N6))_segment_4_hemagglutinin_(HA)_gene_complete_cds
atggagaaaatagtgcttcttcttgcagtggttagccttgttaaaagtgatcagatttgcattggttaccatgcaaacaactcgacagagcaggttgacacgataatggaaaaaaacgtcactgttacacatgcccaagacatactggaaaagacacacaacgggaggctctgcgatctgaatggagtgaaacctctgattttaaaggattgtagtgtagctggatggcttcttggaaacccaatgtgcgacgagttcatcagagtgccggaatggtcttacatagtggagagggctaacccagccaatgacctctgttacccagggaacctcaatgactatgaagaactgaaacacctattgagcagaataaatcattttgagaagactctgatcatccccaagagttcttggcccaatcatgaaacatcattaggggtgagcgcagcatgtccataccagggaatgccctcctttttcagaaatgtggtatggcttaccaagaagaacaatgcatacccaacaataaagatgagctacaataataccaatagggaagatcttttgatactgtgggggattcatcattccaacaatgcagcagagcagacaaatctctataaaaacccaaccacctatgtttccgttgggacatcaacattaaaccagagattggtgccaaaaatagctactagatcccaagtaaacgggcaacgtggaagagtggatttcttctggacaattttaaaaccgaatgatgcaatccacttcgagagtaatggaaattttattgctccagaatatgcatacaaaattgtcaagaaaggggactcaacaattatgaaaagtgaaatggaatatggccactgcaacaccaaatgtcaaactccaataggggcgataaactctagtatgccattccacaata-tacaccctctcactatcggggagtgccccaaatacgtgaaatcaaacaaattagtccttgcgactgggctcagaaatagtcctctaagagaaag---aagaagaaa---aagaggactatttggagctatagcagggtttatagagggaggatggcaaggaatggtagatggttggtatgggtaccaccatagcaatgaacaggggagtgggtacgctgcagacagagaatccacccaaaaggcaatagatggagttaccaataaggtcaactcgatcattgacaaaatgaacactcaatttgaggccgttggaagggaatttaataacttagaacggagaatagagaatttaaataagaaaatggaagacggattcctagatgtctggacttataatgctgaacttctagttctcatggaaaatgagagaactctagatttccatgactcaaatgtcaagaacctttatgacaaagtccgactacagcttagggataatgcaaaggagctgggtaatggttgtttcgagttctatcacaaatgtgataatgaatgtatggaaagtgtaagaaatgggacgtatgactacccccagtattcagaagaagcaagattaaaaagggaagaaataagcggagtgaaattggaatcaataggaacttaccaaatactgtcaatttattcaacagtggcgagttccctagcactggcaatcattgtggctggtctatctttatggatgtgctccaatgggtcgttacaatgcagaatttgcatttaa
>gi|954033173|gb|KU042766.1|_Influenza_A_virus_(A/chicken/Zhejiang/727155/2014(H5N6))_segment_4_hemagglutinin_(HA)_gene_complete_cds
atggagaaaatagtgcttcttcttgcagtggttagccttgttaaaagtgatcagatttgcattggttaccatgcaaacaactcgacagagcaagttgacacgataatggaaaaaaacgtcactgttacacatgcccaagacatactggaaaagacacacaacgggaagctctgcgatctgaatggagtgaaacctctgattttaaaggattgtagtgtagctggatggcttcttggaaacccaatgtgcgacgagttcatcagagtgccggaatggtcttacatagtggagagggctaacccagccaatgacctctgttacccagggaacctcaatgactatgaagaactgaaacacctattgagcagaataaatcattttgagaagactctgatcatccccaagagttcttggcccaatcatgaaacatcattaggggtgagcgcagcatgtccataccagggaatgccctcctttttcagaaatgtggtatggcttaccaagaagaacgatgcatacccaacaataaagatgagctacaataataccaatagggaagatcttttgatactgtgggggattcatcattccaacaatgcagcagagcagacaaatctctataaaaacccaaccacctatgtttccgttgggacatcaacattaaaccagagattggtgccaaaaatagctactagatcccaagtaaacgggcaacgtggaagaatggatttcttctggacaattttaaaaccgaatgatgcaatccacttcgagagtaatggaaattttattgctccagaatatgcatacaaaattgtcaagaaaggggactcaacaattatgaaaagtgaaatggaatatggccactgcaacaccaaatgtcaaactccaataggggcgataaactctagtatgccattccacaata-tacatcctctcactatcggggagtgccccaaatacgtgaaatcaaacaaattagtccttgcgactgggctcagaaatagtcctctaagagaaag---aagaagaaa---aagaggactatttggagctatagcagggtttatagagggaggatggcaaggaatggtagatggttggtatgggtaccaccatagcaatgaacaggggagtgggtatgctgcagacagagaatccacccaaaaggcaatagatggagttaccaataaggtcaactcgataattgacaaaatgaacactcaatttgaggccgttggaagggaatttaataacttagaacggagaatagagaatttaaataagaaaatggaagacggattcctagatgtctggacttataatgctgaacttttagttctcatggaaaatgagagaactctagatttccatgactcaaatgtcaagaacctttatgacaaagtccgactacagcttagggataatgcaaaggagctgggtaatggttgtttcgagttctatcacaaatgtgataatgaatgtatggaaagtgtaagaaatgggacgtatgactacccccagtattcagaagaagcaagattaaaaagggaagaaataagcggagtgaaattggaatcaataggaacttaccaaatactgtcaatttattcaacagtggcgagttccctagcactggcaatcattgtggctggtctatctttatggatgtgctccaatgggtcgttacaatgcagaatttgcatttaa
>gi|922057688|gb|KT370060.1|_Influenza_A_virus_(A/environment/Guangdong/QY197/2014(H5N6))_segment_4_hemagglutinin_(HA)_gene_complete_cds
atggagaaaatagtgcttcttcttgcagtggttagccttgttaaaagtgatcagatttgcattggttaccatgcaaacaactcgacagagcaggttgacacgataatggaaaaaaacgtcactgttacacatgcccaagacatactggaaaagacacacaacgggaggctctgcgatctgaatggagtgaaacctctgattttaaaggattgtagtgtagctggatggcttcttggaaacccaatgtgcgacgagttcatcagagtgccggaatggtcttacatagtggagagggctaacccagccaatgacctctgttacccagggaacctcaatgactatgaagaactgaaacacctattgagcagaataaatcattttgagaagactctgatcatccccaagagttcttggcccaatcatgaaacatcattaggggtgagcgcagcatgtccataccagggaatgccctcctttttcagaaatgtggtatggcttaccaagaagaacgatgcatacccaacaataaagatgagctacaataataccaatagggaagatcttttgatactgtgggggattcatcattccaacaatgcagcagagcagacaaatctctataaaaacccaaccacctatgtttccgttgggacatcaacattaaaccagagattggtgccaaaaatagctactagatcccaagtaaacgggcaacgtggaagaatggatttcttctggacaattttaaaaccgaatgatgcaatccacttcgagagtaatggaaattttattgctccagaatatgcatacaaaattgtcaagaaaggggactcaacaattatgaaaagtgaaatggaatatggccactgcaacaccaaatgtcaaactccaataggggcgataaactctagtatgccattccacaata-tacaccctctcactatcggggagtgccccaaatacgtgaaatcaaacaaattagtccttgcgactgggctcagaaatagtcctctaagagaaag---aagaagaaa---aagaggactatttggagctatagcagggtttatagagggaggatggcaaggaatggtagatggttggtatgggtaccaccatagcaatgaacaggggagtgggtacgctgcagacagagaatccacccaaaaggcaatagatggagttaccaataaggtcaactcgataattgacaaaatgaacactcaatttgaggccgttggaagggagtttaataacttagaacggagaatagagaatttaaataagaaaatggaagacggattcctagatgtctggacttataatgctgaacttttagttctcatggaaaatgagagaactctagatttccatgactcaaatgtcaagaacctttatgacaaagtccgactacagcttagggataatgcaaaggagctgggtaatggttgtttcgagttctatcacaaatgtgataatgaatgtatggaaagtgtaagaaatgggacgtatgactacccccagtattcagaagaagcaagattaaaaagggaagaaataagcggagtgaaattggaatcaataggaacttaccaaatactgtcaatttattcaacagtggcgagttccctagcactggcaatcattgtggctggtctatctttatggatgtgctccaatgggtcattacaatgcagaatttgcatttaa
>gi|745628766|gb|KP284965.1|_Influenza_A_virus_(A/chicken/Shenzhen/552/2013(H5N6))_segment_4_hemagglutinin_(HA)_gene_complete_cds
atggagaaaatagtgcttcttcttgcagtggttagccttgttaaaagtgatcagatttgcattggttaccatgcaaacaactcgacagagcaggttgacacgataatggaaaaaaacgtcactgttacacatgcccaagacatactggaaaagacacacaacgggaggctctgcgatctgaatggagtgaaacctctgattttaaaggattgtagtgtagctggatggcttcttggaaacccaatgtgcgacgagttcatcagagtgccggaatggtcttacatagtggagagggctaacccagccaatgacctctgttacccagggaacctcaatgactatgaagaactgaaacacctattgagcagaataaatcattttgagaagactctgatcatccccaagagttcttggcccaatcatgaaacatcattaggggtgagcgcagcatgtccataccagggaatgccctcctttttcagaaatgtggtatggcttaccaagaagaacgatgcatacccaacaataaagatgagctacaataataccaatagggaagatcttttgatactgtgggggattcatcattccaacaatgcagcagagcagacaaatctctataaaaacccaaccacctatgtttccgttgggacatcaacattaaaccagagattggtgccaaaaatagctactagatcccaagtaaacgggcaacgtgggagaatggatttcttctggacaattttaaaaccgaatgatgcaatccacttcgagagtaatggaaattttattgctccagaatatgcatacaaaattgtcaagaaaggggactcaacaattatgaaaagtgaaatggaatatggccactgcaacaccaaatgtcaaactccaataggggcgataaactctagtatgccattccacaata-tacaccctctcactatcggggagtgccccaaatacgtgaaatcaaacaaattagtccttgcgactgggctcagaaatagtcctctaagagaaag---aagaagaaa---aagaggactatttggagctatagcagggtttatagagggaggatggcaaggaatggtagatggttggtatgggtaccaccatagcaatgaacaggggagtgggtacgctgcagacagagaatccacccaaaaggcaatagatggagttaccaataaggtcaactcgataattgacaaaatgaacactcaatttgaggccgttggaagggaatttaataacttagaacggagaatagagaatttaaataagaaaatggaagacggattcctagatgtctggacttataacgctgaacttttagttctcatggaaaatgagagaactctagatttccatgactcaaatgtcaagaacctttatgacaaagtccgactacagcttagggataatgcaaaggagctgggtaatggttgtttcgagttctatcacaaatgtgataatgaatgtatggaaagtgtaagaaatgggacgtatgactacccccagtattcagaagaagcaagattaaaaagggaagaaataagcggagtgaaattggaatcaataggaacttaccaaatactgtcaatttattcaacagtggcgagttccctagcactggcaatcattgtggctggtctatctttatggatgtgctccaatgggtcgttacaatgcagaatttgcatttaa
>gi|745628747|gb|KP284957.1|_Influenza_A_virus_(A/chicken/Shenzhen/433/2013(H5N6))_segment_4_hemagglutinin_(HA)_gene_complete_cds_gi|745631535|gb|KP286077.1|_Influenza_A_virus_(A/chicken/Shenzhen/715/s
atggagaaaatagtgattcttcttgcagtggttagccttgttaaaagtgatcagatttgcattggttaccatgcaaacaactcgacagagcaggttgacacgataatggaaaaaaacgtcactgttacacatgcccaagacatactggaaaagacacacaacgggaggctctgcgatctgaatggagtgaaacctctgattttaaaggattgtagtgtagctggatggcttcttggaaacccaatgtgcgacgagttcatcagagtgccggaatggtcttacatagtggagagggctaacccagccaatgacctctgttacccagggaacctcaatgactatgaagaactgaaacacctattgagcagaataaatcattttgagaagactctgatcatccccaagagttcttggcccaatcatgaaacatcattaggggtgagcgcagcatgtccataccagggaatgccctcctttttcagaaatgtggtatggcttaccaagaagaacgatgcatacccaacaataaagatgagctacaataataccaatagggaagatcttttgatactgtgggggattcatcattccaacaatgcagcagagcagacaaatctctataaaaacccaaccacctatgtttccgttgggacgtcaacattaaaccagagattggtgccaaaaatagctactagatcccaagtaaacgggcaacgtggaagaatggatttcttctggacaattttaaaaccgaatgacgcaatccacttcgagagtaatggaaattttattgctccagaatatgcatacaaaattgtcaagaaaggggactcaacaattatgaaaagtgaaatggaatatggccactgcaacaccaaatgtcaaactccaataggggcgataaactctagtatgccattccacaata-tacaccctctcactatcggggagtgccccaaatacgtgaaatcaaacaaattagtccttgcgactgggctcagaaatagtcctctaagagaaag---aagaagaaa---aagaggactatttggagctatagcagggtttatagagggaggatggcaaggaatggtagatggttggtatgggtaccaccatagcaatgaacaggggagtgggtacgctgcagacagagaatccacccaaaaggcaatagatggagttaccaataaggtcaactcgatcattgacaaaatgaacactcaatttgaggccgttggaagggaatttaataacttagaacggagaatagagaatttaaataagaaaatggaagacggattcctagatgtctggacttataatgctgaacttctagttctcatggaaaatgagagaactctagatttccatgactcaaatgtcaagaacctttatgacaaagtccgactacagcttagggataatgcaaaggagctgggtaatggttgtttcgagttctatcacaaatgtgataatgaatgtatggaaagtgtaagaaatgggacgtatgactacccccagtattcagaagaagcaagattaaaaagggaagaaataagcggagtgaaattggaatcaataggaacttaccaaatactgtcaatttattcaacagtggcgagttccctagcactggcaatcattgtggctggtctatctttatggatgtgctccaatgggtcgttacaatgcagaatttgcatttaa
>gi|914296969|gb|KT313418.1|_Influenza_A_virus_(A/swine/Guangdong/1/2014(H5N6))_segment_4_hemagglutinin_(HA)_gene_complete_cds
atggagaaaatagtgcttcttcttgcagtggttagccttgttaaaagtgatcagatttgcattggttaccatgcaaacaactcgacagagcaggttgacacgataatggaaaaaaacgtcactgttacacatgcccaagacatactggaaaagacacacaacgggaggctctgcgatctgaatggagtgaaacctctgattttaaaggattgtagtgtagctggatggcttcttggaaacccaatgtgcgacgagttcatcagagtgccggaatggtcttacatagtggagagggctaacccagtcaatgacctctgttacccagggaacctcaatgactatgaagaattgaaacacctattgagcagaataaatcattttgagaagactctgatcatccccaagagttcttggcccaatcatgaaacatcattaggggtgagcgcagcatgtccataccagggaatgccctcctttttcagaaatgtggtatggcttaccaagaagaacgatgcatacccaacaataaagatgagctacaataataccaatagggaagatcttttgatactgtgggggattcatcattccaacaatgcagcagagcagacaaatctctataaaaacccaaccacctatgtttccgttgggacatcaacattaaaccagagattggtgccaaaaatagctactagatcccaagtaaacgggcaacgtggaaggatggatttcttctggacaattttaaaaccgaatgatgcaatccacttcgagagtaatggaaattttattgctccagaatatgcatacaaaattgtcaagaaaggggactcaacaattatgaaaagtgaaatggaatatggccactgcaacaccaaatgtcaaactccaataggggcgataaactctagtatgccattccacaata-tacaccctctcactatcggggagtgccccaaatacgtgaaatcaaacaaattagtccttgcgactgggctcagaaatagtcctctaagagaaag---aagaagaaa---aagaggactatttggagctatagcagggtttatagagggaggatggcaaggaatggtagatggttggtatgggtaccaccatagcaatgaacaggggagtgggtacgctgcagacagagaatccacccaaaaggcaatagatggagttaccaataaggtcaactcgatcattgacaaaatgaacactcaatttgaggccgttggaagggaatttaataacttagaacggagaatagagaatttaaataagaaaatggaagacggattcctagatgtctggacttataatgctgaacttctagttctcatggaaaatgagagaactctagatttccatgactcaaatgtcaagaacctttatgacaaagtccgactacagcttagggataatgcaaaggagctgggtaatggttgtttcgagttctatcacaaatgtgataatgaatgtatggaaagtgtaagaaatgggacgtatgactacccccagtattcagaagaagcaagattaaaaagggaagaaataagcggagtgaaattggaatcaataggaacttaccaaatactgtcaatttattcaacagtggcgagttccctagcactggcaatcattgtggctggtctatctttatggatgtgctccaatgggtcgttacaatgcagaatttgcatttag
>gi|954033407|gb|KU042754.1|_Influenza_A_virus_(A/chicken/Zhejiang/727159/2014(H5N2))_segment_4_hemagglutinin_(HA)_gene_complete_cds
atggagaaaatagtgcttcttcttgcagtggttagccttgttaaaagtgatcagatttgcattggttaccatgcaaacaactcgacagagcaagttgacacgataatggaaaaaaacgtcactgttacacatgcccaagacatactggaaaagacacacaacgggaagctctgcgatctgaatggagtgaaacctctgattttaaaggattgtagtgtagctggatggcttcttggaaacccaatgtgcgacgagttcatcagagtgccggaatggtcttacatagtggagagggctaacccagccaatgacctctgttacccagggaacctcaatgactatgaagaactgaaacacctattgagcagaataaatcattttgagaagactctgatcatccccaagagttcttggcccaatcatgaaacatcattaggggtgagcgcagcatgtccataccagggaatgccctcctttttcagaaatgtggtatggcttaccaagaagaacgatgcatacccaacaataaagatgagctacaataataccaatagggaagatcttttgatactgtgggggattcatcattccaacaatgcagcagagcagacaaatctctataaaaacccaaccacctatgtttccgttgggacatcaacattaaaccagagattggtgccaaaaatagctactagatcccaagtaaacgggcaacgtggaagaatggatttcttctggacaattttaaaaccgaatgatgcaatccacttcgagagtaatggaaattttattgctccagaatatgcatacaaaattgtcaagaaaggggactcaacaattatgaaaagtgaaatggaatatggccactgcaacaccaaatgtcaaactccaataggggcgataaactctagtatgccattccacaata-tacatcctctcactatcggggagtgccccaaatacgtgaaatcaaacaaattagtgcttgcgactgggctcagaaatagtcctctaagagaaag---aagaagaaa---aagaggactatttggagctatagcagggtttatagagggaggatggcaaggaatggtagatggttggtatgggtaccaccatagcaatgaacaggggagtgggtatgctgcagacagagaatccacccaaaaggcaatagatggagttaccaataaggtcaactcgataattgacaaaatgaacactcaatttgaggccgttggaagggaatttaataacttagaacggagaatagagaatttaaataagaaaatggaagacggattcctagatgtctggacttataatgctgaacttttagttctcatggaaaatgagagaactctagatttccatgactcaaatgtcaagaacctttatgacaaagtccgactacagcttagggataatgcaaaggagctgggtaatggttgtttcgagttctatcacaaatgtgataatgaatgtatggaaagtgtaagaaatgggacgtatgactacccccagtattcagaagaagcaagattaaaaagggaagaaataagcggagtgaaattggaatcaataggaacttaccaaatactgtcaatttattcaacagtggcgagttccctagcactggcaatcattgtggctggtctatctttatggatgtgctccaatgggtcgttacaatgcagaatttgcatttaa
>gi|954033389|gb|KU042753.1|_Influenza_A_virus_(A/chicken/Zhejiang/727079/2014(H5N2))_segment_4_hemagglutinin_(HA)_gene_complete_cds
atggagaaaatagtgcttcttcttgcagtggttagccttgttaaaagtgatcagatttgcattggttaccatgcaaacaactcgacagagcaagttgacacgataatggaaaaaaacgtcactgttacacatgcccaagacatactggaaaagacacacaacgggaagctctgcgatctgaatggagtgaaacctctgattttaaaggattgtagtgtagctggatggcttcttggaaacccaatgtgcgacgagttcatcagagtgccggaatggtcttacatagtggagagggctaacccagccaatgacctctgttacccagggaacctcaatgactatgaagaactgaaacacctattgagcagaataaatcattttgagaagactctgatcatccccaagagttcttggcccaatcatgaaacatcattaggggtgagcgcagcatgtccataccagggaatgccctcctttttcagaaatgtggtatggcttaccaagaagaacgatgcatacccaacaataaagatgagctacaataataccaatagggaagatcttttgatactgtgggggattcatcattccaacaatgcagcagagcagacaaatctctataaaaacccaaccacctatgtttccgttgggacatcaacattaaaccagagattggtgccaaaaatagctactagatcccaagtaaacgggcaacgtggaagaatggatttcttctggacaattttaaaaccgaatgatgcaatccacttcgagagtaatggaaattttattgctccagaatatgcatacaaaattgtcaagaaaggggactcaacaattatgaaaagtgaaatggaatatggccactgcaacaccaaatgtcaaactccaataggggcgataaactctagtatgccattccacaata-tacatcctctcactatcggggagtgccccaaatacgtgaaatcaaacaaattagtccttgcgactgggctcagaaatagtcctctaagagaaag---aagaagaaa---aagaggactatttggagctatagcagggtttatagagggaggatggcaaggaatggtagatggttggtatgggtaccaccatagcaatgaacaggggagtgggtatgctgcagacagagaatccacccaaaaggcaatagatggagttaccaataaggtcaactcgataattgacaaaatgaacactcaatttgaggccgttggaagggaatttaataacttagaacggagaatagagaatttaaataagaaaatggaagacggattcctagatgtctggacttataatgctgaacttttagttctcatggaaaatgagagaactctagatttccatgactcaaatgtcaagaacctttatgacaaagtccgactacagcttagggataatgcaaaggagctgggtaatggttgtttcgagttctatcccaaatgtgataatgaatgtatggaaagtgtaagaaatgggacgtatgactacccccagtattcagaagaagcaagattaaaaagggaagaaataagcggagtgaaattggaatcaataggaacttaccaaatactgtcaatttattcaacagtggcgagttccctagcactggcaatcattgtggctggtctatctttatggatgtgctccaatgggtcgttacaatgcagaatttgcatttaa
>gi|954033209|gb|KU042764.1|_Influenza_A_virus_(A/chicken/Zhejiang/727022/2014(H5N6))_segment_4_hemagglutinin_(HA)_gene_complete_cds
atggagaaaatagtgcttcttcttgcagtggttagccttgttaaaagtgatcagatttgcattggttaccatgcaaacaactcgacagagcaagttgacacgataatggaaaaaaacgtcactgttacacatgcccaagacatactggaaaagacacacaacgggaagctctgcgatctgaatggagtgaaacctctgattttaaaggattgtagtgtagctggatggcttcttggaaacccaatgtgcgacgagttcatcagagtgccggaatggtcttacatagtggagagggctaacccagccaatgacctctgttacccagggaacctcaatgactatgaagaactgaaacacctattgagcagaataaatcattttgagaagactctgatcatccccaagagttcttggcccaatcatgaaacatcattaggggtgagcgcagcatgtccataccagggaatgccctcctttttcagaaatgtggtatggcttaccaagaagaacgatgcatacccaacaataaagatgagctacaataataccaatagggaagatcttttgatactgtgggggattcatcattccaacaatgcagcagagcagacaaatctctataaaaacccaaccacctatgtttccgttgggacatcaacattaaaccagagattggtgccaaaaatagctactagatcccaagtaaacgggcaacgtggaagaatggatttcttctggacaattttaaaaccgaatgatgcaatccacttcgagagtaatggaaattttattgctccagaatatgcatacaaaattgtcaagaaaggggactcaacaattatgaaaagtgaaatggaatatggccactgcaacaccaaatgtcaaactccaataggggcgataaactctagtatgccattccacaata-tacatcctctcactatcggggagtgccccaaatacgtgaaatcaaacaaattagtccttgcgactgggctcagaaatagtcctctaagagaaag---aagaagaaa---aagaggactatttggagctatagcagggtttatagagggaggatggcaaggaatggtagatggttggtatgggtaccaccatagcaatgaacaggggagtgggtatgctgcagacagagaatccactcaaaaggcaatagatggagttaccaataaggtcaactcgataattgacaaaatgaacactcaatttgaggccgttggaagggaatttaataacttagaacggagaatagagaatttaaataagaaaatggaagacggattcctagatgtctggacttataatgctgaacttttagttctcatggaaaatgagagaactctagatttccatgactcaaatgtcaagaacctttatgacaaagtccgactacagcttagggataatgcaaaggagctgggtaatggttgtttcgagttctatcacaaatgtgataatgaatgtatggaaagtgtaagaaatgggacgtatgactacccccagtattcagaagaagcaagattaaaaagggaagaaataagcggagtgaaattggaatcaataggaacttaccaaatactgtcaatttattcaacagtggcgagttccctagcactggcaatcattgtggctggtctatctttatggatgtgctccaatgggtcgttacaatgcagaatttgcatttaa
>gi|954033191|gb|KU042765.1|_Influenza_A_virus_(A/chicken/Zhejiang/727026/2014(H5N6))_segment_4_hemagglutinin_(HA)_gene_complete_cds
atggagaaaatagtgcttcttcttgcagtggttagccttgttaaaagtgatcagatttgcattggttaccatgcaaacaactcgacagagcaagttgacacgataatggaaaaaaacgtcactgttacacatgcccaagacatactggaaaagacacacaacgggaagctctgcgatctgaatggagtgaaacctctgattttaaaggattgtagtgtagctggatggcttcttggaaacccaatgtgcgacgagttcatcagagtgccggaatggtcttacatagtggagagagctaacccagccaatgacctctgttacccagggaacctcaatgactatgaagaactgaaacacctattgagcagaataaatcattttgagaagactctgatcatccccaagagttcttggcccaatcatgaaacatcattaggggtgagcgcagcatgtccataccagggaatgccctcctttttcagaaatgtggtatggcttaccaagaagaacgatgcatacccaacaataaagatgagctacaataataccaatagggaagatcttttgatactgtgggggattcatcattccaacaatgcagcagagcagacaaatctctataaaaacccaaccacctatgtttccgttgggacatcaacattaaaccagagattggtgccaaaaatagctactagatcccaagtaaacgggcaacgtggaagaatggatttcttctggacaattttaaaaccgaatgatgcaatccacttcgagagtaatggaaattttattgctccagaatatgcatacaaaattgtcaagaaaggggactcaacaattatgaaaagtgaaatggaatatggccactgcaacaccaaatgtcaaactccaataggggcgataaactctagtatgccattccacaata-tacatcctctcactatcggggagtgccccaaatacgtgaaatcaaacaaattagtccttgcgactgggctcagaaatagtcctctaagagaaag---aagaagaaa---aagaggactatttggagctatagcagggtttatagagggaggatggcaaggaatggtagatggttggtatgggtaccaccatagcaatgaacaggggagtgggtatgctgcagacagagaatccacccaaaaggcaatagatggagttaccaataaggtcaactcgataattgacaaaatgaacactcaatttgaggccgttggaagggaatttaataacttagaacggagaatagagaatttaaataagaaaatggaagacggattcctagatgtctggacttataatgctgaacttttagttctcatggaaaatgagagaactctagatttccatgactcaaatgtcaagaacctttatgacaaagtccgactacagcttagggataatgcaaaggagctgggtaatggttgtttcgagttctatcacaaatgtgataatgaatgtatggaaagtgtaagaaatgggacgtatgactacccccagtattcagaagaagcaagattaaaaagggaagaaataagcggagtgaaattggaatcaataggaacttaccaaatactgtcaatttattcaacagtggcgagttccctagcactggcaatcattgtggctggtctatctttatggatgtgctccaatgggtcgttacaatgcagaatttgcatttaa
>gi|922057684|gb|KT370058.1|_Influenza_A_virus_(A/environment/Guangdong/QY208/2014(H5N6))_segment_4_hemagglutinin_(HA)_gene_complete_cds
atggagaaaatagtgcttcttcttgcagtggttagccttgttaaaagtgatcagatttgcattggttaccatgcaaacaactcgacagagcaggttgacacgataatggaaaaaaacgtcactgttacacatgcccaagacatactggaaaagacacacaacgggaggctctgcgatctgaatggagtgaaacctctgattttaaaggattgtagtgtagctggatggcttcttggaaacccaatgtgcgacgagttcatcagagtgccggaatggtcttacatagtggagagggctaacccagccaatgacctctgttacccagggaacctcaatgactatgaagaactgaaacacctattgagcagaataaatcattttgagaagactctgatcatccccaagagttcttggcccaatcatgaaacatcattaggggtgagcgcagcatgtccataccagggaatgccctcctttttcagaaatgtggtatggcttaccaagaagaacgatgcatacccaacaataaagatgagctacaataataccaatagggaagatcttttgatactgtgggggattcatcattccaacaatgcagcagagcagacaaatctctataaaaacccaaccacctatgtttccgttgggacatcaacattaaaccagagattggtgcctaaaatagctactagatcccaagtaaacgggcaacgtggaagaatggatttcttctggacaattttaaaaccgaatgatgctatccacttcgagagtaatggaaattttattgctccagaatatgcatacaaaattgtcaagaaaggggactcaacaattatgaaaagtgaaatggaatatggccactgcaacaccaaatgtcaaactccaataggggcgataaactctagtatgccattccacaata-tacaccctctcactatcggggagtgccccaaatacgtgaaatcaaacaaattagtccttgcgactgggctcagaaatagtcctctaagagaaag---aagaagaaa---aagaggactatttggagctatagcagggtttatagagggaggatggcaaggaatggtagatggttggtatgggtaccaccatagcaatgaacaggggagtgggtacgctgcagacagagaatccacccaaaaggcaatagatggagttaccaataaggtcaactcgataattgacaaaatgaacactcaatttgaggccgttggaagggaatttaataacttagaacggagaatagagaatttaaataagaaaatggaagacggattcctagatgtctggacttataatgctgaacttttagttctcatggaaaatgagagaactctagatttccatgactcaaatgtcaagaacctttatgacaaagtccgactacagcttagggataatgcaaaggagctgggtaatggttgtttcgagttctatcacaaatgtgataatgaatgtatggaaagtgtaagaaatgggacgtatgactacccccagtattcagaagaagcaagattaaaaagggaagaaataagcggagtgaaattggaatcaataggaacttaccaaatactgtcaatttattcaacagtggcgagttccctagcactggcaatcattgtggctggtctatctttatggatgtgctctaatgggtcgttacaatgcagaatttgcatttaa
>gi|745632708|gb|KP286548.1|_Influenza_A_virus_(A/chicken/Shenzhen/2072/2013(mixed))_clone_b_segment_4_hemagglutinin_(HA)_gene_complete_cds
atggagaaaatagtgcttcttcttgcagtggtcagccttgtcaaaagtgatcagatttgcattggttaccatgcaaacaactcgacagagcaggttgacacgataatggaaaaaaacgtcactgttacacatgcccaagacatactggaaaagacacacaacgggaggctctgcgatctgaatggagtgaaacctctgattttgaaggattgtagtgtagctggatggcttcttggaaacccaatgtgcgacgagttcatcagagtgccggaatggtcttacatagtggagagggctaacccagccaatgacctctgttacccagggaacctcaatgactatgaagaactgaaacacctattgagcagaataaatcattttgagaagactctgatcatccccaagagttcttggcccaatcatgaaacatcattaggggtgagcgcagcatgtccataccagggaatgccctcctttttcagaaatgtggtatggcttaccaagaagaacgatgcatacccaacaataaagatgagctacaataataccaatagggaagatcttttgatactgtgggggattcatcattccaacaatgcagcagagcagacaaatctctataagaacccaaccacctatgtttccgttgggacatcaacattaaaccagagattggtgccaaaaatagctactagatcccaagtaaacgggcaacgtggaagaatggatttcttctggacaattttaaaaccgaatgatgcaatccacttcgagagtaatggaaattttattgctccagaatatgcatacaaaattgtcaagaaaggggactcaacaattatgaaaagtgaaatggaatatggccactgcaacaccaaatgtcaaactccaataggggcgataaactctagtatgccattccacaata-tacaccctctcactatcggggagtgccccaaatacgtgaaatcaaacaaattagtccttgcgactgggctcagaaatagtcctctaagagaaag---aagaagaaa---aagaggactatttggagctatagcagggtttatagagggaggatggcaaggaatggtagatggttggtatgggtaccaccatagcaatgaacaggggagtgggtacgctgcagacagagaatccacccaaaaggcaatagatggagttaccaataaggtcaactcgatcattgacaaaatgaacactcaatttgaggccgttggaagggaatttaataacttagaacggagaatagagaatttaaataagaaaatggaagacggattcctagatgtctggacttataatgctgaacttctagttctcatggaaaatgagagaactctagatttccatgactcaaatgtcaagaacctttatgacaaagtccgactacagcttagggataatgcaaaggagctgggtaatggttgtttcgagttctatcacaaatgtgataatgaatgtatggaaagtgtaagaaatgggacgtatgactacccccagtattcagaagaagcaagattaaaaagggaagaaataagcggagtgaaattggaatcaataggaacttaccaaatactgtcaatttattcaacagtggcgagttccctagcactggcaatcattgtggctggtctatctttatggatgtgctccaatgggtcgttacaatgcagaatttgcatttaa
>gi|745628919|gb|KP285029.1|_Influenza_A_virus_(A/chicken/Dongguan/4259/2013(H5N6))_segment_4_hemagglutinin_(HA)_gene_complete_cds
atggagaaaatagtgcttcttcttgcagtggttagccttgttaaaagtgatcagatttgcattggttaccatgcaaacaactcgacagagcaggttgacacgataatggaaaaaaacgtcactgttacacatgcccaagacatactggaaaagacacacaacgggaggctctgcgatctgaatggagtgaaacctctgattttaaaggattgtagtgtagctggatggcttcttggaaacccaatgtgcgacgagttcatcagagtgccggaatggtcttacatagtggagagggctaacccagccaatgacctctgttacccagggaacctcaatgactatgaagaactgaaacacctattgagcagaataaatcattttgagaagactctgatcatccccaagagttcttggcccaatcatgaaacatcattaggagtgagcgcagcatgtccatacctgggaatgccctcctttttcagaaatgtggtatggcttaccaagaagaacgatgcatacccaacaataaagatgagctacaataataccaatagggaagatcttttgatactgtgggggattcatcattccaacaatgcagcagagcagacaaatctctataaaaacccaaccacctatgtttccgttgggacatcaacattaaaccagagattggtgccaaaaatagctactagatcccaagtaaacgggcaacgtggaagaatggatttcttctggacaattttaaaaccgaatgatgcaatccacttcgagagtaatggaaattttattgctccagaatatgcatacaaaattgtcaagaaaggggactcaacaattatgaaaagtgaaatggaatatggccactgcaacaccaaatgtcaaactccaataggggcgataaactctagtatgccattccacaata-tacaccctctcactatcggggagtgccccaaatacgtgaaatcaaacaaattagtccttgcgactgggctcagaaatagtcctctaagagaaag---aagaagaaa---aagaggactatttggagctatagcagggtttatagagggaggatggcaaggaatggtagatggttggtatgggtaccaccatagcaatgaacaggggagtgggtacgctgcagacagagaatccacccaaaaggcaatagatggagttaccaataaggtcaactcgatcattgacaaaatgaacactcaatttgaggccgttggaagggaatttaataacttagaacggagaatagagaatttaaataagaaaatggaagacggattcctagatgtctggacttataatgctgaacttttagttctcatggaaaatgagagaactctagatttccatgactcaaatgtcaagaacctttatgacaaagtccgactacagcttagggataatgcaaaggagctgggtaatggttgtttcgagttctatcacaaatgtgataatgaatgtatggaaagtgtaagaaatgggacgtatgactacccccagtattcagaagaagcaagattaaaaagggaagaaataagcggggtgaaattggaatcaataggaacttaccaaatactgtcaatttattcaacagtggcgagttccctagcactggcaatcattgtggctggtctatctttatggatgtgctccaatgggtcgttacaatgcagaatttgcatttaa
>gi|745628824|gb|KP284989.1|_Influenza_A_virus_(A/chicken/Shenzhen/2396/2013(H5N6))_segment_4_hemagglutinin_(HA)_gene_complete_cds_gi|745628843|gb|KP284997.1|_Influenza_A_virus_(A/chicken/Shenzhen/246s
atggagaaaatagtgcttcttcttgcagtggttagccttgttaaaagtgatcagatttgcattggttaccatgcaaacaactcgacagagcaggttgacacgataatggaaaaaaacgtcactgttacacatgcccaagacatactggaaaagacacacaacgggaggctctgcgatctgaatggagtgaaacctctgattttaaaggattgtagtgtagctggatggcttcttggaaacccaatgtgcgacgagttcatcagagtgccggaatggtcttacatagtggagagggctaacccagccaatgacctctgttacccagggaacctcaatgactatgaagaactgaaacacctattgagcagaataaatcattttgagaagactctgatcatccccaagagttcttggcccaatcatgaaacatcattaggggtgagcgcagcatgtccataccagggaatgccctcctttttcagaaatgtggtatggcttaccaagaagaacgatgcatacccaacaataaagatgagctacaataataccaatagggaagatcttttgatactgtgggggattcatcattccaacaatgcagcagagcagacaaatctctataaaaacccaaccacctatgtttccgttgggacatcaacattaaaccagagattggtgccaaaaatagctactagatcccaagtaaacgggcaacgtgggagaatggatttcttctggacaattttaaaaccgaatgatgcaatccacttcgagagtaatggaaattttattgctccagaatatgcatacaaaattgtcaagaaaggggactcaacaattatgaaaagtgaaatggaatatggccactgcaacaccaaatgtcaaactccaataggggcgataaactctagtatgccattccacaata-tacaccctctcactatcggggagtgccccaaatacgtgaaatcaaacaaattagtccttgcgactgggctcagaaatagtcctctaagagaaag---aagaagaaa---aagaggactatttggagctatagcagggtttatagagggaggatggcaaggaatggtagatggttggtatgggtaccaccatagcaatgaacaggggagtgggtacgctgcagacagagaatccacccaaaaggcaatagatggagttaccaataaggtcaactcgataattgacaaaatgaacactcaatttgaggccgttggaagggaatttaataacttagaacggagaatagagaatttaaataagaaaatggaagacggattcctagatgtctggacttataatgctgaacttttagttctcatggaaaatgagagaactctagatttccatgactcaaatgtcaagaacctttatgacaaagtccgactacagcttagggataatgcaaaggagctgggtaatggttgtttcgagttctatcacaaatgtgataatgaatgtatggaaagtgtaagaaatgggacgtatgactacccccagtattcaaaagaagcaagattaaagagggaagaaataagcggagtgaaattggaatcaataggaacttaccaaatactgtcaatttattcaacagtggcgagttccctagcactggcaatcattgtggctggtctatctttatggatgtgctccaatgggtcgttacaatgcagaatttgcatttaa
>gi|914296933|gb|KT313410.1|_Influenza_A_virus_(A/swine/Guangdong/2/2014(H5N6))_segment_4_hemagglutinin_(HA)_gene_complete_cds
atggagaaaatagtgcttcttcttgcagtggttagccttgttaaaagtgatcagatttgcattggttaccatgcaaacaactcgacagagcaggttgacacgataatggaaaaaaacgtcactgttacacatgcccaagacatactggaaaagacacacaacgggaggctctgcgatctgaatggagtgaaacctctgattttaaaggattgtagtgtagctggatggcttcttggaaacccaatgtgcgacgagttcatcagagtgccggaatggtcttacatagtggagagggctaacccagtcaatgacctctgttacccagggaacctcaatgactatgaagaattgaaacacctattgagcagaataaatcattttgagaagactctgatcatccccaagagttcttggcccaatcatgaaacatcattaggggtgagcgcagcatgtccataccagggaatgccctcctttttcagaaatgtggtatggcttaccaagaagaacgatgcatacccaacaataaagatgagctacaataataccaatagggaagatcttttgatactgtgggggattcatcattccaacaatgcagcagagcaaacaaatctctataaaaacccaaccacctatgtttccgttgggacatcaacattaaaccagagattggtgccaaaaatagctactagatcccaagtaaacgggcaacgtggaaggatggatttcttctggacaattttaaaaccgaatgatgcaatccacttcgagagtaatggaaattttattgctccagaatatgcatacaaaattgtcaagaaaggggactcaacaattatgaaaagtgaaatggaatatggccactgcaacaccaaatgtcaaactccaataggggcgataaactctagtatgccattccacaata-tacaccctctcactatcggggagtgccccaaatacgtgaaatcaaacaaattagtccttgcgactgggctcagaaatagtcctctaagagaaag---aagaagaaa---aagaggactatttggagctatagcagggtttatagagggaggatggcaaggaatggtagatggttggtatgggtaccaccatagcaatgaacaggggagtgggtacgctgcagacagagaatccacccaaaaggcaatagatggagttaccaataaggtcaactcgatcattgacaaaatgaacactcaatttgaggccgttggaagggaatttaataacttagaacggagaatagagaatttaaataagaaaatggaagacggattcctagatgtctggacttataatgctgaacttctagttctcatggaaaatgagagaactctagatttccatgactcaaatgtcaagaacctttatgacaaagtccgactacagcttagggataatgcaaaggagctgggtaatggttgtttcgagttctatcacaaatgtgataatgaatgtatggaaagtgtaagaaatgggacgtatgactacccccagtattcagaagaagcaagattaaaaagggaagaaataagcggagtgaaattggaatcaataggaacttaccaaatactgtcaatttattcaacagtggcgagttccctagcactggcaatcattgtggctggtctatctttatggatgtgctccaatgggtcgttacaatgcagaatttgcatttag
>gi|766553613|gb|KP732644.1|_Influenza_A_virus_(A/duck/Eastern_China/S0322/2014_(H5N6))_segment_4_hemagglutinin_(HA)_gene_complete_cds
atggagaaaatagtgcttcttcttgcaatagtcagccttgttaaaagtgatcagatttgcattggttaccatgcaaacaactcgacagagcaggttgacacgataatggaaaaaaacgtcactgttacacatgcccaagacatactggaaaagacacacaacgggaggctctgcgatctgaatggagtgaaacctctgattttaaaggattgtagtgtagctggatggcttcttggaaacccaatgtgcgacgagttcatcagagtgccggaatggtcttacatagtggagagggctaacccagccaatgacctctgttacccagggaatctcaatgactatgaagaactgaaacacttattgagcagaataaatcattttgagaagactctgatcatccccaagagttcttggcccaatcatgaaacatcattaggggtgagcgcagcatgtccataccagggaatgccctcctttttcagaaatgtggtatggcttaccaagaagaacgatgcatacccaacaataaagatgagctacaataataccaatagggaagatcttttgatactgtgggggattcatcattccaacaatgcagcagagcagacaaatctctataaaaacccaaccacctatgtttccgttgggacatcaacattaaaccagagattggtgccaaaaatagctactagatcccaagtaaacgggcaacgtggaagaatggatttcttctggacaattttaaaaccgaatgatgcaatccacttcgagagtaatggaaattttattgctccagaatatgcatacaaaattgtcaagaaaggggactcaacaattatgaaaagtgaaatggaatacggccactgcaacaccaaatgtcaaactccaataggggcgataaactctagtatgccattccacaata-tacaccctctcactatcggggagtgccccaaatacgtgaaatcaaacaaattagtccttgcgactgggctcagaaatagtcctctaagagaaag---aagaagaaa---aagaggactatttggagctatagcaggttttatagagggaggatggcaaggaatggtagatggttggtatgggtaccaccatagcaatgaacaggggagtgggtacgctgcagacagagaatccacccaaaaggcaatagatggagttaccaataaggtcaactcgatcattgacaaaatgaacactcaatttgaggccgttggaagggaatttaataacttagaacggagaatagagaatttaaataagaaaatggaagacggattcctagatgtctggacttataatgctgaacttttagttctcatggaaaatgagagaactctagatttccatgactcaaatgtcaagaacctttatgacaaagtccgactacagcttagggataatgcaaaggagctgggtaatggttgtttcgagttctatcacaaatgtgataatgaatgtatggaaagtgtaagaaatgggacgtatgactacccccaatattcagaagaagcaagattaaaaagggaagaaataagcggagtgaaactggaatcaataggaacttaccaaatactgtcaatttattcaacagtggcgagttccctaacactggcaatcattgtggctggtctatctttatggatgtgctccaatgggtcgttacaatgcagaatttgcatttaa
>gi|954033353|gb|KU042756.1|_Influenza_A_virus_(A/goose/Zhejiang/727092/2014(H5N6))_segment_4_hemagglutinin_(HA)_gene_complete_cds
atggagaaaatagtgcttcttcttgcagtggttagccttgttaaaagtgatcagagttgcattggttaccatgcaaacaactcgacagtgcaagttgacacgataatggaaaaaaacgtcactgttacacatgcccaagacatactggaaaagacacacaacgggaagctctgcgatctgaatggagtgaaacctctgattttaaaggattgtagtgtagctggatggcttcttggaaacccaatgtgcgacgagttcatcagagtgccggaatggtcttacatagtggagagggctaacccagccaatgacctctgttacccagggaacctcaatgactatgaagaactgaaacacctattgagcagaataaatcattttgagaagactctgatcatccccaagagttcttggcccaatcatgaaacatcattaggggtgagcgcagcatgtccataccagggaatgccctcctttttcagaaatgtggtatggcttaccaagaagaacgatgcatacccaacaataaagatgagctacaataataccaatagggaagatcttttgatactgtgggggattcatcattccaacaatgcagcagagcagacaaatctctataaaaacccaaccacctatgtttccgttgggacatcaacattaaaccagagattggtgccaaaaatagctactagatcccaagtaaacgggcaacgtggaagaatggatttcctctggacaattttaaaaccgaatgatgcaatccacttcgagagtaatggaaattttattgctccagaatatgcatacaaaattgtcaagaaaggggactcaacaattatgaaaagtgaaatggaatatggccactgcaacaccaaatgtcaaactccaataggggcgataaactctagtatgccattccacaata-tacatcctctcactatcggggagtgccccaaatacgtgaaatcaaacaaattagtccttgcgactgggctcagaaatagtcctctaagagaaag---aagaagaaa---aagaggactatttggagctatagcagggtttatagagggaggatggcaaggaatggtagatggttggtatgggtaccaccatagcaatgaacaggggagtgggtatgctgcagacaaagaatccacccaaaaggcaatagatggagttaccaataaggtcaactcgataattgacaaaatgaacactcaatttgaggccgttggaagggaatttaataacttagaacggagaatagagaatttaaataagaaaatggaagacggattcctagatgtctggacttataatgctgaacttttagttctcatggaaaatgagagaactctagatttccatgactcaaatgtcaagaacctttatgacaaagtccgactacagcttagggataatgcaaaggagctgggtaatggttgtttcgagttctatcacaaatgtgataatgaatgtatggaaagtgtaagaaatgggacgtatgactacccccagtattcagaagaagcaagattaaaaagggaagaaataagcggagtgaaattggaatcaataggaacttaccaaatactgtcaatttattcaacagtggcgagttccctagcactggcaatcattgtggctggtctatctttatggatgtgctccaatgggtcgttacaatgcagaatttgcatttaa
>gi|954033335|gb|KU042757.1|_Influenza_A_virus_(A/goose/Zhejiang/727110/2014(H5N6))_segment_4_hemagglutinin_(HA)_gene_complete_cds
atggagaaaatagtgcttcttcttgcagtggttagccttgttaaaagtgatcagatttgcattggttaccatgcaaacaactcgacagagcaagttgacacgataatggaaaaaaacgtcactgttacacatgcccaagacatactggaaaagacacacaacgggaagctctgcgatctgaatggagtgaaacctctgattttaaaggattgtagtgtagctggatggcttcttggaaacccaatgtgcgacgagttcatcagagtgccggaatggtcttacatagtggagagggctaacccagccaatgacctctgttacccagggaacctcaatgactatgaagaactgaaacacctattgagcagaataaatcattttgagaagactctgatcatccccaagagttcttggcccaatcatgaaacatcattaggggtgagcgcagcatgtccataccagggaatgccctcctttttcagaaatgtggtatggcttaccaagaagaacgatgcatacccaacaataaagatgagctacaataataccaatagggaagatcttttgatactgtgggggattcatcattccaacaatgcagcagagcagacaaatctctataaaaacccaaccacctatgtttccgttgggacatcaacattaaaccagagattggtgccaaaaatagctactagatcccaagtaaacgggcaacgtggaagaatggatttcttctggacaattttaaaaccgaatgatgcaatccacttcgagagtaatggaaattttattgctccagaatatgcatacaaaattgtcaagaaaggggactcaacaattatgaaaagtgaaatggaatatggccactgcaacaccaaatgtcaaactccaataggggcgataaactctagtatgccattccacaata-tacatcctctcactatcggggagtgccccaaatacgtgaaatcaaacaaattagtccttgcgactgggctcagaaatagtcctctaagagaaag---aagaagaaa---aagaggactatttggagctatagcagggtttatagagggaggatggcaaggaatggtagatggttggtatgggtaccaccatagcaatgaacaggggagtgggtatgctgcagacagagaatccacccaaaaggcaatagatggagttaccaataaggtcaactcgataattgacaaaatgaacactcaatttgaggccgttggaagggaatttaataacttagaacggagaatagagaatttaaataagaaaatggaagacggattcctagatgtctggacttataatgctgaacttttagttctcatggaaaatgagagaactctagatttccatgactcaaatgtcaagaacctttatgacaaagtccgactacagcttagggataatgcaaaggagctgggtaatggttgtttcgagttctatcccaaatgtgataatgaatgtatggaaagtgtaagaaatgggacgtatgactacccccagtattcagaagaagcaagattaaaaagggaagcaataagcggagtgaaattggaatcaataggaacttaccaaatactgtcaatttattcaacagtggcgagttccctagcactggcaatcattgtggctggtctatctttatggatgtgctccaatgggtcgttacaatgcagaatttgcatttaa
>gi|745631573|gb|KP286093.1|_Influenza_A_virus_(A/chicken/Shenzhen/2269/2013(H5N6))_segment_4_hemagglutinin_(HA)_gene_complete_cds
atgcagaaaatagtgcttcttcttgcagtggttagccttgttaaaagtgatcagatttgcattggttaccatgcaaacaactcgacagagcaggttgacacgataatggaaaaaaacgtcactgttacacatgcccaagacatactggaaaagacacacaacgggaggctctgcgatctgaatggagtgaaacctctgattttaaaggattgtagtgtagctggatggcttcttggaaacccaatgtgcgacgagttcatcagagtgccggaatggtcttacatagtggagagggctaacccagccaatgacctctgttacccagggaacctcaatgactatgaagaactgaaacacctattgagcagaataaatcattttgagaagactctgatcatccccaagagttcttggcccaatcatgaaacatcattaggagtgagcgcagcatgtccataccagggaatgccctcctttttcagaaatgtggtatggcttaccaagaagaacgatgcatacccaacaataaagatgagctacaataataccaatagggaagatcttttgatactgtggggaattcatcattccaacaatgcagcagagcagacaaatctctataaaaacccaaccacctatgtttccgttgggacatcaacattaaaccagaggttggtgccaaaaatagctactagatcccaagtaaacgggcaacgtggaagaatggatttcttctggacaattttaaaaccgaatgatgcaatccacttcgagagtaatggaaattttattgctccagaatatgcatacaaaattgtcaagaaaggggactcaacaattatgaaaagtgaaatggaatatggccactgcaacaccaaatgtcaaactccaataggggcgataaactctagtatgccattccacaata-tacaccctctcactatcggggagtgccccaaatacgtgaaatcaaacaaattagtccttgcgactgggctcagaaatagtcctctaagagaaag---aagaagaaa---aagaggactatttggagctatagcagggtttatagagggaggatggcaaggaatggtagatggttggtatgggtaccaccatagcaatgaacaggggagtgggtacgctgcagacagagaatccacccaaaaggcaatagatggagttaccaataaggtcaactcgataattgacaaaatgaacactcaatttgaggccgttggaagggaatttaataacttagaacggagaatagagaatttaaataagaaaatggaagacggattcctagatgtctggacttataatgctgaacttttagttctcatggaaaatgagagaactctagatttccatgactcaaatgtcaagaacctttatgacaaagtccgactacagcttagggataatgcaaaggagctgggtaatggttgtttcgagttctatcacaaatgtgataatgaatgtatggaaagtgtaagaaatgggacgtatgactacccccagtattcagaagaagcaagattaaaaagggaagaaataagcggagtgaaattggaatcaataggaacttaccaaatactgtcaatttattcaacagtggcgagttccctagcactggcaatcattgtggctggtctatctttatggatgtgctccaatgggtcgttacaatgcagaatttgcatttaa
>gi|565860624|gb|CY091643.1|_Influenza_A_virus_(A/duck/Guangdong/wy24/2008(H5N5))_hemagglutinin_(HA)_gene_complete_cds
atggagaaaatagtgcttcttcttgcaatagtcagccttgttaaaagtgatcagatttgcattggttaccatgcaaacaactcgacagagcaggttgacacgataatggaaaagaacgttactgttacacatgcccaagacatactggaaaagacacacaacgggaagctctgcgatctagatggagtgaagcctctgattttaagagattgtagtgtagctggatggctcctcggaaacccaatgtgcgacgagttcatcaatgtgccggaatggtcttacatagtggagagggccaacccagccaatgacctctgttacccagggaatttcaatgactatgaagaactgaaacacctattgagcagaataaatcattttgagaaaattcagatcatccccaagagttcttggcccgatcatgaagcctcatcaggggtgagctcagcatgtccataccagggaacgccctcctttttcagaaatgtggtatggcttatcaaaaagaacaatgcatacccaacaataaagagaagctacaataataccaaccatgaagatcttttgatactgtgggggattcatcattctaacaatgcagcagagcagacaaagctctatcaaaacccaaccacctatatttccgttgggacatcaacattaaaccagagattggtaccaaaaatagctactagatcccaagtaaacggccaacgtggaaggatggatttcttctggacaattttaaaaccgaatgatgcaatccacttcgagagtaatggaaatttcattgctccagaatatgcatacaaaattgtcaagaaaggggactcaacaattatgaaaagtgaagtggaatatggtaactgcaacaccaagtgtcaaactccaataggggcgataaactctagtatgccattccacaata-tacaccctctcaccatcggggaatgccccaaatacgtgaaatcaaacaaattagtccttgcaactgggctcagaaatagtcctctaagagaaaaaagaagaagaaa---aagaggactatttggagctatagcaggttttatagagggaggatggcagggaatggtagatggttggtatgggtaccaccatagcaatgagcaggggagtgggtacgctgcagacaaagaatccacccaaaaggcaatagatggagttaccaataaggtcaactcgatcattgacaaaatgaacactcaatttgaggccgttggaagggaatttaataacttagaaaggagaatagagaatttaaacaagaaaatggaagacggattcctagatgtctggacttataatgctgaacttctagttctcatggaaaatgagagaactctagatttccatgactcaaatgtcaagaacctttacgacaaagtccgactacagcttagggataatgcaaaggagctgggtaatggttgtttcgagttctatcacaaatgtgataatgaatgtatggaaagtgtaagaaatggaacgtatgactacccgcagtattcagaagaagcaagattaaaaagagaagaaataagcggagtaaaattggaatcaataggaacttaccaaatactatcaatttattcaacagtggcgagttctctagcactggcaatcatggtggctggtctatctttatggatgtgctccaatgggtcgttacaatgcagaatttgcatttaa
>gi|954033371|gb|KU042755.1|_Influenza_A_virus_(A/duck/Zhejiang/727158/2014(H5N6))_segment_4_hemagglutinin_(HA)_gene_complete_cds
atggagataatagtgcttcttcttgcagtggttagccttgttaaaagtgatcagatttgcattggttaccatgcaaacaactcgacagagcaagttgacacgataatggaaaaaaacgtcactgttacacatgcccaagacatactggaaaagacacacaacgggaagctctgcgatctgaatggagtgaaacctctgattttaaaggattgtagtgtagctggatggcttcttggaaacccaatgtgcgacgagttcatcagagtgccggaatggtcttacatagtggagagggctaacccagccaatgacctctgttacccagggaacctcaatgactatgaagaactgaaacacctattgagcagaataaatcattttgagaagactctgatcatccccaagagttcttggcccaatcatgaaacatcattaggggtgagcgcagcatgtccataccagggaatgccctcctttttcagaaatgtggtatggcttaccaagaagaacgatgcatacccaacaataaagatgagctacaataataccaatagggaagatcttttgatactgtgggggattcatcattccaacaatgcagcagagcagacaaatctctataaaaacccaaccacctatgtttccgttgggacatcaacattaaaccagagattggtgccaaaaatagctactagatcccaagtaaacgggcaacgtggaagaatggatttcttctggacaattttaaaaccgaatgatgcaatccacttcgagagtaatggaaattttattgctccagaatatgcatacaaaattgtcaagaaaggggactcaacaattatgaagagtgaaatggaatatggccactgcaacaccaaatgtcaaactccaataggggcgataaactctagtatgccattccacaata-tacatcctctcactatcggggagtgccccaaatacgtgaaatcaaacaaattagtgcttgcgactgggctcagaaatagtcctctaagagaaag---aagaagaaa---aagaggactatttggagctatagcagggtttatagagggaggatggcaaggaatggtagatggttggtatgggtaccaccatagcaatgaacaggggagtgggtatgctgcagacagagaatccacccaaaaggcaatagatggagttaccaataaggtcaactcgataattgacaaaatgaacactcaatttgaggccgttggaagggaatttaataacttagaacggagaatagagaatttaaataagaaaatggaagacggattcctagatgtctggacttataatgctgaacttttagttctcatggaaaatgagagaactctagatttccatgactcaaatgtcaagaacctttatgacaaagtccgactacagcttagggataatgcaaaggagctgggtaatggttgtttcgagttctatcacaaatgtgataatgaatgtatggaaagtgtaagaaatgggacgtatgactacccccagtattcagaagaagcaagattaaaaagggaagaaataagcggagtgaaattggaatcaataggaacttaccaaatactgtcaatttattcaacagtggcgagttccctagcactggcaatcattgtggctggtctatctttatggatgtgctccaatgggtcgttacaatgcagaatttgcatttaa
>gi|922057690|gb|KT370061.1|_Influenza_A_virus_(A/environment/Guangdong/ZS356/2014(H5N6))_segment_4_hemagglutinin_(HA)_gene_complete_cds
atggagaaaatagtgcttcttcttgcagtggttagccttgttaaaagtgatcagatttgcattggttaccatgcaaacaactcgacagagcaggttgacacgataatggaaaaaaacgtcactgttacacatgcccaagacatactggaaaagacacacaacgggaggctctgcgatctgaatggagtgaaacctctgattttaaaggattgtagtgtagctggatggcttcttggaaacccaatgtgcgacgagttcatcagagtgccggaatggtcttacatagtggagagggctaacccagccaatgacctctgttacccagggaacctcaatgactatgaagaactgaaacacctattgagcagaataaatcattttgagaagactctgattatccccaagagttcctggcccaatcatgaaacatcattaggggtgagcgcagcatgtccataccagggaatgccctcctttttcagaaatgtggtatggcttaccaagaagaacgatgcatacccagcaataaagatgagctacaataataccaataaggaagatcttttgatactgtgggggattcatcattccaacaatgcagcagagcagacaaatctctataaaaacccaaccacctatgtttccgttgggacatcaacattaaaccagagattggtgccaaaaatagctactagatcccaagtaaacgggcaacgtggaagaatggatttcttctggacaattttaaaaccgaatgatgcaatccacttcgagagtaatggaaattttattgctccagaatatgcatacaaaattgtcaagaaaggggactcaacaattatgaaaagtgaaatggaatatggccactgcaacaccaaatgtcaaactccaataggggcgataaactctagtatgccattccacaata-tacaccctctcactatcggggagtgccctaaatacgtgaaatcaaacaaactagtccttgcgactgggctcagaaatagtcctctaagagaaag---aagaagaaa---aagaggactatttggagctatagcagggtttatagagggaggatggcaagggatggtagatggttggtatgggtaccatcatagcaatgaacaggggagtgggtacgctgcagacagagaatccacccaaaaggcaatagatggagttaccaataaggtcaactcgatcattgacaaaatgaacactcaatttgaggccgttggaagggaatttaataacttagaacggagaatagagaatttaaataagaaaatggaagacggattcctagatgtctggacttataatgctgaacttctagttctcatggaaaatgagagaactctagatttccatgactcaaatgtcaagaacctttatgacaaagtccgactacagcttagggataatgcaaaggagctgggtaatggttgtttcgagttctatcacaaatgtgataatgaatgtatggaaagtgtaagaaatgggacgtatgactacccccagtattcagaagaagcaagattaaaaagggaagaaataagcggagtgaaattggaatcaataggaacttaccaaatactgtcaatttattcaacagtggcgagttccctagcactggcaatcattgtggctggtctatctttatggatgtgctccaatgggtcgttacaatgcagaatttgcatttaa
>gi|728605742|gb|KP090447.1|_Influenza_A_virus_(A/chicken/Jiangxi/NCDZT1126/2014(H5N6))_segment_4_hemagglutinin_(HA)_gene_complete_cds
atggagaaaatagtgcttcttcttgcagtggttagccttgttaaaagtgatcagatttgcattggttaccatgcaaacaactcgacagagcaggttgacacgataatggaaaaaaacgtcactgttacacatgcccaagacatactggaaaagacacacaacgggaggctctgcgatctgaatggagtgaaacctctgattttaaaggattgtagtgtagctggatggcttcttggaaacccaatgtgcgacgagttcatcagagtgccggaatggtcttacatagtggagagggctaacccagccaatgacctctgttacccagggaacctcaatgactatgaagaactgaaacacctattgagcagaataaatcattttgagaagactctgatcatccccaagagttcctggcccaatcatgaaacatcattaggggtgagcgcagcatgtccataccagggaatgccctcctttttcagaaatgtggtatggcttaccaagaagaacgatgcgtacccaacaataaagatgagctacaataataccaatagggaagatcttttgatactgtgggggattcatcattccaacaatgcagcagagcagacaaatctctataaaaacccaaccacctatgtttccgttgggacatcaacattaaaccagagattggtgccaaaaatagctactagatcccaagtaaacgggcaacgtggaagaatggatttcttctggacaattttaaaaccgaatgatgcaatccacttcgagagtaatggaaattttattgctccagaatatgcatacaaaattgtcaagaaaggggactcaacaattatgaaaagtgaaatggaatatgggcactgcaacaccaaatgtcaaactccaataggggcgataaactctagtatgccattccacaata-tacaccctctcactatcggggagtgccctaaatacgtgaaatcaaacaaattagtccttgcgactgggctcagaaatagtcctctaagagaaag---aagaagaaa---aagaggactatttggagctatagcagggtttatagagggaggatggcaaggaatggtagatggttggtatgggtaccatcatagcaatgaacaggggagtgggtacgctgcagacagagaatccacccaaaaggcaatagatggagttaccaataaggtcaactcgatcattgacaaaatgaacactcaatttgaggccgttggaagggaatttaataacttagaacggagaatagagaatttaaataagaaaatggaagacggattcctagatgtctggacttataatgctgaacttctagttctcatggaaaatgagagaactctagattttcatgactcaaatgtcaagaacctttatgacaaagtccgactacagcttagggataatgcaaaggagctgggtaatggttgtttcgagttctatcacaaatgtgataatgaatgtatggaaagtgtaagaaatgggacgtatgactacccccagtattcagaagaagcaagattaaaaagggaagaaataagcggagtgaaattggaatcaataggaacttaccaaatactgtcaatttattcaacagtggcgagttccctagcactggcaatcattgtggctggtctatctttatggatgtgctccaatgggtcgttacaatgcagaatttgcatttaa
>gi|289547479|gb|GU727653.1|_Influenza_A_virus_(A/duck/Eastern_China/008/2008(H5N5))_segment_4_hemagglutinin_(HA)_gene_complete_cds
atggagaaaatagtgcttcttcttgcaatagttagccttgttaaaagtgatcagatttgcattggttaccatgcaaacaactcgacaaagcaggttgacacgataatggaaaagaacgttactgttacacatgcccaagacatactggaaaagacacacaacgggaagctctgcgatctagatggagtgaagcctctgattttaagagattgtagtgtagctggatggctcctcggaaacccaatgtgcgacgaattcatcaaggtgccggaatggtcttacatagtggagaggaccaacccagccaatgacctctgttacccagggaatttcaatgactatgaagaactgaaacacctattgagcagaataaatcattttgagaaaattcagatcatccccaggagttcttggcccgatcatgaagcctcatcaggggtgagctcagcatgtccataccagggaacgccctcctttttcagaaatgtggtatggcttatcaaaaagaacaatgcatacccaacaataaagagaagctacaataataccaaccaggaagatcttttgatactgtgggggatccatcattctaacaatgcggcagagcagacaaagctctatcaaaacccaaccacctatatttccgttgggacatcaacattaaaccagagattggtaccaaaaatagctactagatcccaagtaaacgggcaacgtggaagaatggatttcttctggacaattttaaaatcgaatgatgcaatccacttcgagagtaatggaaatttcattgctccagaatatgcatacaaaattgtcaagaaaggggactcaacaattatgaaaagtgaagtggaatatggtaactgcaacaccaaatgtcaaactccaataggggcgataaactctagtatgccattccacaata-tacaccctctcaccatcggggaatgccccaaatacgtgaaatcaaacagattagtccttgcgactgggctcagaaatagtcctctaagagaaaa---aagaagaaa---aagaggattatttggagctatagcaggttttatagagggaggatggcagggaatggtagatggttggtatgggtaccaccatagcaatgagcaggggagtgggtacgctgcagacaaagaatccacccaaaaggcaatagatggagttaccaataaggtcaactcgatcattgacaaaatgaacactcaatttgaggccattggaagggaatttaataacttagaaaggagaatagagaatttaaacaagaaaatggaagacggattcctagatgtctggacttataatgctgaacttctagttctcatggaaaatgagagaactctagatttccatgactcaaatgtcaagaacctctacgacaaagtccgactacagcttagggataatgcaaaggagctgggtaatggttgtttcgagttctatcacaaatgtgataatgaatgtatggaaagtgtaagaaatggaacgtatgactacccgcagtattcagaagaagcaagattaaaaagagaagaaataagcggagtaaaattggaatcaataggaacttaccaaatactgtcaatttattcaacagtggcgagttctctagcactggcaatcatggtggctggtctatctttatggatgtgctccaatgggtcgttacaatgcagaatttgcatttaa
>gi|922057692|gb|KT370062.1|_Influenza_A_virus_(A/environment/Guangdong/PY955/2014(H5N6))_segment_4_hemagglutinin_(HA)_gene_complete_cds
atggagaaaatagtgcttcttcttgcagtggttagccttgttaaaagtgatcagatttgcattggttaccatgcaaacaactcgacagagcaggttgacacgataatggaaaaaaacgtcactgttacacatgcccaagacatactggaaaagacacacaacgggaggctctgcgatctgaatggagtgaaacctctgattttaaaggattgtagtgtagctggatggcttcttggaaacccaatgtgcgacgagttcatcagagtgccggaatggtcttacatagtggagagggctaacccagccaatgacctctgttacccagggaacctcaatgactatgaagaactgaaacacctattgagcagaataaatcattttgagaagactctgattatccccaagagttcctggcccaatcatgaaacatcattaggggtgagcgcagcatgtccataccagggaatgccctcctttttcagaaatgtggtatggcttaccaagaagaacgatgcatacccagcaataaagatgagctacaataataccaataaggaagatcttttgatactgtgggggattcatcattccaacaatgcagcagagcagacaaatctctataaaaacccaaccacctatgtttccgttgggacatcaacattaaaccagagattggtgccaaaaatagctactagatcccaagtaaacgggcaacgtggaagaatggatttcttctggacaattttaaaaccgaatgatgcaatccacttcgagagtaatggaaattttattgctccagaatatgcatacaaaattgtcaagaaaggggactcaacaattatgaaaagtgaaatggaatatggccactgcaacaccaaatgtcaaactccaataggggcgataaactctagtatgccattccacaata-tacaccctctcactatcggggagtgccctaaatacgtgaaatcaaacaaactagtccttgcgactgggctcagaaatagtcctctaagagaaag---aagaagaaa---aagaggactatttggagctatagcagggtttatagagggaggatggcaagggatggtagatggttggtatgggtaccatcatagcaatgaacaggggagtgggtacgctgcagacagagaatccacccaaaaggcaatagatggagttaccaataaggtcaactcgatcattgacaaaatgaacactcaatttgaggccgttggaagggaatttaataacttagaacggagaatagagaatttaaataagaaaatggaagacggattcctagatgtctggacttataatgctgaacttctagttctcatggaaaatgagagaactctagatttccatgactcaaatttcaagaacctttatgacaaagtccgactacagcttagggataatgcaaaggagctgggtaatggttgtttcgagttctatcacaaatgtgataatgaatgtatggaaagtgtaagaaatgggacgtatgactacccccagtattcagaagaagcaagattaaaaagggaagaaataagcggagtgaaattggaatcaataggaacttaccaaatactgtcaatttattcaacagtggcgagttccctagcactggcaatcattgtggctggtctatctttatggatgtgctccaatgggtcgttacaatgcagaatttgcatttaa
>gi|766561169|gb|KP765788.1|_Influenza_A_virus_(A/Guangzhou/39715/2014(H5N6))_segment_4_hemagglutinin_(HA)_gene_complete_cds
atggagaaaatagtgcttcttcttgcagtggttagccttgttaaaagtgatcagatttgcattggttaccatgcaaacaactcgacagagcaggttgacacgataatggaaaaaaacgtcactgttacacatgcccaagacatactggaaaagacacacaacgggaggctctgcgatctgaatggagtgaaacctctgattttaaaggattgtagtgtagctggatggcttcttggaaacccaatgtgcgacgagttcatcagagtgccggaatggtcttacatagtggagagggctaacccagccaatgacctctgttacccagggaacctcaatgactatgaagaactgaaacacctattgagcagaataaatcattttgagaagactctgatcatccccaagagttcttggcccaatcatgaaacatcattaggggtgagcgcagcatgtccataccagggaatgccctcctttttcagaaatgtggtatggcttaccaagaagaacgatacatacccaacaataaagatgagctacaataataccaatagggaagatcttttgatactatgggggattcatcattccaacaatgcagcagagcagacaaatctctataaaaatccaaccacctatgtttccgttgggacagcaacattaaaccagagattggtgccaaaaatagctactagatcccaagtaaacgggcaacgtggaagaatggatttcttctggacaattttaaaaccgaatgatgcaatccacttcgagagtaatggaaattttattgctccagaatatgcatacaaaattgtcaagaaaggggactcaacaattatgaaaagtgaaatggaatatggccactgcaacaccaaatgtcaaactccaataggggcgataaactctagtatgccattccacaata-tacaccctctcactatcggggagtgccccaaatacgtgaaatcaaacaaattagtccttgcgactgggctcagaaatagtcctctaagagaaag---aagaagaaa---aagaggactatttggagctatagcagggtttatagagggaggatggcaaggaatggtagatggttggtatgggtaccaccatagcaatgaacaggggagtgggtacgctgcagacagagaatccacccaaaaggcaatagatggagttaccaataaggtcaactcgataattgacaaaatgaacactcaatttgaggccgttggaagggagtttaataacttagaacggagaatagagaacttaaataagaaaatggaagacggattcctagatgtctggacttataatgctgaacttttagttctcatggaaaatgagagaactctagatttccatgactcaaatgtcaagaacctttatgacaaagtccgactacagcttagggataatgcaaaggagctgggtaatggttgtttcgagttctatcacaaatgtgataatgaatgtatggaaagtgtaagaaatgggacgtatgactacccccagtattcagaagaagcaagattaaaaagggaagaaataagcggagtgaaattggaatcaataggaacttaccaaatactgtcaatttattcaacagtggcgagttccctagcactggcaatcattgtggctggtctatctttatggatgtgctccaatgggtcgttacaatgcagaatttgcatttaa
>gi|760241732|gb|KP735812.1|_Influenza_A_virus_(A/goose/Yangzhou/ZG62/2011(H5N5))_segment_4_hemagglutinin_(HA)_gene_complete_cds
atggagaaaatagtgcttcttcttgcaatagttagccttgttaaaagtgatcagatttgcattggttaccatgcaaacaactcgacagagcaggttgacacgataatggaaaagaacgttactgttacacatgcccaagacatactggaaaagacacacaacgggaagctctgcgatctagatggagtgaagcctctgattttaagagattgtagtgtagctggatggctcctcggaaacccaatgtgcgacgaattcatcaaggtgccggaatggtcttacatagtggagaggaccaacccagccaatgacctctgttacccagggaatttcaatgactatgaagaactgaaacacctatggagcagaataaatcattttgagaaaattcagatcatccccaggagttcttggcccaatcatgaagcctcatcaggggtgagctcagcatgtccataccagggaacgccctcctttttcagaaatgtggtatggcttatcaaaaagaacaatgcatacccaacaataaagagaagctacaataataccaaccaggaagatcttttgatactgtgggggatccatcattctaacaatgcggcagagcagacaaagctctatcaaaacccaaccacctatatttccgttgggacatcaacattaaaccagagattggtaccaaaaatagctactagatcccaaataaacgggcaacgtggaagaatggatttcttctggacaattttaaaatcgaatgatgcaatccacttcgagagtaatggaaatttcattgctccagaatatgcatacaaaattgtcaagaaaggggactcaacaattatgaaaagtgaagtggagtatggtaactgcaacaccaaatgtcaaactccaataggggcgataaactctagtatgccattccacaata-tacaccctctcaccatcggggaatgccccaaatacgtgaaatcaaacaaattagtccttgcgactgggctcagaaatagtcctctaagagaaaa---aagaagaaa---aagaggattatttggagctatagcaggttttatagagggaggatggcagggaatggtagatggttggtatgggtaccaccatagcaatgagcaggggagtgggtacgctgcagacaaagaatccacccaaaaggcaatagatggagttaccaataaggtcaactcgatcattgacaaaatgaacactcaatttgaggccgttggaagggaatttaataacttagaaaggagaatagagaatttaaacaagaaaatggaagacggattcctagatgtctggacttataatgctgaacttctagttctcatggaaaatgagagaactctagatttccatgactcaaatgtcaagaacctctacgacaaagtccgactacagcttagggataatgcaaaggagctgggtaatggttgtttcgagttctatcacaaatgtgataatgaatgtatggaaagtgtaagaaatggaacgtatgactacccgcagtattcagaagaggcaagattaaaaagagaagaaataagcggagtaaaattggaatcaataggaacttaccaaatactgtcaatttattcaacagtggcgagttctctagcactggcaatcatggtggctggtctatctttatggatgtgctccaatgggtcgttacaatgcagattttgcatttaa
>gi|728605690|gb|KP090439.1|_Influenza_A_virus_(A/chicken/Jiangxi/NCDZT1123/2014(H5N6))_segment_4_hemagglutinin_(HA)_gene_complete_cds
atggagaaaatagtgcttcttcttgcagtggttagccttgttaaaagtgatcagatttgcattggttaccatgcaaacaactcgacagagcaggttgacacgataatggaaaaaaacgtcactgttacacatgcccaagacatactggaaaagacacacaacgggaggctctgcgatctgaatggagtgaaacctctgattttaaaggattgtagtgtagctggatggcttcttggaaacccaatgtgcgacgagttcatcagagtgccggaatggtcttacatagtggagagggctaacccagccaatgacctctgttacccagggaacctcaatgactatgaagaactgaaacacctattgagcagaataaatcattttgagaagactctgatcatccccaagagttcctggcccaatcatgaaacatcattaggggtgagcgcagcatgtccataccagggaatgccctcctttttcagaaatgtggtatggcttaccaagaagaacgatgcatacccaacaataaagatgagctacaataataccaatagggaagatcttttgatactgtgggggattcatcattccaacaatgcagcagagcagacaaatctctataaaaacccaaccacctatgtttccgttgggacatcaacattaaaccagagattggtgccaaaaatagctactagatcccaagtaaacgggcaacgtggaagaatggatttcttctggacaattttaaaaccgaatgatgcaatccacttcgagagtaatggaaattttattgctccagaatatgcatacaaaattgtcaagaaaggggactcaacaattatgaaaagtgaaatggaatatgggcactgcaacaccaaatgtcaaactccaataggggcgataaactctagtatgccattccacaata-tacaccctctcactatcggggagtgccctaaatacgtgaaatcaaacaaattagtccttgcgactgggctcagaaatagtcctctaagagaaag---aagaagaaa---aagaggactatttggagctatagcagggtttatagagggaggatggcaaggaatggtagatggttggtatgggtaccatcatagcaatgaacaggggagtgggtacgctgcagacagagaatccacccaaaaggcaatagatggagttaccaataaggtcaactcgatcattgacaaaatgaacactcaatttgaggccgttggaagggaatttaataacttagaacggagaatagagaatttaaataagaaaatggaagacggattcctagatgtctggacttataatgctgaacttctagttcttatggaaaatgagagaactctagattttcatgactcaaatgtcaagaacctttatgacaaagtccgactacagcttagggataatgcaaaggagctgggtaatggttgtttcgagttctatcacaaatgtgataatgaatgtatggaaagtgtgagaaatgggacgtatgactacccccagtattcagaagaagcaagattaaaaagggaagaaataagcggagtgaaattggaatcaataggaacttaccaaatactgtcaatttattcaacagtggcgagttccctagcactggcaatcattgtggctggtctatctttatggatgtgctccaatgggtcgttacaatgcagaatttgcatttaa
>gi|289547439|gb|GU727669.1|_Influenza_A_virus_(A/duck/Eastern_China/108/2008(H5N1))_segment_4_hemagglutinin_(HA)_gene_complete_cds
atggagaaaatagtgcttcttcttgcaatagttagccttgttaaaagtgatcagatttgcattggttaccatgcaaacaactcgacaaagcaggttgacacgataatggaaaagaacgttactgttacacatgcccaagacatactggaaaagacacacaacgggaagctctgcgatctagatggagtgaagcctctgattttaagagattgtagtgtagctggatggctcctcggaaacccaatgtgcgacgaattcatcaaggtgccggaatggtcttacatagtggagaggaccaacccagccaatgacctctgttacccagggaatttcaatgactatgaagaactgaaacacctattgagcagaataaatcattttgagaaaattcagatcatccccaggagttcttggcccgatcatgaagcctcatcaggggtgagctcagcatgtccataccagggaacgccctcctttttcagaaatgtggtatggcttatcaaaaagaacaatacatacccaacaataaagagaagctacaataataccaaccaggaagatcttttgatactgtgggggatccatcattctaacaatgcggcagagcagacaaagctctatcaaaacccaaccacctatatttccgttgggacatcaacattaaaccagagattggtaccaaaaatagctactagatcccaagtaaacgggcaacgtggaagaatggatttcttctggacaattttaaaatcgaatgatgcaatccacttcgagagtaatggaaatttcattgctccagaatatgcatacaaaattgtcaagaaaggggactcaacaattatgaaaagtgaagtggaatatggtaactgcaacaccaaatgtcaaactccaataggggcgataaactctagtatgccattccacaata-tacaccctctcaccatcggggaatgccccaaatacgtgaaatcaaacagattagtccttgcgactgggctcagaaatagtcctctaagagaaaa---aagaagaaa---aagaggattatttggagctatagcaggttttatagagggaggatggcagggaatggtagatggttggtatgggtaccaccatagcaatgagcaggggagtgggtacgctgcagacaaagaatccacccaaaaggcaatagatggagttaccaataaggtcaactcgatcattgacaaaatgaacactcaatttgaggccattggaagggaatttaataacttagaaaggagaatagagaatttaaacaagaaaatggaagacggattcctagatgtctggacttataatgctgaacttctagttctcatggaaaatgagagaactctagatttccatgactcaaatgtcaagaacctctacgacaaagtccgactacagcttagggataatgcaaaggagctgggtaatggttgtttcgagttctatcacaaatgtgataatgaatgtatggaaagtgtaagaaatggaacgtatgactacccgcagtattcagaagaagcaagattaaaaagagaagaaataagcggagtaaaattggaatcaataggaacttaccaaatactgtcaatttattcaacagtggcgagttctctagcactggcaatcatggtggctggtctatctttatggatgtgctccaatgggtcgttacaatgcagaatttgcatttaa
>gi|960312044|gb|KU143265.1|_Influenza_A_virus_(A/duck/Wuhan/WHYF02/2015(H5N6))_segment_4_hemagglutinin_(HA)_gene_complete_cds
atggagaaaatagtgcttcttcttgcagtggttagccttgttaaaagtgatcagatttgcattggttaccatgcaaacaactcgacagagcaggttgacacgataatggaaaaaaacgtcactgttacacatgcccaagacatactggaaaagacacacaacgggaggctctgcgatctgaatggagtgaaacctctgattttaaaggattgtagtgtagctggatggcttcttggaaacccaatgtgcgacgagttcatcagggtgccggaatggtcttacatagtggagagggctaacccagccaatgacctctgttacccagggaacctcaatgactatgaagaactgaaacacttattgagcagaataaatcattttgagaagactctgatcatccccaagagttcttggcccaatcatgaaacatcattaggggtgagcgcagcatgtccataccagggaatgccctcctttttcagaaatgtggtatggcttaccaagaagaacgatgcatacccaacaataaagatgagctacaataataccaatagggaagatcttttgatactgtgggggattcatcattccaacaatgcagcagagcagacaaatctctataaaaacccaaccacctatgtttccgttgggacatcaacattaaaccagagattggtgccaaaaatagctactagatcccaagtaaacgggcaacgtggaagaatggatttcttctggacaattttaaaaccgaatgatgcaatccatttcgagagtaatggaaactttattgctccagaatatgcatacaaaattgtcaagaaaggggactcaacaattatgaaaagtgaaatggaatacggccactgcaacaccaaatgtcaaactccaataggggcgataaactctagtatgccattccacaata-tacaccctctcactatcggggagtgccccaaatacgtgaaatcaaacaaattagtccttgcgactgggctcagaaatagtcctctaagagaaag---aagaagaaa---aagaggactatttggagctatagcaggttttatagagggaggatggcaaggaatggtagatggttggtatgggtaccaccatagcaatgaacaggggagtgggtacgctgcagacagagaatccacccaaaaggcaatagatggagttaccaataaggtcaactcgatcattgacaaaatgaacactcaatttgaagccgttggaagggaatttaataacttagaacggagaatagagaatttaaataagaaaatggaagacggattcctagatgtctggacttataatgctgaacttttagttctcatggaaaatgagagaactctagatttccatgactcaaatgtcaagaacctttatgacaaagtccgactacagcttagggataatgcaaaggagctgggtaatggttgtttcgagttctatcacaaatgtgataatgaatgtatggaaagtgtaagaaatgggacgtatgactacccccaatactcagaagaagcaagattaaaaagggaagaaataagcggagtgaaactggaatcaataggaacttaccaaatactgtcaatttattcaacagtggcgagttccctaacactggcaatcattgtggctggtctatctttatggatgtgctccaatgggtcgttacaatgcagaatttgcatttaa
>gi|960312020|gb|KU143266.1|_Influenza_A_virus_(A/duck/Wuhan/WHYF03/2015(H5N6))_segment_4_hemagglutinin_(HA)_gene_complete_cds
atggagaaaatagtgcttcttcttgcagtggttagccttgttaaaagtgatcagatttgcattggttaccatgcaaacaactcgacagagcaggttgacacgataatggaaaaaaacgtcactgttacacatgcccaagacatactggaaaagacacacaacgggaggctctgcgatctgaatggagtgaaacctctgattttaaaggattgtagtgtagctggatggcttcttggaaacccaatgtgcgacgagttcatcagggtgccggaatggtcttacatagtggagagggctaacccagccaatgacctctgttacccagggaacctcaatgactatgaagaactgaaacacttattgagcagaataaatcattttgagaagactctgatcatccccaagagttcttggcccaatcatgaaacatcattaggggtgagcgcagcatgtccataccagggaatgccctcctttttcagaaatgtggtatggcttaccaagaagaacgatgcatacccaacaataaagatgagctacaataataccaatagggaagatcttttgatactgtgggggattcatcattccaacaatgcagcagagcagacaaatctctataaaaacccaaccacctatgtttccgttgggacatcaacattaaaccagagattggtgccaaaaatagctactagatcccaagtaaacgggcaacgtggaagaatggatttcttctggacaattttaaaaccgaatgatgcaatccatttcgagagtaatggaaactttattgctccagaatatgcatacaaaattgtcaagaaaggggactcaacaattatgaaaagtgaaatggaatacggccactgcaacaccaaatgtcaaactccaataggggcgataaactctagtatgccattccacaata-tacaccctctcactatcggggagtgccccaaatacgtgaaatcaaacaaattagtccttgcgactgggctcagaaatagtcctctaagagaaag---aagaagaaa---aagaggactatttggagctatagcaggttttatagagggaggatggcaaggaatggtagatggttggtatgggtaccaccatagcaatgaacaggggagtgggtacgctgcagacagagaatccacccaaaaggcaatagatggagttaccaataaggtcaactcgatcattgacaaaatgaacactcaatttgaagccgttggaagggaatttaataacttagaacggagaatagagaatttaaataagaaaatggaagacggattcctagatgtctggacttataatgctgaacttttagttctcatggaaaatgagagaactctagatttccatgactcaaatgtcaagaacctttatgacaaagtccgactacagcttagggataatgcaaaggagctgggtaatggttgtttcgagttctatcacaaatgtgataatgaatgtatggaaagtgtaagaaatgggacgtatgactacccccaatactcagaagaagcaagattaaaaagggaagaaataagcggagtgaaactggaatcaataggaacttaccaaatactgtcaatttattcaacagtggcgagttccctaacactggcaatcattgtggctggtctatctttatggatgtgctccaatgggtcgttacaatgcagaatttgcatttaa
>gi|922057694|gb|KT370063.1|_Influenza_A_virus_(A/environment/Guangdong/HY243/2015(H5N6))_segment_4_hemagglutinin_(HA)_gene_complete_cds
atggagaaaatagtgcttcttcttgcagtggttagccttgttaaaagtgatcagatttgcattggttaccatgcaaacaactcgacagagcaggttgacacgataatggaaaaaaacgtcactgttacacatgcccaagacatactggaaaagacacacaacgggaggctctgcgatctgaatggagtgaaacctctgattttaaaggattgtagtgtagctggatggcttcttggaaacccaatgtgcgacgagttcatcagagtgccggaatggtcttacatagtggagagggctaacccagccaatgacctctgttacccagggaacctcaatgactatgaagaactgaaacacctattgagcagaataaatcattttgagaagactctgatcatccccaagagttcctggcccaatcatgaaacatcattaggggtgagcgcagcatgtccataccagggaatgccctcctttttcagaaatgtggtatggcttactaagaagaacgatgcatacccaacaataaagatgagctacaataataccaatagggaagatcttttgatactgtgggggattcatcattccaacaatgcagcagagcagacaaatctctataaaaacccaaccacctatgtttccgttgggacatcaacattaaaccagagattggtgccaaaaatagctactagatcccaagtaaacgggcaacgtggaagaatggatttcttctggacaattttaaaaccgaatgatgcaatccacttcgagagtaatggaaattttattgctccagaatatgcatacaaaattgtcaagaaaggggactcaacaattatgaaaagtgaaatggaatatggccactgcaacaccaaatgtcaaactccaataggggcgataaactctagtatgccattccacaata-tacaccctctcactatcggggagtgccctaaatacgtgaaatcaaacaaattagtccttgcgactgggctcagaaatagccctctaagagaaag---aagaagaaa---aagaggactatttggagctatagcagggtttatagagggaggatggcaaggaatggtagatggttggtatgggtaccatcatagcaatgaacaggggagtgggtacgctgcagacagagaatccacccaaaaggcaatagatggagttaccaataaggtcaactcgatcattgacaagatgaacactcaatttgaggccgttggaagggaatttaataacttagaacggagaatagagaatttaaataagaaaatggaagacggattcctagatgtctggacttataatgctgaacttctagttctcatggaaaatgagaggactctagattttcatgactcaaatgtcaagaacctttatgacaaagtccgactacagcttagggataatgcaaaggaactgggtaatggttgtttcgagttctatcacaaatgtgataatgaatgtatggaaagtgtgagaaatgggacgtatgactacccccagtattcagaagaagcaagattaaaaagggaagaaataagcggagtgaaattggaatcaataggaacttaccaaatactgtcaatttattcaacagtggcgagttccctagcactggcaatcattgtggctggtctatctttatggatgtgctccaatgggtcgttacaatgcagaatttgcatttaa
>gi|953525540|gb|KT963046.1|_Influenza_A_virus_(A/environment/Yunnan/YN19/2015(H5N6))_segment_4_hemagglutinin_(HA)_gene_complete_cds
atggagaaaatagtgcttcttcttgcaatagttagccttgttaaaggtgatcagatttgcattggttaccatgcaaacaactcgacggagcaggttgacacgataatggaaaagaacgtcactgttacacatgcccaagacatactggaaaagacacacaatggaaagctctgcgatttaaatggagtgaagcctctgattttaaaggattgtagtgtagctggatggctccatggaaaccgaatgtgtgacgagttcatcagagtgccggaatggtcttacatagtggagagggctaacccagccaatgacctctgttatccagggaacctcaatgactatgaggaactgaaacacctattgagcagaataaatcattttgagaagactctgatcatccccaagagttcttggcccaatcat---acatcatcaggggtgagtgcagcatgtccataccagggaatgccctcctttttcagaaatgtggtatggcttaccaaaaagaacgatgcatacccaacaataaagatgagctacaataatacctatagggaagatcttttgatactgtgggggattcatcattccaacaatgcagcagagcagacaaatctctataaaaacccaaccacctatgtttccgttgggacatcaacattaaaccagagattggagccaaaaatagctactagatcccaagtaaacgggcaacgtggaagaatggatttcttctggaccattttaaaaccgaatgatgcaatccacttcgagagtaatggaaattttattgctccagaatatgcatacaaaattgtcaagaaaggggactcaacaattatgaaaagtgaaatggaatatgggcactgcaacaccaaatgtcaaactccaataggggcgataaactctagtatgccattccacaata-tacaccctctcactatcggggagtgccccaaatacgtgaaatcgaacaaattagtccttgcgactgggctcagaaatagtcctctaagagaaag---aagaagaaa---aagaggactatttggagctatagcagggtttatagagggaggatggcaaggaatggtagatggttggtatgggtaccaccatagcaatgaacaggggagtgggtacgctgcagacagagaatccacccaaaaggcaatagatggagttaccaataaggtcaactcgataatagacaaaatgaacactcaatttgaggccgttggaagagaatttaataacttagaacggagaatagagaatttaaataagaaaatggaagacggattcttagatgtctggacttataatgctgaacttttagttctcatggaaaatgagagaactctagatttccatgactcaaatgtcaagaacctttatgacaaggtccgactacagcttagggataatgcaaaggagctgggtaatggttgtttcgagttctatcacaaatgtgataatgaatgtatggaaagtgtaagaaatgggacgtatgactaccccctgtattcagaagaagccagcttaaaaagggaagaaataagcggagtgaaattggaatcaataggaacttaccaaatactgtcaatttattcaacagtggcgagttccctagcactggcaatcatagtggctggtttatctttatggatgtgctccaatgggtcgttgcagtgcagaatttgcatttaa
>gi|906488868|gb|KT245137.1|_Influenza_A_virus_(A/chicken/Yunnan/19/2015(H5N6))_segment_4_hemagglutinin_(HA)_gene_complete_cds
atggagaaaatagtgcttcttcttgcaatagttagccttgttaaaggtgatcagatttgcattggttaccatgcaaacaactcgacggagcaggttgacacgataatggaaaagaacgtcactgttacacatgcccaagacatactggaaaagacacacaatggaaagctctgcgatttaaatggagtgaagcctctgattttaaaggattgtagtgtagctggatggctccatggaaaccgaatgtgtgacgagttcatcagagtgccggaatggtcttacatagtggagagggctaacccagccaatgacctctgttatccagggaacctcaatgactatgaggaactgaaacacctattgagcagaataaatcattttgagaagactctgatcatccccaagagttcttggcccaatcat---acatcatcaggggtgagtgcagcatgtccataccagggaatgccctcctttttcagaaatgtggtatggcttaccaaaaagaacgatgcatacccaacaataaagatgagctacaataatacctatagggaagatcttttgatactgtgggggattcatcattccaacaatgcagcagagcagacaaatctctataaaaacccaaccacctatgtttccgttgggacatcaacattaaaccagagattggagccaaaaatagctactagatcccaagtaaacgggcaacgtggaagaatggatttcttctggaccattttaaaaccgaatgatgcaatccacttcgagagtaatggaaattttattgctccagaatatgcatacaaaattgtcaagaaaggggactcaacaattatgaaaagtgaaatggaatatgggcactgcaacaccaaatgtcaaactccaataggggcgataaactctagtatgccattccacaata-tacaccctctcactatcggggagtgccccaaatacgtgaaatcgaacaaattagtccttgcgactgggctcagaaatagtcctctaagagaaag---aagaagaaa---aagaggactatttggagctatagcagggtttatagagggaggatggcaaggaatggtagatggttggtatgggtaccaccatagcaatgaacaggggagtgggtacgctgcagacagagaatccacccaaaaggcaatagatggagttaccaataaggtcaactcgataatagacaaaatgaacactcaatttgaggccgttggaagagaatttaataacttagaacggagaatagagaatttaaataagaaaatggaagacggattcttagatgtctggacttataatgctgaacttttagttctcatggaaaatgagagaactctagatttccatgactcaaatgtcaagaacctttatgacaaggtccgactacagcttagggataatgcaaaggagctgggtaatggttgtttcgagttctatcacaaatgtgataatgaatgtatggaaagtgtaagaaatgggacgtatgactaccccctgtattcagaagaagccagcttaaaaagggaagaaataagcggagtgaaattggaatcaataggaacttaccaaatactgtcaatttattcaacagtggcgagttccctagcactggcaatcatagtggctggtttatctttatggatgtgctccaatgggtcgttgcagtgcagaatttgcatttaa
>gi|758371460|dbj|LC028331.1|_Influenza_A_virus_(A/duck/Vietnam/LBM758/2014(H5N6))_viral_cRNA_segment:_4_complete_sequence
atggagaaaatagtgcttcttcttgcagtggttagccttgttaaaagtgatcagatttgcattggttaccatgcaaacaactcgacagagcaggttgacacgataatggaaaagaacgtcactgttacacatgcccaagacatactggaaaagacacacaacgggaggctctgcgatctgaatggrgtgaaacctctgattttaaaggattgtagtgtagctggatggcttcttggaaacccaatgtgcgacgagttcatcagagtgccggaatggtcttacatagtggagagggctaacccagccaatgacctctgttacccagggaacctcaatgactatgaagaactgaaacacctattgagcagaataaatcattttgagaagactctgatcatccccaagagttcttggcccaatcatgaaacatcattaggggtgagcgcagcatgtccataccagggaatgccctcctttttcagaaatgtggtatggcttaccaagaagaacgatgcatacccaacaataaagatgagctacaataataccaatagggaagatcttttgatactgtgggggattcatcattccaacaatgcagcagagcagacaaatctctataaaaacccaaccacctatgtttccgttgggacatcaacattaaaccagagattggtgccaaaaatagctactagatcccaagtaaacgggcaacgtggaagaatggatttcttctggacaattttaaaaccgaatgatgcaatccacttcgagagtaatggaaattttattgctccagaatatgcatacaaaattgtcaagaaaggggactcaacaattatgaaaagtgaaatggaatatggccactgcaacaccaaatgtcaaactccaataggggcgataaactctagtatgccattccacaata-tacaccctctcactatcggggagtgccccaaatacgtgaaatcaaacaaattagtccttgcgactgggctcagaaatagtcctctaagagaaag---aagaagaaa---aagaggactatttggagctatagcagggttcatagagggaggatggcaaggaatggtagatggttggtatgggtaccaccatagcaatgaacaggggagtgggtacgctgcagacagagaatccacccaaaaggcaatagatggagttaccaataaggtcaactcgataattgacaaaatgaacactcaatttgaggccgttggaagggagtttaataaattagaacggagaatagagaatttaaataagaaaatggaagacggattcctagatgtctggacttacaatgctgaacttttagttctcatggaaaatgagagaactctagatttccatgattcaaatgtcaagaacctttatgacaaagtccgactacagcttagggataatgcaaaggagctgggtaatggttgtttcgagttctatcacaaatgtgataatgaatgtatggaaagtgtaagaaatgggacgtatgactacccccagtattcagaagaatcaagattaaagagggaagaaataagcggagtgaaattggaatcaataggaacttaccaaatactgtcaatttattcaacggtggcgagttccctagcactggcaatcattgtggctggtctatctttatggatgtgctccaatgggtcgttacaatgcagaatttgcatttaa
>gi|387965926|gb|JQ973678.1|_Influenza_A_virus_(A/quail/Jiangsu/k0104/2010(H5N5))_segment_4_hemagglutinin_(HA)_gene_complete_cds
atggagaaaatagtgcttcttcttgcaatagttggccttgttaaaagtgatcagatttgcattggttaccatgcaaacaactcgacagagcaggttgacacgataatggaaaagaacgttactgttacacatgcccaagacatactggaaaagacacacaacgggaagctctgcgatctagatggagtgaagcctctgattttaagagattgtagtgtagctggatggctcctcggaaacccaatgtgcgacgaattcatcaaggtgccggaatggtcttacatagtggagaggaccaacccagccaatgacctctgttacccagggaatttcaatgactatgaagaactgaaacacctattgagcagaataaatcattttgagaaaattcagatcatccccaggagttcttggcccgatcatgaagcctcatcaggggtgagctcagcatgtccataccagggaacgccctcctttttcagaaatgtggtatggcttatcaaaaagaacaatgcatacccaacaataaagagaagctacaataataccaaccaggaagatcttttgatactgtgggggatccatcattctaacaatgcggcagagcagacaaagctctatcaaaacccaaccacctatatttccgttgggacatcaacattaaaccagagattggtaccaaaaatagctactagatcccaaataaacgggcaacgtggaagaatggatttcttctggacaattttaaaatcgaatgatgcaatccacttcgagagtaatggaaatttcattgctccagaatatgcatacaaaattgtcaagaaaggggactcaacaattatgaaaagtgaagtggagtatggtaactgcaacaccaaatgtcaaactccaataggggcgataaactctagtatgccattccacaata-tacaccctctcaccatcggggaatgccccaaatacgtgaaatcaaacaaattagtccttgcgactgggctcagaaatagtcctctaagagaaaaaagaagaagaaa---aagaggattatttggagctatagcaggttttatagagggaggatggcagggaatggtagatggttggtatgggtaccaccatagcaatgagcaggggagtgggtacgctgcagacaaagaatccacccaaaaggcaatagatggagttaccaataaggtcaactcgatcattgacaaaatgaacactcaatttgaggccgttggaagggaatttaataacttagaaaggagaatagagaatttaaacaagaaaatggaagacggattcctagatgtctggacttataatgctgaacttctagttctcatggaaaatgagagaactctagatttccatgactcaaatgtcaagaacctctacgacaaagtccgactacagcttagggataatgcaaaggagctgggtaatggttgtttcgagttctatcacaaatgtgataatgaatgtatggaaagtgtaagaaatggaacgtatgactacccgcagtattcagaagaggcaagattaaaaagagaagaaataagcggagtaaaattggaatcaataggaacttaccaaatactgtcaatttattcaacagtggcgagttctctagcactggcaatcatggtggctggtctatctttatggatgtgctccaatgggtcgttacaatgcagaatttgcatttaa
>gi|766553611|gb|KP732643.1|_Influenza_A_virus_(A/duck/Eastern_China/S0908/2014(H5N6))_segment_4_hemagglutinin_(HA)_gene_complete_cds
atggagaaaatagtgcttcttcttgcagtggttagccttgttaaaagtgatcagatttgcattggttaccatgcaaataactcgacagagcaggttgacacgataatggaaaaaaacgtcactgttacacatgcccaagacatactggaaaagacacacaacgggaggctctgcgatctgaatggagtgaaacctctgattttaaaggattgtagtgtagctggatggctccttggaaacccaatgtgcgacgagttcatcagagtgccggaatggtcttacatagtggagagggctaacccatccaatgacctctgttacccagggaacctcaatgactatgaagaactgaaacatctattgagcagaataaatcattttgagaagactctgatcatccccaagagttcttggcccaatcatgaaacatcattaggggtgagcgcagcatgtccataccagggaatgccctcctttttcagaaatgtggtatggctcatcaagaagaacgatgcatacccaacaataaagatgagctacaataataccaatagtgaagatcttttgatactgtgggggattcatcattccaacaacgcagcagagcagacaaatctctataaaaacccaaccacctatgtttccgttgggacatcaacattaaaccagagattggtgcccaaaatagctactagatcccaagtaaacgggcaacgtggaagaatggatttcttctggacaattttaaaaccgaatgatgcaatccacttcgagagtaatggaaattttattgctccagaatatgcatacaaaattgtcaagaaaggggactcaacaatcatgaaaagtgaaatggaatatggccattgcaacaccaaatgtcaaactccaataggggcgataaactctagtatgccattccacaata-tacaccctctcacaatcggggaatgccccaaatacgtgaaatcaaacaaattagtccttgcgactgggctcagaaatagtcctctaagggagag---gagaagaaa---aagaggactatttggagctatagcagggtttatagagggaggatggcaaggaatggtagatggttggtatgggtaccaccatagcaatgaacaggggagtgggtacgctgcagacaaagaatccacccaaaaggcaatagatggagttaccaataaggtcaactcgatcattgacaaaatgaacactcaatttgaggccgttggaagggaatttaataacttagaacggagaatagagaatttaaataagaaaatggaagacggattcctagatgtctggacttataatgcggaacttctagttctcatggaaaatgagagaactctagatttccatgactcaaatgtcaagaacctttacgacaaagtccgactacagcttagggataatgcaaaggagctgggtaatggttgtttcgagttctatcacaaatgtgataatgaatgtatggaaagtgtaagaaatgggacgtatgactaccctcagtattcagaagaagcaagattaagaagagaagaaataagcggagtgaaattggaatcaataggaacttaccagatactgtcaatttattcaacagtggcgagttccctagcactggcaatcattgtggctggtctatctttatggatgtgctccaatgggtcattacaatgcagaatttgcatttaa
>gi|960312115|gb|KU143262.1|_Influenza_A_virus_(A/turtledove/Wuhan/WHBJ28/2014(H5N6))_segment_4_hemagglutinin_(HA)_gene_complete_cds
atggagaaaatagtgcttcttcttgcagtggttagccttgttaaaagtgatcagatttgcattggttaccatgcaaacaactcgacagagcaggttgacacgataatggagaaaaacgtcactgttacacatgcccaagacatactggaaaagacacacaacgggaggctctgcgatctgaatggagtgaaacctctgattttaaaggattgtagtgtagctggatggcttcttggaaacccaatgtgcgacgagttcatcagggtgccggaatggtcttacatagtggagagggctaacccagccaatgacctctgttacccagggaacctcaatgactatgaagaactgaaacacttattgagcagaataaatcattttgagaagactttgatcatccccaagagttcttggcccaatcatgaaacatcattaggggtgagcgcagcatgtccataccagggaatgccctcctttttcagaaatgtggtatggcttaccaagaagaacgatgcatacccaacaataaagatgagctacaataataccaatagggaagatcttttgatactgtgggggattcatcattccaacaatgcagcagagcagacaaatctctataaaaacccaaccacctatgtttccgttgggacatcaacattaaaccagagattggtgccaaaaatagctactagatcccaagtaaacgggcaacgtggaagaatggatttcttctggacaattttaaaaccgaatgatgcaatccatttcgagagtaatggaaactttattgctccagaatatgcatacaaaattgtcaagaaaggggactcaacaattatgaaaagtgaaatggaatacggccactgcaacaccaaatgtcaaactccaataggggcgataaactctagtatgccattccacaata-tacaccctctcactatcggggagtgccccaaatacgtgaaatcaaacaaattagtccttgcgactgggctcagaaatagtcctctaagagaaag---aagaagaaa---aagaggactatttggagctatagcaggttttatagagggaggatggcaaggaatggtagatggttggtatgggtaccaccatagcaatgaacaggggagtgggtacgctgcagacagagaatccacccaaaaggcaatagatggagttaccaataaggtcaactcgatcattgacaaaatgaacactcaatttgaagccgttggaagggaatttaataacttagaacggagaatagagaatttaaataagaaaatggaagacggattcctagatgtctggacttataatgctgaacttttagttctcatggaaaatgagagaactctagatttccatgactcaaatgtcaagaacctttatgacaaagtccgactacagcttagggataatgcaaaggagctgggtaatggttgtttcgagttctatcacaaatgtgataatgaatgtatggaaagtgtaagaaatgggacgtatgactacccccaatattcagaagaagcaagattaaaaagggaagaaataagcggagtgaaactggaatcaataggaacttaccaaatactgtcaatttattcaacagtggcgagttccctaacactggcaatcattgtggctggtctatctttatggatgtgctccaatgggtcgttacaatgcagaatttgcatttaa
>gi|960312090|gb|KU143263.1|_Influenza_A_virus_(A/turtledove/Wuhan/HKBJ27/2015(H5N6))_segment_4_hemagglutinin_(HA)_gene_complete_cds
atggagaaaatagtgcttcttcttgcagtggttagccttgttaaaagtgatcagatttgcattggttaccatgcaaacaactcgacagagcaggttgacacgataatggagaaaaacgtcactgttacacatgcccaagacatactggaaaagacacacaacgggaggctctgcgatctgaatggagtgaaacctctgattttaaaggattgtagtgtagctggatggcttcttggaaacccaatgtgcgacgagttcatcagggtgccggaatggtcttacatagtggagagggctaacccagccaatgacctctgttacccagggaacctcaatgactatgaagaactgaaacacttattgagcagaataaatcattttgagaagactttgatcatccccaagagttcttggcccaatcatgaaacatcattaggggtgagcgcagcatgtccataccagggaatgccctcctttttcagaaatgtggtatggcttaccaagaagaacgatgcatacccaacaataaagatgagctacaataataccaatagggaagatcttttgatactgtgggggattcatcattccaacaatgcagcagagcagacaaatctctataaaaacccaaccacctatgtttccgttgggacatcaacattaaaccagagattggtgccaaaaatagctactagatcccaagtaaacgggcaacgtggaagaatggatttcttctggacaattttaaaaccgaatgatgcaatccatttcgagagtaatggaaactttattgctccagaatatgcatacaaaattgtcaagaaaggggactcaacaattatgaaaagtgaaatggaatacggccactgcaacaccaaatgtcaaactccaataggggcgataaactctagtatgccattccacaata-tacaccctctcactatcggggagtgccccaaatacgtgaaatcaaacaaattagtccttgcgactgggctcagaaatagtcctctaagagaaag---aagaagaaa---aagaggactatttggagctatagcaggttttatagagggaggatggcaaggaatggtagatggttggtatgggtaccaccatagcaatgaacaggggagtgggtacgctgcagacagagaatccacccaaaaggcaatagatggagttaccaataaggtcaactcgatcattgacaaaatgaacactcaatttgaagccgttggaagggaatttaataacttagaacggagaatagagaatttaaataagaaaatggaagacggattcctagatgtctggacttataatgctgaacttttagttctcatggaaaatgagagaactctagatttccatgactcaaatgtcaagaacctttatgacaaagtccgactacagcttagggataatgcaaaggagctgggtaatggttgtttcgagttctatcacaaatgtgataatgaatgtatggaaagtgtaagaaatgggacgtatgactacccccaatattcagaagaagcaagattaaaaagggaagaaataagcggagtgaaactggaatcaataggaacttaccaaatactgtcaatttattcaacagtggcgagttccctaacactggcaatcattgtggctggtctatctttatggatgtgctccaatgggtcgttacaatgcagaatttgcatttaa
>gi|960312067|gb|KU143264.1|_Influenza_A_virus_(A/turtledove/Wuhan/HKBJ43/2015(H5N6))_segment_4_hemagglutinin_(HA)_gene_complete_cds
atggagaaaatagtgcttcttcttgcagtggttagccttgttaaaagtgatcagatttgcattggttaccatgcaaacaactcgacagagcaggttgacacgataatggagaaaaacgtcactgttacacatgcccaagacatactggaaaagacacacaacgggaggctctgcgatctgaatggagtgaaacctctgattttaaaggattgtagtgtagctggatggcttcttggaaacccaatgtgcgacgagttcatcagggtgccggaatggtcttacatagtggagagggctaacccagccaatgacctctgttacccagggaacctcaatgactatgaagaactgaaacacttattgagcagaataaatcattttgagaagactttgatcatccccaagagttcttggcccaatcatgaaacatcattaggggtgagcgcagcatgtccataccagggaatgccctcctttttcagaaatgtggtatggcttaccaagaagaacgatgcatacccaacaataaagatgagctacaataataccaatagggaagatcttttgatactgtgggggattcatcattccaacaatgcagcagagcagacaaatctctataaaaacccaaccacctatgtttccgttgggacatcaacattaaaccagagattggtgccaaaaatagctactagatcccaagtaaacgggcaacgtggaagaatggatttcttctggacaattttaaaaccgaatgatgcaatccatttcgagagtaatggaaactttattgctccagaatatgcatacaaaattgtcaagaaaggggactcaacaattatgaaaagtgaaatggaatacggccactgcaacaccaaatgtcaaactccaataggggcgataaactctagtatgccattccacaata-tacaccctctcactatcggggagtgccccaaatacgtgaaatcaaacaaattagtccttgcgactgggctcagaaatagtcctctaagagaaag---aagaagaaa---aagaggactatttggagctatagcaggttttatagagggaggatggcaaggaatggtagatggttggtatgggtaccaccatagcaatgaacaggggagtgggtacgctgcagacagagaatccacccaaaaggcaatagatggagttaccaataaggtcaactcgatcattgacaaaatgaacactcaatttgaagccgttggaagggaatttaataacttagaacggagaatagagaatttaaataagaaaatggaagacggattcctagatgtctggacttataatgctgaacttttagttctcatggaaaatgagagaactctagatttccatgactcaaatgtcaagaacctttatgacaaagtccgactacagcttagggataatgcaaaggagctgggtaatggttgtttcgagttctatcacaaatgtgataatgaatgtatggaaagtgtaagaaatgggacgtatgactacccccaatattcagaagaagcaagattaaaaagggaagaaataagcggagtgaaactggaatcaataggaacttaccaaatactgtcaatttattcaacagtggcgagttccctaacactggcaatcattgtggctggtctatctttatggatgtgctccaatgggtcgttacaatgcagaatttgcatttaa
>gi|960311997|gb|KU143267.1|_Influenza_A_virus_(A/chicken/Wuhan/WHYJ01/2015(H5N6))_segment_4_hemagglutinin_(HA)_gene_complete_cds
atggagaaaatagtgcttcttcttgcagtggttagccttgttaaaagtgatcagatttgcattggttaccatgcaaacaactcgacagagcaggttgacacgataatggaaaaaaacgtcactgttacacatgcccaagacatactggaaaagacacacaacgggaggctctgcgatctgaatggagtgaaacctctgattttaaaggattgtagtgtagctggatggcttcttggaaacccaatgtgcgacgagttcatcagggtgccggaatggtcttacatagtggagagggctaacccagccaatgacctctgttacccagggaacctcaatgactatgaagaactgaaacacttattgagcagaataaatcattttgagaagactctgatcatccccaagagttcttggcccaatcatgaaacatcattaggggtgagcgcagcatgtccataccagggaatgccctcctttttcagaaatgtggtatggcttaccaagaagaacgatgcatacccaacaataaagatgagctacaataataccaatagggaagatctcttggtactgtgggggattcatcattccaacaatgcagcagagcagacaaatctctataaaaacccaaccacctatgtttccgttgggacatcaacattaaaccagagattggtgccaaaaatagctactagatcccaagtaaacgggcaacgtggaagaatggatttcttctggacaattttaaaaccgaatgatgcaatccatttcgagagtaatggaaactttattgctccagaatatgcatacaaaattgtcaagaaaggggactcaacaattatgaaaagtgaaatggaatacggccactgcaacaccaaatgtcaaactccaataggggcgataaactctagtatgccattccacaata-tacaccctctcactatcggggagtgccccaaatacgtgaaatcaaacaaattagtccttgcgactgggctcagaaatagtcctctaagagaaag---aagaagaaa---aagaggactatttggagctatagcaggttttatagagggaggatggcaaggaatggtagatggttggtatgggtaccaccatagcaatgaacaggggagtgggtacgctgcagacagagaatccacccaaaaggcaatagatggagttaccaataaggtcaactcgatcattgacaaaatgaacactcaatttgaagctgttggaagggaatttaataacttagaacggagaatagagaatttaaataagaaaatggaagacggattcctagatgtctggacttataatgctgaacttttagttctcatggaaaatgagagaactctagatttccatgactcaaatgtcaagaacctttatgacaaagtccgactacagcttagggataatgcaaaggagctgggtaatggttgtttcgagttctatcacaaatgtgataatgaatgtatggaaagtgtaagaaatgggacgtatgactacccccaatattcagaagaagcaagattaaaaagggaagaaataagcggagtgaaactggaatcaataggaacttaccaaatactgtcaatttattcaacagtggcgagttccctaacactggcaatcattgtggctggtctatctttatggatgtgctccaatgggtcgttacaatgcagaatttgcatttaa
>gi|960311975|gb|KU143268.1|_Influenza_A_virus_(A/chicken/Wuhan/WHYJ02/2015(H5N6))_segment_4_hemagglutinin_(HA)_gene_complete_cds
atggagaaaatagtgcttcttcttgcagtggttagccttgttaaaagtgatcagatttgcattggttaccatgcaaacaactcgacagagcaggttgacacgataatggaaaaaaacgtcactgttacacatgcccaagacatactggaaaagacacacaacgggaggctctgcgatctgaatggagtgaaacctctgattttaaaggattgtagtgtagctggatggcttcttggaaacccaatgtgcgacgagttcatcagggtgccggaatggtcttacatagtggagagggctaacccagccaatgacctctgttacccagggaacctcaatgactatgaagaactgaaacacttattgagcagaataaatcattttgagaagactctgatcatccccaagagttcttggcccaatcatgaaacatcattaggggtgagcgcagcatgtccataccagggaatgccctcctttttcagaaatgtggtatggcttaccaagaagaacgatgcatacccaacaataaagatgagctacaataataccaatagggaagatctcttggtactgtgggggattcatcattccaacaatgcagcagagcagacaaatctctataaaaacccaaccacctatgtttccgttgggacatcaacattaaaccagagattggtgccaaaaatagctactagatcccaagtaaacgggcaacgtggaagaatggatttcttctggacaattttaaaaccgaatgatgcaatccatttcgagagtaatggaaactttattgctccagaatatgcatacaaaattgtcaagaaaggggactcaacaattatgaaaagtgaaatggaatacggccactgcaacaccaaatgtcaaactccaataggggcgataaactctagtatgccattccacaata-tacaccctctcactatcggggagtgccccaaatacgtgaaatcaaacaaattagtccttgcgactgggctcagaaatagtcctctaagagaaag---aagaagaaa---aagaggactatttggagctatagcaggttttatagagggaggatggcaaggaatggtagatggttggtatgggtaccaccatagcaatgaacaggggagtgggtacgctgcagacagagaatccacccaaaaggcaatagatggagttaccaataaggtcaactcgatcattgacaaaatgaacactcaatttgaagctgttggaagggaatttaataacttagaacggagaatagagaatttaaataagaaaatggaagacggattcctagatgtctggacttataatgctgaacttttagttctcatggaaaatgagagaactctagatttccatgactcaaatgtcaagaacctttatgacaaagtccgactacagcttagggataatgcaaaggagctgggtaatggttgtttcgagttctatcacaaatgtgataatgaatgtatggaaagtgtaagaaatgggacgtatgactacccccaatattcagaagaagcaagattaaaaagggaagaaataagcggagtgaaactggaatcaataggaacttaccaaatactgtcaatttattcaacagtggcgagttccctaacactggcaatcattgtggctggtctatctttatggatgtgctccaatgggtcgttacaatgcagaatttgcatttaa
>gi|960311883|gb|KU143272.1|_Influenza_A_virus_(A/turtledove/Wuhan/WHBJ26/2014(H5N6))_segment_4_hemagglutinin_(HA)_gene_complete_cds
atggagaaaatagtgcttcttcttgcagtggttagccttgttaaaagtgatcagatttgcattggttaccatgcaaacaactcgacagagcaggttgacacgataatggagaaaaacgtcactgttacacatgcccaagacatactggaaaagacacacaacgggaggctctgcgatctgaatggagtgaaacctctgattttaaaggattgtagtgtagctggatggcttcttggaaacccaatgtgcgacgagttcatcagggtgccggaatggtcttacatagtggagagggctaacccagccaatgacctctgttacccagggaacctcaatgactatgaagaactgaaacacttattgagcagaataaatcattttgagaagactttgatcatccccaagagttcttggcccaatcatgaaacatcattaggggtgagcgcagcatgtccataccagggaatgccctcctttttcagaaatgtggtatggcttaccaagaagaacgatgcatacccaacaataaagatgagctacaataataccaatagggaagatcttttgatactgtgggggattcatcattccaacaatgcagcagagcagacaaatctctataaaaacccaaccacctatgtttccgttgggacatcaacattaaaccagagattggtgccaaaaatagctactagatcccaagtaaacgggcaacgtggaagaatggatttcttctggacaattttaaaaccgaatgatgcaatccatttcgagagtaatggaaactttattgctccagaatatgcatacaaaattgtcaagaaaggggactcaacaattatgaaaagtgaaatggaatacggccactgcaacaccaaatgtcaaactccaataggggcgataaactctagtatgccattccacaata-tacaccctctcactatcggggagtgccccaaatacgtgaaatcaaacaaattagtccttgcgactgggctcagaaatagtcctctaagagaaag---aagaagaaa---aagaggactatttggagctatagcaggttttatagagggaggatggcaaggaatggtagatggttggtatgggtaccaccatagcaatgaacaggggagtgggtacgctgcagacagagaatccacccaaaaggcaatagatggagttaccaataaggtcaactcgatcattgacaaaatgaacactcaatttgaagccgttggaagggaatttaataacttagaacggagaatagagaatttaaataagaaaatggaagacggattcctagatgtctggacttataatgctgaacttttagttctcatggaaaatgagagaactctagatttccatgactcaaatgtcaagaacctttatgacaaagtccgactacagcttagggataatgcaaaggagctgggtaatggttgtttcgagttctatcacaaatgtgataatgaatgtatggaaagtgtaagaaatgggacgtatgactacccccaatattcagaagaagcaagattaaaaagggaagaaataagcggagtgaaactggaatcaataggaacttaccaaatactgtcaatttattcaacagtggcgagttccctaacactggcaatcattgtggctggtctatctttatggatgtgctccaatgggtcgttacaatgcagaatttgcatttaa
>gi|960311858|gb|KU143273.1|_Influenza_A_virus_(A/turtledove/Wuhan/HKBJ07/2015(H5N6))_segment_4_hemagglutinin_(HA)_gene_complete_cds
atggagaaaatagtgcttcttcttgcagtggttagccttgttaaaagtgatcagatttgcattggttaccatgcaaacaactcgacagagcaggttgacacgataatggagaaaaacgtcactgttacacatgcccaagacatactggaaaagacacacaacgggaggctctgcgatctgaatggagtgaaacctctgattttaaaggattgtagtgtagctggatggcttcttggaaacccaatgtgcgacgagttcatcagggtgccggaatggtcttacatagtggagagggctaacccagccaatgacctctgttacccagggaacctcaatgactatgaagaactgaaacacttattgagcagaataaatcattttgagaagactttgatcatccccaagagttcttggcccaatcatgaaacatcattaggggtgagcgcagcatgtccataccagggaatgccctcctttttcagaaatgtggtatggcttaccaagaagaacgatgcatacccaacaataaagatgagctacaataataccaatagggaagatcttttgatactgtgggggattcatcattccaacaatgcagcagagcagacaaatctctataaaaacccaaccacctatgtttccgttgggacatcaacattaaaccagagattggtgccaaaaatagctactagatcccaagtaaacgggcaacgtggaagaatggatttcttctggacaattttaaaaccgaatgatgcaatccatttcgagagtaatggaaactttattgctccagaatatgcatacaaaattgtcaagaaaggggactcaacaattatgaaaagtgaaatggaatacggccactgcaacaccaaatgtcaaactccaataggggcgataaactctagtatgccattccacaata-tacaccctctcactatcggggagtgccccaaatacgtgaaatcaaacaaattagtccttgcgactgggctcagaaatagtcctctaagagaaag---aagaagaaa---aagaggactatttggagctatagcaggttttatagagggaggatggcaaggaatggtagatggttggtatgggtaccaccatagcaatgaacaggggagtgggtacgctgcagacagagaatccacccaaaaggcaatagatggagttaccaataaggtcaactcgatcattgacaaaatgaacactcaatttgaagccgttggaagggaatttaataacttagaacggagaatagagaatttaaataagaaaatggaagacggattcctagatgtctggacttataatgctgaacttttagttctcatggaaaatgagagaactctagatttccatgactcaaatgtcaagaacctttatgacaaagtccgactacagcttagggataatgcaaaggagctgggtaatggttgtttcgagttctatcacaaatgtgataatgaatgtatggaaagtgtaagaaatgggacgtatgactacccccaatattcagaagaagcaagattaaaaagggaagaaataagcggagtgaaactggaatcaataggaacttaccaaatactgtcaatttattcaacagtggcgagttccctaacactggcaatcattgtggctggtctatctttatggatgtgctccaatgggtcgttacaatgcagaatttgcatttaa
>gi|954033479|gb|KU042749.1|_Influenza_A_virus_(A/duck/Zhejiang/727041/2014(H5N2))_segment_4_hemagglutinin_(HA)_gene_complete_cds
atggagaaaatagtgcttcttcttgcagtggttagccttgttaaaagtgatcagatttgcattggttaccatgcaaacaactcgacagagcaagttgacacgataatggaaaaaaacgtcactgttacacatgcccaagacatactggaaaagacacacaacgggaagctctgcgatctgaatggagtgaaacctctgattttaaaggattgtagtgtagctggatggcttcttggaaacccaatgtgcgacgagttcatcagagtgccggaatggtcttacatagtggagagagctaacccagccaatgacctctgttacccagggaacctcaatgactatgaagaactgaaacacctattgagcagaataaatcattttgagaagactctgatcatccccaagagttcctggcccaatcatgaaacatcattaggagtgagcgcagcatgtccataccagggaatgccctcctttttcagaaatgtggtatggcttaccaagaagaacgatgcatacccaacaataaagatgagctacaataataccaatagggaagatcttttgatactgtgggggattcatcattccaacaatgcagcagagcagacaaatctctataaaaacccaaccacctatgtttccgttgggacatcaacattaaaccagagattggtgccaaaaatagctactagatcccaagtaaacgggcaacgtggaagaatggatttcttctggacaattttaaaaccgaaagatgcaatccacttcgagagtaatggaaattttattgctccagaatatgcatacaaaattgtcaagaaaggggactcaacaattatgaaaagtgaaatagaatatgggcactgcaacaccaaatgtcaaactccaataggggcgataaactctagtatgccattccacaata-tacatcctctcactatcggggagtgccccaaatacgtgaaatcaaacaaattagtccttgcgactgggctcagaaatagtcctctaagagaaag---aagaagaaa---aagaggactatttggagctatagcagggtttatagagggaggatggcaaggaatggtagatggttggtatgggtaccaccatagcaatgaacaggggagtgggtatgctgcagacagagaatccacccaaaaggcaatagatggagttaccaataaggtcaactcgataattgacaaaatgaacactcaatttgaggccgttggaagggaatttaataacttagaacggagaatagagaatttaaataagaaaatggaagacggattcctagatgtctggacttataatgctgaacttttagttctcatggaaaatgagagaactctagatttccatgactcaaatgtcaagaacctttatgacaaagtccgactacagcttagggataatgcaaaggagctgggtaatggttgtttcgagttctatcacaaatgtgataatgaatgtatggaaagtgtaagaaatgggacgtatgactacccccagtattcagaagaagcaagattaaaaagggaagaaataagcggagtgaaattggaatcaataggaacttaccaaatactgtcaatttattcaacagtggcgagttccctagcactggcaatcattgtggctggtctatctttatggatgtgctccaatgggtcgttacaatgcagaatttgcatttaa
>gi|954033317|gb|KU042758.1|_Influenza_A_virus_(A/goose/Zhejiang/925036/2014(H5N6))_segment_4_hemagglutinin_(HA)_gene_complete_cds
atggagaaaatagtgcttcttcttgcagtggttagccttgttaaaagtgatcagatttgcattggttaccatgcaaacaactcgacagagcaggttgacacgataatggaaaaaaacgtcactgttacacatgcccaagacatactggaaaagacacacaacgggaggctctgcgatctgaatggagtgaaacctctgattttaaaggattgtagtgtagctggatggcttcttggaaacccaatgtgcgacgagttcatcagagtgccggaatggtcttacatagtggagagggctaacccagccaatgacctctgttacccagggaatctcaatgactatgaagaactgaaacacctattgagcagaataaatcattttgagaagactctgatcatccccaagagttcctggcccaatcatgaaacatcattaggggtgagcgcagcatgttcataccagggaacgccctcctttttcagaaatgtggtatggcttaccaagaagaacgatgcatacccaacaataaagatgagctacaataataccaatagggaagatcttttgatactgtgggggattcatcattccaacaatgcagcagagcagacaaatctctataaaaacccaaccacctatgtttccgttgggacatcaacattaaaccagagattggtgccaaaaatagctactagatcccaagtaaacgggcaacgtggaagaatggatttcttctggactattttaaaaccgaatgatgcaatccacttcgagagtaatggaaattttattgctccagaatatgcatacaaaattgtcaagaaaggggactcaacaattatgaaaagtgaaatggagtatggccactgcaacaccaaatgtcaaactccaataggggcgataaactctagcatgccattccacaata-tacaccctctcactatcggggagtgccccaaatacgtgaaatcaaacaaattagtccttgcgactgggctcagaaatagtcctctaagagaaag---aagaagaaa---gagaggactatttggagctatagcagggtttatagagggaggatggcaaggaatggtagatggttggtatggataccatcatagcaatgaacaggggagtgggtacgctgcagacagagaatccacccaaaaggcaatagatggagttaccaataaggtcaactcgatcattgacaaaatgaacactcaatttgaggccgttggaagggaatttaataacttagaacggagaatagagaatttaaataagaaaatggaagacggattcctagatgtctggacttataatgctgaacttctagttctcatggaaaatgagagaactctagatttccatgactcaaatgtcaagaacctttatgacaaagtccgactacagcttagggataatgcaaaggagctgggtaatggttgtttcgagttctatcacaaatgtgacaatgaatgtatggaaagtgtaagaaatgggacgtatgactaccctcagtattcagaagaagcaagattaaaaagggaagaaataagcggagtgaaattggaatcaataggaacttaccaaatactgtcaatttattcaacagtggcgagttccctagcactggcaatcattgtggctggtctatctttatggatgtgctccaatgggtcgttacaatgcagaatttgcatttaa
>gi|766561142|gb|KP765796.1|_Influenza_A_virus_(A/duck/Guangzhou/41227/2014(H5N6))_segment_4_hemagglutinin_(HA)_gene_complete_cds
atggagaaaatagtgcttcttcttgcagtggttagccttgttaaaagtgatcagatttgcattggttaccatgcaaacaactcgacagagcaggttgacacgataatggaaaaaaacgtcactgttacacatgcccaagacatactggaaaagacacacaacgggaggctctgcgatctgaatggagtgaaacctctgattttaaaggattgtagtgtagctggatggcttcttggaaacccaatgtgcgacgagttcatcagagtgccggaatggtcttacatagtggagagggctaacccagccaatgacctctgttacccagggaatctcaatgactatgaagaactgaaacacctattgagcagaataaatcattttgagaagactctgatcatccccaagagttcttggcccaatcatgaaacatcattaggggtgagtgcagcatgtccataccagggagtgccctcctttttcagaaatgtggtatggcttaccaagaagaacgatgcatacccaacaataaagatgagctacaataataccaatagggaagatcttttgatactgtgggggattcatcattccaacaatgcagcagagcagacaaatctctataaaaacccaaccacctatgtttccgttgggacatcaacattaaaccagagattggtgccaaaaatagctactagatcccaagtaaacgggcaacgtggaagaatggatttcttctggacaattttaaaaccgaatgatgcaatccacttcgagagtaatggaaattttattgctccagaatatgcatacaaaatagtcaagaaaggggactcaacaattatgaaaagtgaaatggaatatggccactgcaacaccaaatgtcaaactccaataggggcgataaactctagtatgccattccacaata-tacaccctctcaccatcggggagtgccccaaatacgtgaaatcaaacaaattagtccttgcgactgggctcagaaatagtcctctaagagaaag---aagaagaaa---aagaggactatttggagctatagcagggttcatagagggaggatggcaaggaatggtagatggttggtatgggtaccaccatagcaatgaacaggggagtgggtacgctgcagacagagaatccacccaaaaggcaatagatggagttaccaataaggtcaactcgataattgacaaaatgaacactcaatttgaggccgttggaagggagtttaataacttagaacggagaatagagaatttaaataagaaaatggaagacggattcctagatgtctggacttacaatgctgaacttttagttctcatggaaaatgagagaactctagatttccatgattcaaatgtcaagaacctttatgacaaagtccgactacagcttagggataatgcaaaggagctgggtaatggttgtttcgagttctatcacaaatgtgataatgaatgtatggaaagtgtaagaaatgggacgtatgactacccccagtattcagaagaagcaagattaaaaagggaagaaataagcggagtgaaattggaatcaataggaacttaccaaatactgtcaatttattcaacagtggcgagttccctaacactggcaatcattgtggctggtctatctttatggatgtgctccaatgggtcgttacaatgcagaatttgcatttaa
>gi|758371403|dbj|LC028307.1|_Influenza_A_virus_(A/muscovy_duck/Vietnam/LBM755/2014(H5N6))_viral_cRNA_segment:_4_complete_sequence_gi|758371422|dbj|LC028315.1|_Influenza_A_virus_(A/muscovy_duck/Vietnae
atggagaaaatagtgcttcttcttgcagtggttagccttgttaaaagtgatcagatttgcattggttaccatgcaaacaactcgacagagcaggttgacacgataatggaaaagaacgtcactgttacacatgcccaagacatactggaaaagacacacaacgggaggctctgcgatctgaatggggtgaaacctctgattttaaaggattgtagtgtagctggatggcttcttggaaacccaatgtgcgacgagttcatcagagtgccggaatggtcttacatagtggagagggctaacccagccaatgacctctgttacccagggaacctcaatgactatgaagaactgaaacacctattgagcagaataaatcattttgagaagactctgatcatccccaagagttcttggcccaatcatgaaacatcattaggggtgagcgcagcatgtccataccagggaatgccctcctttttcagaaatgtggtatggcttaccaagaagaacgatgcatacccaacaataaagatgagctacaataataccaatagggaagatcttttgatactgtgggggattcatcattccaacaatgcagcagagcagacaaatctctataaaaacccaaccacctatgtttccgttgggacatcaacattaaaccagagattggtgccaaaaatagctactagatcccaagtaaacgggcaacgtggaagaatggatttcttctggacaattttaaaaccgaatgatgcaatccacttcgagagtaatggaaattttattgctccagaatatgcatacaaaattgtcaagaaaggggactcaacaattatgaaaagtgaaatggaatatggccactgcaacaccaaatgtcaaactccaataggggcgataaactctagtatgccattccacaata-tacaccctctcactatcggggagtgccccaaatacgtgaaatcaaacaaattagtccttgcgactgggctcagaaatagtcctctaagagaaag---aagaagaaa---aagaggactatttggagctatagcagggttcatagagggaggatggcaaggaatggtagatggttggtatgggtaccaccatagcaatgaacaggggagtgggtacgctgcagacagagaatccacccaaaaggcaatagatggagttaccaataaggtcaactcgataattgacaaaatgaacactcaatttgaggccgttggaagggagtttaataaattagaacggagaatagagaatttaaataagaaaatggaagacggattcctagatgtctggacttacaatgctgaacttttagttctcatggaaaatgagagaactctagatttccatgattcaaatgtcaagaacctttatgacaaagtccgactacagcttagggataatgcaaaggagctgggtaatggttgtttcgagttctatcacaaatgtgataatgaatgtatggaaagtgtaagaaatgggacgtatgactacccccagtattcagaagaatcaagattaaagagggaagaaataagcggagtgaaattggaatcaataggaacttaccaaatactgtcaatttattcaacggtggcgagttccctagcactggcaatcattgtggctggtctatctttatggatgtgctccaatgggtcgttacaatgcagaatttgcatttaa
>gi|758371365|dbj|LC028200.1|_Influenza_A_virus_(A/duck/Vietnam/LBM752/2014(H5N6))_viral_cRNA_segment:_4_complete_sequence_gi|758371384|dbj|LC028208.1|_Influenza_A_virus_(A/muscovy_duck/Vietnam/LBM754e
atggagaaaatagtgcttcttcttgcagtggttagccttgttaaaagtgatcagatttgcattggttaccatgcaaacaactcgacagagcaggttgacacgataatggaaaagaacgtcactgttacacatgcccaagacatactggaaaagacacacaacgggaggctctgcgatctgaatggggtgaaacctctgattttaaaggattgtagtgtagctggatggcttcttggaaacccaatgtgcgacgagttcatcagagtgccggaatggtcttacatagtggagagggctaacccagccaatgacctctgttacccagggaacctcaatgactatgaagaactgaaacacctattgagcagaataaatcattttgagaagactctgatcatccccaagagttcttggcccaatcatgaaacatcattaggggtgagcgcagcatgtccataccagggaatgccctcctttttcagaaatgtggtatggcttaccaagaagaacgatgcatacccaacaataaagatgagctacaataataccaatagggaagatcttttgatactgtgggggattcatcattccaacaatgcagcagagcagacaaatctctataaaaacccaaccacctatgtttccgttgggacatcaacattaaaccagagattggtgccaaaaatagctactagatcccaagtaaacgggcaacgtggaagaatggatttcttctggacaattttaaaaccgaatgatgcaatccacttcgagagtaatggaaattttattgctccagaatatgcatacaaaattgtcaagaaaggggactcaacaattatgaaaagtgaaatggaatatggccactgcaacaccaaatgtcaaactccaataggggcgataaactctagtatgccattccacaata-tacaccctctcactatcggggagtgccccaaatacgtgaaatcaaacaaattagtccttgcgactgggctcagaaatagtcctctaagagaaag---aagaagaaa---aagaggactatttggagctatagcagggttcatagagggaggatggcaaggaatggtagatggttggtatgggtaccaccatagcaatgaacaggggagtgggtacgctgcagacagagaatccacccaaaaggcaatagatggagttaccaataaggtcaactcgataattgacaaaatgaacactcaatttgaggccgttggaagggagtttaataaattagaacggagaatagagaatttaaataagaaaatggaagacggattcctagatgtctggacttacaatgctgaacttttagttctcatggaaaatgagagaactctagatttccatgattcaaatgtcaagaacctttatgacaaagtccgactacagcttagggataatgcaaaggagctgggtaatggttgtttcgagttctatcacaaatgtgataatgaatgtatggaaagtgtaagaaatgggacgtatgactacccccagtattcagaagaatcaagattaaagagggaagaaataagcggagtgaaattggaatcaataggaacttaccaaatactgtcaatttattcaacggtggcgagttccctagcactggcaatcattgtggctggtctatctttatggatgtgctccaatgggtcgttacaatgcagaatttgcatttaa
>gi|758371346|dbj|LC028192.1|_Influenza_A_virus_(A/duck/Vietnam/LBM751/2014(H5N6))_viral_cRNA_segment:_4_complete_sequence
atggagaaaatagtgcttcttcttgcagtggttagccttgttaaaagtgatcagatttgcattggttaccatgcaaacaactcgacagagcaggttgacacgataatggaaaagaacgtcactgttacacatgcccaagacatactggaaaagacacacaacgggaggctctgcgatctgaatggggtgaaacctctgattttaaaggattgtagtgtagctggatggcttcttggaaacccaatgtgcgacgagttcatcagagtgccggaatggtcttacatagtggagagggctaacccagccaatgacctctgttacccagggaacctcaatgactatgaagaactgaaacacctattgagcagaataaatcattttgagaagactctgatcatccccaagagttcttggcccaatcatgaaacatcattaggggtgagcgcagcatgtccataccagggaatgccctcctttttcagaaatgtggtatggcttaccaagaagaacgatgcatacccaacaataaagatgagctacaataataccaatagggaagatcttttgatactgtgggggattcatcattccaacaatgcagcagagcagacaaatctctataaaaacccaaccacctatgtttccgttgggacatcaacattaaaccagagattggtgccaaaaatagctactagatcccaagtaaacgggcaacgtggaagaatggatttcttctggacaattttaaaaccgaatgatgcaatccacttcgagagtaatggaaattttattgctccagaatatgcatacaaaattgtcaagaaaggggactcaacaattatgaaaagtgaaatggaatatggccactgcaacaccaaatgtcaaactccaataggggcgataaactctagtatgccattccacaata-tacaccctctcactatcggggagtgccccaaatacgtgaaatcaaacaaattagtccttgcgactgggctcagaaatagtcctctaagagaaag---aagaagaaa---aagaggactatttggagctatagcagggttcatagagggaggatggcaaggaatggtagatggttggtatgggtaccaccatagcaatgaacaggggagtgggtacgctgcagacagagaatccacccaaaaggcaatagatggagttaccaataaggtcaactcgataattgacaaaatgaacactcaatttgaggccgttggaagggagtttaataaattagaacggagaatagagaatttaaataagaaaatggaagacggattcctagatgtctggacttacaatgctgaacttttagttctcatggaaaatgagagaactctagatttccatgattcaaatgtcaagaacctttatgacaaagtccgactacagcttagggataatgcaaaggagctgggtaatggttgtttcgagttctatcacaaatgtgataatgaatgtatggaaagtgtaagaaatgggacgtatgactacccccagtattcagaagaatcaagattaaagagggaagaaataagcggagtgaaattggaatcaataggaacttaccaaatactgtcaatttattcaacggtggcgagttccctagcactggcaatcattgtggctggtctatctttatggatgtgctccaatgggtcgttacaatgcagaatttgcatttaa
>gi|692112535|gb|KM496970.1|_Influenza_A_virus_(A/duck/Laos/LPQ002/2014(H5N6))_segment_4_hemagglutinin_(HA)_gene_complete_cds_gi|692112539|gb|KM496972.1|_Influenza_A_virus_(A/chicken/Laos/XBY003/2014(s
atggagaaaatggtgcttcttcttgcagtggttagccttgttaaaagtgatcagatttgcattggttaccatgcaaacaactcgacagagcaggttgacacgataatggaaaaaaacgtcactgttacacatgcccaagacatactggaaaagacacacaacgggagactctgcgatctgaatggagtgaaacctctgattttaaaggattgtagtgtagctggatggcttcttggaaacccaatgtgtgacgagttcatcagagtgccggaatggtcttacatagtggagagggctaacccagccaatgacctctgttatccagggaacctcaatgactatgaagaactgaaacacctattgagcagaataaatcattttgagaagactctgatcatccccaagagttcttggcccaatcatgaaacatcattaggggtgagcgcagcatgtccataccagggaatgccctcctttttcagaaatgtggtatggcttaccaagaagaacgatgcatacccaacaataaagatgagctacaataataccaatagggaagatcttttgatactgtgggggattcatcattccaacaatgcagcagagcagacaaatctctataaaaacccaaccacctatgtttccgttgggacatcaacattaaaccagagattggagccaaaaatagctactagatcccaagtaaacgggcaacgtggaagaatggatttcttctggaccattttaaaaccgaatgatgcaatccacttcgagagtaatggaaattttattgctccagaatatgcatacaaaattgtcaagaaaggggactcaacaattatgaaaagtgaaatggaatatggccactgcaacaccaaatgtcaaactccaataggggcgataaactctagtatgccattccacaata-tacaccctctcactatcggggagtgccccaaatacgtgaaatcgaacaaattagtccttgcgactgggctcagaaatagtcctctaagagaaag---aagaagaaa---aagaggactatttggagctatagcagggtttatagagggaggatggcaaggaatggtagatggttggtatgggtaccaccatagcaatgaacaggggagtgggtacgctgcagacagagaatccacccaaaaggcaatagatggagttaccaataaggtcaactcgataatagacaaaatgaacactcaatttgaggccgttggaagggaatttaataacttagaacggagaatagagaatttaaataagaaaatggaagacggattcctagatgtctggacttataatgctgaacttttagttctcatggaaaatgagagaactctagatttccatgactcaaatgtcaagaacctttatgacaaagtccgactacagcttagggataatgcaaaggagctgggtaatggttgtttcgagttctatcacaaatgtgataatgaatgtatggaaagtgtaagaaatgggacgtatgactacccccagtattcagaagaagcaagattaaaaagggaagaaataagcggagtgaaattggaatcaataggaacttaccaaatactgtcaatttattcaacagtggcgagttccctagcactggcaatcattgtggctggtctatctttatggatgtgctccaatgggtcgttacaatgcagaatttgcatttaa
>gi|960312139|gb|KU143261.1|_Influenza_A_virus_(A/turtledove/Wuhan/WHBJ12/2014(H5N6))_segment_4_hemagglutinin_(HA)_gene_complete_cds
atggagaaaatagtgcttcttcttgcagtggttagccttgttaaaagtgatcagatttgcattggttaccatgcaaacaactcgacagagcaggttgacacgataatggagaaaaacgtcactgttacacatgcccaagacatactggaaaagacacacaacgggaggctctgcgatctgaatggagtgaaacctctgattttaaaggattgtagtgtagctggatggcttcttggaaacccaatgtgcgacgagttcatcagggtgccggaatggtcttacatagtggagagggctaacccagccaatgacctctgttacccagggaacctcaatgactatgaagaactgaaacacttattgagcagaataaatcattttgagaagactttgatcatccccaagagttcttggcccaatcatgaaacatcattaggggtgagcgcagcatgtccataccagggaatgccctcctttttcagaaatgtggtatggcttaccaagaagaacgatgcatacccaacaataaagatgagctacaataataccaatagggaagatcttttgatactgtgggggattcatcattccaacaatgcagcagagcagacaaatctctataaaaacccaaccacctatgtttccgttgggacatcaacattaaaccagagattggtgcccaaaatagctactagatcccaagtaaacgggcaacgtggaagaatggatttcttctggacaattttaaaaccgaatgatgcaatccatttcgagagtaatggaaactttattgctccagaatatgcatacaaaattgtcaagaaaggggactcaacaattatgaaaagtgaaatggaatacggccactgcaacaccaaatgtcaaactccaataggggcgataaactctagtatgccattccacaata-tacaccctctcactatcggggagtgccccaaatacgtgaaatcaaacaaattagtccttgcgactgggctcagaaatagtcctctaagagaaag---aagaagaaa---aagaggactatttggagctatagcaggttttatagagggaggatggcaaggaatggtagatggttggtatgggtaccaccatagcaatgaacaggggagtgggtacgctgcagacagagaatccacccaaaaggcaatagatggagttaccaataaggtcaactcgatcattgacaaaatgaacactcaatttgaagccgttggaagggaatttaataacttagaacggagaatagagaatttaaataagaaaatggaagacggattcctagatgtctggacttataatgctgaacttttagttctcatggaaaatgagagaactctagatttccatgactcaaatgtcaagaacctttatgacaaagtccgactacagcttagggataatgcaaaggagctgggtaatggttgtttcgagttctatcacaaatgtgataatgaatgtatggaaagtgtaagaaatgggacgtatgactacccccaatattcagaagaagcaagattaaaaagggaagaaataagcggagtgaaactggaatcaataggaacttaccaaatactgtcaatttattcaacagtggcgagttccctaacactggcaatcattgtggctggtctatctttatggatgtgctccaatgggtcgttacaatgcagaatttgcatttaa
>gi|922057686|gb|KT370059.1|_Influenza_A_virus_(A/environment/Guangdong/QY025/2013(H5N6))_segment_4_hemagglutinin_(HA)_gene_complete_cds
atggagaaaatagtgcttcttcttgcagtggttagccttgttaaaagtgatcagatttgcattggttaccatgcaaacaactcgacagagcaggttgacacgataatggaaaaaaacgtcactgttacacatgcccaagacatactggaaaagacacacaacgggaggctctgcgatctgaatggagtgaaacctctgattttaaaggattgtagtgtagctggatggcttcttggaaacccaatgtgcgacgagttcatcagagtgccggaatggtcttatatagtggagagggctaacccagccaatgacctctgttacccagggaacctcaatgactatgaagaactgaaacacctattgagcagaataaatcattttgagaagactctgatcatccccaagagttcttggcccaatcatgaaacatcattaggggtgagcgcagcatgtccataccagggaatgccctcctttttcagaaatgtggtatggcttaccaagaagaacgatgcatacccaacaataaagatgagctacaataataccaatagggaagatcttttgatactgtggggaattcatcattccaacaatgcagcagagcagacaaatctctataaaaacccaaccacctatgtttccgttgggacatcaacattaaaccagaggttggtgccgaaaatagctactagatcccaagtaaacgggcaacgtggaagaatggatttcttctggacaattttaaaaccgaatgatgcaatccacttcgagagtaatggaaattttattgctccagaatatgcatacaaaattgtcaagacaggggactcaacaattatgaaaagtgaagtggaatatggccactgcaacaccaaatgtcaaactccaataggggcgataaactctagtatgccattccacaata-tacaccctctcactatcggggagtgccccaaatacgtgaaatcaaacaaattagtccttgcgactgggctcagaaatagtcctctaagagaaag---aagaagaaa---aagaggactatttggagctatagcagggtttatagagggaggatggcaaggaatggtagatggttggtatgggtaccaccatagcaatgaacaggggagtgggtacgctgcagacagagaatccacccaaaaggcaataaatggagttaccaataaggtcaactcgataattgacaaaatgaacactcaatttgaggccgttggaagggaatttaataacttagaacggagaatagagaatttaaataagaaaatggaagacggtttcctagatgtctggacttataatgctgaacttttagttctcatggaaaatgagagaactctagatttccatgactcaaatgtcaagaacctttatgacaaagtccgactacagcttagggataatgcaaaggagctgggtaatggttgtttcgagttctatcacaaatgtgataatgaatgtatggaaagtgtaagaaatgggacgtatgactaccctcagtattcagaagaggcaagattaaaaagggaagaaataagcggagtgaaattggaatcaataggaacttaccaaatactgtcaatttattcaacagtggcgagttccctagcactggcaatcattgtggctggtctatctttatggatgtgctccaatgggtcgttacaatgcagaatttgcatttaa
>gi|807992124|gb|KR135371.1|_Influenza_A_virus_(A/Spotted_dove/Vietnam/WBT191/2014(H5N6))_segment_4_hemagglutinin_(HA)_gene_complete_cds_gi|807992127|gb|KR135372.1|_Influenza_A_virus_(A/Black-crowned_s
atggagaaaatagtgcttcttcttgcagtggttagccttgttaaaagtgatcagatttgcattggttaccatgcaaacaactcgacagagcaggttgacacgataatggaaaagaacgtcactgttacacatgcccaagacatactggaaaagacacacaacgggaggctctgcgatctgaatggggtgaaacctctgattttaaaggattgtagtgtagctggatggcttcttggaaacccaatgtgcgacgagttcatcagagtgccggaatggtcttacatagtggagagggctaacccagccaatgacctctgttacccagggaacctcaatgactatgaagaactgaaacacctattgagcagaataaatcattttgagaagactctgatcatccccaagagttcttggcccaatcatgaaacatcattaggggtgagcgcagcatgtccataccagggaatgccctcctttttcagaaatgtggtatggcttaccaagaagaacgatgcatacccaacaataaagatgagctacaataataccaatagggaagatcttttgatactgtgggggattcatcattccaacaatgcagcagagcagacaaatctctataaaaacccaaccacctatgtttccgttgggacatcaacattaaaccagagattggtgccaaaaatagctactagatcccaagtaaacgggcaacgtggaagaatggatttcttctggacaattttaaaaccggatgatgcaatccacttcgagagtaatggaaattttattgctccagaatatgcatacaaaattgtcaagaaaggggactcaacaattatgaaaagtgaaatggaatatggccactgcaacaccaaatgtcaaactccaataggggcgataaactctagtatgccattccacaata-tacaccctctcactatcggggagtgccccaaatacgtgaaatcaaacaaattagtccttgcgactgggctcagaaatagtcctctaagagaaag---aagaagaaa---aagaggactatttggagctatagcagggttcatagagggaggatggcaaggaatggtagatggttggtatgggtaccaccatagcaatgaacaggggagtgggtacgctgcagacagagaatccacccaaaaggcaatagatggagttaccaataaggtcaactcgataattgacaaaatgaacactcaatttgaggccgttggaagggagtttaataaattagaacggagaatagagaatttaaataagaaaatggaagacggattcctagatgtctggacttacaatgctgaacttttagttctcatggaaaatgagagaactctagatttccatgattcaaatgtcaagaacctttatgacaaagtccgactacagcttagggataatgcaaaggagctgggtaatggttgtttcgagttctatcacaaatgtgataatgaatgtatggaaagtgtaagaaatgggacgtatgactacccccagtattcagaagaatcaagattaaagagggaagaaataagcggagtgaaattggaatcaataggaacttaccaaatactgtcaatttattcaacggtggcgagttccctagcactggcaatcattgtggctggtctatctttatggatgtgctccaatgggtcgttacaatgcagaatttgcatttaa
>gi|758371498|dbj|LC028347.1|_Influenza_A_virus_(A/duck/Vietnam/LBM760/2014(H5N6))_viral_cRNA_segment:_4_complete_sequence
atggagaaaatagtgcttcttcttgcagtggttagccttgttaaaagtgatcagatttgcattggttaccatgcaaacaactcgacagagcaggttgacacgataatggaaaagaacgtcactgttacacatgcccaagacatactggaaaagacacacaacgggaggctctgcgatctgaatggggtgaaacctctgattttaaaggattgtagtgtagctggatggcttcttggaaacccaatgtgcgacgagttcatcagagtgccggaatggtcttacatagtggagagggctaacccagccaatgacctctgttacccagggaacctcaatgactatgaagaactgaaacacctattgagcagaataaatcattttgagaagactctgatcatccccaagagttcttggcccaatcatgaaacatcattaggggtgagcgcagcatgtccataccagggaatgccctcctttttcagaaatgtggtatggcttaccaagaagaacgatgcatacccaacaataaagatgagctacaataataccaatagggaagatcttttgatactgtgggggattcatcattccaacaatgcagcagagcagacaaatctctataaaaacccaaccacctatgtttccgttgggacatcaacattaaaccagagattggtgccaaaaatagctactagatcccaagtaaacgggcaacgtggaagaatggatttcttctggacaattttaaaaccggatgatgcaatccacttcgagagtaatggaaattttattgctccagaatatgcatacaaaattgtcaagaaaggggactcaacaattatgaaaagtgaaatggaatatggccactgcaacaccaaatgtcaaactccaataggggcgataaactctagtatgccattccacaata-tacaccctctcactatcggggagtgccccaaatacgtgaaatcaaacaaattagtccttgcgactgggctcagaaatagtcctctaagagaaag---aagaagaaa---aagaggactatttggagctatagcagggttcatagagggaggatggcaaggaatggtagatggttggtatgggtaccaccatagcaatgaacaggggagtgggtacgctgcagacagagaatccacccaaaaggcaatagatggagttaccaataaggtcaactcgataattgacaaaatgaacactcaatttgaggccgttggaagggagtttaataaattagaacggagaatagagaatttaaataagaaaatggaagacggattcctagatgtctggacttacaatgctgaacttttagttctcatggaaaatgagagaactctagatttccatgattcaaatgtcaagaacctttatgacaaagtccgactacagcttagggataatgcaaaggagctgggtaatggttgtttcgagttctatcacaaatgtgataatgaatgtatggaaagtgtaagaaatgggacgtatgactacccccagtattcagaagaatcaagattaaagagggaagaaataagcggagtgaaattggaatcaataggaacttaccaaatactgtcaatttattcaacggtggcgagttccctagcactggcaatcattgtggctggtctatctttatggatgtgctccaatgggtcgttacaatgcagaatttgcatttaa
>gi|758371441|dbj|LC028323.1|_Influenza_A_virus_(A/muscovy_duck/Vietnam/LBM757/2014(H5N6))_viral_cRNA_segment:_4_complete_sequence_gi|758371479|dbj|LC028339.1|_Influenza_A_virus_(A/duck/Vietnam/LBM759e
atggagaaaatagtgcttcttcttgcagtggttagccttgttaaaagtgatcagatttgcattggttaccatgcaaacaactcgacagagcaggttgacacgataatggaaaagaacgtcactgttacacatgcccaagacatactggaaaagacacacaacgggaggctctgcgatctgaatggggtgaaacctctgattttaaaggattgtagtgtagctggatggcttcttggaaacccaatgtgcgacgagttcatcagagtgccggaatggtcttacatagtggagagggctaacccagccaatgacctctgttacccagggaacctcaatgactatgaagaactgaaacacctattgagcagaataaatcattttgagaagactctgatcatccccaagagttcttggcccaatcatgaaacatcattaggggtgagcgcagcatgtccataccagggaatgccctcctttttcagaaatgtggtatggcttaccaagaagaacgatgcatacccaacaataaagatgagctacaataataccaatagggaagatcttttgatactgtgggggattcatcattccaacaatgcagcagagcagacaaatctctataaaaacccaaccacctatgtttccgttgggacatcaacattaaaccagagattggtgccaaaaatagctactagatcccaagtaaacgggcaacgtggaagaatggatttcttctggacaattttaaaaccggatgatgcaatccacttcgagagtaatggaaattttattgctccagaatatgcatacaaaattgtcaagaaaggggactcaacaattatgaaaagtgaaatggaatatggccactgcaacaccaaatgtcaaactccaataggggcgataaactctagtatgccattccacaata-tacaccctctcactatcggggagtgccccaaatacgtgaaatcaaacaaattagtccttgcgactgggctcagaaatagtcctctaagagaaag---aagaagaaa---aagaggactatttggagctatagcagggttcatagagggaggatggcaaggaatggtagatggttggtatgggtaccaccatagcaatgaacaggggagtgggtacgctgcagacagagaatccacccaaaaggcaatagatggagttaccaataaggtcaactcgataattgacaaaatgaacactcaatttgaggccgttggaagggagtttaataaattagaacggagaatagagaatttaaataagaaaatggaagacggattcctagatgtctggacttacaatgctgaacttttagttctcatggaaaatgagagaactctagatttccatgattcaaatgtcaagaacctttatgacaaagtccgactacagcttagggataatgcaaaggagctgggtaatggttgtttcgagttctatcacaaatgtgataatgaatgtatggaaagtgtaagaaatgggacgtatgactacccccagtattcagaagaatcaagattaaagagggaagaaataagcggagtgaaattggaatcaataggaacttaccaaatactgtcaatttattcaacggtggcgagttccctagcactggcaatcattgtggctggtctatctttatggatgtgctccaatgggtcgttacaatgcagaatttgcatttaa
>gi|673249445|gb|KM251471.1|_Influenza_A_virus_(A/pigeon/Sichuan/NCXN29/2014(H5N1))_segment_4_hemagglutinin_(HA)_gene_complete_cds
atggagaaaatagtgcttcttcttgcaataattagccttactaaaagtgatcagatttgcattggttaccatgcaaataactcgacagagcaggttgacacgataatggaaaaaaacgtcactgttacacatgcccaagacatactggaaaagacacacaacgggaggctctgcgatctgaatggagtgaaacctctgattttaaaggattgtagtgtagctggatggctccttggaaacccaatgtgcgacgagttcatcagagtgccggaatggtcttacatagtggagagggctaacccatccaatgacctctgttacccagggaacctcaatgactatgaagaactgaaacacctattaagcagaataaatcattttgagaagactctgatcatccccaagagttcttggcccgatcatgaaacatcattaggggtgagcgcagcatgtccataccagggaatgccctcctttttcagaaatgtggtatggcttatcaagaagaacgatacatacccaacaataaagatgagctacaataataccaatagggaagatcttttgatactgtgggggattcatcattccaacaacgcagcagagcagacaaatctctataaaaacccaaccacctatgtttccgttgggacatcaacattaaaccagagattggtgcccaaaatagctactagatcccaagtaaacgggcaacgtggaagaatggatttcttctggacaattttaaaaccgaatgatgcaatccacttcgagagtaatggaaattttattgctccagagtatgcatacaaaattgtcaagaaaggagactcaacaatcatgaaaagtgaaatggaatatggccactgcaacaccaaatgtcaaactccaataggggcgataaactctagtatgccattccacaata-tacaccctctcactatcggggaatgccccaaatacgtgaaatcaaacaaattagtccttgcgactgggctcagaaataatcctctaagagagag---gagaagaaa---aagaggactatttggagctatagcagggtttatagagggaggatggcaagggatggtagatggttggtatgggtaccaccatagcaatgaacaggggagtgggtacgctgcagacaaagaatccacccaaaaggcaatagatggagttaccaataaggtcaactcgatcattgacaagatgaacactcaatttgaggccgttggaagggaatttaataacttagaacggagaatagagaatttaaataagaaaatggaagacggattcctagatgtctggacttataatgctgaacttctagttctcatggaaaatgagagaactctagatttccatgactcaaatgtcaagaacctttacgacaaagtccgactacagcttagggataatgcaaaggagctgggtaatggttgtttcgagttctatcacaaatgtgataatgaatgtatggaaagtgtaagaaatgggacgtatgactaccctcagtattcagaagaagcaagattaaaaagagaagaaataagcggagtgaaattggaatcaataggaacttaccaaatactgtcaatttattcaacagtggcgagttccctagcactggcaatcatggtggctggtctatctttatggatgtgctccaatgggtcgttacaatgcagaatttgcatttaa
>gi|673249443|gb|KM251470.1|_Influenza_A_virus_(A/duck/Sichuan/NCXN11/2014(H5N1))_segment_4_hemagglutinin_(HA)_gene_complete_cds
atggagaaaatagtgcttcttcttgcaataattagccttactaaaagtgatcagatttgcattggttaccatgcaaataactcgacagagcaggttgacacgataatggaaaaaaacgtcactgttacacatgcccaagacatactggaaaagacacacaacgggaggctctgcgatctgaatggagtgaaacctctgattttaaaggattgtagtgtagctggatggctccttggaaacccaatgtgcgacgagttcatcagagtgccggaatggtcttacatagtggagagggctaacccatccaatgacctctgttacccagggaacctcaatgactatgaagaactgaaacacctattaagcagaataaatcattttgagaagactctgatcatccccaagagttcttggcccgatcatgaaacatcattaggggtgagcgcagcatgtccataccagggaatgccctcctttttcagaaatgtggtatggcttatcaagaagaacgatacatacccaacaataaagatgagctacaataataccaatagggaagatcttttgatactgtgggggattcatcattccaacaacgcagcagagcagacaaatctctataaaaacccaaccacctatgtttccgttgggacatcaacattaaaccagagattggtgcccaaaatagctactagatcccaagtaaacgggcaacgtggaagaatggatttcttctggacaattttaaaaccgaatgatgcaatccacttcgagagtaatggaaattttattgctccagagtatgcatacaaaattgtcaagaaaggagactcaacaatcatgaaaagtgaaatggaatatggccactgcaacaccaaatgtcaaactccaataggggcgataaactctagtatgccattccacaata-tacaccctctcactatcggggaatgccccaaatacgtgaaatcaaacaaattagtccttgcgactgggctcagaaataatcctctaagagagag---gagaagaaa---aagaggactatttggagctatagcagggtttatagagggaggatggcaagggatggtagatggttggtatgggtaccaccatagcaatgaacaggggagtgggtacgctgcagacaaagaatccacccaaaaggcaatagatggagttaccaataaggtcaactcgatcattgacaagatgaacactcaatttgaggccgttggaagggaatttaataacttagaacggagaatagagaatttaaataagaaaatggaagacggattcctagatgtctggacttataatgctgaacttctagttctcatggaaaatgagagaactctagatttccatgactcaaatgtcaagaacctttacgacaaagtccgactacagcttagggataatgcaaaggagctgggtaatggttgtttcgagttctatcacaaatgtgataatgaatgtatggaaagtgtaagaaatgggacgtatgactaccctcagtattcagaagaagcaagattaaaaagagaagaaataagcggagtgaaattggaatcaataggaacttaccaaatactgtcaatttattcaacagtggcgagttccctagcactggcaatcattgtggctggtctatctttatggatgtgctccaatgggtcgttacaatgcagaatttgcatttaa
>gi|692112523|gb|KM496965.1|_Influenza_A_virus_(A/chicken/Laos/LPQ001/2014(H5N6))_segment_4_hemagglutinin_(HA)_gene_complete_cds
atggagaaaatggtgcttcttcttgcagtggttagccttgttaaaagtgatcagatttgcattggttaccatgcaaacaactcgacagagcaggttgacacgataatggaaaaaaacgtcactgttacacatgcccaagacatactggaaaagacacacaacgggagactctgcgatctgaatggagtgaaacctctgattttaaaggattgtagtgtagctggatggcttcttggaaacccaatgtgtgacgagttcatcagagtgccggaatggtcttacatagtggagagggctaacccagccaatgacctctgttatccagggaacctcaatgactatgaagaactgaaacacctattgagcagaataaatcattttgagaagactctgatcatccccaagagttcttggcccaatcatgaaacatcattaggggtgagcgcagcatgtccataccagggaatgccctcctttttcagaaatgtggtatggcttaccaagaagaacgatgcatacccaacaataaagatgagctacaataataccaatagggaagatcttttgatactgtgggggattcatcattccaacaatgcagcagagcagacaaatctctataaaaacccaaccacctatgtttccgttgggacatcaacattaaaccagagattggagccaaaattagctactagatcccaagtaaacgggcaacgtggaagaatggatttcttctggaccattttaaaaccgaatgatgcaatccacttcgagagtaatggaaattttattgctccagaatatgcatacaaaattgtcaagaaaggggactcaacaattatgaaaagtgaaatggaatatggccactgcaacaccaaatgtcaaactccaataggggcgataaactctagtatgccattccacaata-tacaccctctcactatcggggagtgccccaaatacgtgaaatcgaacaaattagtccttgcgactgggctcagaaatagtcctctaagagaaag---aagaagaaa---aagaggactatttggagctatagcagggtttatagagggaggatggcaaggaatggtagatggttggtatgggtaccaccatagcaatgaacaggggagtgggtacgctgcagacagagaatccacccaaaaggcaatagatggagttaccaataaggtcaactcgataatagacaaaatgaacactcaatttgaggccgttggaagggaatttaataacttagaacggagaatagagaatttaaataagaaaatggaagacggattcctagatgtctggacttataatgctgaacttttagttctcatggaaaatgagagaactctagatttccatgactcaaatgtcaagaacctttatgacaaagtccgactacagcttagggataatgcaaaggagctgggtaatggttgtttcgagttctatcacaaatgtgataatgaatgtatggaaagtgtaagaaatgggacgtatgactacccccagtattcagaagaagcaagattaaaaagggaagaaataagcggagtgaaattggaatcaataggaacttaccaaatactgtcaatttattcaacagtggcgagttccctagcactggcaatcattgtggctggtctatctttatggatgtgctccaatgggtcgttacaatgcagaatttgcatttaa
>gi|766553603|gb|KP732639.1|_Influenza_A_virus_(A/duck/Eastern_China/S0131/2014(H5N2))_segment_4_hemagglutinin_(HA)_gene_complete_cds
atggagaaaatagtgcttcttcttgcaatagtcagccttgttaaaagtgatcagatttgcattggttaccatgcaaacaactcaacaaagcaggttgacacgataatggaaaaaaacgtcactgttacacatgcccaagacatactggaaaagacacacaacgggaagctatgcgatctaaatggagtgaagcccctgattctaaaggattgtagtgtagctgggtggctccttggaaatccaatgtgcgacgagttcatcagggtgccggaatggtcttacatcgtggagagggccaacccagccaacgacctctgttacccagggaccctcaatgactatgaggaactgaaacacctattgagcagaataaatcattttgagaaaactctgatcatccccaagagttcttggcccaatcatgaaacatcattgggggtgagtgcagcatgtccataccagggagcgtcctcatttttcagaaatgtggtatggctcatcaaaaagaacgatgcatacccgacaataaagataagctacaataataccaatcgggaagatcttttgatactgtgggggattcatcattccaacaatgcagcagagcagacaaatctctataaaaacccagacacttatgtttccgttgggacatcaacattaaaccagagattggtgccaaaaatagctactagatcccaagtaaacgggcaacgtggaagaatggatttcttctggacaattttaaaaccgaatgatgcaatccacttcgagagtaatggaaatttcattgctccagaatatgcatacaaaattgtcaagaaaggggactcaacaattatgaaaagtgaagtggagtatggccactgcaacaccaaatgtcaaactccaataggggcgataaactctagcatgccattccacaata-tacaccctctcaccatcggggaatgccccaaatacgtgaaatcaaacaaattagtccttgcgactgggctcagaaatagtcctctaagagaaag---aagaagaaa---aagaggactatttggagctatagcagggtttatagagggaggatggcagggaatggtagacggttggtatgggtaccaccatagcaatgagcaggggagtgggtacgctgcagacaaagaatccacccaaaaggcaatagatggagttaccaataaggtcaactcaatcattgacaaaatgaacactcaatttgaggccgttggaagggaatttaacaacttagaaaggagaatagagaatttaaacaagaaaatggaagacggattcctagatgtctggacttataatgctgaacttttagttctcatggaaaatgagagaactctagatttccatgactcaaatgtcaagaacctttacgacaaagtccgactacagcttagggataatgcaaaggagctgggtaatggttgtttcgagttctatcacaaatgtgataacgaatgtatggaaagcgtaagaaatgggacgtatgactaccctcagtattcagaagaagcaagattaaaaagagaagaaataagcggagtgaaattagaatcaataggaacttaccaaatactgtcaatttattcaacagtggcgagttccctagtactggcaatcatagtggctggtctatctttatggatgtgctctaatgggtcgttacaatgcagaatttgcatctaa
>gi|685509474|gb|KM392383.1|_Influenza_A_virus_(A/chicken/Tonghai/802/2014(H5N1))_segment_4_hemagglutinin_(HA)_gene_complete_cds
atggagaaaatagtgcttcttcttgcagtggttagccttgttaaaagtgatcagatttgcattggttaccatgcaaataactcgacagagcaggttgacacgataatggaaaaaaacgtcactgttacacatgcccaagacatactggaaaagacacacaacgggaggctctgcgatctgaatggagtgaaacctctgattttaaaggattgtagtgtagctggatggctccttggaaacccaatgtgcgacgagttcatcagagtgccggaatggtcttacatagtggagagggctaacccatccaatgacctctgttacccagggaacctcaatgactatgaagaactgaaacacctattgagcagaataaatcattttgagaagactctgatcatccccaagagttcttggcccgatcatgaaacatcattaggggtgagcgcagcatgtccataccagggaatgccctcctttttcagaaatgtggtatggcttatcaagaagaacgatacatacccaacaataaagatgagctacaataataccaatagggaagatcttttgatactgtgggggattcatcattccaacaacgcagcagagcagacaaatctctataaaaacccaaccacctatgtttccgttgggacatcaacattaaaccagagattggtgcccaaaatagctactagatcccaagtaaacgggcaacgtggaagaatggatttcttctggacaattttaaaaccgaatgatgcaatccacttcgagagtaatggaaattttattgctccagagtatgcatacaaaattgtcaagaaaggggactcaacaatcatgaaaagtgaaatggaatatggccactgcaacaccaaatgtcaaactccaataggggctataaactctagtatgccattccacaata-tacaccctctcaccatcggggaatgccccaaatacgtgaaatcaaacaaattagtccttgcgactgggctcagtaatagtcctctaagagagag---gagaagaaa---aagagggctatttggagctatagcagggtttatagagggaggatggcaaggaatggtagatggttggtatgggtaccaccatagcaatgaacaggggagtgggtacgctgcagacaaagaatccacccaaaaggcaatagatggagttaccactaaggtcaactcgatcattgacaggatgaacactcaatttgaggccgttggaagggaatttaataacttagaacggagaatagagaatttaaataagaaaatggaagacggattcctagatgtctggacttataatgctgaacttctagttctcatggaaaatgagagaactctagatttccatgactcaaatgtcaagaacctttacgacaaagtccgactacagcttagggataatgcaaaggagctgggtaatggttgtttcgagttctatcataaatgtgataatgaatgtatggaaagtgtcagaaatgggacgtatgactaccctcagtattcagaagaagcaagattaaaaagagaagaaataagcggagtgaaattggaatcaataggaacttaccaaatactgtcaatttattcaacagtggcgagttccctagcactggcaatcattgtggctggtctatctttatggatgtgctccaatgggtcgttacaatgcagaatttgcatttaa
>gi|685509472|gb|KM392382.1|_Influenza_A_virus_(A/chicken/Tonghai/5/2014(H5N1))_segment_4_hemagglutinin_(HA)_gene_complete_cds
atggagaaaatagtgcttcttcttgcagtggttagccttgttaaaagtgatcagatttgcattggttaccatgcaaataactcgacagagcaggttgacacgataatggaaaaaaacgtcacagttacacatgcccaagacatactggaaaagacacacaacgggaggctctgcgatctgaatggagtgaaacctctgattttaaaggattgtagtgtagctggatggctccttggaaacccaatgtgcgacgagttcatcagagtgccggaatggtcttacatagtggagagggctaacccatccaatgacctctgttacccagggaacctcaatgactatgaagaactgaaacacctattgagcagaataaatcattttgagaagactctgatcatccccaagagttcttggcccgatcatgaaacatcattaggggtgagcgcagcatgtccataccagggaatgccctcctttttcagaaatgtggtatggcttatcaagaagaacgatacatacccaacaataaagatgagctacaataataccaatagggaagatcttttgatactgtgggggattcatcattccaacaacgcagcagagcagacaaatctctataaaaacccaaccacctatgtttccgttgggacatcaacattaaaccagagattggtgcccaaaatagctactagatcccaagtaaacgggcaacgtggaagaatggatttcttctggacaattttaaaaccgaatgatgcaatccacttcgagagtaatggaaattttattgctccagagtatgcatacaaaattgtcaagaaaggggactcaacaatcatgaaaagtgaaatggaatatggccactgcaacaccaaatgtcaaactccaataggggctataaactctagtatgccattccacaatt-tacaccctctcaccatcggggaatgccccaaatacgtgaaatcaaacaaattagtccttgcgactgggctcagaaatagtcctctaagagagag---gagaagaaa---aagagggctatttggagctatagcagggtttatagagggaggatggcaaggaatggtagatggttggtatgggtaccaccatagcaatgaacaggggagtgggtacgctgcagacaaagaatccacccaaaaggcaatagatggagttaccactaaggtcaactcgatcattgacaagatgaacactcaatttgaggccgttggaagggaatttaataacttagaacggagaatagagaatttaaataagaaaatggaagacggattcctagatgtctggacttataatgctgaacttctagttctcatggaaaatgagagaactctagatttccatgactcaaatgtcaagaacctttacgacaaagtccgactacagcttagggataatgcaaaggagctgggtaatggttgtttcgagttctatcataaatgtgataatgaatgtatggaaagtgtcagaaatgggacgtatgactaccctcagtattcagaagaagcaagattaaaaagagaagaaataagcggagtgaaattggaatcaataggaacttaccaaatactgtcaatttattcaacagtggcgagttccctagcactggcaatcattgtggctggtctatctttatggatgtgctccaatgggtcgttacaatgcagaatttgcatttaa
>gi|685509470|gb|KM392381.1|_Influenza_A_virus_(A/chicken/Tonghai/3/2014(H5N1))_segment_4_hemagglutinin_(HA)_gene_complete_cds
atggagaaaatagtgcttcttcttgcagtggttagccttgttaaaagtgatcagatttgcattggttaccatgcaaataactcgacagagcaggttgacacgataatggaaaaaaacgtcactgttacacatgcccgagacatactggaaaagacacacaacgggaggctctgcgatctgaatggagtgaaacctctgattttaaaggattgtagtgtagctggatggctccttggaaacccaatgtgcgacgagttcatcagagtgccggaatggtcttacatagtggagagggctaacccatccaatgacctctgttacccagggaacctcaatgactatgaagaactgaaacacctattgagcagaataaatcattttgagaagactctgatcatccccaagagttcttggcccgatcatgaaacatcattaggggtgagcgcagcatgtccataccagggaatgccctcctttttcagaaatgtggtatggcttatcaagaagaacgatacatacccaacaataaagatgagctacaataataccaatagggaagatcttttgatactgtgggggattcatcattccaacaacgcagcagagcagacaaatctctataaaaacccaaccacctatgtttccgttgggacatcaacattaaaccagagattggtgcccaaaatagctactagatcccaagtaaacgggcaacgtggaagaatggatttcttctggacaattttaaaaccgaatgatgcaatccacttcgagagtaatggaaattttattgctccagagtatgcatacaaaattgtcaagaaaggggactcaacaatcatgaaaagtgaaatggaatatggccactgcaacaccaaatgtcaaactccaataggggctataaactctagtatgccattccacaata-tacaccctctcaccatcggggaatgccccaaatgcgtgaaatcaaacaaattagtccttgcgactgggctcagaaatagtcctctaagagagag---gagaagaaa---aagagggctatttggagctatagcagggtttatagagggaggatggcaaggaatggtagatggttggtatgggtaccaccatagcaatgaacaggggagtgggtacgctgcagacaaagaatccacccaaaaggcaatagatggagttaccactaaggtcaactcgatcattgacaagatgaacactcaatttgaggccgttggaagggaatttaataacttagaacggagaatagagaatttaaataagaaaatggaagacggattcctagatgtctggacttataatgctgaacttctagttctcatggaaaatgagagaactctagatttccatgactcaaatgtcaagaacctttacgacaaagtccgactacagcttagggataatgcaaaggagctgggtaatggttgtttcgagttctatcataaatgtgataatgaatgtatggaaagtgtcagaaatgggacgtatgactaccctcagtattcagaagaagcaagattaaaaagagaagaaataagcggagtgaaattggaatcaataggaacttaccaaatactgtcaatttattcaacagtggcgagttccctagcactggcaatcattgtggctggtctatctttatggatgtgctccaatgggtcgttacaatgcagaatttgcatttaa
>gi|685509464|gb|KM392378.1|_Influenza_A_virus_(A/chicken/AnNing/6/2014(H5N1))_segment_4_hemagglutinin_(HA)_gene_complete_cds
atggagaaaatagtgcttcttcttgcagtggttagccttgttaaaagtgatcagatttgcattggttaccatgcaaataactcgacagagcaggttgacacgataatggaaaaaaacgtcactgttacacatgcccaagacatactggaaaagacacacaacgggaggctctgcgatctgaatggagtgaaacctctgattttaaaggattgtagtgtagctggatggctccttggaaacccaatgtgcgacgagttcatcagagtgccggaatggtcttacatagtggagagggctaacccatccaatgacctctgttacccagggaacctcaatgactatgaagaactgaaacacctattgagcagaataaatcattttgagaagactctgatcatccccaagagttcttggcccgatcatgaaacatcattaggggtgagcgcagcatgtccataccagggaatgccctcctttttcagaaatgtggtatggcttatcaagaagaacgatacatacccaacaataaagatgagctacaataataccaatagggaagatcttttgatactgtgggggattcatcattccaacaacgcagcagagcagacaaatctctataaaaacccaaccacctatgtttccgttgggacatcaacattaaaccagagattggtgcccaaaataactaatagatcccaagtaaacgggcaacgtggaagaatggatttcttctggacaattttaaaaccgaatgatgcaatccacttcgagagtaatggaaattttattgctccagagtatgcatacaaaattgtcaagaaaggggactcaacaatcatgaaaagtgaaatggaatatggccactgcaacaccaaatgtcaaactccaataggggctataaactctagtatgccatttcccaata-tacaccctctcaccatcggggaatgccccaaatacgtgaaatcaaacaaattagtccttgcgactgggctcagaaatagtcctctaagagagag---gagaagaaa---aagagggctatttggagctatagcagggtttatagagggaggatggcaaggaatggtagatggttggtatgggtaccaccatagcaatgaacaggggagtgggtacgctgcagacaaagaatccacccaaaaggcaatagatggagttaccactaaggtcaactcgatcattgacaagatgaacactcaatttgaggccgttggaagggaatttaataacttagaacggagaatagagaatttaaataagaaaatggaagacggattcctagatgtctggacttataatgctgaacttctagttctcatggaaaatgagagaactctagatttccatgactcaaatgtcaagaacctttacgacaaagtccgactacagcttagggataatgcaaaggagctgggtaatggttgtttcgagttctatcataaatgtgataatgaatgtatggaaagtgtcagaaatgggacgtatgactaccctcagtattcagaagaagcaagattaaaaagagaagaaataagcggagtgaaattggaatcaataggaacttaccaaatactgtcaatttattcaacagtggcgagttccctagcactggcaatcattgtggctggtctatctttatggatgtgctccaatgggtcgttacaatgcagaatttgcatttaa
>gi|685509460|gb|KM392376.1|_Influenza_A_virus_(A/chicken/AnNing/1/2014(H5N1))_segment_4_hemagglutinin_(HA)_gene_complete_cds
atggagaaaatagtgcttcttcttgcagtggttagccttgttaaaagtgatcagatttgcattggttaccatgcaaataactcgacagagcaggttgacacgataatggaaaaaaacgtcactgttacacatgcccaagacatactggaaaagacacacaacgggaggctctgcgatctgaatggagtgaaacctctgattttaaaggattgtagtgtagctggatggctccttggaaacccaatgtgcgacgagttcatcagagtgccggaatggtcttacatagtggagagggctaacccatccaatgacctctgttacccagggaacctcaatgactatgaagaactgaaacacctattgagcagaataaatcattttgagaagactctgatcatccccaagagttcttggcccgatcatgaaacatcattaggggtgagcgcagcatgtccataccagggaatgccctcctttttcagaaatgtggtatggcttatcaagaagaacgatacatacccaacaataaagatgagctacaataataccaatagggaagatcttttgatactgtgggggattcatcattccaacaacgcagcagagcagacaaatctctataaaaacccaaccacctatgtttccgttgggacatcaacattaaaccagagattggtgcccaaaataactaatagatcccaagtaaacgggcaacgtggaagaatggatttcttctggacaattttaaaaccgaatgatgcaatccacttcgagagtaatggaaattttattgctccagagtatgcatacaaaattgtcaagaaaggggactcaacaatcatgaaaagtgaaatggaatatggccactgcaacaccaaatgtcaaactccaataggggctataaactctagtatgccattccacaata-tacaccctctcaccatcggggaatgccccaaatacgtgaaatcaaacaaattagtccttgcgactgggctcagaaatagtcctctaagagagag---gagaagaaa---aagagggctatttggagctatagcagggtttatagagggaggatggcaaggaatggtagatggttggtatgggtaccaccatagcaatgaacaggggagtgggtacgctgcagacaaagaatccacccaaaaggcaatagatggagttaccactaaggtcaactcgatcattgacaagatgaacactcaatttgaggccgttggaagggaatttaataacttagaacggagaatagagaatttaaataagaaaatggaagacggattcctagatgtctggacttataatgctgaacttctagttctcatggaaaatgagagaactctagatttccatgactcaaatgtcaagaacctttacgacaaagtccgactacagcttagggataatgcaaaggagctgggtaatggttgtttcgagttctatcataaatgtgataatgaatgtatggaaagtgtcagaaatgggacgtatgactaccctcagtattcagaagaagcaagattaaaaagagaagaaataagcggagtgaaattggaatcaataggaacttaccaaatactgtcaatttattcaacagtggcgagttccctagcactggcaatcattgtggctggtctatctttatggatgtgctccaatgggtcgttacaatgcagaatttgcatttaa
>gi|760240857|gb|KP732547.1|_Influenza_A_virus_(A/chicken/TongHai/302/2014(H5N1))_segment_4_hemagglutinin_(HA)_gene_complete_cds
atggagaaaatagtgcttcttcttgcagtggttagccttgttaaaagtgatcagatttgcattggttaccatgcaaataactcgacagagcaggttgacacgataatggaaaaaaacgtcactgttacacatgcccgagacatactggaaaagacacacaacgggaggctctgcgatctgaatggagtgaaacctctgattttaaaggattgtagtgtagctggatggctccttggaaacccaatgtgcgacgagttcatcagagtgccggaatggtcttacatagtggagagggctaacccatccaatgacctctgttacccagggaacctcaatgactatgaagaactgaaacacctattgagcagaataaatcattttgagaagactctgatcatccccaagagttcttggcccgatcatgaaacatcattaggggtgagcgcagcatgtccataccagggaatgccctcctttttcagaaatgtggtatggcttatcaagaagaacgatacatacccaacaataaagatgagctacaataataccaatagggaagatcttttgatactgtgggggattcatcattccaacaacgcagcagagcagacaaatctctataaaaacccaaccacctatgtttccgttgggacatcaacattaaaccagagattggtgcccaaaatagctactagatcccaagtaaacgggcaacgtggaagaatggatttcttctggacaattttaaaaccgaatgatgcaatccacttcgagagtaatggaaattttattgctccagagtatgcatacaaaattgtcaagaaaggggactcaacaatcatgaaaagtgaaatggaatatggccactgcaacaccaaatgtcaaactccaataggggctataaactctagtatgccattccacaata-tacaccctctcaccatcggggaatgccccaaatgcgtgaaatcaaacaaattagtccttgcgactgggctcagaaatagtcctctaagagagag---gagaagaaa---aagagggctatttggagctatagcagggtttatagagggaggatggcaaggaatggtagatggttggtatgggtaccaccatagcaatgaacaggggagtgggtacgctgcagacaaagaatccacccaaaaggcaatagatggagttaccactaaggtcaactcgatcattgacaagatgaacactcaatttgaggccgttggaagggaatttaataacttagaacggagaatagagaatttaaataagaaaatggaagacggattcctagatgtctggacttataatgctgaacttctagttctcatggaaaatgagagaactctagatttccatgactcaaatgtcaagaacctttacgacaaagtccgactacagcttagggataatgcaaaggagctgggtaatggttgtttcgagttctatcataaatgtgataatgaatgtatggaaagtgtcagaaatgggacgtatgactaccctcagtattcagaagaagcaagattaaaaagagaagaaataagcggagtgaaattggaatcaataggaacttaccaaatactgtcaatttattcaacagtggcgagttccctagcactggcaatcattgtggctggtctatctttatggatgtgctccaatgggtcgttacaatgcagaatttgcatttaa
>gi|807992136|gb|KR135375.1|_Influenza_A_virus_(A/Chinese_pond_heron/Vietnam/WBT231/2014(H5N6))_segment_4_hemagglutinin_(HA)_gene_complete_cds
atggagaaaatagtgcttcttcttgcagtggttagccttgttaaaagtgatcagatttgcattggttaccatgcaaacaactcgacagagcaggttgacacgataatggaaaagaacgtcactgttacacatgcccaagacatactggaaaagacacacaacgggaggctctgcgatctgaatggggtgaaacctctgattttaaaggattgtagtgtagctggatggcttcttggaaacccaatgtgcgacgagttcatcagagtgccggaatggtcttacatagtggagagggctaacccagccaatgacctctgttacccagggaacctcaatgactatgaagaactgaaacacctattgagcagaataaatcattttgagaagactctgatcatccccaagagttcttggcccaatcatgaaacatcattaggggtgagcgcagcatgtccataccagggaatgccctcctttttcagaaatgtggtatggcttaccaagaagaacgatgcatacccaacaataaagatgagctacaataataccaatagggaagatcttttgatactgtgggggattcatcattccaacaatgcagcagagcagacaaatctctataaaaacccaaccacctatgtttccgttgggacatcaacattaaaccagagattggtgccaaaaatagctactagatcccaagtaaacgggcaacgtggaagaatggatttcttctggacaattttaaaaccggatgatgcaatccacttcgagagtaatggaaattttattgctccagaatatgcatacaaaattgtcaagaaaggggactcaacaattatgaaaagtgaaatggaatatggccactgcaacaccaaatgtcaaactccaataggggcgataaactctagtatgccattccacaata-tacaccctctcactatcggggagtgccccaaatacgtgaaatcaaacaaattagtccttgcgactgggctcagaaatagtcctctaagagaaag---aagaagaaa---aagaggactatttggagctatagcagggttcatagagggaggatggcaaggaatggtagatggttggtatgggtaccaccatagcaatgaacaggggagtgggtacgctgcagacagagaatccacccaaaaggcaatagatggagttaccaataaggtcaactcgataattgacaaaatgaacactctatttgaggccgttggaagggagtttaataaattagaacggagaatagagaatttaaataagaaaatggaagacggattcctagatgtctggacttacaatgctgaacttttagttctcatggaaaatgagagaactctagatttccatgattcaaatgtcaagaacctttatgacaaagtccgactacagcttagggataatgcaaaggagctgggtaatggttgtttcgagttctatcacaaatgtgataatgaatgtatggaaagtgtaagaaatgggacgtatgactacccccagtattcagaagaatcaagattaaagagggaagaaataagcggagtgaaattggaatcaataggaacttaccaaatactgtcaatttattcaacggtggcgagttccctagcactggcaatcattgtggctggtctatctttatggatgtgctccaatgggtcgttacaatgcagaatttgcatttaa
>gi|594705280|gb|KJ509076.1|_Influenza_A_virus_(A/breeder_duck/Korea/H158/2014(H5N8))_segment_4_hemagglutinin_(HA)_gene_complete_cds
atggagaaaatagtgcttcttcttgcagtggttagccttgttaaaagtgatcagatttgcattggttaccatgcaaacaactcaacaaagcaggttgacacgataatggaaaaaaacgtcactgttacacatgcccaagacatactggaaaagacacacaacgggaagctctgcgatcttaatggagtgaagcccctgattctaaaggattgtagcgtagctgggtggctccttggaaatccaatgtgcgacgagttcatcagggtgccggaatggtcttacatcgtggagagggctaacccagccaatgacctctgttacccagggaccctcaatgactatgaggaactgaaacacctattgagcagaataaatcattttgagaaaactctgatcatccccaagagttcttggcccaatcatgaaacatcattaggggtgagcgcagcatgtccataccagggagcatcctcatttttcagaaatgtggtatggctcatcaaaaagaacgatgcatacccgacaataaagataagctacaataataccaatcgggaagatcttttgatactgtgggggattcatcattccaacaatgcagcagagcagacaaatctctataaaaacccagacacttatgtttccgttgggacatcaacattaaaccagagattggtgccaaaaatagctactagatcccaagtaaacgggcaacgtggaagaatggatttcttctggacaattttaaaaccgaatgatgcaatccactttgagagtaatggaaatttcattgctccagaatatgcatacaaaattgtcaagaaaggggactcaacaattatgaaaagtgaagtggagtatggccactgcaacaccaaatgtcaaactccaataggggcgataaactctagcatgccattccacaata-tacaccctctcaccatcggggaatgccccaaatacgtgaagtcaaacaaattagtccttgcgactgggctcagaaatagtcctctaagagaaag---aagaagaaa---aagaggactatttggagctatagcagggtttatagagggaggatggcagggaatggtagacggttggtatgggtaccaccatagcaatgagcaggggagtgggtacgctgcagacaaagaatccacccaaaaggcaatagatggagttaccaataaggtcaactcaatcattgacaaaatgaacactcaatttgaggccgttggaagggaatttaataacttagaaaggagaatagagaatttaaacaagaaaatggaagacggattcctagatgtctggacttataatgctgaacttttagttctcatggaaaatgagagaactctagatttccatgactcaaatgtcaagaacctttacgacaaagtccgactacagcttagggataatgcaaaggagctgggtaatggttgtttcgagttctatcacaaatgtgataacgaatgtatggaaagcgtaagaaatgggacgtatgactaccctaagtattcagaagaagcaagattaaaaagagaagaaataagcggagtgaaattagaatcaataggaacttaccaaatactgtcaatttattcaacagtggcgagttccctagcactggcaatcatagtggctggtctatctttatggatgtgctctaatgggtcgttacaatgcagaatttgcatctaa
>gi|960311929|gb|KU143270.1|_Influenza_A_virus_(A/duck/Wuhan/JXYFB22/2015(H5N6))_segment_4_hemagglutinin_(HA)_gene_complete_cds
atggagaaaatagtgcttcttcttgcagtggttagccttgttaaaagtgatcagatttgcattggttaccatgcaaataactcgacagagcaggttgacacgataatggaaaaaaacgtcactgttacacatgcccaagacatactggaaaagacacacaacgggaggctctgcgatctgaatggagtgaaacctctgattttaaaggattgtagtgtagctggatggctccttggaaacccaatgtgcgacgagttcatcagagtgccggaatggtcttatatagtggagagggctaacccatccaatgacctctgttacccagggaacctcaatgactatgaagaactgaaacatctattgagcagaataaatcattttgagaagactctgatcatccccaagagttcttggcccaatcatgaaacatcattaggggtgagcgcagcatgtccataccagggaatgccctcctttttcagaaatgtggtatggctcatcaagaagaacgatgcatacccaacaataaagatgagctacaataataccaatagtgaagatcttttgatactgtgggggattcatcattccaacaacgcagcagagcagacaaatctctataaaaacccaaccacctatgtttccgttgggacatcaacattaaaccagagattggtgcccaaaataactactagatcccaagtaaacgggcaacgtggaagaatggatttcttctggacaattttaaaaccgaatgatgcaatccacttcgagagtaatggaaattttattgctccagaatatgcatacaaaattgtcaagaaaggggactcaacaatcatgaaaagtgaaatggaatatggccattgcaacaccaaatgtcaaactccaataggggcgataaactctagtatgccattccacaaca-tacaccctctcaccatcggggaatgccccaaatacgtgaaatcaaacaaattagtccttgcgactgggctcagaaatagtcctctaagggagag---gagaagaaa---aagaggactatttggagctatagcagggtttatagagggaggatggcaaggaatggtagatggttggtatgggtaccaccatagcaatgaacagggaagtgggtacgctgcagacaaagaatccacccaaaaggcaatagatggagttaccaataaggtcaactcgatcattgacaagatgaacactcaatttgaggccgttggaagggaatttaataacttagaacggagaatagagaatttaaataagaaaatggaagacggattcctagatgtctggacttataatgcggaacttctagttctcatggaaaatgagagaactctagatttccatgactcaaatgtcaagaacctttacgacaaagtccgactacaacttagggataatgcaaaggagctgggtaatggttgtttcgagttctatcacaaatgtgataatgaatgtatggaaagtgtaagaaatgggacgtatgactaccctcagtattcagaagaagcaagattaaaaagagaagaaataagcggagtgaaattggaatcaataggaacttaccagatactgtcaatttattcaacagtggcgagttccctagcactggcaatcattgtggctggtctatctttatggatgtgctccaatgggtcgttacaatgcagaatttgcatttaa
>gi|641454440|gb|KJ756628.1|_Influenza_A_virus_(A/baikal_teal/Korea/1456/2014(H5N8))_segment_4_hemagglutinin_(HA)_gene_complete_cds_gi|641454446|gb|KJ756631.1|_Influenza_A_virus_(A/baikal_teal/Korea/2s
atggagaaaatagtgcttcttcttgcagtggttagccttgttaaaagtgatcagatttgcattggttaccatgcaaacaactcaacaaagcaggttgacacgataatggaaaaaaacgtcactgttacacatgcccaagacatactggaaaagacacacaacgggaagctctgcgatcttaatggagtgaagcccctgattctaaaggattgtagcgtagctgggtggctccttggaaatccaatgtgcgacgagttcatcagggtgccggaatggtcttacatcgtggagagggctaacccagccaacgacctctgttacccagggaccctcaatgactatgaggaactgaaacacctattgagcagaataaatcattttgagaaaactctgatcatccccaagagttcttggcccaatcatgaaacatcattaggggtgagcgcagcatgtccataccagggagcatcctcatttttcagaaatgtggtatggctcatcaaaaagaacgatgcatacccgacaataaagataagctacaataataccaatcgggaagatcttttgatactgtgggggattcatcattccaacaatgcagcagagcagacaaatctctataaaaacccagacacttatgtttccgttgggacatcaacattaaaccagagattggtgccaaaaatagctactagatcccaagtaaacgggcaacgtggaagaatggatttcttctggacaattttaaaaccgaatgatgcaatccactttgagagtaatggaaatttcattgctccagaatatgcatacaaaattgtcaagaaaggggactcaacaattatgaaaagtgaagtggagtatggccactgcaacaccaaatgtcaaactccaataggggcgataaactctagcatgccattccacaata-tacaccctctcaccatcggggaatgccccaaatacgtgaagtcaaacaaattagtccttgcgactgggctcagaaatagtcctctaagagaaag---aagaagaaa---aagaggactatttggagctatagcagggtttatagagggaggatggcagggaatggtagacggttggtatgggtaccaccatagcaatgagcaggggagtgggtacgctgcagacaaagaatccacccaaaaggcaatagatggagttaccaataaggtcaactcaatcattgacaaaatgaacactcaatttgaggccgttggaagggaatttaataacttagaaaggagaatagagaatttaaacaagaaaatggaagacggattcctagatgtctggacttataatgctgaacttttagttctcatggaaaatgagagaactctagatttccatgactcaaatgtcaagaacctttacgacaaagtccgactacagcttagggataatgcaaaggagctgggtaatggttgtttcgagttctatcacaaatgtgataacgaatgtatggaaagcgtaagaaatgggacgtatgactaccctaagtattcagaagaagcaagattaaaaagagaagaaataagcggagtgaaattagaatcaataggaacttaccaaatactgtcaatttattcaacagtggcgagttccctagcactggcaatcatagtggctggtctatctttatggatgtgctctaatgggtcgttacaatgcagaatttgcatctaa
>gi|807992133|gb|KR135374.1|_Influenza_A_virus_(A/Common_moorhen/Vietnam/WBT226/2014(H5N6))_segment_4_hemagglutinin_(HA)_gene_complete_cds
atggagaaaatagtgcttcttcttgcagtggttagccttgttaaaagtgatcagatttgcattggttaccatgcaaacaactcgacagagcaggttgacacgataatggaaaagaacgtcactgttacacatgcccaagacatactggaaaagacacacaacgggaggctctgcgatctgaatggggtgaaacctctgattttaaaggattgtagtgtagctggatggcttcttggaaacccaatgtgcgacgagttcatcagagtgccggaatggtcttacatagtggagagggctaacccagccaatgacctctgttacccagggaacctcaatgactatgaagaactgaaacacctattgagcagaataaatcattttgaaaaaactctgatcatccccaagagttcttggcccaatcatgaaacatcattaggggtgagcgcagcatgtccataccagggaatgccctcctttttcagaaatgtggtatggcttaccaagaagagcgatgcatacccaacaataaagatgagctacaataataccaatagggaagatcttttgatactgtgggggatacatcattccaacaatgcagcagagcagacaaatctctataaaaacccaaccacctatgtttccgttgggacatcaacattaaaccagagattggtgccaaaaatagctactagatcccaagtaaacgggcaacgtggaagaatggatttcttctggacaattttaaaaccggatgatgcaatccacttcgagagtaatggaaattttattgctccagaatatgcatacaaaattgtcaagaaaggggactcaacaattatgaaaagtgaaatggaatatggccactgcaacaccaaatgtcaaactccaataggggcgataaactctagtatgccattccacaata-tacaccctctcactatcggggagtgccccaaatacgtgaaatcaaacaaattagtccttgcgactgggctcagaaatagtcctctaagagaaag---aagaagaaa---aagaggactatttggagctatagcagggttcatagagggaggatggcaaggaatggtagatggttggtatgggtaccaccatagcaatgaacaggggagtgggtacgctgcagacagagaatccacccaaaaggcaatagatggagttaccaataaggtcaactcgataattgacaaaatgaacactcaatttgaggccgttggaagggagtttaataaattagaacggagaatagagaatttaaataagaaaatggaagacggattcctagatgtctggacttacaatgctgaacttttagttctcatggaaaatgagagaactctagatttccatgattcaaatgtcaagaacctttatgacaaagtccgactacagcttagggataatgcaaaggagctgggtaatggttgtttcgagttctatcacaaatgtgataatgaatgtatggaaagtgtaagaaatgggacgtatgactacccccagtattcagaagaatcaagattaaagagggaagaaataagcggagtgaaattggaatcaataggaacttaccaaatactgtcaatttattcaacggtggcgagttccctagcactggcaatcattgtggctggtctatctttatggatgtgctccaatgggtcgttacaatgcagaatttgcatttaa
>gi|594705184|gb|KJ509108.1|_Influenza_A_virus_(A/breeder_duck/Korea/H249/2014(H5N8))_segment_4_hemagglutinin_(HA)_gene_complete_cds_gi|594705235|gb|KJ509092.1|_Influenza_A_virus_(A/mallard/Korea/H207s
atggagaaaatagtgcttcttcttgcagtggttagccttgttaaaagtgatcagatttgcattggttaccatgcaaacaactcaacaaagcaggttgacacgataatggaaaaaaacgtcactgttacacatgcccaagacatactggaaaagacacacaacgggaagctctgcgatcttaatggagtgaagcccctgattctaaaggattgtagcgtagctgggtggctccttggaaatccaatgtgcgacgagttcatcagggtgccggaatggtcttacatcgtggagagggctaacccagccaacgacctctgttacccagggaccctcaatgactatgaggaactgaaacacctattgagcagaataaatcattttgagaaaactctgatcatccccaagagttcttggcccaatcatgaaacatcattaggggtgagcgcagcatgtccataccagggagcatcctcatttttcagaaatgtggtatggctcatcaaaaagaacgatgcatacccgacaataaagataagctacaataataccaatcgggaagatcttttgatactgtgggggattcatcattccaacaatgcagcagagcagacaaatctctataaaaacccagacacttatgtttccgttgggacatcaacattaaaccagagattggtgccaaaaatagctactagatcccaagtaaacgggcaacgtggaagaatggatttcttctggacaattttaaaaccgaatgatgcaatccactttgagagtaatggaaatttcattgctccagaatatgcatacaaaattgtcaagaaaggggactcaacaattatgaaaagtgaagtggagtatggccactgcaacaccaaatgtcaaactccaataggggcgataaactctagcatgccattccacaata-tacaccctctcaccatcggggaatgccccaaatacgtgaagtcaaacaaattagtccttgcgactgggctcagaaatagtcctctaagagaaag---aagaagaaa---aagaggactatttggagctatagcagggtttatagagggaggatggcagggaatggtagacggttggtatgggtaccaccatagcaatgagcaggggagtgggtacgctgcagacaaagaatccacccaaaaggcaatagatggagttaccaataaggtcaactcaatcattgacaaaatgaacactcaatttgaggccgttggaagggaatttaataacttagaaaggagaatagagaatttaaacaagaaaatggaagacggattcctagatgtctggacttataatgctgaacttttagttctcatggaaaatgagagaactctagatttccatgactcaaatgtcaagaacctttacgacaaagtccgactacagcttagggataatgcaaaggagctgggtaatggttgtttcgagttctatcacaaatgtgataacgaatgtatggaaagcgtaagaaatgggacgtatgactaccctaagtattcagaagaagcaagattaaaaagagaagaaataagcggagtgaaattagaatcaataggaacttaccaaatactgtcaatttattcaacagtggcgagttccctagcactggcaatcatagtggctggtctatctttatggatgtgctctaatgggtcgttacaatgcagaatttgcatctaa
>gi|953525520|gb|KT963053.1|_Influenza_A_virus_(A/environment/Yunnan/YN22/2015(H5N6))_segment_4_hemagglutinin_(HA)_gene_complete_cds
atggagaaaatagtgcttcttcttgcaatagttagccttgttaaaggtgatcagatttgcattggttaccatgcaaacaactcgacggagcaggttgacacgataatggaaaagaacgtcactgttacacatgcccaagacatactggaaaagacacacaatggaaagctctgcgatttaaatggagtgaagcctctgattttaaaggattgtagtgtagctggatggttccttggaaaccgaatgtgtgacgagttcatcagagtgccggaatggtcttacatagtggagagggctaacccagccaatgacctctgttatccagggaacctcaatgactatgaggaactgaaacacctattgagcagaataaatcattttgagaagactctgatcatccccaagagttcttggcccaatcat---acatcatcaggggtgagtgcagcatgtccataccagggaatgccctcctttttcagaaatgtggtatggcttaccaaaaagaacgatgcatacccaacaataaagatgagctacaataatacctatagggaagatcttttgatactgtgggggattcatcattccaacaatgcagcagagcagacaaatctctataaaaacccaaccacctatgtttccgttgggacatcaacattaaaccagagattggagccaaaaatagctactagatcccaagtaaacgggcaacgtggaagaatggatttcttctggaccattttaaaaccgaatgatgcaatccacttcgagagtaatggaaattttattgctccagaatatgcatacaaaattgtcaagaaaggggactcaacaattatgaaaagtgaaatggaatatgggcactgcaacaccaaatgtcaaactccaataggggcgataaactctagtatgccattccacaata-tacaccctctcactatcggggagtgccccaaatacgtgaaatcgaacaaattagtccttgcgactgggctcagaaatagtcctctaagagaaag---aagaagaaa---aagaggactatttggagctatagcagggtttatagagggaggatggcaaggaatggtagatggttggtatgggtaccaccatagcaatgaacaggggagtgggtacgctgcagacagagaatccacccaaaaggcaatagatggagttaccaataaggtcaactcgataatagacaaaatgaacactcaatttgaggccgttggaagagaatttaataacttagaacggagaatagagaatttaaataagaaaatggaagacggattcttagatgtctggacttataatgctgaacttttagttctcatggaaaatgagagaactctagatttccatgactcaaatgtcaagaacctttatgacaaggtccgactacagcttagggataatgcaaaggagctgggtaatggttgtttcgagttctatcacaaatgtgataatgaatgtatggaaagtgtaagaaatgggacgtatgactaccccctgtattcagaagaagcaaggttaaaaagggaagaaataagcggagtgaaattggaatcaataggaacttaccaaatactgtcaaattattcaacagtggcgagttccctagcactggcaatcattgtggctggtctatctttatggatgtgctccaatgggtcgttacaatgcagaatttgcatttaa
>gi|906488858|gb|KT245139.1|_Influenza_A_virus_(A/chicken/Yunnan/22/2015(H5N6))_segment_4_hemagglutinin_(HA)_gene_complete_cds
atggagaaaatagtgcttcttcttgcaatagttagccttgttaaaggtgatcagatttgcattggttaccatgcaaacaactcgacggagcaggttgacacgataatggaaaagaacgtcactgttacacatgcccaagacatactggaaaagacacacaatggaaagctctgcgatttaaatggagtgaagcctctgattttaaaggattgtagtgtagctggatggttccttggaaaccgaatgtgtgacgagttcatcagagtgccggaatggtcttacatagtggagagggctaacccagccaatgacctctgttatccagggaacctcaatgactatgaggaactgaaacacctattgagcagaataaatcattttgagaagactctgatcatccccaagagttcttggcccaatcat---acatcatcaggggtgagtgcagcatgtccataccagggaatgccctcctttttcagaaatgtggtatggcttaccaaaaagaacgatgcatacccaacaataaagatgagctacaataatacctatagggaagatcttttgatactgtgggggattcatcattccaacaatgcagcagagcagacaaatctctataaaaacccaaccacctatgtttccgttgggacatcaacattaaaccagagattggagccaaaaatagctactagatcccaagtaaacgggcaacgtggaagaatggatttcttctggaccattttaaaaccgaatgatgcaatccacttcgagagtaatggaaattttattgctccagaatatgcatacaaaattgtcaagaaaggggactcaacaattatgaaaagtgaaatggaatatgggcactgcaacaccaaatgtcaaactccaataggggcgataaactctagtatgccattccacaata-tacaccctctcactatcggggagtgccccaaatacgtgaaatcgaacaaattagtccttgcgactgggctcagaaatagtcctctaagagaaag---aagaagaaa---aagaggactatttggagctatagcagggtttatagagggaggatggcaaggaatggtagatggttggtatgggtaccaccatagcaatgaacaggggagtgggtacgctgcagacagagaatccacccaaaaggcaatagatggagttaccaataaggtcaactcgataatagacaaaatgaacactcaatttgaggccgttggaagagaatttaataacttagaacggagaatagagaatttaaataagaaaatggaagacggattcttagatgtctggacttataatgctgaacttttagttctcatggaaaatgagagaactctagatttccatgactcaaatgtcaagaacctttatgacaaggtccgactacagcttagggataatgcaaaggagctgggtaatggttgtttcgagttctatcacaaatgtgataatgaatgtatggaaagtgtaagaaatgggacgtatgactaccccctgtattcagaagaagcaaggttaaaaagggaagaaataagcggagtgaaattggaatcaataggaacttaccaaatactgtcaaattattcaacagtggcgagttccctagcactggcaatcattgtggctggtctatctttatggatgtgctccaatgggtcgttacaatgcagaatttgcatttaa
>gi|641454456|gb|KJ756636.1|_Influenza_A_virus_(A/baikal_teal/Korea/2416/2014(H5N8))_segment_4_hemagglutinin_(HA)_gene_complete_cds
atggagaaaatagtgcttcttcttgcagtggttagccttgttaaaagtgatcagatttgcattggttaccatgcaaacaactcaacaaagcaggttgacacgataatggaaaaaaacgtcactgttacacatgcccaagacatactggaaaagacacacaacgggaagctctgcgatcttaatggagtgaagcccctgattctaaaggattgtagcgtagctgggtggctccttggaaatccaatgtgcgacgagttcatcagggtgccggaatggtcttacatcgtggagagggctaacccagccaacgacctctgttacccagggaccctcaatgactatgaggaactgaaacacctattgagcagaataaatcattttgagaaaactctgatcatccccaagagttcttggcccaatcatgaaacatcattaggggtgagcgcagcatgtccataccagggagcatcctcatttttcagaaatgtggtatggctcatcaaaaagaacgatgcatacccgacaataaagataagctacaataataccaatcgggaagatcttttgatactgtgggggattcatcattccaacaatgcagcagagcagacaaatctctataaaaacccagacacttatgtttccgttgggacatcaacattaaaccagagattggtgccaaaaatagctactagatcccaagtaaacgggcaacgtggaagaatggatttcttctggacaattttaaaaccgaatgatgcaatccactttgagagtaatggaaatttcattgctccagaatatgcatacaaaattgtcaagaaaggggactcaacaattatgaaaagtgaagtggagtatggccactgcaacaccaaatgtcaaactccaataggggcgataaactctagcatgccattccacaata-taaaccctctcaccatcggggaatgccccaaatacgtgaagtcaaacaaattagtccttgcgactgggctcagaaatagtcctctaagagaaag---aagaagaaa---aagaggactatttggagctatagcagggtttatagagggaggatggcagggaatggtagacggttggtatgggtaccaccatagcaatgagcaggggagtgggtacgctgcagacaaagaatccacccaaaaggcaatagatggagttaccaataaggtcaactcaatcattgacaaaatgaacactcaatttgaggccgttggaagggaatttaataacttagaaaggagaatagagaatttaaacaagaaaatggaagacggattcctagatgtctggacttataatgctgaacttttagttctcatggaaaatgagagaactctagatttccatgactcaaatgtcaagaacctttacgacaaagtccgactacagcttagggataatgcaaaggagctgggtaatggttgtttcgagttctatcacaaatgtgataacgaatgtatggaaagcgtaagaaatgggacgtatgactaccctaagtattcagaagaagcaagattaaaaagagaagaaataagcggagtgaaattagaatcaataggaacttaccaaatactgtcaatttattcaacagtggcgagttccctagcactggcaatcatagtggctggtctatctttatggatgtgctctaatgggtcgttacaatgcagaatttgcatctaa
>gi|641454448|gb|KJ756632.1|_Influenza_A_virus_(A/baikal_teal/Korea/2402/2014(H5N8))_segment_4_hemagglutinin_(HA)_gene_complete_cds
atggagaaaatagtgcttcttcttgcagtggttagccttgttaaaagtgatcagatttgcattggttaccatgcaaacaactcaacaaagcaggttgacacgataatggaaaaaaacgtcactgttacacatgcccaagacatactggaaaagacacacaacgggaagctctgcaatcttaatggagtgaagcccctgattctaaaggattgtagcgtagctgggtggctccttggaaatccaatgtgcgacgagttcatcagggtgccggaatggtcttacatcgtggagagggctaacccagccaacgacctctgttacccagggaccctcaatgactatgaggaactgaaacacctattgagcagaataaatcattttgagaaaactctgatcatccccaagagttcttggcccaatcatgaaacatcattaggggtgagcgcagcatgtccataccagggagcatcctcatttttcagaaatgtggtatggctcatcaaaaagaacgatgcatacccgacaataaagataagctacaataataccaatcgggaagatcttttgatactgtgggggattcatcattccaacaatgcagcagagcagacaaatctctataaaaacccagacacttatgtttccgttgggacatcaacattaaaccagagattggtgccaaaaatagctactagatcccaagtaaacgggcaacgtggaagaatggatttcttctggacaattttaaaaccgaatgatgcaatccactttgagagtaatggaaatttcattgctccagaatatgcatacaaaattgtcaagaaaggggactcaacaattatgaaaagtgaagtggagtatggccactgcaacaccaaatgtcaaactccaataggggcgataaactctagcatgccattccacaata-tacaccctctcaccatcggggaatgccccaaatacgtgaagtcaaacaaattagtccttgcgactgggctcagaaatagtcctctaagagaaag---aagaagaaa---aagaggactatttggagctatagcagggtttatagagggaggatggcagggaatggtagacggttggtatgggtaccaccatagcaatgagcaggggagtgggtacgctgcagacaaagaatccacccaaaaggcaatagatggagttaccaataaggtcaactcaatcattgacaaaatgaacactcaatttgaggccgttggaagggaatttaataacttagaaaggagaatagagaatttaaacaagaaaatggaagacggattcctagatgtctggacttataatgctgaacttttagttctcatggaaaatgagagaactctagatttccatgactcaaatgtcaagaacctttacgacaaagtccgactacagcttagggataatgcaaaggagctgggtaatggttgtttcgagttctatcacaaatgtgataacgaatgtatggaaagcgtaagaaatgggacgtatgactaccctaagtattcagaagaagcaagattaaaaagagaagaaataagcggagtgaaattagaatcaataggaacttaccaaatactgtcaatttattcaacagtggcgagttccctagcactggcaatcatagtggctggtctatctttatggatgtgctctaatgggtcgttacaatgcagaatttgcatctaa
>gi|641454432|gb|KJ756624.1|_Influenza_A_virus_(A/baikal_teal/Korea/1448/2014(H5N8))_segment_4_hemagglutinin_(HA)_gene_complete_cds_gi|641454452|gb|KJ756634.1|_Influenza_A_virus_(A/baikal_teal/Korea/2s
atggagaaaatagtgcttcttcttgcagtggttagccttgttaaaagtgatcagatttgcattggttaccatgcaaacaactcaacaaagcaggttgacacgataatggaaaaaaacgtcactgttacacatgcccaagacatactggaaaagacacacaacgggaagctctgcgatcttaatggagtgaagcccctgattctaaaggattgtagcgtagctgggtggctccttggaaatccaatgtgcgacgagttcatcagggtgccggaatggtcttacatcgtggagagggctaacccagccaacgacctctgttacccagggaccctcaatgactatgaggaactgaaacacctattgagcagaataaatcattttgagaaaactctgatcatccccaagagttcttggcccaatcatgaaacatcattaggggtgagcgcagcatgtccataccagggagcatcctcatttttcagaaatgtggtatggctcatcaaaaagaacgatgcatacccgacaataaagataagctacaataataccaatcgggaagatcttttgatactgtgggggattcatcattccaacaatgcagcagagcagacaaatctctataaaaacccagacacttatgtttccgttgggacatcaacattaaaccagagattggtgccaaaaatagctactagatcccaagtaaacgggcaacgtggaagaatggatttcttctgggcaattttaaaaccgaatgatgcaatccactttgagagtaatggaaatttcattgctccagaatatgcatacaaaattgtcaagaaaggggactcaacaattatgaaaagtgaagtggagtatggccactgcaacaccaaatgtcaaactccaataggggcgataaactctagcatgccattccacaata-tacaccctctcaccatcggggaatgccccaaatacgtgaagtcaaacaaattagtccttgcgactgggctcagaaatagtcctctaagagaaag---aagaagaaa---aagaggactatttggagctatagcagggtttatagagggaggatggcagggaatggtagacggttggtatgggtaccaccatagcaatgagcaggggagtgggtacgctgcagacaaagaatccacccaaaaggcaatagatggagttaccaataaggtcaactcaatcattgacaaaatgaacactcaatttgaggccgttggaagggaatttaataacttagaaaggagaatagagaatttaaacaagaaaatggaagacggattcctagatgtctggacttataatgctgaacttttagttctcatggaaaatgagagaactctagatttccatgactcaaatgtcaagaacctttacgacaaagtccgactacagcttagggataatgcaaaggagctgggtaatggttgtttcgagttctatcacaaatgtgataacgaatgtatggaaagcgtaagaaatgggacgtatgactaccctaagtattcagaagaagcaagattaaaaagagaagaaataagcggagtgaaattagaatcaataggaacttaccaaatactgtcaatttattcaacagtggcgagttccctagcactggcaatcatagtggctggtctatctttatggatgtgctctaatgggtcgttacaatgcagaatttgcatctaa
>gi|641454430|gb|KJ756623.1|_Influenza_A_virus_(A/baikal_teal/Korea/1447/2014(H5N8))_segment_4_hemagglutinin_(HA)_gene_complete_cds
atggagaaaatagtgcttcttcttgcagtggttagccttgttaaaagtgatcagatttgcattggttaccatgcaaacaactcaacaaagcaggttgacacgataatggaaaaaaacgtcactgttacacatgcccaagacatactggaaaagacacacaacgggaagctctgcgatcttaatggagtgaagcccctgattctaaaggattgtagcgtagctgggtggctccttggaaatccaatgtgcgacgagttcatcagggtgccggaatggtcttacatcgtggagagggctaacccagccaacgacctctgttacccagggaccctcaatgactatgaggaactgaaacacctattgagcagaataaatcattttgagaaaactctgatcatccccaagagttcttggcccaatcatgaaacatcattaggggtgagcgcagcatgtccataccagggagcatcctcatttttcagaaatgtggtatggctcatcaaaaagaacgatgcatacccgacaataaagataagctacaataataccaaacgggaagatcttttgatactgtgggggattcatcattccaacaatgcagcagagcagacaaatctctataaaaacccagacacttatgtttccgttgggacatcaacattaaaccagagattggtgccaaaaatagctactagatcccaagtaaacgggcaacgtggaagaatggatttcttctggacaattttaaaaccgaatgatgcaatccactttgagagtaatggaaatttcattgctccagaatatgcatacaaaattgtcaagaaaggggactcaacaattatgaaaagtgaagtggagtatggccactgcaacaccaaatgtcaaactccaataggggcgataaactctagcatgccattccacaata-tacaccctctcaccatcggggaatgccccaaatacgtgaagtcaaacaaattagtccttgcgactgggctcagaaatagtcctctaagagaaag---aagaagaaa---aagaggactatttggagctatagcagggtttatagagggaggatggcagggaatggtagacggttggtatgggtaccaccatagcaatgagcaggggagtgggtacgctgcagacaaagaatccacccaaaaggcaatagatggagttaccaataaggtcaactcaatcattgacaaaatgaacactcaatttgaggccgttggaagggaatttaataacttagaaaggagaatagagaatttaaacaagaaaatggaagacggattcctagatgtctggacttataatgctgaacttttagttctcatggaaaatgagagaactctagatttccatgactcaaatgtcaagaacctttacgacaaagtccgactacagcttagggataatgcaaaggagctgggtaatggttgtttcgagttctatcacaaatgtgataacgaatgtatggaaagcgtaagaaatgggacgtatgactaccctaagtattcagaagaagcaagattaaaaagagaagaaataagcggagtgaaattagaatcaataggaacttaccaaatactgtcaatttattcaacagtggcgagttccctagcactggcaatcatagtggctggtctatctttatggatgtgctctaatgggtcgttacaatgcagaatttgcatctaa
>gi|641454426|gb|KJ756621.1|_Influenza_A_virus_(A/baikal_teal/Korea/1445/2014(H5N8))_segment_4_hemagglutinin_(HA)_gene_complete_cds_gi|641454450|gb|KJ756633.1|_Influenza_A_virus_(A/baikal_teal/Korea/2s
atggagaaaatagtgcttcttcttgcagtggttagccttgttaaaagtgatcagatttgcattggttaccatgcaaacaactcaacaaagcaggttgacacgataatggaaaaaaacgtcactgttacacatgcccaagacatactggaaaagacacacaacgggaagctctgcgatcttaatggagtgaagcccctgattctaaaggattgtagcgtagctgggtggctccttggaaatccaatgtgcgacgagttcatcagggtgccggaatggtcttacatcgtggagagggctaacccagccaacgacctctgttacccagggaccctcaatgactatgaggaactgaaacacctattgagcagaataaatcattttgagaaaactctgatcatccccaagagttcttggcccaatcatgaaacatcattaggggtgagcgcagcatgtccataccagggagcatcctcatttttcagaaatgtggtatggctcatcaaaaagaacgatgcatacccgacaataaagataaactacaataataccaatcgggaagatcttttgatactgtgggggattcatcattccaacaatgcagcagagcagacaaatctctataaaaacccagacacttatgtttccgttgggacatcaacattaaaccagagattggtgccaaaaatagctactagatcccaagtaaacgggcaacgtggaagaatggatttcttctggacaattttaaaaccgaatgatgcaatccactttgagagtaatggaaatttcattgctccagaatatgcatacaaaattgtcaagaaaggggactcaacaattatgaaaagtgaagtggagtatggccactgcaacaccaaatgtcaaactccaataggggcgataaactctagcatgccattccacaata-tacaccctctcaccatcggggaatgccccaaatacgtgaagtcaaacaaattagtccttgcgactgggctcagaaatagtcctctaagagaaag---aagaagaaa---aagaggactatttggagctatagcagggtttatagagggaggatggcagggaatggtagacggttggtatgggtaccaccatagcaatgagcaggggagtgggtacgctgcagacaaagaatccacccaaaaggcaatagatggagttaccaataaggtcaactcaatcattgacaaaatgaacactcaatttgaggccgttggaagggaatttaataacttagaaaggagaatagagaatttaaacaagaaaatggaagacggattcctagatgtctggacttataatgctgaacttttagttctcatggaaaatgagagaactctagatttccatgactcaaatgtcaagaacctttacgacaaagtccgactacagcttagggataatgcaaaggagctgggtaatggttgtttcgagttctatcacaaatgtgataacgaatgtatggaaagcgtaagaaatgggacgtatgactaccctaagtattcagaagaagcaagattaaaaagagaagaaataagcggagtgaaattagaatcaataggaacttaccaaatactgtcaatttattcaacagtggcgagttccctagcactggcaatcatagtggctggtctatctttatggatgtgctctaatgggtcgttacaatgcagaatttgcatctaa
>gi|641454422|gb|KJ756619.1|_Influenza_A_virus_(A/baikal_teal/Korea/1437/2014(H5N8))_segment_4_hemagglutinin_(HA)_gene_complete_cds
atggagaaaatagtgcttcttcttgcagtggttagccttgttaaaagtgatcagatttgcattggttaccatgcaaacaactcaacaaagcaggttgacacgataatggaaaaaaacgtcactgttacacatgcccaagacatactggaaaagacacacaacgggaagctctgcgatcttaatggagtgaagcccctgattctaaaggattgtagcgtagctgggtggctccttggaaatccaatgtgcgacgagttcatcagggtgccggaatggtcttacatcgtggagagggctaacccagccaacgacctctgttacccagggaccctcaatgactatgaggaactgaaacacctattgagcagaataaatcattttgagaaaactctgatcatccccaagagttcttggcccaatcatgaaacatcattaggggtgagcgcagcatgtccataccagggagcatcctcatttttcagaaatgtggtatggctcatcaaaaagaacgatgcatacccgacaataaagataagctacaataataccaatcgggaagatcttttgatactgtgggggattcatcattccaacaatgcagcagagcagacaaatctctataaaaacccagacacttatgtttccgttgggacatcaacattaaaccagagattggtgccaaaaatagctactagatcccaagtaaacgggcaacgtggaagaatggatttcttctggacaattttaaaaccgaatgatgcaatccactttgagagtaatggaaatttcattgctccagaatatgcatacaaaattgtcaagaaaggggactcaacaattatgaaaagtgaagtggagtatggccactgcaacaccaaatgtcaaactccaataggggcgataaactctagcatgccattccacaata-tacaccctctcaccatcggggaatgccccaaatacgtgaagtcaaacaaattagtccttgcgactgggctcagaaatagtcctctaagagaaag---aagaagaaa---aagaggactatttggagctatagcagggtttatagagggaggatggcagggaatggtagacggttggtatgggtaccaccatagcaatgagcaggggagtgggtacgctgcagacaaagaatccacccaaaaggcaatagatggagttaccaataaggtcaactcaatcattgacaaaatgaacactcaatttgaggccgttggaagggaatttaataacttagaaaggagaatagagaatttaaacaagaaaatggaagacggattcctagatgtctggacttataatgctgaacttttagttctcatggaaaatgagagaactctagatttccatgactcaaatgtcaagaacctttacgacaaagtccgactacagcttaggggtaatgcaaaggagctgggtaatggttgtttcgagttctatcacaaatgtgataacgaatgtatggaaagcgtaagaaatgggacgtatgactaccctaagtattcagaagaagcaagattaaaaagagaagaaataagcggagtgaaattagaatcaataggaacttaccaaatactgtcaatttattcaacagtggcgagttccctagcactggcaatcatagtggctggtctatctttatggatgtgctctaatgggtcgttacaatgcagaatttgcatctaa
>gi|594705551|gb|KJ508988.1|_Influenza_A_virus_(A/broiler_duck/Korea/H65/2014(H5N8))_segment_4_hemagglutinin_(HA)_gene_complete_cds
atggagaaaatagtgcttcttcttgcagtggttagccttgttaaaagtgatcagatttgcattggttaccatgcaaacaactcaacaaagcaggttgacacgataatggaaaaaaacgtcactgttacacatgcccaagacatactggaaaagacacacaacgggaagctctgcgatcttaatggagtgaagcccctgattctaaaggattgtagcgtagctgggtggctccttggaaatccaatgtgcgacgagttcatcagggtgccggaatggtcttacatcgtggagagggctaacccagccaacgacctctgttacccagggaccctcaatgactatgaggaactgaaacacctattgagcagaataaatcattttgagaaaactctgatcatccccaagagttcttggcccaatcatgaaacatcattaggggtgagcgcagcatgtccataccagggagcatcctcatttttcagaaatgtggtatggctcatcaaaaagaacgatgcatacccgacaataaagataagctacaataataccaatcgggaagatcttttgatactgtgggggattcatcattccaacaatgcagcagagcagacaaatctctataaaaacccagacacttatgtttccgttgggacatcaacattaaaccagagattggtgccaaaaatagctactagatcccaagtaaacgggcaacgtggaagaatggatttcttctggacaattttaaaaccgaatgatgcaatccactttgagagtaatggaaatttcattgctccagaatatgcatacaaaattgtcaagaaaggggactcaacaattatgaaaagtgaagtggagtatggccactgcaacaccaaatgtcaaactccaataggggcgataaactctagcatgccattccacaata-tacaccctctcaccatcggggaatgccccaaatacgtgaagtcaaacaaattagtccttgcgactgggctcagaaatagtcctctaagagaaag---aagaagaaa---aagaggactatttggagctatagcagggtttatagagggaggatggcagggaatggtagacggttggtatgggtaccaccatagcaatgagcaggggagtgggtacgctgcagacaaagaatccacccaaaaggcaatagatggagttactaataaggtcaactcaatcattgacaaaatgaacactcaatttgaggccgttggaagggaatttaataacttagaaaggagaatagagaatttaaacaagaaaatggaagacggattcctagatgtctggacttataatgctgaacttttagttctcatggaaaatgagagaactctagatttccatgactcaaatgtcaagaacctttacgacaaagtccgactacagcttagggataatgcaaaggagctgggtaatggttgtttcgagttctatcacaaatgtgataacgaatgtatggaaagcgtaagaaatgggacgtatgactaccctaagtattcagaagaagcaagattaaaaagagaagaaataagcggagtgaaattagaatcaataggaacttaccaaatactgtcaatttattcaacagtggcgagttccctagcactggcaatcatagtggctggtctatctttatggatgtgctctaatgggtcgttacaatgcagaatttgcatctaa
>gi|594705500|gb|KJ509004.1|_Influenza_A_virus_(A/Baikal_teal/Korea/H68/2014(H5N8))_segment_4_hemagglutinin_(HA)_gene_complete_cds
atggagaaaatagtgcttcttcttgcagtggttagccttgttaaaagtgatcagatttgcattggttaccatgcaaacaactcaacaaagcaggttgacacgataatggaaaaaaacgtcactgttacacatgcccaagacatactggaaaagacacacaacgggaagctctgcgatcttaatggagtgaagcccctgattctaaaggattgtagcgtagctgggtggctccttggaaatccaatgtgcgacgagttcatcagggtgccggaatggtcttacatcgtggagagggctaacccagccaacgacctctgttacccagggaccctcaatgactatgaggaactgaaacacctattgagcagaataaatcattttgagaaaactctgatcatccccaagagttcttggcccaatcatgaaacatcattaggggtgagcgcagcatgtccataccagggagcatcctcatttttcagaaatgtggtatggctcatcaaaaagaacgatgcatacccgacaataaagataagctacaataataccaatcgggaagatcttttgatactgtgggggattcatcattccaacaatgcagcagagcagacaaatctctataaaaacccagacacttatgtttccgttgggacatcaacattaaaccagagattggtgccaaaaatagctactagatcccaagtaaacgggcaacgtggaagaatggatttcttctggacaattttaaaaccgaatgatgcaatccactttgagagtaatggaaatttcattgctccagaatatgcatacaaaattgtcaagaaaggggactcaacaattatgaaaagtgaagtggagtatggccactgcaacaccaaatgtcaaactccaataggggcgataaactctagcatgccattccacaata-tacaccctctcaccatcggggaatgccccaaatacgtgaagtcaaacaaattagtccttgcgactgggctcagaaatagtcctctaagagaaag---aagaagaaa---aagaggactatttggagctatagcagggtttatagagggaggatggcagggaatggtagacggttggtatgggtaccaccatagcaatgagcaggggagtgggtacgctgcagacaaagaatccacccaaaaggcaatagatggagttaccaataaggtcaactcaatcattgacaaaatgaacactcaatttgaggccgttggaagggaatttaataacttagaaaggagaatagagaatttaaacaagaaaatggaagacggattcctagatgtctggacttataatgctgaacttttagttctcatggaaaatgagagaactctagatttccatgactcaaatgtcaagaacctttacgacaaagtccgattacagcttagggataatgcaaaggagctgggtaatggttgtttcgagttctatcacaaatgtgataacgaatgtatggaaagcgtaagaaatgggacgtatgactaccctaagtattcagaagaagcaagattaaaaagagaagaaataagcggagtgaaattagaatcaataggaacttaccaaatactgtcaatttattcaacagtggcgagttccctagcactggcaatcatagtggctggtctatctttatggatgtgctctaatgggtcgttacaatgcagaatttgcatctaa
>gi|594705419|gb|KJ509028.1|_Influenza_A_virus_(A/Baikal_teal/Korea/H84/2014(H5N8))_segment_4_hemagglutinin_(HA)_gene_complete_cds
atggagaaaatagtgcttcttcttgcagtggttagccttgttaaaagtgatcagatttgcattggttaccatgcaaacaactcaacaaagcaggttgacacgataatggaaaaaaacgtcactgttacacatgcccaagacatactggaaaagacacacaacgggaagctctgcgatcttaatggagtgaagcccctgattctaaaggattgtagcgtagctgggtggctccttggaaatccaatgtgcgacgagttcatcagggtgccggaatggtcttacatcgtggagagggctaacccagccaacgacctctgttacccagggaccctcaatgactatgaggaactgaaacacctattgagcagaataaatcattttgagaaaactctgatcatccccaagagttcttggcccaatcatgaaacatcattaggggtgagcgcagcatgtccataccagggagcatcctcatttttcagaaatgtggtatggctcatcaaaaagaacgatgcatacccgacaataaagataagctacaataataccaatcgggaagatcttttgatactgtgggggattcatcattccaacaatgcagcagagcagacaaatctctataaaaacccagacacttatgtttccgttgggacatcaacattaaaccagagattggtgccaaaaatagctactagatcccaagtaaacgggcaacgtggaagaatggatttcttctggacaattttaaaaccgaatgatgcaatccactttgagagtaatggaaatttcattgctccagaatatgcatacaaaattgtcaagaaaggggactcaacaattatgaaaagtgaagtggagtatggccactgcaacaccaaatgtcaaactccaataggggcgataaactctagcatgccattccacaata-tacaccctctcaccatcggggaatgccccaaatacgtgaagtcaaacaaattagtccttgcgactgggctcagaaatagtcctctaagagaaag---aagaagaaa---aagaggactatttggagctatagcagggtttatagagggaggatggcagggaatggtagacggttggtatgggtaccaccatagtaatgagcaggggagtgggtacgctgcagacaaagaatccacccaaaaggcaatagatggagttaccaataaggtcaactcaatcattgacaaaatgaacactcaatttgaggccgttggaagggaatttaataacttagaaaggagaatagagaatttaaacaagaaaatggaagacggattcctagatgtctggacttataatgctgaacttttagttctcatggaaaatgagagaactctagatttccatgactcaaatgtcaagaacctttacgacaaagtccgactacagcttagggataatgcaaaggagctgggtaatggttgtttcgagttctatcacaaatgtgataacgaatgtatggaaagcgtaagaaatgggacgtatgactaccctaagtattcagaagaagcaagattaaaaagagaagaaataagcggagtgaaattagaatcaataggaacttaccaaatactgtcaatttattcaacagtggcgagttccctagcactggcaatcatagtggctggtctatctttatggatgtgctctaatgggtcgttacaatgcagaatttgcatctaa
>gi|594705397|gb|KJ509036.1|_Influenza_A_virus_(A/Baikal_teal/Korea/H96/2014(H5N8))_segment_4_hemagglutinin_(HA)_gene_complete_cds
atggagaaaatagtgcttcttcttgcagtggttagccttgttaaaagtgatcagatttgcattggttaccatgcaaacaactcaacaaagcaggttgacacgataatggaaaaaaacgtcactgttacacatgcccaagacatactggaaaagacacacaacgggaagctctgcgatcttaatggagtgaagcccctgattctaaaggattgtagcgtagctgggtggctccttggaaatccaatgtgcgacgagttcatcagggtgccggaatggtcttacatcgtggagagggctaacccagccaacgacctctgttacccagggaccctcaatgactatgaggaactgaaacacctattgagcagaataaatcattttgagaaaactctgatcatccccaagagttcttggcccaatcatgaaacatcattaggggtgagcgcagcatgtccataccagggagcatcctcatttttcagaaatgtggtatggctcatcaaaaagaacgatgcatacccgacaataaagataagctacaataataccaatcgggaagatcttttgatactgtgggggattcatcattccaacaatgcagcagagcagacaaatctctataaaaacccagacacttatgtttccgttgggacatcaacattaaaccagagattggtgccaaaaatagctactagatcccaagtaaacgggcaaagtggaagaatggatttcttctggacaattttaaaaccgaatgatgcaatccactttgagagtaatggaaatttcattgctccagaatatgcatacaaaattgtcaagaaaggggactcaacaattatgaaaagtgaagtggagtatggccactgcaacaccaaatgtcaaactccaataggggcgataaactctagcatgccattccacaata-tacaccctctcaccatcggggaatgccccaaatacgtgaagtcaaacaaattagtccttgcgactgggctcagaaatagtcctctaagagaaag---aagaagaaa---aagaggactatttggagctatagcagggtttatagagggaggatggcagggaatggtagacggttggtatgggtaccaccatagcaatgagcaggggagtgggtacgctgcagacaaagaatccacccaaaaggcaatagatggagttaccaataaggtcaactcaatcattgacaaaatgaacactcaatttgaggccgttggaagggaatttaataacttagaaaggagaatagagaatttaaacaagaaaatggaagacggattcctagatgtctggacttataatgctgaacttttagttctcatggaaaatgagagaactctagatttccatgactcaaatgtcaagaacctttacgacaaagtccgactacagcttagggataatgcaaaggagctgggtaatggttgtttcgagttctatcacaaatgtgataacgaatgtatggaaagcgtaagaaatgggacgtatgactaccctaagtattcagaagaagcaagattaaaaagagaagaaataagcggagtgaaattagaatcaataggaacttaccaaatactgtcaatttattcaacagtggcgagttccctagcactggcaatcatagtggctggtctatctttatggatgtgctctaatgggtcgttacaatgcagaatttgcatctaa
>gi|594705377|gb|KJ509044.1|_Influenza_A_virus_(A/breeder_chicken/Korea/H122/2014(H5N8))_segment_4_hemagglutinin_(HA)_gene_complete_cds
atggagaaaatagtgcttcttcttgcagtggttagccttgttaaaagtgatcagatttgcattggttaccatgcaaacaactcaacaaagcaggttgacacgataatggaaaaaaacgtcactgttacacatgcccaagacatactggaaaagacacacaacgggaagctctgcgatcttaatggagtgaagcccctgattctaaaggattgtagcgtagctgggtggctccttggaaatccaatgtgcgacgagttcatcagggtgccggaatggtcttacatcgtggagagggctaacccagccaacgacctctgttacccagggaccctcaatgactatgaggaactgaaacacctattgagcagaataaatcattttgagaaaactctgatcatccccaagagttcttggcccaatcatgaaacatcattaggggtgagcgcagcatgtccataccagggagcatcctcatttttcagaaatgtggtatggctcatcaaaaagaacgatgcatacccgacaataaagataagctacaataataccaatcgggaagatcttttgatactgtgggggattcatcattccaacaatgcagcagagcagacaaatctctataaaaacccagacacttatgtttccgttgggacatcaacattaaaccagagattggtgccaaaaatagctactagatcccaagtaaacgggcaacgtggaagaatggatttcttctggacaattttaaaaccgaatgatgcaatccactttgagagtaatggaaatttcattgctccagaatatgcatacaaaattgtcaagaaaggggactcaacaattatgaaaagtgaagtggagtacggccactgcaacaccaaatgtcaaactccaataggggcgataaactctagcatgccattccacaata-tacaccctctcaccatcggggaatgccccaaatacgtgaagtcaaacaaattagtccttgcgactgggctcagaaatagtcctctaagagaaag---aagaagaaa---aagaggactatttggagctatagcagggtttatagagggaggatggcagggaatggtagacggttggtatgggtaccaccatagcaatgagcaggggagtgggtacgctgcagacaaagaatccacccaaaaggcaatagatggagttaccaataaggtcaactcaatcattgacaaaatgaacactcaatttgaggccgttggaagggaatttaataacttagaaaggagaatagagaatttaaacaagaaaatggaagacggattcctagatgtctggacttataatgctgaacttttagttctcatggaaaatgagagaactctagatttccatgactcaaatgtcaagaacctttacgacaaagtccgactacagcttagggataatgcaaaggagctgggtaatggttgtttcgagttctatcacaaatgtgataacgaatgtatggaaagcgtaagaaatgggacgtatgactaccctaagtattcagaagaagcaagattaaaaagagaagaaataagcggagtgaaattagaatcaataggaacttaccaaatactgtcaatttattcaacagtggcgagttccctagcactggcaatcatagtggctggtctatctttatggatgtgctctaatgggtcgttacaatgcagaatttgcatctaa
>gi|594705082|gb|KJ509140.1|_Influenza_A_virus_(A/bean_goose/Korea/H328/2014(H5N8))_segment_4_hemagglutinin_(HA)_gene_complete_cds
atggagaaaatagtgcttcttcttgcagtggttagccttgttaaaagtgatcagatttgcattggttaccatgcaaacaactcaacaaagcaggttgacacgataatggaaaaaaacgtcactgttacacatgcccaagacatactggaaaagacacacaacgggaagctctgcgatcttaatggagtgaagcccctgattctaaaggattgtagcgtagctgggtggctccttggaaatccaatgtgcgacgagttcatcagggtgccggaatggtcttacatcgtggagagggctaacccagccaacgacctctgttacccagggaccctcaatgactatgaggaactgaaacacctattgagcagaataaatcattttgagaaaactctgatcatccccaagagttcttggcccaatcatgaaacatcattaggggtgagcgcagcatgtccataccagggagcatcctcatttttcagaaatgtggtatggctcatcaaaaagaacgatgcatacccgacaataaagataagctacaataataccaatcgggaagatcttttgatactgtgggggattcatcattccaacaatgcagcagagcagacaaatctctataaaaacccagacacttatgtttccgttgggacatcaacattaaaccagagattggtgccaaaaatagctactagatcccaagtaaacgggcaacgtggaagaatggatttcttctggacaattttaaaaccgaatgatgcaatccactttgagagtaatggaaatttcattgctccagaatatgcatacaaaattgtcaagaaaggggactcaacaattatgaaaagtgaagtggagtatggccactgcaacaccaaatgtcaaactccaataggggcgataaactctagcatgccattccacaata-tacaccctctcaccatcggggaatgccccaaatacgtgaagtcaaacaaattagtccttgcgactgggctcagaaatagtcctctaagagaaag---aagaagaaa---aagaggactatttggagctatagcagggtttatagagggaggatggcagggaatggtagacggttggtatgggtaccaccatagcaatgagcaggggagtgggtacgctgcagacaaagaatccacccaaaaggcaatagatggagttaccaataaggtcaactcaatcattgacaaaatgaacactcaatttgaggccgttggaagggaatttaataacttagaaaggagaatagagaatttaaacaagaaaatggaagacggattcctagatgtctggacttataatgctgaacttttagttctcatggaaaatgagagaactctagatttccatgactcaaatgtcaagaacctttacgacaaagtccgactacagcttagggataatgcaaaggagctgggtaatggttgtttcgagttctatcacaaatgtgataacgaatgtatggaaagcgtaagaaatgggacgtatgactaccctaagtattcagaagaagcaagattaaaaatagaagaaataagcggagtgaaattagaatcaataggaacttaccaaatactgtcaatttattcaacagtggcgagttccctagcactggcaatcatagtggctggtctatctttatggatgtgctctaatgggtcgttacaatgcagaatttgcatctaa
>gi|673536392|dbj|AB979503.1|_Influenza_A_virus_(A/duck/Vietnam/LBM638/2014(H5N1))_HA_gene_for_haemagglutinin_complete_cds_segment_4
atggagaaaatagtgcttcttcttgcagtggttagccttgttaaaagtgatcagatttgcattggttaccatgcaaataactcgacagagcaggttgacacgataatggaaaaaaacgtcactgttacacatgcccaagacatactggaaaagacacacaacgggaggctctgcgatctgaatggagtgaaacctctgattttaagggattgtagtgtagctggatggctccttggaaacccaatgtgcgacgagttcatcagagtgccggaatggtcttacatagtggagagggctaacccatccaatgacctctgttacccggggaacctcaatgactatgaagaactgaaacacctattaagcagaataaatcattttgagaagactctgatcatccccaagagttcttggcccgatcatgaaacatcattaggggtgagcgcagcatgtccataccagggaatgccctcctttttcagaaatgtggtatggcttatcaagaagaacgatacatacccaacaataaagataagctacaataataccaatagggaagatcttttgatactgtgggggattcatcattccaacaacgcagcagagcagacagagctctataaaaacccaaacacctatgtttccgttgggacatcaacattaaaccagagattggtgcccaaaatagctactagatcccaagtaaacgggcaacgtggaagaatggatttcttctggacaattttaaaaccgaatgatgcaatccacttcgagagtaatggaaattttattgctccagagtatgcatacaaaattgtcaagaaaggggactcaacaatcatgaaaagtgaaatggaatatggccactgcaacaccaaatgtcaaactccaataggggcgataaactctagtatgccattccacaata-tacaccctctcactatcggggaatgccccaaatacgtgaaatcaaacaaattagtccttgcgactgggctcagaaataatcctctaagagagag---gagaagaaa---aagaggactatttggagctatagcagggtttatagagggaggatggcaagggatggtagatggttggtatgggtaccaccatagcaatgaacaggggagtgggtacgctgcagacaaagaatccacccaaaaggcaatagatggagttaccaataaggtcaactcgatcattgacaagatgaacactcaatttgaggccgttggaagggaatttaataacttggaacggagaatagagaatttaaataagaaaatggaagacggattcctagatgtctggacttataatgctgaacttctagttctcatggaaaatgagagaactctagatttccatgactcaaatgtcaagaacctttacgacaaagtccgactacagcttagggataatgcaaaggagctgggtaatggttgtttcgagttctatcacaaatgtgataatgaatgtatggaaagtgtaagaaatggtacgtatgactaccctcagtattcagaagaagcaagattaaaaagagaagaaataagcggagtgaaattggaatcaataggaacttaccaaatactgtcaatttattcaacagtggcgagttccctagcactggcaatcattgtggctggtctatctttatggatgtgctccaatgggtcgttacaatgcagaatttgcatttaa
>gi|673536373|dbj|AB979495.1|_Influenza_A_virus_(A/muscovy_duck/Vietnam/LBM636/2014(H5N1))_HA_gene_for_haemagglutinin_complete_cds_segment_4
atggagaaaatagtgcttcttcttgcagtggttagccttgttaaaagtgatcagatttgcattggttaccatgcaaataactcgacagagcaggttgacacgataatggaaaaaaacgtcactgttacacatgcccaagacatactggaaaagacacacaacgggaggctctgcgatctgaatggagtgaaacctctgattttaagggattgtagtgtagctggatggctccttggaaacccaatgtgcgacgagttcatcagagtgccggaatggtcttacatagtggagagggctaacccatccaatgacctctgttacccggggaacctcaatgactatgaagaactgaaacacctattaagcagaataaatcattttgagaagactctgatcatccccaagagttcttggcccgatcatgaaacatcattaggggtgagcgcagcatgtccataccagggaatgccctcctttttcagaaatgtggtatggcttatcaagaagaacgatacatacccaacaataaagataagctacaataataccaatagggaagatcttttgatactgtgggggattcatcattccaacaacgcagcagagcagacagagctctataaaaacccaaacacctatgtttccgttgggacatcaacattaaaccagagattggtgcccaaaatagctactagatcccaagtaaacgggcaacgtggaagaatggatttcttctggacaattttaaaaccgaatgatgcaatccacttcgagagtaatggaaattttattgctccagagtatgcatacaaaattgtcaagaaaggggactcaacaatcatgaaaagtgaaatggaatatggccactgcaacaccaaatgtcaaactccaataggggcgataaactctagtatgccattccacaata-tacaccctctcactatcggggaatgccccaaatacgtgaaatcaaacaaattagtccttgcgactgggctcagaaataatcctctaagagagag---gagaagaaa---aagaggactatttggagctatagcagggtttatagagggaggatggcaagggatggtagatggttggtatgggtaccaccatagcaatgaacaggggagtgggtacgctgcagacaaagaatccacccaaaaggcaatagatggagttaccaataaggtcaactcgatcattgacaagatgaacactcaatttgaggccgttggaagggaatttaataacttggaacggagaatagagaatttaaataagaaaatggaagacggattcctagatgtctggacttataatgctgaacttctagttctcatggaaaatgagagaactctagatttccatgactcaaatgtcaagaacctttacgacaaagtccgactacagcttagggataatgcaaaggagctgggtaatggttgtttcgagttctatcacaaatgtgataatgaatgtatggaaagtgtaagaaatggtacgtatgactaccctcagtattcagaagaagcaagattaaaaagagaagaaataagcggagtgaaattggaatcaataggaacttaccaaatactgtcaatttattcaacagtggcgagttccctagcactggcaatcattgtggctggtctatctttatggatgtgctccaatgggtcgttacaatgcagaatttgcatttaa
>gi|673536354|dbj|AB979487.1|_Influenza_A_virus_(A/muscovy_duck/Vietnam/LBM635/2014(H5N1))_HA_gene_for_haemagglutinin_complete_cds_segment_4
atggagaaaatagtgcttcttcttgcagtggttagccttgttaaaagtgatcagatttgcattggttaccatgcaaataactcgacagagcaggttgacacgataatggaaaaaaacgtcactgttacacatgcccaagacatactggaaaagacacacaacgggaggctctgcgatctgaatggagtgaaacctctgattttaagggattgtagtgtagctggatggctccttggaaacccaatgtgcgacgagttcatcagagtgccggaatggtcttacatagtggagagggctaacccatccaatgacctctgttacccggggaacctcaatgactatgaagaactgaaacacctattaagcagaataaatcattttgagaagactctgatcatccccaagagttcttggcccgatcatgaaacatcattaggggtgagcgcagcatgtccataccagggaatgccctcctttttcagaaatgtggtatggcttatcaagaagaacgatacatacccaacaataaagataagctacaataataccaatagggaagatcttttgatactgtgggggattcatcattccaacaacgcagcagagcagacagagctctataaaaacccaaacacctatgtttccgttgggacatcaacattaaaccagagattggtgcccaaaatagctactagatcccaagtaaacgggcaacgtggaagaatggatttcttctggacaattttaaaaccgaatgatgcaatccacttcgagagtaatggaaattttattgctccagagtatgcatacaaaattgtcaagaaaggggactcaacaatcatgaaaagtgaaatggaatatggccactgcaacaccaaatgtcaaactccaataggggcgataaactctagtatgccattccacaata-tacaccctctcactatcggggaatgccccaaatacgtgaaatcaaacaaattagtccttgcgactgggctcagaaataatcctctaagagagag---gagaagaaa---aagaggactatttggagctatagcagggtttatagagggaggatggcaagggatggtagatggttggtatgggtaccaccatagcaatgaacaggggagtgggtacgctgcagacaaagaatccacccaaaaggcaatagatggagttaccaataaggtcaactcgatcattgacaagatgaacactcaatttgaggccgttggaagggaatttaataacttggaacggagaatagagaatttaaataagaaaatggaagacggattcctagatgtctggacttataatgctgaacttctagttctcatggaaaatgagagaactctagatttccatgactcaaatgtcaagaacctttacgacaaagtccgactacagcttagggataatgcaaaggagctgggtaatggttgtttcgagttctatcacaaatgtgataatgaatgtatggaaagtgtaagaaatggtacgtatgactaccctcagtattcagaagaagcaagattaaaaagagaagaaataagcggagtgaaattggaatcaataggaacttaccaaatactgtcaatttattcaacagtggcgagttccctagcactggcaatcattgtggctggtctatctttatggatgtgctccaatgggtcgttacaatgcagaatttgcatttaa
>gi|673536278|dbj|AB979455.1|_Influenza_A_virus_(A/muscovy_duck/Vietnam/LBM631/2014(H5N1))_HA_gene_for_haemagglutinin_complete_cds_segment_4_gi|673536297|dbj|AB979463.1|_Influenza_A_virus_(A/duck/Viet4
atggagaaaatagtgcttcttcttgcagtggttagccttgttaaaagtgatcagatttgcattggttaccatgcaaataactcgacagagcaggttgacacgataatggaaaaaaacgtcactgttacacatgcccaagacatactggaaaagacacacaacgggaggctctgcgatctgaatggagtgaaacctctgattttaagggattgtagtgtagctggatggctccttggaaacccaatgtgcgacgagttcatcagagtgccggaatggtcttacatagtggagagggctaacccatccaatgacctctgttacccggggaacctcaatgactatgaagaactgaaacacctattaagcagaataaatcattttgagaagactctgatcatccccaagagttcttggcccgatcatgaaacatcattaggggtgagcgcagcatgtccataccagggaatgccctcctttttcagaaatgtggtatggcttatcaagaagaacgatacatacccaacaataaagataagctacaataataccaatagggaagatcttttgatactgtgggggattcatcattccaacaacgcagcagagcagacagagctctataaaaacccaaacacctatgtttccgttgggacatcaacattaaaccagagattggtgcccaaaatagctactagatcccaagtaaacgggcaacgtggaagaatggatttcttctggacaattttaaaaccgaatgatgcaatccacttcgagagtaatggaaattttattgctccagagtatgcatacaaaattgtcaagaaaggggactcaacaatcatgaaaagtgaaatggaatatggccactgcaacaccaaatgtcaaactccaataggggcgataaactctagtatgccattccacaata-tacaccctctcactatcggggaatgccccaaatacgtgaaatcaaacaaattagtccttgcgactgggctcagaaataatcctctaagagagag---gagaagaaa---aagaggactatttggagctatagcagggtttatagagggaggatggcaagggatggtagatggttggtatgggtaccaccatagcaatgaacaggggagtgggtacgctgcagacaaagaatccacccaaaaggcaatagatggagttaccaataaggtcaactcgatcattgacaagatgaacactcaatttgaggccgttggaagggaatttaataacttggaacggagaatagagaatttaaataagaaaatggaagacggattcctagatgtctggacttataatgctgaacttctagttctcatggaaaatgagagaactctagatttccatgactcaaatgtcaagaacctttacgacaaagtccgactacagcttagggataatgcaaaggagctgggtaatggttgtttcgagttctatcacaaatgtgataatgaatgtatggaaagtgtaagaaatggtacgtatgactaccctcagtattcagaagaagcaagattaaaaagagaagaaataagcggagtgaaattggaatcaataggaacttaccaaatactgtcaatttattcaacagtggcgagttccctagcactggcaatcattgtggctggtctatctttatggatgtgctccaatgggtcgttacaatgcagaatttgcatttaa
>gi|685509462|gb|KM392377.1|_Influenza_A_virus_(A/chicken/AnNing/4/2014(H5N1))_segment_4_hemagglutinin_(HA)_gene_complete_cds
atggagaaaatagtgcttcttcttgcagtggttagccttgttaaaagtgatcagatttgcattggttaccatgcaaataactcgacagagcaggttgacacgataatggaaaaaaacgtcactgttacacatgcccaagacatactggaaaagacacacaacgggaggctctgcgatctgaatggagtgaaacctctgattttaaaggattgtagtgtagctggatggctccttggaaacccaatgtgcgacgagttcatcagagtgccggaatggtcttacatagtggagagggctaacccatccaatgacctctgttacccagggaacctcaatgactatgaagaactgaaacacctattgagcagaataaatcattttgagaagactctgatcatccccaagagttcttggcccgatcatgaaacatcattaggggtgagcgcagcatgtccataccagggaatgccctcctttttcagaaatgtggtatggcttatcaagaagaacgatacatacccaacaataaagatgagctacaataataccaatagggaagatcttttgatactgtgggggattcatcattccaacaacgcagcagagcagacaaatctctataaaaacccaaccacctatgtttccgttgggacatcaacattaaaccagagattggtgcccaaaataactaatagatcccaagtaaacgggcaacgtggaagaatggatttcttctggacaattttaaaaccgaatgatgcaatccacttcgagagtaatgggaattttattgctccagagtatgcatacaaaattgtcaagaaaggggactcaacaatcatgaaaagtgaaatggaatatggccactgcaacaccaaatgtcaaactccaataggggctataaactctagtatgccattccacaata-tacaccctctcaccatcggggaatgccccaaatacgtgaaatcaaacaaattagtccttgcgactgggctcagaaatagtcctctaagagagag---gagaagaaa---aagagggctatttggagctatagcagggtttgtagagggaggatggcaaggaatggtagatggttggtatgggtaccaccatagcaatgaacaggggagtgggtacgctgctgacaaagaatccacccaaaaggcaatagatggagttaccactaaggtcaactcgatcattgacaagatgaacactcaatttgaggccgttggaagggaatttaataacttagaacggagaatagagaatttaaataagaaaatggaagacggattcctagatgtctggacttataatgctgaacttctagttctcatggaaaatgagagaactctagatttccatgactcaaatgtcaagaacctttacgacaaagtccgactacagcttagggataatgcaaaggagctgggtaatggttgtttcgagttctatcataaatgtgataatgaatgtatggaaagtgtcagaaatgggacgtatgactaccctcagtattcagaagaagcaagattaaaaagagaagaaataagcggagtgaaattggaatcaataggaacttaccaaatactgtcaatttattcaacagtggcgagttccctagcactggcaatcattgtggctggtctatctttatggatgtgctccaatgggtcgttacaatgcagaatttgcatttaa
>gi|641454442|gb|KJ756629.1|_Influenza_A_virus_(A/baikal_teal/Korea/1457/2014(H5N8))_segment_4_hemagglutinin_(HA)_gene_complete_cds_gi|641454454|gb|KJ756635.1|_Influenza_A_virus_(A/baikal_teal/Korea/2s
atggagaaaatagtgcttcttcttgcagtggttagccttgttaaaagtgatcagatttgcattggttaccatgcaaacaactcaacaaagcaggttgacacgataatggaaaaaaacgtcactgttacacatgcccaagacatactggaaaagacacacaacgggaagctctgcgatcttaatggagtgaagcccctgattctaaaggattgtagcgtagctgggtggctccttggaaatccaatgtgcgacgagttcatcagggtgccggaatggtcttacatcgtggagagggctaacccagccaacgacctctgttacccagggaccctcaatgactatgaggaactgaaacacctattgagcagaataaatcattttgagaaaactctgatcatccccaagagttcttggcccaatcatgaaacatcattaggggtgagcgcagcatgtccataccagggagcatcctcatttttcagaaatgtggtatggctcatcaaaaagaacgatgcatacccgacaataaagataaactacaataataccaatcgggaagatcttttgatactgtgggggattcatcactccaacaatgcagcagagcagacaaatctctataaaaacccagacacttatgtttccgttgggacatcaacattaaaccagagattggtgccaaaaatagctactagatcccaagtaaacgggcaacgtggaagaatggatttcttctggacaattttaaaaccgaatgatgcaatccactttgagagtaatggaaatttcattgctccagaatatgcatacaaaattgtcaagaaaggggactcaacaattatgaaaagtgaagtggagtatggccactgcaacaccaaatgtcaaactccaataggggcgataaactctagcatgccattccacaata-tacaccctctcaccatcggggaatgccccaaatacgtgaagtcaaacaaattagtccttgcgactgggctcagaaatagtcctctaagagaaag---aagaagaaa---aagaggactatttggagctatagcagggtttatagagggaggatggcagggaatggtagacggttggtatgggtaccaccatagcaatgagcaggggagtgggtacgctgcagacaaagaatccacccaaaaggcaatagatggagttaccaataaggtcaactcaatcattgacaaaatgaacactcaatttgaggccgttggaagggaatttaataacttagaaaggagaatagagaatttaaacaagaaaatggaagacggattcctagatgtctggacttataatgctgaacttttagttctcatggaaaatgagagaactctagatttccatgactcaaatgtcaagaacctttacgacaaagtccgactacagcttagggataatgcaaaggagctgggtaatggttgtttcgagttctatcacaaatgtgataacgaatgtatggaaagcgtaagaaatgggacgtatgactaccctaagtattcagaagaagcaagattaaaaagagaagaaataagcggagtgaaattagaatcaataggaacttaccaaatactgtcaatttattcaacagtggcgagttccctagcactggcaatcatagtggctggtctatctttatggatgtgctctaatgggtcgttacaatgcagaatttgcatctaa
>gi|641454434|gb|KJ756625.1|_Influenza_A_virus_(A/baikal_teal/Korea/1449/2014(H5N8))_segment_4_hemagglutinin_(HA)_gene_complete_cds_gi|641454436|gb|KJ756626.1|_Influenza_A_virus_(A/baikal_teal/Korea/1s
atggagaaaatagtgcttcttcttgcagtggttagccttgttaaaagtgatcagatttgcattggttaccatgcaaacaactcaacaaagcaggttgacacgataatggaaaaaaacgtcactgttacacatgcccaagacatactggaaaagacacacaacgggaagctctgcgatcttaatggagtgaagcccctgattctaaaggattgtagcgtagctgggtggctccttggaaatccaatgtgcgacgagttcatcagggtgccggaatggtcttacatcgtggagagggctaacccagccaacgacctctgttacccagggaccctcaatgactatgaggaactgaaacacctattgagcagaataaatcattttgagaaaactctgatcatccccaagagttcttggcccaatcatgaaacatcattaggggtgagcgcagcatgtccataccagggagcatcctcatttttcagaaatgtggtatggctcatcaaaaagaacgatgcatacccgacaataaagataagctacaataataccaatcgggaagatcttttgatactgtgggggattcatcattccaacaatgcagcagagcagacaaatctctataaaaacccagacacttatgtttccgttgggacatcaacattaaaccagagattggtgccaaaaatagctactagatcccaagtaaacgggcaacgtggaagaatggatttcttctggacaattttaaaaccgaatgatgcaatccactttgagagtaatggaaatttcattgctccagaatatgcctacaaaattgtcaagaaaggggactcaacaattatgaaaagtgaagtggagtatggccactgcaacaccaaatgtcaaactccaataggggcgataaactctagcatgccattccacaata-tacaccctctcaccatcggggaatgccccaaatacgtgaagtcaaacaaattagtccttgcgactgggctcagaaatagtcctctaagagaaag---aagaagaaa---aagaggactatttggagctatagcagggtttatagagggaggatggcagggaatggtagacggttggtatgggtaccaccatagcaatgagcaggggagtgggtacgctgcagacaaagaatccacccaaaaggcaatagatggagttaccaataaggtcaactcaatcattgacaaaatgaacactcaatttgaggccgttggaagggaatttaataacttagaaaggagaatagagaatttaaacaagaaaatggaagacggattcctagatgtctggacttataatgctgaacttttagttctcatggaaaatgagagaactctagatttccatgactcaaatgtcaagaacctttacgacaaagtccgactacagcttagggataatgcaaaggagctgggtaatggttgtttcgagttctatcacaaatgtgataacgaatgtatggaaagcgtaagaaatgggacgtatgactaccctaagtattcagaagaagcaagattaaaaagagaagaaataagcggagtgaaattagaatcaataggaacttaccaaatactgtcaatttattcaacagtggcgagttccctagcactggcaatcatagtggctggtctatctttatggatgtgctctaatgggtcgctacaatgcagaatttgcatctaa
>gi|673249441|gb|KM251469.1|_Influenza_A_virus_(A/duck/Sichuan/NCXN10/2014(H5N1))_segment_4_hemagglutinin_(HA)_gene_complete_cds
atggagaaaatagtgcttcttcttgcaataattagccttactaaaagtgatcagatttgcattggttaccatgcaaataactcgacagagcaggttgacacgataatggaaaaaaacgtcactgttacacatgcccaagacatactggaaaagacacacaacgggaggctctgcgatctgaatggagtgaaacctctgattttaaaggattgtagtgtagctggatggctccttggaaacccaatgtgcgacgagttcatcagagtgccggaatggtcttacatagtggagagggctaatccatccaatgacctctgttacccagggaacctcaatgactatgaagaactgaaacacctattaagcagaataaatcattttgagaagactctgatcatccccaagagttcttggcccgatcatgaaacatcattaggggtgagcgcagcatgtccataccagggaatgccctcctttttcagaaatgtggtatggcttatcaagaagaacgatacatacccaacaataaagatgagctacaataataccaatagggaagatcttttgatactgtgggggattcatcattccaacaacgcagcagagcagacaaatctctataaaaacccaaccacctatgtttccgttgggacatcaacattaaaccagagattggtgcccaaaatagctactagatcccaagtaaacgggcaacgtggaagaatggatttcttctggacaattttaaaaccgaatgatgcaatccacttcgagagtaatggaaattttattgctccagagtatgcatacaaaattgtcaagaaaggggactcaacaatcatgaaaagtgaaatggaatatgggcactgcaacaccaaatgtcaaactccaataggggcgataaactctagtatgccattccacaata-tacaccctctcactatcggggaatgccccaaatacgtgaaatcaaacaaattagtccttgcgactgggctcagaaataatcctctaagagagag---gagaagaaa---aagaggactatttggagctatagcagggtttatagagggaggatggcaagggatggtagatggttggtatgggtaccaccatagcaatgaacaggggagtgggtacgctgcagacaaagaatccacccaaaaggcaatagatggagttaccaataaggtcaactcgatcattgacaagatgaacactcaatttgaggccgttggaagggaatttaataacttagaacggagaatagagaatttaaataagaaaatggaagacggattcctagatgtctggacttataatgctgaacttctagttctcatggaaaatgagagaactctagatttccatgactcaaatgtcaagaacctttacgacaaagtccgactacagcttagggataatgcaaaggagctgggtaatggttgtttcgagttctatcacaaatgtgataatgaatgtatggaaagtgtaagaaatgggacgtataactaccctcagtattcagaagaagcaagattaaaaagagaagaaataagcggagtgaaattggaatcaataggaacttaccaaatactgtcaatttattcaacagtggcgagttccctagcactggcaatcattgtggctggtcattctttatggatgtgctccaatgggtcgttacaatgcagaatttgcatttaa
>gi|594705743|gb|KJ508924.1|_Influenza_A_virus_(A/bean_goose/Korea/H40/2014(H5N8))_segment_4_hemagglutinin_(HA)_gene_complete_cds
atggagaaaatagtgcttcttcttgcagtggttagccttgttaaaagtgatcagatttgcattggttaccatgcaaacaactcaacaaagcaggttgacacgataatggaaaaaaacgtcactgttacacatgcccaagacatactggaaaagacacacaacgggaagctctgcgatcttaatggagtgaagcccctgattctaaaggattgtagcgtagctgggtggctccttggaaatccaatgtgcgacgagttcatcagggtgccggaatggtcttacatcgtggagagggctaacccagccaacgacctctgttacccagggaccctcaatgactatgaggaactgaaacacctattgagcagaataaatcattttgagaaaactctgatcatccccaagagttcttggcccaatcatgaaacatcattaggggtgagcgcagcatgtccataccagggagcatcctcatttttcagaaatgtggtatggctcatcaaaaagaacgatgcatacccgacaataaagataaactacaataataccaatcgggaagatcttttgatactgtgggggattcatcattccaacaatgcagcagagcagacaaatctctataaaaacccagacacttatgtttccgttgggacatcaacattaaaccagagattggtgccaaaaatagctaccagatcccaagtaaacgggcaacgtggaagaatggatttcttctggacaattttaaaaccgaatgatgcaatccactttgagagtaatggaaatttcattgctccagaatatgcatacaaaattgtcaagaaaggggactcaacaattatgaaaagtgaagtggagtatggccactgcaacaccaaatgtcaaactccaataggggcgataaactctagcatgccattccacaata-tacaccctctcaccatcggggaatgccccaaatacgtgaagtcaaacaaattagtccttgcgactgggctcagaaatagtcctctaagagaaag---aagaagaaa---aagaggactatttggagctatagcagggtttatagagggaggatggcagggaatggtagacggttggtatgggtaccaccatagcaatgagcaggggagtgggtacgctgcagacaaagaatccacccaaaaggcaatagatggagttaccaataaggtcaactcaatcattgacaaaatgaacactcaatttgaggccgttggaagggaatttaataacttagaaaggagaatagagaatttaaacaagaaaatggaagacggattcctagatgtctggacttataatgctgaacttttagttctcatggaaaatgagagaactctagatttccatgactcaaatgtcaagaacctttacgacaaagtccgactacagcttagggataatgcaaaggagctgggtaatggttgtttcgagttctatcacaaatgtgataacgaatgtatggaaagcgtaagaaatgggacgtatgactaccctaagtattcagaagaagcaagattaaaaagagaagaaataagcggagtgaaattagaatcaataggaacttaccaaatactgtcaatttattcaacagtggcgagttccctagcactggcaatcatagtggctggtctatctttatggatgtgctctaatgggtcgttacaatgcagaatttgcatctaa
>gi|594705205|gb|KJ509100.1|_Influenza_A_virus_(A/white-fronted_goose/Korea/H231/2014(H5N8))_segment_4_hemagglutinin_(HA)_gene_complete_cds
atggagaaaatagtgcttcttcttgcagtggttagccttgttaaaagtgatcagatttgcattggttaccatgcaaacaactcaacaaagcaggttgacacgataatggaaaaaaacgtcactgttacacatgcccaagacatactggaaaagacacacaacgggaagctctgcgatcttaatggagtgaagcccctgattctaaaggattgtagcgtagctgggtggctccttggaaatccaatgtgcgacgagttcatcagggtgccggaatggtcttacatcgtggagagggctaacccaaccaacgacctctgttacccagggaccctcaatgactatgaggaactgaaacacctattgagcagaataaatcattttgagaaaactctgatcatccccaagagttcttggcccaatcatgaaacatcattaggggtgagcgcagcatgtccataccagggagcatcctcatttttcagaaatgtggtatggctcatcaaaaagaacgatgcatacccgacaataaagataagctacaataataccaatcgggaagatcttttgatactgtgggggattcatcattccaacaatgcagcagagcagacaaatctctataaaaacccagacacttatgtttccgttgggacatcaacattaaaccagagattggtgccaaaaatagctactagatcccaagtaaacgggcaacgtggaagaatggatttcttctggacaattttaaaaccgaatgatgcaatccactttgagagtaatggaaatttcattgctccagaatatgcatacaaaattgtcaagaaaggggactcaacaattatgaaaagtgaagtggagtatggccactgcaacaccaaatgtcaaactccaataggggcgataaactctagcatgccattccacaata-tacaccctctcaccatcggggaatgccccaaatacgtgaagtcaaacaaattagtccttgcgactgggctcagaaatagtcctctaagagaaag---aagaagaaa---aagaggactatttggagctatagcagggtttatagagggaggatggcagggaatggtagacggttggtatgggtaccaccatagcaatgagcaggggagtgggtacgctgcagacaaagaatccacccaaaaggcaatagatggagttaccaataaggtcaactcaatcattgacaaaatgaacactcaatttgaggccgttggaagggaatttaataacttagaaaggagaatagagaatttaaacaagaaaatggaagacggattcctagatgtctggacttataatgctgaacttttagttctcatggaaaatgagagaactctagatttccatgactcaaatgtcaagaacctttacgacaaagtccgactacagcttagggataatgcaaaggagctgggtaatggttgtttcgagttctatcacaaatgtgataacgaatgtatggaaagcgtaagaaatgggacgtatgactaccctaagtattcagaagaaacaagattaaaaagagaagaaataagcggagtgaaattagaatcaataggaacttaccaaatactgtcaatttattcaacagtggcgagttccctagcactggcaatcatagtggctggtctatctttatggatgtgctctaatgggtcgttacaatgcagaatttgcatctaa
>gi|594705160|gb|KJ509116.1|_Influenza_A_virus_(A/breeder_chicken/Korea/H250/2014(H5N8))_segment_4_hemagglutinin_(HA)_gene_complete_cds
atggagaaaatagtgcttcttcttgcagtggttagccttgttaaaagtgatcagatttgcattggttaccatgcaaacaactcaacaaagcaggttgacacgataatggaaaaaaacgtcactgttacacatgcccaagacatactggaaaagacacacaacgggaagctctgcgatcttaatggagtgaagcccctgattctaaaggattgtagcgtagctgggtggctccttggaaatccaatgtgcgacgagttcatcagggtgccagaatggtcttacatcgtggagagggctaacccagccaacgacctctgttacccagggaccctcaatgactatgaggaactgaaacacctattgagcagaataaatcattttgagaaaactctgatcatccccaagagttcttggcccaatcatgaaacatcattaggggtgagcgcagcatgtccataccagggagcatcctcatttttcagaaatgtggtatggctcatcaaaaagaacgatgcatacccgacaataaagataagctacaataataccaatcgggaagatcttttgatactgtgggggattcatcattccaacaatgcagcagagcagacaaatctctataaaaacccagacacttatgtttccgttgggacatcaacattaaaccagagattggtgccaaaaatagctactagatcccaagtaaacgggcaacgtggaagaatggatttcttctggacaattttaaaaccgaatgatgcaatccactttgagagtaatggaaatttcattgctccagaatatgcatacaaaattgtcaagaaaggggactcaacaattatgaaaagtgaagtggagtatggccactgcaacaccaaatgtcaaactccaataggggcgataaactctagcatgccattccacaata-tacaccctctcaccatcggggaatgccccaaatacgtgaagtcaaacaaattagtccttgcgactgggctcagaaatagtcctctaagagaaag---aaggagaaa---aagaggactatttggagctatagcagggtttatagagggaggatggcagggaatggtagacggttggtatgggtaccaccatagcaatgagcaggggagtgggtacgctgcagacaaagaatccacccaaaaggcaatagatggagttaccaataaggtcaactcaatcattgacaaaatgaacactcaatttgaggccgttggaagggaatttaataacttagaaaggagaatagagaatttaaacaagaaaatggaagacggattcctagatgtctggacttataatgctgaacttttagttctcatggaaaatgagagaactctagatttccatgactcaaatgtcaagaacctttacgacaaagtccgactacagcttagggataatgcaaaggagctgggtaatggttgtttcgagttctatcacaaatgtgataacgaatgtatggaaagcgtaagaaatgggacgtatgactaccctaagtattcagaagaagcaagattaaaaagagaagaaataagcggagtgaaattagaatcaataggaacttaccaaatactgtcaatttattcaacagtggcgagttccctagcactggcaatcatagtggctggtctatctttatggatgtgctctaatgggtcgttacaatgcagaatttgcatctaa
>gi|594705109|gb|KJ509132.1|_Influenza_A_virus_(A/mallard/Korea/H297/2014(H5N8))_segment_4_hemagglutinin_(HA)_gene_complete_cds
atggagaaaatagtgcttcttcttgcagtggttagccttgttaaaagtgatcagatttgcattggttaccatgcaaacaactcaacaaagcaggttgacacgataatggaaaaaaacgtcactgttacacatgcccaagacatactggaaaagacacacaacgggaagctctgcgatcttaatggagtgaagcccctgattctaaaggattgtagcgtagctgggtggctccttggaaatccaatgtgcgacgagttcatcagggtgccggaatggtcttacatcgtggagagggctaacccagccaacgacctctgttacccagggaccctcaatgactatgaggaactgaaacacctattgagcagaataaatcattttgagaaaactctgatcatccccaagagttcttggcccaatcatgaaacatcattaggggtgagcgcagcatgtccataccagggagcatcctcatttttcagaaatgtggtatggctcatcaaaaagaacgatgcatacccgacaataaagataagctacaataataccaatcgggaagatcttttgatactgtgggggattcatcattccaacaatgcagcagagcagacaaatctctataaaaacccagacacttatgtttccgttgggacatcaacattaaaccagagattggtgccaaaaatagctactagatcccaagtaaacgggcaacgtggaagaatggatttcttctggacaattttaaaaccgaatgatgcaatccactttgagagtaatggaaatttcattgctccagaatatgcatacaaaattgtcaagaaaggggactcaacaattatgaaaagtgaagtggagtatggccactgcaacaccaaatgtcaaactccaataggggcggtaaactctagcatgccattccacaata-tacaccctctcaccatcggggaatgccccaaatacgtgaagtcaaacaaattagtccttgcgactgggctcagaaatagtcctctaagagaaag---aagaagaaa---aagaggactatttggagctatagcagggtttatagagggaggatggcagggaatggtagacggttggtatgggttccaccatagcaatgagcaggggagtgggtacgctgcagacaaagaatccacccaaaaggcaatagatggagttaccaataaggtcaactcaatcattgacaaaatgaacactcaatttgaggccgttggaagggaatttaataacttagaaaggagaatagagaatttaaacaagaaaatggaagacggattcctagatgtctggacttataatgctgaacttttagttctcatggaaaatgagagaactctagatttccatgactcaaatgtcaagaacctttacgacaaagtccgactacagcttagggataatgcaaaggagctgggtaatggttgtttcgagttctatcacaaatgtgataacgaatgtatggaaagcgtaagaaatgggacgtatgactaccctaagtattcagaagaagcaagattaaaaagagaagaaataagcggagtgaaattagaatcaataggaacttaccaaatactgtcaatttattcaacagtggcgagttccctagcactggcaatcatagtggctggtctatctttatggatgtgctctaatgggtcgttacaatgcagaatttgcatctaa
>gi|589826084|gb|KJ413842.1|_Influenza_A_virus_(A/broiler_duck/Korea/Buan2/2014(H5N8))_segment_4_hemagglutinin_(HA)_gene_complete_cds
atggagaaaatagtgcttcttcttgcagtggttagccttgttaaaagtgatcagatttgcattggttaccatgcaaacaactcaacaaagcaggttgacacgataatggaaaaaaacgtcactgttacacatgcccaagacatactggaaaagacacacaacgggaagctctgcgatcttaatggagtgaagcccctgattctaaaggattgtagcgtagctgggtggctccttggaaatccaatgtgcgacgagttcatcagggtgccggaatggtcttacatcgtggagagggctaacccagccaacgacctctgttacccagggaccctcaatgactatgaggaactgaaacacctattgagcagaataaatcattttgagaaaactctgatcatccccaagagttcttggcccaatcatgaaacatcattaggggtgagcgcagcatgtccataccagggagcatcctcatttttcagaaatgtggtatggctcatcaaaaagaacgatgcatacccgacaataaagataagctacaataataccaatcgggaagatcttttgatactgtgggggattcatcattccaacaatgcagcagagcagacaaatctctataaaaacccagacacttatgtttccgttgggacatcaacattaaaccagagattggtgccaaaaatagctactagatcccaagtaaacgggcaacgtggaagaatggatttcttctggacaattttaaaaccgaatgatgcaatccactttgagagtaatggaaatttcattgctccagaatatgcctacaaaattgtcaagaaaggggactcaacaattatgaaaagtgaagtggagtatggccactgcaacaccaaatgtcaaactccaataggggcgataaactctagcatgccattccacaata-tacaccctctcaccatcggggaatgccccaaatacgtgaagtcaaacaaattagtccttgcgactgggctcagaaatagtcctctaagagaaag---aagaagaaa---aagaggactatttggagctatagcagggtttatagagggaggatggcagggaatggtagacggttggtatgggtaccaccatagcaatgagcaggggagtgggtacgctgcagacaaagaatccacccaaaaggcaatagatggagttaccaataaggtcaactcaatcattgacaaaatgaacactcaatttgaggccgttggaagggaatttaataacttagaaaggagaatagagaatttaaacaagaaaatggaagacggattcctagatgtctggacttataatgctgaacttttagttctcatggaaaatgagagaactctagatttccatgactcaaatgtcaagaacctttacgacaaagtccgactacagcttagggataatgcaaaggagctgggtaatggttgtttcgagttctatcacaaatgtgataacgaatgtatggaaagcgtaagaaatgggacgtatgactaccctaagtattcagaagaagcaagattaaaaagagaagaaataagcggagtgaaattagaatcaataggaacttaccaaatactgtcaatttattcaacagtggcgagttccctagcactggcaatcatagtggctggtctatctttatggatgtgctctaatgggtcgctacaatgcagaatttgcatctaa
>gi|589826064|gb|KJ413850.1|_Influenza_A_virus_(A/baikal_teal/Korea/Donglim3/2014(H5N8))_segment_4_hemagglutinin_(HA)_gene_complete_cds
atggagaaaatagtgcttcttcttgcagtggttagccttgttaaaagtgatcagatttgcattggttaccatgcaaacaactcaacaaagcaggttgacacgataatggaaaaaaacgtcactgttacacatgcccaagacatactggaaaagacacacaacgggaagctctgcgatcttaatggagtgaagcccctgattctaaaggattgtagcgtagctgggtggctccttggaaatccaatgtgcgacgagttcatcagggtgccggaatggtcttacatcgtggagagggctaacccagccaacgacctctgttacccagggaccctcaatgactatgaggaactgaaacacctattgagcagaataaatcattttgagaaaactctgatcatccccaagagttcttggcccaatcatgaaacatcattaggggtgagcgcagcatgtccataccagggagcatcctcatttttcagaaatgtggtatggctcatcaaaaagaacgatgcatacccgacaataaagataagctacaataataccaatcgggaagatcttttgatactgtgggggattcatcattccaacaatgcagcagagcagacaaatctctataaaaacccagacacttatgtttccgttgggacatcaacattaaaccagagattggtgccaaaaatagctactagatcccaagtaaacgggcaacgtggaagaatggatttcttctggacaattttaaaaccgaatgatgcaatccactttgagagtaatggaaatttcattgctccggaatatgcctacaaaattgtcaagaaaggggactcaacaattatgaaaagtgaagtggagtatggccactgcaacaccaaatgtcaaactccaataggggcgataaactctagcatgccattccacaata-tacaccctctcaccatcggggaatgccccaaatacgtgaagtcaaacaaattagtccttgcgactgggctcagaaatagtcctctaagagaaag---aagaagaaa---aagaggactatttggagctatagcagggtttatagagggaggatggcagggaatggtagatggttggtatgggtaccaccatagcaatgagcaggggagtgggtacgctgcagacaaagaatccacccaaaaggcaatagatggagttaccaataaggtcaactcaatcattgacaaaatgaacactcaatttgaggccgttggaagggaatttaataacttagaaaggagaatagagaatttaaacaagaaaatggaagacggattcctagatgtctggacttataatgctgaacttttagttctcatggaaaatgagagaactctagatttccatgactcaaatgtcaagaacctttacgacaaagtccgactacagcttagggataatgcaaaggagctgggtaatggttgtttcgagttctatcacaaatgtgataacgaatgtatggaaagcgtaagaaatgggacgtatgactaccctaagtattcagaagaagcaagattaaaaagagaagaaataagcggagtgaaattagaatcaataggaacttaccaaatactgtcaatttattcaacagtggcgagttccctagcactggcaatcatagtggctggtctatctttatggatgtgctctaatgggtcgctacaatgcagaatttgcatctaa
>gi|641454428|gb|KJ756622.1|_Influenza_A_virus_(A/baikal_teal/Korea/1446/2014(H5N8))_segment_4_hemagglutinin_(HA)_gene_complete_cds
atggagaaaatagtgcttcttcttgcagtggttagccttgttaaaagtgatcagatttgcattggttaccatgcaaacaactcaacaaagcaggttgacacgataatggaaaaaaacgtcactgttacacatgcccaagacatactggaaaagacacacaacgggaagctctgcgatcttaatggagtgaagcccctgattctaaaggattgtagcgtagctgggtggctccttggaaatccaatgtgcgacgagttcatcagggtgccggaatggtcttacatcgtggagagggctaacccagccaacgacctctgttacccagggaccctcaatgactatgaggaactgaaacacctattgagcagaataaatcattttgagaaaactctgatcatccccaagagttcttggcccaatcatgaaacatcattaggggtgagcgcagcatgtccataccagggagcatcctcatttttcagaaatgtggtatggctcatcaaaaagaacgatgcatacccgacaataaagataagctacaataataccaatcgggaagatcttttgatactgtgggggattcatcattccaacaatgcagcagagcagacaaatctctataaaaacccagacacttatgtttccgttgggacatcaacattaaaccagagattggtgccaaaaatagctactagatcccaagtaaacgggcaacgtggaagaatggatttcttctggacaattttaaaaccgaatgatgcaatccactttgagagtaatggaaatttcattgctccggaatatgcctacaaaattgtcaagaaaggggactcaacaattatgaaaagtgaagtggagtatggccactgcaacaccaaatgtcaaactccaataggggcgataaactctagcatgccattccacaata-tacaccctctcaccatcggggaatgccccaaatacgtgaagtcaaacaaattagtccttgcgactgggctcagaaatagtcctctaagagaaag---aagaagaaa---aagaggactatttggagctatagcagggtttatagagggaggatggcagggaatggtagacggttggtatgggtaccaccatagcaatgagcaggggagtgggtacgctgcagacaaagaatccacccaaaaggcaatagatggagttaccaataaggtcaactcaatcattgacaaaatgaacactcaatttgaggccgttggaagggaatttaataacttagaaaggagaatagagaatttaaacaagaaaatggaagacggattcctagatgtctggacttataatgctgaacttttagttctcatggaaaatgagagaactctagatttccatgactcaaatgtcaagaacctttacgacaaagtccgactacagcttagggataatgcaaaggagctgggtaatggttgtttcgagttctatcacaaatgtgataacgaatgtatggaaagcgtaagaaatgggacgtatgactaccctaagtattcagaagaagcaagattaaaaagagaagaaataagcggagtgaaattagaatcaataggaacttaccaaatactgtcaatttattcaacagtggcgagttccctagcactggcaatcatagtggctggtctatctttatggatgtgctctaatgggtcgctacaatgcagaatttgcatctaa
>gi|641454424|gb|KJ756620.1|_Influenza_A_virus_(A/baikal_teal/Korea/1441/2014(H5N8))_segment_4_hemagglutinin_(HA)_gene_complete_cds
atggagaaaatagtgcttcttctttcagtggttagccttgttaaaagtgatcagatttgcattggttaccatgcaaacaactcaacaaagcaggttgacacgataatggaaaaaaacgtcactgttacacatgcccaagacatactggaaaagacacacaacgggaagctctgcgatcttaatggagtgaagcccctgattctaaaggattgtagcgtagctgggtggctccttggaaatccaatgtgcgacgagttcatcagggtgccggaatggtcttacatcgtggagagggctaacccagccaacgacctctgttacccagggaccctcaatgactatgaggaactgaaacacctattgagcagaataaatcattttgagaaaactctgatcatccccaagagttcttggcccaatcatgaaacatcattaggggtgagcgcagcatgtccataccagggagcatcctcatttttcagaaatgtggtatggctcatcaaaaagaacgatgcatacccgacaataaagataagctacaataataccaatcgggaagatcttttgatactgtgggggattcatcattccaacaatgcagcagagcagacaaatctctataaaaacccagacacttatgtttccgttgggacatcaacattaaaccagagattggtgccaaaaatagctactagatcccaagtaaacgggcaacgtggaagaatggatttcttctggacaattttaaaaccgaatgatgcaatccactttgagagtaatggaaatttcattgctccggaatatgcctacaaaattgtcaagaaaggggactcaacaattatgaaaagtgaagtggaatatggccactgcaacaccaaatgtcaaactccaataggggcgataaactctagcatgccattccacaata-tacaccctctcaccatcggggaatgccccaaatacgtgaagtcaaacaaattagtccttgcgactgggctcagaaatagtcctctaagagaaag---aagaagaaa---aagaggactatttggagctatagcagggtttatagagggaggatggcagggaatggtagacggttggtatgggtaccaccatagcaatgagcaggggagtgggtacgctgcagacaaagaatccacccaaaaggcaatagatggagttaccaataaggtcaactcaatcattgacaaaatgaacactcaatttgaggccgttggaagggaatttaataacttagaaaggagaatagagaatttaaacaagaaaatggaagacggattcctagatgtctggacttataatgctgaacttttagttctcatggaaaatgagagaactctagatttccatgactcaaatgtcaagaacctttacgacaaagtccgactacagcttagggataatgcaaaggagctgggtaatggttgtttcgagttctatcacaaatgtgataacgaatgtatggaaagcgtaagaaatgggacgtatgactaccctaagtattcagaagaagcaagattaaaaagagaagaaataagcggagtgaaattagaatcaataggaacttaccaaatactgtcaatttattcaacagtggcgagttccctagcactggcaatcatagtggctggtctatctttatggatgtgctctaatgggtcgctacaatgcagaatttgcatctaa
>gi|594705669|gb|KJ508948.1|_Influenza_A_virus_(A/broiler_duck/Korea/H48/2014(H5N8))_segment_4_hemagglutinin_(HA)_gene_complete_cds
atggagaaaatagtacttcttcttgcagtggttagccttgttaaaagtgatcagatttgcattggttaccatgcaaacaactcaacaaagcaggttgacacgataatggaaaaaaacgtcactgttacacatgcccaagacatactggaaaagacacacaacgggaagctctgcgatcttaatggagtgaagcccctgattctaaaggattgtagcgtagctgggtggctccttggaaatccaatgtgcgacgagttcatcagggtgccggaatggtcttacatcgtggagagggctaacccagccaacgacctctgttacccagggaccctcaatgactatgaggaactgaaacacctattgagcagaataaatcattttgagaaaactctgatcatccccaagagttcttggcccaatcatgaaacatcattaggggtgagcgcagcatgtccataccagggagcatcctcatttttcagaaatgtggtatggctcatcaaaaagaacgatgcatacccgacaataaagataaactacaataataccaatcgggaagatcttttgatactgtgggggattcatcattccaacaatgcagcagagcagacaaatctctataaaaacccagacacttatgtttccgttgggacatcaacattaaaccagagattggtgccaaaaatagctactagatcccaagtaaacgggcaacgtggaagaatggatttcttctggacaattttaaaaccgaatgatgcaatccactttgagagtaatggaaatttcattgctccagaatatgcatacaaaattgtcaagaaaggggactcaacaattatgaaaagtgaagtggagtatggccactgcaacaccaaatgtcaaactccaataggggcgataaactctagcatgccattccacaata-tacaccctctcaccatcggggaatgccccaaatacgtgaagtcaaacaaattagtccttgcgactgggctcagaaatagtcctctaagagaaag---aagaagaaa---aagaggactatttggagctatagcagggtttatagagggaggatggcagggaatggtagacggttggtatgggtaccaccatagcaatgagcaggggagtgggtacgctgcagacaaagaatccacccaaaaggcaataaatggagttaccaataaggtcaactcaatcattgacaaaatgaacactcaatttgaggccgttggaagggaatttaataacttagaaaggagaatagagaatttaaacaagaaaatggaagacggattcctagatgtctggacttataatgctgaacttttagttctcatggaaaatgagagaactctagatttccatgactcaaatgtcaagaacctttacgacaaagtccgactacagcttagggataatgcaaaggagctgggtaatggttgtttcgagttctatcacaaatgtgataacgaatgtatggaaagcgtaagaaatgggacgtatgactaccctaagtattcagaagaagcaagattaaaaagagaagaaataagcggagtgaaattagaatcaataggaacttaccaaatactgtcaatttattcaacagtggcgagttccctagcactggcaatcatagtggctggtctatctttatggatgtgctctaatgggtcgttacaatgcagaatttgcatctaa
>gi|594705642|gb|KJ508956.1|_Influenza_A_virus_(A/broiler_duck/Korea/H49/2014(H5N8))_segment_4_hemagglutinin_(HA)_gene_complete_cds
atggagaaaatagtgcttcttcttgcagtggttagccttgttaaaagtgatcagatttgcattggttaccatgcaaacaactcaacaaagcaggttgacacgataatggaaaaaaacgtcactgttacacatgcccaagacatactggaaaagacacacaacgggaagctctgcgatcttaatggagtgaagcccctgattctaaaggattgtagcgtagctgggtggctccttggaaatccaatgtgcgacgagttcatcagggtgccggaatggtcttacatcgtggagagggctaacccagccaacgacctctgttacccagggaccctcaatgactatgaggaactgaaacacctattgagcagaataaatcattttgagaaaactctgatcatccccaagagttcttggcccaatcatgaaacatcattaggggtgagcgcagcatgtccataccagggagcatcctcatttttcagaaatgtggtatggctcatcaaaaagaacgatgcatacccgacaataaagataaactacaataataccaatcgggaagatcttttgatactgtgggggattcatcattccaacaatgcagcagagcagacaaatctctataaaaacccagacacttatgtttccgttgggacatcaacattaaaccagagattggtgccaaaaatagcaactagatcccaagtaaacgggcaacgtggaagaatggatttcttctggacaattttaaaaccgaatgatgcaatccactttgagagtaatggaaatttcattgctccagaatatgcatacaaaattgtcaagaaaggggactcaacaattatgaaaagtgaagtggagtatggccactgcaacaccaaatgtcaaactccaataggggcgataaactctagcatgccattccacaata-tacaccctctcaccatcggggaatgccccaaatacgtgaagtcaaacaaattagtccttgcgactgggctcagaaatagtcctctaagagaaag---aagaagaaa---aagaggactatttggagctatagcagggtttatagagggaggatggcagggaatggtagacggttggtatgggtaccaccatagcaatgagcaggggagtgggtacgctgcagacaaagaatccacccaaaaggcaataaatggagttaccaataaggtcaactcaatcattgacaaaatgaacactcaatttgaggccgttggaagggaatttaataacttagaaaggagaatagagaatttaaacaagaaaatggaagacggattcctagatgtctggacttataatgctgaacttttagttctcatggaaaatgagagaactctagatttccatgactcaaatgtcaagaacctttacgacaaagtccgactacagcttagggataatgcaaaggagctgggtaatggttgtttcgagttctatcacaaatgtgataacgaatgtatggaaagcgtaagaaatgggacgtatgactaccctaagtattcagaagaagcaagattaaaaagagaagaaataagcggagtgaaattagaatcaataggaacttaccaaatactgtcaatttattcaacagtggcgagttccctagcactggcaatcatagtggctggtctatctttatggatgtgctctaatgggtcgttacaatgcagaatttgcatctaa
>gi|594705133|gb|KJ509124.1|_Influenza_A_virus_(A/Korean_native_chicken/Korea/H257/2014(H5N8))_segment_4_hemagglutinin_(HA)_gene_complete_cds_gi|594705327|gb|KJ509060.1|_Influenza_A_virus_(A/broiler_ds
atggagaaaatagtgcttcttcttgcagtggttagccttgttaaaagtgatcagatttgcattggttaccatgcaaacaactcaacaaagcaggttgacacgataatggaaaaaaacgtcactgttacacatgcccaagacatactggaaaagacacacaacgggaagctctgcgatcttaatggagtgaagcccctgattctaaaggattgtagcgtagctgggtggctccttggaaatccaatgtgcgacgagttcatcagggtgccggaatggtcttacatcgtggagagggctaacccagccaacgacctctgttacccagggaccctcaatgactatgaggaactgaaacacctattgagcagaataaatcattttgagaaaactctgatcatccccaagagttcttggcccaatcatgaaacatcattaggggtgagcgcagcatgtccataccagggagcatcctcatttttcagaaatgtggtatggctcatcaaaaagaacgatgcatacccgacaataaagataagctacaataataccaatcgggaagatcttttgatactgtgggggattcatcattccaacaatgcagcagagcagacaaatctctataaaaacccagacacttatgtttccgttgggacatcaacattaaaccagagattggtgccaaaaatagctactagatcccaagtaaacgggcaacgtggaagaatggatttcttctggacaattttaaaaccgaatgatgcaatccactttgagagtaatggaaatttcattgctccggaatatgcctacaaaattgtcaagaaaggggactcaacaattatgaaaagtgaagtggagtatggccactgcaacaccaaatgtcaaactccaataggggcgataaactctagcatgccattccacaata-tacaccctctcaccatcggggaatgccccaaatacgtgaagtcaaacaaattagtccttgcgactgggctcagaaatagtcctctaagagaaag---aagaagaaa---aagaggactatttggagctatagcagggtttatagagggaggatggcagggaatggtagacggttggtatgggtaccaccatagcaatgagcaggggagtgggtacgctgcagacaaagaatccacccaaaaggcaatagatggagttaccaataaggtcaactcaatcattgacaaaatgaacactcaatttgaggccgttggaagggaatttaataacttagaaaggagaatagagaatttaaacaagaaaatggaagacggattcctagatgtctggacttataatgctgaacttttagttctcatggaaaatgagagaactctagatttccatgactcaaatgtcaagaacctttacgacaaagtccgactacagcttagggataatgcaaaggagctgggtaatggttgtttcgagttctatcacaaatgtgataacgaatgtatggaaagcgtaagaaatgggacgtatgactaccctaagtattcagaagaagcaagattaaaaagagaagaaataagcggagtgaaattagaatcaataggaacttaccaaatactgtcaatttattcaacagtggcgagttccctagcactggcaatcatagtggctggtctatctttatggatgtgctctaatgggtcgctacaatgcagaatttgcatctaa
>gi|594705058|gb|KJ509148.1|_Influenza_A_virus_(A/tundra_swan/Korea/H411/2014(H5N8))_segment_4_hemagglutinin_(HA)_gene_complete_cds
atggagaaaatagtgcttcttcttgcagtggttagccttgttaaaagtgatcagatttgcattggttaccatgcaaacaactcaacaaagcaggttgacacgataatggaaaaaaacgtcactgttacacatgcccaagacatactggaaaagacacacaacgggaagctctgcgatcttaatggagtgaagcccctgattctaaaggattgtagcgtagctgggtggctccttggaaatccaatgtgcgacgagttcatcagggtgccggaatggtcttacatcgtggagagggctaacccagccaacgacctctgttacccagggaccctcaatgactatgaggaactgaaacacctattgagcagaataaatcattttgagaaaactctggtcatccccaagagttcttggcccaatcatgaaacatcattaggggtgagcgcagcatgtccataccagggagcatcctcatttttcagaaatgtggtatggctcatcaaaaagaacgatgcatacccgacaataaagataagctacaataataccaatcgggaagatcttttgatactgtgggggattcatcattccaacaatgcagcagagcagacaaatctctataaaaacccagacacttatgtttccgttgggacatcaacattaaaccagagattggtgccaaaaatagctactagatcccaagtaaacgggcaacgtggaagaatggatttcttctggacaattttaaaaccgaatgatgcaatccactttgagagtaatggaaatttcattgctccagaatatgcctacaaaattgtcaagaaaggggactcaacaattatgaaaagtgaagtggagtatggccactgcaacaccaaatgtcaaactccaataggggcgataaactctagcatgccattccacaata-tacaccctctcaccatcggggaatgccccaaatacgtgaagtcaaacaaattagtccttgcgactgggctcagaaatagtcctctaagagaaag---aagaagaaa---aagaggactatttggagctatagcagggtttatagagggaggatggcagggaatggtagacggttggtatgggtaccaccatagcaatgagcaggggagtgggtacgctgcagacaaagaatccacccaaaaggcaatagatggagttaccaataaggtcaactcaatcattgacaaaatgaacactcaatttgaggccgttggaagggaatttaataacttagaaaggagaatagagaatttaaacaagaaaatggaagacggattcctagatgtctggacttataatgctgaacttttagttctcatggaaaatgagagaactctagatttccatgactcaaatgtcaagaacctttacgacaaagtccgactacagcttagggataatgcaaaggagctgggtaatggttgtttcgagttctatcacaaatgtgataacgaatgtatggaaagcgtaagaaatgggacgtatgactaccctaagtattcagaagaagcaagattaaaaagagaagaaataagcggagtgaaattagaatcaataggaacttaccaaatactgtcaatttattcaacagtggcgagttccctagcactggcaatcatagtggctggtctatctttatggatgtgctctaatgggtcgctacaatgcagaatttgcatctaa
>gi|594705011|gb|KJ509164.1|_Influenza_A_virus_(A/spot-billed_duck/Korea/H455-42/2014(H5N8))_segment_4_hemagglutinin_(HA)_gene_complete_cds
atggagaaaatagtgcttcttcttgcagtggttagccttgttaaaagtgatcagatttgcattggttaccatgcaaacaactcaacaaagcaggttgacacgataatggaaaaaaacgtcactgttacacatgcccaagacatactggaaaagacacacaacgggaagctctgcgatcttaatggagtgaagcccctgattctaaaggattgtagcgtagctgggtggctccttggaaatccaatgtgcgacgagttcatcagggtgccggaatggtcttacatcgtggagagggctaacccagccaacgacctctgttacccagggaccctcaatgactatgaggaactgaaacacctattgagcagaataaatcattttgagaaaactctgatcatccccaagagttcttggcccaatcatgaaacatcattaggggtgagcgcagcatgtccataccagggagcatcctcatttttcagaaatgtggtatggctcatcaaaaagaacgatgcatacccgacaataaagataagctacaataataccaatcgggaagatcttttgatactgtgggggattcatcattccaacaatgcagcagagcagacaaatctctataaaaacccagacacttatgtttccgttgggacatcaacattaaaccagagattggtgccaaaaatagctactagatcccaagtaaacgggcaacgtggaagaatggatttcttctggacaattttaaaaccgaatgatgcaatccactttgagagtaatggaaatttcattgctccagaatatgcctacaaaattgtcaagaaaggggactcaacaattatgaaaagtgaagtggagtatggccactgcaacaccaaatgtcaaactccaataggggcgataaactctagcatgccattccacaata-tacaccctctcaccatcggggaatgccccaaatacgtgaagtcaaacaaattagtccttgcgactgggctcagaaatagtcctctaagagaaag---aagaagaaa---aagaggactatttggagctatagcagggtttatagagggaggatggcagggaatggtagacggttggtatgggtaccaccatagcaatgagcaggggagtgggtacgctgcagacaaagaatccacccaaaaggcaatagatggagttaccaataaggtcaactcaatcattgacaaaatgaacactcaatttgaggccgttggaagggaatttaataacttagaaaggagaatagagaatttaaacaagaaaatggaagacggattcctagatgtctggacttataatgctgaacttttagttctcatggaaaatgagagaactctagatttccatgactcaaatgtcaagaacctttacgacaaagtccgactacagcttagggataatgcaaaggagctgggtaatggttgtttcgagttctatcacaaatgtgataacgaatgtatagaaagcgtaagaaatgggacgtatgactaccctaagtattcagaagaagcaagattaaaaagagaagaaataagcggagtgaaattagaatcaataggaacttaccaaatactgtcaatttattcaacagtggcgagttccctagcactggcaatcatagtggctggtctatctttatggatgtgctctaatgggtcgctacaatgcagaatttgcatctaa
>gi|629688571|gb|KJ511812.1|_Influenza_A_virus_(A/waterfowl/Korea/S005/2014(H5N8))_segment_4_hemagglutinin_(HA)_gene_complete_cds
atggagaaaatagtgcttcttcttgcagtggttagccttgttaaaagtgatcagatttgcattggttaccatgcaaacaactcaacaaagcaggttgacacgataatggaaaaaaacgtcactgttacacatgcccaagacatactggaaaagacacacaacgggaagctctgcgatcttaatggagtgaagcccctgattctaaaggattgtagcgtagctgggtggctccttggaaatccaatgtgcgacgagttcatcagggtgccggaatggtcttacatcgtggagagggctaacccagccaacgacctctgttacccagggaccctcaatgactatgaggaactgaaacacctattgagcagaataaatcattttgagaaaactctgatcatccccaagagttcttggcccaatcatgaaacatcattaggggtgagcgcagcatgtccataccagggagcatcctcatttttcagaaatgtggtatggctcatcaaaaagaacgatgcatacccgacaataaagataagctacaataataccaatcgggaagatcttttgatactgtgggggattcatcattccaacaatgcagcagagcagacaaatctctataaaaacccagacacttatgtttccgttgggacatcaacattaaaccagagattggtgccaaaaatagctactagatcccaagtaaacgggcaacgtggaagaatggatttcttctggacaattttaaaaccgaatgatgcaatccactttgagagtaatggaaatttcattgctccagaatatgcctacaaaattgtcaagaaaggggactcaacaattatgaaaagtgaagtggagtatggccactgcaacaccaaatgtcaaactccaataggggcgataaactctagcatgccattccacaata-tacatcctctcaccatcggggaatgccccaaatacgtgaagtcaaacaaattagtccttgcgactgggctcagaaatagtcctctaagagaaag---aagaagaaa---aagaggactatttggagctatagcagggtttatagagggaggatggcagggaatggtagacggttggtatgggtaccaccatagcaatgagcaggggagtgggtacgctgcagacaaagaatccacccaaaaggcaatagatggagttaccaataaggtcaactcaatcattgacaaaatgaacactcaatttgaggccgttggaagggaatttaataacttagaaaggagaatagagaatttaaacaagaaaatggaagacggattcctagatgtctggacttataatgctgaacttttagttctcatggaaaatgagagaactctagatttccatgactcaaatgtcaagaacctttacgacaaagtccgactacagcttagggataatgcaaaggagctgggtaatggttgtttcgagttctatcacaaatgtgataacgaatgtatggaaagcgtaagaaatgggacgtatgactaccctaagtattcagaagaagcaagattaaaaagagaagaaataagcggagtgaaattagaatcaataggaacttaccaaatactgtcaatttattcaacagtggcgagttccctagcactggcaatcatagtggctggtctatctttatggatgtgctctaatgggtcgctacaatgcagaatttgcatctaa
>gi|629510177|dbj|AB932556.1|_Influenza_A_virus_(A/chicken/kumamoto/1-7/2014(H5N8))_HA_gene_for_hemagglutinin_complete_cds
atggagaaaatagtgcttcttcttgcagtggttagccttgttaaaagtgatcagatttgcattggttaccatgcaaacaactcaacaaagcaggttgacacgataatggaaaaaaacgtcactgttacacatgcccaagacatactggaaaagacacacaacgggaagctctgcgatcttaatggagtgaagcccctgattctaaaggattgtagcgtagctgggtggctccttggaaatccaatgtgcgacgagttcatcagggtgccggaatggtcttacatcgtggagagggctaacccagccaacgacctctgttacccagggaccctcaatgactatgaggaactgaaacacctattgagcagaataaatcattttgagaaaactctgatcatccccaagagttcttggcccaatcatgaaacatcattaggggtgagcgcagcatgtccatatcagggagcatcctcatttttcagaaatgtggtatggctcatcaaaaagaacgatgcatacccgacaataaagataagctacaataataccaatcgggaagatcttttgatactgtgggggattcatcattccaacaatgcagcagagcagacaaatctctataaaaacccagacacttatgtttccgttgggacatcaacattaaaccagagattggtgccaaaaatagctactagatcccaagtaaacgggcaacgtggaagaatggatttcttctggacaattttaaaaccgagtgatgcaatccactttgagagtaatggaaatttcattgctccagaatatgcatacaaaattgtcaagaaaggggactcaacaattatgaaaagtgaagtggagtatggccactgcaacaccaaatgtcaaactccaataggggcgataaactctagcatgccattccacaata-tacaccctctcaccatcggggaatgccccaaatacgtgaagtcaaacaaattagtccttgcgactgggctcagaaatagtcctctaagagaaag---aagaagaaa---aagaggactatttggagctatagcagggtttatagagggaggatggcagggaatggtagacggttggtatgggtaccaccatagcaatgagcaggggagtgggtacgctgcagacaaagaatccacccaaaaggcaatagatggagttaccaataaggtcaactcaatcattgacaaaatgaacactcaatttgaggccgttggaagggaatttaataacttagaaaggagaatagagaatttaaacaagaaaatggaagacggattcctagatgtctggacttataatgctgaacttttagttctcatggaaaatgagagaactctagatttccatgactcaaatgtcaagaacctttacgacaaagtccgactacagcttagggataatgcaaaggagctgggtaatggttgtttcgagttctatcacaaatgtgataacgaatgtatggaaaacgtaagaaatgggacgtatgactaccctaagtattcagaagaagcaagattaaaaagagaagaaataagcggagtgaaattagaatcaataggaacttaccaaatactgtcaatttattcaacagtggcgagttccctagcactggcaatcatagtggctggtctatctttatggatgtgctctaatgggtcgttacaatgcagaatttgcatctaa
>gi|685509466|gb|KM392379.1|_Influenza_A_virus_(A/chicken/DaLi/302/2014(H5N1))_segment_4_hemagglutinin_(HA)_gene_complete_cds
atggagaaaatagtgcttcttcttgtagtggttagccttgctaaaagtgatcagatttgcattggttaccatgcaaataactcgacagagcaggttgacacgataatggaaaaaaacgtcactgttacacatgcccaagacatactggaaaagaaacacaacgggaggctctgcgatctgaatggagtgaaacctctgattttaaaggattgtagtgtagctggatggctccttggaaacccaatgtgcgacgagttcatcagagtgccggaatggtcttacatagtggagagggctaacccatccaatgacctctgttacccagggaacctcaatgactatgaagaactgaaacacctattgagcagaataaatcattttgagaagactctgatcatccccaagagttcttggcccgatcatgaaacatcattaggggtgagcgcagcatgcccataccagggaatgtcctcctttttcagaaatgtggtatggcttatcgagaagaacgatacatacccaacaataaagatgagctacaataataccaatagggaagatcttttgatactgtgggggattcatcattccaacaacgcagcagagcagacaaatctctataaaaacccaaccacctatgtttccgttgggacatcaacattaaaccagagattggtgcccaaaatagctactagatcccaagtaaacgggcaacgtggaagaatggatttcttctggacaattttaaaaccgaatgatgcaatccacttcgagagtaatggaaattttattgctccagagtatgcatacaaaattgtcaagaaaggggactcaacaatcatgaaaagtgaaatggaatatggccactgcaacaccaaatgtcaaactccaataggggctataaactctagtatgccattcccaaata-tacaccctctcaccatcggggaatgccccaaatacgtgaaatcaaacaaattagtccttgcgactgggctcagaaatagtcctctaagagagag---gagaagaaa---aagagggctatttggagctatagcagggtttacagagggaggatggcaaggaatggtagatggttggtatgggtaccaccatagcaatgaacaggggagtgggtacgctgcagacaaagaatccacccaaaaggcaatagatggagttaccactaaggtcaactcgatcattgacaagatgaacactcaatttgaggccgttggaagggaatttaataacttagaacggagaatagagaatttaaataagaaaatggaagacggattcctagatgtctggacttataatgctgaacttctagttctcatggaaaatgagagaactctagatttccatgactcaaatgtcaagaacctttacgacaaagtccgactacagcttagggataatgcaaaggagctgggtaatggttgtttcgagttctatcataaatgtgataatgaatgtatggaaagtgtcagaaatgggacgtatgactaccctcagtattcagaagaagcaagattaaaaagagaagaaataagcggagtgaaattggaatcaataggaacttaccaaatactgtcaatttattcaacagtggcgagttccctagcactggcaatcattgtggctggtctatctttatggatgtgctccaatgggtcgttacaatgcagaatttgcatttaa
>gi|641454444|gb|KJ756630.1|_Influenza_A_virus_(A/baikal_teal/Korea/1458/2014(H5N8))_segment_4_hemagglutinin_(HA)_gene_complete_cds
atggagaaaatagtgcttcttcttgcagtggttagccttgttaaaagtgatcagatttgcattggttaccatgcaaacaactcaacaaagcaggttgacacgataatggaaaaaaacgtcactgttacacatgcccaagacatactggaaaagacacacaacgggaagctctgcgatcttaatggagtgaagcccctgattctaaaggattgtagcgtagctgggtggctccttggaaatccaatgtgcgacgagttcatcagggtgccggaatggtcttacatcgtggagagggctaacccagccaacgacctctgttacccagggaccctcaatgactatgaggaactgaaacacctattgagcagaataaatcattttgagaaaactctgatcatccccaagagttcttggcccaatcatgaaacatcattaggggtgagcgcagcatgtccataccagggagcatcctcatttttcagaaatgtggtatggctcatcaaaaagaacaatgcatacccgacaataaagataagctacaataataccaatcgggaagatcttttgatactgtgggggattcatcattccaacaatgcagcagagcagacaaatctctataaaaacccagacacttatgtttccgttgggacatcaacattaaaccagagattggtgccaaaaatagctactagatcccaagtaaacgggcaacgtggaagaatggatttcttctggacaattttaaaaccgaatgatgcaatccactttgagagtaatggaaatttcattgctccagaatatgcctacaaaattgtcaagaaaggggactcaacaattatgaaaagtgaagtggagtatggccactgcaacaccaaatgtcaaactccaataggggcgataaactctagcatgccattccacaata-tacaccctctcaccatcggggaatgccccaaatacgtgaagtcaaacaaattagtccttgcgactgggctcagaaatagtcctctaagagaaag---aagaaaaaa---aagaggactatttggagctatagcagggtttatagagggaggatggcagggaatggtagacggttggtatgggtaccaccatagcaatgagcaggggagtgggtacgctgcagacaaagaatccacccaaaaggcaatagatggagttaccaataaggtcaactcaatcattgacaaaatgaacactcaatttgaggccgttggaagggaatttaataacttagaaaggagaatagagaatttaaacaagaaaatggaagacggattcctagatgtctggacttataatgctgaacttttagttctcatggaaaatgagagaactctagatttccatgactcaaatgtcaagaacctttacgacaaagtccgactacagcttagggataatgcaaaggagctgggtaatggttgtttcgagttctatcacaaatgtgataacgaatgtatggaaagcgtaagaaatgggacgtatgactaccctaagtattcagaagaagcaagattaaaaagagaagaaataagcggagtgaaattagaatcaataggaacttaccaaatactgtcaatttattcaacagtggcgagttccctagcactggcaatcatagtggctggtctatctttatggatgtgctctaatgggtcgctacaatgcagaatttgcatctaa
>gi|641454438|gb|KJ756627.1|_Influenza_A_virus_(A/baikal_teal/Korea/1454/2014(H5N8))_segment_4_hemagglutinin_(HA)_gene_complete_cds
atggagaaaatagtgcttcttcttgcagtggttagccttgttaaaagtgatcagatttgcattggttaccatgcaaacaactcaacaaagcaggttgacacgataatggaaaaaaacgtcactgttacacatgcccaagacatactggaaaagacacacaacgggaagctctgcgatcttaatggagtgaagcccctgattctaaaggattgtagcgtagctgggtggctccttggaaatccaatgtgcgacgagttcatcagggtgccggaatggtcttacatcgtggagagggctaacccagccaacgacctctgttacccagggaccctcaatgactatgaggaactgaaacacctattgagcagaataaatcattttgagaaaactctgatcatccccaagagttcttggcccaatcatgaaacatcattaggggtgagcgcagcatgtccataccagggagaatcctcatttttcagaaatgtggtatggctcatcaaaaagaacgatgcatacccgacaataaagataagctacaataataccaatcgggaagatcttttgatactgtgggggattcatcattccaacaatgcagcagagcagacaaatctctataaaaacccagacacttatgtttccgttgggacatcaacattaaaccagagattggtgccaaaaatagctactagatcccaagtaaacgggcaacgtggaagaatggatttcttctggacaattttaaaaccgaatgatgcaatccactttgagagtaatggaaatttcattgctccggaatatgcctacaaaattgtcaagaaaggggactcaacaattatgaaaagtgaagtggagtatggccactgcaacaccaaatgtcaaactccaataggggcgataaactctagcatgccattccacaata-tacaccctctcaccatcggggaatgccccaaatacgtgaagtcaaacaaattagtccttgcgactgggctcagaaatagtcctctaagagaaag---aagaagaaa---aagaggactatttggagctatagcagggtttatagagggaggatggcagggaatggtagacggttggtatgggtaccaccatagcaatgagcaggggagtgggtacgctgcagacaaagaatccacccaaaaggcaatagatggagttaccaataaggtcaactcaatcattgacaaaatgaacactcaatttgaggccgttggaagggaatttaataacttagaaaggagaatagagaatttaaacaagaaaatggaagacggattcctagatgtctggacttataatgctgaacttttagttctcatggaaaatgagagaactctagatttccatgactcaaatgtcaagaacctttacgacaaagtccgactacagcttagggataatgcaaaggagctgggtaatggttgtttcgagttctatcacaaatgtgataacgaatgtatggaaagcgtaagaaatgggacgtatgactaccctaagtattcagaagaagcaagattaaaaagagaagaaataagcggagtgaaattagaatcaataggaacttaccaaatactgtcaatttattcaacagtggcgagttccctagcactggcaatcatagtggctggtctatctttatggatgtgctctaatgggtcgctacaatgcagaatttgcatctaa
>gi|594705577|gb|KJ508980.1|_Influenza_A_virus_(A/Baikal_teal/Korea/H62/2014(H5N8))_segment_4_hemagglutinin_(HA)_gene_complete_cds
atggagaaaatagtgcttcttcttgcagtggttagccttgttaaaagtgatcagatttgcattggttaccatgcaaacaactcaacaaagcaggttgacacgataatggaaaaaaacgtcactgttacacatgcccaagacatactggaaaagacacacaacgggaagctctgcgatcttaatggagtgaagcccctgattctaaaggattgtagcgtagctgggtggctccttggaaatccaatgtgcgacgagttcatcagggtgccggaatggtcttacatcgtggagagggctaacccagccaacgacctctgttacccagggaccctcaatgactatgaggaactgaaacacctattgagcagaataaatcattttgagaaaactctgatcatccccaagagttcttggcccaatcatgaaacatcattaggggtgagcgcagcatgtccataccagggagcatcctcatttttcagaaatgtggtatggctcaacaaaaagaacgatgcatacccgacaataaagataagctacaataataccaatcgggaagatcttttgatactgtgggggattcatcattccaacaatgcagcagagcagacaaatctctataaaaacccagacacttatgtttccgttgggacatcaacattaaaccagagattggtgccaaaaatagctactagatcccaagtaaacgggcaacgtggaagaatggatttcttctggacaattttaaaaccgaatgatgcaatccactttgagagtaatggaaatttcattgctccggaatatgcctacaaaattgtcaagaaaggggactcaacaattatgaaaagtgaagtggagtatggccactgcaacaccaaatgtcaaactccaataggggcgataaactctagcatgccattccacaata-tacaccctctcaccatcggggaatgccccaaatacgtgaagtcaaacaaattagtccttgcgactgggctcagaaatagtcctctaagagaaag---aagaagaaa---aagaggactatttggagctatagcagggtttatagagggaggatggcagggaatggtagacggttggtatgggtaccaccatagcaatgagcaggggagtgggtacgctgcagacaaagaatccacccaaaaggcaatagatggagttaccaataaggtcaactcaatcattgacaaaatgaacactcaatttgaggccgttggaagggaatttaataacttagaaaggagaatagagaatttaaacaagaaaatggaagacggattcctagatgtctggacttataatgctgaacttttagttctcatggaaaatgagagaactctagatttccatgactcaaatgtcaagaacctttacgacaaagtccgactacagcttagggataatgcaaaggagctgggtaatggttgtttcgagttctatcacaaatgtgataacgaatgtatggaaagcgtaagaaatgggacgtatgactaccctaagtattcagaagaagcaagattaaaaagagaagaaataagcggagtgaaattagaatcaataggaacttaccaaatactgtcaatttattcaacagtggcgagttccctagcactggcaatcatagtggctggtctatctttatggatgtgctctaatgggtcgctacaatgcagaatttgcatctaa
>gi|594705442|gb|KJ509020.1|_Influenza_A_virus_(A/Coot/Korea/H81/2014(H5N8))_segment_4_hemagglutinin_(HA)_gene_complete_cds_gi|594705470|gb|KJ509012.1|_Influenza_A_virus_(A/Baikal_teal/Korea/H80/2014(s
atggagaaaatagtgcttcttcttgcagtggttagccttgttaaaagtgatcagatttgcattggttaccatgcaaacaactcaacaaagcaggttgacacgataatggaaaaaaacgtcactgttacacatgcccaagacatactggaaaagacacacaacgagaagctctgcgatcttaatggagtgaagcccctgattctaaaggattgtagcgtagctgggtggctccttggaaatccaatgtgcgacgagttcatcagggtgccggaatggtcttacatcgtggagagggctaacccagccaacgacctctgttacccagggaccctcaatgactatgaggaactgaaacacctattgagcagaataaatcattttgagaaaactctgatcatccccaagagttcttggcccaatcatgaaacatcattaggggtgagcgcagcatgtccataccagggagcatcctcatttttcagaaatgtggtatggctcatcaaaaagaacgatgcatacccgacaataaagataagctacaataataccaatcgggaagatcttttgatactgtgggggattcatcattccaacaatgcagcagagcagacaaatctctataaaaacccagacacttatgtttccgttgggacatcaacattaaaccagagattggtgccaaaaatagctactagatcccaagtaaacgggcaacgtggaagaatggatttcttctggacaattttaaaaccgaatgatgcaatccactttgagagtaatggaaatttcattgctccggaatatgcctacaaaattgtcaagaaaggggactcaacaattatgaaaagtgaagtggagtatggccactgcaacaccaaatgtcaaactccaataggggcgataaactctagcatgccattccacaata-tacaccctctcaccatcggggaatgccccaaatacgtgaagtcaaacaaattagtccttgcgactgggctcagaaatagtcctctaagagaaag---aagaagaaa---aagaggactatttggagctatagcagggtttatagagggaggatggcagggaatggtagacggttggtatgggtaccaccatagcaatgagcaggggagtgggtacgctgcagacaaagaatccacccaaaaggcaatagatggagttaccaataaggtcaactcaatcattgacaaaatgaacactcaatttgaggccgttggaagggaatttaataacttagaaaggagaatagagaatttaaacaagaaaatggaagacggattcctagatgtctggacttataatgctgaacttttagttctcatggaaaatgagagaactctagatttccatgactcaaatgtcaagaacctttacgacaaagtccgactacagcttagggataatgcaaaggagctgggtaatggttgtttcgagttctatcacaaatgtgataacgaatgtatggaaagcgtaagaaatgggacgtatgactaccctaagtattcagaagaagcaagattaaaaagagaagaaataagcggagtgaaattagaatcaataggaacttaccaaatactgtcaatttattcaacagtggcgagttccctagcactggcaatcatagtggctggtctatctttatggatgtgctctaatgggtcgctacaatgcagaatttgcatctaa
>gi|594705036|gb|KJ509156.1|_Influenza_A_virus_(A/common_teal/Korea/H455-30/2014(H5N8))_segment_4_hemagglutinin_(HA)_gene_complete_cds
atggagaaaatagtgcttcttcttgcagtggttagccttgttaaaagtgatcagatttgcattggttaccatgcaaacaactcaacaaagcaggttgacacgataatggaaaaaaacgtcactgttacacatgcccaagacatactggaaaagacacacaacgggaagctctgcgatcttaatggagtgaagcccctgattctaaaggattgtagcgtagctgggtggctccttggaaatccaatgtgcgacgagttcatcagggtgccggaatggtcttacatcgtggagagggctaacccagccaacgacctctgttacccagggaccctcaatgactatgaggaactgaaacacctattgagcagaataaatcattttgagaaaactctgatcatccccaagagttcttggcccaatcatgaaacatcattaggggtgagcgcagcatgtccataccagggagcatcctcatttttcagaaatgtggtatggctcatcaaaaagaacgatgcatacccgacaataaagataagctacaataataccaatcgggaagatcttttgatactgtgggggattcatcattccaacaatgcagcagagcagacaaatctctataaaaacccagacacttatgtttccgttgggacatcaacattaaaccagagattggtgccaaaaatagctactagatcccaagtaaacgggcaacgtggaagaatggatttcttctggacaattttaaaaccgaatgatgcaatccactttgagagtaatggaaatttcattgctccagtatatgcctacaaaattgtcaagaaaggggactcaacaattatgaaaagtgaagtggagtatggccactgcaacaccaaatgtcaaactccaataggggcgataaactctagcatgccattccacaata-tacaccctctcaccatcggggaatgccccaaatacgtgaagtcaaacaaattagtccttgcgactgggctcagaaatagtcctctaagagaaag---aagaagaaa---aagaggactatttggagctatagcagggtttatagagggaggatggcagggaatggtagacggttggtatgggtaccaccatagcaatgagcaggggagtgggtacgctgcagacaaagaatccacccaaaaggcaatagatggagttaccaataaggtcaactcaatcattgacaaaatgaacactcaatttgaggccgttggaagggaatttaataacttagaaaggagaatagagaatttaaacaagaaaatggaagacggattcctagatgtctggacttataatgctgaacttttagttctcatggaaaatgagagaactctagatttccatgactcaaatgtcaagaacctttacgacaaagtccgactacagcttagggataatgcaaaggagctgggtaatggttgtttcgagttctatcacaaatgtgataacgaatgtatggaaagcgtaagaaatgggacgtatgactaccctaagtattcagaagaagcaagattaataagagaagaaataagcggagtgaaattagaatcaataggaacttaccaaatactgtcaatttattcaacagtggcgagttccctagcactggcaatcatagtggctggtctatctttatggatgtgctctaatgggtcgctacaatgcagaatttgcatctaa
>gi|636526618|gb|KJ746111.1|_Influenza_A_virus_(A/mallard/Korea/W452/2014(H5N8))_segment_4_hemagglutinin_(HA)_gene_complete_cds
atggagaaaatagtgcttcttcttgcagtggttagccttgttaaaagtgatcagatttgcattggttaccatgcaaacaactcaacaaagcaggttgacacgataatggaaaaaaacgtcactgttacacatgcccaagacatactggaaaagacacacaacgggaagctctgcgatcttaatggagtgaagcccctgattctaaaggattgtagcgtagctgggtggctccttggaaatccaatgtgcgacgagttcatcagggtgccggaatggtcttacatcgtggagagggctaacccagccaacgacctctgttacccagggaccctcaatgactatgaggaattgaaacacctattgagcagaataaatcattttgagaaaactctgatcatccccaagagttcttggcccaatcatgaaacatcattaggggtgagcgcagcatgtccataccagggagcatcctcatttttcagaaatgtggtatggctcatcaaaaagaacgatgcatacccgacaataaagataagctacaataataccaatcgggaagatcttttgatactgtgggggattcatcattccaacaatgcagcagagcagacaaatctctataaaaacccagacacttatgtttccgttgggacatcaacattaaaccagagattggtgcccaaaatagctactagatcccaagtaaacgggcaacgtggaagaatggatttcttctggacaattttaaaaccgaatgatgcaatccactttgagagtaatggaaatttcattgctccggaatatgcctacaaaattgtcaagaaaggggactcaacaattatgaaaagtgaagtggaatatggccactgcaacaccaaatgtcaaactccaataggggcgataaactctagcatgccattccacaata-tacaccctctcaccatcggggaatgccccaaatacgtgaagtcaaacaaattagtccttgcgactgggctcagaaatagtcctctaagagaaag---aagaagaaa---aagaggactatttggagctatagcagggtttatagagggaggatggcagggaatggtagacggttggtatgggtaccaccatagcaatgagcaggggagtgggtacgctgcagacaaagaatccacccaaaaggcaatagatggagttaccaataaggtcaactcaatcattgacaaaatgaacactcaatttgaggccgttggaagggaatttaataacttagaaaggagaatagagaatttaaacaagaaaatggaagacggattcctagatgtctggacttataatgctgaacttttagttctcatggaaaatgagagaactctagatttccatgactcaaatgtcaagaacctttacgacaaagtccgactacagcttagggataatgcaaaggagctgggtaatggttgtttcgagttctatcacaaatgtgataaagaatgtatggaaagcgtaagaaatgggacgtatgactaccctaagtattcagaagaagcaagattaaaaagagaagaaataagcggagtgaaattagaatcaataggaacttaccaaatactgtcaatttattcaacagtggcgagttccctagcactggcaatcatagtggctggtctatctttatggatgtgctctaatgggtcgctacaatgcagaatttgcatctaa
>gi|594705771|gb|KJ508916.1|_Influenza_A_virus_(A/broiler_duck/Korea/H32/2014(H5N8))_segment_4_hemagglutinin_(HA)_gene_complete_cds
atggagaaaatagtgcttcttcttgcagtggttagccttgttaaaagtgatcagatttgcattggttaccatgcaaacaactcaacaaagcaggttgacacgataatggaaaaaaacgtcactgttacacatgcccaagacatactggaaaagacacacaacgggaagctctgcgatcttaatggagtgaagcccctgattctaaaggattgtagcgtagctgggtggctccttggaaatccaatgtgcgacgagttcatcagggtgccggaatggtcttacatcgtggagagggctaacccagccaacgacctctgttacccagggaccctcaatgactatgaggaactgaaacacctattgagcagaataaatcattttgagaaaactctgatcatccccaagagttcttggcccaatcatgaaacatcattaggggtgagcgcagcatgtccataccagggagcatcctcatttttcagaaatgtggtatggctcatcaaaaagaacgatgcatacccgacaataaagataagctacaataataccaatcgggaagatcttttgatactgtgggggattcatcattccaacaatgcagcagagcagacaaatctctataaaaacccagacacttatgtttccgttgggacatcaacattaaaccagagattggtgccaaaaatagctactagatcccaagtaaacgggcaacgtggaagaatggatttcttctggacaattttaaaaccgaatgatgcaatccactttgagagtaatggaaatttcattgctccggaatatgcctacaaaattgtcaagaaaggggactcaacaattatgaaaagtgaagtggagtatggccactgcaacaccaaatgtcaaactccaataggggcgataaactctagcatgccattccacaata-tacaccctctcaccatcggggaatgccccaaatacgtgaagtcaaacaaattagtccttgcgactgggctcagaaatagtcctctaagagaaag---aagaagaaa---aagaggactatttggagctatagcagggtttatagagggaggatggcagggaatggtagacggttggtatgggtacccccatagcaatgagcaggggagtgggtacgctgcagacaaagaatccacccaaaaggcaatagatggagttaccaataaggtcaactcaatcattgacaaaatgaacactcaatttgaggccgttggaagggaatttaataacttagaaaggagaatagagaatttaaacaagaaaatggaagacggattcctagatgtctggacttataatgctgaacttttagttctcatggaaaatgagagaactctagatttccatgactcaaatgtcaagaatctttacgacaaagtccgactacagcttagggataatgcaaaggagctgggtaatggttgtttcgagttctatcacaaatgtgataacgaatgtatggaaagcgtaagaaatgggacgtatgactaccctaagtattcagaagaagcaagattaaaaagagaagaaataagcggagtgaaattagaatcaataggaacttaccaaatactgtcaatttattcaacagtggcgagttccctagcactggcaatcatagtggctggtctatctttatggatgtgctctaatgggtcgctacaatgcagaatttgcatctaa
>gi|387965945|gb|JQ973670.1|_Influenza_A_virus_(A/goose/Shandong/k1204/2009(H5N5))_segment_4_hemagglutinin_(HA)_gene_complete_cds
atggagaaaatagtgcttctttttgcaatagttagccttgttaaaagtgatcagatttgcattggttaccatgcaaacaactcgacagagcaggttgacacgataatggaaaagaacgttactgttacacatgcccaagacatactggaaaagacacacaacgggaagctctgcgatctagatggagtgaagcctctgattttaagggattgtagtgtagctggatggctcctcggaaacccaatgtgcgacgaattcatcaaggtgccagaatggtcttacatagtggagaggaccaacccagccaatgacctctgctacccagggaatttcaatgactatgaggaactgaaacacctattgagcagaataaatcattttgagaaaattcagatcatccccagaagctcttggcccgatcatgaagcctcatcaggagtgagctcagcatgtccataccagggaacgccctcctttttcagaaatgtggtatggcttatcaaaaagaacaatgcatacccaacaataaagagaagctacaataataccaatcaggaagatcttttgatactgtgggggatccatcattctaacgatgcggcagagcagacaaggctctatcaaaacccaaccacctacatttccgttgggacatcaacattaaaccagaggttggtaccaaaaatatctactagatcccaagtaaacgggcaacgtggaagaatggatttcttctggacaattttaaaatcgaatgatgcaatccacttcgagagtaatggaaatttcattgctccagaatatgcatacaaaattgtcaagaaaggggactcaacaattatgaaaagtgaagtggaatatggtaactgcaacactaaatgtcaaactccaataggggcgataaactctagtatgccattccacaata-tacaccctctcaccatcggggaatgccccaaatacgtgaaatcaaacaaattagtccttgcgactgggctcagaaatagtcctccaagagaaaa---aagaagaaa---aagaggattatttggagctatagcaggttttatagagggaggatggcagggaatggtagatggttggtatgggtaccaccatagcaatgagcaggggagtgggtacgctgcagacaaagaatccacccaaaaggcaatagatggagttaccaataaggtcaactcgatcattgacaaaatgaacactcaatttgaggccgttggaagggaatttaataatttagaaaggagaatagagaatttaaacaagaaaatggaagacggattcctagatgtctggacttataatgctgaacttctagttctcatggaaaatgagagaactctagatttccatgactcaaatgtcaagaacctttacgacaaagtccgactacagcttagggataatgcaaaggagctgggtaatggttgtttcgagttctatcacaaatgtgataatgaatgtatggaaagtgtaaaaaatggaacgtatgactacccgcagtattcagaagaagcaagattaaaaagagaagaaataagcggagtaaaattggaatcaataggaacttaccaaatactgtcaatttattcaacagtggcgagttctctagcactggcaatcatggtggctggtctatctttatggatgtactccaatgggtcgttacaatgcagaatttgcatttaa
>gi|685509468|gb|KM392380.1|_Influenza_A_virus_(A/chicken/DaLi/502/2014(H5N1))_segment_4_hemagglutinin_(HA)_gene_complete_cds
atggagaaaatagtgcttcttcttgcagtggttagccttgttaaaagtgatcagatttgcattggttaccatgctaataactcgacagagcaggttgacacgataatggaaaaaaacgtcactgttacacatgcccaagacacactggaaaagaaacacaacgggaggcactgcgatctgaatggagtgaaacctctgattttaaaggattgtagtgtagctggatggctccttggaaacccaatgtgcgacgagttcatcagagtgccggaatggtcttacatagtggagagggctaacccatccaatgacctctgttacccagggaacctcaatgactatgaagaactgaaacacctattgagcagaataaatcattttgagaagactctgatcatccccaagagttcttggcccgatcatgaaacatcattaggggtgagcgcagcatgtccataccagggaatgtcctcctttttcagaaatgtggtatggcttatcaagaagaacgatacatacccaacaataaagatgagctacaataataccaatagggaagatcttttgatactgtgggggattcatcattccaacaacgcagcagagcagacaaatctctataaaaacccaaccacctatgtttccgttgggacatcaacattaaaccagagattggtgcccaaaatagctactagatcccaagtaaacgggcaacgtggaagaatggatttcttctggacaattttaaaaccgaatgatgcaatccacttcgagagtaatggaaattttattgctccagagtatgcatacaaaattgtcaagaaaggggactcaacaatcatgaaaagtgaaatggaatatggccactgcaacaccaaatgtcaaactccaataggggctataaactctagtatgccattcccaaata-tacaccctctcaccatcggggaatgccccaaatacgtgaaatcaaacaaattagtccttgcgactgggctcagaaatagtcctctaagagagag---gagaagaaa---aagagggctatttggagctatagcagggtttatagagggaggatggcaaggaatggtagatggttggtatgggtaccaccatagcaatgaacaggggagtgggtacgctgcagacaaagaatccacccaaaaggcaatagatggagttaccactaaggtcaactcgatcattgacaagatgaacactcaatttgaggccgttggaagggaatttaataacttagaacggagaatagagaatttaaataagaaaatggaagacggattcctagatgtctggacttataatgctgaacttctagttctcatggaaaatgagagaactctagatttccatgactcaaatgtcaagaacctttacgacaaagtccgactacagcttagggataatgcaaaggagctgggtaatggttgtttcgagttctatcataaatgtgataatgaatgtatggaaagtgtcagaaatgggacgtatgactaccctcagtattcagaagaagcaagattaaaaagagaagaaataagcggagtgaaattggaatcaataggaacttaccaaatactgtcaatttattcaacagtggcgagttccctagcactggcaatcattgtggctggtctatctttatggatgtgctccaatgggccgttacaatgcggaatttgcatttaa
>gi|594705256|gb|KJ509084.1|_Influenza_A_virus_(A/breeder_duck/Korea/H200/2014(H5N8))_segment_4_hemagglutinin_(HA)_gene_complete_cds
atggagaaaatagtgcttcttcttgcagtggttagccttgttaaaagtgatcagatttgcattggttaccatgcaaacaactcaacaaagcaggttgacacgataatggaaaaaaacgtcactgttacacatgcccaagacatactggaaaagacacacaacgggaagctctgcgatcttaatggagtgaagcccctgattctaaaggattgtagcgtagctgggtggctccttggaaatccaatgtgcgacgagttcatcagggtgccggaatggtcttacatcgtggagagggctaacccagccaacgacctctgttacccagggaccctcaatgactatgaggaactgaaacacctattgagcagaataaatcattttgagaaaactctgatcatccccaagagttcttggcccaatcatgaaacatcattaggggtgagcgcagcatgtccataccagggagcatcctcatttttcagaaatgtggtatggctcatcaaaaagaacgatgcatacccgacaataaagataagctacaataataccaatcgggaagatcttttgatattgtgggggattcatcattccaacaatgcagcagagcagacaaatctctataaaaacccagacacttatgtttccgttgggacatcaacattaaaccagagattggtgccaaaaatagctactagatcccaagtaaacgggcaacgtggaagaatggatttcttctggacaattttaaaaccgaatgatgcaatccactttgagagtaatggaaatttcattgctccggaatatgcctacaaaattgtcaagaaaggggactcaacaattatgaaaagtgaagtggagtatggccactgcaacaccaaatgtcaaactccaataggggcgataaactctagcatgccattccacaata-tacaccctctcaccatcggggaatgccccaaatacgtgaagtcaaacaaattagtccttgcgactgggctcagaaatagtcctctaagagaaag---aagaagaaa---aagaggactatttggagctatagcagggtttatagagggaggatggcagggaatggtagacggttggtatgggtaccaccatagcaatgagcaggggagtgggtacgctgcagacaaagaatccacccaaaaggcaatagatggagttaccaataaggtcaactcaatcattgacaaaatgaacactcaatttgaggccgttggaagggaatttaataacttagaaaggagaatagagaatttaaacaagaaaatggaagacggattcctagatgtctggacttataatgctgaacttttagttctcatggaaaatgagagaactctagatttccatgactcaaatgtcaagaacctttacgacaaagtccgactacagcttagggataatgcaaaggagctgggtaatggttgtttcgagttctatcacaaatgtgataacgaatgtatgggaagcataagaaatgggacgtatgactaccctaagtattcagaagaagcaagattaaaaagagaagaaataagcggagtgaaattagaatcaataggaacttaccaaatactgtcaatttattcaacagtggcgagttccctagcactggcaatcatagtggctggtctatctttatggatgtgctctaatgggtcgctacaatgcagaatttgcatctaa
>gi|620599384|gb|KJ683888.1|_Influenza_A_virus_(A/chicken/Yunnan/1/2014(H5N1))_segment_4_hemagglutinin_(HA)_gene_complete_cds
atggagaagatagtgcttcttcttgcagtggttagccttgttaaaagtgatcagatttgcattggttaccatgcaaataactcgacagagcaggttgacacgataatggaaaaaaacgtcactgttacacatgcccaagacatactggaaaagacacacaacgggaggctctgcgatctgaatggagtgaaacctctgattttaaaggattgtagtgtagctggatggctccttggaaacccaatgtgcgacgagttcatcagagtgccggaatggtcttacatagtggagagggctaacccatccaatgacctctgttacccagggaacctcaatgactatgaagaactgaaacacctattgagcagaataaatcattttgagaagactctgatcatccccaagagttcttggcccgatcatgaaacatcattaggggtgagcgcagcatgtccataccagggaatgccctcctttttcagaaatgtggtatggcttatcaagaagaacgatacatacccaacaataaagatgagctacaataataccaatagggaagatcttttgatactgtgggggattcatcattccaacaacgcagcagagcagacaaatctctataaaaacccaaccacctatgtttccgttgggacatcaacattaaaccagagattggtgcccaaaatagctactagatcccaagtaaacgggcaacgtggaagaatggatttcttctggacaattttaaaaccgaatgatgcaatccacttcgagagtaatggaaattttattgctccagagtatgcatacaaaattgtcaagaaaggggactcaacaatcatgaaaagtgaaatggaatatggccactgcaacaccaaatgtcaaactccaataggggctataaactctagtatgccattccacaata-tacaccctctctccaatggggaatgccccaaatacgtgaaatcaaacaaattagtccttgcgactgggctcagaaatagtcctctaagagagag---gagaagaaa---aagagggctatttggagctatagcagggtttatagagggaggatggcaaggaatggtagatggttggtatgggtaccaccatagcaatgaacaggggagtgggtacgctgcagacaaagaatccacccaaaaggcaatagatggagttaccaataaggtcaactcgatcattgacaagatgaacactcaatttgaggccgttggaagggaatttaataacttagaacggagaatagagaatttaaataagaaaatggaagacggattcctagatgtttggacttataatgctgaacttttagttttcatggaaaatgagagaactttagatttccatgactcaaatgtcaagaacctttacgacaaagtccgactacaacttagggataatgcaaaggagctgggtaatggttgtttcgagttttatcataaatgtgataatgaatgtatggaaagtgtcagaaatgggacgtatgactaccctcagtattcagaagaagcaagattaaaaagagaagaaataagcggagtgaaattggaatcaataggaacttaccaaatactgtcaatttattcaacagtggcgagttccctagcactggcaatcattgtggctggtctatctttagggatgtgctccaatgggtcgttacaatgcagaatttgcatttaa
>gi|810275356|gb|KR150901.1|_Influenza_A_virus_(A/turkey/California/K1500169-1.2/2015(H5N8))_segment_4_hemagglutinin_(HA)_gene_complete_cds
atggagaaaatagtgcttcttcttgcagtgattagccttgttaaaagtgatcagatttgcattggttaccatgcaaacaactcaacaaagcaggttgacacgataatggagaaaaacgtcactgttacacatgcccaagacatactggaaaagacacacaacgggaagctctgcgatcttaatggagtgaagcccctgattctaaaggattgtagcgtagctgggtggctccttggaaatccaatgtgcgacgagtttatcagggtaccggaatggtcttacatcgtggaaagggctaacccagccaacgacctctgttacccagggaccctcaatgactatgaggaactgaaacacctattgagcagaataaatcattttgagaaaactctgatcatccccaggagttcttggcccaatcatgaaacatcattaggggtgagcgcagcatgtccataccagggagcatcctcatttttcagaaatgtggtatggctcatcaaaaagaacgatgcatacccgacaataaagataagctacaataataccaatcgggaagatcttttgatactgtgggggattcatcattccaacaatgcagcagagcagacaaatctctataaaaacccagacacttatgtttccgttgggacatcaacattaaaccagagattggtgccaaaaatagctactagatcccaagtaaacgggcagagtggaagaatggatttcttctggacaattttaaaaccgaatgatgcaatccactttgagagtaatggaaatttcattgctccagaatatgcatacaaaattgtcaagaaaggggactcaacaattatgaaaagtgaaatggagtatggccactgcaacaccaaatgtcaaactccaataggggctataaactctagcatgccattccacaata-tacaccctctcaccatcggggaatgccccaaatacgtgaagtcaaacaaattagtccttgcgactgggctcagaaatagtcctctaagagaaag---aagaagaaa---aagaggactatttggagctatagcagggtttatagagggaggatggcagggaatggtagacggttggtatgggtatcatcatagcaatgagcaggggagtgggtacgctgcagacaaagaatccacccaaaaggcaatagatggagttaccaataaggtcaactcaatcattgacaaaatgaacactcaatttgaggccgttggaagggaatttaataacttagaaaggagaatagagaatttaaacaagaaaatggaagacggattcctagatgtctggacttataatgctgaacttttagttctcatggaaaatgagagaactctagatttccatgactcaaatgtcaagaacctttacgacaaagtccgactacagcttagggataatgcaaaggagctgggtaatggttgtttcgagttctatcacaaatgtgataacgaatgtatggagagcgtaagaaatgggacgtatgactaccctaagtattcagaagaagcaatattaaaaagagaagaaataagcggagtgaaattagaatcaataggaacttaccagatactgtcaatttattcaacagtggcgagttccctagcactggcaatcatagtggctggtttatctttatggatgtgctctaatgggtcgttacaatgcagaatttgcatctaa
>gi|953525500|gb|KT963061.1|_Influenza_A_virus_(A/environment/Yunnan/YN25/2015(H5N6))_segment_4_hemagglutinin_(HA)_gene_complete_cds
atggagaaaatggtgcttcttcttgcagtggttagccttgttaaaagtgatcagatttgcattggttaccatgcaaacaactcgacagagcaggttgacacgataatggaaaagaacgtcactgttacacatgcccaagacatactggaaaagacacacaacgggagactctgcgatctgaatggagtgaaacctctgattttaaaggattgtagtgtagctggatggctccttggaaacccaatgtgtgacgagttcatcagagtgccggaatggtcttacatagtggagagggctaacccagccaatgacctctgttatccagggaacctcaatgactatgaggaactgaaacacctattgagcagaataaatcattttgagaagactctgatcatccccaagagttcttggcccaatcat---acatcatcaggggtgagcgcagcatgtccataccagggaatgccctcctttttcagaaatgtggtatggcttaccaaaaagaacgatgcatacccaacaataaagatgagctacaataatacctatagggaagatcttttgatactgtgggggattcatcattccaacaatgcagcagaacagacaaatctctataaaaacccaaccacctatgtttccgttgggacatcaacattaaaccagagattggagccaaaaatagctactagatcccaagtaaacgggcaacgtggaagaatggatttcttctggaccattttaaaaccgaatgatgcaatccacttcgagagtaatggaaattttattgctccagaatatgcatacaaaattgtcaagaaaggggactcaacaattatgaaaagtgaaatggaatatgggcactgcaacaccaaatgtcaaactccaataggggcgataaactctagtatgccattccacaata-tacaccctctcactatcggggagtgccccaaatacgtgaaatcgaacaaattagtccttgcgactgggctcagaaatagtcctctaagagaaag---aagaagaaa---aagaggactatttggagctatagcagggtttatagagggaggatggcaaggaatggtagatggttggtatgggtaccaccatagcaatgaacaggggagtgggtacgctgcagacagagaatccacccaaaaggcaatagatggagttaccaataaggtcaactcgataatagacaaaatgaacactcaatttgaggccgttggaagagaatttaataacttagaacggagaatagagaatttaaataagaaaatggaagacggattcttagatgtctggacttataatgctgaacttttagttctcatggaaaatgagagaactctagatttccatgattcaaatgtcaagaacctttatgacaaggtccgactacagcttagggataatgcaaaggagctgggtaatggttgtttcgagttctatcacaaatgtgataatgaatgtatggaaagtgtaagaaatgggacgtatgactacccccagtattcagaagaagcaagattaaaaagggaagaaataagcggagtgaaattggaatcaataggaacttaccaaatactgtcaatttattcaacagtggcgagttccctagcactggcaatcattgtggctggtctatctttatggatgtgctccaatgggtcgttacaatgcagaatttgcatttaa
>gi|906488844|gb|KT245141.1|_Influenza_A_virus_(A/chicken/Yunnan/25A/2015(H5N6))_segment_4_hemagglutinin_(HA)_gene_complete_cds
[truncated: 1,579,025 more chars]
