# Supplementary material for: The complexity of human infected AIV H5N6 isolated from China
Source: BMC Infect Dis. 2016 Oct 25;16:600. doi: 10.1186/s12879-016-1932-1 (PMC5078974; doi:10.1186/s12879-016-1932-1)
Supplement: Additional file 1: — 1a–8a: Matrices of genomes involved in this study. 1a, PB2 (fas 4.73mb); 2a, PB1 (fas 4.72mb); 3a, PA (fas 4.45mb); 4a, HA (fas 1.88mb); 5a, NP (fas 3.26mb); 6a, NA (fas 1.62mb); 7a, MP (fas 2.33mb); 8a, NEP (fas 1.99mb). (ZIP 1 mb) [file 12879_2016_1932_MOESM1_ESM.zip › Additional file 1/5a-NP.fas]

>A/Sichuan/26221/2014(H5N6)_NP
atggcgtctcaaggcaccaaacgatcttatgaacagatggaaactggtggagagcgccagaatgctactgaaatcagggcatctgttggaagaatgattagtggcattgggaggttctacatacagatgtgcacagaactcaaactcggtgaccatgaagggagactgatccagaacagcataacaatagagagaatggtactttctgcatttgatgaaagaaggaacaggtacctggaagagcaccccagtgcggggaaggaccctaagaaaactggaggtccaatttatcggaggagagacgggaaatggatgagagagctgattttgtacgacaaagaagagattaggaggatttggcgccaagcgaacaatggagaggacgcaactgctggtcttacccacctgatgatatggcactccaacctgaatgatgccacatatcagagaacaagagctctcgtgcgtaccggaatggaccccaggatgtgctctctaatgcagggatcaactctcccgaggagatctggagctgctggtgcagcggtgaaaggggtaggaacaatggtgatggagctgattcgaatgataaaacgagggattaacgacc-ggaatttctggagaggcgaaaatggaagaagaacaaggattgcatatgagagaatgtgcaacatcctcaaagggaaattccaaacagctgcacaaagagcaatgatggatcaagtgcgagagagcagaaatcctgggaatgctgaaattgaagatcttatttttctggcacggtcggcactcatcctgagaggatcagtggcccataagtcctgcttgcctgcttgtgtgtacggacttgcagtggccagtgggtatgacttcgagagagaaggatactctctggttgggatagatccattccgtctgcttcaaaacagccaggtctttagtctcattagaccaaatgaaaacccagcacataagagtcagttagtgtggatggcatgccactctgcagcatttgaagacctcagagtctcaagtttcatcagaggaacaagagtggtcccaagagggcagctatccactagaggggttcaaattgcttcaaatgagaacatggaaacaatggactccaacacacttgaactgagaagcagatattgggctataagaaccaggagcggagggaacaccaac---cagcagagggcatctgcagggcagatcagcgttcaacccactttctcggtgcagagaaaccttcccttcgaaagagcgaccattatggcagcatttgcaggaaatactgagggcagaacatccgacatgagga---cagaaatcataagaatgatggaaagtgccaaaccagaagatgtgtcattccaggggcggggagtcttcgagctctcggacgaaaaggcaacgaacccgatcgtgccttcctttgacatgaataatgaaggatcttatttcttcggagacaatgcagaggagtatgacaattaa
>KT245146_A/Yunnan/0127/2015(H5N6)_NP
atggcgtctcaaggcaccaaacgatcctatgaacagatggaaactggtggggaacgccagaatgctactgagatcagggcatctgttggaagaatggttagcggcattgggagattctacatacagatgtgtacagaactcaaactcagtgacaatgaagggaggctgattcaaaacagtataacaatagagagaatggtactctctgcatttgatgaaagaaggaacagatacctggaagagcaccccagtgcaggaaaggaccctaagaaaactggaggtccaatttacaggagaagagacggaaaatgggtgagagagctgatcctgtatgacaaagaggaaatcaggagaatttggcgacaagcgaacaatggagaggatgcaactgctggtcttacccatctgatgatatggcattccaacctgaatgatgctacctatcagagaacgagagctctcgtgcgtactggaatggatccccggatgtgctctctgatgcaaggatcaactctcccgaggagatctggagctgcaggtgcagcagtaaaggggatagggacaatggtgatggaactgattcggatgataaaacgagggatcaacgacc-ggaatttctggagaggcgaaaatggaagaaggacaagaattgcatatgagagaatgtgcaacatcctcaaagggaaattccaaacagcagcacaaagggcaatgatggatcaagtgcgggagagcagaaatcctggaaatgctgaaatagaagatctcatttttctggcaaggtctgcactcatcctgagaggatcagtggctcataaatcctgcttgcctgcttgtgtgtacggacttacagtggctagtggatatgactttgaaagagaagggtactccttggttggaatagatcctttccgtctgcttcaaaacagccaggtctttagtctcattagaccaaatgagaacccagcacataagagccaactagtgtggatggcatgccactctgcagcgtttgaggaccttagggtctcaagtttcattagagggacaagaatggtcccaagaggacagctatccactagaggggttcaaattgcttcaaatgagaacatggaagcaatggactccaatactcttgaactgagaagtagagattgggctataagaaccagaagcggagggaacaccaac---caacagagggcatctgcaggacaggtcagcgttcaacccactttctcagtacagagaaaccttcctttcgaaagagcaaccattatggcagcatttacaggaaatactgagggtagaacgtctgacatgagga---ctgaaatcataagaatgatggaaagtgccagaccagaagatgtgtcattccaggggcggggagtcttcgagttctcggacgaaaaggcaacgaacccgatcgtgccttcctttgacatgaataatgaaggatcttatttcttcggagacagtgcagaggagtatgacaattga
>KP765789_A/Guangzhou/39715/2014(H5N6)_NP
atggcgtctcaaggcaccaaacggtcttatgaacagatggaaactggtggagagcgccagaatgctactgagatcagggcctctgttggaagaatggttagtggcattgggaggttctacatacagatgtgcacagaactcaaactcagtgaccatgaagggagactgatccagaacagcataacaatagagagaatggtactttctgcatttgatgaaagaaggaacaggtatctggaagagcaccccagtgcggggaaggaccctaagaaaactggaggtccaatttatcggaggagagacgggaaatggattagagagctgattttgtacgacaaagaagagatcaggaggatttggcgccaagcaaataatggagaggactcaactgctggtcttacccacctgatgatatggcactccaatctgaatgatgccacatatcagagaacaagagctctcgtgcgtaccggaatggaccccaggatgtgctccctaatgcagggatcaactctcccgagaagatctggagctgctggtgcagcagtgaagggggtaggaacaatggtgatggagctgattcggatgataaaacgagggattaacgacc-ggaatttctggagaggcgaaaatggaagaagaacaaggattgcatatgagagaatgtgcaacatcctcaaagggaaattccaaacagctgcacaaagagcaatgatggatcaagtgcgagagagcagaaatcctgggaatgctgaaattgaagatcttatttttctggcacggtctgcactcatcctgagaggatcagtggcccataaatcctgcttgcctgcttgtgtgtacggacttgcagtggccagtgggtatgacttcgagagagaaggatactctctggttgggatagatcctttccgtctgcttcaaaacagccaggtctttagtctcattaggccaaatgaaaacccagcacataagagtcaattagtgtggatggcatgccactctgcagcatttgaggacctcagagtctcaagtttcatcagaggaacaagagtggtcccaagagggcagctatccactagaggggttcaaattgcttcaaatgagaacatggaaacaatggactccaacacacttgagctgagaagtagatattgggctataagaaccaggagcggagggaataccaac---cagcagagggcatctgcaggccagatcagcgttcaacccactttctcggtgcagagaaaccttcccttcgaaagagcgaccattatggcagcatttgcaggaaatactgaaggcagaacgtccgacatgagga---cagaaatcataagaatgatggaaaatgccaaaccagaagatgtgtcattccaggggcggggagtcttcgagctctcggacgaaaaggcaacgaacccgatcgtgccttcctttgacatgaataatgaaggatcttatttcttcggagacaatgcagaggagtatgacaattaa
>KJ633808_A/Zhejiang/DTID-ZJU01/2013(H7N9)_NP
atggcgtctcaaggcaccaaacgatcctatgaacagatggaaactggtggggaacgccagaatgctactgagatcagggcatctgttggaagaatggttagcggcattgggagattctacatacagatgtgtacagaactcaaactcagtgacaatgaagggaggctgattcagaacagtataacaatagagagaatggtactctctgcatttgatgaaagaaggaacagatacctggaagagcaccccagtgcaggaaaggaccctaagaaaactggaggtccaatttacaggagaagagacggaaaatgggtgagagagctgatcctgtatgacaaagaggaaatcaggagaatttggcgacaagcgaacaatggagaggatgcaactgctggtcttacccatctgatgatatggcattccaacctgaatgatgctacctatcagagaacgagagctctcgtgcgtactggaatggatccccggatgtgctctctgatgcaaggatcaactctcccgaggagatctggagctgcaggtgcagcagtgaaggggatagggacaatggtgatggaactgattcggatgataaaacgagggatcaacgacc-ggaatttctggagaggcgaaaatggaagaaggacaagaattgcatatgagagaatgtgcaacatcctcaaagggaaattccaaacagcagcacaaagggcaatgatggatcaagtgcgagagagcagaaatcctgggaatgctgaaatagaagatctcatttttctggcaaggtctgcactcatcctgagaggatcagtagctcataaatcctgcttgcctgcttgtgtgtacggacttgcagtggctagtggatatgactttgagagagaagggtactccttggttggaatagatcctttccgtctgcttcaaaacagccaggtctttagtctcattagaccaaatgagaacccagcacataagagccaactagtgtggatggcatgccactccgcagcgtttgaggaccttagggtctcaagtttcattagagggacaagaatggtcccaagaggacagctatccactagaggggttcaaattgcttcaaatgagaacatggaagcaatggactccaatactcttgaactgagaagtagatattgggctataagaaccagaagcggagggaacaccaac---caacagagggcatctgcaggacaggtcagcgttcaacccactttctcagtacagagaaaccttcctttcgaaagagcaaccattatggcagcatttacaggaaatactgagggtagaacgtctgacatgagga---ctgaaatcataagaatgatggaaagtgccagaccagaagatgtgtcattccaggggcggggagtcttcgagctctcggacgaaaaggcaacgaacccgatcgtgccttcctttgacatgaataatgaaggatcttatttcttcggagacaatgcagaggagtatgacaattga
>A/Jiangxi-Donghu/346-2/2013(H10N8)_NP
atggcgtctcaaggcaccaaacgatcctatgaacagatggagactggtggagaacgccagaatgctactgagatcagggcatctgtcggaagaatggttagcggcattgggagattctacatacagatgtgtacagaactcaaactcagtgacaatgaagggaggctgatccagaacagtataacaatagagagaatggtactctctgcatttgatgaaagaaggaacagatacctggaagagcaccccagtgcgggaaaggacccgaagaaaactggaggtccaatttaccgaagaagagacgggaaatgggtgagagagctgatcctgtatgacaaggaggaaatcaggagaatttggcgtcaagcgaacaatggagaagacgcaactgctggtcttacccatctgatgatatggcattccaacctgaatgatgccacatatcagagaacgagagctctcgtgcgtactggaatggaccccaggatgtgctctctgatgcaaggatcaactctcccgaggagatctggagctgcaggagcagcagtaaaggggatagggacaatggtgatggagctgattcggatggtaaaacgagggataaacgacc-ggaatttctggagaggcgaaaatggaagaagaacaagagttgcatacgagaggatgtgcaacatcctcaaagggaaattccaaacagcagcacaaagagcaatggtggatcaagtgcgagagagcagaaatcctggaaatgctgaaatagaagatctcatttttctggcaaggtctgcactcatcctgagaggatctgtggcccataagtcctgcttgcctgcttgtgtgtacggacttgcagtggccagtggatatgactttgagagagaaggatactccctggttggaatagaccctttccgtctgcttcaaaacagccaggtttttagtctaattagaccaaatgagaacccagcacacaagagtcaactagtgtggatggcatgccactctgcagcatttgaggaccttagagtctcaagtttcatcagagggacaagaatggtcccaagaggacaattatccaccagaggggttcaaattgcttcaaatgagaacatggaagcaatggactccaacactcttgaactgagaagtagatattgggctataagaaccaggagcggagggaacaccaac---caacagagggcatctgcgggacagattagcgttcaacccactttctcggtacagagaaatctccccttcgaaagagcgaccattatggcagcttttacaggaaatactgagggtagaacgtctgacatgagga---ctgaaatcataagaatgatggaaagtgcaagaccagaagatgtgtcattccaggggcggggagtcttcgagctctcggacgaaaaggcaacgaacccgatcgtgccttcctttgacatgagtaatgaaggatcttatttcttcggagacaatgcagaggagtatgacaattaa
>FJ969512_A/California/04/2009(H1N1)_NP
atggcgtctcaaggcaccaaacgatcatatgaacaaatggagactggtggggagcgccaggatgccacagaaatcagagcatctgtcggaagaatgattggtggaatcgggagattctacatccaaatgtgcactgaactcaaactcagtgattatgatggacgactaatccagaatagcataacaatagagaggatggtgctttctgcttttgatgagagaagaaataaatacctagaagagcatcccagtgctgggaaggaccctaagaaaacaggaggacccatatatagaagagtagacggaaagtggatgagagaactcatcctttatgacaaagaagaaataaggagagtttggcgccaagcaaacaatggcgaagatgcaacagcaggtcttactcatatcatgatttggcattccaacctgaatgatgccacatatcagagaacaagagcgcttgttcgcaccggaatggatcccagaatgtgctctctaatgcaaggttcaacacttcccagaaggtctggtgccgcaggtgctgcggtgaaaggagttggaacaatagcaatggagttaatcagaatgatcaaacgtggaatcaatgacc-gaaatttctggaggggtgaaaatggacgaaggacaagggttgcttatgaaagaatgtgcaatatcctcaaaggaaaatttcaaacagctgcccagagggcaatgatggatcaagtaagagaaagtcgaaacccaggaaacgctgagattgaagacctcattttcctggcacggtcagcactcattctgaggggatcagttgcacataaatcctgcctgcctgcttgtgtgtatgggcttgcagtagcaagtgggcatgactttgaaagggaagggtactcactggtcgggatagacccattcaaattactccaaaacagccaagtggtcagcctgatgagaccaaatgaaaacccagctcacaagagtcaattggtgtggatggcatgccactctgctgcatttgaagatttaagagtatcaagtttcataagaggaaagaaagtgattccaagaggaaagctttccacaagaggggtccagattgcttcaaatgagaatgtggaaaccatggactccaataccctggaactgagaagcagatactgggccataaggaccaggagtggaggaaataccaat---caacaaaaggcatccgcaggccagatcagtgtgcagcctacattctcagtgcagcggaatctcccttttgaaagagcaaccgttatggcagcattcagcgggaacaatgaaggacggacatccgacatgcgaa---cagaagttataagaatgatggaaagtgcaaagccagaagatttgtccttccaggggcggggagtcttcgagctctcggacgaaaaggcaacgaacccgatcgtgccttcctttgacatgagtaatgaagggtcttatttcttcggagacaatgcagaggagtatgacagttga
>gi|673249553|gb|KM251493.1|_Influenza_A_virus_(A/chicken/Sichuan/NCJPL1/2014(H5N6))_segment_5_nucleocapsid_protein_(NP)_gene_complete_cds_gi|673249555|gb|KM251494.1|_Influenza_A_virus_(A/duck/Sichuans
atggcgtctcaaggcaccaaacgatcttatgaacagatggaaactggtggagagcgccagaatgctactgaaatcagggcatctgttggaagaatgattagtggcattgggaggttctacatacagatgtgcacagaactcaaactcggtgaccatgaagggagactgatccagaacagcataacaatagagagaatggtactttctgcatttgatgaaagaaggaacaggtacctggaagagcaccccagtgcggggaaggaccctaagaaaactggaggtccaatttatcggaggagagacgggaaatggatgagagagctgattttgtacgacaaagaagagattaggaggatttggcgccaagcgaacaatggagaggacgcaactgctggtcttacccacctgatgatatggcactccaacctgaatgatgccacatatcagagaacaagagctctcgtgcgtaccggaatggaccccaggatgtgctctctaatgcagggatcaactctcccgaggagatctggagctgctggtgcagcggtgaaaggggtaggaacaatggtgatggagctgattcgaatgataaaacgagggattaacgacc-ggaatttctggagaggcgaaaatggaagaagaacaaggattgcatatgagagaatgtgcaacatcctcaaagggaaattccaaacagctgcacaaagagcaatgatggatcaagtgcgagagagcagaaatcctgggaatgctgaaattgaagatcttatttttctggcacggtcggcactcatcctgagaggatcagtggcccataagtcctgcttgcctgcttgtgtgtacggacttgcagtggccagtgggtatgacttcgagagagaaggatactctctggttgggatagatccattccgtctgcttcaaaacagccaggtctttagtctcattagaccaaatgaaaacccagcacataagagtcagttagtgtggatggcatgccactctgcagcatttgaagacctcagagtctcaagtttcatcagaggaacaagagtggtcccaagagggcagctatccactagaggggttcaaattgcttcaaatgagaacatggaaacaatggactccaacacacttgaactgagaagcagatattgggctataagaaccaggagcggagggaacaccaac---cagcagagggcatctgcagggcagatcagcgttcaacccactttctcggtgcagagaaaccttcccttcgaaagagcgaccattatggcagcatttgcaggaaatactgagggcagaacatccgacatgagga---cagaaatcataagaatgatggaaagtgccaaaccagaagatgtgtcattccaggggcggggagtcttcgagctctcggacgaaaaggcaacgaacccgatcgtgccttcctttgacatgaataatgaaggatcttatttcttcggagacaatgcagaggagtatgacaattaa
>gi|699978896|gb|KM873639.1|_Influenza_A_virus_(A/cat/Sichuan/SC18/2014(H5N6))_segment_5_nucleocapsid_protein_(NP)_gene_complete_cds
atggcgtctcaaggcaccaaacgatcttatgaacagatggaaactggtggagagcgccagaatgctactgaaatcagggcatctgttggaagaatgattagtggcattgggaggttctacatacagatgtgcacagaactcaaactcggtgaccatgaagggagactgatccagaacagcataacaatagagagaatggtactttctgcatttgatgaaagaaggaacaggtacctggaagagcaccccagtgcggggaaggaccctaagaaaactggaggtccaatttatcggaggagagacgggaaatggatgagagagctgattttgtacgacaaagaagagattaggaggatttggcgccaagcgaacaatggagaggacgcaactgctggtcttacccacctgatgatatggcactccaacctgaatgatgccacatatcagagaacaagagctctcgtgcgtaccggaatggaccccaggatgtgctctctaatgcagggatcaactctcccgaggagatctggagctgctggtgcagcggtgaaaggggtaggaacaatggtgatggagctgattcgaatgataaaacgagggattaacgacc-ggaatttctggagaggcgaaaatggaagaagaacaaggattgcatatgagagaatgtgcaacatcctcaaagggaaattccaaacagctgcacaaagagcaatgatggatcaagtgcgagagagcagaaatcctgggaatgctgaaattgaagatcttatttttctggcacggtcggcactcatcctgagaggatcagtggcccataagtcctgcttgcctgcttgtgtgtacggacttgcagtggccagtgggtatgacttcgagagagaaggatactctctggttgggatagatccattccgtctgcttcaaaacagccaggtctttagtctcattagaccaaatgaaaacccagcacataagagtcagttagtgtggatggcatgccactctgcagcatttgaagacctcagagtctcaagtttcatcagaggaacaagagtggtcccaagagggcagctatccactagaggggttcaaattgcttcaaatgagaacatggaaacaatggactccaacacacttgaactgagaagcagatattgggctataagaaccaggagcggagggaacaccaac---cagcagagggcatctgcagggcagatcagcgttcaacccactttctcggtgcagagaaaccttcccttcgaaagagcgaccattatggcagcatttgcaggaaatactgagggcagaacatccgacatgagga---cggaaatcataagaatgatggaaagtgccaaaccagaagatgtgtcattccaggggcggggagtcttcgagctctcggacgaaaaggcaacgaacccgatcgtgccttcctttgacatgaataatgaaggatcttatttcttcggagacaatgcagaggagtatgacaattaa
>gi|673249559|gb|KM251496.1|_Influenza_A_virus_(A/duck/Sichuan/NCXJ16/2014(H5N6))_segment_5_nucleocapsid_protein_(NP)_gene_complete_cds_gi|673249561|gb|KM251497.1|_Influenza_A_virus_(A/duck/Sichuan/NCs
atggcgtctcaaggcaccaaacgatcttatgaacagatggaaactggtggagagcgccagaatgctactgaaatcagggcatctgttggaagaatgattagtggcattgggaggttctacatacagatgtgcacagaactcaaactcggtgaccatgaagggagactgatccagaacagcataacaatagagagaatggtactttctgcatttgatgaaagaaggaacaggtacctggaagagcaccccagtgcggggaaggaccctaagaaaactggaggtccaatttatcggaggagagacgggaaatggatgagagagctgattttgtacgacaaagaagagattaggaggatttggcgccaagcgaacaatggagaggacgcaactgctggtcttacccacctgatgatatggcactccaacctgaatgatgccacatatcagagaacaagagctctcgtgcgtaccggaatggaccccaggatgtgctctctaatgcagggatcaactctcccgaggagatctggagctgctggtgcagcggtgaaaggggtaggaacaatggtgatggagctgattcgaatgataaaacgagggattaacgacc-ggaatttctggagaggcgaaaatggaagaagaacaaggattgcatatgagagaatgtgcaacatcctcaaagggaaattccaaacagctgcacaaagagcaatgatggatcaagtgcgagagagcagaaatcctgggaatgctgaaatcgaagatcttatttttctggcacggtcggcactcatcctgagaggatcagtggcccataagtcctgcttgcctgcttgtgtgtacggacttgcagtggccagtgggtatgacttcgagagagaaggatactctctggttgggatagatccattccgtctgcttcaaaacagccaggtctttagtctcattagaccaaatgaaaacccagcacataagagtcagttagtgtggatggcatgccactctgcagcatttgaagacctcagagtctcaagtttcatcagaggaacaagagtggtcccaagagggcagctatccactagaggggttcaaattgcttcaaatgagaacatggaaacaatggactccaacacacttgaactgagaagcagatattgggctataagaaccaggagcggagggaacaccaac---cagcagagggcatctgcagggcagatcagcgttcaacccactttctcggtgcagagaaaccttcccttcgaaagagcgaccattatggcagcatttgcaggaaatactgagggcagaacatccgacatgagga---cagaaatcataagaatgatggaaagtgccaaaccagaagatgtgtcattccaggggcggggagtcttcgagctctcggacgaaaaggcaacgaacccgatcgtgccttcctttgacatgaataatgaaggatcttatttcttcggagacaatgcagaggagtatgacaattaa
>gi|673249557|gb|KM251495.1|_Influenza_A_virus_(A/duck/Sichuan/NCXJ15/2014(H5N6))_segment_5_nucleocapsid_protein_(NP)_gene_complete_cds
atggcgtctcaaggcaccaaacgatcttatgaacagatggaaactggtggagagcgccagaatgctactgaaatcagggcatctgttggaagaatgattagtggcattgggaggttctacatacagatgtgcacagaactcaaactcggtgaccatgaagggagactgatccagaacagcataacaatagagagaatggtactttctgcatttgatgaaagaaggaacaggtacctggaagagcaccccagtgcggggaaggaccctaagaaaactggaggtccaatttatcggaggagagacgggaaatggatgagagagctgattttgtacgacaaagaagagattaggaggatttggcgccaagcgaacaatggagaggacgcaactgctggtcttactcacctgatgatatggcactccaacctgaatgatgccacatatcagagaacaagagctctcgtgcgtaccggaatggaccccaggatgtgctctctaatgcagggatcaactctcccgaggagatctggagctgctggtgcagcggtgaaaggggtaggaacaatggtgatggagctgattcgaatgataaaacgagggattaacgacc-ggaatttctggagaggcgaaaatggaagaagaacaaggattgcatatgagagaatgtgcaacatcctcaaagggaaattccaaacagctgcacaaagagcaatgatggatcaagtgcgagagagcagaaatcctgggaatgctgaaattgaagatcttatttttctggcacggtcggcactcatcctgagaggatcagtggcccataagtcctgcttgcctgcttgtgtgtacggacttgcagtggccagtgggtatgacttcgagagagaaggatactctctggttgggatagatccattccgtctgcttcaaaacagccaggtctttagtctcattagaccaaatgaaaacccagcacataagagtcagttagtgtggatggcatgccactctgcagcatttgaagacctcagagtctcaagtttcatcagaggaacaagagtggtcccaagagggcagctatccactagaggggttcaaattgcttcaaatgagaacatggaaacaatggactccaacacacttgaactgagaagcagatattgggctataagaaccaggagcggagggaacaccaac---cagcagagggcatctgcagggcagatcagcgttcaacccactttctcggtgcagagaaaccttcccttcgaaagagcgaccattatggcagcatttgcaggaaatactgagggcagaacatccgacatgagga---cagaaatcataagaatgatggaaagtgccaaaccagaagatgtgtcattccaggggcggggagtcttcgagctctcggacgaaaaggcaacgaacccgatcgtgccttcctttgacatgaataatgaaggatcttatttcttcggagacaatgcagaggagtatgacaattaa
>gi|645170335|gb|KJ807781.1|_Influenza_A_virus_(A/chicken/Zhejiang/6C2/2013(H5N6))_segment_5_nucleocapsid_protein_(NP)_gene_complete_cds_gi|645170358|gb|KJ807782.1|_Influenza_A_virus_(A/duck/Zhejiang/s
atggcgtctcaaggcaccaaacgatcttatgaacagatggaaactggtggagagcgccagaatgctactgaaatcagggcatctgttggaagaatgattagtggcattgggaggttctacatacagatgtgcacagaactcaaactcagtgaccatgaagggagactgatccagaacagcataacaatagagagaatggtactttctgcatttgatgaaagaaggaacaggtacctggaagagcaccccagtgcggggaaggaccctaagaaaactggaggtccaatttatcggaggagagacgggaaatggatgagagagctgattttgtacgacaaagaagagattaggaggatttggcgccaagcgaacaatggagaggacgcaactgctggtcttacccacctgatgatatggcactccaacctgaatgatgccacatatcagagaacaagagctctcgtgcgtaccggaatggaccccaggatgtgctctctaatgcagggatcaactctcccgaggagatctggagctgctggtgcagcggtgaaaggggtaggaacaatggtgatggagctgattcgaatgataaaacgagggattaacgacc-ggaatttctggagaggcgaaaatggaagaagaacaaggattgcatatgagagaatgtgcaacatcctcaaagggaaattccaaacagctgcacaaagagcaatgatggatcaagtgcgagagagcagaaatcctgggaatgctgaaattgaagatcttatttttctggcacggtctgcactcatcctgagaggatcagtggcccacaagtcctgcttgcctgcttgtgtgtacggacttgcagtggccagtgggtatgacttcgagagagaaggatactctctggttggaatagatcctttccgtctgcttcaaaacagccaggtctttagtctcattagaccaaatgaaaacccagcacataagagtcaattagtgtggatggcatgccactctgcagcatttgaagacctcagagtctcaagtttcatcagaggaacaagagtggtcccaagagggcagctatccactagaggggttcaaattgcttcaaatgagaacatggaaacaatggattccaacacacttgaactgagaagcagatattgggctataagaaccaggagcggagggaacaccaac---cagcagagggcatctgcagggcagatcagcgttcaacccactttctcggtgcagagaaaccttcccttcgaaagagcgaccattatggcagcatttgcaggaaatactgaaggcagaacgtccgacatgagga---cagaaatcataagaatgatggaaagtgccaaaccagaagatgtgtcattccaggggcggggagtcttcgagctctcggacgaaaaggcaacgaacccgatcgtgccttcctttgacatgaataatgaaggatcttatttcttcggagacaatgcagaggagtatgacaattaa
>gi|745632393|gb|KP286422.1|_Influenza_A_virus_(A/duck/Jiangxi/13469/2014(H5N6))_segment_5_nucleocapsid_protein_(NP)_gene_complete_cds_gi|745632413|gb|KP286430.1|_Influenza_A_virus_(A/duck/Jiangxi/134s
atggcgtctcaaggcaccaaacgatcttatgaacagatggaaactggtggagagcgccagaatgctactgaaatcagggcatctgttggaagaatgattagtggcattgggaggttctacatacagatgtgcacagaactcaaactcagtgaccatgaagggagattgatccagaacagcataacaatagagagaatggtactttctgcatttgatgaaagaaggaacaggtacctggaagagcaccccagtgcggggaaggaccctaagaaaactggaggtccaatttatcggaggagagacgggaaatggatgagagagctgattttgtacgacaaagaagagattaggaggatttggcgccaagcgaacaatggagaggacgcaactgctggtcttacccacctgatgatatggcactccaacctgaatgatgccacatatcagagaacaagagctcttgtgcgtaccggaatggaccccaggatgtgctctctaatgcagggatcaactctcccgaggagatctggagctgctggtgcagcggtgaaaggggtaggaacaatggtgatggagctgattcgaatgataaaacgagggattaacgacc-ggaatttctggagaggcgaaaatggaagaagaacaaggattgcatatgagagaatgtgcaacatcctcaaagggaaattccaaacagctgcacaaagagcaatgatggatcaagtgcgagagagcagaaatcctgggaatgctgaaattgaagatcttatttttctggcacggtctgcactcatcctgagaggatcagtggcccataagtcctgcttgcctgcttgtgtgtacggacttgcagtggccagtgggtatgacttcgagagagaaggatactctctggttgggatagatcctttccgtctgcttcaaaacagccaggtctttagtctcattagaccaaatgaaaacccagcacataagagtcaattagtgtggatggcatgccactctgcagcatttgaagacctcagagtctcaagtttcatcagaggaacaagagtggtcccaagagggcagctatccactagaggggttcaaattgcttcaaatgagaacatggaaacaatggactccaacacacttgaactgagaagcagatattgggctataagaaccaggagcggagggaacaccaac---cagcagagggcatctgcagggcagatcagcgttcaacccactttctcggtgcagagaaaccttcccttcgaaagagcgaccattatggcagcatttgcaggaaatactgaaggcaggacgtccgacatgagga---cagaaatcataagaatgatggaaagtgccaaaccagaagatgtgtcattccaggggcggggagtcttcgagctctcggacgaaaaggcaacgaacccgatcgtgccttcctttgacatgaataatgaaggatcttatttcttcggagacaatgcagaggagtatgacaattaa
>gi|960311960|gb|KU143405.1|_Influenza_A_virus_(A/duck/Wenzhou/YHQL22/2014(H5N6))_segment_5_nucleocapsid_protein_(NP)_gene_complete_cds
atggcgtctcaaggcaccaaacgatcttatgaacagatggaaactggtggagagcgccagaatgctactgaaatcagggcatctgttggaagaatgattagtggcattgggaggttctacatacagatgtgcacagaactcaaactcagtgaccatgaagggagactgatccagaacagcataacaatagagagaatggtactttctgcatttgatgaaagaaggaacaggtacctggaagagcaccccagtgcggggaaggaccctaagaaaactggaggtccaatttatcggaggagagacgggaaatggatgagagagctgattttgtacgacaaagaagagattaggaggatttggcgccaagcgaacaatggagaggacgcaactgctggtcttacccacctgatgatatggcactccaacctgaatgatgccacatatcagagaacaagagctcttgtgcgtaccggaatggaccccaggatgtgctctctaatgcagggatcaactctcccgaggagatctggagctgctggtgcagcggtgaaaggggtaggaacaatggtgatggagctgattcgaatgataaaaagagggattaacgacc-ggaatttctggagaggcgaaaatggaagaagaacaaggattgcatatgagagaatgtgcaacatcctcaaagggaaattccaaacagctgcacaaagagcaatgatggatcaagtgcgagagagcagaaatcctgggaatgctgaaattgaagatcttatttttctggcacggtctgcactcattctgagaggatcagtggcccataagtcctgcttgcctgcttgtgtgtacggacttgcagtggccagtgggtatgacttcgagagagaaggatactctctggttgggatagatcctttccgcctgcttcaaaacagccaggtctttagtctcattagaccaaatgaaaacccagcacataagagtcaattagtgtggatggcatgccactctgcagcatttgaagacctcagagtctcaagtttcatcagaggaacaagagtggtcccaagagggcagctatccactagaggggttcaaattgcttcaaatgagaacatggaaacaatggactccaacacacttgaactgagaagcagatattgggctataagaaccaggagcggagggaacaccaac---cagcagagggcatctgcagggcagatcagcgttcaacccactttctcggtgcagagaaaccttcccttcgaaagagcgaccattatggcagcatttgcaggaaatactgaaggcagaacgtccgacatgagga---cagaaatcataagaatgatggaaagtgccaaaccagaagatgtgtcattccaggggcggggagtcttcgagctctcggacgaaaaggcaacgaacccgatcgtgccttcctttgacatgaataatgaaggatcttatttcttcggagacaatgcagaggagtatgacaattaa
>gi|745628807|gb|KP284982.1|_Influenza_A_virus_(A/chicken/Shenzhen/1845/2013(H5N6))_segment_5_nucleocapsid_protein_(NP)_gene_complete_cds
atggcgtctcaaggcaccaaacgatcttatgaacagatggaaactggtggagagcgccagaatgctactgaaatcagggcatctgttggaagaatgattagtggcattgggaggttctacatacagatgtgcacagaactcaaactcagtgaccatgaagggagactgatccagaacagcataacaatagagagaatggtactttctgcatttgatgaaagaaggaaccggtacctggaagagcaccccagtgcggggaaggaccctaagaaaactggaggtccaatttatcggaggagagacgggaaatggatgagagagctgattttgtacgacaaagaagagattaggaggatttggcgccaagcgaacaatggagaggacgcaactgctggtcttacccacctgatgatatggcactccaacctgaatgatgccacatatcagagaacaagagctctcgtgcgtaccggaatggaccccaggatgtgctctctaatgcagggatcaactctcccgaggagatctggagctgctggtgcagcggtgaaaggggtaggaacaatggttatggagctgattcgaatgataaaacgagggattaacgacc-ggaatttctggagaggcgaaaatggaagaagaacaaggattgcatatgagagaatgtgcaacatcctcaaagggaaattccaaacagctgcacaaagagcaatgatggatcaagtgcgagagagcagaaatcctgggaatgctgaaattgaagatcttatttttctggcacggtctgcactcatcctgagaggatcagtggcccataagtcctgcttgcctgcttgtgtgtacggacttgcagtggccagtgggtatgacttcgagagagaaggatactctctggttgggatagatcctttccgtctgcttcaaaacagccaggtctttagtctcattagaccaaatgaaaacccagcacataagagtcaattagtgtggatggcatgccactctgcagcatttgaagaccttagagtctcaagtttcatcagaggaacaagagtggtcccaagagggcagctatccactagaggggttcaaattgcttcaaatgagaacatggaaacaatggactccaacacacttgaactgagaagcagatattgggctataagaaccaggagcggagggaacaccaac---cagcagagggcatctgcagggcagatcagcgttcaacccactttctcggtgcagagaaaccttcccttcgaaagagcgaccattatggcagcatttgcaggaaatactgaaggcagaacgtccgacatgagga---cagaaatcataagaatgatggaaagtgccaaaccagaagatgtgtcattccaggggcggggagtcttcgagctctcggacgaaaaggcaacgaacccgatcgtgccttcctttgacatgagtaatgaaggatcttatttcttcggagacaatgcagaggagtatgacaattaa
>gi|766553670|gb|KP732661.1|_Influenza_A_virus_(A/duck/Eastern_China/S0711/2014(H5N6))_segment_5_nucleocapsid_protein_(NP)_gene_complete_cds
atggcgtctcaaggcaccaaacgatcttatgaacagatggaaactggtggagagcgccagaatgctactgaaatcagggcatctgttggaagaatgattagtggcattgggaggttctacatacagatgtgcacagaactcaaacttagtgaccatgaagggagattgatccagaacagcataacaatagagagaatggtactttctgcatttgatgaaagaaggaacaggtacctggaagagcaccccagtgcggggaaggaccctaagaaaactggaggtccaatttatcggaggagagacgggaaatggatgagagagctgattttgtacgacaaagaagagattaggaggatttggcgccaagcgaacaatggagaggacgcaactgctggtcttacccacctgatgatatggcactccaacctgaatgatgccacatatcagagaacaagagctcttgtgcgtaccggaatggaccccaggatgtgctctctaatgcagggatcaactctcccgaggagatctggagctgctggtgcagcggtgaaaggggtaggaacaatggtgatggagctgattcgaatgataaaacgagggattaacgacc-ggaatttctggagaggcgaaaatggaagaagaacaaggattgcatatgagagaatgtgcaacatcctcaaagggaaattccaaacagctgcacaaagagcaatgatggatcaagtgcgagagagcagaaatcctgggaatgctgaaattgaagatcttatttttctggcacggtctgcactcatcctgagaggatcagtggcccataagtcctgcttgcctgcttgtgtgtacggacttgcagtggccagtgggtatgacttcgagagagaaggatactctctggttgggatagatcctttccgtctgcttcaaaacagccaggtctttagtctcattagaccaaatgaaaacccagcacataagagtcaattagtgtggatggcatgccactctgcagcatttgaagacctcagagtctcaagtttcatcagaggaacaagagtggtcccaagagggcagctatccactagaggggttcaaattgcttcaaatgagaacatggaaacaatggactccaacacacttgaactgagaagcagatattgggctataagaaccaggagcggagggaacaccaac---cagcagagggcatctgcagggcagatcagcgttcaacccactttctcggtgcagagaaaccttcccttcgaaagagcgaccattatggcagcatttgcaggaaatactgaaggcaggacgtccgacatgagga---cagaaatcataagaatgatggaaagtgccaaaccagaagatgtgtcattccaggggcggggagtcttcgagctctcggacgaaaaggcaacgaacccgatcgtgccttcctttgacatgaataatgaaggatcttatttcttcggagacaatgcagaggagtatgacaattga
>gi|954033229|gb|KU042792.1|_Influenza_A_virus_(A/goose/Zhejiang/1120132/2014(H5N6))_segment_5_nucleocapsid_protein_(NP)_gene_complete_cds
atggcgtctcaaggcaccaaacgatcttatgaacagatggaaactggtggagagcgccagaatgctactgaaatcagggcatctgttggaagaatgattagtggcattgggaggttctacatacagatgtgcacagaactcaaactcagtgaccatgaagggagattgatccagaacagcataacaatagagagaatggtactttctgcatttgacgaaagaaggaacaggtacctggaagagcaccccagtgcggggaaggaccctaagaaaactggaggtccaatttatcggaggagagacgggaaatggatgagagagctgatcttgtacgacaaagaagagattaggaggatttggcgccaagcgaacaatggagaggacgcaactgctggtcttacccacctgatgatatggcactccaacctgaatgatgccacatatcagagaacaagagctcttgtgcgaaccggaatggaccccaggatgtgctctctaatgcagggatcaactctcccgaggagatctggagctgctggtgcagcggtgaaaggggtaggaacaatggtgatggagctgattcgaatgataaaacgagggattaacgacc-ggaatttctggagaggcgaaaatggaagaagaacaaggattgcatatgagagaatgtgcaacatcctcaaagggaaattccaaacagctgcacaaagagcaatgatggatcaagtgcgagagagcagaaatcctgggaatgctgaaattgaagatcttatttttctggcacggtctgcactcatcctgagaggatcagtggcccataagtcctgcttgcctgcttgtgtgtacggacttgcagtggccagtgggtatgacttcgagagagaaggatactctctggttgggatagatcctttccgtctgcttcaaaacagccaggtctttagtctcattagaccaaatgaaaacccagcacataagagtcaattagtgtggatggcatgccactctgcagcatttgaagacctcagagtctcaagtttcatcagaggaacaagagtggtcccaagagggcagctatccactagaggggttcaaattgcttcaaatgagaacatggaaacaatggactccaacacacttgaactgagaagcagatattgggctataagaaccaggagcggagggaacaccaac---cagcagagggcatctgcagggcagatcagcgttcaacccactttctcggtgcagagaaaccttcccttcgaaagagcgaccattatggcagcatttgcaggaaatactgaaggcagaacgtccgacatgagga---cagaaatcataagaatgatggaaagtgccaaaccagaagatgtgtcattccaggggcggggagtcttcgagctctcggacgaaaaggcaacgaacccgatcgtgccttcctttgacatgaataatgaaggatcttatttcttcggagacaatgcagaggagtatgacaattaa
>gi|673249551|gb|KM251492.1|_Influenza_A_virus_(A/Anas_crecca/Hubei/Chenhu1623-5/2014(H5N6))_segment_5_nucleocapsid_protein_(NP)_gene_complete_cds
atggcgtctcaaggcaccaaacgatcttatgaacagatggaaactggtggagagcgccagaatgctactgaaatcagggcatctgttggaagaatgattagtggcattgggaggttctacatacagatgtgcacagaactcaaactcagtgaccatgaagggagactgatccagaacagcataacaatagagagaatggtactttctgcatttgatgaaagaaggaacaggtacctggaagagcaccccagtgcggggaaggaccctaagaaaactggaggtccaatttatcggaggagagacgggaaatggatgagagagctgattttgtacgacaaagaagagattaggaggatttggcgccaagcgaacaatggagaggacgcaactgctggtcttacccacctgatgatatggcactccaacctgaatgatgccacatatcagagaacaagagctctcgtgcgtaccggaatggaccccaggatgtgctctctaatgcagggatcaactctcccgaggagatctggagctgctggtgcagcggtgaaaggggtaggaacaatggtgatggagctgattcgaatgataaaacgagggattaacgacc-gtaatttctggagaggcgaaaatgcaagaagaacaaggattgcatatgagagaatgtgcatcatcctcaaagggaaattccaaacagctgcacaaagagcaatgatggatcaagtgcgagagagcagaaatcctgggaatactgaaattgaagatcttatttttctggcacggtctgcactcatcctgagaggatcagtggcccataagtcctgcttgcctgcttgtgtgtacggacttgcagtggccagtgggtatgacttcgagagagaaggatactctctggttgggatagatcctttccgtctgcttcaaaacagccaggtctttagtctcattagaccaaatgaaaacccagcacataagagtcaattagtgtggatggcatgccactctgcagcatttgaagacctcagagtctcaagtttcatcagaggaacaagagtggtcccaagagggcagctatccactagaggggttcaaattgcttcaaatgagaacatggaaacaatggactccaacacacttgaactgagaagcagatattgggctataagaaccaggagcggagggaacaccaac---cagcagagggcatctgcagggcagatcagcgttcaacccactttctcggtgcagagaaaccttcccttcgaaagagcgaccattatggcagcatttgcaggaaatactgaaggcagaacgtccgacatgagga---cagaaatcataagaatgatggaaagtgccaaaccagaagatgtgtcattccaggggcggggagtcttcgagctatcggacgaaaaggcaacgaacccgatcgtgccttcctttgacatgaataatgaaggatcttatttcttcggagacaatgcagaggagtatgacaattaa
>gi|960311914|gb|KU143406.1|_Influenza_A_virus_(A/duck/Taizhou/TZYG12/2015(H5N6))_segment_5_nucleocapsid_protein_(NP)_gene_complete_cds
atggcgtctcaaggcaccaaacgatcttatgaacagatggaaactggtggagagcgccagaatgctactgaaatcagggcatctgttggaagaatgattagtggcattgggaggttctacatacagatgtgcacagaactcaaactcagtgaccatgaagggagactgatccagaacagcataacaatagagagaatggtactttctgcatttgatgaaagaaggaacaggtacctggaagagcaccccagtgcggggaaggaccctaagaaaactggaggtccaatttatcggaggagagacgggaaatggatgagagagctgattttgtacgacaaagaagagattaggaggatttggcgccaagcgaacaatggagaggacgcaactgctggtcttacccacctgatgatatggcactccaacctgaatgatgccacatatcagagaacaagagctcttgtgcgtaccggaatggaccccaggatgtgctctctaatgcagggatcaactctcccgaggagatctggagctgctggtgcagcggtgaaaggggtaggaacaatggtgatggagctgattcgaatgataaaaagagggattaacgacc-ggaatttctggagaggcgaaaatggaagaagaacaaggattgcatatgagagaatgtgcaacatcctcaaagggaaattccaaacagctgcacaaagagcaatgatggatcaagtgcgagagagcagaaatcctgggaatgctgaaattgaagatcttatttttctggcacggtctgcactcattctgagaggatcagtggcccataagtcctgcttgcctgcttgtgtgtacggacttgcagtggccagtggatatgacttcgagagagaaggatactctctggttgggatagatcctttccgcctgcttcaaaacagccaggtctttagtctcattagaccaaatgaaaacccagcacataagagtcaattagtgtggatggcatgccattctgcagcatttgaagacctcagagtctcaagtttcatcagaggaacaagagtggtcccaagagggcagctatccactagaggggttcaaattgcttcaaatgagaacatggaaacaatggactccaacacacttgaactgagaagcagatattgggctataagaaccaggagcggagggaacaccaac---cagcagagggcatctgcagggcagatcagcgttcaacccactttctcggtgcagagaaaccttcccttcgaaagagcgaccattatggcagcatttgcaggaaatactgaaggcagaacgtccgacatgagga---cagaaatcataagaatgatggaaagtgccaaaccagaagatgtgtcattccaggggcggggagtcttcgagctctcggacgaaaaggcaacgaacccgatcgtgccttcctttgacatgaataatgaaggatcttatttcttcggagacaatgcagaggagtatgacaattaa
>gi|954033499|gb|KU042777.1|_Influenza_A_virus_(A/duck/Zhejiang/77138/2014(H5N2))_segment_5_nucleocapsid_protein_(NP)_gene_complete_cds
atggcgtctcaaggcaccaaacgatcttatgaacagatggaaactggtggagagcgccagaatgctactgaaatcagggcatctgttggaagaatgattagtggcattgggaggttctacatacagatgtgcacagaactcaaactcagtgaccatgaagggagactgatccagaacagcataacaatagagagaatggtactttctgcatttgatgaaagaaggaacaggtacctggaagagcaccccagtgcggggaaggaccctaagaaaactggaggtccaatttatcggaggagagacgggaaatggatgagagagctgattttatacgacaaagaagagattaggaggatttggcgccaagcgaacaatggagaggacgcaactgctggtcttacccacctgatgatatggcactccaacctaaatgatgccacatatcagagaacaagagctctcgtgcgtaccggaatggaccccaggatgtgctctctaatgcagggatcaactctcccgaggagatctggagctgctggtgcagcggtgaaaggggtaggaacaatggtgatggagctgattcgaatgataaaacgagggattaacgacc-ggaatttctggagaggcgagaatggaagaagaacaaggattgcatatgagagaatgtgcaacatcctcaaagggaaattccaaacagctgcacaaagagcaatgatggatcaagtgcgagagagcagaaatcctgggaatgctgaaattgaagatcttatttttctggcacggtctgcactcatcctgagaggatcagtggcccataagtcctgcttgcctgcttgtgtgtacggacttgcagtggccagtgggtatgacttcgagagagaaggatactctctggttgggatagatcctttccgtctgcttcaaaacagccaggtctttagtctcattagaccaaatgaaaacccagcacataagagccaattagtgtggatggcatgccactctgcagcatttgaagacctcagagtctcaagtttcatcagaggaacaagagtggtcccaagagggcagctatccactagaggggttcaaattgcttcaaatgagaacatggagacaatggactccaacacacttgaactgagaagtagatattgggctataagaaccaggagcggagggaacaccaac---cagcagagggcatctgcagggcagatcagcgttcaacccactttctcggtgcagagaaaccttcccttcgaaagagcgaccattatggcagcatttgcaggaaatactgaaggcagaacgtccgacatgagga---cagaaatcataagaatgatggaaagtgccaaaccagaagatgtgtcattccaggggcggggagtcttcgagctctcggacgaaaaggcaacgaacccgatcgtgccttcctttgacatgaataatgaaggatcttatttcttcggagacaatgcagaggagtatgacaattaa
>gi|954033445|gb|KU042780.1|_Influenza_A_virus_(A/goose/Zhejiang/77167/2014(H5N2))_segment_5_nucleocapsid_protein_(NP)_gene_complete_cds
atggcgtctcaaggcaccaaacgatcttatgaacagatggaaactggtggagagcgccagaatgctactgaaatcagggcatctgttggaagaatgattagtggcattgggaggttctacatacagatgtgcacagaactcaaactcagtgaccatgaagggagactgatccagaacagcataacaatagagagaatggtactttctgcatttgatgaaagaaggaacaggtacctggaagagcaccccagtgcggggaaggaccctaagaaaactggaggtccaatttatcggaggagagacgggaaatggatgagagagctgattttatacgacaaagaagagattaggaggatttggcgccaagcgaacaatggagaggacgcaactgctggtcttacccacctgatgatatggcactccaacctaaatgatgccacatatcagagaacaagagctctcgtgcgtaccggaatggaccccaggatgtgctctctaatgcagggatcaactctcccgaggagatctggagctgctggtgcagcggtgaaaggggtaggaacaatggtgatggagctgattcgaatgataaaacgagggattaacgacc-ggaatttctggagaggcgagaatggaagaagaacaaggattgcatatgagagaatgtgcaacatcctcaaagggaaattccaaacagctgcacaaagagcaatgatggatcaagtgcgagagagcagaaatcctgggaatgctgaaattgaagatcttatttttctggcacggtctgcactcatcctgagaggatcagtggcccataagtcctgcttgcctgcttgtgtgtacggacttgcagtggccagtgggtatgacttcgagagagaaggatactctctggttgggatagatcctttccgtctgcttcaaaacagccaggtctttagtctcattagaccaaatgaaaacccagcacataagagccaattagtgtggatggcatgccactctgcagcatttgaagacctcagagtctcaagtttcatcagaggaacaagagtggtcccaagagggcagctatccactagaggggttcaaattgcttcaaatgagaacatggagacaatggactccaacacacttgaactgagaagtagatattgggctataagaaccaggagcggagggaacaccaac---cagcagagggcatctgcagggcagatcagcgttcaacccactttctcggtgcagagaaaccttcccttcgaaagagcgaccattatggcagcatttgcaggaaatactgaaggcagaacgtccgacatgagga---cagaaatcataagaatgatggaaagtgccaaaccagaagatgtgtcattccaggggcggggagtcttcgagctctcggacgaaaaggcaacgaacccgatcgtgccttcctttgacatgaataatgaaggatcttatttcttcggagacaatgcagaggagtatgacaattaa
>gi|954033427|gb|KU042781.1|_Influenza_A_virus_(A/goose/Zhejiang/77168/2014(H5N2))_segment_5_nucleocapsid_protein_(NP)_gene_complete_cds
atggcgtctcaaggcaccaaacgatcttatgaacagatggaaactggtggagagcgccagaatgctactgaaatcagggcatctgttggaagaatgattagtggcattgggaggttctacatacagatgtgcacagaactcaaactcagtgaccatgaagggagactgatccagaacagcataacaatagagagaatggtactttctgcatttgatgaaagaaggaacaggtacctggaagagcaccccagtgcggggaaggaccctaagaaaactggaggtccaatttatcggaggagagacgggaaatggatgagagagctgattttatacgacaaagaagagattaggaggatttggcgccaagcgaacaatggagaggacgcaactgctggtcttacccacctgatgatatggcactccaacctaaatgatgccacatatcagagaacaagagctctcgtgcgtaccggaatggaccccaggatgtgctctctaatgcagggatcaactctcccgaggagatctggagctgctggtgcagcggtgaaaggggtaggaacaatggtgatggagctgattcgaatgataaaacgagggattaacgacc-ggaatttctggagaggcgagaatggaagaagaacaaggattgcatatgagagaatgtgcaacatcctcaaagggaaattccaaacagctgcacaaagagcaatgatggatcaagtgcgagagagcagaaatcctgggaatgctgaaattgaagatcttatttttctggcacggtctgcactcatcctgagaggatcagtggcccataagtcctgcttgcctgcttgtgtgtacggacttgcagtggccagtgggtatgacttcgagagagaaggatactctctggttgggatagatcctttccgtctgcttcaaaacagccaggtctttagtctcattagaccaaatgaaaacccagcacataagagccaattagtgtggatggcatgccactctgcagcatttgaagacctcagagtctcaagtttcatcagaggaacaagagtggtcccaagagggcagctatccactagaggggttcaaattgcttcaaatgagaacatggagacaatggactccaacacacttgaactgagaagtagatattgggctataagaaccaggagcggagggaacaccaac---cagcagagggcatctgcagggcagatcagcgttcaacccactttctcggtgcagagaaaccttcccttcgaaagagcgaccattatggcagcatttgcaggaaatactgaaggcagaacgtccgacatgagga---cagaaatcataagaatgatggaaagtgccaaaccagaagatgtgtcattccaggggcggggagtcttcgagctctcggacgaaaaggcaacgaacccgatcgtgccttcctttgacatgaataatgaaggatcttatttcttcggagacaatgcagaggagtatgacaattaa
>gi|954033265|gb|KU042790.1|_Influenza_A_virus_(A/goose/Zhejiang/925108/2014(H5N6))_segment_5_nucleocapsid_protein_(NP)_gene_complete_cds
atggcgtctcaaggcaccaaacgatcttatgaacagatggaaactggtggagagcgccagaatgctactgaaatcagggcatctgttggaagaatgattagtggcattgggaggttctacatacagatgtgcacagaactcaaactcagtgaccatgaagggagattgatccagaacagcataacaatagagagaatggtactttctgcatttgatgaaagaaggaacaggtacctggaagagcaccccagtgcggggaaggaccctaagaaaactggaggtccaatttatcggaggagagacgggaaatggatgagagagctgattttgtacgacaaagaagagattaggaggatttggcgccaagcgaacaatggagaggacgcaactgctggtcttacccacctgatgatatggcactccaacctgaatgatgccacatatcagagaacaagagctcttgtgcgtaccggaatggaccccaggatgtgctctctaatgcagggatcaactctcccgaggagatctggagctgctggtgcagcggtgaaaggggtaggaacaatggtgatggagctgattcgaatgataaaacgagggattaacgacc-ggaatttctggagaggtgaaagtggaagaagaacaaggattgcatatgagaggatgtgcaacatcctcaaagggaaattccaaacagctgcacaaagagcaatgatggatcaagtgcgagagagcagaaatcctgggaatgctgaaattgaagatcttatttttctggcacggtctgcactcatcctgagaggatcagtggcccataagtcctgcttgcctgcttgtgtgtacggacttgcagtggccagtgggtatgacttcgagagagaaggatactctctggttgggatagatcctttccgtttgcttcaaaacagccaggtctttagtctcattagaccaaatgaaaacccagcacataagagtcaattagtgtggatggcatgccactctgcagcatttgaagacctcagagtctcaagtttcatcagaggaacaagagtggtcccaagagggcagctatccactagaggggttcaaattgcttcaaatgagaacatggaaacaatggactccaacacacttgaactgagaagcagatattgggctataagaaccaggagcggagggaacaccaac---catcagagggcatctgcagggcagatcagcgttcaacccactttctcggtgcagagaaaccttcccttcgaaagagcgaccattatggcagcatttgcaggaaatactgaaggcagaacgtccgacatgagga---cagaaatcataagaatgatggaaagtgccaaaccagaagatgtgtcattccaggggcggggagtcttcgagctctcggacgaaaaggcaacgaacccgatcgtgccttcctttgacatgaataatgaaggatcttatttcttcggagacaatgcagaggagtatgacaattaa
>gi|745628961|gb|KP285046.1|_Influenza_A_virus_(A/environment/Jiangxi/10164/2014(H5N6))_segment_5_nucleocapsid_protein_(NP)_gene_complete_cds_gi|745628981|gb|KP285054.1|_Influenza_A_virus_(A/environmes
atggcgtctcaaggcaccaaacgatcttatgaacagatggaaactggtggagagcgccagaatgctactgaaatcagggcatctgttggaagaatgattagtggcattgggaggttctacatacagatgtgcacagaactcaaactcagtgaccatgaagggagactgatccagaacagcataacaatagagagaatggtactttctgcatttgatgaaagaaggaacaggtacctggaagagcaccccagtgcggggaaggaccctaagaaaactggaggtccaatttatcggaggagagacgggaaatggatgagagagctgattttgtacgacaaagaagagattaggaggatttggcgccaagcgaacaatggagaggacgcaactgctggtcttacccacctgatgatatggcactccaacctgaatgatgccacatatcagagaacaagagctctcgtgcgtaccggaatggaccccagaatgtgctctctaatgcagggatcaactctcccgaggagatctggagctgctggtgcagcggtgaaaggggtaggaacaatggtgatggagctgattcgaatgataaaacgagggattaacgacc-ggaatttctggagaggcgaaaatggaagaagaacaaggattgcatatgagagaatgtgcaacatcctcaaagggaaattccaaacagctgcacaaagagcaatgatggatcaagtgcgagagagcagaaatcctgggaatgctgaaattgaggatcttatttttctggcacggtctgcactcatcctgagaggatcagtggcccataagtcctgcttgcccgcttgtgtgtacggacttgcagtggcaagtgggtatgacttcgagagggaaggatactctctggttgggatagatcctttccgtctgcttcaaaacagccaggtctttagtctcattagaccaaatgaaaacccagcacataagagtcaattagtgtggatggcatgccactctgcagcatttgaagacctcagagtctcaagtttcatcagaggaacaagagtggtcccaagagggcagctatccactagaggggttcaaattgcttcaaatgagaacatggaaacaatggattccaacacacttgaactgagaagcagatattgggctataagaaccaggagcggagggaacaccaac---cagcagagggcatctgcagggcagatcagcgttcaacccactttctcggtgcagagaaaccttcccttcgaaagagcgaccattatggcagcatttgcaggaaatactgaaggcagaacgtccgatatgagga---cagaaatcataagaatgatggaaagtgccaaaccagaagatgtgtcattccaggggcggggagtcttcgagctctcggacgaaaaggcaacgaacccgatcgtgccttcctttgacatgaataatgaaggatcttatttcttcggagacaatgcagaggagtatgacaattaa
>gi|954033463|gb|KU042779.1|_Influenza_A_virus_(A/goose/Zhejiang/77166/2014(H5N2))_segment_5_nucleocapsid_protein_(NP)_gene_complete_cds
atggcgtctctaggcaccacacgatcttatgaacagatggaaactggtggagagcgccagaatgctactgaaatcagggcatctgttggaagaatgattagtggcattgggaggttctacatacagatgtgcacagaactcaaactcagtgaccatgaagggagactgatccagaacagcataacaatagagagaatggtactttctgcatttgatgaaagaaggaacaggtacctggaagagcaccccagtgcggggaaggaccctaagaaaactggaggtccaatttatcggaggagagacgggaaatggatgagagagctgattttatacgacaaagaagagattaggaggatttggcgccaagcgaacaatggagaggacgcaactgctggtcttacccacctgatgatatggcactccaacctaaatgatgccacatatcagagaacaagagctctcgtgcgtaccggaatggaccccaggatgtgctctctaatgcagggatcaactctcccgaggagatctggagctgctggtgcagcggtgaaaggggtaggaacaatggtgatggagctgattcgaatgataaaacgagggattaacgacc-ggaatttctggagaggcgagaatggaagaagaacaaggattgcatatgagagaatgtgcaacatcctcaaagggaaattccaaacagctgcacaaagagcaatgatggatcaagtgcgagagagcagaaatcctgggaatgctgaaattgaagatcttatttttctggcacggtctgcactcatcctgagaggatcagtggcccataagtcctgcttgcctgcttgtgtgtacggacttgcagtggccagtgggtatgacttcgagagagaaggatactctctggttgggatagatcctttccgtctgcttcaaaacagccaggtctttagtctcattagaccaaatgaaaacccagcacataagagccaattagtgtggatggcatgccactctgcagcatttgaagacctcagagtctcaagtttcatcagaggaacaagagtggtcccaagagggcagctatccactagaggggttcaaattgcttcaaatgagaacatggagacaatggactccaacacacttgaactgagaagtagatattgggctataagaaccaggagcggagggaacaccaac---cagcagagggcatctgcagggcagatcagcgttcaacccactttctcggtgcagagaaaccttcccttcgaaagagcgaccattatggcagcatttgcaggaaatactgaaggcagaacgtccgacatgagga---cagaaatcataagaatgatggaaagtgccaaaccagaagatgtgtcattccaggggcggggagtcttcgagctctcggacgaaaaggcaacgaacccgatcgtgccttcctttgacatgaataatgaaggatcttatttcttcggagacaatgcagaggagtatgacaattaa
>gi|954033301|gb|KU042788.1|_Influenza_A_virus_(A/goose/Zhejiang/925105/2014(H5N6))_segment_5_nucleocapsid_protein_(NP)_gene_complete_cds
atggcgtctcaaggcaccaaacgatcttatgaacagatggaaactggtggagagcgccagaatgctactgaaatcagggcatctgttggaagaatgattagtggcattgggaggttctacatacagatgtgcacagaactcaaactcagtgaccatgaagggagattgatccagaacagcataacaatagagagaatggtactttctgcatttgatgaaagaaggaacaggtacctggaagagcaccccagtgcggggaaggaccctaagaaaactggaggtccaatttatcggaggagagacgggaaatggatgagagagctgattttgtacgacaaagaagagattaggaggatttggcgccaagcgaacaatggagaggacgcaactgctggtcttacccacctgatgatatggcactccaacctgaatgatgccacatatcagagaacaagagctcttgtgcgtaccggaatggaccccaggatgtgctctctaatgcagggatcaactctcccgaggagatctggagctgctggtgcagcggtgaaaggggtaggaacaatggtgatggagctgattcgaatgataaaacgagggattaacgacc-ggaatttctggagaggtgaaagtggaagaagaacaaggattgcatatgagaggatgtgcaacattctcaaagggaaattccaaacagctgcacaaagagcaatgatggatcaagtgcgagagagcagaaatcctgggaatgctgaaattgaagatcttatttttctggcacggtctgcactcatcctgagaggatcagtggcccataagtcctgcttgcctgcttgtgtgtacggacttgcagtggccagtgggtatgacttcgagagagaaggatactctctggttgggatagatcctttccgtttgcttcaaaacagccaggtctttagtctcattagaccaaatgaaaacccagcacataagagtcaattagtgtggatggcatgccactctgcagcatttgaagacctcagagtctcaagtttcatcagaggaacaagagtggtcccaagagggcagctatccactagaggggttcaaattgcttcaaatgagaacatggaaacaatggactccaacacacttgaactgagaagcagatattgggctataagaaccaggagcggagggaacaccaac---catcagagggcatctgcagggcagatcagcgttcaacccactttctcggtgcagagaaaccttcccttcgaaagagcgaccattatggcagcatttgcaggaaatactgaaggcagaacgtccgacatgagga---cagaaatcataagaatgatggaaagtgccaaaccagaagatgtgtcattccaggggcggggagtcttcgagctctcggacgaaaaggcaacgaacccgatcgtgccttcctttgacatgaataatgaaggatcttatttcttcggagacaatgcagaggagtatgacaattaa
>gi|954033247|gb|KU042791.1|_Influenza_A_virus_(A/goose/Zhejiang/112080/2014(H5N6))_segment_5_nucleocapsid_protein_(NP)_gene_complete_cds
atggcgtctcaaggcaccaaacgatcttatgaacagatggaaactggtggagagcgccagaatgctactgaaatcagggcatctgttggaagaatgattagtggcattgggaggttctacatacagatgtgcacagaactcaaactcagtgaccatgaagggagattgatccagaacagcataacaatagagagaatggtactttctgcatttgacgaaagaaggaacaggtacctggaagagcaccccagtgcggggaaggaccctaagaaaactggaggtccaatttatcggaggagagacgggaaatggatgagagagctgatcttgtacgacaaagaagagattaggaggatttggcgccaagcgaacaatggagaggacgcaactgctggtcttacccacctgatgatatggcactccaacctgaatgatgccacatatcagagaacaagagctcttgtgcgaaccggaatggaccccaggatgtgctctctaatgcagggatcaactctcccgaggagatctggagctgctggtgcagcggtgaaaggggtaggaacaatggtgatggagctgattcgaatgataaaacgagggattaacgacc-ggaatttctggagaggcgaaaatggaagaagaacaaggattgcatatgagagaatgtgcaacatcctcaaagggaaattccaaacagctgcacaaagagcaatgatggatcaagtgcgagagagcagaaatcctgggaatgctgaaattgaagatcttatttttctggcacggtctgcactcatcctgagaggatcagtggcccataagtcctgcttgcctgcttgtgtgtacggacttgcagtggccagtgggtatgacttcgagagagaaggatactctctggttgggatagatccttttcgtctgcttcaaaacagccaggtctttagtctcattagaccaaatgaaaatccagcacataagagtcaattagtgtggatggcatgccactctgcagcatttgaagacctcagagtctcaagtttcatcagaggaacaagagtggtcccaagagggcagctatccactagaggggttcaaattgcttcaaatgagaacatggaaacaatggactccaacacacttgaactgagaagcagatattgggctataagaaccaggagcggagggaacaccaac---cagcagagggcatctgcagggcagatcagcgttcaacccactttctcggtgcagagaaaccttcccttcgaaagagcgaccattatggcagcatttgcaggaaatactgaaggcagaacgtccgacatgagga---cagaaatcataagaatgatggaaagtgccaaaccagaagatgtgtcattccaggggcggggagtcttcgagctctcggacgaaaaggcaacgaacccgatcgtgccttcctttgacatgagtaatgaaggatcttatttcttcggagacaatgcagaggagtatgacaattaa
>gi|745632494|gb|KP286462.1|_Influenza_A_virus_(A/environment/Jiangxi/10170/2014(H5N6))_segment_5_nucleocapsid_protein_(NP)_gene_complete_cds
atggcgtctcaaggcaccaaacgatcttatgaacagatggaaactggtggagagcgccagaatgctactgaaatcagggcatctgttggaagaatgattagtggcattgggaggttctacatacagatgtgcacagaactcaaactcagtgaccatgaagggagactgatccagaacagcataacaatagagagaatggtactttctgcatttgatgaaagaaggaacaggtacctggaagagcaccccagtgcggggaaggaccctaagaaaactggaggtccaatttatcggaggagagacgggaaatggatgagagagctgattttgtacgacaaagaagagattaggaggatttggcgccaagcgaacaatggagaggacgcaactgctggtcttacccacctgatgatatggcactccaacctgaatgatgccacatatcagagaacaagagctctcgtgcgtaccggaatggaccccagaatgtgctctctaatgcagggatcaactctcccgaggagatctggagctgctggtgcagcggtgaaaggggtaggaacaatggtgatggagctgattcgaatgataaaacgagggattaacgacc-ggaatttctggagaggcgaaaatggaagaagaacaaggattgcatatgagagaatgtgcaacatcctcaaagggaaattccaaacagctgcacaaagagcaatgatggatcaagtgcgagagagcagaaatcctgggaatgctgaaattgaggatcttatttttctggcacggtctgcactcatcctgagaggatcagtggcccataagtcctgcttgcccgcttgtgtgtacggacttgcagtggcaagtgggtatgacttcgagagggaaggatactctctggttgggatagatcctttccgtctgcttcaaaacagccaggtctttagtctcattagaccaaatgaaaacccagcacataagagtcaattagtgtggatggcatgccactctgcagcatttgaagacctcagagtctcaagtttcatcagaggaacaagagtggtcccaagagggcagctatccactagaggggttcaaattgcttcaaatgagaacatggaaacaatggattccaacacacttgaactgagaagcagatattgggctataagaaccaggagcggagggaacaccaac---cagcagagggcatctgcagggcagatcagcgttcaacccactttctcggtgcagagaaaccttcccttcgaaagagcgaccattatggcagcatttgcaggaaatactgaaggcagaacgtccgatatgagga---cagaaatcataagaatgatggaaagtgccaaaccagaagatgtgtcattccaggggcggggagtcttcgagctctcggacgaaaaggcaacgaacccgatcgtgccttcctttgacatgaataatgaaggatcttatttcttcggagacaatgcagaggagtatgccaattaa
>gi|745628941|gb|KP285038.1|_Influenza_A_virus_(A/duck/Jiangxi/10160/2014(H5N6))_segment_5_nucleocapsid_protein_(NP)_gene_complete_cds
atggcgtctcaaggcaccaancgatcttatgaacagatggaaactggtggagagcgccagaatgctactgaaatcagggcatctgttggaagaatgattagtggcattgggaggttctacatacagatgtgcacagaactcaaactcagtgaccatgaagggagactgatccagaacagcataacaatagagagaatggtactttctgcatttgatgaaagaaggaacaggtacctggaagagcaccccagtgcggggaaggaccctaagaaaactggaggtccaatttatcggaggagagacgggaaatggatgagagagctgattttgtacgacaaagaagagattaggaggatttggcgccaagcgaacaatggagaggacgcaactgctggtcttacccacctgatgatatggcactccaacctgaatgatgccacatatcagagaacaagagctctcgtgcgtaccggaatggaccccagaatgtgctctctaatgcagggatcaactctcccgaggagatctggagctgctggtgcagcggtgaaaggggtaggaacaatggtgatggagctgattcgaatgataaaacgagggattaacgacc-ggaatttctggagaggcgaaaatggaagaagaacaaggattgcatatgagagaatgtgcaacatcctcaaagggaaattccaaacagctgcacaaagagcaatgatggatcaagtgcgagagagcagaaatcctgggaatgctgaaattgaggatcttatttttctggcacggtctgcactcatcctgagaggatcagtggcccataagtcctgcttgcccgcttgtgtgtacggacttgcagtggcaagtgggtatgacttcgagagggaaggatactctctggttgggatagatcctttccgtctgcttcaaaacagccaggtctttagtctcattagaccaaatgaaaacccagcacataagagtcaattagtgtggatggcatgccactctgcagcatttgaagacctcagagtctcaagtttcatcagaggaacaagagtggtcccaagagggcagctatccactagaggggttcaaattgcttcaaatgagaacatggaaacaatggattccaacacacttgaactgagaagcagatattgggctataagaaccaggagcggagggaacaccaac---cagcagagggcatctgcagggcagatcagcgttcaacccactttctcggtgcagagaaaccttcccttcgaaagagcgaccattatggcagcatttgcaggaaatactgaaggcagaacgtccgatatgagga---cagaaatcataagaatgatggaaagtgccaaaccagaagatgtgtcattccaggggcggggagtcttcgagctctcggacgaaaaggcaacgaacccgatcgtgccttcctttgacatgaataatgaaggatcttatttcttcggagacaatgcagaggagtatgccaattaa
>gi|814550619|dbj|LC050600.1|_Influenza_A_virus_(A/muscovy_duck/Quang_Ninh/5c112/2013(H5N6))_viral_cRNA_segment_5_complete_sequence
atggcgtctcaaggcaccaaacgatcttatgaacagatggaaactggtggagagcgccagaatgctactgaaatcagggcatctgttggaagaatgattagtggcattgggcggttctacatacagatgtgcacagaactcaaactcagtgaccatgaagggagactgatccagaacagcataacaatagagagaatggtactttctgcatttgatgaaagaaggaacaagtacctagaagagcaccccagtgcggggaaggaccctaagaaaactggaggtccaatttatcggaggagagacgggaaatggatgagagagctgattttgtatgacaaagaagagattaggaggatttggcgccaagcgaacaatggagaggacgcaactgctggtcttacccacctgatgatatggcactccaacctgaatgatgccacatatcagagaacaagagctctcgtgcgtaccggaatggaccccaggatgtgctctctaatgcagggatcaactctcccgaggagatctggagctgctggtgcagcggtgaaaggggtaggaacaatggtgatggagctgattcgaatgataaaacgagggattaacgacc-ggaatttctggagaggcgaaaatggaagaaggacaaggattgcatatgagagaatgtgcaacatcctcaaagggaaattccaaacagctgcacaaagagcaatgatggatcaagtgcgagagagcagaaatcctgggaatgctgaaattgaagatcttatttttctggcacggtctgcactcatcctgagaggatcagtggcccataagtcctgcttgcctgcttgtgtgtacggacttgcagtggccagtgggtatgacttcgagagagaaggatactctctggttgggatagatcctttccgtctgcttcaaaacagccaggtctttagtctcattagaccaaatgaaaacccagcacataagagtcaattagtgtggatggcatgccactctgcagcatttgaagacctcagagtctcaagtttcatcagaggaacaagagtggccccaagagggcagctatccactagaggggttcaaattgcttcaaatgagaacatggaaacaatggactccaacacacttgaactgagaagcagatattgggctataagaaccaggagcggagggaacaccaac---cagcagagggcatctgcagggcagatcagcgttcaacctactttctcggtgcagagaaaccttcccttcgaaagaacgaccattatggcagcatttgcaggaaatactgaaggcagaacgtccgatatgagga---cagaaatcataagaatgatggaaagtgccaaaccagaagatgtgtcattccaggggcggggagtcttcgagctctcggacgaaaaggcaacgaacccgatcgtgccttcctttgacatgaataatgaaggatcttatttcttcggagacaatgcagaggagtatgacaattaa
>gi|814550600|dbj|LC050592.1|_Influenza_A_virus_(A/muscovy_duck/Quang_Ninh/4c111/2013(H5N6))_viral_cRNA_segment_5_complete_sequence_gi|814550676|dbj|LC050624.1|_Influenza_A_virus_(A/duck/Nha_Trang/75ce
atggcgtctcaaggcaccaaacgatcttatgaacagatggaaactggtggagagcgccagaatgctactgaaatcagggcatctgttggaagaatgattagtggcattgggcggttctacatacagatgtgcacagaactcaaactcagtgaccatgaagggagactgatccagaacagcataacaatagagagaatggtactttctgcatttgatgaaagaaggaacaagtacctagaagagcaccccagtgcggggaaggaccctaagaaaactggaggtccaatttatcggaggagagacgggaaatggatgagagagctgattttgtatgacaaagaagagattaggaggatttggcgccaagcgaacaatggagaggacgcaactgctggtcttacccacctgatgatatggcactccaacctgaatgatgccacatatcagagaacaagagctctcgtgcgtaccggaatggaccccaggatgtgctctctaatgcagggatcaactctcccgaggagatctggagctgctggtgcagcggtgaaaggggtaggaacaatggtgatggagctgattcgaatgataaaacgagggattaacgacc-ggaatttctggagaggcgaaaatggaagaaggacaaggattgcatatgagagaatgtgcaacatcctcaaagggaaattccaaacagctgcacaaagagcaatgatggatcaagtgcgagagagcagaaatcctgggaatgctgaaattgaagatcttatttttctggcacggtctgcactcatcctgagaggatcagtggcccataagtcctgcttgcctgcttgtgtgtacggacttgcagtggccagtgggtatgacttcgagagagaaggatactctctggttgggatagatcctttccgtctgcttcaaaacagccaggtctttagtctcattagaccaaatgaaaacccagcacataagagtcaattagtgtggatggcatgccactctgcagcatttgaagacctcagagtctcaagtttcatcagaggaacaagagtggccccaagagggcagctatccactagaggggttcaaattgcttcaaatgagaacatggaaacaatggactccaacacacttgaactgagaagcagatattgggctataagaaccaggagcggagggaacaccaaccagcagcagagggcatctgcagggcagatcagcgttcaacctactttctcggtgcagagaaaccttcccttcgaaagaacgaccattatggcagcatttgcaggaaatactgaaggcagaacgtccgatatgagga---cagaaatcataagaatgatggaaagtgccaaaccagaagatgtgtcattccaggggcggggagtcttcgagctctcggacgaaaaggcaacgaacccgatcgtgccttcctttgacatgaataatgaaggatcttatttcttcggagacaatgcagaggagtatgacaattaa
>gi|745632855|gb|KP286609.1|_Influenza_A_virus_(A/black_chicken/Jiangxi/10131/2014(mixed))_segment_5_nucleocapsid_protein_(NP)_gene_partial_cds
--------------caccaaacgatcttatgaacagatggaaactggtggagagcgccagaatgctactgaaatcagggcatctgttggaagaatgattagtggcattgggaggttctacatacagatgtgcacagaactcaaactcagtgaccatgaagggagactgatccagaacagcataacaatagagagaatggtactttctgcatttgatgaaagaaggaacaggtacctggaagagcaccccagtgcggggaaggaccctaagaaaactggaggtccaatttatcggaggagagacgggaaatggatgagagagctgattttgtacgacaaagaagagattaggaggatttggcgccaagcgaacaatggagaggacgcaactgctggtcttacccacctgatgatatggcactccaacctgaatgatgccacatatcagagaacaagagctctcgtgcgtaccggaatggaccccagaatgtgctctctaatgcagggatcaactctcccgaggagatctggagctgctggtgcagcggtgaaaggggtaggaacaatggtgatggagctgattcgaatgataaaacgagggattaacgacc-ggaatttctggagaggcgaaaatggaagaagaacaaggattgcatatgagagaatgtgcaacatcctcaaagggaaattccaaacagctgcacaaagagcaatgatggatcaagtgcgagagagcagaaatcctgggaatgctgaaattgaggatcttatttttctggcacggtctgcactcatcctgagaggatcagtggcccataagtcctgcttgcccgcttgtgtgtacggacttgcagtggcaagtgggtatgacttcgagagggaaggatactctctggttgggatagatcctttccgtctgcttcaaaacagccaggtctttagtctcattagaccaaatgaaaacccagcacataagagtcaattagtgtggatggcatgccactctgcagcatttgaagacctcagagtctcaagtttcatcagaggaacaagagtggtcccaagagggcagctatccactagaggggttcaaattgcttcaaatgagaacatggaaacaatggattccaacacacttgaactgagaagcagatattgggctataagaaccaggagcggagggaacaccaac---cagcagagggcatctgcagggcagatcagcgttcaacccactttctcggtgcagagaaaccttcccttcgaaagagcgaccattatggcagcatttgcaggaaatactgaaggcagaacgtccgatatgagga---cagaaatcataagaatgatggaaagtgccaaaccagaagatgtgtcattccaggggcggggagtcttcgagctctcggacgaaaaggcaacgaacccgatcgtgccttcctttgacatgaataatgaaggatcttatttcttcggagacaatgcagaggagtatgacaattaa
>gi|960311865|gb|KU143408.1|_Influenza_A_virus_(A/turtledove/Wuhan/HKBJ07/2015(H5N6))_segment_5_nucleocapsid_protein_(NP)_gene_complete_cds
atggcgtctcaaggcaccaaacgatcttatgaacagatggaaactggtggagagcgccagaatgctactgaaatcagggcatctgttggaagaatgattagtggcattgggaggttctacatacagatgtgcacagaactcaaactcagtgaccatgaagggagattgatccagaacagcataacaatagagagaatggtactttctgcatttgatgaaagaaggaacaggtacctggaagagcaccccagtgcggggaaggaccctaagaaaactggaggtccaatttatcggaggagagacgggaaatggatgagagagctgattttgtacgacaaagaagagattaggaggatttggcgccaagcgaacaatggagaggacgcaactgctggtcttacccacctgatgatatggcactccaacctgaatgatgccacatatcagagaacaagagctcttgtgcgtaccggaatggaccccaggatgtgctctctaatgcagggatcaactctcccgaggagatctggagctgctggtgcagcggtgaaaggggtaggaacaatggtgatggagctgattcgaatgataaaaagagggattaacgacc-ggaatttctggagaggcgaaaatggaagaagaacaaggattgcatatgagagaatgtgcaacatcctcaaagggaaattccaaacagctgcacaaagagcaatgatggatcaagtgcgagagagcagaaatcctgggaatgctgaaattgaagatcttatttttctggcacggtctgcactcattctgagaggatcagtggcccataagtcctgcttgcctgcttgtgtgtacggacttgcagtggccagtgggtatgacttcgagagagaaggatactctctggttgggatagatcctttccgtctgcttcaaaacagccaggtctttagtctcatcaggccaaatgaaaacccagcacataagagtcaattagtgtggatggcatgccactctgcagcgtttgaggacctcagagtctcaagtttcatcagaggaacaagagtggtcccaagagggcagctatccactagaggggttcaaattgcttcaaatgagaacatggaaacaatggactccaacacacttgagctgagaagtagatattgggctataagaaccaggagcggagggaataccaac---cagcagagggcatctgcagggcagatcagcgttcaacccactttctcggtgcagagaaaccttcccttcgaacgagcgaccattatggcagcatttgctggaaatactgaaggcagaacgtccgacatgagga---cagaaatcataagaatgatggaaaatgccaaaccagaagatgtgtcattccaggggcggggagtcttcgagctctcggacgaaaaggcaacgaacccgatcgtgccttcctttgacatgaataatgaaggatcttatttcttcggagacaatgcagaggagtatgacaattaa
>gi|746646010|gb|KP288325.1|_Influenza_A_virus_(A/duck/Nanchang/9789/2013(H5N1))_segment_5_nucleocapsid_protein_(NP)_gene_complete_cds
atggcgtctcaaggcaccaaacgatcttatgaacaaatggaaactggtggagagcgccagaatgctactgagatcagggcatctgttggaagaatggttagtggcattgggaggttctacatacagatgtgcacagaactcaaactcagtgaccatgaagggagactgatccagaacagcataacaatagagagaatggtactttctgcatttgatgaaagaaggaacaggtacctggaagagcaccccagtgcggggaaggaccctaagaaaactggaggtccaatttatcggaggagagacgggaaatggatgagagagctgattttgtacgacaaagaagagatcaggaggatttggcgccaagcgaacaatggagaggacgcaactgctggtcttacccacctgatgatatggcactccaatctgaatgatgccacatatcagagaacaagagctctcgtgcgtaccggaatggaccccaggatgtgctctctaatgcagggatcgactctcccgaggagatctggagctgctggtgcagcagtgaagggggtaggaacaatggtgatggagctgattcgaatgataaaacgagggattaacgacc-ggaatttctggagaggcgaaaatggaagaagaacaaggattgcatatgagagaatgtgcaacatcctcaaagggaaattccaaacagctgcacaaagagcaatgatggatcaagtgcgagagagcagaaatcctgggaatgctgaaattgaagatcttatttttctggcacggtctgcactcatcctgagaggatcagtggcccataagtcctgcttgcctgcttgtgtgtacggacttgcagtggccagtgggtatgacttcgagagagaaggatactctctggttgggatagatcctttccgtctgcttcaaaacagccaggtctttagtctcattaggccaaatgaaaacccagcacataagagtcaactagtgtggatggcatgccactctgcagcatttgaggacctcagagtctcaagtttcatcagaggaacaagagtggtcccaagagggcagctatccactagaggggttcaaattgcttcaaatgagaacatggaaacaatggactccaacacacttgaactgagaagtagatattgggctataagaaccaggagcggagggaacaccaac---cagcagagggcatctgcagggcagatcagcgttcaacccactttctcggtgcagagaaaccttcccttcgaaagagcgaccattatggcagcatttgcaggaaatactgaaggcagaacgtccgacatgagga---ccgaaataataagaatgatggaaagtgccaaaccagaagatgtgtcattccaggggcggggagtcttcgagctctcggacgaaaaggcaacgaacccgatcgtgccttcctttgacatgaataatgaaggatcttatttcttcggagacaatgcagaggagtatgacaattaa
>gi|746645990|gb|KP288317.1|_Influenza_A_virus_(A/quail/Nanchang/6631/2013(H5N1))_segment_5_nucleocapsid_protein_(NP)_gene_complete_cds
atggcgtctcaaggcaccaaacgatcttatgaacaaatggaaactggtggagagcgccagaatgctactgagatcagggcatctgttggaagaatggttagtggcattgggaggttctacatacagatgtgcacagaactcaaactcagtgaccatgaagggagactgatccagaacagcataacaatagagagaatggtactttctgcatttgatgaaagaaggaacaggtacctggaagagcaccccagtgcggggaaggaccctaagaaaactggaggtccaatttatcggaggagagacgggaaatggatgagagagctgattttgtacgacaaagaagagatcaggaggatttggcgccaagcgaacaatggagaggacgcaactgctggtcttacccacctgatgatatggcactccaatctgaatgatgccacatatcagagaacaagagctctcgtgcgtaccggaatggaccccaggatgtgctctctaatgcagggatcaactctcccgaggagatctggagctgctggtgcagcagtgaagggggtaggaacaatggtgatggagctgattcgaatgataaaacgagggattaacgacc-ggaatttctggagaggcgaaaatggaagaagaacaaggattgcatatgagagaatgtgcaacatcctcaaagggaaattccaaacagctgcacaaagagcaatgatggatcaagtgcgagagagcagaaatcctgggaatgctgaaattgaagatcttatttttctggcacggtctgcactcatcctgagaggatcagtggcccataagtcctgcttgcctgcttgtgtgtacggacttgcagtggccagtgggtatgacttcgagagagaaggatactctctggttgggatagatcctttccgtctgcttcaaaacagccaggtcttcagtctcattaggccaaatgaaaacccagcacataagagtcaactagtgtggatggcatgccactctgcagcatttgaggacctcagagtctcaagtttcatcagaggaacaagagtggtcccaagagggcagctatccactagaggggttcaaattgcttcaaatgagaacatggaaacaatggactctaacacacttgaactgagaagtagatattgggctataagaaccaggagcggagggaacaccaac---cagcagagggcatctgcagggcagatcagcgttcaacccactttctcggtgcagagaaaccttcccttcgaaagagcgaccattatggcagcatttgcaggaaatactgaaggcagaacgtccgacatgagga---ccgaaataataagaatgatggaaagtgccaaaccagaagatgtgtcattccaggggcggggagtcttcgagctctcggacgaaaaggcaacgaacccgatcgtgccttcctttgacatgaataatgaaggatcttatttcttcggagacaatgcagaggagtatgacaattaa
>gi|730044242|gb|KP097938.1|_Influenza_A_virus_(A/chicken/Vietnam/NCVD-KA423/2013(H5N1))_segment_5_nucleocapsid_protein_(NP)_gene_complete_cds
atggcgtctcaaggcaccaaacgatcttatgaacagatggaaactggtggagagcgccagaatgctactgagatcagggcctctgttggaagaatggttagtggcattgggaggttctacatacagatgtgcacagaactcaaactcagtgaccatgaagggagactgatccagaacagcataacaatagagagaatggtactttctgcatttgatgaaagaaggaacaggtacctggaagagcaccccagtgcggggaaggaccctaagaaaactggaggtccaatttatcggaggagagacgggaaatggatgagagagctgattttgtacgacaaagaagagatcaggaggatttggcgccaagcgaacaatggagaggacgcaactgctggtcttacccacctgatgatatggcactccaatctgaatgatgccacatatcagagaacaagagctctcgtgcgtaccggaatggaccccagaatgtgctctctaatgcagggatcaactctcccgaggagatctggagctgctggtgcagcagtgaagggggtaggaacaatggtgatggagctgattcgaatgataaaacgagggattaacgacc-ggaatttctggagaggcgaaaatggaagaagaacaaggattgcatatgagagaatgtgcaacatcctcaaagggaaattccaaacagctgcacaaagagcaatgatggatcaagtgcgagagagcagaaatcctgggaatgctgaaattgaagatcttatttttctggcacggtctgcactcatcctgagaggatcagtggcccataagtcctgcttgcctgcttgtgtgtacggacttgcagtggccagtgggtatgacttcgagagagaaggatactctctggttgggatagatcctttccgtctacttcaaaacagccaggtctttagtctcattaggccaaatgaaaacccatcacataagagtcaattagtgtggatggcatgccactctgcagcatttgaggacctcagggtctcaagtttcatcagaggaacaagagtggtcccaagagggcagctatccactagaggggttcaaattgcttcaaatgagaacatggaaacaatggactccaacacacttgaactgagaagtagatattgggctataagaaccaggagcggagggaacaccaac---cagcagagggcatctgcagggcagatcagcgttcaacccactttctcggtgcagagaaatcttcccttcgaaagagcgaccattatggcagcatttgcaggaaatactgaaggcagaacgtccgacatgagga---cagaaatcataagaatgatggaaagtgccaaaccagaagatgtgtcattccaggggcggggagtcttcgagctctcggacgaaaaggcaacgaacccgatcgtgccttcctttgacatgaataatgaaggatcttatttcttcggagacaatgcagaggagtatgacaattaa
>gi|658158477|gb|KJ938659.1|_Influenza_A_virus_(A/environment/Zhenjiang/C13/2013(H5N6))_segment_5_nucleocapsid_protein_(NP)_gene_complete_cds
atggcgtctcaaggcaccaaacgatcttatgaacagatggaaactggtggagagcgccagaatgctactgaaatcagggcatctgttggaagaatgattagtggcattgggaggttctacatacagatgtgcacagaactcaaactcagtgaccatgaagggagattgatccagaacagcataacaatagagagaatggtactttctgcatttgatgaaagaaggaacaggtacctggaagagcaccccagtgcggggaaggaccctaagaaaactggaggtccaatttatcggaggagagacgggaaatggatgagagagctgattttgtacgacaaagaagagattaggaggatttggcgccaagcgaacaatggagaggacgcaactgctggtctcacccacctgatgatctggcactccaacctgaatgataccacataccagagaacaagagctctcgtgcgcactggaatggatcccagaatgtgctctctgatgcaagggtcaactctcccaaggaggtctggagctgctggtgcagcggtgaaaggggtcggaacaatggtgatggagctgattcgaatgataaaacgagggattaacgacc-ggaatttctggagaggcgaaaatggaagaagaacaaggattgcatatgagagaatgtgcaacatcctcaaagggaaattccaaacagctgcacaaagagcaatgatggatcaagtgcgagagagcagaaatcctgggaatgctgaaattgaagatcttatttttctggcacggtctgcactcatcctgagaggatcagtggcccataagtcctgcttgcctgcttgtgtgtacggacttgcagtggccagtgggtatgacttcgagagagaaggatactctctggttgggatagatcctttccgtctgcttcaaaacagccaggtctttagtctcattagaccaaatgaaaacccagcacataagagtcaattagtgtggatggcatgccactctgcagcatttgaagacctcagagtctcaagtttcatcagaggaacaagagtggtcccaagagggcagctatccactagaggggttcaaattgcttcaaatgagaacatggaaacaatggactccaacacacttgaactgagaagcagatattgggctataagaaccaggagcggagggaacaccaac---cagcagagggcatctgcagggcagatcagcgttcaacccactttctcggtgcagagaaaccttcccttcgaaagagcgaccattatggcagcatttgcaggaaatactgaaggcagaacgtccgacatgagga---cagaaatcataagaatgatggaaagtgccaaaccagaagatgtgtcattccaggggcggggagtcttcgagctctcggacgaaaaggcaacgaacccgatcgtgccttcctttgacatgaataatgaaggatcttatttcttcggagacaatgcagaggagtatgacaattaa
>gi|922057741|gb|KT370083.1|_Influenza_A_virus_(A/environment/Guangdong/QY208/2014(H5N6))_segment_5_nucleocapsid_protein_(NP)_gene_complete_cds
atggcgtctcaaggcaccaaacgatcttatgaacagatggaaactggtggagagcgccagaatgctactgagatcagggcctctgttggaagaatggttagtggcattgggaggttctacatacagatgtgcacagaactcaaactcagtgaccatgaagggagactgatccagaacagcataacaatagagagaatggtactttctgcatttgatgaaagaaggaacaggtatctggaagagcaccccagtgcggggaaggaccctaagaaaactggaggtccaatttatcggaggagagacgggaaatggattagagagctgattttgtacgacaaagaagagatcaggaggatttggcgccaagcgaacaatggagaggacgcaactgctggtcttacccacctgatgatatggcactccaatctgaatgatgccacatatcagagaacaagagctctcgtgcgtaccggaatggaccccaggatgtgctccctaatgcagggatcaactctcccgagaagatctggagctgctggtgcagcagtgaaaggggtaggaacaatggtgatggagctgattcgaatgataaaacgagggattaacgacc-ggaatttctggagaggcgaaaatggaagaagaacaaggattgcatatgagagaatgtgcaacatcctcaaagggaaattccaaacagctgcacaaagagcaatgatggatcaagtgcgagagagcagaaatcctgggaatgctgaaattgaagatcttatttttctggcacggtctgcactcatcctgagaggatcagtggcccataagtcctgcttgcctgcttgtgtgtacggacttgcagtggccagtgggtatgacttcgagagagaaggatactctctggttgggatagatcctttccgtctgcttcaaaacagccaggtctttagtctcattaggccaaatgaaaacccagcacataagagtcaattagtgtggatggcatgccactctgcagcatttgaggacctcagagtctcaagtttcatcagaggaacaagagtagtcccaagagggcagctatccactagaggggttcaaattgcttcaaatgagaacatggaaacaatggactccaacacacttgagctgagaagtagatattgggctataagaaccaggagcggagggaataccaac---cagcagagggcatctgcagggcagatcagcgttcaacccactttctcggtgcagagaaaccttcccttcgaaagagcgaccattatggcagcatttgcaggaaatactgaaggcagaacgtccgacatgagga---cagaaatcataagaatgatggaaaatgccaaaccagaagatgtgtcattccaggggcggggagtcttcgagctctcggacgaaaaggcaacgaacccgatcgtgccttcctttgacatgaataatgaaggatcttatttcttcggagacaatgcagaggagtatgacaattaa
>gi|673245441|gb|KM234815.1|_Influenza_A_virus_(A/duck/Jiangxi/JXA132023/2013(H5N2))_segment_5_nucleocapsid_protein_(NP)_gene_complete_cds_gi|673245656|gb|KM234874.1|_Influenza_A_virus_(A/chicken/Jians
atggcgtctcaaggcaccaaacgatcttatgaacagatggaaactggtggagagcgccagaatgctactgagatcagggcctctgttggaagaatggttagtggcattgggaggttctacatacagatgtgcacagaactcaaactcagtgaccatgaagggagactgatccagaacagcataacaatagagagaatggtactttctgcatttgatgaaagaaggaacaggtatctggaagagcaccccagtgcggggaaggaccctaagaaaactggaggtccaatttatcggaggagagacgggaaatggattagagagctgattttgtacgacaaagaagagatcaggaggatttggcgccaagcgaacaatggagaggacgcaactgctggtcttacccacctgatgatatggcactccaatctgaatgatgccacatatcagagaacaagagctctcgtgcgtaccggaatggaccccaggatgtgctccctaatgcagggatcaactctcccgagaagatctggagctgctggtgcagcagtgaagggggtaggaacaatggtgatggagctgattcgaatgataaaacgagggattaacgacc-ggaatttctggagaggcgaaaatggaagaagaacaaggattgcatatgagagaatgtgcaacatcctcaaagggaaattccaaacagctgcacaaagagcaatgatggatcaagtgcgagagagcagaaatcctgggaatgctgaaattgaagatcttatttttctggcacggtctgcactcatcctgagaggatcagtggcccataagtcctgcttgcctgcttgtgtgtacggacttgcagtggccagtgggtatgacttcgagagagaaggatactctctggttgggatagatcctttccgtctgcttcaaaacagccaggtctttagtctcattaggccaaatgaaaacccagcacataagagtcaattagtgtggatggcatgccactctgcagcatttgaggacctcagagtctcaagtttcatcagaggaacaagagtggtcccaagagggcagctatccactagaggggttcaaattgcttcaaatgagaacatggaaacaatggactccaacacacttgagctgagaagtagatattgggctataagaaccaggagcggagggaataccaac---cagcagagggcatctgcagggcagatcagcgttcaacccactttctcggtgcagagaaaccttcccttcgaaagagcgaccattatggcagcatttgcaggaaatactgaaggcagaacgtccgacatgagga---cagaaatcataagaatgatggaaaatgccaaaccagaagatgtgtcattccaggggcggggagtcttcgagctctcggacgaaaaggcaacgaacccgatcgtgccttcctttgacatgaataatgaaggatcttatttcttcggagacaatgcagaggagtatgacaattaa
>gi|673245419|gb|KM234809.1|_Influenza_A_virus_(A/duck/Jiangxi/JXA131996/2013(H5N2))_segment_5_nucleocapsid_protein_(NP)_gene_complete_cds
atggcgtctcaaggcaccaaacgatcttatgaacagatggaaactggtggagagcgccagaatgctactgagatcagggcctctgttggaagaatggttagtggcattgggaggttctacatacagatgtgcacagaactcaaactcagtgaccatgaagggagactgatccagaacagcataacaatagagagaatggtactttctgcatttgatgaaagaaggaacaggtatctggaagagcaccccagtgcggggaaggaccctaagaaaactggaggtccaatttatcggaggagagacgggaaatggattagagagctgattttgtacgacaaagaagagatcaggaggatttggcgccaagcgaacaatggagaggacgcaactgctggtcttacccacctgatgatatggcactccaatctgaatgatgccacatatcagagaacaagagctctcgtgcgtaccggaatggaccccaggatgtgctccctaatgcagggatcaactctcccgagaagatctggagctgctggtgcagcagtgaagggggtaggaacaatggtgatggagctgattcgaatgataaaacgagggattaacgacc-ggaatttctggagaggcgaaaatggaagaagaacaaggattgcatatgagagaatgtgcaacatcctcaaagggaaattccaaacagctgcacaaagagcaatgatggatcaagtgcgagagagcagaaatcctgggaatgctgaaattgaagatcttatttttctggcacggtctgcactcatcctgagaggatcagtggcccataagtcctgcttgcctgcttgtgtgtacggacttgcagtggccagtgggtatgacttcgagagagaaggatactctctggttgggatagatcctttccgtctgcttcaaaacagccaggtctttagtctcattaggccaaatgaaaacccagcacataagagtcaattagtgtggatggcatgccactctgcagcatttgaggacctcagagtctcaagtttcatcagaggaacaagagtggtcccaagagggcagctatccactagaggggttcaaattgcttcaaatgagaacatggaaacaatggactccaacacacttgagctgagaagtagatattgggctataagaaccaggagcggagggaataccaac---cagcagagggcatctgcagggcagatcagcgttcaacccactttctcggtgcagagaaaccttcccttcgaaagagcgaccattatggcagcatttgcaggaaatactgaaggcagaacgtccgacatgagga---cagaaatcataagaatgatggaaaatgccaaaccagaagatgtgtcattccaggggcggggagtcttcgagctctcggacgaaaaggcaacgaacccgatcgtgccttcctttgacatgaataatgaaggatcttatttcttcggagacaatgcagaggagtatgacaattag
>gi|914296957|gb|KT313405.1|_Influenza_A_virus_(A/swine/Guangdong/1/2014(H5N6))_segment_5_nucleocapsid_protein_(NP)_gene_complete_cds
atggcgtctcaaggcaccaaacgatcttatgaacagatggaaactggtggagagcgccagaatgctactgagatcagggcctctgttggaagaatggttagtggcattgggaggttctacatacagatgtgcacagaactcaaactcagtgaccatgaagggagactgatccagaacagcataacaatagagagaatggtactttctgcatttgatgaaagaaggaacaggtatctggaagagcaccccagtgcggggaaggaccctaagaaaactggaggtccaatttatcggaggagagacgggaaatggattagagagctgattttgtacgacaaagaagagatcaggaggatttggcgccaagcgaacaatggagaggacgcaactgctggtcttacccacctgatgatatggcactccaatctgaatgatgccacatatcagagaacaagagctctcgtgcgtaccggaatggaccccaggatgtgctccctaatgcagggatcaactctcccgagaagatctggagctgctggtgcagcagtgaagggggtaggaacaatggtgatggagctgattcgaatgataaaacgagggattaacgacc-ggaatttctggagaggcgaaaatggaagaagaacaaggattgcatatgagagaatgtgcaacatcctcaaagggaaattccaaacagctgcacaaagagcaatgatggatcaagtgcgagagagcagaaatcctgggaatgctgaaattgaagatcttatttttctggcacggtctgcactcatcctgagaggatcagtggcccataagtcctgcttgcctgcttgtgtgtacggacttgcagtggccagtgggtatgacttcgagagagaaggatactctctggttgggatagatcctttccgtctgcttcaaaacagccaggtctttagtctcattaggccaaatgaaaacccagcacataagagtcaattagtgtggatggcatgccactctgcagcatttgaggacctcagagtctcaagtttcatcagaggaacaagagtggtcccaagagggcagctatccactagaggggttcaaattgcttcaaatgagaacatggaaacaatggactccaatacacttgagctgagaagtagatattgggctataagaaccaggagcggagggaataccaac---cagcagagggcatctgcagggcagatcagcgttcaacccactttctcggtgcagagaaaccttcccttcgaaagagcgaccattatggcagcatttgcaggaaatactgaaggcagaacgtccgacatgagga---cagaaatcataagaatgatggaaaatgccaaaccagaagatgtgtcattccaggggcggggagtcttcgagctctcggacgaaaaggcaacgaacccgatcgtgccttcctttgacatgaataatgaaggatcttatttcttcggagacaatgcagaggagtatgacaattaa
>gi|745631613|gb|KP286110.1|_Influenza_A_virus_(A/chicken/Dongguan/3363/2013(H5N6))_segment_5_nucleocapsid_protein_(NP)_gene_complete_cds
atggcgtctcaaggcaccaaacgatcttatgaacagatggaaactggtggagagcgccagaatgctactgagatcagggcctctgttggaagaatggttagtggcattgggaggttctacatacagatgtgcacagaactcaaactcagtgaccatgaagggagactgatccagaacagcataacaatagagagaatggtactttctgcatttgatgaaagaaggaacaggtatctggaagagcaccccagtgcggggaaggaccctaagaaaactggaggtccaatttatcggaggagagacgggaaatggattagagagctgattttgtacgacaaagaagagatcaggaggatttggcgccaagcgaacaatggagaggacgcaactgctggtcttacccacctgatgatatggcactccaatctgaatgatgccacatatcagagaacaagagctctcgtgcgtaccggaatggaccccaggatgtgctccctaatgcagggatcaactctcccgagaagatctggagctgctggtgcagcagtgaagggggtaggaacaatggtgatggagctgattcgaatgataaaacgagggattaacgacc-ggaatttctggagaggcgaaaatggaagaagaacaaggattgcatatgagagaatgtgcaacatcctcaaagggaaattccaaacagctgcacaaagagcaatgatggatcaagtgcgagagagcagaaatcctgggaatgctgaaattgaagatcttatttttctggcacggtctgcactcatcctgagaggatcagtggcccataagtcctgcttgcctgcttgtgtgtacggacttgcagtggccagtgggtatgacttcgagagagaaggatactctctggttgggatagatcctttccgtctgcttcaaaacagccaggtctttagtctcattaggccaaatgaaaacccagcacataagagtcaattagtgtggatggcatgccactctgcagcatttgaggacctcagagtctcaagtttcatcagaggaacaagagtggtcccaagagggcagctatccactagaggggttcaaattgcttcaaatgagaacatggaaacaatggactccaatacacttgagctgagaagtagatattgggctataagaaccaggagcggagggaataccaac---cagcagagggcatctgcagggcagatcagcgttcaacccactttctcggtgcagagaaaccttcccttcgaaagagcgaccattatggcagcatttgcaggaaatactgaaggcagaacgtccgacatgagga---cagaaatcataagaatgatggaaaatgccaaaccagaagatgtgtcattccaggggcggggagtcttcgagctctcggacgaaaaggcaacgaacccgatcgtgccttcctttgacatgaataatgaaggatcttatttcttcggagacaatgcagaggagtatgacaattaa
>gi|745631556|gb|KP286086.1|_Influenza_A_virus_(A/chicken/Shenzhen/1061/2013(H5N6))_segment_5_nucleocapsid_protein_(NP)_gene_complete_cds
atggcgtctcaaggcaccaaacgatcttatgaacagatggaaactggtggagagcgccagaatgctactgagatcagggcctctgttggaagaatggttagtggcattgggaggttctacatacagatgtgcacagaactcaaactcagtgaccatgaagggagactgatccagaacagcataacaatagagagaatggtactttctgcatttgatgaaagaaggaacaggtatctggaagagcaccccagtgcggggaaggaccctaagaaaactggaggtccaatttatcggaggagagacgggaaatggattagagagctgattttgtacgacaaagaagagatcaggaggatttggcgccaagcgaacaatggagaggacgcaactgctggtcttacccacctgatgatatggcactccaatctgaatgatgccacatatcagagaacaagagctctcgtgcgtaccggaatggaccccaggatgtgctccctaatgcagggatcaactctcccgagaagatctggagctgctggtgcagcagtgaagggggtaggaacaatggtgatggagctgattcgaatgataaaacgagggattaacgacc-ggaatttctggagaggcgaaaatggaagaagaacaaggattgcatatgagagaatgtgcaacatcctcaaagggaaattccaaacagctgcacaaagagcaatgatggatcaagtgcgagagagcagaaatcctgggaatgctgaaattgaagatcttatttttctggcacggtctgcactcatcctgagaggatcagtggcccataagtcctgcttgcctgcttgtgtgtacggactcgcagtggccagtgggtatgacttcgagagagaaggatactctctggttgggatagatcctttccgtctgcttcaaaacagccaggtctttagtctcattaggccaaatgaaaacccagcacataagagtcaattagtgtggatggcatgccactctgcagcgtttgaggacctcagagtctcaagtttcatcagaggaacaagagtggtcccaagagggcagctatccactagaggggttcaaattgcttcaaatgagaacatggaaacaatggactccaacacacttgagctgagaagtagatattgggctataagaaccaggagcggagggaataccaac---cagcagagggcatctgcagggcagatcagcgttcaacccactttctcggtgcagagaaaccttcccttcgaaagagcgaccattatggcagcatttgcaggaaatactgaaggcagaacgtccgacatgagga---cagaaatcataagaatgatggaaagtgccaaaccagaagatgtgtcattccaggggcggggagtcttcgagctctcggacgaaaaggcaacgaacccgatcgtgccttcctttgacatgaataatgaaggatcttatttcttcggagacaatgcagaggagtatgacaattaa
>gi|745628883|gb|KP285014.1|_Influenza_A_virus_(A/silkie_chicken/Dongguan/2809/2013(H5N6))_segment_5_nucleocapsid_protein_(NP)_gene_complete_cds
atggcgtctcaaggcaccaaacgatcttatgaacagatggaaactggtggagagcgccagaatgctactgagatcagggcctctgttggaagaatggttagtggcattgggaggttctacatacagatgtgcacagaactcaaactcagtgaccatgaagggagactgatccagaacagcataacaatagagagaatggtactttctgcatttgatgaaagaaggaacaggtatctggaagagcaccccagtgcggggaaggaccctaagaaaactggaggtccaatttatcggaggagagacgggaaatggatgagagaactgattttgtacgacaaagaagagatcaggaggatttggcgccaagcgaacaatggagaggacgcaactgctggtcttacccacctgatgatatggcactccaatctgaatgatgccacatatcagagaacaagagctctcgtgcgtaccggaatggaccccaggatgtgctccctaatgcagggatcaactctcccgagaagatctggagctgctggtgcagcagtgaagggggtaggaacaatggtgatggagctgattcgaatgataaaacgagggattaacgacc-ggaatttctggagaggcgaaaatggaagaagaacaaggattgcatatgagagaatgtgcaacatcctcaaagggaaattccaaacagctgcacaaagagcaatgatggatcaagtgagagagagcagaaatcctgggaatgctgaaattgaagatcttatttttctggcacggtctgcactcatcctgagaggatcagtggcccataagtcctgcttgcctgcttgtgtgtacggacttgcagtggccagtgggtatgacttcgagagagaaggatactctctggttgggatagatcctttccgtctgcttcaaaacagccaggtctttagtctcattaggccaaatgaaaacccagcacataagagtcaattagtgtggatggcatgccactctgcagcatttgaggacctcagagtctcaagtttcatcagaggaacaagagtggtcccaagagggcagctatccactagaggggttcaaattgcttcaaatgagaacatggaaacaatggactccaacacacttgagctgagaagtagatattgggctataagaaccaggagcggagggaataccaac---cagcagagggcatctgcagggcaaatcagcgttcaacccactttctcggtgcagagaaaccttcccttcgaaagagcgaccattatggcagcatttgcaggaaatactgaaggcagaacgtccgacatgagga---cagaaatcataagaatgatggaaagtgccaaaccagaagatgtgtcattccaggggcggggagtcttcgagctctcggacgaaaaggcaacgaacccgatcgtgccttcctttgacatgaataatgaaggatcttatttcttcggagacaatgcagaggagtatgacaattaa
>gi|745628864|gb|KP285006.1|_Influenza_A_virus_(A/duck/Dongguan/2685/2013(H5N6))_segment_5_nucleocapsid_protein_(NP)_gene_complete_cds_gi|745628902|gb|KP285022.1|_Influenza_A_virus_(A/duck/Dongguan/30s
atggcgtctcaaggcaccaaacgatcttatgaacagatggaaactggtggagagcgccagaatgctactgagatcagggcctctgttggaagaatggttagtggcattgggaggttctacatacagatgtgcacagaactcaaactcagtgaccatgaagggagactgatccagaacagcataacaatagagagaatggtactttctgcatttgatgaaagaaggaacaggtatctggaagagcaccccagtgcggggaaggaccctaagaaaactggaggtccaatttatcggaggagagacgggaaatggattagagagctgattttgtacgacaaagaagagatcaggaggatttggcgccaagcgaacaatggagaggacgcaactgctggtcttacccacctgatgatatggcactccaatctgaatgatgccacatatcagagaacaagagctctcgtgcgtaccggaatggaccccaggatgtgctccctaatgcagggatcaactctcccgagaagatctggagctgctggtgcagcagtgaagggggtaggaacaatggtgatggagctgattcgaatgataaaacgagggattaacgacc-ggaatttctggagaggcgaaaatggaagaagaacaaggattgcatatgagagaatgtgcaacatcctcaaagggaaattccaaacagctgcacaaagagcaatgatggatcaagtgcgagagagcagaaatcctgggaatgctgaaattgaagatcttatttttctggcacggtctgcactcatcctgagaggatcagtggcccataagtcctgcttgcctgcttgtgtgtacggacttgcagtggccagtgggtatgacttcgagagagaaggatactctctggttgggatagatcctttccgtctgcttcaaaacagccaggtctttagtctcattaggccaaatgaaaacccagcacataagagtcaattagtgtggatggcatgccactctgcagcatttgaggacctcagagtctcaagtttcatcagaggaacaagagtggtcccaagagggcagctatccactagaggggttcaaattgcttcaaatgagaacatggaaacaatggactccaacacacttgagctgagaagtagatattgggctataagaaccaggagcggagggaataccaac---cagcagagggcatctgcagggcagatcagcgttcaacctactttctcggtgcagagaaaccttcccttcgaaagagcgaccattatggcagcatttgcaggaaatactgaaggcagaacgtccgacatgagga---cagaaatcataagaatgatggaaaatgccaaaccagaagatgtgtcattccaggggcggggagtcttcgagctctcggacgaaaaggcaacgaacccgatcgtgccttcctttgacatgaataatgaaggatcttatttcttcggagacaatgcagaggagtatgacaattaa
>gi|673245468|gb|KM234823.1|_Influenza_A_virus_(A/duck/Jiangxi/JXA131986/2013(mixed))_clone_NPb_segment_5_nucleocapsid_protein_(NP)_gene_complete_cds
atggcgtctcaaggcaccaaacgatcttatgaacagatggaaactggtggagagcgccagaatgctactgagatcagggcctctgttggaagaatggttagtggcattgggaggttctacatacagatgtgcacagaactcaaactcagtgaccatgaagggagactgatccagaacagcataacaatagagagaatggtactttctgcatttgatgaaagaaggaacaggtatctggaagagcaccccagtgcggggaaggaccctaagaaaactggaggtccaatttatcggaggagagacgggaaatggattagagagctgattttgtacgacaaagaagagatcaggaggatctggcgccaagcgaacaatggagaggacgcaactgctggtcttacccacctgatgatatggcactccaatctgaatgatgccacatatcagagaacaagagctctcgtgcgtaccggaatggaccccaggatgtgctccctaatgcagggatcaactctcccgagaagatctggagctgctggtgcagcagtgaagggggtaggaacaatggtgatggagctgattcgaatgataaaacgagggattaacgacc-ggaatttctggagaggcgaaaatggaagaagaacaaggattgcatatgagagaatgtgcaacatcctcaaagggaaattccaaacagctgcacaaagagcaatgatggatcaagtgcgagagagcagaaatcctgggaatgctgaaattgaagatcttatttttctggcacggtctgcactcatcctgagaggatcagtggcccataagtcctgcttgcctgcttgtgtgtacggacttgcagtggccagtgggtatgacttcgagagagaaggatactctctggttgggatagatcctttccgtctgcttcaaaacagccaggtctttagtctcattaggccaaatgaaaacccagcacataagagtcaattagtgtggatggcatgccactctgcagcatttgaggacctcagagtctcaagtttcatcagaggaacaagagtggtcccaagagggcagctatccactagaggggttcaaattgcttcaaatgagaacatggaaacaatggactccaacacacttgagctgagaagtagatattgggctataagaaccaggagcggagggaataccaac---cagcagagggcatctgcagggcagatcagcgttcaacccactttctcggtgcagagaaaccttcccttcgaaagagcgaccattatggcagcatttgcaggaaatactgaaggcagaacgtccgacatgagga---cagaaatcataagaatgatggaaaatgccaaaccagaagatgtgtcattccaggggcggggagtcttcgagctctcggacgaaaaggcaacgaacccgatcgtgccttcctttgacatgaataatgaaggatcttatttcttcggagacaatgcagaggagtatgacaattaa
>gi|922057739|gb|KT370082.1|_Influenza_A_virus_(A/environment/Guangdong/QY025/2013(H5N6))_segment_5_nucleocapsid_protein_(NP)_gene_complete_cds
atggcgtctcaaggcaccaaacgatcttatgaacagatggaaactggtggagaacgccagaatgctactgagatcagggcctctgttggaagaatggttagtggcattgggaggttctacatacagatgtgcacagaactcaaactcagtgaccatgaagggagactgatccagaacagcataacaatagagagaatggtactttctgcatttgatgaaagaaggaacaggtatctggaagagcaccccagtgcggggaaggaccctaagaaaactggaggtccaatttatcggaggagagatgggaaatggattagagagctgattttgtacgacaaagaagagatcaggaggatttggcgccaagcgaacaatggagaggacgcaactgctggtcttacccacctgatgatatggcactccaatctgaatgatgccacatatcagagaacaagagctctcgtgcgtaccggaatggaccccaggatgtgctccctaatgcagggatcaactctcccgagaagatctggagctgctggtgcagcagtgaagggggtaggaacaatggtgatggagctgattcgaatgataaaacgagggattaacgacc-ggaatttctggagaggcgaaaatggaagaagaacaaggattgcatatgagagaatgtgcaacatcctcaaagggaaattccaaacagctgcacaaagagcaatgatggatcaagtgcgagagagcagaaatcctgggaatgctgaaattgaagatcttatttttctggcacggtctgcactcatcctgagaggatcagtggcccataagtcctgcttgcctgcttgtgtgtacggacttgcagtggccagtgggtatgacttcgagagagaaggatactctctggttgggatagatcctttccgtctgcttcaaaacagccaggtctttagtctcattaggccaaatgaaaacccagcacataagagtcaattagtgtggatggcatgccactctgcagcatttgaggacctcagagtctcaagtttcatcagaggaacaagagtggtcccaagagggcagctatccactagaggggttcaaattgcttcaaatgagaacatggaaacaatggactccaacacacttgagctgagaagtagatattgggctataagaaccaggagcggagggaataccaac---cagcagagggcatctgcagggcagatcagcgttcaacccactttctcggtgcagagaaaccttcccttcgaaagagcgaccattatggcagcatttgcaggaaatactgaaggcagaacgtccgacatgagga---cagaaatcataagaatgatggaaaatgccaaaccagaagatgtgtcattccaggggcggggagtcttcgagctctcggacgaaaaggcaacgaacccgatcgtgccttcctttgacatgaataatgaaggatcttatttcttcggagacaatgcagaggagtatgacaattaa
>gi|922057737|gb|KT370081.1|_Influenza_A_virus_(A/environment/Guangdong/QY197/2014(H5N6))_segment_5_nucleocapsid_protein_(NP)_gene_complete_cds
atggcgtctcaaggcaccaaacgatcttatgaacagatggaaactggtggagagcgccagaatgctactgagatcagggcctctgttggaagaatggttagtggcattgggaggttctacatacagatgtgcacagaactcaaactcagtgaacatgaagggagactgatccagaacagcataacaatagagagaatggtactttctgcatttgatgaaagaaggaacaggtatctggaagagcaccccagtgcggggaaggaccctaagaaaactggaggtccaatttatcggaggagagacgggaaatggattagagagctgattttgtacgacaaagaagagatcaggaggatttggcgccaagcgaacaatggagaggacgcaactgctggtcttacccacctgatgatatggcactccaatctgaatgatgccacatatcagagaacaagagctctcgtgcgtaccggaatggaccccaggatgtgctccctaatgcagggatcaactctcccgagaagatctggagctgctggtgcagcagtgaagggggtaggaacaatggtgatggagctgattcgaatgataaaacgagggattaacgacc-ggaatttctggagaggcgaaaatggaagaagaacaaggattgcatatgagagaatgtgcaacatcctcaaagggaaattccaaacagctgcacaaagagcaatgatggatcaagtgcgagagagcagaaatcctgggaatgctgaaattgaagatcttatttttctggcacggtctgcactcatcctgagaggatcagtggcccataagtcctgcttgcctgcttgtgtgtacggacttgctgtggccagtgggtatgacttcgagagagaaggatactctctggttgggatagatcctttccgtctgcttcaaaacagccaggtctttagtctcattaggccaaatgaaaacccagcacataagagtcaattagtgtggatggcatgccactctgcagcatttgaggacctcagagtctcaagtttcatcagaggaacaagagtggtcccaagagggcagctatccactagaggggttcaaattgcttcaaatgagaacatggaaacaatggactccaacacacttgagctgagaagtagatattgggctataagaaccaggagcggagggaataccaac---cagcagagggcatctgcagggcagatcagcgttcaacccactttctcggtgcagagaaaccttcccttcgaaagagcgaccattatggcagcatttgcaggaaatactgaaggcagaacgtccgacatgagga---cagaaatcataagaatgatggaaaatgccaaaccagaagatgtgtcattccaggggcggggagtcttcgagctctcggacgaaaaggcaacgaacccgatcgtgccttcctttgacatgaataatgaaggatcttatttcttcggagacaatgcagaggagtatgacaattaa
>gi|766561144|gb|KP765797.1|_Influenza_A_virus_(A/duck/Guangzhou/41227/2014(H5N6))_segment_5_nucleocapsid_protein_(NP)_gene_complete_cds
atggcgtctcaaggcaccaaacgatcttatgaacagatggaaactggtggagagcgccagaatgctactgagatcagggcctctgttggaagaatggttagtggcattgggaggttctacatacagatgtgcacagaactcaaactcagtgaccatgaagggagactgatccagaacagcataacaatagagagaatggtactttctgcatttgatgaaagaaggaacaggtatctggaagagcaccccagtgcggggaaggaccctaagaaaactggaggtccaatttatcggaggagagacgggaaatggattagagagctgattttgtacgacaaagaagagatcaggaggatttggcgccaagcgaacaatggagaggacgcaactgctggtcttacccacctgatgatatggcactccaatctgaatgatgccacatatcagagaacaagagctctcgtgcgtaccggaatggaccccaggatgtgctccctaatgcagggatcaactctcccgagaagatctggagctgctggtgcagcagtgaagggggtaggaacaatggtgatggagctgattcgaatgataaaacgagggattaacgacc-ggaatttctggagaggcgaaaatggaagaagaacaaggattgcatatgagagaatgtgcaacatcctcaaagggaaattccaaacagctgcacaaagagcaatgatggatcaagtgcgagagagcagaaatcctgggaatgctgaaattgaagatcttatttttctggcacgatctgcactcatcctgagaggatcagtggcccataagtcctgcttgcctgcttgtgtgtacggacttgcagtggccagtgggtatgacttcgagagagaaggatactctctggttgggatagatcctttccgtctgcttcaaaacagccaggtctttagtctcattaggccaaatgaaaacccagcacataagagtcaattagtgtggatggcatgccactctgcagcatttgaggacctcagagtctcaagtttcatcagaggaacaagagtggtcccaagagggcagctatccactagaggggttcaaattgcttcaaatgagaacatggaaacaatggactccaacacacttgagctgagaagtagatattgggctataagaaccaggagcggagggaataccaac---cagcagagggcatctgcaggccagatcagcgttcaacccactttctcggtgcagagaaaccttcccttcgaaagagcgaccattatggcagcatttgcaggaaatactgaaggcagaacgtccgacatgagga---cagaaatcataagaatgatggaaaatgccaaaccagaagatgtgtcattccaggggcggggagtcttcgagctctcggacgaaaaggcaacgaacccgatcgtgccttcctttgacatgaataatgaaggatcttatttcttcggagacaatgcagaggagtatgacaattaa
>gi|745628749|gb|KP284958.1|_Influenza_A_virus_(A/chicken/Shenzhen/433/2013(H5N6))_segment_5_nucleocapsid_protein_(NP)_gene_complete_cds_gi|745631537|gb|KP286078.1|_Influenza_A_virus_(A/chicken/Shenzhs
atggcgtctcaaggcaccaaacgatcttatgaacagatggaaactggtggagagcgccagaatgctactgagatcagggcctctgttggaagaatggttagtggcattgggaggttctacatacagatgtgcacagaactcaaactcagtgaccatgaagggagactgatccagaacagcataacaatagagagaatggtactttctgcatttgatgaaagaaggaacaggtatctggaagagcaccccagtgcggggaaggaccctaagaaaactggaggtccaatttatcggaggagagacgggaaatggattagagagctgattttgtacgacaaagaagagatcaggaggatttggcgccaagcgaacaatggagaggacgcaactgctggtcttacccacctgatgatatggcactccaatctgaatgatgccacatatcagagaacaagagctctcgtgcgtaccggaatggaccccaggatgtgctccctaatgcagggatcaactctcccgagaagatctggagctgctggtgcagcagtgaagggggtaggaacaatggtgatggagctgattcgaatgataaaacgagggattaacgacc-ggaatttctggagaggcgaaaatggaagaagaacaaggattgcatatgagagaatgtgcaacatcctcaaagggaaattccaaacagctgcacaaagagcaatgatggatcaagtgcgagagagcagaaatcctgggaatgctgaaattgaagatcttatttttctggcacggtctgcactcatcctgagaggatcagtggcccataagtcctgcttgcctgcttgtgtgtacggacttgcagtggccagtgggtatgacttcgagagagaaggatactctctggttgggatagatcctttccgtctgcttcaaaacagccaggtctttagtctcattaggccaaatgaaaacccagcacataagagtcaattagtgtggatggcatgccactctgcagcatttgaggacctcagagtctcaagtttcatcagaggaacaagagtggtcccaagagggcagctatccactagaggggttcaaattgcttcaaatgagaacatggaaacaatggactccaacacacttgagctgagaagtagatattgggctataagaaccaggagcggagggaataccaac---cagcagagggcatctgcagggcagatcagcgttcaacctactttctcggtgcagagaaaccttcccttcgaaagagcgaccattatggcagcatttgcaggaaatactgaaggcagaacgtccgacatgagga---cagaaatcataagaatgatggagaatgccaaaccagaagatgtgtcattccaggggcggggagtcttcgagctctcggacgaaaaggcaacgaacccgatcgtgccttcctttgacatgaataatgaaggatcttatttcttcggagacaatgcagaggagtatgacaattaa
>gi|766553674|gb|KP732663.1|_Influenza_A_virus_(A/duck/Eastern_China/S0908/2014(H5N6))_segment_5_nucleocapsid_protein_(NP)_gene_complete_cds
atggcgtctcaaggcaccaaacgatcttatgaacagatggaaactggtggagagcgccagaatgctactgagatcagagcctctgttggaagaatggttagtggcattgggaggttctacatacagatgtgcacagaactcaaactcagtgaccatgaagggagactgatccagaacagcataacaatagagagaatggtactttctgcatttgatgaaagaaggaacaggtatctggaagagcaccccagtgcggggaaggaccctaagaaaactggaggtcctatttatcggaggagagacgggaaatggatgagagagctgattttgtacgacaaagaagagatcaggaggatttggcgccaagcgaacaatggagaggacgcaactgctggtcttacccacctgatgatatggcactccaatctgaatgatgccacatatcagagaacaagagctctcgtgcgtaccggaatggaccccaggatgtgctccctaatgcagggatcaactctcccgagaagatctggagctgctggtgcagcagtgaaaggggtaggaacaatggtgatggagctgattcgaatgataaaacgagggattaacgacc-ggaatttctggagaggcgaaaatggaagaagaacaaggattgcatatgagagaatgtgcaacatcctcaaagggaaattccaaacagctgcacaaagagcaatgatggatcaagtgcgagagagcagaaatcctgggaatgctgaaattgaagatcttatttttctggcacggtctgcactcatcctgagaggatcagtggcccataagtcctgcttgcctgcttgtgtgtacggacttgcagtggccagtgggtatgacttcgagagagaaggatactctctggttgggatagatcctttccgtctgcttcaaaacagccaggtctttagtctcattaggccaaatgaaaacccagcacataagagtcaattagtgtggatggcatgccactctgcagcatttgaggacctcagagtctcaagtttcatcagaggaacaagagtggtcccaagagggcagctatctactagaggggttcaaattgcttcaaatgagaacatggaaacaatggactccaacacacttgagctgagaagtagatattgggctataagaaccaggagcggagggaataccaac---cagcagagggcatctgcagggcagatcagcgttcaacccactttctcggtgcagagaaaccttcccttcgaaagagtgaccattatggcagcattcgcaggaaatactgaaggcagaacgtccgacatgagga---cagaaatcataagaatgatggaaagtgccaaaccagaagatgtgtcattccaggggcggggagtcttcgagctctcggacgaaaaggcaacgaacccgatcgtgccttcctttgacatgaataatgaaggatcttatttcttcggagacaatgcagaggagtatgataattaa
>gi|960312004|gb|KU143401.1|_Influenza_A_virus_(A/chicken/Wuhan/WHYJ01/2015(H5N6))_segment_5_nucleocapsid_protein_(NP)_gene_complete_cds
atggcgtctcaaggcaccaaacgatcttatgaacagatggaaactggtggagagcgccagaatgctactgagatcagggcctctgttggaagaatggttagtggcattgggaggttctacatacagatgtgcacagaactcaaactcagtgaccatgaagggagactgatccagaacagcataacaatagagagaatggtactttctgcatttgatgaaagaaggaacaggtatctggaagagcaccccagtgcggggaaggaccctaagaaaactggaggtccaatttatcggaggagagacgggaaatggattagagagctgattttgtacgacaaagaagagatcaggaggatttggcgccaagcgaacaatggagaggacgcaactgctggtcttacccacctgatgatatggcactccaatctgaatgatgccacatatcagagaacaagagctctcgtgcgtaccggaatggaccccaggatgtgctccctaatgcagggatcaactctcccgagaagatctggagctgctggtgcagcagtgaagggggtaggaacaatggtgatggagctgattcgaatgataaaacgagggattaacgacc-ggaatttctggagaggcgaaaatggaagaagaacaaggattgcatatgagagaatgtgcaacatcctcaaagggaaattccaaacagctgcacaaagagcaatgatggatcaagtgcgagagagcagaaatcctgggaatgctgaaattgaagatcttatttttctggcacggtctgcactcatcctgagaggatcagtggcccataagtcctgcttgcctgcttgtgtgtacggacttgcagtggccagtgggtatgacttcgagagagaaggatactctctggttgggatagatcctttccgtctgcttcaaaacagccaggtctttagtctcattaggccaaatgaaaacccagcacataagagtcaattagtgtggatggcatgccactctgcagcgtttgaggacctcagagtctcaagtttcatcagaggaacaagagtggtcccaagagggcagctatccactagaggggttcaaattgcttcaaatgagaacatggaaacaatggactccaacacacttgagctgagaagtagatattgggctataagaaccaggagcggagggaataccaac---cagcagagggcatctgcagggcagatcagcgttcaacccactttctcggtgcagagaaaccttcccttcgaacgagcgaccattatggcagcatttgctggaaatactgaaggcagaacgtccgacatgagga---cagaaatcataagaatgatggaaaatgccaaaccagaagatgtgtcattccaggggcggggagtcttcgagctctcggacgaaaaggcaacgaacccgatcgtgccttcctttgacatgaataatgaaggatcttatttcttcggagacaatgcagaggagtatgacaattaa
>gi|960311982|gb|KU143403.1|_Influenza_A_virus_(A/chicken/Wuhan/WHYJ02/2015(H5N6))_segment_5_nucleocapsid_protein_(NP)_gene_complete_cds
atggcgtctcaaggcaccaaacgatcttatgaacagatggaaactggtggagagcgccagaatgctactgagatcagggcctctgttggaagaatggttagtggcattgggaggttctacatacagatgtgcacagaactcaaactcagtgaccatgaagggagactgatccagaacagcataacaatagagagaatggtactttctgcatttgatgaaagaaggaacaggtatctggaagagcaccccagtgcggggaaggaccctaagaaaactggaggtccaatttatcggaggagagacgggaaatggattagagagctgattttgtacgacaaagaagagatcaggaggatttggcgccaagcgaacaatggagaggacgcaactgctggtcttacccacctgatgatatggcactccaatctgaatgatgccacatatcagagaacaagagctctcgtgcgtaccggaatggaccccaggatgtgctccctaatgcagggatcaactctcccgagaagatctggagctgctggtgcagcagtgaagggggtaggaacaatggtgatggagctgattcgaatgataaaacgagggattaacgacc-ggaatttctggagaggcgaaaatggaagaagaacaaggattgcatatgagagaatgtgcaacatcctcaaagggaaattccaaacagctgcacaaagagcaatgatggatcaagtgcgagagagcagaaatcctgggaatgctgaaattgaagatcttatttttctggcacggtctgcactcatcctgagaggatcagtggcccataagtcctgcttgcctgcttgtgtgtacggacttgcagtggccagtgggtatgacttcgagagagaaggatactctctggttgggatagatcctttccgtctgcttcaaaacagccaggtctttagtctcattaggccaaatgaaaacccagcacataagagtcaattagtgtggatggcatgccactctgcagcgtttgaggacctcagagtctcaagtttcatcagaggaacaagagtggtcccaagagggcagctatccactagaggggttcaaattgcttcaaatgagaacatggaaacaatggactccaacacacttgagctgagaagtagatattgggctataagaaccaggagcggagggaataccaac---cagcagagggcatctgcagggcagatcagcgttcaacccactttctcggtgcagagaaaccttcccttcgaacgagcgaccattatggcagcatttgctggaaatactgaaggcagaacgtccgacatgagga---cagaaatcataagaatgatggaaaatgccaaaccagaagatgtgtcattccaggggcggggagtcttcgagctctcggacgaaaaggcaacgaacccgatcgtgccttcctttgacatgaataatgaaggatcttatttcttcggagacaatgcagaggagtatgacaattaa
>gi|960311936|gb|KU143409.1|_Influenza_A_virus_(A/duck/Wuhan/JXYFB22/2015(H5N6))_segment_5_nucleocapsid_protein_(NP)_gene_complete_cds
atggcgtctcaaggcaccaaacgatcttatgaacagatggaaactggtggagagcgccagaatgctactgagatcagggcctctgttggaagaatggttagtggcattgggaggttctacatacagatgtgcacagaactcaaactcagtgaccatgaagggagactgatccagaacagcataacaatagagagaatggtactttctgcatttgatgaaagaaggaacaggtatctggaagagcaccccagtgcggggaaggaccctaagaaaactggaggtccaatttatcggaggagagacgggaaatggattagagagctgattttgtacgacaaagaagagatcaggaggatttggcgccaagcgaacaatggagaggacgcaactgctggtcttacccacctgatgatatggcactccaatctgaatgatgccacatatcagagaacaagagctctcgtgcgtaccggaatggaccccaggatgtgctccctaatgcagggatcaactctcccgagaagatctggagctgctggtgcagcagtgaagggggtaggaacaatggtgatggagctgattcgaatgataaaacgagggattaacgacc-ggaatttctggagaggcgaaaatggaagaagaacaaggattgcatatgagagaatgtgcaacatcctcaaagggaaattccaaacagctgcacaaagagcaatgatggatcaagtgcgagagagcagaaatcctgggaatgctgaaattgaagatcttatttttctggcacggtctgcactcatcctgagaggatcagtggcccataaatcctgcttgcctgcttgtgtgtacggacttgcagtggccagtgggtatgacttcgagagagaaggatactctctggttgggatagatcctttccgtctgcttcaaaacagccaggtctttagtctcattaggccaaatgaaaacccagcacataagagtcaattagtgtggatggcatgccactctgcagcatttgaggacctcagagtctcaagtttcatcagaggaacaagagtggttccaagagggcagctatctactagaggggttcaaattgcttcaaatgagaacatggaaacaatggactccaacacacttgagctgagaagtagatattgggctataagaaccaggagcggagggaataccaac---cagcagagggcatctgcagggcagatcagcgttcaacccactttctcggtgcagagaaaccttcccttcgaaagagtgaccattatggcagcatttgcaggaaatactgaaggcagaacgtccgacatgagga---cagaaatcataagaatgatggaaagtgccaaaccagaagatgtgtcattccaggggcggggagtcttcgagctctcggacgaaaaggcaacgaacccgatcgtgccttcctttgacatgaataatgaaggatcttatttcttcggagacaatgcagaggagtatgacaattaa
>gi|954033193|gb|KU042794.1|_Influenza_A_virus_(A/chicken/Zhejiang/727026/2014(H5N6))_segment_5_nucleocapsid_protein_(NP)_gene_complete_cds
atggcgtctcaaggcaccaaacgatcttatgaacagatggaaactggtggagagcgccagaatgctactgagatcagggcctctgttggaagaatggttagtggcattgggaggttctacatacagatgtgcacagaactcaaactcagtgaccatgaagggagactgatccagaacagcataacaatagagagaatggtactttctgcatttgatgaaagaaggaacaggtatctggaagagcaccccagtgcggggaaggaccctaagaaaactggaggtccaatttatcggaggagagacgggaaatggattagagagctgattttgtacgacaaagaagagatcaggaggatttggcgccaagcgaacaatggagaggacgcaactgctggtcttactcacctgatgatatggcactccaatctgaatgatgccacatatcagagaacaagagctctcgtgcgtaccggaatggaccccaggatgtgctccctaatgcagggatcaactctcccgagaagatctggagctgctggtgcagcagtgaagggggtaggaacaatggtgatggagctgattcgaatgataaaacgagggattaacgacc-ggaatttctggagaggcgaaaatggaagaagaacaaggattgcatatgagagaatgtgcaacatcctcaaagggaaattccaaacagctgcacaaagagcaatgatggatcaagtgcgagagagcagaaatcctgggaatgctgaaattgaagatcttatttttctggcacggtctgcactcatcctgagaggatcagtggcccataagtcctgcttgcctgcttgtgtgtacgggcttgcagtggctagtgggtatgacttcgagagagaaggatactctctggttgggatagatcctttccgtctgcttcaaaacagccaggtctttagtctcattaggccaaatgaaaacccagcacataagagtcaattagtgtggatggcatgccactctgcagcatttgaggacctcagagtctcaagtttcatcagaggaacaagagtggtcccaagagggcagctatccactagaggggttcaaattgcttcaaatgagaacatggaaacaatggactccaacacacttgagctgagaagtagatattgggctataagaaccaggagcggagggaataccaac---cagcagagggcatctgcagggcagatcagcgttcaacccactttctcggtgcagagaaaccttcccttcgaaagagcgaccattatggcagcatttgcaggaaatactgaaggcagaacgtccgacatgagga---cagaaatcataagaatgatggaaaatgccaaaccagaagatgtgtcattccaggggcggggagtcttcgagctctcggacgaaaaggcaacgaacccgatcgtgccttcctttgacatgaataatgaaggatcttatttcttcggagacaatgcagaggagtatgacaattaa
>gi|745628921|gb|KP285030.1|_Influenza_A_virus_(A/chicken/Dongguan/4259/2013(H5N6))_segment_5_nucleocapsid_protein_(NP)_gene_complete_cds
atggcgtctcaaggcaccaaacgatcttatgaacagatggaaactggtggagagcgccagaatgctactgagattagggcctctgttggaagaatggttagtggcatcgggaggttctacatacagatgtgcacagaactcaaactcagtgaccatgaagggagactgatccagaacagcataacaatagagagaatggtactttctgcatttgatgaaagaaggaacaggtatctggaagagcaccccagtgcggggaaggaccctaagaaaactggaggtccaatttatcggaggagagacgggaaatggattagagagctgattttgtacgacaaagaagagatcaggaggatttggcgccaagcgaacaatggagaggacgcaactgctggtcttacccacctgatgatatggcactccaatctgaatgatgccacatatcagagaacaagagctctcgtgcgtaccggaatggaccccaggatgtgctccctaatgcagggatcaactctcccgagaagatctggagctgctggtgcagcagtgaagggggtaggaacaatggtgatggagctgattcgaatgataaaacgagggattaacgacc-ggaatttctggagaggcgaaaatggaagaagaacaaggattgcatatgagagaatgtgcaatatcctcaaagggaaattccaaacagctgcacaaagagcaatgatggatcaagtgcgagagagcagaaatcctgggaatgctgaaattgaagatcttatttttctggcacggtctgcactcatcctgagaggatcagtggcccataagtcctgcttgcctgcttgtgtgtacggacttgcagtggccagtgggtatgacttcgagagagaaggatactctctggttgggatagatcctttccgtctgcttcaaaacagccaggtctttagtctcattaggccaaatgaaaacccagcacataagagtcaattagtgtggatggcatgccactctgcagcatttgaggacctcagagtctcaagtttcatcagaggaacaagagtggtcccaagagggcagctatccactagaggggttcaaattgcttcaaatgagaacatggaaacaatggactccaacacacttgagctgagaagtagatattgggctataagaaccaggagcggagggaataccaac---cagcagagggcatctgcagggcagatcagcgttcaacccactttctcggtgcagagaaaccttcccttcgaaagagcgaccattatggcagcatttgcaggaaatactgaaggcagaacgtccgacatgagga---cagaaatcataagaatgatggaaaatgccaaaccagaagatgtgtcattccaggggcggggagtcttcgagctctcggacgaaaaggcaacgaacccgatcgtgccttcctttgacatgaataatgaaggatcttatttcttcggagacaatgcagaggagtatgacaattaa
>gi|745628826|gb|KP284990.1|_Influenza_A_virus_(A/chicken/Shenzhen/2396/2013(H5N6))_segment_5_nucleocapsid_protein_(NP)_gene_complete_cds
atggcgtctcaaggcaccaaacgatcttatgaacagatggaaactggtggagagcgccagaatgctactgagatcagggcctctgttggaagaatggttagtggcattgggaggttttacatacagatgtgcacagaactcaaactcagtgaccatgaagggagactgatccagaacagcataacaatagagagaatggtactttctgcatttgatgaaagaaggaacaggtatctggaagagcaccccagtgcggggaaggaccctaagaaaactggaggtccaatttatcggaggagagacgggaaatggattagagagctgattttgtacgacaaagaagagatcaggaggatttggcgccaagcgaacaatggagaggacgcaactgctggtcttacccacctgatgatatggcactccaatctgaatgatgccacatatcagagaacaagagctctcgtgcgtaccggaatggaccccaggatgtgctccctaatgcagggatcaactctcccgagaagatctggagctgctggtgcagcagtgaagggggtaggaacaatggtgatggagctgattcgaatgataaaacgagggattaacgacc-ggaatttctggagaggcgaaaatggaagaagaacaaggattgcatatgagagaatgtgcaacatcctcaaagggaaattccaaacagctgcacaaagagcaatgatggatcaagtgcgagagagcagaaatcctgggaatgctgaaattgaagatcttatttttctggcacggtctgcactcatcctgagaggatcagtggcccataagtcctgcttgcctgcttgtgtgtacggacttgcagtggccagtgggtatgacttcgagagagaaggatactctctggttgggatagatcctttccgtctgcttcaaaacagccaggtctttagtctcattaggccaaatgaaaacccagcacataagagtcaattagtgtggatggcatgccactctgcagcatttgaggacctcagagtctcaagtttcatcagaggaacaagagtggtcccaagagggcagctatccactagaggggttcaaattgcttcaaatgagaacatggaaacaatggactccaacacacttgagctgagaagtagatattgggctataagaaccaggagcggagggaataccaac---cagcagagggcatctgcagggcagatcagcgttcaacccactttctcggtgcagagaaaccttcccttcgaaagagcgaccattatggcagcatttgcaggaaatactgaaggcagaacgtccgacatgagga---cagaaatcataagaatgatggaaaatgccaaaccagaagatgtgtcattccagggggggggggtcttcgagctctcggacgaaaaggcaacgaacccgatcgtgccttcctttgacatgaataatgaaggatcttatttcttcggagacaatgcagaggagtatgacaattaa
>gi|745628787|gb|KP284974.1|_Influenza_A_virus_(A/chicken/Shenzhen/1395/2013(H5N6))_segment_5_nucleocapsid_protein_(NP)_gene_complete_cds
atggcgtctcaaggcaccaaacgatcttatgaacagatggaaactggtggagagcgccagaatgctactgagatcagggcctcggttggaagaatggttagtggcattgggaggttctacatacagatgtgcacagaactcaaactcagtgaccatgaagggagactgatccagaacagcataacaatagagagaatggtactttctgcatttgatgaaagaaggaacaggtatctggaagagcaccccagtgcggggaaggaccctaagaaaactggaggtccaatttatcggaggagagacgggaaatggattagagagctgattttgtacgacaaagaagagatcaggaggatttggcgccaagcgaacaatggagaggacgcaactgctggtcttacccacctgatgatatggcactccaatctgaatgatgccacatatcagagaacaagagctctcgtgcgtaccggaatggaccccaggatgtgctccctaatgcagggatcaactctcccgagaagatctggagctgctggtgcagcagtgaagggggtaggaacaatggtgatggagctgattcgaatgataaaacgagggattaacgacc-ggaatttctggagaggcgaaaatggaagaagaacaaggattgcatatgagagaatgtgcaacatcctcaaagggaaattccaaacagctgcacaaagagcaatgatggatcaagtgcgagagagcagaaatcctgggaatgctgaaattgaagatcttatttttctggcacggtctgcactcatcctgagaggatcagtggcccataagtcctgcttgcctgcttgtgtgtacggacttgcagtggccagtgggtatgacttcgagagagaaggatactctctggttgggatagatcctttccgtctgcttcaaaacagccaggtctttagtctcattaggccaaatgaaaacccagcacataagagtcaattagtgtggatggcatgccactctgcagcatttgaggacctcagagtctcaagtttcatcagaggaacaagagtggtcccaagagggcagctatccactagaggggttcaaattgcttcaaatgagaacatggaaacgatggactccaatacacttgagctgagaagtagatattgggctataagaaccaggagcggagggaataccaac---cagcagagggcatctgcagggcagatcagcgttcaacccactttctcggtgcagagaaaccttcccttcgaaagagcgaccattatggcagcatttgcaggaaatactgaaggcagaacgtccgacatgagga---cagaaatcataagaatgatggaaaatgccaaaccagaagatgtgtcattccaggggcggggagtcttcgagctctcggacgaaaaggcaacgaacccgatcgtgccttcctttgacatgaataatgaaggatcttatttcttcggagacaatgcagaggagtatgacaattaa
>gi|728605692|gb|KP090440.1|_Influenza_A_virus_(A/chicken/Jiangxi/NCDZT1123/2014(H5N6))_segment_5_nucleocapsid_protein_(NP)_gene_complete_cds
atggcgtctcaaggcaccaaacgatcttatgaacagatggaaactggtggagagcgccagaatgctactgagatcagggcctctgttggaagaatggttagtggcattgggaggttctacatacagatgtgcacagaactcaaactcagtgaccatgaagggagactgatccagaacagcataacaatagagagaatggtactttctgcatttgatgaaagaaggaacaggtatctggaagagcaccccagtgcggggaaggaccctaagaaaactggaggtccaatttatcggaggagagacgggaaatggatgagagaactgattttgtacgacaaagaagagatcaggaggatttggcgccaagcgaacaatggagaggacgcaactgctggtcttacccacctgatgatatggcactccaatctgaatgatgccacatatcagagaacaagagctctcgtgcgtaccggaatggaccccaggatgtgctccctaatgcagggatcaactctcccgagaagatctggagctgctggtgcagcagtgaaaggggtaggaacaatggtgatggaactgattcgaatgataaaacgagggattaacgacc-ggaatttctggagaggcgaaaatggaagaagaacaaggattgcatatgagagaatgtgcaacatcctcaaagggaaattccaaacagctgcacaaagagcaatgatggatcaagtgagagagagcagaaatcctgggaatgctgaaattgaagatcttatttttctggcacggtctgcactcatcctgagaggatcagtggcccataagtcctgcttgcctgcttgtgtgtacggacttgcagtggccagtgggtatgacttcgaaagagaaggatactctctggttgggatagatcctttccgtctgcttcaaaacagccaggtctttagtctcattaggccaaatgaaaacccagcacataagagtcaattagtgtggatggcatgccactctgcagcatttgaggacctcagagtctcaagtttcatcagaggaacaagagtggtcccaagagggcagctatccactagaggggttcaaattgcttcaaatgagaacatggaaacaatggactccaacacacttgagctgagaagtagatattgggctataagaaccaggagcggggggaataccaac---cagcagagggcatctgcagggcaaatcagcgttcaacccactttctcggtgcagagaaaccttcccttcgaaagagcgaccattatggcagcatttgcaggaaatactgaaggcagaacgtccgacatgagga---cagaaatcataagaatgatggaaagtgccaaaccagaagatgtgtcattccaggggcggggagtcttcgagctctcggacgaaaaggcaacgaacccgatcgtgccttcctttgacatgaataatgaaggatcttatttcttcggagacaatgcagaggagtatgacaattaa
>gi|673536413|dbj|AB979512.1|_Influenza_A_virus_(A/duck/Vietnam/LBM639/2014(H5N1))_NP_gene_for_nucleoprotein_complete_cds_segment_5
atggcgtctcaaggcaccaaacgatcttatgaacagatggaaactggtggagagcgccagaatgctactgagatcagggcctctgttgggagaatggttagtggcattggaaggttctacatacagatgtgcacagaactcaaactcagtgaccatgaagggagactgatccagaacagcataacaatagagagaatggtactttctgcatttgatgaaagaaggaacaggtatctggaagagcaccccagtgcggggaaggaccctaagaaaactggaggtccaatttatcggaggagagacgggaaatggatgagagagctgattttgtacgacaaagaagagatcaggaggatttggcgccaagcgaacaatggagaggacgcaactgctggtcttacccacctgatgatatggcactccaatctgaatgatgccacatatcagagaacaagagctctcgtgcgtaccggaatggaccccaggatgtgctccctaatgcagggatcaactctcccgagaagatctggagctgctggtgcagcagtgaagggggtaggaacaatggtgatggagctgattcgaatgataaaacgagggattaacgacc-ggaatttctggagaggcgaaaatggaagaagaacaaggattgcatatgagagaatgtgcaacatcctcaaagggaaattccaaacagctgcacaaagagcaatgatggatcaagtgcgagagagcagaaatcctgggaatgctgaaattgaagatcttatttttctggcacggtctgcactcatcctgagaggatcagtggcccacaagtcctgcttgcctgcttgtgtgtacggacttgcagtggccagtggttatgacttcgagagagaaggatactctctggttgggatagatcctttccgtctgcttcaaaacagccaggtctttagtctcattaggccaaatgaaaacccagcacataagagtcaattagtgtggatggcatgccactctgcagcatttgaagacctcagagtctcaagtttcatcagaggaacaagagtggtcccaagagggcagctatccactagaggggttcaaattgcttcaaatgagaacatggaaacaatggactccaacacacttgagctgagaagtagatattgggctataagaaccaggagcggagggaataccaac---cagcagagggcatctgcagggcagatcagcgttcaacccactttctcggtgcagagaaaccttcccttcgaaagagcgaccattatggcagcatttgcaggaaatactgaaggcagaacgtccgacatgagga---cagaaatcataagaatgatggaaaatgccaaaccagatgatgtgtcattccaggggcggggagtcttcgagctctcggacgaaaaggcaacgaacccgatcgtgccttcctttgacatgaataatgaaggatcttatttcttcggagacaatgcagaggagtatgacaattaa
>gi|673536394|dbj|AB979504.1|_Influenza_A_virus_(A/duck/Vietnam/LBM638/2014(H5N1))_NP_gene_for_nucleoprotein_complete_cds_segment_5
atggcgtctcaaggcaccaaacgatcttatgaacagatggaaactggtggagagcgccagaatgctactgagatcagggcctctgttgggagaatggttagtggcattggaaggttctacatacagatgtgcacagaactcaaactcagtgaccatgaagggagactgatccagaacagcataacaatagagagaatggtactttctgcatttgatgaaagaaggaacaggtatctggaagagcaccccagtgcggggaaggaccctaagaaaactggaggtccaatttatcggaggagagacgggaaatggatgagagagctgattttgtacgacaaagaagagatcaggaggatttggcgccaagcgaacaatggagaggacgcaactgctggtcttacccacctgatgatatggcactccaatctgaatgatgccacatatcagagaacaagagctctcgtgcgtaccggaatggaccccaggatgtgctccctaatgcagggatcaactctcccgagaagatctggagctgctggtgcagcagtgaagggggtaggaacaatggtgatggagctgattcgaatgataaaacgagggattaacgacc-ggaatttctggagaggcgaaaatggaagaagaacaaggattgcatatgagagaatgtgcaacatcctcaaagggaaattccaaacagctgcacaaagagcaatgatggatcaagtgcgagagagcagaaatcctgggaatgctgaaattgaagatcttatttttctggcacggtctgcactcatcctgagaggatcagtggcccacaagtcctgcttgcctgcttgtgtgtacggacttgcagtggccagtggttatgacttcgagagagaaggatactctctggttgggatagatcctttccgtctgcttcaaaacagccaggtctttagtctcattaggccaaatgaaaacccagcacataagagtcaattagtgtggatggcatgccactctgcagcatttgaagacctcagagtctcaagtttcatcagaggaacaagagtggtcccaagagggcagctatccactagaggggttcaaattgcttcaaatgagaacatggaaacaatggactccaacacacttgagctgagaagtagatattgggctataagaaccaggagcggagggaataccaac---cagcagagggcatctgcagggcagatcagcgttcaacccactttctcggtgcagagaaaccttcccttcgaaagagcgaccattatggcagcatttgcaggaaatactgaaggcagaacgtccgacatgagga---cagaaatcataagaatgatggaaaatgccaaaccagatgatgtgtcattccaggggcggggagtcttcgagctctcggacgaaaaggcaacgaacccgatcgtgccttcctttgacatgaataatgaaggatcttatttcttcggagacaatgcagaggagtatgacaattaa
>gi|673536375|dbj|AB979496.1|_Influenza_A_virus_(A/muscovy_duck/Vietnam/LBM636/2014(H5N1))_NP_gene_for_nucleoprotein_complete_cds_segment_5
atggcgtctcaaggcaccaaacgatcttatgaacagatggaaactggtggagagcgccagaatgctactgagatcagggcctctgttgggagaatggttagtggcattggaaggttctacatacagatgtgcacagaactcaaactcagtgaccatgaagggagactgatccagaacagcataacaatagagagaatggtactttctgcatttgatgaaagaaggaacaggtatctggaagagcaccccagtgcggggaaggaccctaagaaaactggaggtccaatttatcggaggagagacgggaaatggatgagagagctgattttgtacgacaaagaagagatcaggaggatttggcgccaagcgaacaatggagaggacgcaactgctggtcttacccacctgatgatatggcactccaatctgaatgatgccacatatcagagaacaagagctctcgtgcgtaccggaatggaccccaggatgtgctccctaatgcagggatcaactctcccgagaagatctggagctgctggtgcagcagtgaagggggtaggaacaatggtgatggagctgattcgaatgataaaacgagggattaacgacc-ggaatttctggagaggcgaaaatggaagaagaacaaggattgcatatgagagaatgtgcaacatcctcaaagggaaattccaaacagctgcacaaagagcaatgatggatcaagtgcgagagagcagaaatcctgggaatgctgaaattgaagatcttatttttctggcacggtctgcactcatcctgagaggatcagtggcccacaagtcctgcttgcctgcttgtgtgtacggacttgcagtggccagtggttatgacttcgagagagaaggatactctctggttgggatagatcctttccgtctgcttcaaaacagccaggtctttagtctcattaggccaaatgaaaacccagcacataagagtcaattagtgtggatggcatgccactctgcagcatttgaagacctcagagtctcaagtttcatcagaggaacaagagtggtcccaagagggcagctatccactagaggggttcaaattgcttcaaatgagaacatggaaacaatggactccaacacacttgagctgagaagtagatattgggctataagaaccaggagcggagggaataccaac---cagcagagggcatctgcagggcagatcagcgttcaacccactttctcggtgcagagaaaccttcccttcgaaagagcgaccattatggcagcatttgcaggaaatactgaaggcagaacgtccgacatgagga---cagaaatcataagaatgatggaaaatgccaaaccagatgatgtgtcattccaggggcggggagtcttcgagctctcggacgaaaaggcaacgaacccgatcgtgccttcctttgacatgaataatgaaggatcttatttcttcggagacaatgcagaggagtatgacaattaa
>gi|673536356|dbj|AB979488.1|_Influenza_A_virus_(A/muscovy_duck/Vietnam/LBM635/2014(H5N1))_NP_gene_for_nucleoprotein_complete_cds_segment_5
atggcgtctcaaggcaccaaacgatcttatgaacagatggaaactggtggagagcgccagaatgctactgagatcagggcctctgttgggagaatggttagtggcattggaaggttctacatacagatgtgcacagaactcaaactcagtgaccatgaagggagactgatccagaacagcataacaatagagagaatggtactttctgcatttgatgaaagaaggaacaggtatctggaagagcaccccagtgcggggaaggaccctaagaaaactggaggtccaatttatcggaggagagacgggaaatggatgagagagctgattttgtacgacaaagaagagatcaggaggatttggcgccaagcgaacaatggagaggacgcaactgctggtcttacccacctgatgatatggcactccaatctgaatgatgccacatatcagagaacaagagctctcgtgcgtaccggaatggaccccaggatgtgctccctaatgcagggatcaactctcccgagaagatctggagctgctggtgcagcagtgaagggggtaggaacaatggtgatggagctgattcgaatgataaaacgagggattaacgacc-ggaatttctggagaggcgaaaatggaagaagaacaaggattgcatatgagagaatgtgcaacatcctcaaagggaaattccaaacagctgcacaaagagcaatgatggatcaagtgcgagagagcagaaatcctgggaatgctgaaattgaagatcttatttttctggcacggtctgcactcatcctgagaggatcagtggcccacaagtcctgcttgcctgcttgtgtgtacggacttgcagtggccagtggttatgacttcgagagagaaggatactctctggttgggatagatcctttccgtctgcttcaaaacagccaggtctttagtctcattaggccaaatgaaaacccagcacataagagtcaattagtgtggatggcatgccactctgcagcatttgaagacctcagagtctcaagtttcatcagaggaacaagagtggtcccaagagggcagctatccactagaggggttcaaattgcttcaaatgagaacatggaaacaatggactccaacacacttgagctgagaagtagatattgggctataagaaccaggagcggagggaataccaac---cagcagagggcatctgcagggcagatcagcgttcaacccactttctcggtgcagagaaaccttcccttcgaaagagcgaccattatggcagcatttgcaggaaatactgaaggcagaacgtccgacatgagga---cagaaatcataagaatgatggaaaatgccaaaccagatgatgtgtcattccaggggcggggagtcttcgagctctcggacgaaaaggcaacgaacccgatcgtgccttcctttgacatgaataatgaaggatcttatttcttcggagacaatgcagaggagtatgacaattaa
>gi|673536337|dbj|AB979480.1|_Influenza_A_virus_(A/muscovy_duck/Vietnam/LBM634/2014(H5N1))_NP_gene_for_nucleoprotein_complete_cds_segment_5
atggcgtctcaaggcaccaaacgatcttatgaacagatggaaactggtggagagcgccagaatgctactgagatcagggcctctgttgggagaatggttagtggcattggaaggttctacatacagatgtgcacagaactcaaactcagtgaccatgaagggagactgatccagaacagcataacaatagagagaatggtactttctgcatttgatgaaagaaggaacaggtatctggaagagcaccccagtgcggggaaggaccctaagaaaactggaggtccaatttatcggaggagagacgggaaatggatgagagagctgattttgtacgacaaagaagagatcaggaggatttggcgccaagcgaacaatggagaggacgcaactgctggtcttacccacctgatgatatggcactccaatctgaatgatgccacatatcagagaacaagagctctcgtgcgtaccggaatggaccccaggatgtgctccctaatgcagggatcaactctcccgagaagatctggagctgctggtgcagcagtgaagggggtaggaacaatggtgatggagctgattcgaatgataaaacgagggattaacgacc-ggaatttctggagaggcgaaaatggaagaagaacaaggattgcatatgagagaatgtgcaacatcctcaaagggaaattccaaacagctgcacaaagagcaatgatggatcaagtgcgagagagcagaaatcctgggaatgctgaaattgaagatcttatttttctggcacggtctgcactcatcctgagaggatcagtggcccacaagtcctgcttgcctgcttgtgtgtacggacttgcagtggccagtggttatgacttcgagagagaaggatactctctggttgggatagatcctttccgtctgcttcaaaacagccaggtctttagtctcattaggccaaatgaaaacccagcacataagagtcaattagtgtggatggcatgccactctgcagcatttgaagacctcagagtctcaagtttcatcagaggaacaagagtggtcccaagagggcagctatccactagaggggttcaaattgcttcaaatgagaacatggaaacaatggactccaacacacttgagctgagaagtagatattgggctataagaaccaggagcggagggaataccaac---cagcagagggcatctgcagggcagatcagcgttcaacccactttctcggtgcagagaaaccttcccttcgaaagagcgaccattatggcagcatttgcaggaaatactgaaggcagaacgtccgacatgagga---cagaaatcataagaatgatggaaaatgccaaaccagatgatgtgtcattccaggggcggggagtcttcgagctctcggacgaaaaggcaacgaacccgatcgtgccttcctttgacatgaataatgaaggatcttatttcttcggagacaatgcagaggagtatgacaattaa
>gi|673536318|dbj|AB979472.1|_Influenza_A_virus_(A/duck/Vietnam/LBM633/2014(H5N1))_NP_gene_for_nucleoprotein_complete_cds_segment_5
atggcgtctcaaggcaccaaacgatcttatgaacagatggaaactggtggagagcgccagaatgctactgagatcagggcctctgttgggagaatggttagtggcattggaaggttctacatacagatgtgcacagaactcaaactcagtgaccatgaagggagactgatccagaacagcataacaatagagagaatggtactttctgcatttgatgaaagaaggaacaggtatctggaagagcaccccagtgcggggaaggaccctaagaaaactggaggtccaatttatcggaggagagacgggaaatggatgagagagctgattttgtacgacaaagaagagatcaggaggatttggcgccaagcgaacaatggagaggacgcaactgctggtcttacccacctgatgatatggcactccaatctgaatgatgccacatatcagagaacaagagctctcgtgcgtaccggaatggaccccaggatgtgctccctaatgcagggatcaactctcccgagaagatctggagctgctggtgcagcagtgaagggggtaggaacaatggtgatggagctgattcgaatgataaaacgagggattaacgacc-ggaatttctggagaggcgaaaatggaagaagaacaaggattgcatatgagagaatgtgcaacatcctcaaagggaaattccaaacagctgcacaaagagcaatgatggatcaagtgcgagagagcagaaatcctgggaatgctgaaattgaagatcttatttttctggcacggtctgcactcatcctgagaggatcagtggcccacaagtcctgcttgcctgcttgtgtgtacggacttgcagtggccagtggttatgacttcgagagagaaggatactctctggttgggatagatcctttccgtctgcttcaaaacagccaggtctttagtctcattaggccaaatgaaaacccagcacataagagtcaattagtgtggatggcatgccactctgcagcatttgaagacctcagagtctcaagtttcatcagaggaacaagagtggtcccaagagggcagctatccactagaggggttcaaattgcttcaaatgagaacatggaaacaatggactccaacacacttgagctgagaagtagatattgggctataagaaccaggagcggagggaataccaac---cagcagagggcatctgcagggcagatcagcgttcaacccactttctcggtgcagagaaaccttcccttcgaaagagcgaccattatggcagcatttgcaggaaatactgaaggcagaacgtccgacatgagga---cagaaatcataagaatgatggaaaatgccaaaccagatgatgtgtcattccaggggcggggagtcttcgagctctcggacgaaaaggcaacgaacccgatcgtgccttcctttgacatgaataatgaaggatcttatttcttcggagacaatgcagaggagtatgacaattaa
>gi|673536299|dbj|AB979464.1|_Influenza_A_virus_(A/duck/Vietnam/LBM632/2014(H5N1))_NP_gene_for_nucleoprotein_complete_cds_segment_5
atggcgtctcaaggcaccaaacgatcttatgaacagatggaaactggtggagagcgccagaatgctactgagatcagggcctctgttgggagaatggttagtggcattggaaggttctacatacagatgtgcacagaactcaaactcagtgaccatgaagggagactgatccagaacagcataacaatagagagaatggtactttctgcatttgatgaaagaaggaacaggtatctggaagagcaccccagtgcggggaaggaccctaagaaaactggaggtccaatttatcggaggagagacgggaaatggatgagagagctgattttgtacgacaaagaagagatcaggaggatttggcgccaagcgaacaatggagaggacgcaactgctggtcttacccacctgatgatatggcactccaatctgaatgatgccacatatcagagaacaagagctctcgtgcgtaccggaatggaccccaggatgtgctccctaatgcagggatcaactctcccgagaagatctggagctgctggtgcagcagtgaagggggtaggaacaatggtgatggagctgattcgaatgataaaacgagggattaacgacc-ggaatttctggagaggcgaaaatggaagaagaacaaggattgcatatgagagaatgtgcaacatcctcaaagggaaattccaaacagctgcacaaagagcaatgatggatcaagtgcgagagagcagaaatcctgggaatgctgaaattgaagatcttatttttctggcacggtctgcactcatcctgagaggatcagtggcccacaagtcctgcttgcctgcttgtgtgtacggacttgcagtggccagtggttatgacttcgagagagaaggatactctctggttgggatagatcctttccgtctgcttcaaaacagccaggtctttagtctcattaggccaaatgaaaacccagcacataagagtcaattagtgtggatggcatgccactctgcagcatttgaagacctcagagtctcaagtttcatcagaggaacaagagtggtcccaagagggcagctatccactagaggggttcaaattgcttcaaatgagaacatggaaacaatggactccaacacacttgagctgagaagtagatattgggctataagaaccaggagcggagggaataccaac---cagcagagggcatctgcagggcagatcagcgttcaacccactttctcggtgcagagaaaccttcccttcgaaagagcgaccattatggcagcatttgcaggaaatactgaaggcagaacgtccgacatgagga---cagaaatcataagaatgatggaaaatgccaaaccagatgatgtgtcattccaggggcggggagtcttcgagctctcggacgaaaaggcaacgaacccgatcgtgccttcctttgacatgaataatgaaggatcttatttcttcggagacaatgcagaggagtatgacaattaa
>gi|673536280|dbj|AB979456.1|_Influenza_A_virus_(A/muscovy_duck/Vietnam/LBM631/2014(H5N1))_NP_gene_for_nucleoprotein_complete_cds_segment_5
atggcgtctcaaggcaccaaacgatcttatgaacagatggaaactggtggagagcgccagaatgctactgagatcagggcctctgttgggagaatggttagtggcattggaaggttctacatacagatgtgcacagaactcaaactcagtgaccatgaagggagactgatccagaacagcataacaatagagagaatggtactttctgcatttgatgaaagaaggaacaggtatctggaagagcaccccagtgcggggaaggaccctaagaaaactggaggtccaatttatcggaggagagacgggaaatggatgagagagctgattttgtacgacaaagaagagatcaggaggatttggcgccaagcgaacaatggagaggacgcaactgctggtcttacccacctgatgatatggcactccaatctgaatgatgccacatatcagagaacaagagctctcgtgcgtaccggaatggaccccaggatgtgctccctaatgcagggatcaactctcccgagaagatctggagctgctggtgcagcagtgaagggggtaggaacaatggtgatggagctgattcgaatgataaaacgagggattaacgacc-ggaatttctggagaggcgaaaatggaagaagaacaaggattgcatatgagagaatgtgcaacatcctcaaagggaaattccaaacagctgcacaaagagcaatgatggatcaagtgcgagagagcagaaatcctgggaatgctgaaattgaagatcttatttttctggcacggtctgcactcatcctgagaggatcagtggcccacaagtcctgcttgcctgcttgtgtgtacggacttgcagtggccagtggttatgacttcgagagagaaggatactctctggttgggatagatcctttccgtctgcttcaaaacagccaggtctttagtctcattaggccaaatgaaaacccagcacataagagtcaattagtgtggatggcatgccactctgcagcatttgaagacctcagagtctcaagtttcatcagaggaacaagagtggtcccaagagggcagctatccactagaggggttcaaattgcttcaaatgagaacatggaaacaatggactccaacacacttgagctgagaagtagatattgggctataagaaccaggagcggagggaataccaac---cagcagagggcatctgcagggcagatcagcgttcaacccactttctcggtgcagagaaaccttcccttcgaaagagcgaccattatggcagcatttgcaggaaatactgaaggcagaacgtccgacatgagga---cagaaatcataagaatgatggaaaatgccaaaccagatgatgtgtcattccaggggcggggagtcttcgagctctcggacgaaaaggcaacgaacccgatcgtgccttcctttgacatgaataatgaaggatcttatttcttcggagacaatgcagaggagtatgacaattaa
>gi|960312146|gb|KU143397.1|_Influenza_A_virus_(A/turtledove/Wuhan/WHBJ12/2014(H5N6))_segment_5_nucleocapsid_protein_(NP)_gene_complete_cds
atggcgtctcaaggcaccaaacgatcttatgaacagatggaaactggtggagagcgccagaatgctactgagatcagggcctctgttggaagaatggttagtggcattgggaggttctacatacagatgtgcacagaactcaaactcagtgaccatgaagggagactgatccagaacagcataacaatagagagaatggtactttctgcatttgatgaaagaaggaacaggtatctggaagagcaccccagtgcggggaaggaccctaagaaaactggaggtccaatttatcggaggagagacgggaaatggattagagagctgattttgtacgacaaagaagagatcaggaggatttggcgccaagcgaacaatggagaggacgcaactgctggtcttacccacctgatgatatggcactccaatctgaatgatgccacatatcagagaacaagagctctcgtgcgtaccggaatggaccccaggatgtgctccctaatgcagggatcaactctcccgagaagatctggagctgctggtgcagcagtgaagggggtaggaacaatggtgatggagctgattcgaatgataaaacgagggattaacgacc-ggaatttctggagaggcgaaaatggaagaagaacaaggattgcatatgagagaatgtgcaacatcctcaaagggaaattccaaacagctgcacaaagagcaatgatggatcaagtgcgagagagcagaaatcctgggaatgctgaaattgaagatcttatttttctggcacggtctgcactcatcctgagaggatcagtggcccataagtcctgcttgcctgcttgtgtgtacggacttgcagtggccagtgggtatgacttcgagagagaaggatactctctggttgggatagatcctttccgtctgcttcaaaacagccaggtctttagtctcatcaggccaaatgaaaacccagcacataagagtcaattagtgtggatggcatgccactctgcagcgtttgaggacctcagagtctcaagtttcatcagaggaacaagagtggtcccaagagggcagctatccactagaggggttcaaattgcttcaaatgagaacatggaaacaatggactccaacacacttgagctgagaagtagatattgggctataagaaccaggagcggagggaataccaac---cagcagagggcatctgcagggcagatcagcgttcaacccactttctcggtgcagagaaaccttcccttcgaacgagcgaccattatggcagcatttgctggaaatactgaaggcagaacgtccgacatgagga---cagaaatcataagaatgatggaaaatgccaaaccagaagatgtgtcattccaggggcggggagtcttcgagctctcggacgaaaaggcaacgaacccgatcgtgccttcctttgacatgaataatgaaggatcttatttcttcggagacaatgcagaggagtatgacaattaa
>gi|960312122|gb|KU143398.1|_Influenza_A_virus_(A/turtledove/Wuhan/WHBJ28/2014(H5N6))_segment_5_nucleocapsid_protein_(NP)_gene_complete_cds
atggcgtctcaaggcaccaaacgatcttatgaacagatggaaactggtggagagcgccagaatgctactgagatcagggcctctgttggaagaatggttagtggcattgggaggttctacatacagatgtgcacagaactcaaactcagtgaccatgaagggagactgatccagaacagcataacaatagagagaatggtactttctgcatttgatgaaagaaggaacaggtatctggaagagcaccccagtgcggggaaggaccctaagaaaactggaggtccaatttatcggaggagagacgggaaatggattagagagctgattttgtacgacaaagaagagatcaggaggatttggcgccaagcgaacaatggagaggacgcaactgctggtcttacccacctgatgatatggcactccaatctgaatgatgccacatatcagagaacaagagctctcgtgcgtaccggaatggaccccaggatgtgctccctaatgcagggatcaactctcccgagaagatctggagctgctggtgcagcagtgaagggggtaggaacaatggtgatggagctgattcgaatgataaaacgagggattaacgacc-ggaatttctggagaggcgaaaatggaagaagaacaaggattgcatatgagagaatgtgcaacatcctcaaagggaaattccaaacagctgcacaaagagcaatgatggatcaagtgcgagagagcagaaatcctgggaatgctgaaattgaagatcttatttttctggcacggtctgcactcatcctgagaggatcagtggcccataagtcctgcttgcctgcttgtgtgtacggacttgcagtggccagtgggtatgacttcgagagagaaggatactctctggttgggatagatcctttccgtctgcttcaaaacagccaggtctttagtctcatcaggccaaatgaaaacccagcacataagagtcaattagtgtggatggcatgccactctgcagcgtttgaggacctcagagtctcaagtttcatcagaggaacaagagtggtcccaagagggcagctatccactagaggggttcaaattgcttcaaatgagaacatggaaacaatggactccaacacacttgagctgagaagtagatattgggctataagaaccaggagcggagggaataccaac---cagcagagggcatctgcagggcagatcagcgttcaacccactttctcggtgcagagaaaccttcccttcgaacgagcgaccattatggcagcatttgctggaaatactgaaggcagaacgtccgacatgagga---cagaaatcataagaatgatggaaaatgccaaaccagaagatgtgtcattccaggggcggggagtcttcgagctctcggacgaaaaggcaacgaacccgatcgtgccttcctttgacatgaataatgaaggatcttatttcttcggagacaatgcagaggagtatgacaattaa
>gi|960312097|gb|KU143399.1|_Influenza_A_virus_(A/turtledove/Wuhan/HKBJ27/2015(H5N6))_segment_5_nucleocapsid_protein_(NP)_gene_complete_cds
atggcgtctcaaggcaccaaacgatcttatgaacagatggaaactggtggagagcgccagaatgctactgagatcagggcctctgttggaagaatggttagtggcattgggaggttctacatacagatgtgcacagaactcaaactcagtgaccatgaagggagactgatccagaacagcataacaatagagagaatggtactttctgcatttgatgaaagaaggaacaggtatctggaagagcaccccagtgcggggaaggaccctaagaaaactggaggtccaatttatcggaggagagacgggaaatggattagagagctgattttgtacgacaaagaagagatcaggaggatttggcgccaagcgaacaatggagaggacgcaactgctggtcttacccacctgatgatatggcactccaatctgaatgatgccacatatcagagaacaagagctctcgtgcgtaccggaatggaccccaggatgtgctccctaatgcagggatcaactctcccgagaagatctggagctgctggtgcagcagtgaagggggtaggaacaatggtgatggagctgattcgaatgataaaacgagggattaacgacc-ggaatttctggagaggcgaaaatggaagaagaacaaggattgcatatgagagaatgtgcaacatcctcaaagggaaattccaaacagctgcacaaagagcaatgatggatcaagtgcgagagagcagaaatcctgggaatgctgaaattgaagatcttatttttctggcacggtctgcactcatcctgagaggatcagtggcccataagtcctgcttgcctgcttgtgtgtacggacttgcagtggccagtgggtatgacttcgagagagaaggatactctctggttgggatagatcctttccgtctgcttcaaaacagccaggtctttagtctcatcaggccaaatgaaaacccagcacataagagtcaattagtgtggatggcatgccactctgcagcgtttgaggacctcagagtctcaagtttcatcagaggaacaagagtggtcccaagagggcagctatccactagaggggttcaaattgcttcaaatgagaacatggaaacaatggactccaacacacttgagctgagaagtagatattgggctataagaaccaggagcggagggaataccaac---cagcagagggcatctgcagggcagatcagcgttcaacccactttctcggtgcagagaaaccttcccttcgaacgagcgaccattatggcagcatttgctggaaatactgaaggcagaacgtccgacatgagga---cagaaatcataagaatgatggaaaatgccaaaccagaagatgtgtcattccaggggcggggagtcttcgagctctcggacgaaaaggcaacgaacccgatcgtgccttcctttgacatgaataatgaaggatcttatttcttcggagacaatgcagaggagtatgacaattaa
>gi|960312074|gb|KU143400.1|_Influenza_A_virus_(A/turtledove/Wuhan/HKBJ43/2015(H5N6))_segment_5_nucleocapsid_protein_(NP)_gene_complete_cds
atggcgtctcaaggcaccaaacgatcttatgaacagatggaaactggtggagagcgccagaatgctactgagatcagggcctctgttggaagaatggttagtggcattgggaggttctacatacagatgtgcacagaactcaaactcagtgaccatgaagggagactgatccagaacagcataacaatagagagaatggtactttctgcatttgatgaaagaaggaacaggtatctggaagagcaccccagtgcggggaaggaccctaagaaaactggaggtccaatttatcggaggagagacgggaaatggattagagagctgattttgtacgacaaagaagagatcaggaggatttggcgccaagcgaacaatggagaggacgcaactgctggtcttacccacctgatgatatggcactccaatctgaatgatgccacatatcagagaacaagagctctcgtgcgtaccggaatggaccccaggatgtgctccctaatgcagggatcaactctcccgagaagatctggagctgctggtgcagcagtgaagggggtaggaacaatggtgatggagctgattcgaatgataaaacgagggattaacgacc-ggaatttctggagaggcgaaaatggaagaagaacaaggattgcatatgagagaatgtgcaacatcctcaaagggaaattccaaacagctgcacaaagagcaatgatggatcaagtgcgagagagcagaaatcctgggaatgctgaaattgaagatcttatttttctggcacggtctgcactcatcctgagaggatcagtggcccataagtcctgcttgcctgcttgtgtgtacggacttgcagtggccagtgggtatgacttcgagagagaaggatactctctggttgggatagatcctttccgtctgcttcaaaacagccaggtctttagtctcatcaggccaaatgaaaacccagcacataagagtcaattagtgtggatggcatgccactctgcagcgtttgaggacctcagagtctcaagtttcatcagaggaacaagagtggtcccaagagggcagctatccactagaggggttcaaattgcttcaaatgagaacatggaaacaatggactccaacacacttgagctgagaagtagatattgggctataagaaccaggagcggagggaataccaac---cagcagagggcatctgcagggcagatcagcgttcaacccactttctcggtgcagagaaaccttcccttcgaacgagcgaccattatggcagcatttgctggaaatactgaaggcagaacgtccgacatgagga---cagaaatcataagaatgatggaaaatgccaaaccagaagatgtgtcattccaggggcggggagtcttcgagctctcggacgaaaaggcaacgaacccgatcgtgccttcctttgacatgaataatgaaggatcttatttcttcggagacaatgcagaggagtatgacaattaa
>gi|960311890|gb|KU143407.1|_Influenza_A_virus_(A/turtledove/Wuhan/WHBJ26/2014(H5N6))_segment_5_nucleocapsid_protein_(NP)_gene_complete_cds
atggcgtctcaaggcaccaaacgatcttatgaacagatggaaactggtggagagcgccagaatgctactgagatcagggcctctgttggaagaatggttagtggcattgggaggttctacatacagatgtgcacagaactcaaactcagtgaccatgaagggagactgatccagaacagcataacaatagagagaatggtactttctgcatttgatgaaagaaggaacaggtatctggaagagcaccccagtgcggggaaggaccctaagaaaactggaggtccaatttatcggaggagagacgggaaatggattagagagctgattttgtacgacaaagaagagatcaggaggatttggcgccaagcgaacaatggagaggacgcaactgctggtcttacccacctgatgatatggcactccaatctgaatgatgccacatatcagagaacaagagctctcgtgcgtaccggaatggaccccaggatgtgctccctaatgcagggatcaactctcccgagaagatctggagctgctggtgcagcagtgaagggggtaggaacaatggtgatggagctgattcgaatgataaaacgagggattaacgacc-ggaatttctggagaggcgaaaatggaagaagaacaaggattgcatatgagagaatgtgcaacatcctcaaagggaaattccaaacagctgcacaaagagcaatgatggatcaagtgcgagagagcagaaatcctgggaatgctgaaattgaagatcttatttttctggcacggtctgcactcatcctgagaggatcagtggcccataagtcctgcttgcctgcttgtgtgtacggacttgcagtggccagtgggtatgacttcgagagagaaggatactctctggttgggatagatcctttccgtctgcttcaaaacagccaggtctttagtctcatcaggccaaatgaaaacccagcacataagagtcaattagtgtggatggcatgccactctgcagcgtttgaggacctcagagtctcaagtttcatcagaggaacaagagtggtcccaagagggcagctatccactagaggggttcaaattgcttcaaatgagaacatggaaacaatggactccaacacacttgagctgagaagtagatattgggctataagaaccaggagcggagggaataccaac---cagcagagggcatctgcagggcagatcagcgttcaacccactttctcggtgcagagaaaccttcccttcgaacgagcgaccattatggcagcatttgctggaaatactgaaggcagaacgtccgacatgagga---cagaaatcataagaatgatggaaaatgccaaaccagaagatgtgtcattccaggggcggggagtcttcgagctctcggacgaaaaggcaacgaacccgatcgtgccttcctttgacatgaataatgaaggatcttatttcttcggagacaatgcagaggagtatgacaattaa
>gi|954033319|gb|KU042787.1|_Influenza_A_virus_(A/goose/Zhejiang/925036/2014(H5N6))_segment_5_nucleocapsid_protein_(NP)_gene_complete_cds
atggcgtctcaaggcaccaaacgatcttatgaacagatggaaactggtggagagcgccagaatgctactgagatcagggcctctgttggaagaatggttagtggcattgggaggttctacatacagatgtgcacagaactcaaactcagtgaccatgaagggagactgatccagaacagcataacaatagagagaatggtactttctgcatttgatgaaagaaggaacaggtatctggaagagcaccccagtgcggggaaggaccctaagaaaactggaggtccaatttatcggaggagagacgggaaatggatgagagaactgattttgtacgacaaagaagagatcaggaggatttggcgccaagcgaacaatggagaggacgcaactgctggtcttacccacctgatgatatggcactccaatctgaatgatgccacatatcagagaacaagagctctcgtgcgtaccggaatggaccccaggatgtgctccctaatgcagggatcaactctcccgagaagatctggagctgctggtgcagcagtgaaaggggtaggaacaatggtgatggagctgattcgaatgataaaacgagggattaacgacc-ggaatttctggagaggtgaaaatggaagaagaacaaggattgcatatgagagaatgtgcaacatcctcaaagggaaattccaaacagctgcacaaagagcaatgatggatcaagtgagagagagcagaaatcctgggaatgctgaaattgaagatcttatttttctggcacggtctgcactcatcctgagaggatcagtggcccataagtcctgcttgcctgcttgtgtgtacggacttgcagtggccagtgggtatgacttcgaaagagaaggatactctctggttgggatagatcctttccgtctgcttcaaaacagccaggtctttagtctcattaggccaaatgaaaacccagcacataagagtcaattagtgtggatggcatgccactctgcagcatttgaggacctcagagtctcaagtttcatcagaggaacaagagtggtcccaagagggcagctatccactagaggggttcaaattgcttcaaatgagaacatggaaacaatggactccaacacacttgagctgagaagtagatattgggctataagaaccaggagcggggggaatacaaac---cagcagagggcatctgcagggcaaatcagcgttcaacccactttctcggtgcagagaaaccttcccttcgaaagagcgaccattatggcagcatttgcaggaaatactgaaggcagaacgtccgacatgagga---cagaaatcataagaatgatggaaagtgccaaaccagaagatgtgtcattccaggggcggggagtcttcgagctctcggacgaaaaggcaacgaacccgatcgtgccttcctttgacatgaataatgaaggatcttatttcttcggagacaatgcagaggagtatgacaattaa
>gi|914296940|gb|KT313413.1|_Influenza_A_virus_(A/swine/Guangdong/2/2014(H5N6))_segment_5_nucleocapsid_protein_(NP)_gene_complete_cds
atggcgtctcaaggcaccaaacgatcttatgaacagatggaaactggtggagagcgccagaatgctactgagatcagggcctctgttggaagaatggttagtggcattgggaggttctacatacagatgtgcacagaactcaaactcagtgaccatgaagggagactgatccagaacagcataacaatagagagaatggtactttctgcatttgatgaaagaaggaacaggtatctggaagagcaccccagtgcggggaaggaccctaagaaaactggaggtccaatttatcggaggagagacgggaaatggattagagagctgattttgtacgacaaagaagagatcaggaggatttggcgccaagcgaacaatggagaggacgcaactgctggtcttacccacctgatgatatggcactccaatctgaatgatgccacatatcagagaacaagagctctcgtgcgtaccggaatggaccccaggatgtgctccctaatgcagggatcaactctcccgagaagatctggagctgctggtgcagcagtgaagggggtaggaacaatggtgatggagctgattcgaatgataaaacgagggattaacgacc-ggaatttctggagaggcgaaaatggaagaagaacaaggattgcatatgagagaatgtgcaacatcctcaaagggaaattccaaacagctgcacaaagagcaatgatggatcaagtgcgagagagcagaaatcctgggaatgctgaaattgaagatcttatttttctggcacggtctgcactcatcctgagaggatcagtggcccataagtcctgcttgcctgcttgtgtgtacggacttgcagtggccagtgggtatgacttcgagagagaaggatactctctggttggaatagatcctttccgtctgcttcaaaacagccaggtctttagtctcattaggccaaatgaaaacccagcacataagagtcaattagtgtggatggcatgccactctgcagcatttgaggacctcagagtctcaagtttcatcagaggaacaagagtggtcccaagagggcagctatccactagaggggttcaaattgcttcaaatgagaacatggaaacaatggactccaatacacttgagctgagaagtagatattgggctataagaaccaggagcggagggaataccaac---cagcagagagcatctgcagggcagatcagcgttcaacccactttctcagtgcagagaaaccttcccttcgaaagagcgaccattatggcagcatttgcaggaaatactgaaggcagaacgtccgacatgagga---cagaaatcataagaatgatggaaaatgccaaaccagaagatgtgtcattccaggggcggggagtcttcgagctctcggacgaaaaggcaacgaacccgatcgtgccttcctttgacatgaataatgaaggatcttatttcttcggagacaatgcagaggagtatgacaattaa
>gi|922057745|gb|KT370085.1|_Influenza_A_virus_(A/environment/Guangdong/HY243/2015(H5N6))_segment_5_nucleocapsid_protein_(NP)_gene_complete_cds
atggcgtctcaaggcaccaaacgatcttatgaacagatggaaactggtggagagcgccagaatgctactgagatcagggcctctgttggaagaatggttagtggcattgggaggttctacatacagatgtgcacagaactcaaactcagtgaccatgaagggagactgatccagaacagcataacaatagagaggatggtactttctgcatttgatgaaagaaggaacaggtatctggaagagcaccccagtgcggggaaggaccctaagaaaactggaggtccaatttatcggaggagagacgggaaatggatgagagaactgattttgtacgacaaagaagagatcaggaggatttggcgccaagcgaacaatggagaggacgcaactgctggtcttacccacctgatgatatggcactccaatctgaatgatgccacatatcagagaacaagagctctcgtgcgtaccggaatggaccccaggatgtgctccctaatgcagggatcaactctcccgagaagatctggagctgctggtgcagcagtgaaaggggtaggaacaatggtgatggaactgattcgaatgataaaacgagggattaacgacc-ggaatttctggagaggcgaaaatggaagaagaacaaggattgcatatgagagaatgtgcaacatcctcaaagggaaattccaaacagcagcacaaagagcaatgatggatcaagtgagagagagcagaaatcctgggaatgctgaaattgaagatcttatttttctggcacggtctgcactcatcctgagaggatcagtggcccataagtcctgcttgcctgcttgtgtgtacggacttgcagtggccagtgggtatgacttcgaaagagaaggatactctctggttgggatagatcctttccgtctgcttcaaaacagccaggtctttagtctcattaggccaaatgaaaacccagcacataagagtcagttagtgtggatggcatgccactctgcagcatttgaggacctcagagtctcaagtttcatcagaggaacaagagtggtcccaagagggcagctatccactagaggggttcaaattgcttcaaatgagaacatggaaacaatggactccaacacacttgagctgagaagtagatattgggctataagaaccaggagcggggggaataccaac---cagcagagggcatctgcagggcaaatcagcgttcaacccactttctcggtgcagagaaaccttcccttcgaaagagcgaccattatggcagcatttgcaggaaatactgaaggcagaacgtccgacatgagga---cagaaatcataagaatgatggaaagtgccaaaccagaagatgtgtcattccaggggcggggagtcttcgagctctcggacgaaaaggcaacgaacccgatcgtgccttcctttgacatgaataatgaaggatcttatttcttcggagacaatgcagaggagtatgacaattaa
>gi|922057743|gb|KT370084.1|_Influenza_A_virus_(A/environment/Guangdong/JY137/2014(H5N6))_segment_5_nucleocapsid_protein_(NP)_gene_complete_cds
atggcgtctcaaggcaccaaacgatcttatgaacagatggaaactggtggagagcgccagaatgctactgagatcagggcctctgttggaagaatggttagtggcatcgggaggttctacatacagatgtgcacagaactcaaactcagtgaccatgaagggagactgatccagaacagcataacaatagagagaatggtactttctgcatttgatgaaagaaggaacaggtatctggaagagcaccccagtgcggggaaggaccctaagaaaactggaggtccaatttatcggaggagagacgggaaatggattagagagctgattttgtacgacaaagaagagatcaggaggatttggcgccaagcgaacaatggagaggacgcaactgctggtcttacccacctgatgatatggcactccaatctgaatgatgccacatatcagagaacaagagctctcgtgcgtaccggaatggaccccaggatgtgctccctaatgcagggatcaactctcccgagaagatctggagctgctggtgcagcagtgaagggggtaggaacaatggtgatggagctgattcgaatgataaaacgagggattaacgacc-ggaatttctggagaggcgaaaatggaagaagaacaaggattgcatatgagagaatgtgcaacatcctcaaagggaaattccaaacagctgcacaaagagcaatgatggatcaagtgcgagagagcagaaatcctgggaatgctgaaattgaagatcttatttttctggcacggtctgcactcatcctgagaggatcagtggcccataagtcctgcttgcctgcttgtgtgtacggacttgcagtggccagtgggtatgacttcgagagagaaggatactctctggttgggatagatcctttccgcctgcttcaaaacagccaggtctttagtctcattaggccaaatgaaaacccagcacataagagtcaattagtgtggatggcatgccactctgcagcatttgaggacctcagagtctcaagtttcatcagagggacaagagtggtcccaagagggcagctatccactagaggggttcaaattgcttcaaatgagaacatggaaacaatggactccaacacacttgagctgagaagtagatattgggctataagaaccaggagcggagggaataccaac---cagcagagggcatctgcagggcagatcagcgttcaacccactttctcggtgcagaggaaccttcccttcgaaagagcgaccattatggcagcatttgcaggaaatactgaaggcagaacgtccgacatgagga---cagaaatcataagaatgatggaaaatgccaaaccagaagatgtgtcattccaggggcggggagtcttcgagctctcggacgaaaaggcaacgaacccgatcgtgccttcctttgacatgaataatgaaggatcttatttcttcggagacaatgcagaggagtatgacaattaa
>gi|745629640|gb|KP285318.1|_Influenza_A_virus_(A/goose/Shantou/1763/2014(H5N6))_segment_5_nucleocapsid_protein_(NP)_gene_complete_cds_gi|745629659|gb|KP285326.1|_Influenza_A_virus_(A/goose/Shantou/17s
atggcgtctcaaggcaccaaacgatcttatgaacagatggaaactggtggagagcgccagaatgctactgagatcagggcctctgttggaagaatggttagtggcattgggaggttctacatacagatgtgcacagaactcaaactcagtgaccatgaagggagactgatccagaacagcataacaatagagagaatggtactttctgcatttgatgaaagaaggaacaggtatctggaagagcaccccagtgcggggaaggaccctaagaaaactggaggtccaatttatcggaggagagacgggaaatggattagagagctgattttgtacgacaaagaagagatcaggagaatttggcgccaagcgaacaatggagaggatgcaactgctggtcttacccacctgatgatatggcactccaatctgaatgatgccacatatcagagaacaagagctctcgtgcgtaccggaatggaccccaggatgtgctccctaatgcagggatcaactctcccgagaagatctggagctgctggtgcagcagtgaagggggtaggaacaatggtgatggagctgattcgaatgataaaacgagggattaacgacc-ggaatttctggagaggcgaaaatggaagaagaacaaggattgcatatgagagaatgtgcaacatcctcaaagggaaattccaaacagctgcacaaagggcaatgatggatcaagtgcgagagagcagaaatcctgggaatgctgaaattgaagatcttatttttctggcacggtctgcactcatcctgagaggatcagtggcccataagtcctgcttgcctgcttgtgtgtacggacttgcagtggccagtgggtatgacttcgagagagaaggatactctctggttgggatagatcctttccgtctgcttcaaaacagccaggtctttagtctcattaggccaaatgaaaacccagcacataagagtcaattagtgtggatggcatgccactctgcagcatttgaggacctcagagtctcaagtttcatcagaggaacaagagtggtcccaagagggcagctatccactagaggggttcaaattgcttcaaatgagaacatggaaacaatggactccaacacacttgagctgagaagtagatattgggctataagaaccaggagcggagggaataccaat---cagcagagggcatctgcagggcagatcagcgttcaacccactttctcggtgcagagaaaccttcccttcgaaagagcgaccattatggcagcatttgcaggaaatactgaaggcagaacgtccgacatgagga---cagaaatcataagaatgatggaaaatgccaaaccagaagatgtgtcattccaggggcggggagtcttcgagctctcggacgaaaaggcaacgaacccgatcgtgccttcctttgacatgaataatgaaggatcttatttcttcggagacaatgcagaggagtatgacaattaa
>gi|673249567|gb|KM251500.1|_Influenza_A_virus_(A/duck/Sichuan/NCXN11/2014(H5N1))_segment_5_nucleocapsid_protein_(NP)_gene_complete_cds_gi|673249569|gb|KM251501.1|_Influenza_A_virus_(A/pigeon/Sichuan/s
atggcgtctcaaggcaccaaacgatcttatgaacagatggaaactggtggagagcgccagaatgctactgagatcagggcctctgttgggagaatggttagtggcattggaaggttctacatacagatgtgcacagaactcaaactcagtgaccatgaagggagactgatccagaacagcataacaatagagagaatggtactttctgcatttgatgaaagaaggaacaggtatctggaagagcaccccagtgcggggaaggaccctaagaaaactggaggtccaatttatcggaggagagacgggaaatggatgagagagctgattttgtacgacaaagaagagatcaggaggatttggcgccaagcgaacaatggagaggacgcaactgctggtcttacccacctgatgatatggcactccaatctgaatgatgccacatatcagagaacaagagctctcgtgcgtaccggaatggaccccaggatgtgctccctaatgcagggatcaactctcccgagaagatccggagctgctggtgcagcagtgaagggggtaggaacaatggtgatggagctgattcgaatgataaaacgagggattaacgacc-ggaatttctggagaggcgaaaatggaagaagaacaaggattgcatatgagagaatgtgcaacatcctcaaagggaaattccaaacagctgcacaaagagcaatgatggatcaagtgcgagagagcagaaatcctgggaatgctgaaattgaagatcttatttttctggcacggtctgcactcatcctgagaggatcagtggcccacaagtcctgcttgcctgcttgtgtgtacggacttgcagtggccagtggttatgacttcgagagagaaggatactctctggttgggatagatcctttccgtctgcttcaaaacagccaggtctttagtctcattaggccaaatgaaaacccagcacataagagtcaattagtgtggatggcatgccactctgcagcatttgaagacctcagagtctcaagtttcatcagaggaacaagagtggtcccacgagggcagctatccactagaggggttcaaattgcttcaaatgagaacatggaaacaatggactccaacacacttgagctgagaagtagatattgggctataagaaccaggagcggagggaataccaac---cagcagagggcatctgcagggcagatcagcgttcaacccactttctcggtgcagagaaaccttcccttcgaaagagcgaccattatggcagcatttgcaggaaatactgaaggcagaacgtccgacatgagga---cagaaatcataagaatgatggaaaatgccaaaccagaagatgtgtcattccaggggcggggagtcttcgagctctcggacgaaaaggcaacgaacccgatcgtgccttcctttgacatgaataatgaaggatcttatttcttcggagacaatgcagaggagtatgacaattaa
>gi|728605744|gb|KP090448.1|_Influenza_A_virus_(A/chicken/Jiangxi/NCDZT1126/2014(H5N6))_segment_5_nucleocapsid_protein_(NP)_gene_complete_cds
atggcgtctcaaggcaccaaacgatcttatgaacagatggaaactggtggagagcgccagaatgctactgagatcagggcctctgttggaagaatggttagtggcattgggaggttctacatacagatgtgcacagaactcaaactcagtgaccatgaagggagactgatccagaacagcataacaatagagagaatggtactttctgcatttgatgaaagaaggaacaggtatctggaagagcaccccagtgcggggaaggaccctaagaaaactggaggtccaatttatcggaggagagacgggaaatggatgagagaactgattttgtacgacaaagaagagatcaggaggatttggcgccaagcgaacaatggagaggacgcaactgctggtcttacccacctgatgatatggcactccaatctgaatgatgccacatatcagagaacaagagctctcgtgcgtaccggaatggaccccaggatgtgctccctaatgcagggatcaactctcccgagaagatctggagctgctggtgcagcagtgaaaggggtaggaacaatggtgatggaactgattcgaatgataaaacgagggattaacgacc-ggaatttctggagaggcgaaaatggaagaagaacaaggattgcatatgagagaatgtgcaacatcctcaaagggaaattccaaacagctgcacaaagagcaatgatggatcaagtgagagagagcagaaatcctgggaatgctgaaattgaagatcttatttttctggcacggtctgcactcatcctgagaggatcagtggcccataagtcctgcttgcctgcttgtgtgtacggacttgcagtggccagtgggtatgacttcgaaagagaaggatactctctggttgggatagatcctttccgtctgcttcaaaacagccaggtctttagtctcattaggccaaatgaaaacccagcacataagagtcaattagtgtggatggcatgccactctgcagcatttgaggacctcagagtctcaagtttcatcagaggaacaagagtggtcccaagagggcagctatccactagaggggttcaaattgcttcaaatgagaacatggaaacaatggactccaacacacttgagctgagaagtagatattgggctataagaaccaggagcggggggaataccaac---cagcaaagggcatctgcagggcaaatcagcgttcaacccactttctcggtgcagagaaaccttcccttcgaaagagcgaccattatggcagcatttgcaggaaatactgaaggcagaacgtccgacatgagga---cagaaatcataagaatgatggaaagtgccaaaccagaagatgtgtcattccaggggcggggagtcttcgagctctcggacgaaaaggcaacgaacccgatcgtgccttcctttgacatgaataatgaaggatcttatttcttcggagacaatgcagaggagtatgacaattaa
>gi|516525789|gb|CY146701.1|_Influenza_A_virus_(A/duck/Hunan/S4220/2011(H5N1))_nucleocapsid_protein_(NP)_gene_complete_cds
atggcgtctcaaggcaccaaacgatcttatgaacagatggaaactggtggagagcgccagaatgctactgagatcagggcatctgttggaagaatggttagtggcattgggaggttttacatacagatgtgcacagaactcaaactcagtgaccatgaagggagactgatccagaacagcataacaatagagagaatggtactttctgcatttgatgaaagaaggaacaggtacctggaagagcaccccagtgcggggaaggaccctaagaaaactggaggtccaatttatcggaggagagacgggaaatgggtgagagagctgattttgtacgacaaagaagagatcaggaggatttggcgccaagcgaacaatggagaggacgcaactgctggtcttacccacctgatgatatggcactccaatctgaatgatgccacatatcagagaacaagagctctcgtgcgtaccggaatggaccccaggatgtgctctctaatgcagggatcaactctcccgaggagatctggagctgctggtgcagcagtgaagggggtaggaacaatggtgatggagctgattcgaatgataaaacgagggattaacgacc-ggaatttctggagaggcgaaaatggaagaagaacaaggattgcatatgagagaatgtgcaacatcctcaaaggaaaattccaaacagctgcacaaagagcaatgatggatcaagtacgagagagcagaaatcctgggaatgctgaaattgaagatctcatttttctggcacggtctgcactcatcctgagaggatcagtggcccataagtcctgcttgcctgcttgtgtgtacggacttgcagtggccagtgggtatgacttcgagagagaaggatactctctggttggaatagatcctttccgtctgcttcaaaacagccaggtctttagtctcattaggccaaatgaaaacccagcacataagagtcaattagtgtggatggcatgccactctgcagcatttgaggacctcagagtctcaagtttcatcagaggaacaagagtggtcccaagagggcagctatccaccagaggggttcaaattgcttcaaatgagaacatggaaacaatggactccaacacccttgaactgagaagtagatattgggctataagaaccaggagcggagggaacaccaac---cagcagagggcatctgcagggcagatcagcgttcaacccactttctcggtacagagaaaccttcccttcgaaagagcgaccattatggcagcatttacaggaaatactgaaggcagaacgtccgacatgagga---ctgaaatcataagaatgatggaaagtgccaaaccagaagatgtgtcattccaggggcggggagccttcgagctctcggacgaaaaggcaacgaacccgatcgtgccttcctttgacatgaataatgaaggatcttatttcttcggagacaatgcagaggagtatgacaattaa
>gi|960312051|gb|KU143402.1|_Influenza_A_virus_(A/duck/Wuhan/WHYF02/2015(H5N6))_segment_5_nucleocapsid_protein_(NP)_gene_complete_cds
atggcgtctcaaggcaccaaacgatcttatgaacagatggaaactggtggagagcgccagaatgctactgagatcagggcctctgttggaagaatggttagtggcattgggaggttctacatacagatgtgcacagaactcaaactcagtgaccatgaagggagactgatccagaacagcataacaatagagagaatggtactttctgcatttgatgaaagaaggaacaggtatctggaagagcaccccagtgcggggaaggaccctaagaaaactggaggtccaatttatcggaggagagacgggaaatggattagagagctgattttgtacgacaaagaagagatcaggaggatttggcgccaagcgaacaatggagaggacgcaactgctggtcttacccacctgatgatatggcactccaatctgaatgatgccacatatcagagaacaagagctctcgtgcgtaccggaatggaccccaggatgtgctccctaatgcagggatcaactctcccgagaagatctggagctgctggtgcagcagtgaagggggtaggaacaatggtgatggagctgattcgaatgataaaacgagggattaacgacc-ggaatttctggagaggcgaaaatggaagaagaacaaggattgcatatgagagaatgtgcaacatcctcaaagggaaatttcaaacagctgcacaaagagcaatgatggatcaagtgcgagagagcagaaatcctgggaatgctgaaattgaagatcttatttttctggcacggtctgcactcatcctgagaggatcagtggcccataagtcctgcttgcctgcttgtgtgtacggacttgcagtggccagtgggtatgacttcgagagagaaggatactctctggttgggatagatcctttccgtctgcttcaaaacagccaggtctttagtctcattaggccaaatgaaaacccagcacataagagtcaattagtgtggatggcatgccactctgcagcgtttgaggacctcagagtctcaagtttcatcagaggaacaagagtggtcccaagagggcagctatccactagaggggttcaaattgcttcaaatgagaacatggaaacaatggactccaacacacttgagctgagaagtagatattgggctataagaaccaggagcggagggaataccaac---cagcagagggcatctgcagggcagatcagcattcaacccactttctcggtgcagagaaaccttcccttcgaacgagcgaccattatggcagcatttgctggaaatactgaaggcagaacgtccgacatgagga---cagaaatcataagaatgatggaaaatgccaaaccagaagatgtgtcattccaggggcggggagtcttcgagctctcggacgaaaaggcaacgaacccgatcgtgccttcctttgacatgaataatgaaggatcttatttcttcggagacaatgcagaggagtatgacaattaa
>gi|960312027|gb|KU143404.1|_Influenza_A_virus_(A/duck/Wuhan/WHYF03/2015(H5N6))_segment_5_nucleocapsid_protein_(NP)_gene_complete_cds
atggcgtctcaaggcaccaaacgatcttatgaacagatggaaactggtggagagcgccagaatgctactgagatcagggcctctgttggaagaatggttagtggcattgggaggttctacatacagatgtgcacagaactcaaactcagtgaccatgaagggagactgatccagaacagcataacaatagagagaatggtactttctgcatttgatgaaagaaggaacaggtatctggaagagcaccccagtgcggggaaggaccctaagaaaactggaggtccaatttatcggaggagagacgggaaatggattagagagctgattttgtacgacaaagaagagatcaggaggatttggcgccaagcgaacaatggagaggacgcaactgctggtcttacccacctgatgatatggcactccaatctgaatgatgccacatatcagagaacaagagctctcgtgcgtaccggaatggaccccaggatgtgctccctaatgcagggatcaactctcccgagaagatctggagctgctggtgcagcagtgaagggggtaggaacaatggtgatggagctgattcgaatgataaaacgagggattaacgacc-ggaatttctggagaggcgaaaatggaagaagaacaaggattgcatatgagagaatgtgcaacatcctcaaagggaaatttcaaacagctgcacaaagagcaatgatggatcaagtgcgagagagcagaaatcctgggaatgctgaaattgaagatcttatttttctggcacggtctgcactcatcctgagaggatcagtggcccataagtcctgcttgcctgcttgtgtgtacggacttgcagtggccagtgggtatgacttcgagagagaaggatactctctggttgggatagatcctttccgtctgcttcaaaacagccaggtctttagtctcattaggccaaatgaaaacccagcacataagagtcaattagtgtggatggcatgccactctgcagcgtttgaggacctcagagtctcaagtttcatcagaggaacaagagtggtcccaagagggcagctatccactagaggggttcaaattgcttcaaatgagaacatggaaacaatggactccaacacacttgagctgagaagtagatattgggctataagaaccaggagcggagggaataccaac---cagcagagggcatctgcagggcagatcagcattcaacccactttctcggtgcagagaaaccttcccttcgaacgagcgaccattatggcagcatttgctggaaatactgaaggcagaacgtccgacatgagga---cagaaatcataagaatgatggaaaatgccaaaccagaagatgtgtcattccaggggcggggagtcttcgagctctcggacgaaaaggcaacgaacccgatcgtgccttcctttgacatgaataatgaaggatcttatttcttcggagacaatgcagaggagtatgacaattaa
>gi|954033373|gb|KU042784.1|_Influenza_A_virus_(A/duck/Zhejiang/727158/2014(H5N6))_segment_5_nucleocapsid_protein_(NP)_gene_complete_cds
atggcgtctcaaggcaccaaacgatcttatgaacagatggaaactggtggagagcgccagaatgctactgagatcagggcctctgttggaagaatggttagtggcattgggaggttctacatacagatgtgcacagaactcaaactcagtgaccatgaagggagactgatccagaacagcataacaatagagagaatggtactttctgcatttgatgaaagaaggaacaggtatctggaagagcaccccagtgcggggaaggaccctaagaaaactggaggtccaatttatcggaggagagacgggaaatggattacagagctgattttgtaccacaaagaagagatcaggaggatttggcgccaagcgaacaatggagaggacgcaactgctggtcttactcacctgatgatatggcactccaatctgaatgatgccacatatcagagaacaagagctctcgtgcgtaccggaatggaccccaggatgtgctccctaatgcagggatcaactctcccgagaagatctggagctgctggtgcagcagtgaagggggtaggaacaatggtgatggagctgattcgaatgataaaacgagggattaacgacc-ggaatttctggagaggcgaaaatggaagaagaacaaggattgcatatgagagaatgtgcaacatcctcaaagggaaattccaaacagctgcacaaagagcaatgatggatcaagtgcgagagagcagaaatcctgggaatgctgaaattgaagatcttatttttctggcacggtctgcactcatcctgagaggatcagtggcccataagtcctgcttgcctgcttgtgtgtacgggcttgcagtggctagtgggtatgacttcgagagagaaggatactctctggttgggatagatcctttccgtctgcttcaaaacagccaggtctttagtctcattaggccaaatgaaaacccagcacataagagtcaattagtgtggatggcatgccactctgcagcatttgaggacctcagagtctcaagtttcatcagaggaacaagagtggtcccaagagggcagctatccactagaggggttcaaattgcttcaaatgagaacatggaaacaatggactccaacacacttgagctgagaagtagatattgggctataagaaccaggagcggagggaataccaac---cagcagagggcatctgcagggcagatcagcgttcaacccactttctcggtgcagagaaaccttcccttcgaaagagcgaccattatggcagcatttgcaggaaatactgaaggcagaacgtccgacatgagga---cagaaatcataagaatgatggaaaatgccaaaccagaagatgtgtcattccaggggcggggagtcttcgagctctcggacgaaaaggcaacgaacccgatcgtgccttcctttgacatgaataatgaaggatcttatttcttcggagacaatgcagaggagtatgacaattaa
>gi|922057735|gb|KT370080.1|_Influenza_A_virus_(A/environment/Guangdong/ZS356/2014(H5N6))_segment_5_nucleocapsid_protein_(NP)_gene_complete_cds
atggcgtctcaaggcaccaaacgatcttatgaacagatggaaactggtggagagcgccagaatgctactgagatcagggcctctgttggaagaatggttagtggcattgggaggttctacatacagatgtgcacagaactcaaactcagtgaccatgaagggagactgatccagaacagcataacaatagagagaatggtactttctgcatttgatgaaagaaggaacaggtatctggaagagcaccccagtgcggggaaggaccctaagaaaactggaggtccaatttatcggaggagagacgggaaatggatgagagaactgattttgtacgacaaagaagagatcaggaggatttggcgccaagcgaacaatggagaggacgcaactgctggtcttacccacctgatgatatggcactccaatctgaatgatgccacatatcagagaacaagagctctcgtgcgtaccggaatggaccccaggatgtgctccctgatgcagggatcaactctcccgagaagatctggagctgctggtgcagcagtgaaaggggtaggaacaatggtgatggagctgattcgaatgataaaacgagggattaacgacc-ggaatttctggagaggcgaaaatggaagaagaacaaggattgcatatgagagaatgtgcaacatcctcaaagggaaattccaaacagctgcacaaagagcaatgatggatcaagtgagagagagcagaaatcctgggaatgctgaaattgaagatcttatttttctggcacggtctgcactcatcctgagaggatcagtggcccataagtcctgtttgcctgcttgtgtgtacggacttgcagtggccagtgggtatgacttcgaaagagaaggatactctctggttgggatagatcctttccgtctgcttcaaaacagccaggtctttagtctcattaggccaaatgaaaacccagcacataagagtcaattagtgtggatggcatgccactctgcagcatttgaggacctcagagtctcaagtttcatcagaggaacaagagtggtcccaagagggcagctatccactagaggggttcaaattgcttcaaatgagaacatggaaacaatggactccaacacacttgagctgagaagtagatattgggctataagaaccaggagcggggggaataccaac---cagcagagggcatctgcagggcaaatcagcgttcaacccactttctcggtgcagagaaaccttcccttcgaaagagcgaccattatggcagcatttgcaggaaatgctgaaggcagaacgtccgacatgagga---cagaaatcataagaatgatggaaagtgccaaaccagaagatgtgtcattccaggggcggggagtcttcgagctctcggacgaaaaggcaacgaacccgatcgtgccttcctttgacatgaataatgaaggatcttatttcttcggagacaatgcagaggagtatgacaattaa
>gi|641738855|gb|KJ801491.1|_Influenza_A_virus_(A/chicken/Fujian/FZ02/2011(H9N2))_segment_5_nucleocapsid_protein_(NP)_gene_complete_cds
atggcgtctcaaggcaccaaacgatcttatgaacagatggaaactggtggagagcgccagaatgctactgagatcagggcatctgttggaagaatggttagtggcattgggaggttctacatacagatgtgcacagaactcaaactcagtgaccatgaagggagactgatccagaacagcataacaatagagagaatggtactttctgcatttgatgaaagaaggaacaggtacctggaagagcaccccagtgcggggaaggaccctaagaaaactggaggtccaatttatcggaggagagacggaaaatgggtgagagagctgattctgtacgacaaagaagagatcaggaggatttggcgccaagcgaacaatggagaggacgcaactgctggtcttacccacctgatgatatggcactccaatctgaatgatgccacatatcagagaacaagagctctcgtgcgtaccggaatggaccccaggatgtgctctctgatgcaaggatcaactctcccgaggagatctggagctgctggtgcagcagtgaagggggtaggaacaatggtgatggagctgattcgaatgataaaacgagggattaacgacc-ggaatttctggagaggcgaaaatggaagaagaacaaggattgcatatgagagaatgtgcaacatcctcaaagggaaattccaaacagctgcacaaagagcaatgatggatcaagtgcgagagagcagaaatcctgggaatgctgaaattgaagatctcatttttctggcacggtctgcactcatcctgagaggatcagtggcccataagtcctgcttgcctgcttgtgtgtacggacttgcagtggccagtgggtatgacttcgagagagaaggatactctctggttggaatagatcctttccgtctgcttcaaaacagccaggtctttagtctcattaggccaaatgaaaacccagcacacaagagtcaattagtgtggatggcatgccactctgcagcatttgaggacctcagagtctcaagtttcatcagagggacaagagtggtcccaagagggcagctatccaccagaggggttcaaattgcttcaaatgagaacatggaaacaatggactccaacacccttgaactgagaagtagatattgggctataagaaccaggagcggagggaacaccaac---cagcagagggcatctgcagggcagatcagcgttcaacccactttctcggtgcagagaaaccttcccttcgaaagagcgaccattatggcagcatttacaggaaatactgaaggcagaacgtccgacatgagga---ctgaaatcataagaatgatggaaagtgccaaaccagaagatgtgtcattccaggggcggggagtcttcgagctctcggacgaaaaggcaacgaacccgatcgtgccttcctttgacatgaataatgaaggatcttatttcttcggagacaatgcagaggagtatgacaattaa
>gi|758371443|dbj|LC028324.1|_Influenza_A_virus_(A/muscovy_duck/Vietnam/LBM757/2014(H5N6))_viral_cRNA_segment:_5_complete_sequence
atggcgtctcaaggcaccaaacgatcttatgaacagatggaaactggtggagagcgccagaatgctactgagatcagggcctctgttggaagaatggttagtggcattgggaggttctacatacagatgtgcacagaactcaaactcagtgaccatgaagggagactgatccagaacagcataacaatagagagaatggtactttctgcatttgatgaaagaaggaataggtatctggaagagcaccccagtgcggggaaggaccctaagaaaactggaggtccaatttatcggaggagagacgggaaatggattagagagctgattttgtacgacaaagaagagatcaggaggatttggcgccaagcgaacaatggagaggacgcaactgctggtcttacccacctgatgatatggcactccaatctgaatgatgccacatatcagagaacaagagctctcgtgcgtaccggaatggaccccaggatgtgctccctaatgcagggatcaactctcccgagaagatctggagctgctggtgcagcagtgaagggggtaggaacaatggtgatggagctgattcgaatgataaaacgagggattaacgacc-ggaatttctggagaggcgaaaatggaagaagaacaaggattgcatatgagagaatgtgcaacatcctcaaagggaaattccaaacagctgcacaaagagcaatgatggatcaagtgcgagagagcagaaatcctgggaatgctgaaattgaagatcttatttttctggcacggtctgcactcatcctgagaggatcagtggcccataagtcctgcttgcctgcttgtgtgtacggacttgcagtggccagtgggtatgacttcgagagagaaggatactctctggttgggatagatcctttccgtctgcttcaaaacagccaggtctttagtctcattaggccaaatgaaaacccagcacataagagccaattagtgtggatggcatgccactctgcagcatttgaggacctcagagtctcaagtttcatcagaggaacaagagtggtcccaagagggcagctatccactagaggggttcaaattgcttcaaatgagaacatggaaacaatggactccaacacacttgagctgagaagtagatattgggctataagaaccaggagcggagggaataccaac---cagcagagggcatctgcaggccagatcagcgttcaacccactttctcggtgcagagaaaccttcccttcgaaagagcgaccattatggcagcatttgcaggaaacactgaaggcagaacgtccgacatgagga---cagaaatcataagaatgatggaaaatgccaaatcagaagatgtgtcattccaggggcggggagtcttcgagctctcggacgaaaaggcaacgaacccgatcgtgccttcctttgacatgaataatgaaggatcttatttcttcggagacaatgcagaggagtatgacaattaa
>gi|758371424|dbj|LC028316.1|_Influenza_A_virus_(A/muscovy_duck/Vietnam/LBM756/2014(H5N6))_viral_cRNA_segment:_5_complete_sequence
atggcgtctcaaggcaccaaacgatcttatgaacagatggaaactggtggagagcgccagaatgctactgagatcagggcctctgttggaagaatggttagtggcattgggaggttctacatacagatgtgcacagaactcaaactcagtgaccatgaagggagactgatccagaacagcataacaatagagagaatggtactttctgcatttgatgaaagaaggaataggtatctggaagagcaccccagtgcggggaaggaccctaagaaaactggaggtccaatttatcggaggagagacgggaaatggattagagagctgattttgtacgacaaagaagagatcaggaggatttggcgccaagcgaacaatggagaggacgcaactgctggtcttacccacctgatgatatggcactccaatctgaatgatgccacatatcagagaacaagagctctcgtgcgtaccggaatggaccccaggatgtgctccctaatgcagggatcaactctcccgagaagatctggagctgctggtgcagcagtgaagggggtaggaacaatggtgatggagctgattcgaatgataaaacgagggattaacgacc-ggaatttctggagaggcgaaaatggaagaagaacaaggattgcatatgagagaatgtgcaacatcctcaaagggaaattccaaacagctgcacaaagagcaatgatggatcaagtgcgagagagcagaaatcctgggaatgctgaaattgaagatcttatttttctggcacggtctgcactcatcctgagaggatcagtggcccataagtcctgcttgcctgcttgtgtgtacggacttgcagtggccagtgggtatgacttcgagagagaaggatactctctggttgggatagatcctttccgtctgcttcaaaacagccaggtctttagtctcattaggccaaatgaaaacccagcacataagagccaattagtgtggatggcatgccactctgcagcatttgaggacctcagagtctcaagtttcatcagaggaacaagagtggtcccaagagggcagctatccactagaggggttcaaattgcttcaaatgagaacatggaaacaatggactccaacacacttgagctgagaagtagatattgggctataagaaccaggagcggagggaataccaac---cagcagagggcatctgcaggccagatcagcgttcaacccactttctcggtgcagagaaaccttcccttcgaaagagcgaccattatggcagcatttgcaggaaacactgaaggcagaacgtccgacatgagga---cagaaatcataagaatgatggaaaatgccaaatcagaagatgtgtcattccaggggcggggagtcttcgagctctcggacgaaaaggcaacgaacccgatcgtgccttcctttgacatgaataatgaaggatcttatttcttcggagacaatgcagaggagtatgacaattaa
>gi|758371386|dbj|LC028209.1|_Influenza_A_virus_(A/muscovy_duck/Vietnam/LBM754/2014(H5N6))_viral_cRNA_segment:_5_complete_sequence_gi|758371405|dbj|LC028308.1|_Influenza_A_virus_(A/muscovy_duck/Vietnae
atggcgtctcaaggcaccaaacgatcttatgaacagatggaaactggtggagagcgccagaatgctactgagatcagggcctctgttggaagaatggttagtggcattgggaggttctacatacagatgtgcacagaactcaaactcagtgaccatgaagggagactgatccagaacagcataacaatagagagaatggtactttctgcatttgatgaaagaaggaataggtatctggaagagcaccccagtgcggggaaggaccctaagaaaactggaggtccaatttatcggaggagagacgggaaatggattagagagctgattttgtacgacaaagaagagatcaggaggatttggcgccaagcgaacaatggagaggacgcaactgctggtcttacccacctgatgatatggcactccaatctgaatgatgccacatatcagagaacaagagctctcgtgcgtaccggaatggaccccaggatgtgctccctaatgcagggatcaactctcccgagaagatctggagctgctggtgcagcagtgaagggggtaggaacaatggtgatggagctgattcgaatgataaaacgagggattaacgacc-ggaatttctggagaggcgaaaatggaagaagaacaaggattgcatatgagagaatgtgcaacatcctcaaagggaaattccaaacagctgcacaaagagcaatgatggatcaagtgcgagagagcagaaatcctgggaatgctgaaattgaagatcttatttttctggcacggtctgcactcatcctgagaggatcagtggcccataagtcctgcttgcctgcttgtgtgtacggacttgcagtggccagtgggtatgacttcgagagagaaggatactctctggttgggatagatcctttccgtctgcttcaaaacagccaggtctttagtctcattaggccaaatgaaaacccagcacataagagccaattagtgtggatggcatgccactctgcagcatttgaggacctcagagtctcaagtttcatcagaggaacaagagtggtcccaagagggcagctatccactagaggggttcaaattgcttcaaatgagaacatggaaacaatggactccaacacacttgagctgagaagtagatattgggctataagaaccaggagcggagggaataccaac---cagcagagggcatctgcaggccagatcagcgttcaacccactttctcggtgcagagaaaccttcccttcgaaagagcgaccattatggcagcatttgcaggaaacactgaaggcagaacgtccgacatgagga---cagaaatcataagaatgatggaaaatgccaaatcagaagatgtgtcattccaggggcggggagtcttcgagctctcggacgaaaaggcaacgaacccgatcgtgccttcctttgacatgaataatgaaggatcttatttcttcggagacaatgcagaggagtatgacaattaa
>gi|758371367|dbj|LC028201.1|_Influenza_A_virus_(A/duck/Vietnam/LBM752/2014(H5N6))_viral_cRNA_segment:_5_complete_sequence
atggcgtctcaaggcaccaaacgatcttatgaacagatggaaactggtggagagcgccagaatgctactgagatcagggcctctgttggaagaatggttagtggcattgggaggttctacatacagatgtgcacagaactcaaactcagtgaccatgaagggagactgatccagaacagcataacaatagagagaatggtactttctgcatttgatgaaagaaggaataggtatctggaagagcaccccagtgcggggaaggaccctaagaaaactggaggtccaatttatcggaggagagacgggaaatggattagagagctgattttgtacgacaaagaagagatcaggaggatttggcgccaagcgaacaatggagaggacgcaactgctggtcttacccacctgatgatatggcactccaatctgaatgatgccacatatcagagaacaagagctctcgtgcgtaccggaatggaccccaggatgtgctccctaatgcagggatcaactctcccgagaagatctggagctgctggtgcagcagtgaagggggtaggaacaatggtgatggagctgattcgaatgataaaacgagggattaacgacc-ggaatttctggagaggcgaaaatggaagaagaacaaggattgcatatgagagaatgtgcaacatcctcaaagggaaattccaaacagctgcacaaagagcaatgatggatcaagtgcgagagagcagaaatcctgggaatgctgaaattgaagatcttatttttctggcacggtctgcactcatcctgagaggatcagtggcccataagtcctgcttgcctgcttgtgtgtacggacttgcagtggccagtgggtatgacttcgagagagaaggatactctctggttgggatagatcctttccgtctgcttcaaaacagccaggtctttagtctcattaggccaaatgaaaacccagcacataagagccaattagtgtggatggcatgccactctgcagcatttgaggacctcagagtctcaagtttcatcagaggaacaagagtggtcccaagagggcagctatccactagaggggttcaaattgcttcaaatgagaacatggaaacaatggactccaacacacttgagctgagaagtagatattgggctataagaaccaggagcggagggaataccaac---cagcagagggcatctgcaggccagatcagcgttcaacccactttctcggtgcagagaaaccttcccttcgaaagagcgaccattatggcagcatttgcaggaaacactgaaggcagaacgtccgacatgagga---cagaaatcataagaatgatggaaaatgccaaatcagaagatgtgtcattccaggggcggggagtcttcgagctctcggacgaaaaggcaacgaacccgatcgtgccttcctttgacatgaataatgaaggatcttatttcttcggagacaatgcagaggagtatgacaattaa
>gi|758371348|dbj|LC028193.1|_Influenza_A_virus_(A/duck/Vietnam/LBM751/2014(H5N6))_viral_cRNA_segment:_5_complete_sequence
atggcgtctcaaggcaccaaacgatcttatgaacagatggaaactggtggagagcgccagaatgctactgagatcagggcctctgttggaagaatggttagtggcattgggaggttctacatacagatgtgcacagaactcaaactcagtgaccatgaagggagactgatccagaacagcataacaatagagagaatggtactttctgcatttgatgaaagaaggaataggtatctggaagagcaccccagtgcggggaaggaccctaagaaaactggaggtccaatttatcggaggagagacgggaaatggattagagagctgattttgtacgacaaagaagagatcaggaggatttggcgccaagcgaacaatggagaggacgcaactgctggtcttacccacctgatgatatggcactccaatctgaatgatgccacatatcagagaacaagagctctcgtgcgtaccggaatggaccccaggatgtgctccctaatgcagggatcaactctcccgagaagatctggagctgctggtgcagcagtgaagggggtaggaacaatggtgatggagctgattcgaatgataaaacgagggattaacgacc-ggaatttctggagaggcgaaaatggaagaagaacaaggattgcatatgagagaatgtgcaacatcctcaaagggaaattccaaacagctgcacaaagagcaatgatggatcaagtgcgagagagcagaaatcctgggaatgctgaaattgaagatcttatttttctggcacggtctgcactcatcctgagaggatcagtggcccataagtcctgcttgcctgcttgtgtgtacggacttgcagtggccagtgggtatgacttcgagagagaaggatactctctggttgggatagatcctttccgtctgcttcaaaacagccaggtctttagtctcattaggccaaatgaaaacccagcacataagagccaattagtgtggatggcatgccactctgcagcatttgaggacctcagagtctcaagtttcatcagaggaacaagagtggtcccaagagggcagctatccactagaggggttcaaattgcttcaaatgagaacatggaaacaatggactccaacacacttgagctgagaagtagatattgggctataagaaccaggagcggagggaataccaac---cagcagagggcatctgcaggccagatcagcgttcaacccactttctcggtgcagagaaaccttcccttcgaaagagcgaccattatggcagcatttgcaggaaacactgaaggcagaacgtccgacatgagga---cagaaatcataagaatgatggaaaatgccaaatcagaagatgtgtcattccaggggcggggagtcttcgagctctcggacgaaaaggcaacgaacccgatcgtgccttcctttgacatgaataatgaaggatcttatttcttcggagacaatgcagaggagtatgacaattaa
>gi|745629678|gb|KP285334.1|_Influenza_A_virus_(A/goose/Shantou/1806/2014(H5N6))_segment_5_nucleocapsid_protein_(NP)_gene_complete_cds
atggcgtctcaaggcaccaaacgatcttatgaacagatggaaactggtggagagcgccagaatgctactgagatcagggcctctgttggaagaatggttagtggcattgggaggttctacatacagatgtgcacagaactcaaactcagtgaccatgaagggagactgatccagaacagcataacaatagagagaatggtcctttctgcatttgatgaaagaaggaacaggtatctggaagagcaccccagtgcggggaaggaccctaagaaaactggaggtccaatttatcggaggagagacgggaaatggattagagagctgattttgtacgacaaagaagagatcaggagaatttggcgccaagcgaacaatggagaggatgcaactgctggtcttacccacctgatgatatggcactccaatctgaatgatgccacatatcagagaacaagagctctcgtgcgtaccggaatggaccccaggatgtgctccctaatgcagggatcaactctcccgagaagatctggagctgctggtgcagcagtgaagggggtaggaacaatggtgatggagctgattcgaatgataaaacgagggattaacgacc-ggaatttctggagaggcgaaaatggaagaagaacaaggattgcatatgagagaatgtgcaacatcctcaaagggaaattccaaacagctgcacaaagggcaatgatggatcaagtgcgagagagcagaaatcctgggaatgctgaaattgaagatcttatttttctggcacggtctgcactcatcctgagaggatcagtggcccataagtcctgcttgcctgcttgtgtgtacggacttgcagtggccagtgggtatgacttcgagagagaaggatactctctggttgggatagatcctttccgtctgcttcaaaacagccaggtctttagtctcattaggccaaatgaaaacccagcacataagagtcaattagtgtggatggcatgccactctgcagcatttgaggacctcagagtctcaagtttcatcagaggaacaagagtggtcccaagagggcagctatccactagaggggttcaaattgcttcaaatgagaacatggaaacaatggactccaacacacttgagctgagaagtagatattgggctataagaaccaggagcggagggaataccaat---cagcagagggcatctgcagggcagatcagcgttcaacccactttctcggtgcagagaaaccttcccttcgaaagagcgaccattatggcagcatttgcaggaaatactgaaggcagaacgtccgacatgagga---cagaaatcataagaatgatggaaaatgccaaaccagaagatgtgtcattccaggggcggggagtcttcgagctctcggacgaaaaggcaacgaacccgatcgtgccttcctttgacatgaataatgaaggatcttatttcttcggagacaatgcagaggagtatgacaattaa
>gi|673249565|gb|KM251499.1|_Influenza_A_virus_(A/duck/Sichuan/NCXN10/2014(H5N1))_segment_5_nucleocapsid_protein_(NP)_gene_complete_cds
atggcgtgtcaaggcaccaaacgatcttatgaacagatggaaactggtggagagcgccagaatgctactgagatcagggcctctgttgggagaatggttagtggcattggaaggttctacatacagatgtgcacagaactcaaactcagtgaccatgaagggagactgatccagaacagcataacaatagagagaatggtactttctgcatttgatgaaagaaggaacaggtatctggaagagcaccccagtgcggggaaggaccctaagaaaactggaggtccaatttatcggaggagagacgggaaatggatgagagagctgattttgtacgacaaagaagagatcaggaggatttggcgccaagcgaacaatggagaggacgcaactgctggtcttacccacctgatgatatggcactccaatctgaatgatgccacatatcagagaacaagagctctcgtgcgtaccggaatggaccccaggatgtgctccctaatgcagggatcaactctcccgagaagatccggagctgctggtgcagcagtgaagggggtaggaacaatggtgatggagctgattcgaatgataaaacgagggattaacgacc-ggaatttctggagaggcgaaaatggaagaagaacaaggattgcatatgagagaatgtgcaacatcctcaaagggaaattccaaacagctgcacaaagagcaatgatggatcaagtgcgagagagcagaaatcctgggaatgctgaaattgaagatcttatttttctggcacggtctgcactcatcctgagaggatcagtggcccacaagtcctgcttgcctgcttgtgtgtacggacttgcagtggccagtggttatgacttcgagagagaaggatactctctggttgggatagatcctttccgtctgcttcaaaacagccaggtctttagtctcattaggccaaatgaaaacccagcacataagagtcaattagtgtggatggcatgccactctgcagcatttgaagacctcagagtctcaagtttcatcagaggaacaagagtggtcccacgagggcagctatccactagaggggttcaaattgcttcaaatgagaacatggaaacaatggactccaacacacttgagctgagaagtagatattgggctataagaaccaggagcggagggaataccaac---cagcagagggcatctgcagggcagatcagcgttcaacccactttctcggtgcagagaaaccttcccttcgaaagagcgaccattatggcagcatttgcaggaaatactgaaggcagaacgtccgacatgagga---cagaaatcataagaatgatggaaaatgccaaaccagaagatgtgtcattccaggggcggggagtcttcgagctctcggacgaaaaggcaacgaacccgatcgtgccttcctttgacatgaataatgaaggatcttatttcttcggagacaatgcagaggagtatgacaattaa
>gi|692112525|gb|KM496966.1|_Influenza_A_virus_(A/chicken/Laos/LPQ001/2014(H5N6))_segment_5_nucleocapsid_protein_(NP)_gene_complete_cds_gi|692112552|gb|KM496978.1|_Influenza_A_virus_(A/duck/Laos/XBY00s
atggcgtctcaaggcaccaaacgatcttatgaacagatggaaactggtggagagcgccagaatgctactgagatcagggcctctgttggaagaatggttagtggcattgggaggttctacatacagatgtgcacagaactcaaactcagtgaccatgaagggagactgatccagaacagcataacaatagagagaatggtactttctgcatttgatgaaagaaggaacaggtatctggaagagcaccccagtgcggggaaggaccctaagaaaactggaggtccaatttatcggaggagagacgggaaatggattagagagctgattttgtacgacaaagaagagatcaggaggatttggcgccaagcgaacaatggagaggacgcaactgctggtcttacccacctgatgatatggcactccaatctgaatgatgccacatatcagagaacaagagctctcgtgcgtaccggaatggaccccaggatgtgctccctaatgcagggatcaactctcccgagaagatctggagctgctggtgcagcagtgaagggggtaggaacaatggtgatggagctgattcgaatgataaaacgagggattaacgacc-ggaatttctggagaggcgaaaatggaagaagaacaaggattgcatatgagagaatgtgcaacatcctcaaagggaaattccaaactgctgcacaaagagcaatgatggatcaagtgcgagagagcagaaatcctgggaatgctgaaattgaagatcttatttttttggcacggtctgcactcatcctgagaggatcagtggcccataagtcctgcttgcctgcttgtgtgtacggacttgcagtggccagtgggtatgacttcgagagagaaggatactctctggttgggatagatcctttccgtctgcttcaaaacagccaggtctttagtctcattaggccaaatgaaaacccagcacataagagtcaattagtgtggatggcatgccactctgcagcatttgaggacctcagagtctcaagtttcatcagaggaacaagagtggttccaagagggcagctatccactagaggggttcaaattgcttcaaatgagaacatggaaacaatggactccaacacacttgagctgagaagtagatattgggctataagaaccaggagcggagggaataccaac---cagcagagggcatctgcagggcagatcagcgttcaacccactttctcggtgcagagaaaccttcccttcgaaagagcgaccatcatggcagcatttgcaggaaatactgaaggcagaacgtccgacatgagga---ctgaaatcataagaatgatggaaaatgccaaaccagaagatgtgtcattccaggggcggggagtcttcgagctctcggacgaaaaggcaacgaacccgatcgtgccttcctttgacatgaataatgaaggatcttatttcttcggagacaatgcagaggagtatgacaattaa
>gi|760240996|gb|KP732555.1|_Influenza_A_virus_(A/chicken/AnNing/1/2014(H5N1))_segment_5_nucleocapsid_protein_(NP)_gene_complete_cds
atggcgtctcaaggcaccaaacgatcttatgaacagatggaaactggtggagagcgccagaatgctactgagatcagggcctctgttggaagaatggttagtggcattgggaggttctacatacagatgtgcacagaactcaaactcagtgaccatgaagggagactgatccagaacagcataacaatagagagaatggtactttctgcatttgatgaaagaaggaacaggtatctggaagagcaccccagtgcgggaaaggaccctaagaaaactggaggtccaatttatcggaggagagaggggaaatggatgagagagctgattttgtacgacaaagaagagatcgggaggatttggcgccaagcgaacaatggagaggacgcaactgctggtcttacccacctgatgatatggcactccaatctaaatgatgccacatatcagagaacaagagctctcgtgcgtaccggaatggaccccaggatgtgctccctaatgcagggatcaactctcccgagaagatctggagctgctggtgcagcagtgaagggggtaggaacaatggtgatggagctgattcgaatgataaaacgagggattaacgacc-ggaatttctggagaggcgaaaatggaagaagaacaaggattgcatatgagagaatgtgcaacatcctcaaagggaaattccaaacagctgcacaaagagcaatgatggatcaagtgcgagagagcagaaatcctgggaatgctgaaattgaagatcttatttttctggcacggtctgcactcatcctgagaggatcagtggcccacaagtcctgcttgcctgcttgtgtgtacggacttgcagtggccagtgggtatgacttcgagagagaaggatactctctggttgggatagatcctttccgtctgcttcaaaacagccaggtctttagtctcattaggccaaatgaaaacccagcacataagagtcaattagtgtggatggcatgccactctgcagcatttgaggacctcagagtctcaagtttcatcagaggaacaagagtggtcccaagagggcagctatccactagaggggttcaaattgcttcaaatgagaacatggaaacaatggactccaacacccttgagctgagaagtagatattgggctataagaaccaggagcggagggaataccaac---cagcagagggcatctgcagggcagatcagcgttcaacccactttctcggtgcagagaaaccttcccttcgaaagagcgaccattatggcagcatttgcaggaaatactgaaggcagaacgtccgacatgagga---cagaaatcataagaatgatggaaagtgccaaaccagaagatgtgtcattccaggggcggggagtcttcgagctctcggacgaaaaggcaacgaacccgatcgtgccttcctttgacatgaataatgaaggatcttatttcttcggagacaatgcagaggagtatgaaaattag
>gi|760240869|gb|KP732548.1|_Influenza_A_virus_(A/chicken/TongHai/302/2014(H5N1))_segment_5_nucleocapsid_protein_(NP)_gene_complete_cds
atggcgtctcagggcaccaaacgatcttatgaacagatggaaactggtggagagcgccagaatgctactgagatcagggcctctgttggaagaatggttagtggcattgggaggttccacatacagatgtgcacagaactcaaactcagtgaccatgaagggagactgatccagaacagcataacaatagagagaatggtactttctgcatttgatgaaagaaggaacaggtatctggaagagcaccccagtgcggggaaggaccctaagaaaactggaggtccaatttatcggaggagagaggggaaatggatgagagagctgattttgtacgacaaagaagagatcaggaggatttggcgccaagcgaacaatggagaggacgcaactgctggtcttacccacctgatgatatggcactccaatctaaatgatgccacatatcagagaacaagagctctcgtgcgtaccggaatggaccccaggatgtgctccctaatgcagggatcaactctcccgagaagatctggagctgctggtgcagcagtgaagggggtaggaacaatggtgatggagctgattcgaatgataaaacgagggattaacgacc-ggaatttctggagaggcgaaaatggaagaagaacaaggattgcatatgagagaatgtgcaacatcctcaaagggaaattccaaacagctgcacaaagagcaatgatggatcaagtgcgagagagcagaaatcctgggaatgctgaaattgaagatcttatttttctggcacggtctgcactcatcctgagaggatcagtggcccacaagtcctgcttgcctgcttgtgtgtacggacttgcagtggccagtgggtatgacttcgagagagaaggatactctctggttgggatagatcctttccgtctgcttcaaaacagccaggtctttagtctcattaggccaaatgaaaacccagcacataagagtcaattagtgtggatggcatgccactctgcagcatttgaggacctcagagtctcaagtttcatcagaggaacaagagtggtcccaagagggcagctatccactagaggggttcaaattgcttcaaatgagaacatggaaacaatggactccaacacccttgagctgagaagtagatattgggctataagaaccaggagcggagggaataccaac---cagcagagggcatctgcagggcagatcagcgttcaacccactttctcggtgcagagaaaccttcccttcgaaagagcgaccattatggcagcatttgcaggaaatactgaaggcagaacgtccgacatgagga---cagaaatcataagaatgatggaaagtgccaaaccagaagatgtgtcattccaggggcggggagtcttcgagctctcggacgaaaaggcaacgaacccgatcgtgccttcctttgacatgaataatgaaggatcttatttcttcggagacaatgcagaggagtatgaaaattag
>gi|620599386|gb|KJ683889.1|_Influenza_A_virus_(A/chicken/Yunnan/1/2014(H5N1))_segment_5_nucleocapsid_protein_(NP)_gene_complete_cds
atggcgtctcaaggcaccaaacgatcttatgaacagatggaaactggtggagagcgccagaatgctactgagatcagggcctctgttggaagaatggttagtggcattgggaggttctacatacagatgtgcacagaactcaaactcagtgaccatgaagggagactgatccagaacagcataacaatagagagaatggtactttctgcatttgatgaaagaaggaacaggtatctggaagagcaccctagtgcggggaaggaccctaagaaaactggaggtccaatttatcggaggagagaggggaaatggatgagagagctgattttatacgacaaagaagagatcaggaggatttggcgccaagcgaacaatggagaggacgcaactgctggtcttacccacctgatgatatggcactccaatctaaatgatgccacatatcagagaacaagagctctcgtgcgtaccggaatggaccccaggatgtgctccctaatgcagggatcaactctcccgagaagatctggagctgctggtgcagcagtgaagggggtaggaacaatggtgatggagctgattcgaatgataaaacgagggattaacgacc-ggaatttctggagaggcgaaaatggaagaagaacaaggattgcatatgagagaatgtgcaacatcctcaaagggaaattccaaacagctgcacaaagagcaatgatggatcaagtgcgagagagcagaaatcctgggaatgctgaaattgaagatcttatttttctggcacggtctgcactcatcctgagaggatcagtggcccacaagtcctgcttgcctgcttgtgtgtacgggcttgcagtggccagtgggtatgacttcgagagagaaggatactctctggttgggatagatcctttccgtctgcttcaaaacagccaggtctttagtctcattaggccaaatgaaaacccagcacataagagtcaattagtgtggatggcatgccactctgcagcatttgaggacctcagagtctcaagtttcatcagaggaacaagagtggtcccaagagggcagctatccactagaggggttcaaattgcttcaaatgagaacatggaaacaatggactccaacacccttgagctgagaagtagatattgggctataagaaccaggagcggagggaataccaac---cagcagagggcatctgcagggcagatcagcgttcaacctactttctcggtgcagagaaaccttcccttcgaaagagcgaccattatggcagcatttgcaggaaatactgaaggcagaacgtccgacatgagga---cagaaatcataagaatgatggaaagtgccaaaccagaagatgtgtcattccaggggcggggagtcttcgagctctcggacgaaaaggcaacgaacccgatcgtgccttcctttgacatgaataatgaaggatcttatttcttcggagacaatgcagaggagtatgacaattaa
>gi|954033337|gb|KU042786.1|_Influenza_A_virus_(A/goose/Zhejiang/727110/2014(H5N6))_segment_5_nucleocapsid_protein_(NP)_gene_complete_cds
atggcgtctcaaggcaccaaacgatcttatgaacagatggaaactggtggagagcgccagaatgctactgagatcagggcctctgttggaagaatggttagtggcattgggaggttctacatacagatgtgcacagaactcaaactcagtgaccatgaagggagactgatccataacagcataacaatagagagaatggtactttctgcatttgatgaaagaaggaacaggtatctggaagagcaccccagtgcggggaaggaccctaagaaaactggaggtccaatttatcggaggagagacgggaaatggattacagagctgattttgtaccacaaagaagagatcaggaggatttggcgccaagcgaacaatggagaggacgcaactgctggtcttactcacctgatgatatggcactccaatctgaatgatgccacatatcagagaacaagagctctcgtgcgtaccggaatggaccccaggatgtgctccctaatgcagggatcaactctcccgagaagatctggagctgctggtgcagcagtgaagggggtaggaacaatggtgatggagctgattcgaatgataaaacgagggattaacgacc-ggaatttctggagaggcgaaaatggaagaagaacaaggattgcatatgagagaatgtgcaacatcctcaaagggaaattccaaacagctgcacaaagagcaatgatggatcaagtgcgagagagcagaaatcctgggaatgctgaaattgaagatcttatttttctggcacggtctgcactcatcctgagaggatcagtggcccataagtcctgcttgcctgcttgtgtgtacgggcttgcagtggctagtgggtatgacttcgagagagaaggatactctctggttgggatagatcctttccgtctgcttcaaaacagccaggtctttagtctcattaggccaaatgaaaacccagcacataagagtcaattagtgtggatggcatgccactctgcagcatttgaggacctcagagtctcaagtttcatcagaggaacaagagtggtcccaagagggcagctatccactagaggggttcaaattgcttcaaatgagaacatggaaacaatggactccaacacacttgagctgagaagtagatattgggctataagaaccaggagcggagggaataccaac---cagcagagggcatctgcagggcagatcagcgttcaacccactttctcggtgcagagaaaccttcccttcgaaagagcgaccattatggcagcatttgcaggaaatactgaaggcagaacgtccgacatgagga---cagaaatcataagaatgatggaaaatgccaaaccagaagatgtgtcattccaggggcggggagtcttcgagctctcggacgaaaaggcaacgaacccgatcgtgccttcctttgacatgaataatgaaggatcttatttcttcggagacaatgcagaggagtatgacaattaa
>gi|954033211|gb|KU042793.1|_Influenza_A_virus_(A/chicken/Zhejiang/727022/2014(H5N6))_segment_5_nucleocapsid_protein_(NP)_gene_complete_cds
atggcgtctcaaggcaccaaacgatcttatgaacagatggaaactggtggagagcgccagaatgctactgagatcagggcctctgttggaagaatggttagtggcattgggaggttctacatacagatgtgcacagaactcaaactcagtgaccatgaagggagactgatccataacagcataacaatagagagaatggtactttctgcatttgatgaaagaaggaacaggtatctggaagagcaccccagtgcggggaaggaccctaagaaaactggaggtccaatttatcggaggagagacgggaaatggattacagagctgattttgtaccacaaagaagagatcaggaggatttggcgccaagcgaacaatggagaggacgcaactgctggtcttactcacctgatgatatggcactccaatctgaatgatgccacatatcagagaacaagagctctcgtgcgtaccggaatggaccccaggatgtgctccctaatgcagggatcaactctcccgagaagatctggagctgctggtgcagcagtgaagggggtaggaacaatggtgatggagctgattcgaatgataaaacgagggattaacgacc-ggaatttctggagaggcgaaaatggaagaagaacaaggattgcatatgagagaatgtgcaacatcctcaaagggaaattccaaacagctgcacaaagagcaatgatggatcaagtgcgagagagcagaaatcctgggaatgctgaaattgaagatcttatttttctggcacggtctgcactcatcctgagaggatcagtggcccataagtcctgcttgcctgcttgtgtgtacgggcttgcagtggctagtgggtatgacttcgagagagaaggatactctctggttgggatagatcctttccgtctgcttcaaaacagccaggtctttagtctcattaggccaaatgaaaacccagcacataagagtcaattagtgtggatggcatgccactctgcagcatttgaggacctcagagtctcaagtttcatcagaggaacaagagtggtcccaagagggcagctatccactagaggggttcaaattgcttcaaatgagaacatggaaacaatggactccaacacacttgagctgagaagtagatattgggctataagaaccaggagcggagggaataccaac---cagcagagggcatctgcagggcagatcagcgttcaacccactttctcggtgcagagaaaccttcccttcgaaagagcgaccattatggcagcatttgcaggaaatactgaaggcagaacgtccgacatgagga---cagaaatcataagaatgatggaaaatgccaaaccagaagatgtgtcattccaggggcggggagtcttcgagctctcggacgaaaaggcaacgaacccgatcgtgccttcctttgacatgaataatgaaggatcttatttcttcggagacaatgcagaggagtatgacaattaa
>gi|922057733|gb|KT370079.1|_Influenza_A_virus_(A/environment/Guangdong/PY955/2014(H5N6))_segment_5_nucleocapsid_protein_(NP)_gene_complete_cds
atggcgtctcaaggcaccaaacgatcttatgaacagatggaaactggtggagagcgccagaatgctactgagatcagggcctctgttggaagaatggttagtggcattgggaggttctacatacagatgtgcacagaactcaaactcagtgaccatgaagggagactgatccagaacagcataacaatagagagaatggtactttctgcatttgatgaaagaaggaacaggtatctggaagagcaccccagtgcggggaaggaccctaagaaaactggaggtccaatttatcggaggagagacgggaaatggatgagagaactgattttgtacgacaaagaagagatcaggaggatttggcgccaagcgaacaatggagaggacgcaactgctggtcttacccacctgatgatatggcactccaatctgaatgatgccacatatcagagaacaagagctctcgtgcgtaccggaatggaccccaggatgtgctccctgatgcagggatcaactctcccgagaagatctggagctgctggtgcagcagtgaaaggggtaggaacaatggtgatggagctgattcgaatgataaaacgagggattaacgacc-ggaatttctggagaggcgaaaatggaagaagaacaaggattgcatatgagagaatgtgcaacatcctcaaagggaaattccaaacagctgcacaaagagcaatgatggatcaagtgagagagagcagaaatcctgggaatgctgaaattgaagatcttatttttctggcacggtctgcactcatcctgagaggatcagtggcccataagtcctgtttgcctgcttgtgtgtacggacttgcagtggccagtgggtatgacttcgaaagagaaggatactctctggttgggatagatcctttccgtctgcttcaaaacagccaggtctttagtctcattaggccaaatgaaaacccagcacataagagtcaattagtgtggatggcatgccactctgcagcatttgaggacctcagagtctcaagtttcatcagaggaacaagagtggtcccaagagggcagctatccactagaggggttcaaattgcttcaaatgagaacatggaaacaatggactccaacacacttgagctgagaagtagatattgggctataagaaccaggagcggggggaataccaac---cagcagagggcatctgcagggcaaatcagcgttcaacccactttctcggtgcagagaaaccttcccttcgaaagagcgaccattatggcagcatttgcaggaaatgctgaaggcagaacgtccgacatgagga---cagaaatcataagaatgatggaaagtgccaaaccagaagatgtgtcattccaggggcggggagtcttcgagctctcggacgaaaaggcaacgaacccgatcgtgccttcctttgacatgaataatgaaggatcttatttcttcggagacaatgcagaggaatatgacaattaa
>gi|346989672|gb|JN646726.1|_Influenza_A_virus_(A/duck/Zhejiang/2248/2011(H5N1))_segment_5_nucleocapsid_protein_(NP)_gene_complete_cds_gi|346989708|gb|JN646724.1|_Influenza_A_virus_(A/duck/Zhejiang/22s
atggcgtctcaaggcaccaaacgatcttatgaacagatggaaactggtggagagcgccagaatgctactgagatcagggcatctgttggaagaatggttagtggcattgggaggttctacatacagatgtgcacagaactcaaactcagtgaccatgaagggagactgatccagaacagcataacaatagagagaatggtactttctgcatttgatgaaagaaggaacaggtacctggaagagcaccccagtgcggggaaggaccctaagaaaactggaggtccaatttatcggaggagagacggaaaatgggtgagagagctgattctgtacgacaaagaagagatcaggaggatttggcgccaagcgaacaatggagaggacgcaactgctggtcttacccacctgatgatatggcactccaatctgaatgatgccacatatcagagaacaagagctctcgtgcgtaccggaatggaccccaggatgtgctctctgatgcaaggatcaactctcccgaggagatctggagctgctggtgcagcagtgaagggggtaggaacaatggtgatggagctgattcgaatgataaaacgagggattaacgacc-ggaatttctggagaggcgaaaatggaagaagaacaaggattgcatatgagagaatgtgcaacatcctcaaagggaaattccaaacagctgcacaaagagcaatgatggatcaagtgcgagagagcagaaatcctgggaatgctgaaattgaagatctcatttttctggcacggtctgcactcatcctgagaggatcagtggcccataagtcctgcttgcctgcttgtgtgtacggacttgcagtggccagtgggtatgacttcgagagagaaggatactctctggttggaatagatcctttccgtctgcttcaaaacagccaggtctttagtctcattaggccaaatgaaaacccagcacacaagagtcaattagtgtggatggcatgccactctgcagcatttgaggacctcagagtctcaagtttcatcagagggacaagagtggtcccaagagggcagctatccaccagaggggttcaaattgcttcaaatgagaacatggaaacaatggactccaacacccttgaactgagaagtagatattgggctataagaaccaggagcggagggaacaccaac---cagcagagggcatctgcagggcagatcagcattcaacccactttctcggtgcagagaaaccttcccttcgaaagagcgaccattatggcagcatttacaggaaatactgaaggcagaacgtccgacatgagga---ctgaaatcataagaatgatggaaagtgccaaaccagaagatgtgtcattccaggggcggggagtcttcgagctctcggacgaaaaggcaacgaacccgatcgtgccttcctttgacatgaataatgaaggatcttatttcttcggagacaatgcagaggagtatgacaattaa
>gi|954033355|gb|KU042785.1|_Influenza_A_virus_(A/goose/Zhejiang/727092/2014(H5N6))_segment_5_nucleocapsid_protein_(NP)_gene_complete_cds
atggcgtctcaaggcaccaaacgatcttatgaacagatggaaactggtggagagcgccagaatgctactgagatcagggcctctgttggaagaatggttagtggcattgggaggttctacatacagatgtgcacagaactcaaactcagtgaccatgaagggagactgatccataacagcataacaatagagagaatggtactttctgcatttgatgaaagaaggaacaggtatctggaagagcaccccagtgcggggaaggaccctaagaaaactggaggtccaatttatcggaggagagacgggaaatggattacagagctgattttgtaccacaaagaagagatcaggaggatttggcgccaagcgaacaatggagaggacgcaactgctggtcttactcacctgatgatatggcactccaatctgaatgatgccacatatcagagaacaagagctctcgtgcgtaccggaatggaccccaggatgtgctccctaatgcagggatcaactctcccgagaagatctggagctgctggtgcagcagtgaagggggtaggaacaatggtgatggagctgattcgaatgataaaacgagggattaacgacc-ggaatttctggagaggcgaaaatggaagaagaacaaggattgcatatgagagaatgtgcaacatcctcaaagggaaattccaaacagctgcacaaagagcaatgatggatcaagtgcgagagagcagaaatcctgggaatgctgaaattgaagatcttatttttctggcacggtctgcactcatcctgagaggatcagtggcccataagtcctgcttgcctgcttgtgtgtacgggcttgcagtggctagtgggtatgacttcgagagagaaggatactctctggttgggatagatcctttccgtctgcttcaaaacagccaggtctttagtctcattaggccaaatgaaaacccagcacataagagtcaattagtgtggatggcatgccactctgcagcatttgaggacctcagagtctcaagtttcatcagaggaacaagagtggtcccaagagggcagctatccactagaggggttcaaattgcttcaaatgagaacatggaaacaatggactccaacacacttgagctgagaagtagatattgggctataagaaccaggagcggagggaataccaac---cagcagagggcatctgcagggcagatcagcgttcaacccactttctcggtgcagagaaaccttcccttcgaaagagcgaccattatggcagcatttgcaggaaatactgaaggcagaacgtccgacatgagga---cagaaatcataagaatgatggaaaatgccaaaccagaagatgtgtcattccaggggcggggagtcttcgagctctcggacgaaaaggcaacgaacccgatcgtgccttcctttgacatgaataatgaaggatcttacttcttcggagacaatgcagaggagtatgacaattaa
>gi|766561171|gb|KP765789.1|_Influenza_A_virus_(A/Guangzhou/39715/2014(H5N6))_segment_5_nucleocapsid_protein_(NP)_gene_complete_cds
atggcgtctcaaggcaccaaacggtcttatgaacagatggaaactggtggagagcgccagaatgctactgagatcagggcctctgttggaagaatggttagtggcattgggaggttctacatacagatgtgcacagaactcaaactcagtgaccatgaagggagactgatccagaacagcataacaatagagagaatggtactttctgcatttgatgaaagaaggaacaggtatctggaagagcaccccagtgcggggaaggaccctaagaaaactggaggtccaatttatcggaggagagacgggaaatggattagagagctgattttgtacgacaaagaagagatcaggaggatttggcgccaagcaaataatggagaggactcaactgctggtcttacccacctgatgatatggcactccaatctgaatgatgccacatatcagagaacaagagctctcgtgcgtaccggaatggaccccaggatgtgctccctaatgcagggatcaactctcccgagaagatctggagctgctggtgcagcagtgaagggggtaggaacaatggtgatggagctgattcggatgataaaacgagggattaacgacc-ggaatttctggagaggcgaaaatggaagaagaacaaggattgcatatgagagaatgtgcaacatcctcaaagggaaattccaaacagctgcacaaagagcaatgatggatcaagtgcgagagagcagaaatcctgggaatgctgaaattgaagatcttatttttctggcacggtctgcactcatcctgagaggatcagtggcccataaatcctgcttgcctgcttgtgtgtacggacttgcagtggccagtgggtatgacttcgagagagaaggatactctctggttgggatagatcctttccgtctgcttcaaaacagccaggtctttagtctcattaggccaaatgaaaacccagcacataagagtcaattagtgtggatggcatgccactctgcagcatttgaggacctcagagtctcaagtttcatcagaggaacaagagtggtcccaagagggcagctatccactagaggggttcaaattgcttcaaatgagaacatggaaacaatggactccaacacacttgagctgagaagtagatattgggctataagaaccaggagcggagggaataccaac---cagcagagggcatctgcaggccagatcagcgttcaacccactttctcggtgcagagaaaccttcccttcgaaagagcgaccattatggcagcatttgcaggaaatactgaaggcagaacgtccgacatgagga---cagaaatcataagaatgatggaaaatgccaaaccagaagatgtgtcattccaggggcggggagtcttcgagctctcggacgaaaaggcaacgaacccgatcgtgccttcctttgacatgaataatgaaggatcttatttcttcggagacaatgcagaggagtatgacaattaa
>gi|639126639|gb|KJ754146.1|_Influenza_A_virus_(A/duck/Guangdong/GD01/2014(H5N6))_segment_5_nucleocapsid_protein_(NP)_gene_complete_cds
atggcgtctcaaggcaccaaacgatcttatgaacagatggaaactggtggagagcgccagaatgctactgagatcagggcctctgttggaagaatggttagtggcattgggaggttctacatacagatgtgcacagaactcaaactcagtgaccatgaagggagattgatccagaacagcataacaatagagagaatggtactttctgcatttgatgaaagaaggaacaggcatctggaagagcaccccagtgcggggaaggaccctaagaaaactggaggtccaatttatcggaggagagacgggaaatggattagagagctgattttgtacgataaagaagagatcaggaggatttggcgccaagcgaacaatggagaggacgcaactgctggtcttacccacctgatgatatggcactccaatctgaatgatgctacatatcagagaacaagagctctcgtgcgtaccggaatggaccccaggatgtgctccctaatgcagggatcaactctcccgagaagatctggagctgctggtgcagcagtgaagggggtaggaacaatggtgatggagctgattcgaatgataaaacgagggattaacaacc-ggaatttctggagaggcgaaaatggaagaagaacaaggattgcatatgagagaatgtgcaacatcctcaaagggaaattccaaacagctgcacaaagagcaatgatggatcaagtgcgagagagcagaaatcctgggaatgctgaaattgaagatcttatttttctggcacggtctgcactcatcctgagaggatcagtggcccataagtcctgcttgcctgcttgtgtgtacggacttgcagtggccagtgggtatgacttcgagagagaaggatactctctggttgggatagatcctttccgtctgcttcaaaacagccaggtctttagtctcattaggccaaatgaaaacccagcacataagagtcaattagtgtggatggcatgccactctgcagcatttgaggacctcagagtctcaagtttcatcagaggaacaagagtggtcccaagagggcagctatccactagaggggttcaaattgcttcaaatgagaacatggaaacaatggactccaatacacttgagctgagaagtagatattgggctataagaaccaggagcggagggaataccaac---cagcagagggcatctgcagggcagatcagcgttcaacccactttctcggtgcagagaaaccttccctttgaaagagcgaccattatggcagcatttgcaggaaatactgaaggcagaacgtccgacatgagga---cagaaatcataagaatgatggaaaatgccaaaccagaagatgtgtcattccaggggcggggagtcttcgagctctcggacgaaaaggcaacgaacccgatcgtgccttcctttgacatgaataatgaaggatcttatttcttcggagacaatgcagaggagtatgacaattaa
>gi|594704080|gb|KJ484611.1|_Influenza_A_virus_(A/duck/Hunan/747/2011(mixed))_segment_5_nucleocapsid_protein_(NP)_gene_complete_cds_gi|594704159|gb|KJ484621.1|_Influenza_A_virus_(A/duck/Hunan/749/2011s
atggcgtctcaaggcaccaaacgatcttatgaacagatggaaactggtggagagcgccagaatgctactgagatcagggcatctgttggaagaatggttagtggcattgggaggttctacatacagatgtgcacagaactcaaactcagtgaccatgaagggagactgatccagaacagcataacaatagagagaatggtactttctgcatttgatgaaagaaggaacaggtacctggaagagcaccccagtgcggggaaggaccctaagaaaactggaggtccaatttatcggaggagagacgggaaatgggtgagagagctgattctgtacgacaaagaagagatcaggaggatttggcgccaagcgaacaatggagaggacgcaactgctggccttacccacctgatgatatggcattccaatctgaatgatgccacatatcagagaacaagagctctcgtgcgtaccggaatggaccccaggatgtgctctctgatgcaaggatcaactctcccgaggagatctggagctgctggtgcagcagtgaagggggtaggaacaatggtgatggagctgattcgaatgataaaacgagggattaacgacc-ggaatttctggagaggcgaaaatggaagaagaacaaggattgcatatgagagaatgtgcaacatcctcaaagggaaattccaaacagctgcacaaagagcaatgatggatcaagtgcgagagagcagaaatcctgggaatgctgaaattgaagatctcatttttctggcacggtctgcactcatcctgagaggatcagtggcccataagtcctgcttgcctgcttgtgtgtacggacttgcagtggccagtgggtatgacttcgagagagaaggatactctctggttggaatagatcctttccgtctgcttcaaaacagccaggtctttagtctcattaggccaaatgaaaacccagcacataagagtcaattagtgtggatggcatgccactctgcagcatttgaggacctcagagtctcaagtttcatcagagggacaagagtggtcccaagagggcagctatccaccagaggggttcaaattgcttcaaatgagaacatggaaacaatggactccaacacccttgaactgagaagtagatattgggctataagaaccaggagcggagggaacaccaac---cagcagagggcatctgcagggcagatcagcgttcaacccactttctcggtacagagaaaccttcccttcgaaagagcgaccattatggcagcatttacaggaaatactgaaggcagaacgtccgacatgagga---ctgaaatcataagaatgatggaaagtgcaaaaccagaagatgtgtcattccaggggcggggagtcttcgagctctcggacgaaaaggcaacgaacccgatcgtgccttcctttgacatgaataatgaaggatcttatttcttcggagacaatgcagaggagtatgacaattaa
>gi|346989780|gb|JN646720.1|_Influenza_A_virus_(A/duck/Zhejiang/213/2011(H5N1))_segment_5_nucleocapsid_protein_(NP)_gene_complete_cds
atggcgtctcaaggcaccaaacgatcttatgaacagatggaaactggtggagagcgccagaatgctactgagatcagggcatctgttggaagaatggttagtggcattgggaggttctacatacagatgtgcacagaactcaaactcagtgaccatgaagggagactgatccagaacagcataacaatagagagaatggtactttctgcatttgatgaaagaaggaacaggtacctggaagagcaccccagtgcggggaaggaccctaagaaaactggaggtccaatttatcggaggagagacgggaaatgggtgagagagctgattctgtatgacaaagaagagatcaggaggatttggcgccaagcgaacaatggagaggacgcaactgctggccttacccacctgatgatatggcactccaatctgaatgatgccacatatcagagaacaagagctctcgtgcgtaccggaatggaccccaggatgtgctctctgatgcaaggatcaactctcccgaggagatctggagctgctggtgcagcagtgaagggggtaggaacaatggtgatggagctgattcgaatgataaaacgagggattaacgacc-ggaatttctggagaggcgaaaatggaagaagaacaaggattgcatatgagagaatgtgcaacatcctcaaagggaaattccaaacagctgcacaaagagcaatgatggatcaagtgcgagagagcagaaatcctgggaatgctgaaattgaagatctcatttttctggcacggtctgcactcatcctgagaggatcagtggcccataagtcctgcttgcctgcttgtgtgtacggacttgcagtggccagtgggtatgacttcgagagagaaggatactctctggttggaatagatcctttccgtctgcttcaaaacagtcaggtctttagtctcattaggccaaatgaaaacccagcacataagagtcaattagtgtggatggcatgccactctgcagcatttgaggacctcagagtctcaagtttcatcagagggacaagagtggtcccaagagggcagctatccaccagaggggttcaaattgcttcaaatgagaacatggaaacaatggactccaacacccttgaactgagaagtagatattgggctataagaaccaggagcggagggaacaccaac---cagcagagggcatctgcagggcagatcagcgttcaacccactttctcggtacagagaaaccttcccttcgaaagagcgaccattatggcagcatttacaggaaatactgaaggcagaacgtccgacatgagga---ctgaaatcataagaatgatggaaagtgccaaaccagaagatgtgtcattccaggggcggggagtcttcgagctctcggacgaaaaggcaacgaacccgatcgtgccttcctttgacatgaataatgaaggatcttatttcttcggagacaatgcagaggagtatgacaattaa
>gi|346989744|gb|JN646722.1|_Influenza_A_virus_(A/duck/Zhejiang/2242/2011(H5N1))_segment_5_nucleocapsid_protein_(NP)_gene_complete_cds
atggcgtctcaaggcaccaaacgatcttatgaacagatggaaactggtggagagcgccagaatgctactgagatcagggcatctgttggaagaatggttagtggcattgggaggttctacatacagatgtgcacagaactcaaactcagtgaccatgaagggagactgatccagaacagcataacaatagagagaatggtactttctgcatttgatgaaagaaggaacaggtacctggaagagcaccccagtgcggggaaggaccctaagaaaactggaggtccaatttatcggaggagagacggaaaatgggtgagagagctgattctgtacgacaaagaagagatcaggaggatttggcgccaagcgaacaatggagaggacgcaactgctggtcttacccacctgatgatatggcactccaatctgaatgatgccacatatcagagaacaagagctctcgtgcgtaccggaatggaccccaggatgtgctctctgatgcaaggatcaactctcccgaggagatctggagctgctggtgcagcagtgaagggggtaggaacaatggtgatggagctgattcgaatgataaaacgagggattaacgacc-ggaatttctggagaggcgaaaatggaagaagaacaaggattgcatatgagagaatgtgcaacatcctcaaagggaaattccaaacagctgcacaaagagcaatgatggatcaagtgcgagagagcagaaatcctgggaatgctgaaattgaagatctcatttttctggcacggtctgcactcatcctgagaggatcagtggcccataagtcctgcttgcctgcttgtgtgtacggacttgcagtggccagtgggtatgacttcgagagagaaggatactctctggttggaatagatcctttccgtctgcttcaaaacagccaggtctttagtctcattaggccaaatgaaaacccagcacacaagagtcaattagtgtggatggcatgccactctgcagcatttgaggacctcagagtctcaagtttcatcagagggacaagagtggtcccaagagggcagctatccaccagaggggttcaaattgcttcaaatgagaacatggaaacaatggactccaacacccttgaactgagaagtagatattgggctataagaaccaggagcggagggaacaccaac---cagcagagggcatctgcagggcagatcagcattcaacccactttctcggtgcagagaaaccttcccttcgaaagagcgaccattatggcagcatttacaggaaatactgaaggcagaacgtccgacatgagga---ctgaaatcataagaatgatggaaagtgccaaaccagaagatgtgtcattccaggggcggggagtcttcgagctctcggacgaaaaggcaacgaacccgatcgtgccttcctttgacatgaataatgaaggatcttatttcttcggagacaatgcagaggagtatgataattaa
>gi|516525818|gb|CY146709.1|_Influenza_A_virus_(A/duck/Hunan/S4234/2011(H5N1))_nucleocapsid_protein_(NP)_gene_complete_cds
atggcgtctcaaggcaccaaacgatcttatgaacagatggaaactggtggagagcgccagaatgctactgagatcagggcatctgttggaagaatggttagtggcattgggaggttctacatacagatgtgcacagaactcaaactcagtgaccatgaagggagactgatccagaacagcataacaatagagagaatggtactttctgcatttgatgaaagaaggaacaggtacctggaagagcaccccagtgcggggaaggaccctaagaaaactggaggtccaatttatcggaggagagacgggaaatgggtgagagagctgattctgtacgacaaagaagagatcaggaggatttggcgccaagcgaacaatggagaggacgcaactgctggccttacccacctgatgatatggcattccaatctgaatgatgccacatatcagagaacaagagctctcgtgcgtaccggaatggaccccaggatgtgctctctgatgcaaggatcaactctcccgaggagatctggagctgctggtgcagcagtgaagggggtaggaacaatggtgatggagctgattcgaatgataaaacgagggattaacgacc-ggaatttctggagaggcgaaaatggaagaagaacaaggattgcatatgagagaatgtgcaacatcctcaaagggaaattccaaacagctgcacaaagagcaatgatggatcaagtgcgagagagcagaaatcctgggaatgctgaaattgaagatctcatttttctggcacggtctgcactcatcctgagaggatcagtggcccataagtcctgcttgcctgcttgtgtgtacggacttgcagtggccagtgggtatgacttcgagagagaaggatactctctggttggaatagatcctttccgtctgcttcaaaacagccaggtctttagtctcattaggccaaacgaaaacccagcacataagagtcaattagtgtggatggcatgccactctgcagcatttgaggacctcagagtctcaagtttcatcagagggacaagagtggtcccaagagggcagctatccaccagaggggttcaaattgcttcaaatgagaacatggaaacaatggactccaacacccttgaactgagaagtagatattgggctataagaaccaggagcggagggaacaccaac---cagcagagggcatctgcagggcagatcagcgttcaacccactttctcggtacagagaaaccttcccttcgaaagagcgaccattatggcagcatttacaggaaatactgaaggcagaacgtccgacatgagga---ctgaaatcataagaatgatggaaagtgcaaaaccagaagatgtgtcattccaggggcggggagtcttcgagctctcggacgaaaaggcaacgaacccgatcgtgccttcctttgacatgaataatgaaggatcttatttcttcggagacaatgcagaggagtatgacaattaa
>gi|673245674|gb|KM234879.1|_Influenza_A_virus_(A/environment/Jiangxi/JXA132330/2013)_segment_5_nucleocapsid_protein_(NP)_gene_partial_cds
atggcgtctcaaggcaccaaacgatcttatgaacagatggaaactggtggagagcgccagaatgctactgagatcagggcctctgttggaagaatggttagcggcattgggagattctacatacagatgtgtacagaactcaaactcagtgaccatgaagggagactgatccagaacagcataacaatagagagaatggtactttctgcatttgatgaaagaaggaacaggtatctggaagagcaccccagtgcggggaaggaccctaagaaaactggaggtccaatttatcggaggagagacgggaaatggattagagagctgattttgtacgacaaagaagagatcaggaggatttggcgccaagcgaacaatggagaggacgcaactgctggtcttacccacctgatgatatggcactccaatctgaatgatgccacatatcagagaacaagagctctcgtgcgtaccggaatggaccccaggatgtgctccctaatgcagggatcaactctcccgagaagatctggagctgctggtgcagcagtgaagggggtaggaacaatggtgatggagctgattcgaatgataaaacgagggattaacgacc-ggaatttctggagaggcgaaaatggaagaagaacaaggattgcatatgagagaatgtgcaacatcctcaaagggaaattccaaacagctgcacaaagagcaatgatggatcaagtgcgagagagcagaaatcctgggaatgctgaaattgaagatcttatttttctggcacggtctgcactcatcctgagaggatcagtggcccataagtcctgcttgcctgcttgtgtgtacggacttgcagtggccagtgggtatgacttcgagagagaaggatactctctggttgggatagatcctttccgtctgcttcaaaacagccaggtctttagtctcattaggccaaatgaaaacccagcacataagagtcaattagtgtggatggcatgccactctgcagcatttgaggacctcagagtctcaagtttcatcagaggaacaagagtggtcccaagagggcagctatccactagaggggttcaaattgcttcaaatgagaacatggaaacaatggactccaacacacttgagctgagaagtagatattgggctataagaaccaggagcggagggaataccaac---cagcagagggcatctgcagggcagatcagcgttcaacccactttctcggtgcagagaaaccttcccttcgaaagagcgaccattatggcagcatttgcaggaaatactgaaggcagaacgtccgacatgagga---cagaaatcataagaatgatggaaagtgcaagaccagaagatgtgtcattccaggggcggggagtcttcgagctctcggacgaaaaggcaacgaacccgatcgtgccttcctttgacatgaataatgaaggatcttatttcttcggagacaatgcagagg--------------
>gi|954033175|gb|KU042795.1|_Influenza_A_virus_(A/chicken/Zhejiang/727155/2014(H5N6))_segment_5_nucleocapsid_protein_(NP)_gene_complete_cds
atggcgtctcaaggcaccacacgatcttatgaacagatggaaactggtggagagcgccagaatgctactgagatcagggcctctgttggaagaatggttagtggcattgggaggttctacatacagatgtgcacagaactcaaactcagtgaccatgaagggagactgatccataacagcataacaatagagagaatggtactttctgcatttgatgaaagaaggaacaggtatctggaagagcaccccagtgcggggaaggaccctaagaaaactggaggtccaatttatcggaggagagacgggaaatggattacagagctgattttgtaccccaaagaagagatcaggaggatttggcgccaagcgaacaatggagaggacgcaactgctggtcttactcacctgatgatatggcactccaatctgaatgatgccacgtatcagagaacaagagctctcgtgcgtaccggaatggaccccaggatgtgctccctaatgcagggatcaactctcccgagaagatctggagctgctggtgcagcagtgaagggggtaggaacaatggtgatggagctgattcgaatgataaaacgagggattaacgacc-ggaatttctggagaggcgaaaatggaagaagaacaaggattgcatatgagagaatgtgcaacatcctcaaagggaaattccaaacagctgcacaaagagcaatgatggatcaagtgcgagagagcagaaatcctgggaatgctgaaattgaagatcttatttttctggcacggtctgcactcatcctgagaggatcagtggcccataagtcctgcttgcctgcttgtgtgtacgggcttgcagtggctagtgggtatgacttcgagagagaaggatactctctggttgggatagatcctttccgtctgcttcaaaacagccaggtctttagtctcattaggccaaatgaaaacccagcacataagagtcaattagtgtggatggcatgccactctgcagcatttgaggacctcagagtctcaagtttcatcagaggaacaagagtggtcccaagagggcagctatccactagaggggttcaaattgcttcaaatgagaacatggaaacaatggactccaacacacttgagctgagaagtagatattgggctataagaaccaggagcggagggaataccaac---cagcagagggcatctgcagggcagatcagcgttcaacccactttctcggtgcagagaaaccttcccttcgaaagagcgaccattatggcagcatttgcaggaaatactgaaggcagaacgtccgacatgagga---cagaaatcataagaatgatggaaaatgccaaaccagaagatgtgtcattccaggggcggggagtcttcgagctctcggacgaaaaggcaacgaacccgatcgtgccttcctttgacatgaataatgaaggatcttatttcttcggagacaatgcagaggagtatgacaattaa
>gi|823851891|gb|KR732443.1|_Influenza_A_virus_(A/duck/Vietnam/NCVD-672/2011(H5N1))_segment_5_nucleocapsid_protein_(NP)_gene_complete_cds
atggcgtctcaaggcaccaaacgatcttatgaacagatggaaactggtggagagcgccagaatgctactgagatcagggcatctgttggaagaatggttagtggcattgggaggttctacatacagatgtgcacagaactcaaactcagtgaccatgaagggagactgatccagaatagcataacaatagagagaatggtactttctgcatttgatgaaagaaggaacaggtacctggaagagcaccccagtgcggggaaggaccctaagaaaactggaggtccaatttatcggaggagagacggaaaatgggtgagagagctgattctgtacgacaaagaagagatcaggaggatttggcgccaagcgaacaatggagaggacgcaactgctggtcttacccacctgatgatatggcactccaatctgaatgatgccacatatcagagaacaagagctctcgtgcgtaccggaatggaccccaggatgtgctctctgatgcaaggatcaactctcccgaggagatctggagctgctggtgcagcagtgaagggggtaggaacaatggtgatggagctgattcgaatgataaaacgagggattaacgacc-ggaatttctggagaggcgaaaatggaagaagaacaaggattgcatatgagagaatgtgcaacatcctcaaagggaaattccaaacagctgcacaaagagcaatgatggatcaagtgcgagagagcagaaatcctgggaatgctgaaattgaagatctcatttttctggcacggtctgcactcatcctgagaggatcagtggcccataagtcctgcttgcctgcttgtgtgtacggacttgcagtggccagtgggtatgacttcgagagagaaggatactctctggttggaatagatcctttccgtctgcttcaaaacagccaggtctttagtctcattaggccaaatgaaaacccagcacacaagagtcaattagtgtggatggcatgccactctgcagcatttgaggacctcagagtctcaagtttcatcagagggacaagagtggtcccaagagggcagctatccaccagaggggttcaaattgcttcaaatgagaacatggaaacaatggactccaacacccttgaactgagaagtagatactgggctataagaaccaggagcggagggaacaccaac---cagcagagggcatctgcagggcagatcagcgttcaacccactttctcggtacagagaaatcttcccttcgaaagagcgaccattatggcagcatttacaggaaatactgaaggcagaacgtccgacatgagga---ctgaaatcataagaatgatggaaagtgccaaaccagaagatgtgtcattccaggggcggggagtcttcgagctctcggacgaaaaggcaacgaacccgatcgtgccttcctttgacatgaataatgaaggatcttatttcttcggagacaatgcagaggagtatgacaattaa
>gi|730044254|gb|KP097944.1|_Influenza_A_virus_(A/duck/Vietnam/NCVD-A672/2011(H5N1))_segment_5_nucleocapsid_protein_(NP)_gene_complete_cds
atggcgtctcaaggcaccaaacgatcttatgaacagatggaaactggtggagagcgccagaatgctactgagatcagggcatctgttggaagaatggttagtggcattgggaggttctacatacagatgtgcacagaactcaaactcagtgaccatgaagggagactgatccagaatagcataacaatagagagaatggtactttctgcatttgatgaaagaaggaacaggtacctggaagagcaccccagtgcggggaaggaccctaagaaaactggaggtccaatttatcggaggagagacggaaaatgggtgagagagctgattctgtacgacaaagaagagatcaggaggatttggcgccaagcgaacaatggagaggacgcaactgctggtcttacccacctgatgatatggcactccaatctgaatgatgccacatatcagagaacaagagctctcgtgcgtaccggaatggaccccaggatgtgctctctgatgcaaggatcaactctcccgaggagatctggagctgctggtgcagcagtgaagggggtaggaacaatggtgatggagctgattcgaatgataaaacgagggattaacgacc-ggaatttctggagaggcgaaaatggaagaagaacaaggattgcatatgagagaatgtgcaacatcctcaaagggaaattccaaacagctgcacaaagagcaatgatggatcaagtgcgagagagcagaaatcctgggaatgctgaaattgaagatctcatttttctggcacggtctgcactcatcctgagaggatcagtggcccataagtcctgcttgcctgcttgtgtgtacggacttgcagtggccagtgggtatgacttcgagagagaaggatactctctggttggaatagatcctttccgtctgcttcaaaacagccaggtctttagtctcattaggccaaatgaaaacccagcacacaagagtcaattagtgtggatggcatgccactctgcagcatttgaggacctcagagtctcaagtttcatcagagggacaagagtggtcccaagagggcagctatccaccagaggggttcaaattgcttcaaatgagaacatggaaacaatggactccaacacccttgaactgagaagtagatactgggctataagaaccaggagcggagggaacaccaac---cagcagagggcatctgcagggcagatcagcgttcaacccactttctcggtacagagaaatcttcccttcgaaagagcgaccattatggcagcatttacaggaaatactgaaggcagaacgtccgacatgagga---ctgaaatcataagaatgatggaaagtgccaaaccagaagatgtgtcattccaggggcggggagtcttcgagctctcggacgaaaaggcaacgaacccgatcgtgccttcctttgacatgaataatgaaggatcttatttcttcggagacaatgcagaggagtatgacaattaa
>gi|730044246|gb|KP097940.1|_Influenza_A_virus_(A/chicken/Vietnam/NCVD-KA435/2013(H5N1))_segment_5_nucleocapsid_protein_(NP)_gene_complete_cds
atggcgtctcaaggcaccaaacgatcttatgaacagatggaaactggtggagagcgccagaatgctactgagatcagggcatctgttggaagaatggttagtggcattgggaggttctacatacagatgtgcacagaactcaaactcagtgaccatgaagggagactgatccagaacagcataacaatagagagaatggtactttctgcatttgatgaaagaaggaacaggtacctggaagagcaccccagtgcggggaaggaccctaagaaaactggaggtccaatttatcggaggagagacgggaaatgggtgagagagctgattctgtacgacaaagaagagatcaggaggatttggcgccaagcgaacaatggagaggacgcaactgctggccttacccacctgatgatatggcattccaatctgaatgatgccacatatcagagaacaagagctctcgtgcgtaccggaatggaccccaggatgtgctctctgatgcaaggatcaactctcccgaggagatctggagctgctggtgcagcagtgaagggggtaggaacaatggtgatggagctgattcgaatgataaaacgagggattaacgacc-ggaatttctggagaggcgaaaatggaagaagaacaaggattgcatatgagagaatgtgcaacatcctcaaagggaaattccaaacagctgcacaaagagcaatgatggatcaagtgcgagagagcagaaatcctgggaatgctgaaattgaagatctcatttttctggcacggtctgcactcatcctgagaggatcagtggcccataagtcctgcttgcctgcttgtgtgtacggacttgcagtggccagtgggtatgacttcgagagagaaggatactctctggttggaatagatcctttccgtctgcttcaaaacagccaggtctttagtctcattaggccaaatgaaaacccagcacataagagtcaattagtgtggatggcatgccactctgcagcatttgaggacctcagagtctcaagtttcatcagaggggcaagagtggtcccaagagggcagctatccaccagaggggttcaaattgcttcaaatgagaacatggaaacaatggactccaacacccttgaactgagaagtagatattgggctataagaaccaggagcggagggaacaccaac---cagcagagggcatctgcagggcagatcagcgttcaacccactttttcggtacagagaaaccttcccttcgaaagagcgaccattatggcagcatttacaggaaatactgaaggtagaacgtccgacatgagga---ctgaaatcataagaatgatggaaagtgccaaaccagaagatgtgtcattccaggggcggggagtcttcgagctctcggacgaaaaggcaacgaacccgatcgtgccttcctttgacatgaataatgaaggatcttatttcttcggagacaatgcagaggagtatgacaattaa
>gi|662490869|gb|KM028000.1|_Influenza_A_virus_(A/swine/Guangxi/592/2011(H5N1))_segment_5_nucleocapsid_protein_(NP)_gene_complete_cds
atggcgtctcaaggcaccaaacgatcttatgaacagatggaaactggtggagagcgccagaatgctactgagatcagggcatctgttggaagaatggttagtggcattgggaggttctacatacagatgtgcacagaactcaaactcagtgaccatgaagggagactgatccagaacagcataacaatagagagaatggtactttctgcatttgatgaaagaaggaacaggtacctggaagagcaccccagtgcggggaaggaccctaagaaaactggaggtccaatttatcggaggagagacggaaaatgggtgagagagctgattctgtacgacaaagaagagatcaggaggatttggcgccaagcgaacaatggagaggacgcaactgctggtcttacccacctgatgatatggcactccaatctgaatgatgccacatatcagagaacaagagctctcgtgcgtaccggaatggaccccaggatgtgctctctgatgcaaggatcaactctcccgaggagatctggagctgctggtgcagcagtgaagggggtaggaacaatggtgatggagctgattcgaatgataaaacgagggattaacgacc-ggaatttctggagaggcgaaaatggaagaagaacaaggattgcatatgagagaatgtgcaacatcctcaaagggaaattccaaacagctgcacaaagagcaatgatggatcaagtgcgagagagcagaaatcctgggaatgctgaaattgaagatctcatttttctggcacggtctgcactcatcctgagaggatcagtggcccataagtcctgcttgcctgcttgtgtgtacggacttgcagtggccagtgggtatgacttcgagagagaaggatactctctggttggaatagatcctttccgtctgcttcaaaacagccaggtctttagtctcattaggccaaatgaaaacccagcacacaagagtcaattagtgtggatggcatgccactctgcagcatttgaggacctcagagtctcaagtttcatcagagggacaagagtggtcccaagagggcagctatccaccagaggggttcaaattgcttcaaatgagaacatggaaacaatggactccaacacccttgaactgagaagtagatactgggctataagaaccaggagcggagggaacaccaac---cagcagagggcatctgcagggcagatcagcgttcaacccactttctcggtacagagaaacattccctttgaaagagcgaccattatggcagcatttacaggaaatactgaaggcagaacgtccgacatgagga---ctgaaatcataagaatgatggaaagtgccaaaccagaagatgtgtcattccaggggcggggagtcttcgagctctcggacgaaaaggcaacgaacccgatcgtgccttcctttgacatgaataatgaaggatcttatttcttcggagacaatgcagaggagtatgacaattaa
>gi|451810022|dbj|AB786685.1|_Influenza_A_virus(A/muscovy_duck/Vietnam/LBM228/2012(H5N1))_NP_gene_for_nucleoprotein_complete_cds_gi|451810041|dbj|AB786693.1|_Influenza_A_virus(A/muscovy_duck/Vietnam/Le
atggcgtctcaaggcaccaaacgatcttatgaacagatggaaactggtggagagcgccagaatgctactgagatcagggcatctgttggaagaatggttagtggcattgggaggttctacatacagatgtgcacagaactcaaactcagtgaccatgaagggagactgatccagaacagcataacaatagagagaatggtactttctgcatttgatgaaagaaggaacaggtacctggaagagcaccccagtgcggggaaggaccctaagaaaactggaggtccaatttatcggaggagagacgggaaatgggtgagagagctgattctgtacgacaaagaagagatcaggaggatttggcgccaagcgaacaatggagaggacgcaactgctggccttacccacctgatgatatggcattccaatctgaatgatgccacatatcagagaacaagagctctcgtgcgtaccggaatggaccccaggatgtgctctctgatgcaaggatcaactctcccgaggagatctggagctgctggtgcagcagtgaagggggtaggaacaatggtgatggagctgattcgaatgataaaacgagggattaacgacc-ggaatttctggagaggcgaaaatggaagaagaacaaggattgcatatgagagaatgtgcaacatcctcaaagggaaattccaaacagctgcacaaagagcaatgatggatcaagtgcgagagagcagaaatcctgggaatgctgaaattgaagatctcatttttctggcacggtctgcactcatcctgagaggatcagtggcccataagtcctgcttgcctgcttgtgtgtacggacttgcagtggccagtgggtatgacttcgagagagaaggatactctctggttggaatagatcctttccgtctgcttcaaaacagccaggtctttagtctcattaggccaaatgaaaacccagcacataagagtcaattagtgtggatggcatgccactctgcagcatttgaggacctcagagtctcaagtttcatcagaggggcaagagtggtcccaagagggcagctatccaccagaggggttcaaattgcttcaaatgagaacatggaaacaatggactccaacacccttgaactgagaagtagatattgggctataagaaccaggagcggagggaacaccaac---cagcagagggcatctgcagggcagatcagcgttcaacccactttttcggtacagagaaaccttcccttcgaaagagcgaccattatggcagcatttacaggaaatactgaaggtagaacgtccgacatgagga---ctgaaatcataagaatgatggaaagtgccaaaccagaagatgtgtcattccaggggcggggagtcttcgagctctcggacgaaaaggcaacgaacccgatcgtgccttcctttgacatgaataatgaaggatcttatttcttcggagacaatgcagaggagtatgacaattaa
>gi|760241027|gb|KP732562.1|_Influenza_A_virus_(A/chicken/DaLi/302/2014(H5N1))_segment_5_nucleocapsid_protein_(NP)_gene_complete_cds
atggcgtcccaaggcaccaaacgatcttatgaacagatggaaactggtggagagcgccagaatgctactgagatcagggcctctgttggaagaatggttagtggcattgggaggttctacatacagatgtgcacagaactcaaactcagtgaccatgaagggagactgatccagaacagcataacaatagagagaatggtactttctgcatttgatgaaagaaggaacaggtatctggaagagcaccccagtgcgggaaaggaccctaagaaaactggaggtccaatttatcggaggagagaggggaaatggatgagagagctgattttgtacgacaaagaagagatcaggaggatttggcgccaagcgaacaatggagaggacgcaactgctggtcttacccacctgatgatatggcactccaatctaaatgatgccacatatcagagaacaagagctctcgtgcgtaccggaatggaccccaggatgtgctccctaatgcagggatcaactctcccgagaagatctggagctgctggtgcagcagtgaagggggtaggaacaatggtgatggagctgattcgaatgataaaacgagggattaacgacc-ggaatttctggagaggcgaaaatggaagaagaacaaggattgcatatgagagaatgtgcaacatcctcaaagggaaattccaaacagctgcacaaagagcaatgatggatctagtgcgagagagcagaaatcctgggaatgctgaaattgaagatcttatttttctggcacggtctgcactcatcctgagaggatcagtggcccacaagtcctgcttgcctgcttgtgtgtgcggacttgcagtggccagtgggtatgacttcgagagagaaggatactctctggttgggatagatcctttccgtctgcttcaaaacagccaggtctttagtctcattaggccaaatgaaaacccagcacataagagtcaattagtgtggatggcatgccactctgcagcatttgaggacctcagagtctcaagtttcatcagaggaacaagagtggtcccaagagggcagctatccactagaggggttcaaattgcttcaaatgagaacatggaaacaatggactccaacacccttgagctgagaagtagatattgggctataagaaccaggagcggagggaataccaac---cagcagagggcatctgcagggcagatcagcgttcaacccactttctcggtgcagagaaaccttcccttcgaaagagcgatcattatggcagcatttgcaggaaatactgaaggcagaacgtccgacatgagga---cagaaatcataagaatgatggaaagtgccaaaccagaagatgtgtcattccaggggcggggagtcttcgagctctcggacgaaaaggcaacgaacccgatcgtgccttcctttgacatgaataatgaaggatcttatttcttcggagacaatgcagaggggtatgaaaattag
>gi|831433381|gb|KR919742.1|_Influenza_A_virus(A/duck/Guangxi/175D12/2014(H3N6))_segment_5_nucleocapsid_protein_(NP)_gene_complete_cds
atggcgtctcaaggcaccaaacgatcttatgaacagatggaaactggtggagagcgccagaatgctactgagatcagggcctctgttggaagaatggttagtggcattgggaggttctacatacagatgtgcacagaactcaaactcagtgaccatgaagggagactgatccagaacagcataacaatagagagaatggtactttctgcatttgatgaaagaaggaacaggtatctggaagagcaccccagtgcggggaaagaccctaagaaaactggaggtccaatttatcggaggagagacgggaaatggattagagagctgattctgtacgacaaagaagagatcaggaggatttggcgccaagcgaacaatggagaggacgcaactgctggtcttacccacctgatgatatggcactccaatctgaatgatgccacatatcagagaacaagagctctcgtgcgtaccggaatggaccccaggatgtgctccctaatgcagggatcaactctcccgagaagatctggagctgctggagcagcagtgaagggggtaggaacaatggtgatggagctgattcgaatgataaaacgagggattaacgacc-ggaatttctggagaggcgaaaatggaagaagaacaaggattgcatatgagagaatgtgcaacatcctcaaggggaaattccaaacagctgcacaaagagcaatgatggatcaagtgcgagagagcagaaatcctgggaatgctgaaattgaagatcttatttttctggcacggtctgcactcatcctgagaggatcagtggcccataagtcatgcttgcctgcttgtgtgtacggacttgcagtggccagtgggtatgacttcgagagagagggatactctctggttgggatagatcctttccgtctgcttcaaaacagccaggtctttagtctcattaggccaaatgaaaacccagcacataagagtcaattagtgtggatggcatgccactctgcagcatttgaggacctcagagtctcaagtttcatcagaggaacaagagtggtcccaagagggcagctatccactagaggggttcaaattgcttcaaatgagaacatggaaacaatggactccaatacacttgagctgagaagtagatattgggctataagaaccagaagcggagggaataccaac---cagcagagggcatctgcagggcagattagcgttcaacccactttctcggtgcagagaaaccttcccttcgaaagagcgaccattatggcagcatttgcaggaaatactgaaggcagaacgtccgacatgagga---cagaaatcataagaatgatggaaaatgccaaaccagaagatgtgtcattccaggggcggggagtcttcgagctctcggacgaaaaggcaacgaacccgatcgtgccttcctttgacatgaataatgaaggatcttatttcttcggagacaatgcggaggagtatgacaattaa
>gi|730044232|gb|KP097933.1|_Influenza_A_virus_(A/duck/Vietnam/NCVD-KA262/2012(H5N1))_segment_5_nucleocapsid_protein_(NP)_gene_complete_cds
atggcgtctcaaggcaccaaacgatcttatgaacagatggaaactggtggagagcgccagaatgctactgagatcagggcatctgttggaagaatggttagtggcattgggaggttctacatacagatgtgcacagaactcaaactcagtgaccatgaagggagactgatccagaacagcataacaatagagagaatggtactttctgcatttgatgaaagaaggaacaggtacctggaagagcaccccagtgcggggaaggaccctaagaaaactggaggtccaatttatcggaggagagacgggaaatgggtgagagagctgattctttacgacaaagaagagatcaggaggatttggcgccaagcgaacaatggagaggacgcaactgctggccttacccacctgatgatatggcattccaatctgaatgatgccacatatcagagaacaagagctctcgtgcgtaccggaatggaccccaggatgtgctctctgatgcaaggatcaactctcccgaggagatctggagctgctggtgcagcagtgaagggggtaggaacaatggtgatggagctgattcgaatgataaaacgagggattaacgacc-ggaatttctggagaggcgaaaatggaagaagaacaaggattgcatatgagagaatgtgcaacatcctcaaagggaaattccaaacagctgcacaaagagcaatgatggatcaagtgcgagagagcagaaatcctgggaatgctgaaattgaagatctcatttttctggcacggtctgcactcatcctgagaggatcagtggcccataagtcctgcttgcctgcttgtgtgtacggacttgcagtggccagtgggtatgacttcgagagagaaggatactctctggttggaatagatcctttccgtctgcttcaaaacagccaggtctttagtctcattaggccaaatgaaaacccagcacataagagtcaattagtgtggatggcatgccactctgcagcatttgaggacctcagagtctcaagtttcatcagaggggcaagagtggtcccaagagggcagctatccaccagaggggttcaaattgcttcaaatgagaacatggaaacaatggactccaacacccttgaactgagaagtagatattgggctataagaaccaggagcggagggaacaccaac---cagcagagggcatctgcagggcagatcagcgttcaacccactttttcggtacagagaaaccttcccttcgaaagagcgaccattatggcagcatttacaggaaatactgaaggtagaacgtccgacatgagga---ctgaaatcataagaatgatggaaagtgccaaaccagaagatgtgtcattccaggggcggggagtcttcgagctctcggacgaaaaggcaacgaacccgatcgtgccttcctttgacatgaataatgaaggatcttatttcttcggagacaatgcagaggagtatgacaattaa
>gi|511105899|gb|KF042285.1|_Influenza_A_virus_(A/hill_myna/Heilongjiang/0704/2012(H5N1))_segment_5_nucleocapsid_protein_(NP)_gene_complete_cds
atggcgtcccaaggcaccaaacgatcttatgaacagatggaaactggtggagagcgccagaatgctactgagatcagggcatctgttggaagaatggttagtggcattgggaggttctacatacagatgtgcacagaactcaaactcagtgaccatgaagggagactgatccagaacagcataacaatagagagaatggtactttctgcatttgatgaaagaaggaacaggtacctggaagagcaccccagtgcggggaaggaccctaagaaaactggaggtccaatttatcggaggagagacgggaaatgggtgagagagctgattctgtacgacaaagaagagatcaggaggatttggcgccaagcgaacaatggagaggacgcaactgctggccttacccacctgatgatatggcattccaatctgaatgatgccacatatcagagaacaagagctctcgtgcgtaccggaatggaccccaggatgtgctctctgatgcaaggatcaactctcccgaggagatctggagctgctggtgcagcagtgaagggggtaggaacaatggtgatggagctgattcgaatgataaaacgagggattaacgacc-ggaatttctggagaggcgaaaatggaagaagaacaaggattgcatatgagagaatgtgcaacatcctcaaagggaaattccaaacagctgcacaaagagcaatgatggatcaagtgcgagagagcagaaatcctgggaatgctgaaattgaggatctcatttttctggcacggtctgcactcatcctgagaggatcagtggcccataagtcctgcttgcctgcttgtgtgtacggacttgcagtggccagtgggtatgacttcgagagagaaggatactctctggttggaatagatcctttccgtctgcttcaaaacagccaggtctttagtctcattaggccaaatgaaaacccagcacataagagtcaattagtgtggatggcatgccactctgcagcatttgaggacctcagagtctcaagtttcatcagaggggcaagagtggtcccaagagggcagctatccaccagaggggttcaaattgcttcaaatgagaacatggaaacaatggactccaacacccttgaactgagaagtagatattgggctataagaaccaggagcggagggaacaccaac---cagcagagggcatctgcagggcagatcagcgttcaacccactttctcggtacagagaaaccttcccttcgaaagagcgaccattatggcagcatttacaggaaatactgaaggtagaacgtccgacatgagga---ctgaaatcataagaatgatggaaagtgccaaaccagaagatgtgtcattccaggggcggggagtcttcgagctctcggacgaaaaggcaacgaacccgatcgtgccttcctttgacatgaataatgaaggatcttatttcttcggagacaatgcagaggagtatgacaattaa
>gi|513130852|gb|KF182742.1|_Influenza_A_virus_(A/duck/Vietnam/QB1207/2012(H5N1))_segment_5_nucleocapsid_protein_(NP)_gene_complete_cds
atggcgtctcaaggcaccaaacgatcttatgaacagatggaaactggtggagagcgccagaatgctactgagatcagggcatctgttggaagaatggttagtggcattgggaggttctacatacagatgtgcacagaactcaaactcagtgaccatgaagggagactgatccagaacagcataacaatagagagaatggtactttctgcatttgatgaaagaaggaacaggtacctggaagagcaccccagtgcggggaaggaccctaagaaaactggaggtccaatttatcggaggagagacgggaaatgggtgagagagctgattctgtacgacaaagaagagatcaggaggatttggcgccaagcgaacaatggagaggacgcaactgctggccttacccacctgatgatatggcattccaatctgaatgatgccacatatcagagaacaagagctctcgtgcgtaccggaatggaccccaggatgtgctctctgatgcaaggatcaactctcccgaggagatctggagctgctggtgcggcagtgaagggggtaggaacaatggtgatggagctgattcgaatgataaaacgagggattaacgacc-ggaatttctggagaggcgaaaatggaagaagaacaaggattgcatatgagagaatgtgcaacatcctcaaagggaaattccaaacagctgcacaaagagcaatgatggatcaagtgcgagagagcagaaatcctgggaatgctgaaattgaagatctcatttttctggcacggtctgcactcatcctgagaggatcagtggcccataagtcctgcttgcctgcttgtgtgtacggacttgcagtggccagtgggtatgacttcgagagagaaggatactctctggttggaatagatcctttccgtctgcttcaaaacagccaggtctttagtctcattaggccaaatgaaaacccagcacataagagtcaattagtgtggatggcatgccactctgcagcatttgaggacctcagagtctcaagtttcatcagaggggcaagagtggtcccaagagggcagctatccaccagaggggttcaaattgcttcaaatgagaacatggaaacaatggactccaacacccttgaactgagaagtagatattgggctataagaaccaggagcggagggaacaccaac---cagcagagggcatctgcagggcagatcagcgttcaacccactttttcggtacagagaaaccttcccttcgaaagagcgaccattatggcagcatttacaggaaatactgaaggtagaacgtccgacatgagga---ctgaaatcataagaatgatggaaagtgccaaaccagaagatgtgtcattccaggggcggggagtcttcgagctctcggacgaaaaggcaacgaacccgatcgtgccttcctttgacatgaataatgaaggatcttatttcttcggagacaatgcagaggagtatgacaattaa
>gi|464101986|dbj|AB807881.1|_Influenza_A_virus_(A/muscovy_duck/Vietnam/LBM295/2012(H5N1))_viral_cRNA_segment_5_complete_sequence
atggcgtctcaaggcaccaaacgatcttatgaacagatggaaactggtggagagcgccagaatgctactgagatcagggcatctgttggaagaatggttagtggcattgggaggttctacatacagatgtgcacagaactcaaactcagtgaccatgaagggagactgatccagaacagcataacaatagagagaatggtactttctgcatttgatgaaagaaggaacaggtacctggaagagcaccccagtgcggggaaggaccctaagaaaactggaggtccaatttatcggaggagagacgggaaatgggtgagagagctgattctgtacgacaaagaagagatcaggaggatttggcgccaagcgaacaatggagaggacgcaactgctggccttacccacctgatgatatggcattccaatctgaatgatgccacatatcagagaacaagagctctcgtgcgtaccggaatggaccccaggatgtgctctctgatgcaaggatcaactctcccgaggagatctggagctgctggtgcagcagtgaagggggtaggaacaatggtgatggagctgattcgaatgataaaacgagggattaacgacc-ggaatttctggagaggcgaaaatggaagaagaacaaggattgcatatgagagaatgtgcaacatcctcaaagggaaattccaaacagctgcacaaagagcaatgatggatcaagtgcgagagagcagaaatcctgggaatgctgaaattgaagatctcatttttctggcacggtctgcactcatcctgagaggatcagtggcccataagtcctgcttgcccgcttgtgtgtacggacttgcagtggccagtgggtatgacttcgagagagaaggatactctctggttggaatagatcctttccgtctgcttcaaaacagccaggtctttagtctcattaggccaaatgaaaacccagcacataagagtcaattagtgtggatggcatgccactctgcagcatttgaggacctcagagtctcaagtttcatcagaggggcaagagtggtcccaagagggcagctatccaccagaggggttcaaattgcttcaaatgagaacatggaaacaatggactccaacacccttgaactgagaagtagatattgggctataagaaccaggagcggagggaacaccaac---cagcagagggcatctgcagggcagatcagcgttcaacccactttttcggtacagagaaaccttcccttcgaaagagcgaccattatggcagcatttacaggaaatactgaaggtagaacgtccgacatgagga---ctgaaatcataagaatgatggaaagtgccaaaccagaagatgtgtcattccaggggcggggagtcttcgagctctcggacgaaaaggcaacgaacccgatcgtgccttcctttgacatgaataatgaaggatcttatttcttcggagacaatgcagaggagtatgacaattaa
>gi|451810060|dbj|AB786701.1|_Influenza_A_virus(A/muscovy_duck/Vietnam/LBM230/2012(H5N1))_NP_gene_for_nucleoprotein_complete_cds
atggcgtctcaaggcaccaaacgatcttatgaacagatggaaactggtggagagcgccagaatgctactgagatcagggcatctgttggaagaatggttagtggcattgggaggttctacatacagatgtgcacagaactcaaactcagtgaccatgaagggagactgatccagaacagcataacaatagagagaatggtactttctgcatttgatgaaagaaggaacaggtacctggaagagcaccccagtgcggggaaggaccctaagaaaactggaggtccaatttatcggaggagagacggaaaatgggtgagagagctgattctgtacgacaaagaagagatcaggaggatttggcgccaagcgaacaatggagaggacgcaactgctggccttacccacctgatgatatggcattccaatctgaatgatgccacatatcagagaacaagagctctcgtgcgtaccggaatggaccccaggatgtgctctctgatgcaaggatcaactctcccgaggagatctggagctgctggtgcagcagtgaagggggtaggaacaatggtgatggagctgattcgaatgataaaacgagggattaacgacc-ggaatttctggagaggcgaaaatggaagaagaacaaggattgcatatgagagaatgtgcaacatcctcaaagggaaattccaaacagctgcacaaagagcaatgatggatcaagtgcgagagagcagaaatcctgggaatgctgaaattgaagatctcatttttctggcacggtctgcactcatcctgagaggatcagtggcccataagtcctgcttgcctgcttgtgtgtacggacttgcagtggccagtgggtatgacttcgagagagaaggatactctctggttggaatagatcctttccgtctgcttcaaaacagccaggtctttagtctcattaggccaaatgaaaacccagcacataagagtcaattagtgtggatggcatgccactctgcagcatttgaggacctcagagtctcaagtttcatcagaggggcaagagtggtcccaagagggcagctatccaccagaggggttcaaattgcttcaaatgagaacatggaaacaatggactccaacacccttgaactgagaagtagatattgggctataagaaccaggagcggagggaacaccaac---cagcagagggcatctgcagggcagatcagcgttcaacccactttttcggtacagagaaaccttcccttcgaaagagcgaccattatggcagcatttacaggaaatactgaaggtagaacgtccgacatgagga---ctgaaatcataagaatgatggaaagtgccaaaccagaagatgtgtcattccaggggcggggagtcttcgagctctcggacgaaaaggcaacgaacccgatcgtgccttcctttgacatgaataatgaaggatcttatttcttcggagacaatgcagaggagtatgacaattaa
>gi|451810003|dbj|AB786677.1|_Influenza_A_virus(A/muscovy_duck/Vietnam/LBM227/2012(H5N1))_NP_gene_for_nucleoprotein_complete_cds
atggcgtctcaaggcaccaaacgatcttatgaacagatggaaactggtggagagcgccagaatgctactgagatcagggcatctgttggaagaatggttagtggcattgggaggttctacatacagatgtgcacagaactcaaactcagtgaccatgaagggagactgatccagaacagcataacaatagagagaatggtactttctgcatttgatgaaagaaggaacaggtacctggaagagcaccccagtgcggggaaggaccctaagaaaactggaggtccaatttatcggaggagagacgggaaatgggtgagagagctgattctgtacgacaaagaagagatcaggaggatttggcgccaagcgaacaatggagaggacgcaactgctggccttacccacctgatgatatggcattccaatctgaatgatgccacatatcagagaacaagagctctcgtgcgtaccggaatggaccccaggatgtgctctctgatgcaaggatcaactctcccgaggagatctggagctgctggtgcagcagtgaagggggtaggaacaatggtgatggagctgattcgaatgataaaacgagggatcaacgacc-ggaatttctggagaggcgaaaatggaagaagaacaaggattgcatatgagagaatgtgcaacatcctcaaagggaaattccaaacagctgcacaaagagcaatgatggatcaagtgcgagagagcagaaatcctgggaatgctgaaattgaagatctcatttttctggcacggtctgcactcatcctgagaggatcagtggcccataagtcctgcttgcctgcttgtgtgtacggacttgcagtggccagtgggtatgacttcgagagagaaggatactctctggttggaatagatcctttccgtctgcttcaaaacagccaggtctttagtctcattaggccaaatgaaaacccagcacataagagtcaattagtgtggatggcatgccactctgcagcatttgaggacctcagagtctcaagtttcatcagaggggcaagagtggtcccaagagggcagctatccaccagaggggttcaaattgcttcaaatgagaacatggaaacaatggactccaacacccttgaactgagaagtagatattgggctataagaaccaggagcggagggaacaccaac---cagcagagggcatctgcagggcagatcagcgttcaacccactttttcggtacagagaaaccttcccttcgaaagagcgaccattatggcagcatttacaggaaatactgaaggtagaacgtccgacatgagga---ctgaaatcataagaatgatggaaagtgccaaaccagaagatgtgtcattccaggggcggggagtcttcgagctctcggacgaaaaggcaacgaacccgatcgtgccttcctttgacatgaataatgaaggatcttatttcttcggagacaatgcagaggagtatgacaattaa
>gi|730044238|gb|KP097936.1|_Influenza_A_virus_(A/duck/Vietnam/NCVD-KA311/2012(H5N1))_segment_5_nucleocapsid_protein_(NP)_gene_complete_cds
atggcgtctcaaggcaccaaacgatcttatgaacagatggaaactggtggagagcgccagaatgctactgagatcagggcatctgttggaagaatggttagtggcattgggaggttctacatacagatgtgcacagaactcaaactcagtgaccatgaagggagactgatccagaacagcataacaatagagagaatggtactttctgcatttgatgaaagaaggaacaggtacctggaagagcaccccagtgcggggaaggaccctaagaaaactggaggtccaatttatcggaggagagacgggaaatgggtgagagagctgattctttacgacaaagaagagatcaggaggatttggcgccaagcgaacaatggagaggacgcaactgctggccttacccacctgatgatatggcattccaatctgaatgatgccacatatcagagaacaagagctctcgtgcgtaccggaatggaccccaggatgtgctctctgatgcaaggatcaactctcccgaggagatctggagctgctggtgcagcagtgaagggggtaggaacaatggtgatggagctgattcgaatgataaaacgagggattaacgacc-ggaatttctggagaggcgaaaatggaagaagaacaaggattgcatatgagagaatgtgcaacatcctcaaagggaaattccaaacagctgcacaaagagcaatgatggatcaagtgcgagagagcagaaaccctgggaatgctgaaattgaagatctcatttttctggcacggtctgcactcatcctgagaggatcagtggcccataagtcctgcttgcctgcttgtgtgtacggacttgcagtggccagtgggtatgacttcgagagagaaggatactctctggttggaatagatcctttccgtctgcttcaaaacagccaggtctttagtctcattaggccaaatgaaaacccagcacataagagtcaattagtgtggatggcatgccactctgcagcatttgaggacctcagagtctcaagtttcatcagaggggcaagagtggtcccaagagggcagctatccaccagaggggttcaaattgcttcaaatgagaacatggaaacaatggactccaacacccttgaactgagaagtagatattgggctataagaaccaggagcggagggaacaccaac---cagcagagggcatctgcagggcagatcagcgttcaacccactttttcggtacagagaaaccttcccttcgaaagagcgaccattatggcagcatttacaggaaatactgaaggtagaacgtccgacatgagga---ctgaaatcataagaatgatggaaagtgccaaaccagaagatgtgtcattccaggggcggggagtcttcgagctctcggacgaaaaggcaacgaacccgatcgtgccttcctttgacatgaataatgaaggatcttatttcttcggagacaatgcagaggagtatgacaattaa
>gi|723801870|dbj|LC010721.1|_Influenza_A_virus_(A/muscovy_duck/Vietnam/LBM668/2014(H5N1))_viral_cRNA_segment_5_complete_sequence_gi|723801889|dbj|LC010729.1|_Influenza_A_virus_(A/muscovy_duck/Vietname
atggcgtctcaaggcaccaaacgatcttatgaacagatggaaactggtggagagcgccagaatgctactgagatcagggcatctgttggaagaatggttagtggcattgggaggttctacatacagatgtgcacagaactcaaactcagtgaccatgaagggagactgatccagaacagcataacaatagagagaatggtactttctgcatttgatgaaagaaggaacaggtacctggaagagcaccccagtgcggggaaggaccctaagaaaactggaggtccaatttatcggaggagagacgggaaatgggtgagagagctgattctgtacgacaaagaagagatcaggaggatttggcgccaagcgaacaatggagaggacgcaactgctggccttacccacctgatgatatggcattccaatctgaatgatgccacatatcagagaacaagagctctcgtgcgtaccggaatggaccccaggatgtgctctctgatgcaaggatcaactctcccgaggagatctggagctgctggtgcagcagtgaagggggtaggaacaatggtgatggagctgattcgaatgataaaacgagggattaacgacc-ggaatttctggagaggcgaaaatggaagaagaacaaggattgcatatgagagaatgtgcaacatcctcaaagggaaattccaaacagctgcacaaagagcaatgatggatcaagtgcgagagagcagaaatcctgggaatgctgaaattgaagatctcatttttctggcacggtctgcactcatcctgagaggatcagtggcccataagtcctgcttgcctgcttgtgtgtacggacttgcagtggccagtgggtatgacttcgagagagaaggatactctctggttggaatagatcctttccgtctgcttcaaaacagccaggtctttagtctcattaggccaaatgaaaacccagcacataagagtcaattagtgtggatggcatgccactctgcagcatttgaggacctcagagtctcaagtttcatcagaggggcaagagtggtcccaagagggcagctatccaccagaggggttcaaattgcttcaaatgagaacatggaaacaatggactccaacacccttgaactgagaagtagatattgggctataagaaccaggagcggggggaacaccaac---cagcagagggcatctgcagggcagatcagcgttcaacccaccttttcggtacagagaaaccttcccttcgaaagagcgaccattatggcagcatttacaggaaatactgaaggtagaacgtccgacatgagga---ctgaaatcataagaatgatggaaagtgccaaaccagaagatgtgtcattccaggggcggggagtcttcgagctctcggacgaaaaggcaacgaacccgatcgtgccttcctttgacatgaataatgaaggatcttatttcttcggagacaatgcagaggagtatgacaattaa
>gi|723801813|dbj|LC010697.1|_Influenza_A_virus_(A/duck/Vietnam/LBM360c1-4-1/2013(H5N6))_viral_cRNA_segment_5_complete_sequence_gi|723801832|dbj|LC010705.1|_Influenza_A_virus_(A/duck/Quang_Ninh/13c1-2e
atggcgtctcaaggcaccaaacgatcttatgaacagatggaaactggtggagagcgccagaatgctactgagatcagggcatctgttggaagaatgattagtggcattgggaggttctacatacagatgtgcacagaactcaaactcagtgaccatgaaggaagactgatccagaacagcataacaatagagagaatggtactttctgcatttgatgaaagaaggaacaggtacctggaagagcaccccagtgcggggaaggaccctaagaaaactggaggtccaatttataggaggagagacgggaaatgggtgagagaactgattctgtacgacaaagaagagatcaggaggatttggcgccaagcgaacaatggagaggacgcaactgctggccttacccacctgatgatatggcattccaatctgaatgatgccacatatcagagaacaagagctctcgtgcgtaccggaatggaccccaggatgtgctctctgatgcaaggatcaactctcccgaggagatctggagctgctggtgcagcagtgaagggggtaggaacaatggtgatggagctgattcgaatgataaaacgagggattaacgacc-ggaatttctggagaggcgaaaatggaagaagaacaaggattgcatatgagagaatgtgcaacatcctcaaagggaaattccaaacagctgcacaaagagcaatgatggatcaagtgcgagagagcagaaatcctgggaatgctgaaattgaagatctcatttttctggcacggtctgcactcatcctgagaggatcagtggcccataagtcctgcttgcctgcttgtgtgtacggacttgcagtggccagtgggtatgacttcgagagagaaggatactctctggttggaatagatcctttccgtctgcttcaaaacagccaggtctttagtctcattaggccaaatgaaaacccagcacataagagtcaattagtgtggatggcatgccactctgcagcatttgaggacctcagagtctcaagtttcatcagaggggcaagagtggtcccaagagggcagctatccaccagaggggttcaaattgcttcaaatgagaacatggaaacaatggactccaacacccttgaactgagaagtagatattgggctataagaaccaggagcggagggaacaccaac---cagcagagggcatctgcagggcagatcagcgttcaacccactttttcggtacagagaaaccttcccttcgaaagagcgaccattatggcagcatttacaggaaatactgaaggtagaacgtccgacatgagga---ctgaaatcataagaatgatggaaagtgccaaaccagaagatgtgtcattccaggggcggggagtcttcgagctctcggacgaaaaggcaacgaacccgatcgtgccttcctttgacatgaataatgaaggatcttatttcttcggagacaatgcagaggagtatgacaattaa
>gi|664641553|dbj|AB972684.1|_Influenza_A_virus_(A/muscovy_duck/Vietnam/LBM567/2014(H5N1))_viral_cRNA_segment_5_complete_sequence
atggcgtctcaaggcaccaaacgatcttatgaacagatggaaactggtggagagcgccagaatgctactgagatcagggcatctgttggaagaatggttagtggcattgggaggttctacatacagatgtgcacagaactcaaactcagtgaccatgaagggagactgatccagaacagcataacaatagagagaatggtactttctgcatttgatgaaagaaggaacaggtacctggaagagcaccccagtgcggggaaggaccctaagaaaactggaggtccaatttatcggaggagagacgggaaatgggtgagagagctgattctgtacgacaaagaagagatcaggaggatttggcgccaagcgaacaatggagaggacgcaactgctggccttacccacctgatgatatggcattccaatctgaatgatgccacatatcagagaacaagagctctcgtgcgtaccggaatggaccccaggatgtgctctctgatgcaaggatcaactctcccgaggagatctggagctgctggtgcagcagtgaagggggtaggaacaatggtgatggagctgattcgaatgataaaacgagggattaacgacc-ggaatttctggagaggcgaaaatggaagaagaacaaggattgcatatgagagaatgtgcaacatcctcaaagggaaattccaaacagctgcacaaagagcaatgatggatcaagtgcgagagagcagaaatcctgggaatgctgaaattgaagatctcatttttctggcacggtctgcactcatcctgagaggatcagtggcccataagtcctgcttgcctgcttgtgtgtacggacttgcagtggccagtgggtatgacttcgagagagaaggatactctctggttggaatagatcctttccgtctgcttcaaaacagccaggtctttagtctcattaggccaaatgaaaacccagcacataagagtcaattagtgtggatggcatgccactctgcagcatttgaggacctcagagtctcaagtttcatcagaggggcaagagtggtcccaagagggcagctatccaccagaggggttcaaattgcttcaaatgagaacatggaaacaatggactccaacacccttgaactgagaagtagatattgggctataagaaccaggagcggggggaacaccaac---cagcagagggcatctgcagggcagatcagcgttcaacccaccttttcggtacagagaaaccttcccttcgaaagagcgaccattatggcagcatttacaggaaatactgaaggtagaacgtccgacatgagga---ctgaaatcataagaatgatggaaagtgccaaaccagaagatgtgtcattccaggggcggggagtcttcgagctctcggacgaaaaggcaacgaacccgatcgtgccttcctttgacatgaataatgaaggatcttatttcttcggagacaatgcagaggagtatgacaattaa
>gi|664641459|dbj|AB972692.1|_Influenza_A_virus_(A/duck/Vietnam/LBM568/2014(H5N1))_viral_cRNA_segment_5_complete_sequence
atggcgtctcaaggcaccaaacgatcttatgaacagatggaaactggtggagagcgccagaatgctactgagatcagggcatctgttggaagaatggttagtggcattgggaggttctacatacagatgtgcacagaactcaaactcagtgaccatgaagggagactgatccagaacagcataacaatagagagaatggtactttctgcatttgatgaaagaaggaacaggtacctggaagagcaccccagtgcggggaaggaccctaagaaaactggaggtccaatttatcggaggagagacgggaaatgggtgagagagctgattctgtacgacaaagaagagatcaggaggatttggcgccaagcgaacaatggagaggacgcaactgctggccttacccacctgatgatatggcattccaatctgaatgatgccacatatcagagaacaagagctctcgtgcgtaccggaatggaccccaggatgtgctctctgatgcaaggatcaactctcccgaggagatctggagctgctggtgcagcagtgaagggggtaggaacaatggtgatggagctgattcgaatgataaaacgagggattaacgacc-ggaatttctggagaggcgaaaatggaagaagaacaaggattgcatatgagagaatgtgcaacatcctcaaagggaaattccaaacagctgcacaaagagcaatgatggatcaagtgcgagagagcagaaatcctgggaatgctgaaattgaagatctcatttttctggcacggtctgcactcatcctgagaggatcagtggcccataagtcctgcttgcctgcttgtgtgtacggacttgcagtggccagtgggtatgacttcgagagagaaggatactctctggttggaatagatcctttccgtctgcttcaaaacagccaggtctttagtctcattaggccaaatgaaaacccagcacataagagtcaattagtgtggatggcatgccactctgcagcatttgaggacctcagagtctcaagtttcatcagaggggcaagagtggtcccaagagggcagctatccaccagaggggttcaaattgcttcaaatgagaacatggaaacaatggactccaacacccttgaactgagaagtagatattgggctataagaaccaggagcggggggaacaccaac---cagcagagggcatctgcagggcagatcagcgttcaacccaccttttcggtacagagaaaccttcccttcgaaagagcgaccattatggcagcatttacaggaaatactgaaggtagaacgtccgacatgagga---ctgaaatcataagaatgatggaaagtgccaaaccagaagatgtgtcattccaggggcggggagtcttcgagctctcggacgaaaaggcaacgaacccgatcgtgccttcctttgacatgaataatgaaggatcttatttcttcggagacaatgcagaggagtatgacaattaa
>gi|664641440|dbj|AB972700.1|_Influenza_A_virus_(A/duck/Vietnam/LBM569/2014(H5N1))_viral_cRNA_segment_5_complete_sequence
atggcgtctcaaggcaccaaacgatcttatgaacagatggaaactggtggagagcgccagaatgctactgagatcagggcatctgttggaagaatggttagtggcattgggaggttctacatacagatgtgcacagaactcaaactcagtgaccatgaagggagactgatccagaacagcataacaatagagagaatggtactttctgcatttgatgaaagaaggaacaggtacctggaagagcaccccagtgcggggaaggaccctaagaaaactggaggtccaatttatcggaggagagacgggaaatgggtgagagagctgattctgtacgacaaagaagagatcaggaggatttggcgccaagcgaacaatggagaggacgcaactgctggccttacccacctgatgatatggcattccaatctgaatgatgccacatatcagagaacaagagctctcgtgcgtaccggaatggaccccaggatgtgctctctgatgcaaggatcaactctcccgaggagatctggagctgctggtgcagcagtgaagggggtaggaacaatggtgatggagctgattcgaatgataaaacgagggattaacgacc-ggaatttctggagaggcgaaaatggaagaagaacaaggattgcatatgagagaatgtgcaacatcctcaaagggaaattccaaacagctgcacaaagagcaatgatggatcaagtgcgagagagcagaaatcctgggaatgctgaaattgaagatctcatttttctggcacggtctgcactcatcctgagaggatcagtggcccataagtcctgcttgcctgcttgtgtgtacggacttgcagtggccagtgggtatgacttcgagagagaaggatactctctggttggaatagatcctttccgtctgcttcaaaacagccaggtctttagtctcattaggccaaatgaaaacccagcacataagagtcaattagtgtggatggcatgccactctgcagcatttgaggacctcagagtctcaagtttcatcagaggggcaagagtggtcccaagagggcagctatccaccagaggggttcaaattgcttcaaatgagaacatggaaacaatggactccaacacccttgaactgagaagtagatattgggctataagaaccaggagcggggggaacaccaac---cagcagagggcatctgcagggcagatcagcgttcaacccaccttttcggtacagagaaaccttcccttcgaaagagcgaccattatggcagcatttacaggaaatactgaaggtagaacgtccgacatgagga---ctgaaatcataagaatgatggaaagtgccaaaccagaagatgtgtcattccaggggcggggagtcttcgagctctcggacgaaaaggcaacgaacccgatcgtgccttcctttgacatgaataatgaaggatcttatttcttcggagacaatgcagaggagtatgacaattaa
>gi|664641421|dbj|AB972708.1|_Influenza_A_virus_(A/duck/Vietnam/LBM570/2014(H5N1))_viral_cRNA_segment_5_complete_sequence
atggcgtctcaaggcaccaaacgatcttatgaacagatggaaactggtggagagcgccagaatgctactgagatcagggcatctgttggaagaatggttagtggcattgggaggttctacatacagatgtgcacagaactcaaactcagtgaccatgaagggagactgatccagaacagcataacaatagagagaatggtactttctgcatttgatgaaagaaggaacaggtacctggaagagcaccccagtgcggggaaggaccctaagaaaactggaggtccaatttatcggaggagagacgggaaatgggtgagagagctgattctgtacgacaaagaagagatcaggaggatttggcgccaagcgaacaatggagaggacgcaactgctggccttacccacctgatgatatggcattccaatctgaatgatgccacatatcagagaacaagagctctcgtgcgtaccggaatggaccccaggatgtgctctctgatgcaaggatcaactctcccgaggagatctggagctgctggtgcagcagtgaagggggtaggaacaatggtgatggagctgattcgaatgataaaacgagggattaacgacc-ggaatttctggagaggcgaaaatggaagaagaacaaggattgcatatgagagaatgtgcaacatcctcaaagggaaattccaaacagctgcacaaagagcaatgatggatcaagtgcgagagagcagaaatcctgggaatgctgaaattgaagatctcatttttctggcacggtctgcactcatcctgagaggatcagtggcccataagtcctgcttgcctgcttgtgtgtacggacttgcagtggccagtgggtatgacttcgagagagaaggatactctctggttggaatagatcctttccgtctgcttcaaaacagccaggtctttagtctcattaggccaaatgaaaacccagcacataagagtcaattagtgtggatggcatgccactctgcagcatttgaggacctcagagtctcaagtttcatcagaggggcaagagtggtcccaagagggcagctatccaccagaggggttcaaattgcttcaaatgagaacatggaaacaatggactccaacacccttgaactgagaagtagatattgggctataagaaccaggagcggggggaacaccaac---cagcagagggcatctgcagggcagatcagcgttcaacccaccttttcggtacagagaaaccttcccttcgaaagagcgaccattatggcagcatttacaggaaatactgaaggtagaacgtccgacatgagga---ctgaaatcataagaatgatggaaagtgccaaaccagaagatgtgtcattccaggggcggggagtcttcgagctctcggacgaaaaggcaacgaacccgatcgtgccttcctttgacatgaataatgaaggatcttatttcttcggagacaatgcagaggagtatgacaattaa
>gi|664641353|dbj|AB972724.1|_Influenza_A_virus_(A/muscovy_duck/Vietnam/LBM573/2014(H5N1))_viral_cRNA_segment_5_complete_sequence
atggcgtctcaaggcaccaaacgatcttatgaacagatggaaactggtggagagcgccagaatgctactgagatcagggcatctgttggaagaatggttagtggcattgggaggttctacatacagatgtgcacagaactcaaactcagtgaccatgaagggagactgatccagaacagcataacaatagagagaatggtactttctgcatttgatgaaagaaggaacaggtacctggaagagcaccccagtgcggggaaggaccctaagaaaactggaggtccaatttatcggaggagagacgggaaatgggtgagagagctgattctgtacgacaaagaagagatcaggaggatttggcgccaagcgaacaatggagaggacgcaactgctggccttacccacctgatgatatggcattccaatctgaatgatgccacatatcagagaacaagagctctcgtgcgtaccggaatggaccccaggatgtgctctctgatgcaaggatcaactctcccgaggagatctggagctgctggtgcagcagtgaagggggtaggaacaatggtgatggagctgattcgaatgataaaacgagggattaacgacc-ggaatttctggagaggcgaaaatggaagaagaacaaggattgcatatgagagaatgtgcaacatcctcaaagggaaattccaaacagctgcacaaagagcaatgatggatcaagtgcgagagagcagaaatcctgggaatgctgaaattgaagatctcatttttctggcacggtctgcactcatcctgagaggatcagtggcccataagtcctgcttgcctgcttgtgtgtacggacttgcagtggccagtgggtatgacttcgagagagaaggatactctctggttggaatagatcctttccgtctgcttcaaaacagccaggtctttagtctcattaggccaaatgaaaacccagcacataagagtcaattagtgtggatggcatgccactctgcagcatttgaggacctcagagtctcaagtttcatcagaggggcaagagtggtcccaagagggcagctatccaccagaggggttcaaattgcttcaaatgagaacatggaaacaatggactccaacacccttgaactgagaagtagatattgggctataagaaccaggagcggggggaacaccaac---cagcagagggcatctgcagggcagatcagcgttcaacccaccttttcggtacagagaaaccttcccttcgaaagagcgaccattatggcagcatttacaggaaatactgaaggtagaacgtccgacatgagga---ctgaaatcataagaatgatggaaagtgccaaaccagaagatgtgtcattccaggggcggggagtcttcgagctctcggacgaaaaggcaacgaacccgatcgtgccttcctttgacatgaataatgaaggatcttatttcttcggagacaatgcagaggagtatgacaattaa
>gi|664641334|dbj|AB972716.1|_Influenza_A_virus_(A/muscovy_duck/Vietnam/LBM571/2014(H5N1))_viral_cRNA_segment_5_complete_sequence_gi|664641534|dbj|AB972676.1|_Influenza_A_virus_(A/muscovy_duck/Vietname
atggcgtctcaaggcaccaaacgatcttatgaacagatggaaactggtggagagcgccagaatgctactgagatcagggcatctgttggaagaatggttagtggcattgggaggttctacatacagatgtgcacagaactcaaactcagtgaccatgaagggagactgatccagaacagcataacaatagagagaatggtactttctgcatttgatgaaagaaggaacaggtacctggaagagcaccccagtgcggggaaggaccctaagaaaactggaggtccaatttatcggaggagagacgggaaatgggtgagagagctgattctgtacgacaaagaagagatcaggaggatttggcgccaagcgaacaatggagaggacgcaactgctggccttacccacctgatgatatggcattccaatctgaatgatgccacatatcagagaacaagagctctcgtgcgtaccggaatggaccccaggatgtgctctctgatgcaaggatcaactctcccgaggagatctggagctgctggtgcagcagtgaagggggtaggaacaatggtgatggagctgattcgaatgataaaacgagggattaacgacc-ggaatttctggagaggcgaaaatggaagaagaacaaggattgcatatgagagaatgtgcaacatcctcaaagggaaattccaaacagctgcacaaagagcaatgatggatcaagtgcgagagagcagaaatcctgggaatgctgaaattgaagatctcatttttctggcacggtctgcactcatcctgagaggatcagtggcccataagtcctgcttgcctgcttgtgtgtacggacttgcagtggccagtgggtatgacttcgagagagaaggatactctctggttggaatagatcctttccgtctgcttcaaaacagccaggtctttagtctcattaggccaaatgaaaacccagcacataagagtcaattagtgtggatggcatgccactctgcagcatttgaggacctcagagtctcaagtttcatcagaggggcaagagtggtcccaagagggcagctatccaccagaggggttcaaattgcttcaaatgagaacatggaaacaatggactccaacacccttgaactgagaagtagatattgggctataagaaccaggagcggggggaacaccaac---cagcagagggcatctgcagggcagatcagcgttcaacccaccttttcggtacagagaaaccttcccttcgaaagagcgaccattatggcagcatttacaggaaatactgaaggtagaacgtccgacatgagga---ctgaaatcataagaatgatggaaagtgccaaaccagaagatgtgtcattccaggggcggggagtcttcgagctctcggacgaaaaggcaacgaacccgatcgtgccttcctttgacatgaataatgaaggatcttatttcttcggagacaatgcagaggagtatgacaattaa
>gi|451798719|gb|KC535012.1|_Influenza_A_virus_(A/Japanese_white-eye/Taoyuan/Q454/2012(H5N1))_segment_5_nucleocapsid_protein_(NP)_gene_complete_cds
atggcgtctcaaggcaccaaacgatcttatgaacagatggaaactggtggagagcgccagaatgctactgagatcagggcacctgttggaagaatggttagtggcattgggaggttctacatacagatgtgcacagaactcaaactcagtgaccatgaagggagactgatccagaacagcataacaatagagagaatggtactttctgcatttgatgaaagaaggaacaggtacctggaagagcaccccagtgcggggaaggaccctaagaaaactggaggtccaatttatcggaggagagacgggaaatgggtgagagagctgattctgtacgacaaagaagagatcaggaggatttggcgccaagcgaacaatggagaggacgcaactgctggccttacccacctgatgatatggcattccaatctgaatgatgccacatatcagagaacaagagctctcgtgcgtaccggaatggaccccaggatgtgctctctgatgcaaggatcaactctcccgaggagatctggagctgctggtgcagcagtgaagggggtaggaacaatggtgatggagctgattcgaatgataaaacgagggattaacgacc-ggaatttctggagaggcgaaaatggaagaagaacaaggattgcatatgagagaatgtgcaacatcctcaaagggaaattccaaacagctgcacaaagagcaatgatggatcaagtgcgagagagcagaaatcctgggaatgctgaaattgaggatctcatttttctggcacggtctgcactcattctgagaggatcagtggcccataagtcctgcttgcctgcttgtgtgtacggacttgcagtggccagtgggtatgacttcgagagagaaggatactctctggttggaatagatcctttccgtctgcttcaaaacagccaggtctttagtctcattaggccaaatgaaaacccagcacataagagtcaattagtgtggatggcatgccactctgcagcatttgaggacctcagagtctcaagtttcatcagaggggcaagagtggtcccaagagggcagctatccaccagaggggttcaaattgcttcaaatgagaacatggaaacaatggactccaacacccttgaactgagaagtagatattgggctataagaaccaggagcggagggaacaccaac---cagcagagggcatctgcagggcagatcagcgttcaacccactttctcggtacagagaaaccttcccttcgaaagagcgaccattatggcagcatttacaggaaatactgaaggtagaacgtccgacatgagga---ctgaaatcataagaatgatggaaagtgccaaaccagaagatgtgtcattccaggggcggggagtcttcgagctctcggacgaaaaggcaacgaacccgatcgtgccttcctttgacatgaataatgaaggatcttatttcttcggagacaatgcagaggagtatgacaattaa
>gi|514236646|dbj|AB827992.1|_Influenza_A_virus_(A/muscovy_duck/Vietnam/LBM330/2013(H5N1))_viral_cRNA_segment_5_complete_genome_gi|514957028|dbj|AB828098.1|_Influenza_A_virus_(A/muscovy_duck/Vietnam/Le
atggcgtctcaaggcaccaaacgatcttatgaacagatggaaactggtggagagcgccagaatgctactgagatcagggcatctgttggaagaatggttagtggcattgggaggttctacatacagatgtgcacagaactcaaactcagtgaccatgaagggagactgatccagaacagcataacaatagagagaatggtactttctgcatttgatgaaagaaggaacaggtacctggaagagcaccccagtgcggggaaggaccctaagaaaactggaggtccaatttatcggaggagagacgggaaatgggtgagagagctgattctgtacgacaaagaagagatcaggaggatttggcgccaagcgaacaatggagaggacgcaactgctggccttacccacctgatgatatggcattccaatctgaatgatgccacatatcagagaacaagagctctcgtgcgtaccggaatggaccccaggatgtgctctctgatgcaaggatcaactctcccgaggagatctggagctgctggtgcagcagtgaagggggtaggaacaatggtgatggagctgattcgaatgataaaacgggggattaacgacc-ggaatttctggagaggcgaaaatggaagaagaacaaggattgcatatgagagaatgtgcaacatcctcaaagggaaattccaaacagctgcacaaagagcaatgatggatcaagtgcgagagagcagaaatcctgggaatgctgaaattgaagatctcatttttctggcacggtctgcactcatcctgagaggatcagtggcccataagtcctgcttgcctgcttgtgtgtacggacttgcagtggccagtgggtatgacttcgagagagaaggatactctctggttggaatagatcctttccgtctgcttcaaaacagccaggtctttagtctcattaggccaaatgaaaacccagcacataagagtcaattagtgtggatggcatgccactctgcagcatttgaggacctcagagtctcaagtttcatcagaggggcaagagtggtcccaagagggcagctatccaccagaggggttcaaattgcttcaaatgagaacatggaaacaatggactccaacacccttgaactgagaagtagatattgggctataagaaccaggagcggagggaacaccaat---cagcagagggcatctgcagggcagatcagcgttcaacccactttttcggtacagagaaaccttcccttcgaaagagcgaccattatggcagcatttacaggaaatactgaaggtagaacgtccgacatgagga---ctgaaatcataagaatgatggaaagtgccaaaccagaagatgtgtcattccaggggcggggagtcttcgagctctcggacgaaaaggcaacgaacccgatcgtgccttcctttgacatgaataatgaaggatcttatttcttcggagacaatgcagaggagtatgacaattaa
>gi|814550638|dbj|LC050608.1|_Influenza_A_virus_(A/muscovy_duck/Quang_Ninh/7c121/2013(H5N1))_viral_cRNA_segment_5_complete_sequence
atggcgtctcaaggcaccaaacgatcttatgaacagatggaaactggtggagagcgccagaatgctactgagatcagggcatctgttggaagaatggttagtggcattgggaggttctacatacagatgtgcacagaactcaaactcagtgaccatgaagggagactgatccagaacagcataacaatagagagaatggtactttctgcatttgatgaaagaaggaacaggtacctggaagagcaccccagtgcggggaaggaccctaagaaaactggaggtccaatttatcggaggagagacgggaaatgggtgagagagctgattctgtacgacaaagaagagatcaggaggatttggcgccaagcgaacaatggagaggacgcaactgctggccttacccacctgatgatatggcattccaatctgaatgatgccacatatcagagaacaagagctctcgtgcgtaccggaatggaccccaggatgtgctctctgatgcaaggatcgactctcccgaggagatctggagctgctggtgcagcagtgaagggggtaggaacaatggtgatggagctgattcgaatgataaaacgagggattaacgacc-ggaatttctggagaggcgaaaatggaagaagaacaaggattgcatatgagagaatgtgcaacatcctcaaagggaaattccaaacagctgcacaaagagcaatgatggatcaagtgcgagagagcagaaatcctgggaatgctgaaattgaagatctcatttttctggcacggtctgcactcatcctgagaggatcagtggcccataagtcctgcttgcctgcttgtgtgtacggacttgcagtggccagtgggtatgacttcgagagagaaggatactctctggttggaatagatcctttccgtctgcttcaaaacagccaggtctttagtctcattaggccaaatgaaaacccagcacataagagtcaattagtgtggatggcatgccactctgcagcatttgaggacctcagagtctcaagtttcatcagaggggcaagggtggtcccaagagggcagctatccaccagaggggttcaaattgcttcaaatgagaacatggaaacaatggactccaacacccttgaactgagaagtagatattgggctataagaaccaggagcggaggaaacaccaac---cagcagagggcatctgcagggcagatcagcgttcaacccactttttcggtacagagaaaccttcccttcgaaagagcgaccattatggcagcatttacaggaaatactgaaggtagaacgtccgacatgagga---ctgaaatcataagaatgatggaaagtgccaaaccagaagatgtgtcattccaggggcggggagtcttcgagctctcggacgaaaaggcaacgaacccgatcgtgccttcctttgacatgaataatgaaggatcttatttcttcggagacaatgcagaggagtatgacaattaa
>gi|730044244|gb|KP097939.1|_Influenza_A_virus_(A/chicken/Vietnam/NCVD-KA432/2013(H5N1))_segment_5_nucleocapsid_protein_(NP)_gene_complete_cds
atggcgtctcaaggcaccaaacgatcttatgaacagatggaaactggtggagagcgccagaatgctactgagatcagggcatctgttggaaggatggttagtggcattgggaggttctacatacagatgtgcacagaactcaaactcagtgaccatgaagggagactgatacagaacagcataacaatagagaggatggtactttctgcatttgatgaaagaaggaacaggtacctggaagagcaccccagtgcggggaaggaccctaagaaaactggaggtccaatttatcggaggagagacgggaaatgggtgagagagctgattctgtacgacaaagaagagatcaggaggatttggcgccaagcgaacaatggagaggacgcaactgctggccttacccacctgatgatatggcattccaatctgaatgatgccacatatcagagaacaagagctctcgtgcgtaccggaatggaccccaggatgtgctctctgatgcaaggatcaactctcccgaggagatctggagctgctggtgcagcagtgaagggggtaggaacaatggtgatggagctgattcgaatgataaaacgagggattaacgacc-ggaatttctggagaggcgaaaatggaagaagaacaaggattgcatatgagagaatgtgcaacatcctcaaagggaaattccaaacagctgcacaaagagcaatgatggatcaagtgcgagagagcagaaatcctgggaatgctgaaattgaagatctcatttttctggcacggtctgcactcatcctgagaggatcagtggcccataagtcctgcttgcctgcttgtgtgtacggacttgcagtggccagtgggtatgacttcgagagagaaggatactctctggttggaatagatcctttccgtctgcttcaaaacagccaggtctttagtctcattaggccaaatgaaaacccagcacataagagtcaattagtgtggatggcatgccactctgcagcatttgaggacctcagagtctcaagtttcatcagaggggcaagagtggtcccaagagggcagctatccaccagaggggttcaaattgcttcaaatgagaacatggaaacaatggactccaacacccttgaactgagaagtagatattgggctataagaaccaggagcggagggaacaccaac---cagcagagggcatctgcagggcagatcagcgttcaacccactttttcggtacagagaaaccttcccttcgaaagagcgaccattatggcagcatttacaggaaatactgaaggtagaacgtccgacatgagga---ctgaaatcataagaatgatggaaagtgccaaaccagaagatgtgtcattccaggggcggggagtcttcgagctctcggacgaaaaggcaacgaacccgatcgtgccttcctttgacatgaataatgaaggatcttatttcttcggagacaatgcagaggagtatgacaattaa
>gi|730044230|gb|KP097932.1|_Influenza_A_virus_(A/duck/Vietnam/NCVD-KA261/2012(H5N1))_segment_5_nucleocapsid_protein_(NP)_gene_complete_cds
atggcgtctcaaggcaccaaacgatcttatgaacagatggaaactggtggagagcgccagaatgctactgagatcagggcatctgttggaagaatggttagtggcattgggaggttctacatacagatgtgcacagaactcaaactcagtgaccatgaagggagactgatccagaacagcataacaatagagagaatggtactgtctgcatttgatgaaagaaggaacaggtacctggaagagcaccccagtgcggggaaggaccctaagaaaactggaggtccaatttatcggaggagagacgggaaatgggtgagagagctgattctgtacgacaaagaagagatcaggaggatttggcgccaagcgaacaatggagaggacgcaactgctggccttacccacctgatgatatggcattccaatctgaatgatgccacatatcagagaacaagagctctcgtgcgtaccggaatggaccccaggatgtgctctctgatgcaaggatcaactctcccgaggagatctggagctgctggtgcagcagtgaagggggtaggaacaatggtgatggagctgattcgaatgataaaacgggggattaacgacc-ggaatttctggagaggcgaaaatggaagaagaacaaggattgcatatgagagaatgtgcaacatcctcaaagggaaattccaaacagctgcacaaagagcaatgatggatcaagtgcgagagagcagaaatcctgggaatgctgaaattgaagatctcatttttctggcacggtctgcactcatcctgagaggatcagtggcccataagtcctgcttgcctgcttgtgtgtatggacttgcagtggccagtgggtatgacttcgagagagaaggatactctctggttggaatagatcctttccgtctgcttcaaaacagccaggtctttagtctcattaggccaaatgaaaacccagcacataagagtcaattagtgtggatggcatgccactctgcagcatttgaggacctcagagtctcaagtttcatcagaggggcaagagtggtcccaagagggcagctgtccaccagaggggttcaaattgcttcaaatgagaacatggaaacaatggactccaacacccttgaactgagaagtagatattgggctataagaaccaggagcggagggaacaccaac---cagcagagggcatctgcagggcagatcagcgttcaacccactttctcggtacagagaaaccttcccttcgaaagagcgaccattatggcagcatttacaggaaatactgaaggtagaacgtccgacatgagga---ctgaaatcataagaatgatggaaagtgccaaaccagaagatgtgtcattccaggggcggggagtcttcgagctctcggacgaaaaggcaacgaacccgatcgtgccttcctttgacatgaataatgaaggatcttatttcttcggagacaatgcagaggagtatgacaattaa
>gi|723801851|dbj|LC010713.1|_Influenza_A_virus_(A/muscovy_duck/Quang_Ninh/48c1-4-1/2013(H5N1))_viral_cRNA_segment_5_complete_sequence
atggcgtctcaaggcaccaaacgatcttatgaacagatggaaactggtggagagcgccagaatgctactgagatcagggcatctgttggaagaatggttagtggcattgggaggttctacatacagatgtgcacagaactcaaactcagtgaccatgaagggagactgatccagaacagcataacaatagagagaatggtactttctgcatttgatgaaagaaggaacaggtacttggaagagcaccccagtgcggggaaggaccctaagaaaactggaggtccaatttatcggaggagagacgggaaatgggtgagagagctgattctgtacgacaaagaagagatcaggaggatttggcgccaagcgaacaatggagaggacgcaactgctggccttacccacctgatgatatggcattccaatctgaatgatgccacatatcagagaacaagagctctcgtgcgtaccggaatggaccccaggatgtgctctctgatgcaaggatcaactctcccgaggagatctggagctgctggtgcagcagtgaagggggtaggaacaatggtgatggagctgattcgaatgataaaacgagggattaacgacc-ggaatttctggagaggcgaaaatggaagaagaacaaggattgcatatgagagaatgtgcaacatcctcaaagggaaattccaaacagctgcacaaagagcaatgatggatcaagtgcgagagagcagaaatcctgggaatgctgaaattgaagatctcatttttctggcacggtctgcactcatcctgagaggatcagtggcccataagtcctgcttgcctgcttgtgtgtacggacttgcagtggccagtgggtatgacttcgagagagaaggatactctctggttggaatagatcctttccgtctgcttcaaaacagccaggtctttagtctcattaggccaaatgaaaacccagcacataagagtcaattagtgtggatggcatgccactctgcagcatttgaggacctcagagtctcaagtttcatcagaggggcaagagtggtcccaagagggcagctatccaccagaggggttcaaattgcttcaaatgagaacatggaaacaatggactccaacacgcttgaactgagaagtagatattgggctataagaaccaggagcggagggaacaccaac---cagcagagggcatctgcagggcagatcagcgttcaacccaccttttcggtacagagaaaccttcccttcgaaagagcgaccattatggcagcatttacaggaaatactgaaggtagaacgtccgacatgagga---ctgaaatcataagaatgatggaaagtgccaaagcagaagatgtgtcattccaggggcggggagtcttcgagctctcggacgaaaaggcaacgaacccgatcgtgccttcctttgacatgaataatgaaggatcttatttcttcggagacaatgcagaggagtatgacaattaa
>gi|673244937|gb|KM234674.1|_Influenza_A_virus_(A/goose/Jiangxi/JXA130246/2013(mixed))_segment_5_nucleocapsid_protein_(NP)_gene_complete_cds
atggcgtctcaaggcaccaaacgatcttatgaacagatggaaactggtggagagcgccagaatgctactgagatcagggcatctgttggaagaatggttagtggcattgggaggttctacatacagatgtgcacagaactcaaactcagtgaccatgaagggagactgatccagaacagcataacaatagagagaatggtactttctgcatttgatgaaagaaggaacaggtacctggaagagcaccccagtgcggggaaggaccctaagaaaactggaggtccaatttatcggaggagagacgggaaatgggtgagagagctgattctgtacgacaaagaagagatcaggaggatttggcgccaagcgaacaatggagaggacgcaactgctggccttacccacctgatgatatggcattccaatctgaatgatgccacatatcagagaacaagagctctcgtgcgtaccggaatggaccccaggatgtgctctctgatgcaaggatcaactctcccgaggagatctggagctgctggtgcagcagtgaagggggtaggaacaatggtgatggagctgattcgaatgataaaacgagggattaacgacc-ggaatttctggagaggcgaaaatggaagaagaacaaggattgcatatgagagaatgtgcaacatcctcaaagggaaattccaaacagctgcacaaagagcgatgatggatcaagtgcgagagagcagaaatcctgggaatgctgaaattgaagatctcatttttctggcacggtctgcactcatcctgagaggatcagtggcccataagtcctgcttgcctgcttgtgtgtacggacttgcagtggccagtgggtatgacttcgagagagaaggatactctctggttggaatagatcctttccgtctgcttcaaaacagccaggtctttagtctcattaggccaaatgaaaacccagcacataagagtcaattagtgtggatggcatgccactctgcagcatttgaggacctcagagtctcaagtttcatcagaggggcaagagtggtcccaagagggcagctatccaccagaggggttcaaattgcttcaaatgagaacatggaaacaatggactccaacacccttgaactgagaagtagatattgggctataagaaccaggagcggagggaacaccaac---cagcagagggcatctgcagggcagatcagcgttcaacccaccttttcggtacagagaaaccttcccttcgaaagagcgaccattatggcagcatttacaggaaatactgaaggtagaacgtccgacatgagga---ctgagatcataagaatgatggaaagtgccaaaccagaagatgtgtcattccaggggcggggagtcttcgagctctcggacgaaaaggcaacgaacccgatcgtgccttcctttgacatgaataatgaaggatcttatttcttcggagacaatgcagaggagtatgacaattaa
>gi|664641372|dbj|AB972732.1|_Influenza_A_virus_(A/duck/Vietnam/LBM578/2014(H5N1))_viral_cRNA_segment_5_complete_sequence
atggcgtctcaaggcaccaaacgatcttatgaacagatggaaactggtggagagcgccagaatgctactgagatcagggcatctgttggaagaatggttagtggcattgggaggttctacatacagatgtgcacagaactcaaactcagtgaccatgaagggagactgatccagaacagcataacaatagagagaatggtactttctgcatttgatgaaagaaggaacaggtacctggaagagcaccccagtgcggggaaggaccctaagaaaactggaggtccaatttatcggaggagagacgggaaatgggtgagagagctgattctgtacgacaaagaagagatcaggaggatttggcgccaagcgaacaatggagaggacgcaactgctggccttacccacctgatgatatggcattccaatctgaatgatgccacatatcagagaacaagagctctcgtgcgtaccggaatggaccccaggatgtgctctctgatgcaaggatcaactctcccgaggagatctggagctgctggtgcagcagtgaagggggtaggaacaatggtgatggagctgattcgaatgataaaacgagggattaacgacc-ggaatttctggagaggcgaaaatggaagaagaacaaggattgcatatgagagaatgtgcaacatcctcaaagggaaattccaaacagctgcacaaagagcaatgatggatcaagtgcgagagagcagaaatcctgggaatgctgaaattgaagatctcatttttctggcacggtctgcactcatcctgagaggatcagtggcccataagtcctgcttgcctgcttgtgtgtacggacttgcagtggccagtgggtatgacttcgagagagaaggatactctctggttggaatagatcctttccgtctgcttcaaaacagccaggtctttagtctcattaggccaaatgaaaacccagcacataagagtcaattagtgtggatggcatgccactctgcagcatttgaggacctcagagtctcaagtttcatcagaggggcaagagtggtcccaagagggcagctatccaccagaggggttcaaattgcttcaaatgagaacatggaaacaatggactccaacacccttgaactgagaagtagatattgggctataagaaccaggagcggggggaacaccaac---cagcagagggcatctgcagggcagatcagcgttcaacccaccttttcggtacagagaaaccttcccttcgaaagagcgaccattatggcagcatttacaggaaatactgaaggtagaacgtccgacatgagga---ctgaaatcataagaatgatggagagtgccaaaccagaagatgtgtcattccaggggcggggagtcttcgagctctcggacgaaaaggcaacgaacccgatcgtgccttcctttgacatgaataatgaaggatcttatttcttcggagacaatgcagaggagtatgacaattaa
>gi|559147585|gb|KF813114.1|_Influenza_A_virus_(A/tiger/Jiangsu/01/2013(H5N1))_segment_5_nucleocapsid_protein_(NP)_gene_complete_cds
atggcgtctcaaggcaccaaacgatcttatgaacagatggaaactggtggagagcgccagaatgctactgagatcagggcatctgttggaagaatggttagtggcattgggaggttctacatacagatgtgcacagaactcaaactcagtgaccatgaagggagactgatccagaacagcataacaatagaaagaatggtactttctgcatttgatgaaagaagaaacaggtacctggaagagcaccccagtgcggggaaggaccctaagaaaactggaggtccaatttatcggaggagagacgggaaatgggtgagagagctgattctgtacgacaaagaagagatcaggaggatttggcgccaagcgaacaatggagaggacgcaactgctggccttacccacctgatgatatggcattccaatctgaatgatgccacatatcagagaacaagagctctcgtgcgtaccggaatggaccccaggatgtgctctctgatgcaaggatcaactctcccgaggagatctggagctgctggtgcagcagtgaagggggtaggaacaatggtgatggagctgattcgaatgataaaacgagggattaacgacc-ggaatttctggagaggcgaaaatggaagaagaacaaggattgcatatgagagaatgtgcaacatcctcaaagggaaattccaaacagctgcacaaagagcaatgatggatcaagtgcgagagagcagaaatcctgggaatgctgaaattgaagatctcatttttctggcacggtctgcactcatcctgagaggatcagtggcccataagtcctgcttgcctgcttgtgtgtacggacttgcagtggccagtgggtatgacttcgagagagaaggatactctctggttggaatagatcctttccgtctgcttcaaaacagccaggtctttagtctcattaggccaaatgaaaacccagcacataagagtcaattagtgtggatggcatgccactctgcagcatttgaggacctcagagtctcaagtttcatcagaggggcaagagtggtcccaagagggcagctatccaccagaggggttcaaattgcttcaaatgagaacatggaaacaatggactccaacacccttgaactgagaagtagatattgggctataagaaccaggagcggagggaacaccaac---cagcagagggcatctgcagggcagatcagcgttcaacccactttttcggtacagagaaaccttcccttcgaaagagcgaccattatggcagcatttacaggaaacactgaaggtagaacgtccgacatgagga---ctgaaatcataagaatgatggaaagtgccaaaccagaagatgtgtcattccaggggcggggagtcttcgagctctcggacgaaaaggcaacgaacccgatcgtgccttcctttgacatgaataatgaaggatcttatttcttcggagacaatgcagaggagtatgacaattaa
>gi|404351911|gb|JX534590.1|_Influenza_A_virus_(A/wild_duck/Fujian/1/2011(H5N1))_segment_5_nucleocapsid_protein_(NP)_gene_complete_cds
atggcgtctcaaggcaccaaacgatcttatgaacagatggaaactggtggagagcgccagaatgctactgagatcagggcatctgttggaagaatggttagtggcattgggaggttctacatacagatgtgcacagaactcaaactcggtgaccatgaagggagactgattcaaaacagcataacaatagagagaatggtactttctgcatttgatgaaagaaggaacaggtacctggaagagcaccccagtgcggggaaggaccctaagaaaactggaggtccaatttatcggaggagagacgggaaatgggtgagagagctgattctgtacgacaaagaagagatcaggaggatttggcgccaagcgaacaatggagaggacgcaactgctggccttacccacctgatgatatggcactccaatctgaatgatgccacatatcagagaacaagagctctcgtgcgtaccggaatggaccccaggatgtgctctctgatgcaaggatcaactctcccgaggagatctggagctgctggtgcagcagtgaagggggtaggaacaatggtgatggagctgattcgaatgataaaacgagggattaacgacc-ggaatttctggagaggcgaaaatggaaggagaacaaggattgcatatgagagaatgtgcaacatcctcaaagggaaattccaaacagctgcacaaagagcaatgatggatcaagtgcgagagagcagaaatcctgggaatgctgaaattgaggatctcatttttctggcacggtctgcactcatcctgagaggatcagtggcccataagtcctgcttgcctgcttgtgtgtacggacttgcagtggccagtgggtatgacttcgagagagaaggatactctctggttggaatagatcctttccgtctgcttcaaaacagccaggtctttagtctcattaggccaaatgaaaacccagcacataagagtcaattagtgtggctggcatgccactctgcagcatttgaggacctcagagtctcaagtttcatcagagggacaagagtggtcccaagagggcagctatccaccagaggggttcaaattgcttcaaatgagaacatggaaacaatggactccaacacccttgaactgagaagtagatactgggctataagaaccaggagcggagggaacaccaac---catcagagggcatctgcagggcagatcagcgttcaacccactttctcagtacagagaaaccttcccttcgaaagagcgaccattatggcagcatttacaggaaatactgaaggcagaacgtccgacatgagga---ctgaaatcataagaatgatggaaagtgccaaaccagaagatgtgtcattccaggggcggggagtcttcgagctctcggacgaaaaggcaacgaacccgatcgtgccttcctttgacatgaataatgaaggatcttatttcttcggagacaatgcagaggagtatgacaattaa
>gi|520188886|dbj|AB828694.1|_Influenza_A_virus_(A/muscovy_duck/Quang_Ninh/49/2013(H5N1))_viral_cRNA_segment_5_complete_sequence
atggcgtctcaaggcaccaaacgatcttatgaacagatggaaactggtggagagcgccagaatgctactgagatcagggcatctgttggaagaatggttagtggcattgggaggttctacatacagatgtgcacagaactcaaactcagtgaccatgaagggagactgatccagaacagcataacaatagagagaatggtactttctgcatttgatgaaagaaggaacaggtacttggaagagcaccccagtgcggggaaggaccctaagaaaactggaggtccaatttatcggaggagagacgggaaatgggtgagagagctgattctgtacgacaaagaagagatcaggaggatttggcgccaagcgaacaatggagaggacgcaactgctggccttacccacctgatgatatggcattccaatctgaatgatgccacatatcagagaacaagagctctcgtgcgtaccggaatggaccccaggatgtgctctctgatgcaaggatcaactctcccgaggagatctggagctgctggtgcagcagtgaagggggtaggaacaatggtgatggagctgattcgaatgataaaacgagggattaacgacc-ggaatttctggagaggcgaaaatggaagaagaacaaggattgcatatgagagaatgtgcaacatcctcaaagggaaattccaaacagctgcacaaagagcaatgatggatcaagtgcgagagagcagaaatcctgggaatgctgaaattgaagatctcatttttctggcacggtctgcactcatcctgagaggatcagtggcccataagtcctgcttgcctgcttgtgtgtacggacttgcagtggccagtgggtatgacttcgagagagaaggatactctctggttggaatagatcctttccgtctgcttcaaaacagccaggtctttagtctcattaggccaaatgaaaacccagcacataagagtcaattagtgtggatggcatgccactctgcagcatttgaggacctcagagtctcaagtttcatcagaggggcaagagtggtcccaagagggcagctatccaccagaggggttcaaattgcttcaaatgagaacatggaaacaatggactccaacacccttgaactgagaagtagatattgggctataagaaccaggagcggagggaacaccaac---cagcagagggcatctgcagggcagatcagcgttcaacccaccttttcggtacagagaaaccttcccttcgaaagagcgaccattatggcagcatttacaggaaatactgaaggtagaacgtccgacatgagga---ctgaaatcataagaatgatggaaagtgccaaagcagaagatgtgtcattccaggggcggggagtcttcgagctctcggacgaaaaggcaacgaacccgatcgtgccttcctttgacatgaataatgaaggatcttatttcttcggagacaatgcagaggagtatgacaattaa
>gi|518743063|dbj|AB828590.1|_Influenza_A_virus_(A/duck/Quang_Ninh/53/2013(H5N1))_viral_cRNA_segment_5_complete_sequence
atggcgtctcaaggcaccaaacgatcttatgaacagatggaaactggtggagagcgccagaatgctactgagatcagggcatctgttggaagaatggttagtggcattgggaggttctacatacagatgtgcacagaactcaaactcagtgaccatgaagggagactgatccagaacagcataacaatagagagaatggtactttctgcatttgatgaaagaaggaacaggtacttggaagagcaccccagtgcggggaaggaccctaagaaaactggaggtccaatttatcggaggagagacgggaaatgggtgagagagctgattctgtacgacaaagaagagatcaggaggatttggcgccaagcgaacaatggagaggacgcaactgctggccttacccacctgatgatatggcattccaatctgaatgatgccacatatcagagaacaagagctctcgtgcgtaccggaatggaccccaggatgtgctctctgatgcaaggatcaactctcccgaggagatctggagctgctggtgcagcagtgaagggggtaggaacaatggtgatggagctgattcgaatgataaaacgagggattaacgacc-ggaatttctggagaggcgaaaatggaagaagaacaaggattgcatatgagagaatgtgcaacatcctcaaagggaaattccaaacagctgcacaaagagcaatgatggatcaagtgcgagagagcagaaatcctgggaatgctgaaattgaagatctcatttttctggcacggtctgcactcatcctgagaggatcagtggcccataagtcctgcttgcctgcttgtgtgtacggacttgcagtggccagtgggtatgacttcgagagagaaggatactctctggttggaatagatcctttccgtctgcttcaaaacagccaggtctttagtctcattaggccaaatgaaaacccagcacataagagtcaattagtgtggatggcatgccactctgcagcatttgaggacctcagagtctcaagtttcatcagaggggcaagagtggtcccaagagggcagctatccaccagaggggttcaaattgcttcaaatgagaacatggaaacaatggactccaacacccttgaactgagaagtagatattgggctataagaaccaggagcggagggaacaccaac---cagcagagggcatctgcagggcagatcagcgttcaacccaccttttcggtacagagaaaccttcccttcgaaagagcgaccattatggcagcatttacaggaaatactgaaggtagaacgtccgacatgagga---ctgaaatcataagaatgatggaaagtgccaaagcagaagatgtgtcattccaggggcggggagtcttcgagctctcggacgaaaaggcaacgaacccgatcgtgccttcctttgacatgaataatgaaggatcttatttcttcggagacaatgcagaggagtatgacaattaa
>gi|515795631|dbj|AB828361.1|_Influenza_A_virus_(A/muscovy_duck/Vietnam/LBM344/2013(H5N1))_viral_cRNA_segment_5_complete_sequence
atggcgtctcaaggcaccaaacgatcttatgaacagatggaaactggtggagagcgccagaatgctactgagatcagggcatctgttggaagaatggttagtggcattggaaggttctacatacagatgtgcacagaactcaaactcagtgaccatgaagggagactgatccagaacagcataacaatagagagaatggtactttctgcatttgatgaaagaaggaacaggtacctggaagagcaccccagtgcggggaaggaccctaagaaaactggaggtccaatttatcggaggagagacgggaaatgggtgagagagctgattctgtacgacaaagaagagatcaggaggatttggcgccaagcgaacaatggagaggacgcgactgctggccttacccacctgatgatatggcattccaatctgaatgatgccacatatcagagaacaagagctctcgtgcgtaccggaatggaccccaggatgtgctctctgatgcaaggatcaactctcccgaggagatctggagctgctggtgcagcagtgaagggggtaggaacaatggtgatggagctgattcgaatgataaaacgagggattaacgacc-ggaatttctggagaggcgaaaatggaagaagaacaaggattgcatatgagagaatgtgcaacatcctcaaagggaagttccaaacagctgcacaaagagctatgatggatcaagtgcgagagagcagaaatcctgggaatgctgaaattgaagatctcatttttctggcacggtctgcactcatcctgagaggatcagtggcccataagtcctgcttgcctgcttgtgtgtacggacttgcagtggccagtgggtatgacttcgagagagaaggatactctctggttggaatagatcctttccgtctgcttcaaaacagccaggtctttagtctcattaggccaaatgaaaacccagcacataagagtcaattagtgtggatggcatgccactctgcagcatttgaagacctcagagtctcaagtttcatcagaggggcaagagtggtcccaagagggcagctatccaccagaggggttcaaattgcttcaaatgagaacatggaaacaatggactccaacacccttgaactgagaagtagatattgggctataagaaccaggagcggagggaacaccaac---cagcagagggcatctgcagggcagatcagcgttcaacccactttttcggtacagagaaaccttcccttcgaaagagcgaccattatggcagcatttacaggaaatactgaaggtagaacgtccgacatgagga---ctgaaatcataagaatgatggaaagtgccaaaccagaagatgtgtcattccaggggcggggagtcttcgagctctcggacgaaaaggcaacgaacccgatcgtgccttcctttgacatgaataatgaaggatcttatttcttcggagacaatgcagaggagtatgacaattaa
>gi|512380529|dbj|AB824280.1|_Influenza_A_virus_(A/duck/Quanh_Ninh/21/2013(H5N1))_viral_cRNA_segment_5_complete_sequence
atggcgtctcaaggcaccaaacgatcttatgaacagatggaaactggtggagagcgccagaatgctactgagatcagggcatctgttggaagaatggttagtggcattgggaggttctacatacagatgtgcacagaactcaaactcagtgaccacgaagggagactgatccagaacagcataacaatagagagaatggtactttctgcatttgatgaaagaaggaacaggtacctggaagagcaccccagtgcggggaaggaccctaagaaaactggaggtccaatttatcggaggagagacgggaaatgggtgagagagctgattctgtacgacaaagaagagatcaggaggatttggcgccaagcgaacaatggagaggacgcaactgctggccttacccacctgatgatatggcattccaatctgaatgatgccacatatcagagaacaagagctctcgtgcgtaccggaatggaccccaggatgtgctctctgatgcaaggatcaactctcccgaggagatctggagctgctggtgcagcagtgaagggggtaggaacaatggtgatggagctgattcgaatgataaaacgagggattaacgacc-ggaatttctggagaggcgaaaatggaagaagaacaaggattgcatatgagagaatgtgcaacatcctcaaagggaaattccaaacagctgcacaaagagcaatgatggatcaagtgcgagagagcagaaatcctgggaatgctgaaattgaagatctcatttttctggcacggtctgcactcatcctgagaggatcagtggcccataagtcctgcttgcctgcttgtgtgtacggacttgcagtggccagtgggtatgacttcgagagagaaggatactctctggttggaatagatcctttccgtctgcttcaaaacagccaggtctttagtctcattaggccaaatgaaaacccagcacataagagtcaattagtgtggatggcatgccactctgcagcatttgaggacctcagagtctcaagtttcatcagaggggcaagagtggtcccaagagggcagctatccaccagaggggttcaaattgcttcaaatgagaacatggaaacaatggactccaacacccttgaactgagaagtagatattgggctataagaaccaggagcggagggaacaccaac---cagcagagggcatctgcagggcagatcagcgttcaacccaccttttcggtacagagaaaccttcccttcgaaagagcgaccattatggcagcatttataggaaatactgaaggtagaacgtccgacatgagga---ctgaaatcataagaatgatggaaagtgccaaaccagaagatgtgtcattccaggggcggggagtcttcgagctctcggacgaaaaggcaacgaacccgatcgtgccttcctttgacatgaataatgaaggatcttatttcttcggagacaatgcagaggagtatgacaattaa
>gi|512380491|dbj|AB824264.1|_Influenza_A_virus_(A/muscovy_duck/Quang_Ninh/6/2013(H5N1))_viral_cRNA_segment_5_complete_sequence_gi|512380510|dbj|AB824272.1|_Influenza_A_virus_(A/muscovy_duck/Quang_Nine
atggcgtctcaaggcaccaaacgatcttatgaacagatggaaactggtggagagcgccagaatgctactgagatcagggcatctgttggaagaatggttagtggcattgggaggttctacatacagatgtgcacagaactcaaactcagtgaccatgaagggagactgatccagaacagcataacaatagagagaatggtactttctgcatttgatgaaagaaggaacaggtacctggaagagcaccccagtgcggggaaggaccctaagaaaactggaggtccaatttatcggaggagagacgggaaatgggtgagagagctgattctgtacgacaaagaagagatcaggaggatttggcgccaagcgaacaatggagaggacgcaactgctggccttacccacctgatgatatggcattccaatctgaatgatgccacatatcagagaacaagagctctcgtgcgtaccggaatggaccccaggatgtgctctctgatgcaaggatcgactctcccgaggagatctggagctgctggtgcagcagtgaagggggtaggaacaatggtgatggagctgattcgaatgataaaacgagggattaacgacc-ggaatttctggagaggcgaaaatggaagaagaacaaggattgcatatgagagaatgtgcaacatcctcaaagggaaattccaaacagctgcacaaagagcaatgatggatcaagtgcgagagagcagaaatcctgggaatgctgaaattgaagatctcatttttctggcacggtctgcactcatcctgagaggatcagtggcccataagtcctgcttgcctgcttgtgtgtacggacttgcagtggccagtgggtatgacttcgagagagaaggatactctctggttggaatagatcctttccgtctgcttcaaaacagccaggtctttagtctcattaggccaaatgaaaacccagcacataagagtcaattagtgtggatggcatgccactctgcagcatttgaggacctcagagtctcaagtttcatcagaggggcaagggtggtcccaagagggcagctatccaccagaggggttcaaattgcttcaaatgagaacatggaaacaatggactccaacacccttgaactgagaagtagatattgggctataagaaccaggagcggaggaaacaccaac---cagcagagggcatctgcagggcagatcagcgttcaacccactttttcggtacagagaaaccttcccttcgaaagagcgaccattatggcagcatttacaggaaatactgaaggtagaacgtccgacatgagga---ctgaaatcataagaatgatggaaagtgccaaaccagaagatgtgtcattccaggggcggggagtcttcgagctctcggacgaaaaggcaacgaacccgatcgtgccttcctttgacatgaataatgaaggatcttatttcttcggagacaatgcagaggagtatgacaattaa
>gi|919307004|dbj|LC069950.1|_Influenza_A_virus_(A/duck/Vietnam/HU1-1507/2014(H5N6))_viral_cRNA_segment_5_complete_sequence
atggcgtctcaaggcaccaaacgatcttatgaacagatggaaactggtggagagcgccagaatgctactgaaatcagggcatctgttggaagaatgattagtggcattgggcggttctacatacagatgtgcacagaactcaaactcagtgaccatgaagggagactgatccagaacagcataacaatagagagaatggtactttctgcatttgatgaaagaaggaacaggtacctagaagagcaccccagtacggggaaggaccctaagaaaactggaggtccaatttatcggaggagagacgggaaatggatgagagagctgattttgtatgacaaagaagagattaggaggatttggcgccaagcgaacaatggagaggacgcaactgctggtcttacccacctgatgatatggcactccaacctgaatgatgccacatatcagagaacaagagctctcgtgcgtaccggaatggaccccaggatgtgctctctaatgcagggatcaactctcccgaggagatctggagctgctggtgcagcagtgaaaggggtaggaacaatggtgatggagctgattcgaatgataaaacgagggattaacgacc-ggaatttctggagaggcgaaaatggaagaaggacaaggattgcatatgagagaatgtgcaacatcctcaaagggaaattccaaacagctgcacaaagagcaatgatggatcaagtgcgagagagcagaaatcctgggaatgctgaaattgaagatcttatttttctggcacggtctgcactcatcctgagaggatcagtggcccataagtcctgcttgcctgcttgtgtgtacggacttgcagtggccagtgggtatgacttcgagagagaaggatactctctggttgggatagatcctttccgtctgcttcaaaacagccaggtctttagtctcattagaccaaatgaaaacccagcacataagagtcaattagtgtggatggcatgccactctgcagcatttgaagacctcagagtctcaagtttcatcagaggaacaagagtggtcccaagagggcagctatccactagaggggttcaaattgcttcaaatgagaacatggaaacaatggactccaacacacttgaactgagaagcagatattgggctataagaaccaggagcggagggaacaccaac---cagcagagggcatctgcagggcagatcagcgttcaacctactttctcggtgcagagaaaccttcccttcgaaagaacgaccattatggcagcatttgcaggaaatactgaaggcagaacgtccgatatgagga---cagaaatcataagaatgatggaaagtgccaaaccagaagatgtgtcattccaggggcggggagtcttcgagctctcggacgaaaaggcaacgaacccgatcacg-cttcctttgacatgaa----------------------------------------------------
>gi|936345156|gb|KT762440.1|_Influenza_A_virus_(A/chicken/Guangxi/S2039/2009(H5N1))_segment_5_nucleocapsid_protein_(NP)_gene_complete_cds
atggcgtctcaaggcaccaaacgatcttatgaacagatggaaactggtggggagcgccagaatgctactgagatcagggcatctgttggaagaatggttagtggcattgggaggttctacatacagatgtgcacagaactcaaactcagtgaccatgaagggagactgatccagaacagcataacgatagagagaatggtactttctgcatttgatgaaagaaggaacaggtacctggaagagcaccccagtgcggggaaggaccctaagaaaactggaggtccaatttatcggaggagagacgggaaatgggtgagagagctgattctgtacgacaaagaagagatcaggaggatttggcgccaagcgaacaatggagaggacgcaactgctggtcttacccacctgatgatatggcattccaatctaaatgatgccacatatcagagaacgagagctctcgtgcgtaccggaatggaccccaggatgtgctctctgatgcaaggatcaactctcccgaggagatctggagctgctggtgcagcagtgaagggggtaggaacaatggtgatggagctgattcgaatgataaaacgagggattaacgacc-ggaatttctggagaggtgaaaatggaagaagaacaaggattgcatatgagagaatgtgcaacatcctcaaagggaaattccaaacagctgcacaaagagcaatgatggatcaagtgcgagagagcagaaatcctgggaatgctgaaattgaagatctcatttttctggcacggtctgcactcatcctgagaggatcagtggcccataagtcctgcttgccagcttgtgtgtacggacttgcagtggccagtggatatgacttcgagagagaaggatactctctggttggaatagatcctttccgtctgcttcaaaacagccaggtctttagtctcattaggccaaatgaaaacccagcacataagagtcaattagtgtggatggcatgccactctgcagcatttgaggacctcagagtctcaagtttcatcagagggacaagagtggtcccaagagggcagctatccaccagaggggttcaaattgcttcaaatgagaacatggaaacaatggactccaacacccttgaactgagaagtagatattgggctataagaaccaggagcggagggaacaccaac---cagcagagggcatctgcagggcagatcagtgttcaacccactttctcggtacagagaaaccttcccttcgaaagagcgaccattatggcagcatttacaggaaatactgaaggcagaacgtccgacatgagga---ctgaaatcataagaatgatggaaagtgccaaaccagaagatgtgtcattccaggggcggggagtcttcgagctctcggacgaaaaggcaacgaacccgatcgtgccttcctttgacatgaataatgaaggatcttatttcttcggagacaatgcagaggagtatgacaattaa
>gi|814550657|dbj|LC050616.1|_Influenza_A_virus_(A/duck/Quang_Ninh/15c111/2013(H5N1))_viral_cRNA_segment_5_complete_sequence
atggcgtctcaaggcaccaaacgatcttatgaacagatggaaactggtggagagcgccagaatgctactgagatcagggcatctgttggaagaatggttagtggcattgggaggttctacatacagatgtgcacagaactcaaactcagtgaccatgaagggagactgatccagaacagcataacaatagagagaatggtactttctgcatttgatgaaagaaggaacaggtacctggaagagcaccccagtgcggggaaggaccctaagaaaactggaggtccaatttatcggaggagagacgggaaatgggtgagagagctgattctgtacgacaaagaagagatcaggaggatttggcgccaagcgaacaatggagaggacgcaactgctggccttacccacctgatgatatggcattccaatctgaatgatgccacatatcagagaacaagagctctcgtgcgtaccggaatggaccccaggatgtgctctctgatgcaaggatcgactctcccgaggagatctggagctgctggtgcagcagtgaagggggtaggaacaatggtgatggagctgattcgaatgataaaacgagggattaacgacc-ggaatttctggagaggcgaaaatggaagaagaacaaggattgcatatgagagaatgtgcaacatcctcaaagggaaattccaaacagctgcacaaagagcaatgatggatcaagtgcgagagagcaaaaatcctgggaatgctgaaattgaagatctcatttttctggcacggtctgcactcatcctgagaggatcagtggcccataagtcctgcttgcctgcttgtgtgtacggacttgcagtggccagtgggtatgacttcgagagagaaggatactctctggttggaatagatcctttccgtctgcttcaaaacagccaggtctttagtctcattaggccaaatgaaaacccagcacataagagtcaattagtgtggatggcatgccactctgcagcatttgaggacctcagagtctcaagtttcatcagaggggcaagggtggtcccaagagggcagctatccaccagaggggttcaaattgcttcaaatgagaacatggaaacaatggactccaacacccttgaactgagaagtagatattgggctataagaaccaggagcggaggaaacaccaac---cagcagagggcatctgcagggcagatcagcgttcaacccactttttcggtacagagaaaccttcccttcgaaagagcgaccattatggcagcatttacaggaaatactgaaggtagaacgtccgacatgagga---ctgaaatcataagaatgatggaaagtgccaaaccagaagatgtgtcattccaggggcggggagtcttcgagctctcggacgaaaaggcaacgaacccgatcgtgccttcctttgacatgaataatgaaggatcttatttcttcggagacaatgcagaggagtatgacaattaa
>gi|730044234|gb|KP097934.1|_Influenza_A_virus_(A/duck/Vietnam/NCVD-KA309/2012(H5N1))_segment_5_nucleocapsid_protein_(NP)_gene_complete_cds
atggcgtctcaaggcaccaaacgatcttatgaacagatggaaactggtggagagcgccagaatactactgagatcagggcatctgttggcagaatggttagtggcattgggaggttctacatacagatgtgcacagaactcaaactcagtgaccatgaagggagactgattcagaacagcataacaatagagagaatggtactttctgcatttgatgaaagaaggaacagatacctggaagagcaccccagtgcggggaaggaccctaagaaaactggaggtccaatttataggaggagagacgggaaatgggtgagagagctgattctgtacgacaaagaagagatcaggaggatttggcgccaagcgaacaatggagaggacgcaactgctggccttacccacctgatgatatggcattccaatctgaatgatgccacatatcagagaacaagagctctcgtgcgtaccggaatggaccccaggatgtgctctttgatgcaaggatcaactctcccgaggagatctggagctgctggtgcagcagtgaagggggtaggaacaatggtgatggagctgattcgaatgataaaacgagggattaacgacc-ggaatttctggagaggcgaaaatggaagaagaacaaggattgcatatgagagaatgtgcaacatcctcaaagggaaattccaaacagctgcacaaagagcaatgatggatcaagtgcgagagagcagaaatcctgggaatgctgaaattgaagatctcatttttctggcacggtctgcactcatcctgagaggatcagtggcccataagtcctgcttgcctgcttgtgtgtacggacttgcagtggccagtgggtatgacttcgagagagaaggatactctctggttggaatagatcctttccgtctgcttcaaaacagccaggtctttagtctcattaggccaaatgaaaacccagcacataagagtcaattagtgtggatggcatgccactctgcagcatttgaggacctcagagtctcaagtttcatcagagggacaagagtggtcccaagagggcagctatccaccagaggggttcaaattgcttcaaatgagaacatggaaacaatggactccaacacccttgaactgagaagtagatattgggctataagaaccaggagcggagggaacaccaac---cagcagagggcatctgcagggcagatcagcgttcaacccactttctcggtacagagaaaccttcccttcgaaagagcgaccattatggcagcatttacaggaaatactgaaggcagaacgtccgacatgagga---ctgaaatcataagaatgatggaaagtgccaaaccagaagatgtgtcattccaggggcggggagtcttcgagctctcggacgaaaaggcaacgaacccggtcgtgccttcctttgacatgaataatgaaggatcttatttcttcggagacaatgcagaggagtatgacaattaa
>gi|730044226|gb|KP097930.1|_Influenza_A_virus_(A/duck/Vietnam/NCVD-KA250/2012(H5N1))_segment_5_nucleocapsid_protein_(NP)_gene_complete_cds
atggcgtctcaaggcaccaaacgatcttatgaacagatggaaactggtggagagcgccagaatgctactgagatcagggcatctgttggaagaatggttagtggcattgggaggttctacatacagatgtgcacagaactcaaactcagtgaccatgaagggagactgatccagaacagcataacaatagagagaatggtactgtctgcatttgatgaaagaaggaacaggtacctggaagagcaccccagtgcggggaaggaccctaagaaaactggaggtccaatttatcggaggagagacgggaaatgggtgagagagctgattctgtacgacaaagaagagatcaggaggatttggcgccaagcgaacaatggagaggacgcaactgctggccttacccacctgatgatatggcattccaatctgaatgatgccacatatcagagaacaagagctctcgtgcgtaccggaatggaccccaggatgtgctctctgatgcaaggatcaactctcccgaggagatctggagctgctggtgctgcagtgaagggggtaggaacaatggtgatggagctgattcgaatgataaaacgagggattaacgacc-ggaatttctggagaggcgaaaatggaagaagaacaaggattgcatatgagagaatgtgcaacatcctcaaagggaaattccaaacagctgcacaaagagcaatgatggatcaagtgcgagagagcagaaatcctgggaatgctgaaattgaagatctcatttttctggcacggtctgcactcatcctgagaggatcagtggcccataagtcctgcttgcctgcttgtgtgtatggacttgcagtggccagtgggtatgacttcgagagagaaggatactctctggttggaatagatcctttccgtctgcttcaaaacagccaggtctttagtctcattaggccaaatgaaaacccagcacataagagtcaattagtgtggatggcatgccactctgcagcatttgaggacctcagagtctcaagtttcatcagaggggcaagagtggtcccaagagggcagctgtccaccagaggggttcaaattgcttcaaatgagaacatggaaacaatggactccaacactcttgaactgagaagtagatattgggctataagaaccaggagcggagggaacaccaac---cagcagagggcatctgcagggcagatcagcgttcaacccactttctcggtacagagaaaccttcccttcgaaagagcgaccattatggcagcatttacaggaaatactgaaggtagaacgtccgacatgagga---ctgaaatcataagaatgatggaaagtgccaaaccagaagatgtgtcattccaagggcggggagtcttcgagctctcggacgaaaaggcaacgaacccgatcgtgccttcctttgacatgaataatgaaggatcttatttcttcggagacaatgcagaggagtatgacaattaa
>gi|730044218|gb|KP097926.1|_Influenza_A_virus_(A/duck/Vietnam/NCVD-KA25/2011(H5N1))_segment_5_nucleocapsid_protein_(NP)_gene_complete_cds
atggcgtctcaaggcaccaaacgatcttatgaacagatggaaactggtggagagcgccagaatgctactgagatcagggcatctgttggaagaatggttagtggcattgggaggttctacatacagatgtgcacagaactcaaactcagtgaccatgaagggagactgattcagaacagcataacaatagagagaatggtactttctgcatttgatgaaagaaggaacaggtacctggaagagcaccccagtgcggggaaggaccctaagaaaactggaggtccaatttatcggaggagagacgggaaatgggtgagagagctgattctgtacgacaaagaagagatcaggaggatttggcgccaagcgaacaatggagaggacgcaactgctggccttacccacctgatgatatggcactccaatctgaatgatgccacatatcagagaacaagagctctcgtgcgtaccggaatggatcccaggatgtgctctctgatgcaaggatcaactctcccgaggagatctggagctgctggtgcagcagtgaagggggtaggaacaatggtgatggagctgattcggatgataaaacgagggattaacgacc-ggaatttctggaggggcgaaaatggaagaagaacaagaattgcatatgagagaatgtgcaacatcctcaaagggaaattccaaacagctgcacaaagagcaatgatggatcaagtgcgagagagcagaaatcctgggaatgctgaaattgaagatctcatttttctggcacggtctgcactcatcctgagaggatcagtggcccataagtcctgcttgcctgcttgtgtgtacggacttgcagtggccagtgggtatgacttcgagagagaaggatactctctggttggaatagatcctttccgtctgcttcaaaacagccaggtctttagtctcattaggccaaatgaaaacccagcacacaagagtcaattagtgtggatggcatgccactctgcagcatttgaggacctcagagtctcaagtttcatcagagggacaagagtggtcccaagagggcagctatccaccagaggggttcaaattgcttcaaatgagaacatggaaacaatggactccaacacccttgaactgagaagtagatattgggctataagaaccaggagcggagggaacaccaac---cagcagagggcatctgcagggcagatcagcgttcaacccactttctcggtacagagaaaccttcccttcgaaagaacgaccattatggcagcatttacaggaaatactgaaggcagaacgtccgacatgagga---ctgaaatcataagaatgatggaaagtgccaaaccagaagatgtgtcattccaggggcggggagtcttcgagctctcggacgaaaaggcaacgaacccgatcgtgccttcctttgacatgaataacgaaggatcttatttcttcggagacaatgcagaggagtatgacaattaa
>gi|404351892|gb|JX534598.1|_Influenza_A_virus_(A/wild_duck/Fujian/2/2011(H5N1))_segment_5_nucleocapsid_protein_(NP)_gene_complete_cds
atggcgtctcaaggcaccaaacgatcttatgaacagatggaaactggtggagagcgccagaatgctactgagatcagggcatctgttggaagaatggttagtggcattgggaggttctacatacagatgtgcacagaactcaaactcagtgaccatgaagggagactgattcagaacagcataacaatagagagaatggtactttctgcatttgatgaaagaaggaacaggtacctggaagagcaccccagtgcggggaaggaccctaagaaaactggaggtccaatttatcggaggagagacgggaaatgggtgagagagctgattctgtacgacaaagaagagatcaggaggatttggcgccaagcgaacaatggagaggacgcaactgctggccttacccacctgatgatatggcactccaatctgaatgatgccacatatcagagaacaagagctctcgtgcgtaccggaatggaccccaggatgtgctctctgatgcaaggatcaactctcccgaggagatctggagctgctggtgcagcagtgaagggggtaggaacaatggtgatggagctgattcgaatgataaaacgagggattaacgacc-ggaatttctggagaggcgaaaatggaaggagaacaaggattgcatatgagagaatgtgcaacatcctcaaagggaagttccaaacagctgcacaaagagcaatgatggatcaagtgcgagagagcagaaatcctgggaatgctgaaattgaggatctcatttttctggcacggtctgcactcatcctgagaggatcagtggcccataagtcctgcttgcctgcttgtgtgtacggacttgcagtggccagtgggtatgacttcgagagagaaggatactctctggttggaatagatcctttccgtctgcttcaaaacagccaggtctttagtctcattaggccaaatgaaaacccagcacataagagtcaattagtgtggctggcatgccactctgcagcatttgaggacctcagagtctcaagtttcatcagagggacaagagtggtcccaagagggcagctatccaccagaggggttcaaattgcttcaaatgagaacatggaaacaatggactccaacacccttgaactgagaagtagatactgggctataagaaccaggagcggagggaacaccaac---catcagagggcatctgcagggcagatcagcgttcaacccactttctcagtacagagaaaccttcccttcgaaagagcgaccattatggcagcatttacaggaaatactgaaggcagaacgtccgacatgagga---ctgaaatcataagaatgatggaaagtgccaaaccagaagatgtgtcattccaggggcggggagtcttcgagctctcggacgaaaaggcaacgaacccgatcgtgccttcctttgacatgaataatgaaggatcttatttcttcggagacaatgcagaggagtatgacaattaa
>gi|400132241|dbj|AB741567.1|_Influenza_A_virus_(A/muscovy_duck/Vietnam/LBM66/2011_(H5N1))_NP_gene_for_nucleoprotein_complete_cds
atggcgtctcaaggcaccaaacgatcttatgaacagatggaaactggtggagagcgccagaatgctactgagatcagggcatctgttggaagaatggttagtggcattgggaggttctacatacagatgtgcacagaactcaaactcagtgaccatgaagggagactgattcagaacagcataacaatagagagaatggtactttctgcatttgatgaaagaaggaacaggtacctggaagagcaccccagtgcggggaaggaccctaagaaaactggaggtccaatttatcggaggagagacgggaaatgggtgagagagctgattctgtacgacaaagaagagatcaggaggatttggcgccaagcgaacaatggagaggacgcaactgctggccttacccacctgatgatatggcactccaatctgaatgatgccacatatcagagaacaagagctctcgtgcgtaccggaatggatcccaggatgtgctctctgatgcaaggatcaactctcccgaggagatctggagctgctggtgcagcagtgaagggggtaggaacaatggtgatggagctgattcggatgataaaacgagggattaacgacc-ggaatttctggaggggcgaaaatggaagaagaacaagaattgcatatgagagaatgtgcaacatcctcaaagggaaattccaaacagctgcacaaagagcaatgatggatcaagtgcgagagagcagaaatcctgggaatgctgaaattgaagatctcatttttctggcacggtctgcactcatcctgagaggatcagtggcccataagtcctgcttgcctgcttgtgtgtacggacttgcagtggccagtgggtatgacttcgagagagaaggatactctctggttggaatagatcctttccgtctgcttcaaaacagccaggtctttagtctcattaggccaaatgaaaacccagcacacaagagtcaattagtgtggatggcatgccactctgcagcatttgaggacctcagagtctcaagtttcatcagagggacaagagtggtcccaagagggcagctatccaccagaggggttcaaattgcttcaaatgagaacatggaaacaatggactccaacacccttgaactgagaagtagatattgggctataagaaccaggagcggagggaacaccaac---cagcagagggcatctgcagggcagatcagcgttcaacccactttctcggtacagagaaaccttcccttcgaaagaacgaccattatggcagcatttacaggaaatactgaaggcagaacgtccgacatgagga---ctgaaatcataagaatgatggaaagtgccaaaccagaagatgtgtcattccaggggcggggagtcttcgagctctcggacgaaaaggcaacgaacccgatcgtgccttcctttgacatgaataacgaaggatcttatttcttcggagacaatgcagaggagtatgacaattaa
>gi|954033589|gb|KU042772.1|_Influenza_A_virus_(A/goose/Zhejiang/112071/2014(H5N1))_segment_5_nucleocapsid_protein_(NP)_gene_complete_cds
atggcgtctcaaggcaccaaacgatcttatgaacagatggaaactggtggagagcgccagaatgctactgagatcagggcatctgttggaagaatggtgagtggcattgggaggttctacatacagatgtgcacagaactcaaactcagtgaccatgaagggagactgatccagaacagcataacaatagagagaatggtactttctgcatttgatgaaagaaggaacaggtacctggaagagcaccccagtgcggggaaggaccctaagaaaactggaggtccaatttatcggaggagagacgggaaatgggtgagagagctgattctgtacgacaaagaagagatcaggaggatttggcgccaagcgaacaatggagaggacgcaactgcaggccttacccacctgatgatatggcattccaatctgaatgatgccacatatcagagaacaagagctctcgtgcgtaccggaatggatcccaggatgtgctctctgatgcaaggatcaactctcccgaggagatctggagctgctggtgcagcagtgaagggggtaggaacaatggtgatggagctgattcgaatgataaaacgagggattaacgacc-ggaatttctggagaggcgaaaatggaagaagaacaaggattgcatatgagagaatgtgcaacatcctcaaagggaaattccaaacagctgcacaaagagcaatgatggatcaagtgcgagagagcagaaatcctgggaatgctgaaattgaagatctcatttttctggcacggtctgcactcatcctgagaggatcagtggcccataagtcctgcttgcctgcttgtgtatacggacttgcagtggccagtgggtatgacttcgagagagaaggatactctctggttggaatagatcctttccgtctgcttcaaaacagccaggtctttagtctcattagaccaaatgaaaacccagcacataagagtcaattagtgtggatggcatgccactctgcagcatttgaggaccttagagtctcaagtttcatcagaggggcaagagtggtcccaagagggcagctatccaccagaggggttcaaattgcttcaaatgagaacatggaaacaatggactccaacacccttgaactgagaagtagatattgggccataagaaccaggagcggagggaacaccaac---cagcagagggcatctgcagggcagatcagcgttcaacccactttctcggtacagagaaaccttcccttcgaaagggcgaccattatggcagcatttacaggaaatactgaaggtagaacgtccgacatgagga---ctgaaatcataagaatgatggaaagtgccaaaccagaagatgtgtcattccaggggcggggagtcttcgagctctcggacgaaaaggcaacgaacccgatcgtgccttcctttgacatgaataatgaaggatcttatttcttcggagacaatgcagaggagtatgacaattaa
>gi|537712576|dbj|AB849461.1|_Influenza_A_virus_(A/muscovy_duck/Vietnam/LBM436/2013(H5N1))_viral_cRNA_segment_5_complete_sequence
atggcgtctcaaggcaccaaacgatcttatgaacagatggaaactggtggagagcgccagaatgctactgagatcagggcatctgttggaagaatggttagtggcattgggaggttctacatacagatgtgcacagaactcaaactcagtgaccatgaagggagactgatccagaacagcataacaatagagagaatggtactttctgcatttgatgaaagaaggaacaggtacctggaagagcaccccagtgcggggaaggaccctaagaaaactggaggtccaatttataggaggagagacgggaaatgggtgagagagctgattctgtacgacaaagaagagatcaggaggatttggcgccaagcgaacaatggagaggacgcaactgctggccttacccacttgatgatatggcattccaatctgaatgatgccacatatcagagaacaagagctctcgtgcgtaccggaatggaccccaggatgtgctctctgatgcaaggatcaactctcccgaggagatctggagctgctggtgcagcagtgaagggggtaggaacaatggtgatggagctgattcgaatgataaaacgagggattaacgacc-ggaatttctggagaggcgaaaatggaagaagaacaaggattgcatatgagagaatgtgcaacatcctcaaagggaaattccaaacagctgcacaaagagcgatgatggatcaagtgcgagagagcagaaatcctgggaatgctgaaattgaagatctcatctttctggcacggtctgcactcatcctgagaggatcagtggcccataagtcctgcttgcctgcttgtgtgtacggacttgcagtggccagtgggtatgacttcgagagagaaggatactctctggttggaatagatcctttccgtctgcttcaaaacagccaggtctttagtctcattaggccaaatgaaaacccagcacataagagtcaattagtgtggatggcatgccactctgcagcatttgaggacctcagagtctcaagtttcatcagaggggcaagagtggtcccaagagggcagctatccaccagaggggttcaaattgcttcaaatgagaacatggaaacaatggactccaacacccttgaactgagaagtagatattgggctataagaaccaggagcggagggaacaccaac---cagcagagggcatcttcagggcagatcagcgttcaacccactttttcggtacagagaaaccttcccttcgaaagagcgaccattatggcagcatttacaggaaatactgaaggtagaacgtccgacatgagga---ctgaaatcataagaatgatggaaagtgccaaaccagaagatgtgtcattccaggggcggggagtcttcgagctctcggacgaaaaggcaacgaacccgatcgtgccttcctttgacatgaataatgaaggatcttatttcttcggagacaatgcagaggagtatgacaattaa
>gi|533112024|dbj|AB847566.1|_Influenza_A_virus_(A/muscovy_duck/Vietnam/LBM438/2013(H5N1))_viral_cRNA_segment_5_complete_sequence
atggcgtctcaaggcaccaaacgatcttatgaacagatggaaactggtggagagcgccagaatgctactgagatcagggcatctgttggaagaatggttagtggcattgggaggttctacatacagatgtgcacagaactcaaactcagtgaccatgaagggagactgatccagaacagcataacaatagagagaatggtactttctgcatttgatgaaagaaggaacaggtacctggaagagcaccccagtgcggggaaggaccctaagaaaactggaggtccaatttataggaggagagacgggaaatgggtgagagagctgattctgtacgacaaagaagagatcaggaggatttggcgccaagcgaacaatggagaggacgcaactgctggccttacccacttgatgatatggcattccaatctgaatgatgccacatatcagagaacaagagctctcgtgcgtaccggaatggaccccaggatgtgctctctgatgcaaggatcaactctcccgaggagatctggagctgctggtgcagcagtgaagggggtaggaacaatggtgatggagctgattcgaatgataaaacgagggattaacgacc-ggaatttctggagaggcgaaaatggaagaagaacaaggattgcatatgagagaatgtgcaacatcctcaaagggaaattccaaacagctgcacaaagagcgatgatggatcaagtgcgagagagcagaaatcctgggaatgctgaaattgaagatctcatctttctggcacggtctgcactcatcctgagaggatcagtggcccataagtcctgcttgcctgcttgtgtgtacggacttgcagtggccagtgggtatgacttcgagagagaaggatactctctggttggaatagatcctttccgtctgcttcaaaacagccaggtctttagtctcattaggccaaatgaaaacccagcacataagagtcaattagtgtggatggcatgccactctgcagcatttgaggacctcagagtctcaagtttcatcagaggggcaagagtggtcccaagagggcagctatccaccagaggggttcaaattgcttcaaatgagaacatggaaacaatggactccaacacccttgaactgagaagtagatattgggctataagaaccaggagcggagggaacaccaac---cagcagagggcatcttcagggcagatcagcgttcaacccactttttcggtacagagaaaccttcccttcgaaagagcgaccattatggcagcatttacaggaaatactgaaggtagaacgtccgacatgagga---ctgaaatcataagaatgatggaaagtgccaaaccagaagatgtgtcattccaggggcggggagtcttcgagctctcggacgaaaaggcaacgaacccgatcgtgccttcctttgacatgaataatgaaggatcttatttcttcggagacaatgcagaggagtatgacaattaa
>gi|520992703|dbj|AB829738.1|_Influenza_A_virus_(A/muscovy_duck/Vietnam/LBM398/2013(H5N1))_viral_cRNA_segment_5_complete_sequence_gi|520992722|dbj|AB829746.1|_Influenza_A_virus_(A/muscovy_duck/Vietname
atggcgtctcaaggcaccaaacgatcttatgaacagatggaaactggtggagagcgccagaatgctactgagatcagggcatctgttggaagaatggttagtggtattgggaggttctacatacagatgtgcacagaactcaaactcagtgaccatgaagggagactgatccagaacagcataacaatagagagaatggtactttctgcatttgatgagagaaggaacaggtacctggaagagcaccccagtgcggggaaggaccctaagaaaactggaggtccaatttatcggaggagagacgggaaatgggtgagagagctgattctgtacgacaaagaagagatcaggaggatttggcgccaagcaaacaatggagaggacgcaactgctggccttacccacctgatgatatggcattccaatctaaatgatgccacatatcagagaacaagagctctcgtgcgtaccggaatggaccccaggatgtgctctctgatgcaaggatcaactctcccgaggagatctggagctgctggtgcagcagtgaagggggtaggaacaatggtgatggagctgattcgaatgataaaacgagggattaacgacc-ggaatttctggagaggcgaaaatggaagaagaacaaggattgcatatgagagaatgtgcaacatcctcaaagggaaattccaaacagctgcacaaagagcaatgatggatcaagtgcgagagagcagaaatcctgggaatgctgaaattgaagatctcatttttctggcacggtctgcactcatcctgagaggatcagtggcccataagtcctgcttgcctgcttgtgtgtacggacttgcagtggccagtgggtatgacttcgagagagaaggatactctctggttggaatagatcctttccgtctgcttcaaaacagccaggtctttagtctcattaggccaaatgaaaacccagcacataagagtcaattagtgtggatggcatgccactctgcagcatttgaggacctcagagtctcaagtttcatcagaggagcaagagtggtcccaagagggcagctatccaccagaggggttcaaattgcttcaaatgagaacatggaaacaatggactccaacacccttgaactgagaagtagatattgggctataagaaccaggagcggagggaacaccaac---cagcagagggcatctgcagggcagatcagcgttcaacccaccttttcggtacagagaaaccttcctttcgaaagagcgaccattatggcagcatttacaggaaatactgaaggtagaacgtccgacatgagga---ctgaaatcataagaatgatggaaagtgccaaaccagaagatgtgtcattccaggggcggggagtcttcgagctctcggacgaaaaggcaacgaacccgatcgtgccttcctttgacatgaataatgaaggatcttatttcttcggagacaatgcagaggagtatgacaattaa
>gi|954033607|gb|KU042771.1|_Influenza_A_virus_(A/duck/Zhejiang/1220092/2014(H5N1))_segment_5_nucleocapsid_protein_(NP)_gene_complete_cds
atggcgtctcaaggcaccaaacgatcttatgaacagatggaaactggtggagagcgccagaatgctactgagatcagggcatctgttggaagaatggtgagtggcattgggaggttctacatacagatgtgcacagaactcaaactcagtgaccatgaagggagactgatccagaacagcataacaatagagagaatggtactttctgcatttgatgaaagaaggaacaggtacctggaagagcaccccagtgcggggaaggaccctaagaaaactggaggtccaatttatcggaggagagacgggaaatgggtgagagagctgattctgtacgacaaagaagagatcaggaggatttggcgccaagcgaacaatggagaggacgcaactgctggccttacccacctgatgatatggcattccaatctgaatgatgccacatatcagagaacaagagctctcgtgcgtaccggaatggatcccaggatgtgctctctgatgcaaggatcaactctcccgaggagatctggagctgctggtgcagcagtgaagggggtaggaacaatggtgatggagctgattcgaatgataaaacgagggattaacgacc-ggaatttctggagaggcgaaaatggaagaagaacaaggattgcatatgaaagaatgtgcaacatcctcaaagggaaattccaaacagctgcacaaagagcaatgatggatcaagtgcgagagagcagaaatcctgggaatgctgaaattgaagatctcatttttctggcacggtctgcactcatcctgagaggatcagtggcccacaagtcctgcttgcctgcttgtgtatacggacttgcagtggccagtgggtatgacttcgagagagaaggatactctctggttggaatagatcctttccgtctgcttcaaaacagccaggtctttagtctcattagaccaaatgaaaacccagcacataagagtcaattagtgtggatggcatgccactctgcagcatttgaggaccttagagtctcaagtttcatcagaggggcaagagtggtcccaagagggcagctatccaccagaggggttcaaattgcttcaaatgagaacatggaaacaatggactccaacacccttgaactgagaagtagatattgggccataagaaccaggagcggagggaacaccaac---cagcagagggcatctgcagggcagatcagcgttcaacccactttctcggtacagagaaaccttcccttcgaaagggcgaccattatggcagcatttacaggaaatactgaaggtagaacgtccgacatgagga---ctgaaatcataagaatgatggaaagtgccaaaccagaagatgtgtcattccaggggcggggagtcttcgagctctcggacgaaaaggcaacgaacccgatcgtgccttcctttgacatgaataatgaaggatcttatttcttcggagacaatgcagaggagtatgacaattaa
>gi|954033535|gb|KU042775.1|_Influenza_A_virus_(A/pigeon/Zhejiang/112089/2014(H5N1))_segment_5_nucleocapsid_protein_(NP)_gene_complete_cds
atggcgtctcaaggcaccaaacgatcttatgaacagatggaaactggtggagagcgccagaatgctactgagatcagggcatctgttggaagaatggtgagtggcattgggaggttctacatacagatgtgcacagaactcaaactcagtgaccatgaagggagactgatccagaacagcataacaatagagagaatggtactttctgcatttgatgaaagaaggaacaggtacctggaagagcaccccagtgcggggaaggaccctaagaaaactggaggtccaatttatcggaggagagacgggaaatgggtgagagagctgattctgtacgacaaagaagagatcaggaggatttggcgccaagcgaacaatggagaggacgcaactgctggccttacccacctgatgatatggcattccaatctgaatgatgccacatatcagagaacaagagctctcgtgcgtaccggaatggatcccaggatgtgctctctgatgcaaggatcaactctcccgaggagatctggagctgctggtgcagcagtgaagggggtaggaacaatggtgatggagctgattcgaatgataaaacgagggattaacgacc-ggaatttctggagaggcgaaaatggaagaagaacaaggattgcatatgaaagaatgtgcaacatcctcaaagggaaattccaaacagctgcacaaagagcaatgatggatcaagtgcgagagagcagaaatcctgggaatgctgaaattgaagatctcatttttctggcacggtctgcactcatcctgagaggatcagtggcccacaagtcctgcttgcctgcttgtgtatacggacttgcagtggccagtgggtatgacttcgagagagaaggatactctctggttggaatagatcctttccgtctgcttcaaaacagccaggtctttagtctcattagaccaaatgaaaacccagcacataagagtcaattagtgtggatggcatgccactctgcagcatttgaggaccttagagtctcaagtttcatcagaggggcaagagtggtcccaagagggcagctatccaccagaggggttcaaattgcttcaaatgagaacatggaaacaatggactccaacacccttgaactgagaagtagatattgggccataagaaccaggagcggagggaacaccaac---cagcagagggcatctgcagggcagatcagcgttcaacccactttctcggtacagagaaaccttcccttcgaaagggcgaccattatggcagcatttacaggaaatactgaaggtagaacgtccgacatgagga---ctgaaatcataagaatgatggaaagtgccaaaccagaagatgtgtcattccaggggcggggagtcttcgagctctcggacgaaaaggcaacgaacccgatcgtgccttcctttgacatgaataatgaaggatcttatttcttcggagacaatgcagaggagtatgacaattaa
>gi|954033517|gb|KU042776.1|_Influenza_A_virus_(A/pigeon/Zhejiang/112090/2014(H5N1))_segment_5_nucleocapsid_protein_(NP)_gene_complete_cds
atggcgtctcaaggcaccaaacgatcttatgaacagatggaaactggtggagagcgccagaatgctactgagatcagggcatctgttggaagaatggtgagtggcattgggaggttctacatacagatgtgcacagaactcaaactcagtgaccatgaagggagactgatccagaacagcataacaatagagagaatggtactttctgcatttgatgaaagaaggaacaggtacctggaagagcaccccagtgcggggaaggaccctaagaaaactggaggtccaatttatcggaggagagacgggaaatgggtgagagagctgattctgtacgacaaagaagagatcaggaggatttggcgccaagcgaacaatggagaggacgcaactgctggccttacccacctgatgatatggcattccaatctgaatgatgccacatatcagagaacaagagctctcgtgcgtaccggaatggaccccaggatgtgctctctgatgcaaggatcaactctcccgaggagatctggagctgctggtgcagcagtgaagggggtaggaacaatggtgatggagctgattcgaatgataaaacgagggattaacgacc-ggaatttctggagaggcgaaaatggaagaagaacaaggattgcatatgagagaatgtgcaacatcctcaaagggaaattccaaacagctgcacaaagagcaatgatggatcaagtgcgagagagcagaaatcctgggaatgctgaaattgaagatctcatttttctggcacggtctgcactcatcctgagaggatcagtggcccataagtcctgcttgcccgcttgtgtatacggacttgcagtggccagtgggtatgacttcgagagagaaggatactctctggttggaatagatcctttccgtctgcttcaaaacagccaggtctttagtctcattagaccaaatgaaaacccagcacataagagtcaattagtgtggatggcatgccactctgcagcatttgaggaccttagagtctcaagttttatcagaggggcaagagtggtcccaagagggcagctatccaccagaggggttcaaattgcttcaaatgagaacatggaaacaatggactccaacacccttgaactgagaagtagatattgggccataagaaccaggagcggagggaacaccaac---cagcagagggcatctgcagggcaaatcagcgttcaacccactttctcggtacagagaaaccttcccttcgaaagggcgaccattatggcagcatttacaggaaatactgaaggtagaacgtccgacatgagga---ctgaaatcataagaatgatggaaagtgccaaaccagaagatgtgtcattccaggggcggggagtcttcgagctctcggacgaaaaggcaacgaacccgatcgtgccttcctttgacatgaataatgaaggatcttatttcttcggagacaatgcagaggagtatgacaattaa
>gi|766554569|gb|KP762504.1|_Influenza_A_virus_(A/chicken/Jiangsu/927/2013(H5N1))_segment_5_nucleocapsid_protein_(NP)_gene_complete_cds
atggcgtctcaaggcaccaaacgatcttatgaacagatggaaactggtggagagcgccagaatgctactgagatcagggcatctgttggaagaatggttagtggcattgggaggttctacatacagatgtgcacagaactcaaactcagtgaccatgaagggagactgatccagaacagcataacaatagagagaatggtactttctgcatttgatgaaagaaggaacaggtacctggaagagcaccccagtgcggggaaggatcctaagaaaactggaggtccaatttatcggaggagagacgggaaatgggtgagagagctgattctgtacgacaaagaagagatcaggaggatttggcgccaagcgaacaatggagaggacgcaactgccggccttacccacctgatgatatggcattccaatctgaatgatgccacatatcagagaacaagagctctagtgcgtaccggaatggaccccaggatgtgctctctgatgcaaggatcaactctcccgaggagatctggagctgctggtgcagcagtgaagggggtaggaacaatggtgatggagctgattcgaatgataaaacgagggattaacgacc-ggaatttctggagaggcgaaaatggaagaagaacaaggattgcatatgagagaatgtgcaacatcctcaaagggaaattccaaacagctgcacaaagagcaatgatggatcaagtgcgagagagcagaaatcctgggaatgctgaaattgaagatctcatttttctggcacggtctgcactcatcctgagaggatcagtggcccataagtcctgcttgcctgcttgtgtgtacggacttgcagtggccagtgggtatgacttcgagagagaaggatactctctggttggaatagatcctttccgtctgcttcaaaacagccaggtctttagtctcattaggccaaatgaaaacccagcacataagagtcaattagtgtggatggcatgccactctgcagcatttgaggacctcagagtctcaagtttcatcagaggggcaagagtggtcccaagagggcagctatccaccagaggggttcaaattgcttcaaatgagaacatggaaacaatggactccaacacccttgaactgagaagtagatattgggctataagaaccaggagcggggggaacaccaac---cagcagagggcatctgcagggcagatcagcgttcaacccactttttcggtacagagaaaccttcccttcgaaagggcgaccattatggcagcatttacaggaaacactgaaggtagaacgtccgacatgagga---ctgaaatcataagaatgatggaaagtgccaaaccagaagatgtgtcattccaggggcggggagtcttcgagctctcggacgaaaaggcaacgaacccgatcgtgccttcctttgacatgaataatgaaggatcttatttcttcggagacaatgcagaggagtatgacaattaa
>gi|766554525|gb|KP762514.1|_Influenza_A_virus_(A/chicken/Jiangsu/2477/2014(H5N1))_segment_5_nucleocapsid_protein_(NP)_gene_complete_cds
atggcgtctcaaggcaccaaacgatcttatgaacagatggaaactggtggagagcgccagaatgctactgagatcagggcatctgttggaagaatggtgagtggcattgggaggttctacatacagatgtgcacagaactcaaactcagtgaccatgaagggagactgatccagaacagcataacaatagagagaatggtactttctgcatttgatgaaagaaggaacaggtacctggaagagcaccccagtgcggggaaggaccctaagaaaactggaggtccaatttatcggaggagagacgggaaatgggtgagagagctgattctgtacgacaaagaagagatcaggaggatttggcgccaagcgaacaatggagaggacgcaactgctggccttacccacctgatgatatggcattccaatctgaatgatgccacatatcagagaacaagagctctcgtgcgtaccggaatggaccccaggatgtgctctctgatgcaaggatcaactctcccgaggagatctggagctgctggtgcagcagtgaagggggtaggaacaatggtgatggagctgattcgaatgataaaacgagggattaacgacc-ggaatttctggagaggcgaaaatggaagaagaacaaggattgcatatgagagaatgtgcaacatcctcaaagggaaattccaaacagctgcacaaagagcaatgatggatcaagtgcgagagagcagaaatcctgggaatgctgaaattgaagatctcatttttctggcacggtctgcactcatcctgagaggatcagtggcccataagtcctgcttgcctgcttgtgtatacggacttgcagtggccagtgggtatgacttcgagagagaaggatactctctggttggaatagaccctttccgtctgcttcaaaacagccaggtctttagtctcattagaccaaatgaaaacccagcacataagagtcaattagtgtggatggcatgccactctgcagcatttgaggaccttagagtctcaagtttcatcagaggggcaagagtggtcccaagagggcagctatccaccagaggggttcaaattgcttcaaatgagaacatggaaacaatggactccaacacccttgaactgagaagtagatattgggccataagaaccaggagcggagggaacaccaac---catcagagggcatcagcagggcagatcagcgttcaacccactttctcggtacagagaaaccttcccttcgaaagggcgaccattatggcagcatttacaggaaatactgaaggtagaacgtccgacatgagga---ctgaaatcataagaatgatggaaagtgccaaaccagaagatgtgtcattccaggggcggggagtcttcgagctctcggacgaaaaggcaacgaacccgatcgtgccttcctttgacatgaataatgaaggatcttatttcttcggagacaatgcagaggagtatgacaattaa
>gi|730044466|gb|KP098028.1|_Influenza_A_virus_(A/duck/Vietnam/NCVD-KA415/2012(H5N2))_segment_5_nucleocapsid_protein_(NP)_gene_complete_cds
atggcgtctcaaggcaccaaacgatcttatgaacagatggaaactggtggagagcgccagaatgctactgagatcagggcatctgttggaagaatggttagtggcattgggaggttctacatacagatgtgcacagaactcaaactcagtgaccatgaagggagactgatccagaacagcataacaatagagagaatggtactttctgcatttgatgaaagaaggaacaggtacctggaagagcaccccagtgcggggaaggaccctaagaaaactggaggtccaatttatcggaggagagacgggaaatgggtgagagagctgattctgtacgacaaagaagagatcaggaggatttggcgccaagcgaacaatggagaggacgcaactgctggccttacccacttgatgatatggcattccaatctgaatgatgccacatatcagagaacaagagctctcgtgcgtaccggaatggaccccaggatgtgctctctgatgcaaggatcaactctcccgaggagatctggagctgcaggtgcagcagtgaagggggtaggaacaatggtgatggagctgattcgaatgataaaacgagggattaacgacc-ggaatttctggagaggcgaaaatggaagaagaacaaggattgcatatgagagaatgtgcaacatcctcaaagggaaattccaaacagctgcacaaagagcaatgatggatcaagtgcgagagagcagaaatcctggaaatgctgaaattgaagatctcatttttttggcacggtctgcactcatcctgagaggatcagtagcccataagtcctgcttgcctgcttgtgtgtacggacttgcagtggccagtgggtatgacttcgagagagaaggatactctctggttggaatagatcctttccgtctgcttcaaaacagccaggtctttagtctcattaggccaaatgaaaacccagcacataagagtcaattagtgtggatggcatgccactctgcagcatttgaggacctcagagtctcaagtttcatcagaggggcaagagtggtcccaagagggcagctatccaccagaggggttcaaattgcttcaaatgagaacatggaaacaatggactccaacacccttgaactgagaagtagatattgggctataagaaccaggagcggagggaacaccaac---caacagagggcatctgcagggcagatcagcgttcaacccactttttcggtacagagaaaccttcccttcgaaagagcgaccattatggcagcatttacaggaaatactgaaggtagaacgtccgacatgagga---ctgaaatcataagaatgatggaaagtgccaaaccagaagatgtgtcattccaggggcggggagtcttcgagctctcggacgaaaaggcaacgaacccgatcgtgccttcctttgacatgaataatgaaggatcttatttcttcggagacaatgcagaggagtatgacaattaa
>gi|919307006|dbj|LC069951.1|_Influenza_A_virus_(A/duck/Vietnam/HU1-1511/2014(H5N6))_NP_gene_for_nucleoprotein_partial_cds
atggcgtctcaaggcaccaaacgatcttatgaacagatggaaactggtggagagcgccagaatgctactgaaatcagggcatctgttggaagaatgattagtggcattgggcggttctacatacagatgtgcacagaactcaaactcagtgaccatgaagggagactgatccagaacagcataacaatagagagaatggtactttctgcatttgatgaaagaaggaacaggtacctagaagagcaccccagtacggggaaggaccctaagaaaactggaggtccaatttatcggaggagagacgggaaatggatgagagagctgattttgtatgacaaagaagagattaggaggatttggcgccaagcgaacaatggagaggacgcaactgctggtcttacccacctgatgatatggcactccaacctgaatgatgccacatatcagagaacaagagctctcgtgcgtaccggaatggaccccaggatgtgctctctaatgcagggatcaactctcccgaggagatctggagctgctggtgcagcagtgaaaggggtaggaacaatggtgatggagctgattcgaatgataaaacgagggattaacgacc-ggaatttctggagaggcgaaaatggaagaaggacaaggattgcatatgagagaatgtgcaacatcctcaaagggaaattccaaacagctgcacaaagagcaatgatggatcaagtgcgagagagcagaaatcctgggaatgctgaaattgaagatcttatttttctggcacggtctgcactcatcctgagaggatcagtggcccataagtcctgcttgcctgcttgtgtgtacggacttgcagtggccagtgggtatgacttcgagagagaaggatactctctggttgggatagatcctttccgtctgcttcaaaacagccaggtctttagtctcattagaccaaatgaaaacccagcacataagagtcaattagtgtggatggcatgccactctgcagcatttgaagacctcagagtctcaagtttcatcagaggaacaagagtggtcccaagagggcagctatccactagaggggttcaaattgcttcaaatgagaacatggaaacaatggactccaacacacttgaactgagaagcagatattgggctataagaaccaggagcggagggaacaccaac---cagcagagggcatctgcagggcagatcagcgttcaacctactttctcggtgcagagaaaccttcccttcgaaagaacgaccattatggcagcatttgcaggaaatactgaaggcagaacgtccgatatgagga---cagaaatcataagaatgatggaaagtgccaaaccagaagatgtgtcattccaggggcggggagtcttcgagctctcggacgaaaaggcaacgaacccgatcgt----------------------------------------------------------------------
>gi|954033571|gb|KU042773.1|_Influenza_A_virus_(A/goose/Zhejiang/727098/2014(H5N1))_segment_5_nucleocapsid_protein_(NP)_gene_complete_cds
atggcgtctcaaggcaccaaacgatcttatgaacagatggaaactggtggagagcgccagaatgctactgagatcagggcatctgttggaagaatggttagtggcattgggaggttctacatacagatgtgcacagaactcaaactcagtgaccatgaagggagactgatccagaacagcataacaatagagagaatggtactttctgcatttgatgaaagaaggaacaggtacctggaagagcaccccagtgcggggaaggatcctaagaaaactggaggtccaatttatcggaggagagacgggaaatgggtgagagagctgattctgtacgacaaagaagagatcaggaggatttggcgccaagcgaacaatggagaggacgcaactgccggccttacccacctgatgatatggcattccaatctgaatgatgccacatatcagaggacaagagctctagtgcgtaccggaatggaccccaggatgtgctctctaatgcaaggatcaactctcccgaggagatctggagctgctggtgcagcagtgaagggggtaggaacaatggtgatggagctgattcggatgataaaacgagggattaacgacc-ggaatttctggagaggcgaaaatggaagaagaacaaggattgcatatgagagaatgtgcaacatcctcaaagggaaattccaaacagctgcacaaagagcaatgatggatcaagtgcgagagagcagaaatcctgggaatgctgaaattgaagatctcatttttctggcacggtctgcactcatcctgagaggatcagtggcccataagtcctgcttgcctgcttgtgtgtacggacttgcagtggccagtgggtatgacttcgagagagaaggatactctctggttggaatagatcctttccgtctgcttcaaaacagccaggtctttagtctcattaggccaaatgaaaacccagcacataagagtcaattagtgtggatggcatgccactctgcagcatttgaggacctcagagtctcaagtttcatcagaggggcaagagtggtcccaagagggcagctatccaccagaggggttcaaattgcttcaaatgagaacatggaaacaatggactccaacacccttgaactgagaagtagatattgggctataagaaccaggagcggggggaacacaaac---cagcagagggcatctgcagggcagatcagcgttcaacccactttttcggtacagagaaaccttcccttcgaaagagcgaccattatggcagcatttacaggaaacactgaaggtagaacgtccgacatgagga---ctgaaatcataagaatgatggaaagtgccaaaccagaagatgtgtcattccaggggcggggagtcttcgagctctcggacgaaaaggcaacgaacccgatcgtgccttcctttgacatgaataatgaaggatcttatttcttcggagacaatgcagaggagtatgacaattaa
>gi|954033553|gb|KU042774.1|_Influenza_A_virus_(A/pigeon/Zhejiang/727097/2014(H5N1))_segment_5_nucleocapsid_protein_(NP)_gene_complete_cds
atggcgtctcaaggcaccaaacgatcttatgaacagatggaaactggtggagagcgccagaatgctactgagatcagggcatctgttggaagaatggttagtggcattgggaggttctacatacagatgtgcacagaactcaaactcagtgaccatgaagggagactgatccagaacagcataacaatagagagaatggtactttctgcatttgatgaaagaaggaacaggtacctggaagagcaccccagtgcggggaaggatcctaagaaaactggaggtccaatttatcggaggagagacgggaaatgggtgagagagctgattctgtacgacaaagaagagatcaggaggatttggcgccaagcgaacaatggagaggacgcaactgccggccttacccacctgatgatatggcattccaatctgaatgatgccacatatcagaggacaagagctctagtgcgtaccggaatggaccccaggatgtgctctctaatgcaaggatcaactctcccgaggagatctggagctgctggtgcagcagtgaagggggtaggaacaatggtgatggagctgattcggatgataaaacgagggattaacgacc-ggaatttctggagaggcgaaaatggaagaagaacaaggattgcatatgagagaatgtgcaacatcctcaaagggaaattccaaacagctgcacaaagagcaatgatggatcaagtgcgagagagcagaaatcctgggaatgctgaaattgaagatctcatttttctggcacggtctgcactcatcctgagaggatcagtggcccataagtcctgcttgcctgcttgtgtgtacggacttgcagtggccagtgggtatgacttcgagagagaaggatactctctggttggaatagatcctttccgtctgcttcaaaacagccaggtctttagtctcattaggccaaatgaaaacccagcacataagagtcaattagtgtggatggcatgccactctgcagcatttgaggacctcagagtctcaagtttcatcagaggggcaagagtggtcccaagagggcagctatccaccagaggggttcaaattgcttcaaatgagaacatggaaacaatggactccaacacccttgaactgagaagtagatattgggctataagaaccaggagcggggggaacacaaac---cagcagagggcatctgcagggcagatcagcgttcaacccactttttcggtacagagaaaccttcccttcgaaagagcgaccattatggcagcatttacaggaaacactgaaggtagaacgtccgacatgagga---ctgaaatcataagaatgatggaaagtgccaaaccagaagatgtgtcattccaggggcggggagtcttcgagctctcggacgaaaaggcaacgaacccgatcgtgccttcctttgacatgaataatgaaggatcttatttcttcggagacaatgcagaggagtatgacaattaa
>gi|699978914|gb|KM873647.1|_Influenza_A_virus_(A/swan_goose/Jilin/JL01/2014(H5N6))_segment_5_nucleocapsid_protein_(NP)_gene_complete_cds
atggcgtctcaaggcaccaaacgatcctatgaacagatggaaactggtggagagcgccagaatgctactgaaattagggcatttgttggaagaatgattagtggcattgggaggttctatatacagatgtgcacagaactcaaactcagtgaccatgaagggagattgatccagaacagcataataatagagagaatggtactttctgcatttgatgaaagaaggaataggtacctggaagagcaccccagtgcggggaaggaccctaagaaaactggaggtccaatttatcggaggagagacgggaaatggatgagagagctgattttgtacgacaaagaagagattaggaggatttggcgccaagcgaataatggagaggacgcaactgctggtcttactcacctgatgatatggcactccaatttgaatgatgccacatatcagagaacaagagctcttgtgcgtaccggaatggaccccaggatgtgctctctaatgcagggattaactctcccgaggagatctggagcagctggtgcagcggtgaaaggggtaggaataatggtgatggagttgattcgaatgataaaaagagggattaatgacc-ggaatttctggagaggcgaaaatggaagaagaataaggattgcatatgagagaatgtgcaacatcctcaaagggaaattccaaatagctgcacaaagagcaatgatggatcaagtgcgagagagcagaaatcctgggaatgctgaaattgaagatcttatttttctggcacggtctgcactcatcctgagaggatcagtggcccataagtcctgcttgcctgcttgtgtgtacggacttgcagtggccagtgggtatgacttcgagagagaaggatactctctggttgggatagatcctttccgtctgcttcaaaacagccaggtctttagtctcattagaccaaatgaaaacccagcacataagagtcaattagtgtggatggcatgccactctgcagtatttgaagacctcagagtctcaagtttcatcagaggaacaagagtggtcccaagagggcagctatccactagaggggttcaaattgcttcaaatgagaacatggaaacaatggactccaacacacttgaactgagaagcagatattgggctataagaattaggagcggagggaatactaac---cagcagagggcatctgcagggcagatcagcgttcaacccactttctcggtgcagagaaaccttcccttcgaaagagcgactattatggcagcatttgcaggaaatactgaaggcagaatgtccgacatgagga---cagaaattataagaatgatggaaagtgtcaaatcagaagatgtgtcattccaggggcggggagtcttcgagctctcggacgaaaaggcaacgaattcgatcgtgccttcctttgacatgaataatgaaggattttatttcttcggagacaatgcagaggagtatgacaattaa
>gi|212509026|gb|CY036254.1|_Influenza_A_virus_(A/magpie_robin/Hong_Kong/1097/2008(H5N1))_segment_5_sequence
atggcgtctcaaggcaccaaacgatcttatgaacagatggaaactggtggagagcgccagaatgctactgagatcagggcatctgttggaagaatggttagtggcattgggaggttctacatacagatgtgcacagaactcaaactcagtgaccatgaagggagactgatccagaacagcataacaatagagagaatggtactttctgcatttgatgaaagaaggaacaggtacctggaagaacaccccagtgcggggaaggaccctaagaaaactggaggtccaatttatcggaggagagacgggaaatgggtgagagagctgattctgtacgacaaagaggagatcaggaggatttggcgccaagcgaacaatggagaggacgcaactgctggtcttacccacctgatgatatggcattccaatctaaatgatgccacatatcagagaacgagagctctcgtgcgtaccggaatggaccccaggatgtgctctctgatgcaaggatcaactctcccgaggagatctggagctgctggtgcagcagtgaagggggtaggaacaatggtgatggagctgattcgaatgataaaacgagggatcaacgacc-ggaatttctggagaggcgaaaatggaagaagaacaaggattgcatatgagagaatgtgcaacatcctcaaagggaaattccaaacagctgcacaaagagcaatgatggatcaagtgcgagagagcagaaatcctgggaatgctgaaattgaagatctcatttttctggcacggtctgcactcatcctgagaggatcagtggcccataagtcctgcttgcctgcttgtgtgtacggacttgcagtggccagtggatatgacttcgagagagaaggatactctctggttggaatagatcctttccgtctgcttcaaaacagccaggtctttagtctcattaggccaaatgaaaatccagcacataagagtcaattagtgtggatggcatgccactctgcagcattcgaggaccttagagtctcaagtttcatcagagggacaagagtggtcccaagaggacagctatccaccagaggggttcaaattgcttcaaatgagaacatggaaacaatggactccaacacccttgaactgagaagtagatattgggctataagaaccaggagcggagggaacaccaac---cagcagagggcatctgcagggcagatcagcgttcaacccactttctcggtacagagaaaccttcccttcgaaagagcgaccattatggcagcatttacaggaaatactgaaggcagaacgtctgacatgagga---ctgaaatcataagaatgatggaaagtgccaaaccagaagatgtgtcattccaggggcggggagtcttcgagctctcggacgaaaaggcaacgaacccgatcgtgccttcctttgacatgaataatgaaggatcttatttcttcggagacaatgcagaggagtatgacaattaa
>gi|954033481|gb|KU042778.1|_Influenza_A_virus_(A/duck/Zhejiang/727041/2014(H5N2))_segment_5_nucleocapsid_protein_(NP)_gene_complete_cds
atggcgtctcaaggcaccaaacgatcttatgaacagatggaaactggtggagagcgccagaatgccactgaaatcagggcctctgttggaagaatggttagtggaattgggaggttttacgtacagatgtgcactgaactcaaactcagtgaccatgaagggaggctgatccagaacagcataacaatagagagaatggtactttctgcatttgatgaaagaaggaacaggtatctggaagagcaccccagtgcggggaaggaccctaagaaaactggaggtccaatttatcggaggagagacgggaaatggatgagagaactgattttgtacgacaaagaagagatcaggaggatttggcgccaagcgaacaatggagaggacgcaactgctggtcttacccacctgatgatatggcactccaatctgaatgatgccacatatcagagaacaagagctctcgtgcgtaccggaatggaccccaggatgtgctccctaatgcagggatcaactctcccgagaagatctggagctgctggtgcagcagtgaaaggggtagggacaatggtgatggagctgattcgaatgataaaacgagggattaacgatc-ggaatttctggagaggcgaaaatggaagaagaacaaggattgcatatgagagaatgtgcaacatcctcaaagggaaattccaaacagctgcacaaagagcaatgatggatcaagtgagagaaagcagaaatcctgggaatgctgaaattgaagatcttatttttctggcacggtctgcactcatcctgagaggatcagtggcccataagtcctgcttgcctgcttgtgtgtacggacttgcagtggccagtgggtatgacttcgaaagagaaggatactctctagttgggatagatcctttccgtctgcttcaaaacagccaggtctttagtctcattaggccaaatgaaaacccagcacacaagagtcaattagtgtggatggcatgccactctgcagcatttgaggacctcagagtctcaagtttcatcagaggaacaagagtggtgccaagagggcagctatccactagaggggttcaaattgcttcaaatgagaacatggaaacaatggactccaacactcttgagctgagaagtagatattgggctataagaaccaggagcggaggaaacaccaac---cagcagagggcatctgcagggcaaatcagcgttcaacccactttctcggtgcagagaaatcttcccttcgaaagagcgaccattatggcagcatttgcaggaaatactgaaggcagaacgtccgacatgagga---cagaaatcataagaatgatggagagtgccaaaccagaagatgtgtcattccaggggcggggagtcttcgagctctcggacgaaaaggcaacgaacccgatcgtgccttcctttgacatgagtaatgaagggtcttatttcttcggagacaatgcagaggagtatgacaattaa
>gi|642991753|gb|KJ812109.1|_Influenza_A_virus_(A/pekin_duck/Vietnam/27386/2009(H5N1))_segment_5_nucleocapsid_protein_(NP)_gene_complete_cds
atggcgtctcaaggcaccaaacgatcttatgaacagatggaaactggtggagagcgccagaatgctactgagatcagggcatctgttggaagaatggttagtggcattgggaggttctacatacagatgtgcacagaactcaaactcagtgaccatgaggggagactgatccagaacagcataacaatagagagaatggtactttctgcatttgatgaaagaaggaacaggtacctagaagaacaccccagtgcggggaaggaccctaagaaaactggaggtccaatttatcggaggagagacgggaaatgggtgagagagctgatcctgttcgacaaagaggagatcaggaggatttggcgccaagcgaacaatggagaggacgcaactgctggtcttacccacctgatgatatggcattccaacctaaatgatgccacatatcagagaacgagagctctcgtgcgtaccggaatggaccccagaatgtgctctctaatgcaaggatcaactctcccgaggagatctggagctgctggtgcagcggtgaagggggtaggaacaatggtgatggagctgattcgaatgataaaacgagggattaacgacc-ggaatttctggagaggcgaaaatggaagaagaacaaggattgcatatgagagaatgtgcaacatcctcaaagggaaattccaaacagctgcacaaagagcaatgatggatcaagtgcgagagagcagaaatcctgggaatgctgaaattgaagatctcatttttctggcacggtctgcactcatcctgagaggatcagtggcccataagtcctgcttgcctgcttgtgtgtacggacttgcagtggccagtggatatgacttcgagagagaaggatactctctggttggaatagatcctttccgcctgcttcaaaacagccaggtctttagtctcattaggccaaatgaaaacccagcacataagagtcaattagtgtggatggcatgccactctgcagcattcgaggaccttagagtctcaagtttcatcagagggacaagagtggtcccaagaggacagctatccactagaggggttcaaattgcttcaaatgagaacatggaaacaatggactccaacacccttgaactgagaagtagatattgggctataagaaccaggagcggagggaacaccaac---cagcagagggcatctgcagggcagatcagcgttcaacccactttctcggtacagagaaaccttcccttcgaaagagcgaccattatggcagcatttacaggaaatactgaaggcagaacgtctgacatgagga---ctgaaatcataagaatgatggaaagtgccaaaccagaagatgtgtcattccaggggcggggagtattcgagctctcggacgaaaaggcaacgaacccgatcgtgccttcctttgacatgaataatgaaggatcttatttcttcggagacaatgcagaggagtatgacaattaa
>gi|212509198|gb|CY036262.1|_Influenza_A_virus_(A/magpie_robin/Hong_Kong/1897/2008(H5N1))_segment_5_sequence
atggcgtctcaaggcaccaaacgatcttatgaacagatggaaactggtggagagcgccagaatgctactgagatcagggcatctgttggaagaatggttagtggcattgggaggttctacatacagatgtgcacagaactcaaactcagtgaccatgaagggagactgatccagaacagcataacaatagagagaatggtactttctgcatttgatgaaagaaggaacaggtacctggaagaacaccccagtgcggggaaggaccctaagaaaactggaggtccaatttatcggaggagagacgggaaatgggtgagagagctgattctgtacgacaaagaggagatcaggaggatttggcgccaagcgaacaatggagaggacgcaactgctggtcttacccacctgatgatatggcattccaatctaaatgatgccacatatcagagaacgagagctctcgtgcgtaccggaatggaccccaggatgtgctctctgatgcaaggatcaactctcccgaggagatctggagctgctggcgcagcagtgaagggggtaggaacaatggtgatggagctgattcgaatgataaaacgagggatcaacgacc-ggaatttctggagaggcgaaaatggaagaagaacaaggattgcatatgagagaatgtgcaacatcctcaaagggaaattccaaacagctgcacaaagagcaatgatggatcaagtgcgagagagcagaaatcctgggaatgctgaaattgaagatctcatttttctggcacggtctgcactcatcctgagaggatcagtggcccataagtcctgcttgcctgcttgtgtgtacggacttgcagtggccagtggatatgacttcgagagagaaggatactctctggttggaatagatcctttccgtctgcttcaaaacagccaggtctttagtctcattaggccaaatgaaaatccagcacataagagtcaattagtgtggatggcatgccactctgcagcattcgaggaccttagagtctcaagtttcatcagagggacaagagtggtcccaagaggacagctatccaccagaggggttcaaattgcttcaaatgagaacatggaaacaatggactccaacacccttgaactgagaagtagatattgggctataagaaccaggagcggagggaacaccaac---cagcagagggcatctgcagggcagatcagcgttcaacccactttctcggtacagagaaaccttcccttcgaaagagcgaccattatggcagcatttacaggaaatactgaaggcagaacgtctgacatgagga---ctgaaatcataagaatgatggaaagtgccaaaccagaagatgtgtcattccaggggcggggagtcttcgagctctcggacgaaaaggcaacgaacccgatcgtgccttcctttgacatgaataatgaaggatcttatttcttcggagacaatgcagaggagtatgacaattaa
>gi|919307008|dbj|LC069952.1|_Influenza_A_virus_(A/environment/Vietnam/HU1-1434/2014(H5N6))_NP_gene_for_nucleoprotein_partial_cds
atggcgtctcaaggcaccaaacgatcttatgaacagatggaaactggtggagagcgccagaatgctactgaaatcagggcatctgttggaagaatgattagtggcattgggcggttctacatacagatgtgcacagaactcaaactcagtgaccatgaagggagactgatccagaacagcataacaatagagagaatggtactttctgcatttgatgaaagaaggaacaggtacctagaagagcaccccagtacggggaaggaccctaagaaaactggaggtccaatttatcggaggagagacgggaaatggatgagagagctgattttgtatgacaaagaagagattaggaggatttggcgccaagcgaacaatggagaggacgcaactgctggtcttacccacctgatgatatggcactccaacctgaatgatgccacatatcagagaacaagagctctcgtgcgtaccggaatggaccccaggatgtgctctctaatgcagggatcaactctcccgaggagatctggagctgctggtgcagcggtgaaaggggtaggaacaatggtgatggagctgattcgaatgataaaacgagggattaacgacc-ggaatttctggagaggcgaaaatggaagaaggacaaggattgcatatgagagaatgtgcaacatcctcaaagggaaattccaaacagctgcacaaagagcaatgatggatcaagtgcgagagagcagaaatcctgggaatgctgaaattgaagatcttatttttctggcacggtctgcactcatcctgagaggatcagtggcccataagtcctgcttgcctgcttgtgtgtacggacttgcagtggccagtgggtatgacttcgagagagaaggatactctctggttgggatagatcctttccgtctgcttcaaaacagccaggtctttagtctcattagaccaaatgaaaacccagcacataagagtcaattagtgtggatggcatgccactctgcagcatttgaagacctcagagtctcaagtttcatcagaggaacaagagtggtcccaagagggcagctatccactagaggggttcaaattgcttcaaatgagaacatggaaacaatggactccaacacacttgaactgagaagcagatattgggctataagaaccaggagcggagggaacaccaac---cagcagagggcatctgcagggcagatcagcgttcaacctactttctcggtgcagagaaaccttcccttcgaaagaacgaccattatggcagcatttgcaggaaatactgaaggcagaacgtccgatatgagga---cagaaatcataagaatgatggaaagtgccaaaccagaagatgtgtcattccaggggcggggagtgttcgagctctcggacgaaaaggcaacgaaaccga--------------------------------------------------------------------------
>gi|723801927|dbj|LC010745.1|_Influenza_A_virus_(A/muscovy_duck/Long_An/86/2014(H5N1))_viral_cRNA_segment_5_complete_sequence_gi|723801946|dbj|LC010753.1|_Influenza_A_virus_(A/muscovy_duck/Long_An/87/e
atggcgtctcaaggcaccaaacgatcttatgaacagatggaaactggtggagagcgccagaatgctactgagatcagggcatctgttggaagaatggttagtggcattgggaggttctacatacagatgtgtacagaactcaaactcagtgaccatgaagggagactgatccagaacagcataacaatagagagaatggtactttctgcatttgatgaaagaaggaacaggtacctggaagagcaccccagtgcggggaaggaccctaagaaaactggaggtccaatttatcggaggagagacgggaaatgggtgagagagctgattctttacgacaaagaagagatcaggaggatttggcgccaagcgaacaatggagaggacgcaactgctggccttacccacctgatgatatggcattccaatctgaatgatgccacatatcagagaacaagagctctcgtgcgcaccggaatggaccccaggatgtgctctctgatgcaaggatcaactcttccaaggagatctggagctgctggtgcagcagtgaaaggggtaggaacaatggtgatggagctgattcgaatgataaaacgagggattaacgacc-ggaatttctggagaggcgaaaatggaagaagaacaaggattgcatatgagagaatgtgcaacatcctcaaagggaaattccaaacagctgcacaaagagcaatgatggatcaagtgcgagaaagcagaaatcctgggaatgctgaaattgaagatctcatttttctggcacggtctgcactcatcctgagaggatcagtggcccataagtcctgcttgcctgcttgtgtgtacggacttgcagtggccagtgggtatgacttcgagagagaaggatactctctggttggaatagatcctttccgtctgcttcaaaacagccaggtctttagcctcattaggccaaatgaaaacccagcacataagagtcaattagtgtggatggcatgccactctgcagcatttgaggacctcagagtctcaagtttcatcagaggggcaagagtggtcccaagagggcagctatccaccagaggggttcaaattgcttcaaatgagaacatggaaacaatggactccaacacccttgaactgagaagtagatattgggctataagaaccaggagcggaggaaacaccaac---cagcagagggcatctgcagggcagatcagcgttcaacccactttttcggtacagagaaaccttcccttcgaaagagcgaccattatggcagcatttaccggaaatactgaaggtagaacgtccgacatgagga---ctgaaatcataagaatgatggaaagtgccaaaccagaagatgtgtcatttcaggggcggggagtcttcgagctctcggacgaaaaggcaacgaacccgatcgtgccttcctttgacatgaataatgaaggatcttatttcttcggagacaatgcagaggagtatgacaattaa
>gi|556527819|gb|KF735644.1|_Influenza_A_virus_(A/barn_swallow/Hong_Kong/1161/2010(H5N1))_segment_5_nucleocapsid_protein_(NP)_gene_complete_cds
atggcgtctcaaggcaccaaacgatcttatgaacagatggaaactggtggagagcgccagaatgctactgagatcagggcatctgttggaagaatggttagtggcattgggaggttctacatacagatgtgcacagaactcaaactcagtgaccatgaagggagactgatccagaacagcataacaatagagagaatggtactttctgcatttgatgaaagaaggaacaggtacctggaagagcatcccagtgcggggaaggaccctaagaaaactggaggtccaatttatcggaggagagacgggaaatgggtgagagagctgattctgtacgacaaagaagagatcaggaggatttggcgccaagcgaataatggagaagacgcaactgctggtcttacccacctgatgatatggcattccaatctaaatgatgccacatatcagagaacgagagctctcgtgcgcacaggaatggaccccaggatgtgctctttgatgcaaggatcaactctcccgaggagatctggagctgctggtgcagcagtgaagggggtaggaacaatggtgatggagctggttcgaatgataaaacgagggattaacgacc-ggaatttctggaggggcgaaaatggaagaagaacaaggattgcatatgagaggatgtgcaacatcctcaaagggaaattccaaacagctgcacaaagagcaatgatggatcaagtgcgagagagcagaaatcctgggaatgctgaaattgaagatctcatttttctggcacggtctgcactcatcctgagaggatcagtggcccataagtcctgcttgcctgcttgtgtgtacggacttgcagtggccagtggatatgacttcgagagagaaggatactctctggttggaatagatcctttccgtctgcttcaaaacagccaggtctttagtctcattagaccaaatgaaaacccagcacataagagtcaattagtgtggatggcatgccactctgcagcatttgaggatctcagagtctcaagtttcattagagggacaagagtggtcccaagagggcagctatccaccagaggggttcaaattgcttcaaatgagaacatggaaacaatggactccaacacccttgaactgagaagtagatattgggctataagaaccaggagcggagggaacaccaac---cagcagagggcatctgcagggcaaatcagcgttcaacccactttctcggtacagagaaaccttcccttcgaaagagcgaccattatggcagcatttacaggaaatactgaaggcagaacgtccgacatgagga---ctgaaatcataagaatgatggaaagtgccaaaccagaagatgtgtcattccaggggcggggagtcttcgagctctcggacgaaaaggcaacgaacccgatcgtgccttcctttgacatgaataatgaaggatcttatttcttcggagacaatgcagaggagtatgacaattaa
>gi|212508905|gb|CY036246.1|_Influenza_A_virus_(A/grey_heron/Hong_Kong/1046/2008(H5N1))_segment_5_sequence
atggcgtctcaaggcaccaaacgatcttatgaacagatggaaactggtggagagcgccagaatgctactgagatcagggcatctgttggaagaatggttagtggcattgggaggttctacatacagatgtgcacagaactcaaactcagtgactatgaagggagactgatccagaacagcataacaatagagagaatggtactttctgcatttgatgaaagaaggaacaggtacctggaagaacaccccagtgcggggaaggaccctaagaaaactggaggtccaatttatcggaggagagacgggaaatgggtgagagagctgattctgtacgacaaagaggagatcaggaggatttggcgccaagcgaacaatggagaggacgcaactgctggtcttacccacctgatgatatggcattccaatctaaatgatgccacatatcagagaacgagagctctcgtacgtaccggaatggaccccaggatgtgctctctgatgcaaggatcaactctcccgaggagatctggagctgctggtgcagcagtgaagggggtaggaacaatggtgatggagctgattcgaatgataaaacgagggatcaacgacc-ggaatttctggagaggcgaaaatggaagaagaacaaggattgcatatgagagaatgtgcaacatcctcaaagggaaattccaaacagctgcacaaagagcaatgatggatcaagtgcgagagagcagaaatcctgggaatgctgaaattgaagatctcatttttctggcacggtctgcactcatcctgagaggatcagtggcccataagtcctgcttgcctgcttgtgtatacggacttgcagtggccagtggatatgacttcgagagagaaggatactctctggttggaatagatcctttccgtctgcttcaaaacagccaggtctttagtctcattaggccaaatgaaaatccagcacataagagtcaattagtgtggatggcatgccactctgcagcattcgaggaccttagagtctcaagtttcatcagagggacaagagtggtcccaagaggacagctatccaccagaggggttcaaattgcttcaaatgagaacatggaagcaatggactccaacacccttgaactgagaagtagatattgggctataagaaccaggagcggagggaacaccaac---cagcagagggcatctgcagggcagatcagcgttcaacccactttctcggtacagagaaaccttcccttcgaaagagcgaccattatggcagcatttacaggaaatactgaaggcagaacgtctgacatgagga---ctgaaatcataagaatgatggaaagtgccagaccagaagatgtgtcattccaggggcggggagtcttcgagctctcggacgaaaaggcaacgaacccgatcgtgccttcctttgacatgaataatgaaggatcttatttcttcggagacaatgcagaggagtatgacaattaa
>gi|756763100|gb|KP715089.1|_Influenza_A_virus_(A/whooper_swan/Henan/01B/2015(H5N1))_segment_5_nucleocapsid_protein_(NP)_gene_complete_cds
atggcgtctcaaggcaccaaacgatcttatgaacagatggaaactggtggagagcgccagaatgctactgagatcagggcatctgttggaagaatggtgagtggcattgggaggttctacatacagatgtgcacagaactcaaactcagtgaccatgaagggagactgatccagaacagcataacaatagagagaatggtactttctgcatttgatgaaagaaggaacaggtacctggaagagcaccccagtgcggggaaggaccctaagaaaactggaggtccaatttatcggaggagagacgggaaatgggtgagagagctgattctgtacgacaaagaagagatcaggaggatttggcgccaagcgaacaatggagaggacgcaactgctggccttacccacctgatgatatggcattccaatctgaatgatgccacatatcagagaacaagagctctcgtgcgtaccggaatggaccccagaatgtgctctctgatgcaaggatcaactctcccaaggagatctggagctgctggtgcagcagtgaagggagtaggaacaatggtgatggagctgattcgaatgataaaacgagggattaacgacc-ggaatttttggagaggcgaaaatggaagaagaacaaggattgcatatgagagaatgtgcaacatcctcaaagggaaattccaaacagctgcacaaagagcaatgatggatcaagtgcgagagagcagaaatcctgggaatgctgaaattgaagatctcatttttctggcacggtctgcactcatcctgagagggtcagtggcccacaagtcctgcttgcctgcttgtgtatacggacttgcagtggccagtgggtatgacttcgagaaagaaggatactctctggttggaatagatcctttccgtctgcttcaaaacagccaggtctttagtctcattagaccaaatgaaaacccagcacataagagtcaattagtgtggatggcatgccactctgcagcatttgaggaccttagagtctcaagtttcatcagaggggcaagagtggtcccaagggggcagctatccaccagaggggttcaaattgcttcaaatgagaacatggaagcaatggactccaacacccttgaactgagaagtagatattgggccataagaaccaggagcggagggaacaccaac---cagcagagggcatctgcagggcagatcagcgttcaacccactttctcggtacagagaaatcttcccttcgaaagggcgaccattatggcagcatttacaggaaatactgaaggtagaacgtccgacatgagga---ctgaaatcataagaatgatggaaagtgccaaaccagaagatgtgtcattccaggggcggggagtcttcgagctctcggacgaaaaggcaacgaacccgatcgtgccttcctttgacatgaataatgaaggatcttatttcttcggagacaatgcagaggagtatgacaattaa
>gi|756763081|gb|KP715081.1|_Influenza_A_virus_(A/common_pochard/Henan/09L/2015(H5N1))_segment_5_nucleocapsid_protein_(NP)_gene_complete_cds
atggcgtctcaaggcaccaaacgatcttatgaacagatggaaactggtggagagcgccagaatgctactgagatcagggcatctgttggaagaatggtgagtggcattgggaggttctacatacagatgtgcacagaactcaaactcagtgaccatgaagggagactgatccagaacagcataacaatagagagaatggtactttctgcatttgatgaaagaaggaacaggtacctggaagagcaccccagtgcggggaaggaccctaagaaaactggaggtccaatttatcggaggagagacgggaaatgggtgagagagctgattctgtacgacaaagaagagatcaggaggatttggcgccaagcgaacaatggagaggacgcaactgctggccttacccacctgatgatatggcattccaatctgaatgatgccacatatcagagaacaagagctctcgtgcgtaccggaatggaccccagaatgtgctctctgatgcaaggatcaactctcccaaggagatctggagctgctggtgcagcagtgaagggagtaggaacaatggtgatggagctgattcgaatgataaaacgagggattaacgacc-ggaatttttggagaggcgaaaatggaagaagaacaaggattgcatatgagagaatgtgcaacatcctcaaagggaaattccaaacagctgcacaaagagcaatgatggatcaagtgcgagagagcagaaatcctgggaatgctgaaattgaagatctcatttttctggcacggtctgcactcatcctgagagggtcagtggcccacaagtcctgcttgcctgcttgtgtatacggacttgcagtggccagtgggtatgacttcgagaaagaaggatactctctggttggaatagatcctttccgtctgcttcaaaacagccaggtctttagtctcattagaccaaatgaaaacccagcacataagagtcaattagtgtggatggcatgccactctgcagcatttgaggaccttagagtctcaagtttcatcagaggggcaagagtggtcccaagggggcagctatccaccagaggggttcaaattgcttcaaatgagaacatggaagcaatggactccaacacccttgaactgagaagtagatattgggccataagaaccaggagcggagggaacaccaac---cagcagagggcatctgcagggcagatcagcgttcaacccactttctcggtacagagaaatcttcccttcgaaagggcgaccattatggcagcatttacaggaaatactgaaggtagaacgtccgacatgagga---ctgaaatcataagaatgatggaaagtgccaaaccagaagatgtgtcattccaggggcggggagtcttcgagctctcggacgaaaaggcaacgaacccgatcgtgccttcctttgacatgaataatgaaggatcttatttcttcggagacaatgcagaggagtatgacaattaa
>gi|756763062|gb|KP715073.1|_Influenza_A_virus_(A/common_pochard/Shanxi/16B/2015(H5N1))_segment_5_nucleocapsid_protein_(NP)_gene_complete_cds
atggcgtctcaaggcaccaaacgatcttatgaacagatggaaactggtggagagcgccagaatgctactgagatcagggcatctgttggaagaatggtgagtggcattgggaggttctacatacagatgtgcacagaactcaaactcagtgaccatgaagggagactgatccagaacagcataacaatagagagaatggtactttctgcatttgatgaaagaaggaacaggtacctggaagagcaccccagtgcggggaaggaccctaagaaaactggaggtccaatttatcggaggagagacgggaaatgggtgagagagctgattctgtacgacaaagaagagatcaggaggatttggcgccaagcgaacaatggagaggacgcaactgctggccttacccacctgatgatatggcattccaatctgaatgatgccacatatcagagaacaagagctctcgtgcgtaccggaatggaccccagaatgtgctctctgatgcaaggatcaactctcccaaggagatctggagctgctggtgcagcagtgaagggagtaggaacaatggtgatggagctgattcgaatgataaaacgagggattaacgacc-ggaatttttggagaggcgaaaatggaagaagaacaaggattgcatatgagagaatgtgcaacatcctcaaagggaaattccaaacagctgcacaaagagcaatgatggatcaagtgcgagagagcagaaatcctgggaatgctgaaattgaagatctcatttttctggcacggtctgcactcatcctgagagggtcagtggcccacaagtcctgcttgcctgcttgtgtatacggacttgcagtggccagtgggtatgacttcgagaaagaaggatactctctggttggaatagatcctttccgtctgcttcaaaacagccaggtctttagtctcattagaccaaatgaaaacccagcacataagagtcaattagtgtggatggcatgccactctgcagcatttgaggaccttagagtctcaagtttcatcagaggggcaagagtggtcccaagggggcagctatccaccagaggggttcaaattgcttcaaatgagaacatggaagcaatggactccaacacccttgaactgagaagtagatattgggccataagaaccaggagcggagggaacaccaac---cagcagagggcatctgcagggcagatcagcgttcaacccactttctcggtacagagaaatcttcccttcgaaagggcgaccattatggcagcatttacaggaaatactgaaggtagaacgtccgacatgagga---ctgaaatcataagaatgatggaaagtgccaaaccagaagatgtgtcattccaggggcggggagtcttcgagctctcggacgaaaaggcaacgaacccgatcgtgccttcctttgacatgaataatgaaggatcttatttcttcggagacaatgcagaggagtatgacaattaa
>gi|756763043|gb|KP715065.1|_Influenza_A_virus_(A/whooper_swan/Shanxi/17L/2015(H5N1))_segment_5_nucleocapsid_protein_(NP)_gene_complete_cds
atggcgtctcaaggcaccaaacgatcttatgaacagatggaaactggtggagagcgccagaatgctactgagatcagggcatctgttggaagaatggtgagtggcattgggaggttctacatacagatgtgcacagaactcaaactcagtgaccatgaagggagactgatccagaacagcataacaatagagagaatggtactttctgcatttgatgaaagaaggaacaggtacctggaagagcaccccagtgcggggaaggaccctaagaaaactggaggtccaatttatcggaggagagacgggaaatgggtgagagagctgattctgtacgacaaagaagagatcaggaggatttggcgccaagcgaacaatggagaggacgcaactgctggccttacccacctgatgatatggcattccaatctgaatgatgccacatatcagagaacaagagctctcgtgcgtaccggaatggaccccagaatgtgctctctgatgcaaggatcaactctcccaaggagatctggagctgctggtgcagcagtgaagggagtaggaacaatggtgatggagctgattcgaatgataaaacgagggattaacgacc-ggaatttttggagaggcgaaaatggaagaagaacaaggattgcatatgagagaatgtgcaacatcctcaaagggaaattccaaacagctgcacaaagagcaatgatggatcaagtgcgagagagcagaaatcctgggaatgctgaaattgaagatctcatttttctggcacggtctgcactcatcctgagagggtcagtggcccacaagtcctgcttgcctgcttgtgtatacggacttgcagtggccagtgggtatgacttcgagaaagaaggatactctctggttggaatagatcctttccgtctgcttcaaaacagccaggtctttagtctcattagaccaaatgaaaacccagcacataagagtcaattagtgtggatggcatgccactctgcagcatttgaggaccttagagtctcaagtttcatcagaggggcaagagtggtcccaagggggcagctatccaccagaggggttcaaattgcttcaaatgagaacatggaagcaatggactccaacacccttgaactgagaagtagatattgggccataagaaccaggagcggagggaacaccaac---cagcagagggcatctgcagggcagatcagcgttcaacccactttctcggtacagagaaatcttcccttcgaaagggcgaccattatggcagcatttacaggaaatactgaaggtagaacgtccgacatgagga---ctgaaatcataagaatgatggaaagtgccaaaccagaagatgtgtcattccaggggcggggagtcttcgagctctcggacgaaaaggcaacgaacccgatcgtgccttcctttgacatgaataatgaaggatcttatttcttcggagacaatgcagaggagtatgacaattaa
>gi|347364490|gb|CY098745.1|_Influenza_A_virus_(A/Guangxi/1/2009(H5N1))_nucleocapsid_protein_(NP)_gene_complete_cds
atggcgtctcaaggcaccaaacgatcttatgaacagatggaaactggtggagagcgccagaatgctactgagatcagggcatctgttggaagaatggttagtggcattgggaggttctacatacagatgtgcacagaactcaaactcagtgactatgaagggagactgatccagaacagcataacaatagagagaatggtactttctgcatttgatgaaagaaggaacaggtacctggaagaacaccccagtgcggggaaggaccctaagaaaactggaggtccaatttatcggaggagagacgggaaatgggtgagagagctgattctgtacgacaaagaggagatcaggaggatttggcgccaagcgaacaatggagaggacgcaactgctggtcttacccacctgatgatatggcattccaatctaaatgatgccacatatcagagaacgagagctctcgtacgtaccggaatggaccccaggatgtgctctctgatgcaaggatcaactctcccgaggaggtctggagctgctggtgcagcagtgaagggggtaggaacaatggtgatggagctgattcgaatgataaaacgagggatcaacgacc-ggaatttctggagaggcgaaaatggaagaagaacaaggattgcatatgagagaatgtgcaacatcctcaaagggaaattccaaacagctgcacaaagagcaatgatggatcaagtgcgagagagcagaaatcctgggaatgccgaaattgaagatctcatttttctggcacggtctgcactcatcctgagaggttcagtggcccataagtcctgcttgcctgcttgtgtatacggacttgcagtggccagtggatatgacttcgagagagaaggatactctctggttggaatagatcctttccgtctgcttcaaaacagccaggtctttagtctcattaggccaaatgaaaatccagcacataagagtcaattagtgtggatggcatgccactctgcagcattcgaggaccttagagtctcaagtttcatcagagggacaagagtggtcccaagaggacagctatccaccagaggggttcaaattgcttcaaatgagaacatggaagcaatggactccaacacccttgaactgagaagtagatattgggctataagaaccaggagcggagggaacaccaac---cagcagagggcatctgcagggcagatcagcgttcaacccactttctcggtacagagaaaccttcccttcgaaagagcgaccattatggcagcatttacaggaaatactgaaggcagaacgtctgacatgagga---ctgaaatcataagaatgatggaaagtgccagaccagaagatgtgtcattccaggggcggggagtcttcgagctctcggacgaaaaggcaacgaacccgatcgtgccttcctttgacatgaataatgaaggatcttatttcttcggagacaatgcagaggagtatgacaattaa
>gi|212508525|gb|CY036230.1|_Influenza_A_virus_(A/black-crowned_night_heron/Hong_Kong/659/2008(H5N1))_segment_5_sequence
atggcgtctcaaggcaccaaacgatcttatgaacagatggaaactggtggagagcgccagaatgctactgagatcagggcatctgttggaagaatggttagtggcattgggaggttctacatacagatgtgcacagaactcaaactcagtgactatgaagggagactgatccagaacagcataacaatagagagaatggtactttctgcatttgatgaaagaaggaacaggtacctggaagaacaccccagtgcggggaaggaccctaagaaaactggaggtccaatttatcggaggagagacgggaaatgggtgagggagctgattctgtacgacaaagaggagatcaggaggatttggcgccaagcgaacaatggagaggacgcaactgctggtcttacccacctgatgatatggcattccaatctaaatgatgccacatatcagagaacgagagctcttgtgcgtaccggaatggaccccaggatgtgctctctgatgcaaggatcaactctcccgaggagatctggagctgccggtgcagcagtgaagggggtaggaacaatggtgatggagctgattcggatgataaaacgagggatcaacgacc-ggaatttctggagaggcgaaaatggaagaagaacaaggattgcatatgagagaatgtgcaacatcctcaaagggaaattccaaacagctgcacaaagagcaatgatggatcaagtgcgagagagcagaaatcctgggaatgctgagattgaagatctcatttttctggcacggtctgcactcatcctgagaggatcagtggcccataagtcctgcttgcctgcttgtgtgtacggacttgcagtggccagtggatatgacttcgagagagaaggatactctctggttggaatagatcctttccgtctgcttcaaaacagccaggtctttagtctcattaggccaaatgaaaatccagcacataagagtcaattagtgtggatggcatgccactctgcagcattcgaggaccttagagtctcaagtttcatcagagggacaagagtggtcccaagaggacagctatccaccagaggggttcaaattgcttcaaatgagaacatggaagcaatggactccaacacccttgaactgagaagtagatattgggctataagaaccaggagcggagggaacaccaac---cagcagagggcatctgcagggcagatcagcgttcagcccactttctcggtacagagaaaccttcccttcgaaagagcgaccattatggcagcatttacaggaaatactgaaggcagaacgtctgacatgagga---ctgaaatcataagaatgatggaaagtgccagaccagaagatgtgtcattccaggggcggggagtcttcgagctctcggacgaaaaggcaacgaacccgatcgtgccttcctttgacatgaataatgaaggatcttatttcttcggagacaatgcagaggagtatgacaattaa
>gi|212508237|gb|CY036214.1|_Influenza_A_virus_(A/grey_heron/Hong_Kong/3088/2007(H5N1))_segment_5_sequence
atggcgtctcaaggcaccaaacgatcttatgaacagatggaaactggtggagagcgccagaatgctactgagatcagggcatctgttggaagaatggttagtggcattgggaggttctacatacagatgtgcacagaactcaaactcagtgactatgaagggagactgatccagaacagcataacaatagagagaatggtactttctgcatttgatgaaagaaggaacaggtacctggaagaacaccccagtgcggggaaggaccctaagaaaactggaggtccaatttatcggaggagagacgggaaatgggtgagggagctgattctgtacgacaaagaggagatcaggaggatttggcgccaagcgaacaatggagaggacgcaactgctggtcttacccacctgatgatatggcattccaatctaaatgatgccacatatcagagaacgagagctctcgtgcgtaccggaatggaccccaggatgtgctctctgatgcaaggatcaactctcccgaggagatctggagctgccggtgcagcagtgaagggggtaggaacaatggtgatggagctgattcggatgataaaacgagggatcaacgacc-ggaatttctggagaggcgaaaatggaagaagaacaaggattgcatatgagagaatgtgcaacatcctcaaagggaaattccaaacagctgcacaaagagcaatgatggatcaagtgcgagagagcagaaatcctgggaatgctgaaattgaagatctcatttttctggcacggtctgcactcatcctgagaggatcagtggcccataagtcctgcttgcctgcttgtgtgtacggacttgcagtggccagtggatatgacttcgagagagaaggatactctctggttggaatagatcctttccgtctgcttcaaaacagccaggtctttagtctcattaggccaaatgaaaatccagcacataagagtcaattagtgtggatggcatgccactctgcagcattcgaggaccttagagtctcaagtttcatcagagggacaagagtggtcccaagaggacagctatccaccagaggggttcaaattgcttcaaatgagaacatggaagcaatggactccaacacccttgaactgagaagtagatattgggctataagaaccaggagcggggggaacaccaac---cagcagagggcatctgcagggcagatcagcgttcagcccactttctcggtacagagaaaccttccctttgaaagagcgaccattatggcagcatttacaggaaatactgaaggcagaacgtctgacatgagga---ctgaaatcataagaatgatggaaagtgccagaccagaagatgtgtcattccaggggcggggagtcttcgagctctcggacgaaaaggcaacgaacccgatcgtgccttcctttgacatgaataatgaaggatcttatttcttcggagacaatgcagaggagtatgacaattaa
>gi|212508776|gb|CY036238.1|_Influenza_A_virus_(A/great_egret/Hong_Kong/807/2008(H5N1))_segment_5_sequence
atggcgtctcaaggcaccaaacgatcttatgaacagatggaaactggtggagagcgccagaatgctactgagatcagggcatctgttggaagaatggttagtggcattgggaggttctacatacagatgtgcacagaactcaaactcagtgactatgaagggagactgatccagaacagcataacaatagagagaatggtactttctgcatttgatgaaagaaggaacaggtacctggaagaacaccccagtgcggggaaggaccctaagaaaactggaggtccaatttatcggaggagagacgggaaatgggtgagggagctgattctgtacgacaaagaggagatcaggaggatttggcgccaagcgaacaatggagaggacgcaactgctggtcttacccacctgatgatatggcattccaatctaaatgatgccacatatcagagaacgagagctctcgtgcgtaccggaatggaccccaggatgtgctctctgatgcaaggatcaactctcccgaggagatctggagctgccggtgcagcagtgaagggggtaggaacaatggtaatggagctgattcggatgataaaacgagggatcaacgacc-ggaatttctggagaggcgaaaatggaagaagaacaaggattgcatatgagagaatgtgcaacatcctcaaagggaaattccaaacagctgcacaaagagcaatgatggatcaagtgcgagagagcagaaatcctgggaatgctgaaattgaagatctcatttttctggcacggtctgcactcatcctgagaggatcagtggcccataagtcctgcttgcctgcttgtgtgtacggacttgcagtggccagtggatatgacttcgagagagaaggatactctctggttggaatagatcctttccgtctgcttcaaaacagccaggtctttagtctcattaggccaaatgaaaatccagcacataagagtcaattagtgtggatggcatgccactctgcagcattcgaggaccttagagtctcaagtttcatcagagggacaagagtggtcccaagaggacagctatccaccagaggggttcaaattgcttcaaatgagaacatggaagcaatggactccaacacccttgaactgagaagtagatattgggctataagaaccaggagcggggggaacaccaac---cagcagagggcatctgcagggcagatcagcgttcagcccactttctcggtacagagaaaccttcctttcgaaagagcgaccattatggcagcatttacaggaaatactgaaggcagaacgtctgacatgagga---ctgaaatcataagaatgatggaaagtgccagaccagaagatgtgtcattccaggggcggggagtcttcgagctctcggacgaaaaggcaacgaacccgatcgtgccttcctttgacatgaataatgaaggatcttatttcttcggagacaatgcagaggagtatgacaattaa
>gi|333891192|gb|JF975562.1|_Influenza_A_virus_(A/swan/Shanghai/10/2009(H5N1))_segment_5_nucleocapsid_protein_(NP)_gene_complete_cds
atggcgtctcaaggcaccaaacgatcttatgaacagatggaaactggtggggagcgccagaatgctactgagatcagggcatctgttggaagaatggttagtggcattgggaggttctacatacagatgtgcacagaactcaaactcagtgactatgaagggagactgatccagaacagcataacaatagagagaatggtactttctgcatttgatgaaagaaggaacaggtacctggaagaacaccccagtgcggggaaggaccctaagaaaactggaggtccaatttatcggaggagagacgggaaatgggtgagggagctgattctgtacgacaaagaggagatcaggaggatttggcgccaagcgaacaatggagaggacgcaactgctggtcttacccacctgatgatatggcattccaatctgaatgatgccacatatcagagaacgagagctctcgtgcgtacaggaatggaccccaggatgtgctctctgatgcaaggatcaactctcccgaggagatctggagctgccggtgcagcagtgaagggggtaggaacaatggtgatggagctgattcggatgataaaacgagggatcaacgacc-ggaatttctggagaggcgaaaatggaagaagaacaaggattgcatatgagagaatgtgcaacatcctcaaagggaaattccaaacagctgcacaaagagcaatgatggatcaagtgcgagagagcagaaatcctgggaatgctgaaattgaagatctcatttttctggcacggtctgcactcatcctgagaggatcagtggcccataagtcctgcttgcctgcttgtgtgtacggacttgcagtggccagtggatatgatttcgagagagaaggatactctctggttggaatagatcctttccgtctgcttcaaaacagccaggtctttagtctcattaggccaaatgaaaattcagcacataagagtcaattagtgtggatggcatgccactctgcagcattcgaggaccttagagtctcaagtttcatcagagggacaagagtggtcccaagaggacagctgtccaccagaggggttcaaattgcttcaaatgagaacatggaagcaatggactccaacacccttgaactgggaagtagatattgggctataagaaccaggagcggagggaacaccaac---cagcagagggcatctgcagggcagatcagcgttcagcccactttctcggtacagagaaaccttcccttcgaaagagcgaccattatggcagcatttacaggaaatactgaaggcagaacgtctgacatgagga---ctgaaatcataagaatgatggaaagtgccagaccagaagatgtgtcattccaggggcggggagtcttcgagctctcggacgaaaaggcaacgaacccgatcgtgccttcctttgacatgaataatgaaggatcttatttcttcggagacaatgcagaggagtatgacaattaa
>gi|347364692|gb|CY098831.1|_Influenza_A_virus_(A/water/Xinjiang/3/2009(H5N1))_nucleocapsid_protein_(NP)_gene_complete_cds
atggcgtctcaaggcaccaaacgatcttatgaacagatggaaactggtggagagcgccagaatgctactgagatcagggcatctgttggaagaatggttagtggcattgggaggttctacatacagatgtgcacagaactcaaactcagtgactatgaagggagactgatccagaacagcataacaatagagagaatggtactttctgcatttgatgaaagaaggaacaggtacctggaagaacaccccagtgcggggaaggaccctaagaaaactggaggtccaatttatcggaggagagacgggaaatgggtgagggagctgattctgtacgacaaagaggagatcaggaggatttggcgccaagcgaacaatggagaggacgcaactgctggtctcacccacctgatgatatggcattccaatctaaatgatgccacatatcagagaacgagagctctcgtgcgtaccggaatggaccccaggatgtgctctctgatgcaaggatcaactctcccgaggagatctggagctgccggtgcagcagtgaagggggtaggaacaatggtgatggagctgattcggatgataaaacgagggatcaatgacc-ggaatttctggagaggcgaaaatggaagaagaacaaggattgcatatgagagaatgtgcaacatcctcaaagggaaattccaaacagctgcacaaagagcaatgatggatcaagtgcgagagagcagaaatcctgggaatgctgagattgaagatctcatttttctggcacggtctgcactcatcctgagaggatcagtggcccataagtcctgcttgcctgcttgtgtgtacggacttgcagtggccagtggatatgacttcgagagagaaggatactctctggttggaatagatcctttccgtctgcttcaaaacagccaggtctttagtctcattaggccaaatgaaaatccagcacataagagtcaattagtgtggatggcatgccactctgcagcattcgaggaccttagagtctcaagtttcatcagagggacaagagtggtcccaagaggacagctatccaccagaggggttcaaattgcttcaaatgagaacatggaagcaatggactccaacacccttgaactgagaagtagatactgggctataagaaccaggagcggagggaacaccaac---cagcagagggcatccgcagggcagatcagcgttcagcccactttctcagtacagagaaaccttcccttcgaaagagcgaccattatggcagcatttacaggaaatactgaaggcagaacgtctgacatgagga---ctgaaatcataagaatgatggaaagtgccagaccagaagatgtgtcattccaggggcggggagtcttcgagctctcggacgaaaaggcaacgaacccgatcgtgccttcctttgacatgaataatgaaggatcttatttcttcggagacaatgcagaggagtatgacaattaa
>gi|212507648|gb|CY036198.1|_Influenza_A_virus_(A/little_egret/Hong_Kong/8550/2007(H5N1))_segment_5_sequence
atggcgtctcaaggcaccaaacgatcttatgaacagatggaaactggtggagagcgccagaatgctactgagatcagggcatctgttggaagaatggttagtggcattgggaggttctacatacagatgtgcacagaactcaaactcagtgactatgaagggagactgatccaaaacagcataacaatagagagaatggtactttctgcatttgatgaaagaaggaacaggtacctggaagaacaccccagtgcgggaaaggacccgaagaaaactggaggtccaatttatcggaggagagacgggaaatgggtgagggagctgattctgtacgacaaagaggagatcaggaggatttggcgccaagcgaacaatggagaggacgcaactgctggtcttacccacctgatgatatggcattccaatctaaatgatgccacatatcagagaacgagagctctcgtgcgtaccggaatggaccccaggatgtgctctctgatgcaaggatcaactctcccgaggagatctggagctgccggtgcagcagtgaagggggtaggaacaatggtgatggagctgattcgaatgataaaacgagggatcaacgacc-ggaatttctggagaggcgaaaatggaagaagaacaaggattgcatatgagagaatgtgcaacatcctcaaagggaaattccaaacagctgcacaaagagcaatgatggatcaagtgcgagagagcagaaatcctgggaatgctgaaattgaagatctcatttttctggcacggtctgcactcatcctgagaggatcagtggcccataagtcctgcttgcctgcttgtgtgtacggacttgcagtggccagtggatatgactttgagagagaaggatactctctggttggaatagatcctttccgtctgcttcaaaacagccaggtctttagtctaattaggccaaatgaaaatccagcacataagagtcaattagtgtggatggcatgccactctgcagcattcgaggaccttagagtctcaagtttcatcagagggacaagagtggtcccaagaggacagctatccaccagaggggttcaaattgcttcaaatgagaatatggaagcaatggactccaacactcttgaactgagaagtagatattgggctataagaaccaggagcggagggaacaccaac---cagcagagggcatctgcagggcagatcagcgttcagcccactttctcggtacagagaaaccttcccttcgaaagagcgaccattatggcagcatttacaggaaatactgaaggcagaacgtctgacatgagga---ctgaaatcataagaatgatggaaagtgccagaccagaagatgtgtcattccaggggcggggagtcttcgagctctcggacgaaaaggcaacgaacccgatcgtgccttcctttgacatgagtaatgaaggatcttatttcttcggagacaatgcagaggagtatgacaattaa
>gi|379318802|gb|JQ638679.1|_Influenza_A_virus_(A/chicken/Jiangsu/k0402/2010(H5N1))_segment_5_nucleocapsid_protein_(NP)_gene_complete_cds
atggcgtctcaaggcaccaaacgatcttatgaacagatggaaactggtggagagcgccagaatgctactgagatcagagcatctgttggaagaatggttagtggcattgggaggttctacatacagatgtgcacagaactcaaactcagtgactatgaagggagactgatccagaacagcataacaatagagagaatggtactttctgcatttgatgaaagaaggaacaggtacctggaagaacaccccagtgcggggaaggaccctaagaaaactggaggtccaatttatcggaggagagacgggaaatgggtgagggagctgattctgtacgacaaagaggagatcaggaggatttggcgccaagcgaacaatggagaggacgcaactgctggtcttacccacctgatgatatggcattccaatctgaatgatgccacatatcagagaacgagagctctcgtgcgtacaggaatggaccccaggatgtgctctctgatgcaaggatcaactctcccgaggagatctggagctgccggtgcagcagtgaagggggtaggaacaatggtgatggagctgattcggatgataaaacgagggatcaacgacc-ggaatttctggagaggcgaaaatggaagaagaacaaggattgcatatgagagaatgtgcaatatcctcaaagggaaattccaaacagctgcacaaagagcaatgatggatcaagtgcgagagagcagaaatcctgggaatgctgaaattgaagatctcatttttctggcacggtctgcactcatcctgagaggatcagtggcccataagtcctgcttgcctgcttgtgtgtacggacttgcagtggccagtggatatgacttcgagagagaaggatactctctggttggaatagatcctttccgtctgcttcaaaacagccaggtctttagtctcattaggccaaatgaaaatccagcacataagagtcaattagtgtggatggcatgccactctgcagcattcgaggaccttagagtctcaagtttcatcagagggacaagagtggtcccaagaggacagctgtccaccagaggggttcaaattgcttcaaatgagaacatggaagcaatggactccaacacccttgaactgagaagtagatattgggctataagaaccaggagcggagggaacaccaac---caacagagggcatctgcagggcagatcagcgttcagcccactttctcggtacagagaaatcttcccttcgaaagagcgaccattatggcagcatttacaggaaatactgaaggcaggacgtctgacatgagga---ctgaaatcataagaatgatggaaagtgccagaccagaagatgtgtcattccaagggcggggagtcttcgagctctcggacgaaaaggcaacgaacccgatcgtgccttcctttgacatgaataatgaaggatcttatttcttcggagacaatgcagaggagtatgacaattaa
>gi|212508423|gb|CY036222.1|_Influenza_A_virus_(A/common_buzzard/Hong_Kong/9213/2007(H5N1))_segment_5_sequence
atggcgtctcaaggcaccaaacgatcttatgaacagatggaaactggtggagagcgccagaatgctactgagatcagggcatccgttggaagaatggttggtggcattgggaggttctacatacagatgtgcacagaactcaaactcagtgactatgaagggagactgatccagaacagcataacaatagagagaatggtactttctgcatttgacgaaagaaggaacaggtacctggaagaacaccccagtgcggggaaggaccctaagaaaactggaggtccaatttatcggaggagagacgggaaatgggtgagggagctgattctgtacgacaaagaggagatcaggaggatttggcgccaagcgaacaatggagaggacgcaactgctggtcttacccacctgatgatatggcattccaatctaaatgatgccacatatcagagaacgagagctcttgtgcgtaccggaatggaccccaggatgtgctctctgatgcaaggatcaactctcccgaggagatctggagctgccggtgcagcagtgaagggggtaggaacaatggtgatggagctgattcggatgataaaacgagggatcaacgacc-ggaatttctggagaggcgaaaatggaagaagaacaaggattgcatatgagagaatgtgcaacatcctcaaagggaaattccaaacagctgcacaaagagcaatgatggatcaagtgcgagagagcagaaatcctgggaatgctgagattgaagatctcatttttctggcacggtctgcactcatcctgagaggatcagtggcccataagtcctgcttgcctgcttgtgtgtacggacttgcagtggccagtggatatgacttcgagagagaaggatactctctggttggaatagatcctttccgtctgcttcaaaacagccaggtctttagtctcattaggccaaatgaaaatccagcacataagagtcaattagtgtggatggcatgccactctgcagcattcgaggaccttagagtctcaagtttcatcagagggacaagggtggtcccaagaggacagctatccaccaggggggttcaaattgcttcaaatgagaacatggaagcaatggactccaacacccttgaactgagaagtagatattgggctataagaaccaggagcggagggaacaccaac---cagcagagggcatctgcagggcagatcagcgttcagcccactttctcggtacagagaaaccttcccttcgaaagagcgaccattatggcagcatttacaggaaatactgaaggcagaacgtctgacatgagga---ctgaaatcataagaatgatggaaagtgccagaccagaagatgtgtcattccaggggcggggagtcttcgagctctcggacgaaaaggcaacgaacccgatcgtgccttcctttgacatgaataatgaaggatcttatttcttcggagacaatgcagaggagtatgacaattaa
>gi|440134576|gb|KC261670.1|_Influenza_A_virus_(A/duck/Jiangsu/26/2004(H3N2))_segment_5_nucleocapsid_protein_(NP)_gene_complete_cds
atggcgtctcaaggcaccaaacgatcttatgaacagatggaaactggtggagagcgccagaatgctactgagatcagagcatctgttggaagaatggttagtggcattgggaggttctacatacagatgtgcacagaactcaaactcagtgactatgaagggagactgatccagaacagcataacaatagagagaatggtactttctgcatttgatgaaagaaggaacaggtacctggaagaacaccccagtgcggggaaggaccctaagaaaactggaggtccaatttatcggaggagagacgggaaatgggtgagggagctgattctgtacgacaaagaggagatcaggaggatttggcgccaagcgaacaatggagaggacgcaactgctggtcttacccacctgatgatatggcattccaatctgaatgatgccacatatcagagaacgagagctctcgtgcgtacaggaatggaccccaggatgtgctctctgatgcaaggatcaactctcccgaggagatctggagctgccggtgcagcagtgaagggggtaggaacaatggtgatggagctgattcggatgataaaacgagggatcaacgacc-ggaatttctggagaggcgaaaatggaagaagaacaaggattgcatatgagagaatgtgcaatatcctcaaagggaaattccaaacagctgcacaaagagcaatgatggatcaagtgcgagagagcagaaatcctgggaatgctgaaattgaagatctcatttttctggcacggtctgcactcatcctgagaggatcagtggcccataagtcctgcttgcctgcttgtgtgtacggacttgcagtggccagtggatatgacttcgagagagaaggatactctctggttggaatagatcctttccgtctgcttcaaaacagccaggtctttagtctcattaggccaaatgaaaatccagcacataagagtcaattagtgtggatggcatgccactctgcagcattcgaggaccttagagtctcaagtttcatcagagggacaagagtggtcccaagaggacagctgtccaccagaggggttcaaattgcttcaaatgagaacatggaagcaatggactccaacacccttgaactgagaagtagatattgggctataagaaccaggagcggagggaacaccaac---caacagagggcatctgcagggcagatcagcgttcagcccactttctcggtacagagaaatcttcccttcgaaagagcgaccattatggcagcatttacaggaaatactgaaggcaggacgtctgacatgagga---ctgaaatcataagaatgatggaaagtgccagaccagaagatgtgtcattccaagggcggggagtcttcgagctctcggacgaaaaggcaacgaacccgatcgtgccttcctttgacatgagtaatgaaggatcttatttcttcggagacaatgcagaggagtatgacaattaa
>gi|347364458|gb|CY098731.1|_Influenza_A_virus_(A/Xinjiang/1/2009(H5N1))_nucleocapsid_protein_(NP)_gene_complete_cds
atggcgtctcaaggcaccaaacgatcttatgaacagatggaaactggtggagagcgccagaatgctactgagatcagggcatctgttggaagaatggttagtggcattgggaggttctacatacagatgtgcacagaactcaaactcagtgactatgaagggagactgatccagaacagcataacaatagagagaatggtactttctgcatttgatgaaagaaggaacaggtacctggaagaacaccccagtgcggggaaggaccctaagaaaactggaggtccaatttatcggaggagagacgggaaatgggtgagggagctgattctgtacgacaaagaggagatcaggaggatttggcgccaagcgaacaatggagaggacgcaactgctggtctcacccacctgatgatatggcattccaatctaaatgatgccacatatcagagaacgagagctctcgtgcgtaccggaatggaccccaggatgtgctctctgatgcaaggatcaactctcccgaggagatctggagctgccggtgcagcagtgaagggggtaggaacaatggtgatggagctgattcggatgataaaacgagggatcaatgacc-ggaatttctggagaggcgaaaatggaagaagaacaaggattgcatatgagagaatgtgcaacatcctcaaagggaaattccaaacagctgcacaaagagcaatgatggatcaagtgcgagagagcagaaatcctgggaatgctgagattgaagatctcatttttctggcacggtctgcactcattctgagaggatcagtggcccataagtcctgcttgcctgcttgtgtgtacggacttgcagtggccagtggatatgacttcgagagagaaggatactctctggttggaatagatcctttccgtctgcttcaaaacagccaggtctttagtctcattaggccaaatgaaaatccagcacataagagtcaattagtgtggatggcatgccactctgcagcattcgaggaccttagagtctcaagtttcatcagagggacaagagtggtcccaagaggacagctatccaccagaggggttcaaattgcttcaaatgagaacatggaagcaatggactccaacacccttgaactgagaagtagatactgggctataagaaccaggagcggagggaacaccaac---cagcagagggcatccgcagggcagatcagcgttcagcccactttctcagtacagagaaacctccccttcgaaagagcgaccattatggcagcatttacaggaaatactgaaggcagaacgtctgacatgagga---ctgaaatcataagaatgatggaaagtgccagaccagaagatgtgtcattccaggggcggggagtcttcgagctctcggacgaaaaggcaacgaacccgatcgtgccttcctttgacatgaataatgaaggatcttatttcttcggagacaatgcagaggagtatgacaattaa
>gi|212505276|gb|CY036094.1|_Influenza_A_virus_(A/peregrine_falcon/Hong_Kong/1143/2007(H5N1))_segment_5_sequence
atggcgtctcaaggcaccaaacgatcttatgaacagatggaaactggtggagagcgccagaatgctactgagatcagggcatctgttggaagaatggttagtggcattgggaggttctacatacagatgtgcacagaactcaaactcagtgactatgaagggagactgatccagaacagcataacaatagagagaatggtactttctgcatttgatgaaagaaggaacaggtacctggaagaacaccccagtgcggggaaggacccgaagaaaactggaggtccaatttatcggaggagagacggaaaatgggtgagggagctgattctgtacgacaaagaggagatcaggaggatttggcgtcaagcgaacaatggagaggacgcaactgctggtcttacccacctgatgatatggcattccaatctaaatgatgccacatatcagagaacgagagctctcgtgcgtactggaatggaccccaggatgtgctctctgatgcaaggatcaactctcccgaggagatctggagctgccggtgcagcagtgaagggggtaggaacaatggtgatggagctgattcggatgataaaacgagggatcaacgacc-ggaatttctggagaggcgaaaatggaagaagaacaaggattgcatatgagagaatgtgcaacatcctcaaagggaaattccaaacagcagcacaaagagcaatgatggatcaagtgcgagagagcagaaatcctgggaatgctgaaattgaagatctcatttttctggcacggtctgcactcatcctgagaggatcagtggcccataagtcctgcttgcctgcttgtgtgtacggacttgcagtggccagtgggtatgactttgagagagaagggtactctctggttggaatagatcctttccgtctgcttcaaaacagccaggtctttagtctcattaggccaaatgagaatccagcacataagagtcaattagtgtggatggcatgccactctgcagcatttgaggaccttagagtctcaagtttcatcagagggacaagagtggtcccaagaggacagctatccaccagaggggttcaaattgcttcaaatgagaacatggaagcaatggactccaacactcttgaactgagaagtagatattgggctataagaaccaaaagcggaggaaacaccaac---cagcagagggcatctgcagggcagatcagcgttcagcccactttctcggtacagagaaaccttcccttcgaaagagcgaccattatggcagcatttacaggaaatactgagggcagaacgtctgacatgagga---ctgaaatcataagaatgatggaaagtgccagaccagaagatgtgtcattccaggggcggggagtcttcgagctctcggacgaaaaggcaacgaacccgatcgtgccttcctttgacatgaataatgaaggatcttatttcttcggagacaatgcagaggagtatgacaattaa
>gi|118584337|gb|EF124376.1|_Influenza_A_virus_(A/duck/Guangxi/5165/2005(H5N1))_nucleoprotein_(NP)_gene_complete_cds
atggcgtctcaaggcaccaaacgatcttatgaacagatggaaactggtggagagcgccagaatgctactgagatcagggcatctgttggaagaatggttagtggcattgggaggttctacatacagatgtgcacagaactcaaactcagtgactatgaagggagactgatccagaacagcataacaatagagagaatggtactttctgcatttgatgaaagaaggaacaggtacctggaagaacaccccagtgcggggaaggacccgaagaaaactggaggtccaatttatcggaggagagacggaaaatgggtgagggagctgattctgtacgacaaagaggagatcaggaggatttggcgtcaagcgaacaatggagaggacgcaactgctggtcttacccacctgatgatatggcattccaatctaaatgatgccacatatcagagaacgagagctctcgtgcgtactggaatggaccccaggatgtgctctctgatgcaaggatcaactctcccgaggagatctggagctgccggtgcagcagtgaagggggtagggacaatggtgatggagctgattcggatgataaaacgagggatcaacgacc-ggaatttctggagaggcgaaaatggaagaagaacaaggattgcatatgagagaatgtgcaacatcctcaaagggaaattccaaacagcagcacaaagagcaatgatggatcaagtgcgagagagcagaaatcctgggaatgctgaaattgaagatctcatttttctggcacggtctgcactcatcctgagaggatcagtggcccataagtcctgcttgcctgcttgtgtgtacggacttgcagtggccagtggatatgactttgagagagaagggtactctctggttggaatagatcctttccgtctgcttcaaaacagccaggtctttagtctcattaggccaaatgagaatccagcacataagagtcaattagtgtggatggcatgccactctgcagcatttgaggaccttagagtctcaagtttcatcagagggacaagagtggtcccaagaggacagctatccaccagaggggttcaaattgcttcaaatgagaacatggaagcaatggactccaacactcttgaactgagaagtagatattgggctataagaaccagaagcggaggaaacaccaac---cagcagagggcatctgcagggcagatcagcgttcagcccactttctcggtacagagaaaccttcccttcgaaagagcgaccattatggcagcatttacaggaaatactgagggcagaacatctgacatgagga---ctgaaatcataagaatgatggaaagtgccagaccagaagatgtgtcattccaggggcggggagtcttcgagctctcggacgaaaaggcaacgaacccgatcgtgccttcctttgacatgaataatgaaggatcttatttcttcggagacaatgcagaggagtatgacaattaa
>gi|954033409|gb|KU042783.1|_Influenza_A_virus_(A/chicken/Zhejiang/727159/2014(H5N2))_segment_5_nucleocapsid_protein_(NP)_gene_complete_cds
atggcgtctcaaggcaccaaacgatcttatgaacagatggaaactggtggagagcgccagaatgctactgagatcagggcctctgttggaagaatggttagtggcattggaagattctacatacagatgtgcacagaactcaaactcagtgaccatgaagggagactgatccataacagcataacaatagagagaatgcttctttctgcatttgatgaaagaaggaacaggtatctggaagagcaccccagtgcggggaaggaccctaagaaaactggaggtccaatttatcggaggagagacgggaaatggattacagagctgattttgtaccccaaagaagagatcaggaggatttggcgccaagcgaacaatggagaggacgcaactgctggtcttactcacctgatgatatggcactccaatctgaatgatgccacatatcagagaacaagagctctcgtgcgtactggaatggaccccaggatgtgctctctgatgcagggatcaactctcccgagaagatctggagctgctggtgcagcagtgaaggaggtaggaacaatggtgatggagctgattcgaatgataaaacgagggattaacgacc-ggaatttctggagaggcgaaaatggacgaagaacaaggattgcatatgagagaatgtgcaacatcctcaaagggaaattccaaacagctgcacaaagagcaatgatggatcaagtgcgagaaagcagaaatcctggaaatgctgaaattgaagatctcatttttctggcacggtctgcactcatcctgagaggatcagtggcccataagtcctgtttgcctgcttgtgtgtacgggcttgcagtggccagtgggtatgacttcgagagagaaggatactctctagttgggatagatcctttccgtttgcttcaaaacagccaggtctttagtctcattaggccaaatgagaatccagcacacaagagtcaattggtgtggatggcatgccactctgcagcatttgaggacctcagagtctcaagtttcatcagaggaacaagagtggttccaagagggcagctatccaccagaggagttcaaattgcttcaaatgagaacatggaaacaatggattccaacactcttgagctgagaagtagatattgggctataagaaccaggagcggagggaacaccaac---cagcagagagcatctgcagggcaaatcagcgttcaacccactttctcagtgcagagaaatcttcccttcgaaagagcgaccattatggcagcatttgcaggaaatactgaaggcagaacgtccgacatgagga---cagaaatcataagaatgatggaaaatgccaaaccagaagatgtgtctttccaggggcggggagtcttcgagctctcggacgaaaaggcaacgaacccgatcgtgccttcctttgacatgaataatgaaggatcttatttcttcggagacaatgcagaggagtatgacaattaa
>gi|954033391|gb|KU042782.1|_Influenza_A_virus_(A/chicken/Zhejiang/727079/2014(H5N2))_segment_5_nucleocapsid_protein_(NP)_gene_complete_cds
atggcgtctcaaggcaccaaacgatcttatgaacagatggaaactggtggagagcgccagaatgctactgagatcagggcctctgttggaagaatggttagtggcattggaagattctacatacagatgtgcacagaactcaaactcagtgaccatgaagggagactgatccataacagcataacaatagagagaatgcttctttctgcatttgatgaaagaaggaacaggtatctggaagagcaccccagtgcggggaaggaccctaagaaaactggaggtccaatttatcggaggagagacgggaaatggattacagagctgattttgtaccccaaagaagagatcaggaggatttggcgccaagcgaacaatggagaggacgcaactgctggtcttactcacctgatgatatggcactccaatctgaatgatgccacatatcagagaacaagagctctcgtgcgtactggaatggaccccaggatgtgctctctgatgcagggatcaactctcccgagaagatctggagctgctggtgcagcagtgaaggaggtaggaacaatggtgatggagctgattcgaatgataaaacgagggattaacgacc-ggaatttctggagaggcgaaaatggacgaagaacaaggattgcatatgagagaatgtgcaacatcctcaaagggaaattccaaacagctgcacaaagagcaatgatggatcaagtgcgagaaagcagaaatcctggaaatgctgaaattgaagatctcatttttctggcacggtctgcactcatcctgagaggatcagtggcccataagtcctgtttgcctgcttgtgtgtacgggcttgcagtggccagtgggtatgacttcgagagagaaggatactctctagttgggatagatcctttccgtttgcttcaaaacagccaggtctttagtctcattaggccaaatgagaatccagcacacaagagtcaattggtgtggatggcatgccactctgcagcatttgaggacctcagagtctcaagtttcatcagaggaacaagagtggttccaagagggcagctatccaccagaggagttcaaattgcttcaaatgagaacatggaaacaatggattccaacactcttgagctgagaagtagatattgggctataagaaccaggagcggagggaacaccaac---cagcagagagcatctgcagggcaaatcagcgttcaacccactttctcagtgcagagaaatcttcccttcgaaagagcgaccattatggcagcatttgcaggaaatactgaaggcagaacgtccgacatgagga---cagaaatcataagaatgatggaaaatgccaaaccagaagatgtgtctttccaggggcggggagtcttcgagctctcggacgaaaaggcaacgaacccgatcgtgccttcctttgacatgaataatgaaggatcttatttcttcggagacaatgcagaggagtatgacaattaa
>gi|118584285|gb|EF124350.1|_Influenza_A_virus_(A/magpie_robin/Hong_Kong/75/2006(H5N1))_nucleoprotein_(NP)_gene_partial_cds
atggcgtctcaaggcaccaaacgatcttatgaacagatggaaactggtggagagcgccagaatgctactgagatcagggcatctgttggaagaatggttagtggcattgggaggttctacatacagatgtgcacagaactcaaactcagtgactatgaagggagactgatccagaacagcataacaatagagagaatggtactttctgcatttgatgaaagaaggaacaggtacctggaagaacaccccagtgcggggaaggacccgaagaaaactggaggtccaatttatcggaggagagacggaaaatgggtgagggagctgattctgtacgacaaagaggagatcaggaggatttggcgtcaagcgaacaatggagaggacgcaactgctggtcttacccacctgatgatatggcattccaatctaaatgatgccacatatcagagaacgagagctctcgtgcgtactggaatggaccccaggatgtgctctctgatgcaaggatcaactctcccgaggagatctggagctgccggtgcagcagtgaagggggtaggaacaatggtgatggagctgattcggatgataaaacgagggatcaacgacc-ggaatttctggagaggcgaaaatggaagaagaacaaggattgcatatgagagaatgtgcaacatcctcaaagggaaattccaaacagcagcacaaagagcaatgatggatcaagtgcgagagagcagaaatcctgggaatgctgaaattgaagatctcatttttctggcacggtctgcactcatcctgagaggatcagtggcccataagtcctgcttgcctgcttgtgtgtacggacttgcagtggccagtggatatgactttgagagagaagggtactctctggttggaatagatcctttccgtctgcttcaaaacagccaggtctttagtctcattaggccaaatgagaatccagcacataagagtcaattagtgtggatggcatgccactctgcagcatttgaggaccttagagtctcaagtttcatcagagggacaagagtggtcccaagaggacagctatccaccagaggggttcaaattgcttcaaatgagaacatggaagcaatggactccaacactcttgaactgagaagtagatattgggctataagaaccagaagcggaggaaacaccaac---cagcagagggcatctgcagggcagatcagcgttcagcccactttctcggtacagagaaaccttcccttcgaaagagcgaccattatggcagcatttacaggaaatactgagggcagaacgtctgacatgagga---ctgaaatcataagaatgatggaaagtgccagaccagaagatgtgtcattccaggggcggggagtcttcgagctctcggacgaaaaggcaacgaacccgatcgtgccttcctttgacatgaataatgaaggatcttatttcttcggagacaatgcagaggagtatgacaat---
>gi|919307010|dbj|LC069953.1|_Influenza_A_virus_(A/muscovy_duck/Vietnam/HU1-1144/2014(H5N6))_NP_gene_for_nucleoprotein_partial_cds_gi|930596506|dbj|LC086330.1|_Influenza_A_virus_(A/duck/Vietnam/HU1-11s
atggcgtctcaaggcaccaaacgatcttatgaacagatggaaactggtggagagcgccagaatgctactgaaatcagggcatctgttggaagaatgattagtggcattgggcggttctacatacagatgtgcacagaactcaaactcagtgaccatgaagggagactgatccagaacagcataacaatagagagaatggtactttctgcatttgatgaaagaaggaacaggtacctagaagagcaccccagtacggggaaggaccctaagaaaactggaggtccaatttatcggaggagagacgggaaatggatgagagagctgattttgtatgacaaagaagagattaggaggatttggcgccaagcgaacaatggagaggacgcaactgctggtcttacccacctgatgatatggcactccaacctgaatgatgccacatatcagagaacaagagctctcgtgcgtaccggaatggaccccaggatgtgctctctaatgcagggatcaactctcccgaggagatctggagctgctggtgcagcggtgaaaggggtaggaacaatggtgatggagctgattcgaatgataaaacgagggattaacgacc-ggaatttctggagaggcgaaaatggaagaaggacaaggattgcatatgagagaatgtgcaacatcctcaaagggaaattccaaacagctgcacaaagagcaatgatggatcaagtgcgagagagcagaaatcctgggaatgctgaaattgaagatcttatttttctggcacggtctgcactcatcctgagaggatcagtggcccataagtcctgcttgcctgcttgtgtgtacggacttgcagtggccagtgggtatgacttcgagagagaaggatactctctggttgggatagatcctttccgtctgcttcaaaacagccaggtctttagtctcattagaccaaatgaaaacccagcacataagagtcaattagtgtggatggcatgccactctgcagcatttgaagacctcagagtctcaagtttcatcagaggaacaagagtggtcccaagagggcagctatccactagaggggttcaaattgcttcaaatgagaacatggaaacaatggactccaacacacttgaactgagaagcagatattgggctataagaaccaggagcggagggaacaccaac---cagcagagggcatctgcagggcagatcagcgttcaacctactttctcggtgcagagaaaccttcccttcgaaagaacgaccattatggcagcatttgcaggaaatactgaaggcagaacgtccgatatgagga---cagaaatcataagaatgatggaaagtgccaaaccagaagatgtgtcatt----------------------------------------------------------------------------------------------------------------------------
>gi|367464875|gb|EU930919.3|_Influenza_A_virus_(A/duck/Vietnam/205/2005(H5N1))_segment_5_nucleocapsid_protein_(NP)_gene_complete_cds_gi|367464877|gb|EU930943.3|_Influenza_A_virus_(A/duck/Vietnam/208/2s
atggcgtctcaaggcaccaaacgatcttatgaacagatggaaactggtggagagcgccagaattctactgagatcagggcatctgttggaagaatggttagtggcattgggaggttctacatacagatgtgcacagaactcaaactcagtgactatgaagggagactgatccagaacagcataacaatagagagaatggtactttctgcatttgatgaaagaaggaacaggtacctggaagaacaccccagtgcggggaaggacccgaagaaaactggaggtccaatttatcggaggagagacggaaaatgggtgagggagctgattctgtacgacaaagaggagatcaggaggatttggcgtcaagcgaacaatggagaggacgcaactgctggtcttacccacctgatgatatggcattccaatctaaatgatgccacatatcagagaacgagagctctcgtgcgtactggaatggaccccaggatgtgctctctgatgcaaggatcaactctcccgaggagatctggagctgccggtgcagcagtgaagggggtagggacaatggtgatggagctgattcggatgataaaacgagggatcaacgacc-ggaatttctggagaggcgaaaatggaagaagaacaaggattgcatatgagagaatgtgcaacatcctcaaagggaaattccaaacagcagcacaaagagcaatgatggatcaagtgcgagagagcagaaatcctgggaatgctgaaattgaagatctcatttttctggcacggtctgcactcatcctgagaggatcagtggcccataagtcctgcttgcctgcttgtgtgtacggacttgcagtggccagtggatatgactttgagagagaagggtactctctggttggaatagatcctttccgtctgcttcaaaacagccaggtctttagtctcattaggccaaatgagaatccagcacataagagtcaattagtgtggatggcatgccactctgcagcatttgaggaccttagagtctcaagtttcatcagagggacaagagtggtcccaagaggacagctatccaccagaggggttcaaattgcttcaaatgagaacatggaagcaatggactccaacactcttgaactgagaagtagatattgggctataagaaccagaagcggaggaaacaccaac---cagcagagggcatctgcagggcagatcagcgttcagcccactttctcggtacagagaaaccttcccttcgaaagagcgaccattatggcagcatttacaggaaatactgagggcagaacgtctgacatgagga---ctgaaatcataagaatgatggaaagtgccagaccagaagatgtgtcattccaggggcggggagtcttcgagctctcggacgaaaaggcaacgaacccgatcgtgccttcctttgacatgaataatgaaggatcttatttcttcggagacaatgcagaggagtatgacaattaa
>gi|347364286|gb|CY098656.1|_Influenza_A_virus_(A/Guangdong/2/2006(H5N1))_nucleocapsid_protein_(NP)_gene_complete_cds
atggcgtctcaaggcaccaaacgatcttatgaacagatggaaactggtggagagcgccagaatgctactgagatcagggcatctgttggaagaatggttagtggcattgggaggttctacatacagatgtgcacagaactcaaactcagtgactatgaagggagactgatccagaacagcataacaatagagagaatggtactttctgcatttgatgaaagaaggaacaggtacctggaagaacaccccagtgcggggaaggacccgaagaaaactggaggtccaatttatcggaggagagacggaaaatgggtgagggagctgattctgtacgacaaagaggagatcaggaggatttggcgtcaagcgaacaatggagaggacgcaactgctggtcttacccacctgatgatatggcattccaatctaaatgatgccacatatcagagaacgagagctctcgtgcgtactggaatggaccccaggatgtgctctctgatgcaaggatcaactctcccgaggagatctggagctgccggtgcagcagtgaagggggtaggaacaatggtgatggagctgattcggatgataaaacgagggatcaacgacc-ggaatttctggagaggcgaaaatggaagaagaacaaggagtgcatatgagagaatgtgcaacatcctcaaagggaaattccaaacagcagcacaaagagcaatgatggatcaagtgcgagagagcagaaatcctgggaatgctgaaattgaagatctcatttttctggcacggtctgcactcatcctgagaggatcagtggcccataagtcctgcttgcctgcttgtgtgtacggacttgcagtggccagtggatatgactttgagagagaagggtactctctggttggaatagatcctttccgtctgcttcaaaacagccaggtctttagtctcattaggccaaatgagaatccagcacataagagtcaattagtgtggatggcatgccactctgcagcatttgaggaccttagagtctcaagtttcatcagagggacaagagtggtcccaagaggacagctatccaccagaggggttcaaattgcttcaaatgagaatatggaagcaatggactccaacactcttgaactgagaagtagatattgggctataagaaccagaagcggaggaaacaccaac---cagcagagggcatctgcagggcagatcagcgttcagcccactttctcggtacagagaaaccttcccttcgaaagagcgaccattatggcagcatttacaggaaatactgagggcagaacgtctgacatgagga---ctgaaatcataagaatgatggaaagtgccagaccagaagatgtgtcattccaggggcggggagtcttcgagctctcggacgaaaaggcaacgaacccgatcgtgccttcctttgacatgaataatgaaggatcttatttcttcggagacaatgcagaggagtatgacaattaa
>gi|269823209|gb|GU052505.1|_Influenza_A_virus_(A/duck/Hai_Phong_/208/2006(H5N1))_segment_5_nucleocapsid_protein_(NP)_gene_complete_cds
atggcgtctcaaggcaccaaacgatcttatgaacagatggaaactggtggagagcgccagaattctactgagatcagggcatctgttggaagaatggttagtggcattgggaggttctacatacagatgtgcacagaactcaaactcagtgactatgaagggagactgatccagaacagcataacaatagagagaatggtactttctgcatttgatgaaagaaggaacaggtacctggaagaacaccccagtgcggggaaggacccgaagaaaactggaggtccaatttatcggaggagagacggaaaatgggtgagggagctgattctgtacgacaaagaggagatcaggaggatttggcgtcaagcgaacaatggagaggacgcaactgctggtcttacccacctgatgatatggcattccaatctaaatgatgccacatatcagagaacgagagctctcgtgcgtactggaatggaccccaggatgtgctctctgatgcaaggatcaactctcccgaggagatctggagctgccggtgcagcagtgaagggggtagggacaatggtgatggagctgattcggatgataaaacgagggatcaacgacc-ggaatttctggagaggcgaaaatggaagaagaacaaggattgcatatgagagaatgtgcaacatcctcaaagggaaattccaaacagcagcacaaagagcaatgatggatcaagtgcgagagagcagaaatcctgggaatgctgaaattgaagatctcatttttctggcacggtctgcactcatcctgagaggatcagtggcccataagtcctgcttgcctgcttgtgtgtacggacttgcagtggccagtggatatgactttgagagagaagggtactctctggttggaatagatcctttccgtctgcttcaaaacagccaggtctttagtctcattaggccaaatgagaatccagcacataagagtcaattagtgtggatggcatgccactctgcagcatttgaggaccttagagtctcaagtttcatcagagggacaagagtggtcccaagaggacagctatccaccagaggggttcaaattgcttcaaatgagaacatggaagcaatggactccaacactcttgaactgagaagtagatattgggctataagaaccagaagcggaggaaacaccaac---cagcagagggcatctgcagggcagatcagcgttcagcccactttctcggtacagagaaaccttcccttcgaaagagcgaccattatggcagcatttacaggaaatactgagggcagaacgtctgacatgagga---ctgaaatcataagaatgatggaaagtgccagaccagaagatgtgtcattccaggggcggggagtcttcgagctctcggacgaaaaggcaacgaacccgatcgtgccttcctttgacatgaataatgaaggatcttatttcttcggagacaatgcagaggagtatgacaattaa
>gi|195934386|gb|EU930935.1|_Influenza_A_virus_(A/duck/Vietnam/207/2005(H5N1))_segment_5_nucleocapsid_protein_(NP)_gene_complete_cds_gi|195934481|gb|EU930895.1|_Influenza_A_virus_(A/chicken/Vietnam/20s
atggcgtctcaaggcaccaaacgatcttatgaacagatggaaactggtggagagcgccagaattctactgagatcagggcatctgttggaagaatggttagtggcattgggaggttctacatacagatgtgcacagaactcaaactcagtgactatgaagggagactgatccagaacagcataacaatagagagaatggtactttctgcatttgatgaaagaaggaacaggtacctggaagaacaccccagtgcggggaaggacccgaagaaaactggaggtccaatttatcggaggagagacggaaaatgggtgagggagctgattctgtacgacaaagaggagatcaggaggatttggcgtcaagcgaacaatggagaggacgcaactgctggtcttacccacctgatgatatggcattccaatctaaatgatgccacatatcagagaacgagagctctcgtgcgtactggaatggaccccaggatgtgctctctgatgcaaggatcaactctcccgaggagatctggagctgccggtgcagcagtgaagggggtagggacaatggtgatggagctgattcggatgataaaacgagggatcaacgacc-ggaatttctggagaggcgaaaatggaagaagaacaaggattgcatatgagagaatgtgcaacatcctcaaagggaaattccaaacagcagcacaaagagcaatgatggatcaagtgcgagagagcagaaatcctgggaatgctgaaattgaagatctcatttttctggcacggtctgcactcatcctgagaggatcagtggcccataagtcctgcttgcctgcttgtgtgtacggacttgcagtggccagtggatatgactttgagagagaagggtactctctggttggaatagatcctttccgtctgcttcaaaacagccaggtctttagtctcattaggccaaatgagaatccagcacataagagtcaattagtgtggatggcatgccactctgcagcatttgaggaccttagagtctcaagtttcatcagagggacaagagtggtcccaagaggacagctatccaccagaggggttcaaattgcttcaaatgagaacatggaagcaatggactccaacactcttgaactgagaagtagatattgggctataagaaccagaagcggaggaaacaccaac---cagcagagggcatctgcagggcagatcagcgttcagcccactttctcggtacagagaaaccttcccttcgaaagagcgaccattatggcagcatttacaggaaatactgagggcagaacgtctgacatgagga---ctgaaatcataagaatgatggaaagtgccagaccagaagatgtgtcattccaggggcggggagtcttcgagctctcggacgaaaaggcaacgaacccgatcgtgccttcctttgacatgaataatgaaggatcttatttcttcggagacaatgcagaggagtatgacaattaa
>gi|195934253|gb|EU930991.1|_Influenza_A_virus_(A/duck/Vietnam/215/2005(H5N1))_segment_5_nucleocapsid_protein_(NP)_gene_complete_cds
atggcgtctcaaggcaccaaacgatcttatgaacagatggaaactggtggagagcgccagaattctactgagatcagggcatctgttggaagaatggttagtggcattgggaggttctacatacagatgtgcacagaactcaaactcagtgactatgaagggagactgatccagaacagcataacaatagagagaatggtactttctgcatttgatgaaagaaggaacaggtacctggaagaacaccccagtgcggggaaggacccgaagaaaactggaggtccaatttatcggaggagagacggaaaatgggtgagggagctgattctgtacgacaaagaggagatcaggaggatttggcgtcaagcgaacaatggagaggacgcaactgctggtcttacccacctgatgatatggcattccaatctaaatgatgccacatatcagagaacgagagctctcgtgcgtactggaatggaccccaggatgtgctctctgatgcaaggatcaactctcccgaggagatctggagctgccggtgcagcagtgaagggggtagggacaatggtgatggagctgattcggatgataaaacgagggatcaacgacc-ggaatttctggagaggcgaaaatggaagaagaacaaggattgcatatgagagaatgtgcaacatcctcaaagggaaattccaaacagcagcacaaagagcaatgatggatcaagtgcgagagagcagaaatcctgggaatgctgaaattgaagatctcatttttctggcacggtctgcactcatcctgagaggatcagtggcccataagtcctgcttgcctgcttgtgtgtacggacttgcagtggccagtggatatgactttgagagagaagggtactctctggttggaatagatcctttccgtctgcttcaaaacagccaggtctttagtctcattaggccaaatgagaatccagcacataagagtcaattagtgtggatggcatgccactctgcagcatttgaggaccttagagtctcaagtttcatcagagggacaagagtggtcccaagaggacagctatccaccagaggggttcaaattgcttcaaatgagaacatggaagcaatggactccaacactcttgaactgagaagtagatattgggctataagaaccagaagcggaggaaacaccaac---cagcagagggcatctgcagggcagatcagcgttcagcccactttctcggtacagagaaaccttcccttcgaaagagcgaccattatggcagcatttacaggaaatactgagggcagaacgtctgacatgagga---ctgaaatcataagaatgatggaaagtgccagaccagaagatgtgtcattccaggggcggggagtcttcgagctctcggacgaaaaggcaacgaacccgatcgtgccttcctttgacatgaataatgaaggatcttatttcttcggagacaatgcagaggagtatgacaattaa
>gi|198285746|gb|CY030906.1|_Influenza_A_virus_(A/goose/Yunnan/3798/2006(H5N1))_segment_5_sequence
atggcgtctcaaggcaccaaacgatcttatgaacagatggaaactggtggagagcgccagaatgctactgagatcagggcatctgttggaagaatggttagtggcattgggaggttctacatacagatgtgcacagaactcaaactcagtgactatgaagggagactgatccagaacagcataacaatagagagaatggtactttctgcatttgatgaaagaaggaacaggtacctggaagaacaccccagtgcggggaaggacccgaagaaaactgggggtccaatttatcggaggagagacggaaaatgggtgagagagctgattctgtacgacaaagaggagatcaggaggatttggcgtcaagcgaacaatggagaggacgcaactgctggtcttacccacctgatgatatggcattccaatctaaatgatgccacatatcagagaacgagagctctcgtgcgtactggaatggaccccaggatgtgctctctgatgcaaggatcaactctcccgaggagatctggagctgccggtgcagcagtgaagggggtagggacaatggtgatggagctgattcggatgataaaacgagggatcaacgacc-ggaatttctggagaggcgaaaatggaagaagaacaaggattgcatatgagagaatgtgcaacatcctcaaagggaaattccaaacagcagcacaaagagcaatgatggatcaagtgcgagagagcagaaatcctgggaatgctgaaattgaagatctcatttttctggcacggtctgcactcatcctgagaggatcagtggcccataagtcctgcttgcctgcttgtgtgtacggacttgcagtggccagtggatatgactttgagagagaagggtactctctggttggaatagatcctttccgtctgcttcaaaacagccaggtctttagtctcatcaggccaaatgagaatccagcacataagagtcaattagtgtggatggcatgccactctgcagcatttgaggaccttagagtctcaagtttcatcagagggacaagagtggtcccaagaggacagctatccaccagaggggttcaaattgcttcaaatgagaacatggaagcaatggactccaacactcttgaactgagaagtagatattgggctataagaaccagaagcggaggaaacaccaac---cagcagagggcatctgcagggcagatcagcgttcagcccactttctcgatacagagaaaccttcccttcgaaagagcgaccattatggcagcatttacaggaaatactgagggcagaacgtctgacatgagga---ctgaaatcataagaatgatggaaagtgccaaaccagaagatgtgtcattccaggggcggggagtcttcgagctctcggacgaaaaggcaacgaacccgatcgtgccttcctttgacatgaataatgaaggatcttatttcttcggagacaatgcagaggagtatgacaattaa
>gi|161137752|gb|EU263985.1|_Influenza_A_virus_(A/human/China/GD02/2006(H5N1))_nucleocapsid_protein_(NP)_gene_complete_cds
atggcgtctcaaggcaccaaacgatcttatgaacagatggaaactggtggagagcgccagaatgctactgagatcagggcatctgttggaagaatggttagtggcattgggaggttctacatacagatgtgcacagaactcaaactcagtgactatgaagggagactgatccagaacagcataacaatagagagaatggtactttctgcatttgatgaaagaaggaacaggtacctggaagaacaccccagtgcggggaaggacccgaagaaaactggaggtccaatttatcggaggagagacggaaaatgggtgagggagctgattctgtacgacaaagaggagatcaggaggatttggcgtcaagcgaacaatggagaggacgcaactgctggtcttacccacctgatgatatggcattccaatctaaatgatgccacatatcagagaacgagagctctcgtgcgtactggaatggaccccaggatgtgctctctgatgcaaggatcaactctcccgaggagatctggagctgccggtgcagcagtgaagggggtaggaacaatggtgatggagctgattcggatgataaaacgagggatcaacgacc-ggaatttctggagaggcgaaaatggaagaagaacaaggagtgcatatgagagaatgtgcaacatcctcaaagggaaattccaaacagcagcacaaagagcaatgatggatcaagtgcgagagagcagaaatcctgggaatgctgaaattgaagatctcatttttctggcacggtctgcactcatcctgagaggatcagtggcccataagtcctgcttgcctgcttgtgtgtacggacttgcagtggccagtggatatgactttgagagagaagggtactctctggttggaatagatcctttccgtctgcttcaaaacagccaggtctttagtctcattaggccaaatgagaatccagcacataagagtcaattagtgtggatggcatgccactctgcagcatttgaggaccttagagtctcaagtttcatcagagggacaagagtggtcccaagaggacagctatccaccagaggggttcaaattgcttcaaatgagaatatggaagcaatggactccaacactcttgaactgagaagtagatattgggctataagaaccagaagcggaggaaacaccaac---cagcagagggcatctgcagggcagatcagcgttcagcccactttctcggtacagagaaaccttcccttcgaaagagcgaccattatggcagcatttacaggaaatactgagggcagaacgtctgacatgagga---ctgaaatcataagaatgatggaaagtgccagaccagaagatgtgtcattccaggggcggggagtcttcgagctctcggacgaaaaggcaacgaacccgatcgtgccttcctttgacatgaataatgaaggatcttatttcttcggagacaatgcagaggagtatgacaattaa
>gi|118584345|gb|EF124380.1|_Influenza_A_virus_(A/duck/Guangxi/150/2006(H5N1))_nucleoprotein_(NP)_gene_partial_cds
atggcgtctcaaggcaccaaacgatcttatgaacagatggaaactggtggagagcgccagaatgctactgagatcagggcatctgttggaagaatggttagtggcattgggaggttctacatacagatgtgcacagaactcaaactcagtgactatgaagggagactgatccagaacagcataacaatagagagaatggtactttctgcatttgatgaaagaaggaataggtacctggaagaacaccccagtgcggggaaggacccgaagaaaactggaggtccaatttatcggaggagagacggaaaatgggtgagggagctgattctgtacgacaaagaggagatcaggaggatttggcgtcaagcgaacaatggagaggacgcaactgctggtcttacccacctgatgatatggcattccaatctaaatgatgccacatatcagagaacgagagctctcgtgcgtactggaatggaccccaggatgtgctctctgatgcaaggatcaactctcccgaggagatctggagctgccggtgcagcagtgaagggggtagggacaatggtgatggagctgattcggatgataaaacgagggatcaacgacc-ggaatttctggagaggcgaaaatggaagaagaacaaggattgcatatgagagaatgtgcaacatcctcaaagggaaattccaaacagcagcacaaagagcaatgatggatcaagtgcgagagagcagaaatcctgggaatgctgaaattgaagatctcatttttctggcacggtctgcactcatcctgagaggatcagtggcccataagtcctgcttgcctgcttgtgtgtacggacttgcagtggccagtggatatgactttgagagagaagggtactctctggttggaatagatcctttccgtctgcttcaaaacagccaggtctttagtctcattaggccaaatgagaatccagcacataagagtcaattagtgtggatggcatgccactctgcagcatttgaggaccttagagtctcaagtttcatcagagggacaagagtggtcccaagaggacagctatccaccagaggggttcaaattgcttcaaatgagaacatggaaacaatggactccaacactcttgaactgagaagtagatattgggctataagaaccagaagcggaggaaacaccaac---cagcagagggcatctgcagggcagatcagcgttcagcccactttctcggtacagagaaaccttcccttcgaaagagcgaccattatggcagcatttacaggaaatactgagggcagaacgtctgacatgagga---ctgaaatcataagaatgatggaaagtgccagaccagaagatgtgtcattccaggggcggggagtcttcgagctctcggacgaaaaggcaacgaacccgatcgtgccttcctttgacatgaataatgaaggatcttatttcttcggagacaatgcagaggagtatgacaat---
>gi|118584331|gb|EF124373.1|_Influenza_A_virus_(A/duck/Guangxi/4830/2005(H5N1))_nucleoprotein_(NP)_gene_partial_cds
atggcgtctcaaggcaccaaacgatcttatgaacagatggaaactggtggagagcgccagaatgctactgagatcagggcatctgttggaagaatggttagtggcattgggaggttctacatacagatgtgcacagaactcaaactcagtgactatgaagggagactgatccagaacagcataacaatagagagaatggtactttctgcatttgatgaaagaaggaacaggtacctggaagaacaccccagtgcggggaaggacccgaagaaaactggaggtccaatttatcggaggagagacggaaaatgggtgagggagctgattctgtacgacaaagaggagatcaggaggatttggcgtcaagcgaacaatggagaggacgcaactgctggtcttacccacctgatgatatggcattccaatctaaatgatgccacatatcagagaacgagagctctcgtgcgtactggaatggaccccaggatgtgctctctgatgcaaggatcaactctcccgaggagatctggagctgccggtgcagcagtgaagggggtagggacaatggtgatggagctgattcggatgataaaacgagggatcaacgacc-ggaatttctggagaggcgaaaatggaagaagaacaaggattgcatatgagagaatgtgcaacatcctcaaagggaaattccaaacagcagcacaaagagcaatgatggatcaagtgcgagagagcagaaatcctgggaatgctgaaattgaagatctcatttttctggcacggtctgcactcatcctgagaggatcagtggcccataagtcctgcttgcctgcttgtgtgtacggacttgcagtggccagtggatatgactttgagagagaagggtactctctggttggaatagatcctttccgtctgcttcaaaacagccaggtctttagtctcattaggccaaatgagaatccagcacataagagtcaattagtgtggatggcatgccactctgcagcatttgaggaccttagagtctcaagtttcatcagagggacaagagtggtcccaagaggacagctatccaccagaggggttcaaattgcttcaaatgagaacatggaagcaatggactccaacactcttgaactgagaagtagatattgggctataagaaccagaagcggaggaaacaccaac---cagcagagggcatctgcagggcagatcagcgttcagcccactttctcggtacagagaaaccttcccttcgaaagagcgaccattatggcagcatttacaggaaatactgagggcagaacgtctgacatgagga---ctgaaatcataagaatgatggaaagtgccagaccagaagatgtgtcattccaggggcggggagtcttcgagctctcggacgaaaaggcaacgaacccgatcgtgccttcctttgacatgaataatgaaggatcttatttcttcggagacaatgcagaggagtatgacaat---
>gi|347364122|gb|CY098585.1|_Influenza_A_virus_(A/Guangxi/1/2005(H5N1))_nucleocapsid_protein_(NP)_gene_complete_cds
atggcgtctcaaggcaccaaacgatcttatgaacagatggaaactggtggagagcgccagaatgctactgagatcagggcatctgttggaagaatggttagtggcattgggaggttctacatacagatgtgcacagaactcaaactcagtgactatgaagggagactgatccagaacagcataacaatagagagaatggtactttctgcatttgatgaaagaaggaacaggtacctggaagaacaccccagtgcgggaaaggacccgaagaaaactggaggtccaatttatcggaggagagacggaaaatgggtgagggagctgattctgtacgacaaagaggagatcaggaggatttggcgtcaagcgaacaatggagaggacgcaactgctggtcttacccacctgatgatatggcattccaatctaaatgatgccacatatcagagaacgagagctctcgtgcgtactggaatggaccccaggatgtgctctctgatgcaaggatcaactctcccgaggagatctggagctgccggtgcagcagtgaagggggtagggacaatggtgatggagctgattcggatgataaaacgagggatcaacgacc-ggaatttctggagaggcgaaaatggaagaagaacaaggattgcatatgagagaatgtgcaacatcctcaaagggaaattccaaacagcagcacaaagagcaatgatggatcaagtgcgagagagcagaaatcctgggaatgctgaaattgaagatctcatttttctggcacggtctgcactcatcctgagaggatcagtggcccataagtcctgcttgcctgcttgtgtgtacggacttgcagtggccagtggatatgactttgagagagaagggtactctctggttggaatagatcctttccgtctgcttcaaaacagccaggtctttagtctcattaggccaaatgagaatccagcacataagagtcaattagtgtggatggcatgccactctgcagcatttgaggaccttagagtctcaagtttcatcagagggacaagagtggtcccaagaggacagctatccaccagaggggttcaaattgcttcaaatgagaacatggaagcaatggactccaacactcttgaactgagaagtagatattgggctataagaaccagaagcggaggaaacaccaac---cagcagagggcatctgcagggcagatcagcgttcagcccactttctcggtacagagaaaccttcccttcgaaagagcgaccattatggcagcatttacaggaaatactgagggcagaacgtctgacatgagga---ctgaaatcataagaatgatggaaagtgccagaccagaagatgtgtcattccaggggcggggagtcttcgagctctcggacgaaaaggcaacgaacccgatcgtgccttcctttgacatgaataatgaaggatcttatttcttcggagacaatgcagaggagtatgacaattga
>gi|823849268|gb|KR732393.1|_Influenza_A_virus_(A/duck/Vietnam_NamDinh/NCVD-88/2007(H5N1))_segment_5_nucleocapsid_protein_(NP)_gene_complete_cds
atggcgtctcaaggcaccaaacgatcttatgaacagatggaaactggtggagagcgccagaatgctactgagatcagggcatctgttggaagaatggttagtggcattgggaggttctacatacagatgtgcacagaactcaaactcagtgactatgaagggagactgatccagaacagcataacaatagagagaatggtactttctgcatttgatgaaagaaggaacaggtacctggaagaacaccccagtgcggggaaggacccgaagaaaactgggggtccaatttatcggaggagagacggaaaatgggtgagggagctgattctgtacgacaaagaggagatcaggaggatttggcgtcaagcgaacaatggagaggacgcaactgctggtcttactcacctgatgatatggcattccaatctaaatgatgccacatatcagagaacgagagctctcgtgcgtactggaatggaccccaggatgtgctctctgatgcaaggatcaactctcccgaggagatctggagctgccggtgcagcagtgaagggggtagggacaatggtgatggagctgattcggatgataaaacgagggatcaacgacc-ggaatttctggagaggcgaaaatggaagaagaacaaggattgcatatgagagaatgtgcaacatcctcaaagggaaattccaaacagcagcacaaagagcaatgatggatcaagtgcgagagagcagaaatcctgggaatgctgaaattgaagatctcatttttctggcacggtctgcactcatcctgagaggatcagtggcccataagtcctgcttgcctgcttgtgtgtacggacttgcagtggccagtggatatgactttgagagagaagggtactctctggttgggatagatcctttccgtctgcttcaaaacagccaggtctttagtctcattaggccaaatgagaatccagcacataagagtcaattagtgtggatggcatgccactctgcagcatttgaggaccttagagtctcaagtttcatcagagggacaagagtggtcccaagaggacagctatccaccagaggggttcaaattgcttcaaatgagaacatggaagcaatggactccaacactcttgaactgagaagtagatattgggctataagaaccagaagcggaggaaacactaac---cagcagagggcatctgcagggcagatcagcgttcagcccactttctcggtacagagaaaccttcccttcgaaagagcgaccattatggcagcatttacaggaaatactgagggcagaacgtctgacatgagga---ctgaaatcataagaatgatggaaagtgccagaccagaagatgtgtcattccaggggcggggagtcttcgagctctcggacgaaaaggcaacgaacccgatcgtgccttcctttgacatgaataatgaaggatcttatttcttcggagacaatgcagaggagtatgacaattaa
>gi|730044256|gb|KP097945.1|_Influenza_A_virus_(A/chicken/Vietnam/NCVD-A675/2011(H5N1))_segment_5_nucleocapsid_protein_(NP)_gene_complete_cds
atggcgtctcaaggcaccaaacgatcttatgaacagatggaaactggtggagagcgccagaatgctactgagatcagggcatctgttggaagaatggttagtggcattgggaggttctacatacagatgtgcacagaactcaaactcagtgactatgaagggagactgatccagaacagcataacaatagagagaatggtactttctgcatttgatgaaagaaggaacaggtacctggaagaacaccccagtgcggggaaggacccaaagaaaactgggggtccaatttatcggaggagagacggaaaatgggtgagggagctgattctgtacgacaaagaggagatcaggaggatttggcgtcaagcgaacaatggagaggacgcaactgctggtcttactcacctgatgatatggcattccaatctaaatgatgccacatatcagagaacgagagctcttgtgcgtactggaatggaccccaggatgtgctctctgatgcagggatcaactctcccgaggagatctggagctgccggtgcagcagtgaagggggtagggacaatggtgatggagctgattcggatgataaaacgagggatcaacgacc-ggaatttctggagaggcgaaaatggaagaagaacaaggattgcatatgagagaatgtgcaacatcctcaaagggaaattccaaacagcagcacaaagagcaatgatggatcaagtgcgagagagcagaaatcctgggaatgctgaaattgaagatctcatttttctggcacggtctgcactcatcctgagaggatcagtggcccataagtcctgcttgcctgcttgtgtgtacggacttgcagtggccagtggatatgactttgagagagaagggtactctctggttgggatagatcctttccgtctgcttcaaaacagccaggtctttagtctcattaggccaaatgagaatccagcacataagagtcaattagtgtggatggcatgccactctgcagcatttgaggaccttagagtctcaagtttcatcagagggacaagagtggtcccaagaggacagctatccaccagaggggttcaaattgcttcaaatgagaacatggaagcaatggactccaacactcttgaactgagaagtagatattgggctataagaaccagaagcggaggaaacactaac---cagcagagggcatctgcagggcagatcagcgttcagcccactttctcggtacagagaaaccttcccttcgaaagagcgaccattatggcagcatttacaggaaatactgagggcagaacgtctgacatgagga---ctgaaatcataagaatgatggaaagtgccagaccagaagatgtgtcattccaggggcggggagtcttcgagctctcggacgaaaaggcaacgaacccgatcgtgccttcctttgacatgaataatgaaggatcttatttcttcggagacaatgcagaggagtatgacaattaa
>gi|570807129|gb|EU930975.2|_Influenza_A_virus_(A/chicken/Vietnam/212/2005(H5N1))_segment_5_nucleocapsid_protein_(NP)_gene_complete_cds
atggcgtctcaaggcaccaaacgatcttatgaacagatggaaactggtggagagcgccagaattctactgagatcagggcatctgttggaagaatggttagtggcattgggaggttctacatacagatgtgcacagaactcaaactcagtgactatgaagggagactgatccagaacagcataacaatagagagaatggtactttctgcatttgatgaaagaaggaacaggtacctggaagaacaccccagtgcggggaaggacccgaagaaaactggaggtccaatttatcggaggagagacggaaaatgggtgagggagctgattctgtacgacaaagaggagatcaggaggatttggcgtcaagcgaacaatggagaggacgcaactgctggtcttacccacctgatgatatggcattccaatctaaatgatgccacatatcagagaacgagagctctcgtgcgtactggaatggaccccaggatgtgctctctgatgcaaggatcaactctcccgaggagatctggagctgccggtgcagcagtaaagggggtagggacaatggtgatggagctgattcggatgataaaacgagggatcaacgacc-ggaatttctggagaggcgaaaatggaagaagaacaaggattgcatatgagagaatgtgcaacatcctcaaagggaaattccaaacagcagcacaaagagcaatgatggatcaagtgcgagagagcagaaatcctgggaatgctgaaattgaagatctcatttttctggcacggtctgcactcatcctgagaggatcagtggcccataagtcctgcttgcctgcttgtgtgtacggacttgcagtggccagtggatatgactttgagagagaagggtactctctggttggaatagatcctttccgtctgcttcaaaacagccaggtctttagtctcattaggccaaatgagaatccagcacataagagtcaattagtgtggatggcatgccactctgcagcatttgaggaccttagagtctcaagtttcatcagagggacaagagtggtcccaagaggacagctatccaccagaggggttcaaattgcttcaaatgagaacatggaagcaatggactccaacactcttgaactgagaagtagatattgggctataagaaccagaagcggaggaaacaccaac---cagcagagggcatctgcagggcagatcagcgttcagcccactttctcggtacagagaaaccttcccttcgaaagagcgaccattatggcagcatttacaggaaatactgagggcagaacgtctgacatgagga---ctgaaatcataagaatgatggaaagtgccagaccagaagatgtgtcattccaggggcggggagtcttcgagctctcggacgaaaaggcaacgaacccgatcgtgccttcctttgacatgaataatgaaggatcttatttcttcggagacaatgcagaggagtatgacaattaa
>gi|404351987|gb|JX534558.1|_Influenza_A_virus_(A/wild_duck/Shandong/2/2011(H5N1))_segment_5_nucleocapsid_protein_(NP)_gene_complete_cds
atggcgtctcaaggcaccaaacgatcttatgaacagatggaaactggtggagagcgccagaatgctactgagatcagagcatctgttggaagaatggttagtggcattgggaggttctacatacagatgtgcacggaactcaaactcagtgactatgaagggagactgatccagaacagcataacaatagagaaaatggtactttctgcatttgatgaaagaaggaacaggtacctggaagaacaccccagtgcggggaaggaccctaagaaaactggaggtccaatttatcggaggagagacgggaaatgggtgagggagctgattctgtacgacaaagaggagatcaggaggatttggcgccaagcgaacaatggagaggacgcaactgctggtcttacccacctgatgatatggcattccaatctgaatgatgccacatatcagagaacgagagctctcgtgcgtacaggaatggaccccaggatgtgctctctgatgcaaggatcaactctcccgaggagatctggagctgccggtgcagcagtgaagggggtaggaacaatggtgatggagctgattcggatgataaaacgagggatcaacgacc-ggaatttctggagaggcgaaaatggaagaagaacaaggattgcatatgagagaatgtgcaatatcctcaaagggaaattccaaacagctgcacaaagagcaatgatggatcaagtgcgagagagcagaaatcctgggaatgctgaaattgaagatctcatttttctggcacggtctgcactcatcctgagaggatcagtggcccataagtcctgcttgcctgcttgtgtgtacggacttgcagtggccagtggatatgacttcgagagagaaggatactctctggttggaatagatcctttccgtctgcttcaaaacagccaggtctttagtctcattaggccaaatgaaaatccagcacataagagtcaattagtgtggatggcatgccactctgcagcattcgaggaccttagagtctcaagtttcatcagagggacaagagtggttccaagaggacagctgtccaccagaggggttcaaattgcttcaaatgagaacatggaagcaatggactccaacacccttgaactgagaagtagatattgggctataagaaccagaagcggagggaacaccaac---caacagaggacatctgcagggcagatcagcgttcagcccactttctcggtacagagaaatcttcccttcgaaagagcgaccattatggcagcatttacaggaaatactgaaggcaggacgtctgacatgagga---ctgaaatcataagaatgatggaaagtgccagaccagaagatgtgtcattccaggggcggggagtcttcgagctctcggacgaaaaggcaacgaacccgatcgtgccttcctttgacatgaataatgaaggatcttatttcttcggagacaatgcagaggagtatgacaattaa
>gi|267846395|gb|GU050408.1|_Influenza_A_virus_(A/muscovy_duck/Ha_Nam/07-47/2007(H5N1))_segment_5_nucleocapsid_protein_(NP)_gene_complete_cds_gi|267846403|gb|GU050439.1|_Influenza_A_virus_(A/duck/Nam_s
atggcgtctcaaggcaccaaacgatcttatgaacagatggaaactggtggagagcgccagaatgctactgagatcagggcatctgttggaagaatggttagtggcattgggaggttctacatacagatgtgcacagaactcaaactcagtgactatgaagggagactgatccagaacagcataacaatagagagaatggtactttctgcatttgatgaaagaaggaacaggtacctggaagaacaccccagtgcggggaaggacccgaagaaaactgggggtccaatttatcggaggagagacggaaaatgggtgagggagctgattctgtacgacaaagaggagatcaggaggatttggcgtcaagcgaacaatggagaggacgcaactgctggtcttactcacctgatgatatggcattccaatctaaatgatgccacatatcagagaacgagagctctcgtgcgtactggaatggaccccaggatgtgctctctgatgcaaggatcaactctcccgaggagatctggagctgccggtgcagcagtgaagggggtagggacaatggtgatggagctgattcggatgataaaacgagggatcaacgacc-ggaatttctggagaggcgaaaatggaagaagaacaaggattgcatatgagagaatgtgcaacatcctcaaagggaaattccaaacagcagcacaaagagcaatgatggatcaagtgcgagagagcagaaatcctgggaatgctgaaattgaagatctcatttttctggcacggtctgcactcatcctgagaggatcagtggcccataagtcctgcttgcctgcttgtgtgtacggacttgcagtggccagtggatatgactttgagagagaagggtactctctggttgggatagatcctttccgtctgcttcaaaacagccaggtctttagtctcattaggccaaatgagaatccagcacataagagtcaattagtgtggatggcatgccactctgcagcatttgaggaccttagagtctcaagtttcatcagagggacaagagtggtcccaagaggacagctatccaccagaggggttcaaattgcttcaaatgagaacatggaagcaatggactccaacactcttgaactgagaagtagatattgggctataagaaccagaagcggaggaaacactaac---cagcagagggcatctgcagggcagatcagcgttcagcccactttctcggtacagagaaaccttcccttcgaaagagcgaccattatggcagcatttacaggaaatactgagggcagaacgtctgacatgagga---ctgaaatcataagaatgatggaaagtgccagaccagaagatgtgtcattccaggggcggggagtcttcgagctctcggacgaaaaggcaacgaacccgatcgtgccttcctttgacatgaataatgaaggatcttatttcttcggagacaatgcagaggagtatgacaattaa
>gi|295189569|gb|HM114546.1|_Influenza_A_virus_(A/Vietnam/UT31203A/2007(H5N1))_segment_5_nucleocapsid_protein_(NP)_gene_complete_cds
atggcgtctcaaggcaccaaacgatcttatgaacagatggaaactggtggagagcgccagaatgctactgagatcagggcatctgttggaagaatggttagtggcattgggaggttctacatacagatgtgcacagaactcaaactcagtgactatgaagggagactgatccagaacagcataacaatagagagaatggtactttctgcatttgatgaaagaaggaacaggtacctggaagaacaccccagtgcggggaaggacccgaagaaaactgggggtccaatttatcggaggagagacggaaaatgggtgagggagctgattctgtacgacaaagaggagatcaggaggatttggcgtcaagcgaacaatggagaggacgcaactgctggtcttactcacctgatgatatggcattccaatctaaatgatgccacatatcagagaacgagagctctcgtgcgtactggaatggaccccaggatgtgctctctgatgcaaggatcaactctcccgaggagatctggagctgccggtgcagcagtgaagggggtagggacaatggtgatggagctgattcggatgataaaacgagggatcaacgacc-ggaatttctggagaggcgaaaatggaagaagaacaaggattgcatatgagagaatgtgcaacatcctcaaagggaaattccaaacagcagcacaaagagcaatgatggatcaagtgcgagagagcagaaatcctgggaatgctgaaattgaagatctcatttttctggcacggtctgcactcatcctgagaggatcagtggcccataagtcctgcttgcctgcttgtgtgtacggacttgcagtggccagtggatatgactttgagagagaaggatactctctggttgggatagatcctttccgtctgcttcaaaacagccaggtctttagtctcattaggccaaatgagaatccagcacataagagtcaattagtgtggatggcatgccactctgcagcatttgaggaccttagagtctcaagtttcatcagagggacaagagtggtcccaagaggacagctatccaccagaggggttcaaattgcttcaaatgagaacatggaagcaatggactccaacactcttgaactgagaagtagatattgggctataagaaccagaagcggaggaaacactaac---cagcagagggcatctgcagggcagatcagcgttcagcccactttctcggtacagagaaaccttcccttcgaaagagcgaccattatggcagcatttacaggaaatactgagggcagaacgtctgacatgagga---ctgaaatcataagaatgatggaaagtgccagaccagaagatgtgtcattccaggggcggggagtcttcgagctctcggacgaaaaggcaacgaacccgatcgtgccttcctttgacatgagtaatgaaggatcttatttcttcggagacaatgcagaggagtatgacaattaa
>gi|269315471|gb|GU186735.1|_Influenza_A_virus_(A/chicken/Ninh_Binh/209/2005(H5N1))_segment_5_nucleocapsid_protein_(NP)_gene_complete_cds
atggcgtctcaaggcaccaaacgatcttatgaacagatggaaactggtggagagcgccagaattctactgagatcagggcatctgttggaagaatggttagtggcattgggaggttctacatacagatgtgcacagaactcaaactcagtgactatgaagggagactgatccagaacagcataacaatagagagaatggtactttctgcatttgatgaaagaaggaacaggtacctggaagaacaccccagtgcggggaaggacccgaagaaaactggaggtccaatttatcggaggagagacggaaaatgggtgagggagctgattctgtacgacaaagaggagatcaggaggatttggcgtcaagcgaacaatggagaggacgcaactgctggtcttacccacctgatgatatggcattccaatctaaatgatgccacatatcagagaacgagagctctcgtgcgtactggaatggaccccaggatgtgctctctgatgcaaggatcaactctcccgaggagatctggagctgccggtgcagcagtaaagggggtagggacaatggtgatggagctgattcggatgataaaacgagggatcaacgacc-ggaatttctggagaggcgaaaatggaagaagaacaaggattgcatatgagagaatgtgcaacatcctcaaagggaaattccaaacagcagcacaaagagcaatgatggatcaagtgcgagagagcagaaatcctgggaatgctgaaattgaagatctcatttttctggcacggtctgcactcatcctgagaggatcagtggcccataagtcctgcttgcctgcttgtgtgtacggacttgcagtggccagtggatatgactttgagagagaagggtactctctggttggaatagatcctttccgtctgcttcaaaacagccaggtctttagtctcattaggccaaatgagaatccagcacataagagtcaattagtgtggatggcatgccactctgcagcatttgaggaccttagagtctcaagtttcatcagagggacaagagtggtcccaagaggacagctatccaccagaggggttcaaattgcttcaaatgagaacatggaagcaatggactccaacactcttgaactgagaagtagatattgggctataagaaccagaagcggaggaaacaccaac---cagcagagggcatctgcagggcagatcagcgttcagcccactttctcggtacagagaaaccttcccttcgaaagagcgaccattatggcagcatttacaggaaatactgagggcagaacgtctgacatgagga---ctgaaatcataagaatgatggaaagtgccagaccagaagatgtgtcattccaggggcggggagtcttcgagctctcggacgaaaaggcaacgaacccgatcgtgccttcctttgacatgaataatgaaggatcttatttcttcggagacaatgcagaggagtatgacaattaa
>gi|195934348|gb|EU930951.1|_Influenza_A_virus_(A/chicken/Vietnam/209/2005(H5N1))_segment_5_nucleocapsid_protein_(NP)_gene_complete_cds
atggcgtctcaaggcaccaaacgatcttatgaacagatggaaactggtggagagcgccagaattctactgagatcagggcatctgttggaagaatggttagtggcattgggaggttctacatacagatgtgcacagaactcaaactcagtgactatgaagggagactgatccagaacagcataacaatagagagaatggtactttctgcatttgatgaaagaaggaacaggtacctggaagaacaccccagtgcggggaaggacccgaagaaaactggaggtccaatttatcggaggagagacggaaaatgggtgagggagctgattctgtacgacaaagaggagatcaggaggatttggcgtcaagcgaacaatggagaggacgcaactgctggtcttacccacctgatgatatggcattccaatctaaatgatgccacatatcagagaacgagagctctcgtgcgtactggaatggaccccaggatgtgctctctgatgcaaggatcaactctcccgaggagatctggagctgccggtgcagcagtaaagggggtagggacaatggtgatggagctgattcggatgataaaacgagggatcaacgacc-ggaatttctggagaggcgaaaatggaagaagaacaaggattgcatatgagagaatgtgcaacatcctcaaagggaaattccaaacagcagcacaaagagcaatgatggatcaagtgcgagagagcagaaatcctgggaatgctgaaattgaagatctcatttttctggcacggtctgcactcatcctgagaggatcagtggcccataagtcctgcttgcctgcttgtgtgtacggacttgcagtggccagtggatatgactttgagagagaagggtactctctggttggaatagatcctttccgtctgcttcaaaacagccaggtctttagtctcattaggccaaatgagaatccagcacataagagtcaattagtgtggatggcatgccactctgcagcatttgaggaccttagagtctcaagtttcatcagagggacaagagtggtcccaagaggacagctatccaccagaggggttcaaattgcttcaaatgagaacatggaagcaatggactccaacactcttgaactgagaagtagatattgggctataagaaccagaagcggaggaaacaccaac---cagcagagggcatctgcagggcagatcagcgttcagcccactttctcggtacagagaaaccttcccttcgaaagagcgaccattatggcagcatttacaggaaatactgagggcagaacgtctgacatgagga---ctgaaatcataagaatgatggaaagtgccagaccagaagatgtgtcattccaggggcggggagtcttcgagctctcggacgaaaaggcaacgaacccgatcgtgccttcctttgacatgaataatgaaggatcttatttcttcggagacaatgcagaggagtatgacaattaa
>gi|195934329|gb|EU930959.1|_Influenza_A_virus_(A/duck/Vietnam/210/2005(H5N1))_segment_5_nucleocapsid_protein_(NP)_gene_complete_cds
atggcgtctcaaggcaccaaacgatcttatgaacagatggaaactggtggagagcgccagaattctactgagatcagggcatctgttggaagaatggttagtggcattgggaggttctacatacagatgtgcacagaactcaaactcagtgactatgaagggagactgatccagaacagcataacaatagagagaatggtactttctgcatttgatgaaagaaggaacaggtacctggaagaacaccccagtgcggggaaggacccgaagaaaactggaggtccaatttatcggaggagagacggaaaatgggtgagggagctgattctgtacgacaaagaggagatcaggaggatttggcgtcaagcgaacaatggagaggacgcaactgctggtcttacccacctgatgatatggcattccaatctaaatgatgccacatatcagagaacgagagctctcgtgcgtactggaatggaccccaggatgtgctctctgatgcaaggatcaactctcccgaggagatctggagctgccggtgcagcagtaaagggggtagggacaatggtgatggagctgattcggatgataaaacgagggatcaacgacc-ggaatttctggagaggcgaaaatggaagaagaacaaggattgcatatgagagaatgtgcaacatcctcaaagggaaattccaaacagcagcacaaagagcaatgatggatcaagtgcgagagagcagaaatcctgggaatgctgaaattgaagatctcatttttctggcacggtctgcactcatcctgagaggatcagtggcccataagtcctgcttgcctgcttgtgtgtacggacttgcagtggccagtggatatgactttgagagagaagggtactctctggttggaatagatcctttccgtctgcttcaaaacagccaggtctttagtctcattaggccaaatgagaatccagcacataagagtcaattagtgtggatggcatgccactctgcagcatttgaggaccttagagtctcaagtttcatcagagggacaagagtggtcccaagaggacagctatccaccagaggggttcaaattgcttcaaatgagaacatggaagcaatggactccaacactcttgaactgagaagtagatattgggctataagaaccagaagcggaggaaacaccaac---cagcagagggcatctgcagggcagatcagcgttcagcccactttctcggtacagagaaaccttcccttcgaaagagcgaccattatggcagcatttacaggaaatactgagggcagaacgtctgacatgagga---ctgaaatcataagaatgatggaaagtgccagaccagaagatgtgtcattccaggggcggggagtcttcgagctctcggacgaaaaggcaacgaacccgatcgtgccttcctttgacatgaataatgaaggatcttatttcttcggagacaatgcagaggagtatgacaattaa
>gi|195934310|gb|EU930967.1|_Influenza_A_virus_(A/Muscovy_duck/Vietnam/211/2005(H5N1))_segment_5_nucleocapsid_protein_(NP)_gene_complete_cds
atggcgtctcaaggcaccaaacgatcttatgaacagatggaaactggtggagagcgccagaattctactgagatcagggcatctgttggaagaatggttagtggcattgggaggttctacatacagatgtgcacagaactcaaactcagtgactatgaagggagactgatccagaacagcataacaatagagagaatggtactttctgcatttgatgaaagaaggaacaggtacctggaagaacaccccagtgcggggaaggacccgaagaaaactggaggtccaatttatcggaggagagacggaaaatgggtgagggagctgattctgtacgacaaagaggagatcaggaggatttggcgtcaagcgaacaatggagaggacgcaactgctggtcttacccacctgatgatatggcattccaatctaaatgatgccacatatcagagaacgagagctctcgtgcgtactggaatggaccccaggatgtgctctctgatgcaaggatcaactctcccgaggagatctggagctgccggtgcagcagtaaagggggtagggacaatggtgatggagctgattcggatgataaaacgagggatcaacgacc-ggaatttctggagaggcgaaaatggaagaagaacaaggattgcatatgagagaatgtgcaacatcctcaaagggaaattccaaacagcagcacaaagagcaatgatggatcaagtgcgagagagcagaaatcctgggaatgctgaaattgaagatctcatttttctggcacggtctgcactcatcctgagaggatcagtggcccataagtcctgcttgcctgcttgtgtgtacggacttgcagtggccagtggatatgactttgagagagaagggtactctctggttggaatagatcctttccgtctgcttcaaaacagccaggtctttagtctcattaggccaaatgagaatccagcacataagagtcaattagtgtggatggcatgccactctgcagcatttgaggaccttagagtctcaagtttcatcagagggacaagagtggtcccaagaggacagctatccaccagaggggttcaaattgcttcaaatgagaacatggaagcaatggactccaacactcttgaactgagaagtagatattgggctataagaaccagaagcggaggaaacaccaac---cagcagagggcatctgcagggcagatcagcgttcagcccactttctcggtacagagaaaccttcccttcgaaagagcgaccattatggcagcatttacaggaaatactgagggcagaacgtctgacatgagga---ctgaaatcataagaatgatggaaagtgccagaccagaagatgtgtcattccaggggcggggagtcttcgagctctcggacgaaaaggcaacgaacccgatcgtgccttcctttgacatgaataatgaaggatcttatttcttcggagacaatgcagaggagtatgacaattaa
>gi|195934272|gb|EU930983.1|_Influenza_A_virus_(A/Muscovy_duck/Vietnam/213/2005(H5N1))_segment_5_nucleocapsid_protein_(NP)_gene_complete_cds
atggcgtctcaaggcaccaaacgatcttatgaacagatggaaactggtggagagcgccagaattctactgagatcagggcatctgttggaagaatggttagtggcattgggaggttctacatacagatgtgcacagaactcaaactcagtgactatgaagggagactgatccagaacagcataacaatagagagaatggtactttctgcatttgatgaaagaaggaacaggtacctggaagaacaccccagtgcggggaaggacccgaagaaaactggaggtccaatttatcggaggagagacggaaaatgggtgagggagctgattctgtacgacaaagaggagatcaggaggatttggcgtcaagcgaacaatggagaggacgcaactgctggtcttacccacctgatgatatggcattccaatctaaatgatgccacatatcagagaacgagagctctcgtgcgtactggaatggaccccaggatgtgctctctgatgcaaggatcaactctcccgaggagatctggagctgccggtgcagcagtaaagggggtagggacaatggtgatggagctgattcggatgataaaacgagggatcaacgacc-ggaatttctggagaggcgaaaatggaagaagaacaaggattgcatatgagagaatgtgcaacatcctcaaagggaaattccaaacagcagcacaaagagcaatgatggatcaagtgcgagagagcagaaatcctgggaatgctgaaattgaagatctcatttttctggcacggtctgcactcatcctgagaggatcagtggcccataagtcctgcttgcctgcttgtgtgtacggacttgcagtggccagtggatatgactttgagagagaagggtactctctggttggaatagatcctttccgtctgcttcaaaacagccaggtctttagtctcattaggccaaatgagaatccagcacataagagtcaattagtgtggatggcatgccactctgcagcatttgaggaccttagagtctcaagtttcatcagagggacaagagtggtcccaagaggacagctatccaccagaggggttcaaattgcttcaaatgagaacatggaagcaatggactccaacactcttgaactgagaagtagatattgggctataagaaccagaagcggaggaaacaccaac---cagcagagggcatctgcagggcagatcagcgttcagcccactttctcggtacagagaaaccttcccttcgaaagagcgaccattatggcagcatttacaggaaatactgagggcagaacgtctgacatgagga---ctgaaatcataagaatgatggaaagtgccagaccagaagatgtgtcattccaggggcggggagtcttcgagctctcggacgaaaaggcaacgaacccgatcgtgccttcctttgacatgaataatgaaggatcttatttcttcggagacaatgcagaggagtatgacaattaa
>gi|198285822|gb|CY030938.1|_Influenza_A_virus_(A/goose/Yunnan/5141/2006(H5N1))_segment_5_sequence
atggcgtctcaaggcaccaaacgatcttatgaacagatggaaactggtggagagcgccagaatgctactgagatcagggcatctgttggaagaatggttagtggcattgggaggttctacatacagatgtgcacagaactcaaactcagtgactatgaagggagactgatccagaacagcataacaatagagagaatggtactttctgcatttgatgaaagaaggaacaggtacctggaagaacaccccagtgcggggaaggacccaaagaaaactgggggtccaatttatcggaggagagacggaaaatgggtgagggagctgattctgtacgacaaagaggagatcaggaggatttggcgtcaagcgaacaatggagaggacgcaactgctggtcttacccacctgatgatatggcattccaatctaaatgatgccacatatcagagaacgagagctctcgtgcgtactggaatggaccccaggatgtgctctctgatgcaaggatcaactctcccgaggagatctggagctgccggtgcagcagtgaagggggtagggacaatggtgatggagctgattcggatgataaaacgagggatcaacgacc-ggaatttctggagaggcgaaaatggaagaagaacaaggattgcatatgagagaatgtgcaacatcctcaaagggaaattccaaacagcagcacaaagagcaatgatggatcaagtgcgagagagcagaaatcctgggaatgctgaaattgaagatctcatttttctggcacggtctgcactcatcctgagaggatcagtggcccataagtcctgcttgcctgcttgtgtgtacggacttgcagtggccagtggatatgactttgagagagaagggtactctctggttgggatagatcctttccgtctgcttcaaaacagtcaggtctttagtctcattaggccaaatgagaatccagcacataagagtcaattagtgtggatggcatgccactctgcagcatttgaggaccttagagtctcaagtttcatcagagggacaagagtggttccaagaggacagctatccaccagaggggttcaaattgcttcaaatgagaacatggaagcaatggactccaacactcttgaactgagaagtagatattgggctataagaaccagaagcggaggaaacaccaac---cagcagagggcatctgcagggcagatcagcgttcagcccactttctcggtacagagaaaccttcccttcgaaagagcgaccattatggcagcatttacaggaaatactgagggcagaacgtctgacatgagga---ctgaaatcataagaatgatggaaagtgccagaccagaagatgtgtcattccaggggcggggagtcttcgagctctcggacgaaaaggcaacgaacccgatcgtgccttcctttgacatgaataatgaaggatcttatttcttcggagacaatgcagaggagtatgacaattaa
>gi|118584365|gb|EF124390.1|_Influenza_A_virus_(A/chicken/Guiyang/29/2006(H5N1))_nucleoprotein_(NP)_gene_complete_cds
atggcgtctcaaggcaccaaacgatcttatgaacagatggaaactggtggagagcgccagaatgctactgagatcagggcatctgttggaagaatggttagtggcattgggaggttctacatacagatgtgcacagaactcaaactcagtgactatgaagggagactgatccagaacagcataacaatagagagaatggtactttctgcatttgatgaaagaaggaacaggtacctggaagaacaccccagtgcggggaaggacccgaagaaaactggaggtccaatttatcggaggagagacggaaaatgggtgagggagctgattctgtacgacaaagaggagatcaggaggatttggcgtcaagcgaacaatggagaggacgcaactgctggtcttacccacctgatgatatggcattccaatctaaatgatgccacatatcaaagaacgagagctctcgtgcgtactggaatggaccccaggatgtgctctctgatgcaaggatcaactctcccgaggagatctggagctgccggtgcagcagtgaagggggtagggacaatggtgatggagctgattcggatgataaaacgagggatcaacgacc-ggaatttctggagaggcgaaaatggaagaagaacaaggattgcatatgagagaatgtgcaacatcctcaaagggaaattccaaacagcagcacaaagagcaatgatggatcaagtgcgagagagcagaaatcctgggaatgctgaaattgaagatctcatttttctggcacggtctgcactcatcctgagaggatcagtggcccataagtcctgcttgcctgcttgtgtgtacggacttgcagtggccagtggatatgactttgagagagaagggtactctctggttggaatagatcccttccgtctgcttcaaaacagccaggtctttagtctcattaggccaaatgagaatccagcacataagagtcaattagtgtggatggcatgccactctgcagcatttgaggaccttagagtctcaagtttcatcagagggacaagagtggtcccaagaggacagctatccaccagaggggttcaaattgcttcaaatgagaacatggaagcaatggactccaacactcttgaactgagaagtagatattgggctataagaaccagaagcggaggaaacaccaac---cagcagagggcatctgcagggcagatcagcgttcagcccactttctcggtacagagaaaccttcccttcgaaagagcgaccattatggcagcatttacaggaaatactgagggcagaacgtctgacatgagga---ctgaaatcataagaatgatggaaagtgccagaccagaagatgtgtcattccaggggcggggagtcttcgagctctcggacgaaaaggcaacgaacccgatcgtgccttcctttgacatgagtaatgaaggatcttatttcttcggagacaatgcagaggagtatgacaattaa
>gi|118584343|gb|EF124379.1|_Influenza_A_virus_(A/duck/Guangxi/5457/2005(H5N1))_nucleoprotein_(NP)_gene_partial_cds
atggcgtctcaaggcaccaaacgatcttatgaacagatggaaactggtggagagcgccagaatgctactgagatcagggcatctgttggaagaatggttagtggcattgggaggttctacatacagatgtgcacagaactcaaactcagtgactatgaagggagactgatccagaacagcataacaatagagagaatggtactttctgcatttgatgaaagaaggaacaggtacctggaagaacaccccagtgcggggaaggacccgaagaaaactggaggtccaatttatcggaggagagacggaaaatgggtgagggagctgattctgtacgacaaagaggagatcaggaggatttggcgtcaagcgaacaatggagaggacacaactgctggtcttacccacctgatgatatggcattccaatctaaatgatgccacatatcagagaacgagagctctcgtgcgtactggaatggaccccaggatgtgctctctgatgcaaggatcaactctcccgaggagatctggagctgccggtgcagcagtgaagggggtagggacaatggtgatggagctgattcggatgataaaacgagggatcaacgacc-ggaatttctggagaggcgaaaatggaagaagaacaaggattgcatatgagagaatgtgcaacatcctcaaagggaaattccaaacagcagcacaaagagcaatgatggatcaagtgcgagagagcagaaatcctgggaatgctgaaattgaagatctcatttttctggcacggtctgcactcatcctgagaggatcagtggcccataagtcctgcttgcctgcttgtgtgtacggacttgcagtggccagtggatatgactttgagagagaagggtactctctggttggaatagatcctttccgtctgcttcaaaacagccaggtctttagtctcattaggccaaatgagaatccagcacataagagtcaattagtgtggatggcatgccactctgcagcatttgaggaccttagagtctcaagtttcatcagagggacaagagtggtcccaagaggacagctatccaccagaggggttcaaattgcttcaaatgagaacatggaagcaatggactccaacactcttgaactgagaagtagatattgggctataagaaccagaagcggaggaaacaccaac---cagcagagggcatctgcagggcagatcagcgttcagcccactttctcggtacagagaaaccttcccttcgaaagagcgaccattatggcagcatttacaggaaatactgagggcagaacgtctgacatgagga---ctgaaatcataagaatgatggaaagtgccagaccagaagatgtgtcattccaggggcggggagtcttcgagctctcggacgaaaaggcaacgaacccgatcgtgccttcctttgacatgaataatgaaggatcttatttcttcggagacaatgcagaggagtatgacaat---
>gi|118584297|gb|EF124356.1|_Influenza_A_virus_(A/chicken/Hong_Kong/947/2006(H5N1))_nucleoprotein_(NP)_gene_partial_cds
atggcgtctcaaggcaccaaacgatcttatgaacagatggaaactggtggagagcgccagaatgctactgagatcagggcatctgttggaagaatggttagtggcattgggaggttctacatacagatgtgcacagaactcaaactcagtgactatgaagggagactgatccagaacagcataacaatagagagaatggtactttctgcatttgatgaaagaaggaacaggtacctggaagaacaccccagtgcggggaaggacccgaagaaaactggaggtccaatttatcggaggagagacggaaaatgggtgagggagctgattctgtacgacaaagaggagatcaggaggatttggcgtcaagcgaacaatggagaggacgcaactgctggtcttacccacctgatgatatggcattccaatctaaatgatgccacatatcagagaacgagagctctcgtgcgtactggaatggaccccaggatgtgctctctgatgcaaggatcaactctcccgaggagatctggagctgccggtgcagcagtgaagggggtaggaacaatggtgatggagctgattcggatgataaaacgagggatcaacgacc-ggaatttctggagaggcgaaaatggaagaagaacaaggattgcatatgagagaatgtgcaacatcctcaaagggaaattccaaacagcagcacaaagagcaatgatggatcaagtgcgagagagcagaaatcctgggaatgctgaaattgaggatctcatttttctggcacggtctgcactcatcctgagaggatcagtggcccataagtcctgcttgcctgcttgtgtgtacggacttgcagtggccagtggatatgactttgagagagaagggtactctctggttggaatagatcctttccgtctgcttcaaaacagccaggtctttagtctcattaggccaaatgagaatccagcacataagagtcaattagtgtggatggcatgccactctgcagcatttgaggaccttagagtctcaagtttcatcagagggacaagagtggtcccaagaggacagctatccaccagaggggttcaaattgcttcaaatgagaacatggaagcaatggactccaacactcttgaactgagaagtagatattgggctataagaaccagaagcggaggaaacaccaac---cagcagagggcatctgcagggcagatcagcgttcagcccactttctcggtacagagaaaccttcccttcgaaagagcgaccattatggcagcatttacaggaaatactgagggcagaacgtctgacatgagga---ctgaaatcataagaatgatggaaagtgccagaccagaagatgtgtcattccaggggcggggagtcttcgagctctcggacgaaaaggcaacgaacccgatcgtgccttcctttgacatgaataatgaaggatcttatttcttcggagacaatgcagaggagtatgac------
>gi|570818341|gb|EU931007.2|_Influenza_A_virus_(A/Muscovy_duck/Vietnam/217/2005(H5N1))_segment_5_nucleocapsid_protein_(NP)_gene_complete_cds
atggcgtctcaaggcaccaaacgatcttatgaacagatggaaactggtggagagcgccagaattctactgagatcagggcatctgttggaagaatggttagtggcattgggaggttctacatacagatgtgcacagaactcaaactcagtgactatgaaggaagactgatccagaacagcataacaatagagagaatggtactttctgcatttgatgaaagaaggaacaggtacctggaagaacaccccagtgcggggaaggacccgaagaaaactggaggtccaatttatcggaggagagacggaaaatgggtgagggagctgattctgtacgacaaagaggagatcaggaggatttggcgtcaagcgaacaatggagaggacgcaactgctggtcttacccacctgatgatatggcattccaatctaaatgatgccacatatcagagaacgagagctctcgtgcgtactggaatggaccccaggatgtgctctctgatgcaaggatcaactctcccgaggagatctggagctgccggtgcagcagtgaagggggtagggacaatggtgatggagctgattcggatgataaaacgagggatcaacgacc-ggaatttctggagaggcgaaaatggaagaagaacaaggattgcatatgagagaatgtgcaacatcctcaaagggaaattccaaacagcagcacaaagagcaatgatggatcaagtacgagagagcagaaatcctgggaatgctgaaattgaagatctcatttttctggcacggtctgcactcatcctgagaggatcagtggcccataagtcctgcttgcctgcttgtgtgtacggacttgcagtggccagtggatatgactttgagagagaagggtactctctggttggaatagatcctttccgtctgcttcaaaacagccaggtctttagtctcattaggccaaatgagaatccagcacataagagtcaattagtgtggatggcatgccactctgcagcatttgaggaccttagagtctcaagtttcatcagagggacaagagtggtcccaagaggacagctatccaccagaggggttcaaattgcttcaaatgagaacatggaagcaatggactccaacactcttgaactgagaagtagatattgggctataagaaccagaagcggaggaaacaccaac---cagcagagggcatctgcagggcagatcagcgttcagcccactttctcggtacagagaaaccttcccttcgaaagagcgaccattatggcagcatttacaggaaatactgagggcagaacgtctgacatgagga---ctgaaatcataagaatgatggaaagtgccagaccagaagatgtgtcattccaggggcggggagtcttcgagctctcggacgaaaaggcaacgaacccgatcgtgccttcctttgacatgaataatgaaggatcttatttcttcggagacaatgcagaggagtatgacaattaa
>gi|402695122|gb|JX420183.1|_Influenza_A_virus_(A/chicken/Cao_Bang/20/2007(H5N1))_segment_5_nucleocapsid_protein_(NP)_gene_complete_cds
atggcgtctcaaggcaccaaacgatcttatgaacagatggaaactggtggagagcgccagaatgctactgagatcagggcatctgttggaagaatggttagtggcattgggaggttctacatacagatgtgcacagaactcaaactcagtgactatgaagggagactgatccagaacagcataacaatagagagaatggtactttctgcatttgatgaaagaaggaacaggtacctggaagaacaccccagtgcggggaaggacccgaagaaaactgggggtccaatttatcggaggagagacggaaaatgggtgagggagctgattctgtacgacaaagaggagatcaggaggatttggcgtcaagcgaacaatggagaggacgcaactgctggtcttactcacctgatgatatggcattccaatctaaatgatgccacatatcagagaacgagagctctcgtgcgtactggaatggaccccaggatgtgctctctgatgcaaggatcaactctcccgaggagatctggagctgccggtgcagcagtgaagggggtagggacaatggtgatggagctgattcggatgataaaacgagggatcaacgacc-ggaatttctggagaggcgaaaatggaagaagaacaaggattgcatatgagagaatgtgcaacatcctcaaagggaaattccaaacagcagcacaaagagcaatgatggatcaagtgcgagagagcagaaatcctgggaatgctgaaattgaagatctcatttttctggcacggtctgcactcatcctgagaggatcagtggcccataagtcctgcttgcctgcttgtgtgtacggacttgcagtggccagtggatatgactttgagagagaagggtactctctggttgggatagatcctttccgtctgcttcaaaacagccaggtctttagtctcattaggccaaatgagaatccagcacataagagtcaattagtgtggatggcatgccactctgcagcatttgaggaccttagaatctcaagtttcatcagagggacaagagtggtcccaagaggacagctatccaccagaggggttcaaattgcttcaaatgagaacatggaagcaatggactccaacactcttgaactgagaagtagatattgggctataagaaccagaagcggaggaaacactaac---cagcagagggcatctgcagggcagatcagcgttcagcccactttctcggtacagagaaaccttcccttcgaaagagcgaccattatggcagcatttacaggaaatactgagggcagaacgtctgacatgagga---ctgaaatcataagaatgatggaaagtgccagaccagaagatgtgtcattccaggggcggggagtcttcgagctctcggacgaaaaggcaacgaacccgatcgtgccttcctttgacatgaataatgaaggatcttatttcttcggagacaatgcagaggagtatgacaattaa
>gi|397311341|gb|JX241040.1|_Influenza_A_virus_(A/duck/Vietnam/TY114/2007(H5N1))_segment_5_nucleocapsid_protein_(NP)_gene_complete_cds
atggcgtctcaaggcaccaaacgatcttatgaacagatggaaactggtggagagcgccagaatgctactgagatcagggcatctgttggaagaatggttagtggcattgggaggttctacatacagatgtgcacagaactcaaactcagtgactatgaagggagactgatccagaacagcataacaatagagagaatggtactttctgcatttgatgaaagaaggaacaggtacctggaagaacaccccagtgcggggaaggacccgaagaaaactgggggtccaatttatcggaggagagacggaaaatgggtgagggagctgattctgtacgacaaagaggagatcaggaggatttggcgtcaagcgaacaatggagaggacgcaactgctggtcttactcatctgatgatatggcattccaatctaaatgatgccacatatcagagaacgagagctctcgtgcgtactggaatggaccccaggatgtgctctctgatgcaaggatcaactctcccgaggagatctggagctgccggtgcagcagtgaagggggtagggacaatggtgatggagctgattcggatgataaaacgagggatcaacgacc-ggaatttctggagaggcgaaaatggaagaagaacaaggattgcatatgagagaatgtgcaacatcctcaaagggaaattccaaacagcagcacaaagagcaatgatggatcaagtgcgagagagcagaaatcctgggaatgctgaaattgaagatctcatttttctggcacggtctgcactcatcctgagaggatcagtggcccataagtcctgcttgcctgcttgtgtgtacggacttgcagtggccagtggatatgactttgagagagaagggtactctctggttgggatagatcctttccgtctgcttcaaaacagccaggtctttagtctcattaggccaaatgagaatccagcacataagagtcaattagtgtggatggcatgccactctgcagcatttgaggaccttagagtctcaagtttcatcagagggacaagagtggtcccaagaggacagctatccaccagaggggttcaaattgcttcaaatgagaacatggaagcaatggactccaacactcttgaactgagaagtagatattgggctataagaaccagaagcggaggaaacactaac---cagcagagggcatctgcagggcagatcagcgttcagcccactttctcggtacagagaaaccttcccttcgaaagagcgaccattatggcagcatttacaggaaatactgagggcagaacgtctgacatgagga---ctgaaatcataagaatgatggaaagtgccagaccagaagatgtgtcattccaggggcggggagtcttcgagctctcggacgaaaaggcaacgaacccgatcgtgccttcctttgacatgaataatgaaggatcttatttcttcggagacaatgcagaggagtatgacaattaa
>gi|347364442|gb|CY098724.1|_Influenza_A_virus_(A/Hunan/1/2009(H5N1))_nucleocapsid_protein_(NP)_gene_complete_cds
atggcgtctcaaggcaccaaacgatcttatgaacagatggaaactggtggagagcgccagaatgctactgagatcagggcatctgttggaagaatggttagtggcattgggaggttctacatacagatgtgcacagaactcaaactcagtgactatgaagggagactgatccagaacagcataacaatagagaggatggtactttctgcatttgatgaaagaaggaacaggtacctggaagaacaccccagtgcggggaaggacccgaagaaaactggaggtccaatttatcggaggagagacggaaaatgggtgagggagctgattctgtacgacaaagaggagatcaggaggatttggcgtcaagcgaacaatggagaggatgcaactgctggtcttacccacctgatgatatggcattccaatctaaatgatgccacatatcagagaacaagagctctcgtgcgtactgggatggaccccaggatgtgctctctgatgcaaggatcaactctcccgaggagatctggagctgccggtgcagcagtgaagggggtagggacaatggtgatggagctgattcgaatgataaaacgagggatcaacgacc-ggaatttctggagaggcgaaaatggaagaagaacaaggattgcatatgagagaatgtgcaacatcctcaaagggaaattccaaacagcagcacaaagagcaatgatggatcaagtgcgagagagcagaaatcctgggaatgctgaaattgaagatctcatttttctggcacggtctgcactcatcctgagaggatcagtggcccataagtcctgcttgcctgcttgtgtgtacggacttgcagtggccagtggatatgactttgagagagaagggtactctctggttggaatagatcctttccgtctgcttcaaaacagccaggtctttagtctcattagaccaaatgagaatccagcacataagagtcaattagtgtggatggcatgccactctgcagcatttgaggaccttagagtctcaagcttcatcagagggacaagagtggtcccacgaggacagctatccaccagaggggttcaaattgcttcaaatgagaacatggaagcaatggactccaacactcttgaactgaggagtagatattgggctataagaaccagaagcggaggaaacaccaac---cagcagagggcatctgcagggcagatcagcgttcagcccactttctcggtacagagaaaccttcccttcgaaagagcgaccattatggcagcatttacagggaatactgagggcagaacgtctgacatgagga---cagaaatcataagaatgatggaaagtgccagaccagaagatgtgtcattccaggggcggggagtcttcgagctctcggacgaaaaggcaacgaacccgatcgtgccttcctttgacatgaataatgaaggatcttatttcttcggagacaatgcagaggagtatgacaattaa
>gi|347364194|gb|CY098616.1|_Influenza_A_virus_(A/Hunan/1/2006(H5N1))_nucleocapsid_protein_(NP)_gene_complete_cds
atggcgtctcaaggcaccaaacgatcttatgaacagatggaaactggtggagagcgccagaatgctactgagatcagggcatctgttggaagaatggttagtggcattgggaggttctacatacagatgtgcacagaactcaaactcagtgactatgaagggagactgatccagaacagcataacaatagagagaatggtactttctgcatttgatgaaagaaggaacaggtacctggaagaacaccccagtgcggggaaggacccgaagaaaactggaggtccaatttatcggaggagagacggaaaatgggtgagggagctgattctgtacgacaaagaggagatcaggaggatttggcgtcaagcgaacaatggagaggacgcaactgctggtcttacccacctgatgatttggcattccaatctaaatgatgccacatatcagagaacgagagctctcgtgcgtactggaatggaccccaggatgtgctctctgatgcaaggatcaactctcccgaggagatctggggctgccggtgcagcagtgaagggggtagggacaatggtgatggagctgattcggatgataaaacgagggatcaacgacc-ggaatttctggagaggcgaaaatggaagaagaacaaggattgcatatgagagaatgtgcaacatcctcaaagggaaattccaaacagcagcacaaagagcaatgatggatcaagtgcgagagagcagaaatcctgggaatgctgaaattgaagatctcatttttctggcacggtctgcactcatcctgagaggatcagtggcccataagtcctgcttgcctgcttgtgtgtacggacttgcagtggccagtggatatgactttgagagagaagggtactctctggttggaatagatcctttccgtctgcttcaaaacagccaggtctttagtctcattaggccaaatgagaatccagcacataagagtcaattagtgtggatggcatgccactctgcagcatttgaggaccttagagtctcaagtttcatcagagggacaagagtggtcccaagaggacagctatccaccagaggggttcaaattgcttcaaatgagaacatggaagcaatgggctccaacactcttgaactgagaagtagatattgggctataagaaccagaagcggaggaaacaccaac---cagcagagggcatctgcagggcagatcagcgttcagcccactttctcggtacagagaaaccttcccttcgaaagagcgaccattatggcagcatttacaggaaatactgagggcagaacgtctgacatgagga---ctgaaatcataagaatgatggaaagtgccagaccagaagatgtgtcattccaggggcggggagtcttcgagctctcggacgaaaaggcaacgaacccgatcgtgccttcctttgacatgaataatgaaggatcttatttcttcggagacaatgcagaggagtatgacaattaa
>gi|267846399|gb|GU050424.1|_Influenza_A_virus_(A/duck/Nghe_An/07-49/2007(H5N1))_segment_5_nucleocapsid_protein_(NP)_gene_complete_cds
atggcgtctcaaggcaccaaacgatcttatgaacagatggaaactggtggagagcgccagaatgctactgagatcagggcatctgttggaagaatggttagtggcattgggaggttctacatacagatgtgcacagaactcaaactcagtgactatgaagggagactgatccagaacagcataacaatagagagaatggtactttctgcatttgatgaaagaaggaacaggtacctggaagaacaccccagtgcggggaaggacccgaagaaaactgggggtccaatttatcggaggagagacggaaaatgggtgagggagctgattctgtacgacaaagaggagatcaggaggatttggcgtcaagcgaacaatggagaggacgcaactgctggtcttactcacctgatgatatggcattccaatctaaatgatgccacatatcagagaacgagagctctcgtgcgtactggaatggaccccagaatgtgctctctgatgcaaggatcaactctcccgaggagatctggagctgccggtgcagcagtgaagggggtagggacaatggtgatggagctgattcggatgataaaacgagggatcaacgacc-ggaatttctggagaggcgaaaatggaagaagaacaaggattgcatatgagagaatgtgcaacatcctcaaagggaaattccaaacagcagcacaaagagcaatgatggatcaagtgcgagagagcagaaatcctgggaatgctgaaattgaagatctcatttttctggcacggtctgcactcatcctgagaggatcagtggcccataagtcctgcttgcctgcttgtgtgtacggacttgcagtggccagtggatatgactttgagagagaagggtactctctggttgggatagatcctttccgtctgcttcaaaacagccaggtctttagtctcattaggccaaatgagaatccagcacataagagtcaattagtgtggatggcatgccactctgcagcatttgaggaccttagagtctcaagtttcatcagagggacaagagtggtcccaagaggacagctatccaccagaggggttcaaattgcttcaaatgagaacatggaagcaatggactccaacactcttgaactgagaagtagatattgggctataagaaccagaagcggaggaaacactaac---cagcagagggcatctgcagggcagatcagcgttcagcccactttctcggtacagagaaaccttcccttcgaaagagcgaccattatggcagcatttacaggaaatactgagggcagaacgtctgacatgagga---ctgaaatcataagaatgatggaaagtgccagaccagaagatgtgtcattccaggggcggggagtcttcgagctctcggacgaaaaggcaacgaacccgatcgtgccttcctttgacatgaataatgaaggatcttatttcttcggagacaatgcagaggagtatgacaattaa
>gi|295915924|gb|HM172232.1|_Influenza_A_virus_(A/duck/Yunnan/47/2006(H5N1))_segment_5_nucleocapsid_protein_(NP)_gene_complete_cds
atggcgtctcaaggcaccaaacgatcttatgaacagatggaaactggtggagagcgccagaatgctactgagatcagggcatctgttggaagaatggttagtggcattgggaggttctacatacagatgtgcacagaactcaaactcagtgactatgaagggagactgatccagaacagcataacaatagagagaatggtactttctgcatttgatgaaagaaggaacaggtacctggaagaacaccccagtgcggggaaggacccgaagaaaactgggggtccaatttatcggaggagagacggaaaatgggtgagggagctgattctgtacgacaaagaggagatcaggaggatttggcgtcaagcgaacaatggagaggacgcaactgctggtcttacccacctgatgatatggcattccaatctaaatgatgccacatatcagagaacgagagctctcgtgcgtactggaatggaccccaggatgtgctctctgatgcaaggatcaactctcccgaggagatctggagctgccggtgcagcagtgaagggggtagggacaatggtgatggagctgatacggatgataaaacgagggatcaacgacc-ggaatttctggagaggcgaaaatggaagaagaacaaggattgcatatgagagaatgtgcaacatcctcaaagggaaattccaaacagcagcacaaagagcaatgatggatcaagtgcgagagagcagaaatcctgggaatgctgaaattgaagatctcatttttctggcacggtctgcactcatcctgagaggatcagtggcccataagtcctgcttgcctgcttgtgtgtacggacttgcagtggccagtggatatgactttgagagagaagggtactctctggttggaatagatcctttccgtctgcttcaaaacagccaggtctttagtctcatcaggccaaatgagaatccagcacataagagtcaattagtgtggatggcgtgccactctgcagcatttgaggaccttagagtctcaagtttcatcagagggacaagagtggtcccaagaggacagctatccaccagaggggttcaaattgcttcaaatgagaacatggaagcaatggactccaacactcttgaactgagaagtagatattgggctataagaaccagaagcggaggaaacaccaac---cagcagagggcatctgcagggcagatcagcgttcagcccactttctcggtacagagaaaccttcccttcgaaagagcgaccattatggcagcatttacaggaaatactgagggcagaacgtctgacatgagga---ctgaaatcataagaatgatggaaagtgccaaaccagaagatgtgtcattccaggggcggggagtcttcgagctctcggacgaaaaggcaacgaacccgatcgtgccttcctttgacatgaataatgaaggatcttatttcttcggagacaatgcagaggagtatgacaattaa
>gi|295189563|gb|HM114570.1|_Influenza_A_virus_(A/Vietnam/UT31244III/2007(H5N1))_segment_5_nucleocapsid_protein_(NP)_gene_complete_cds
atggcgtctcaaggcaccaaacgatcttatgaacagatggaaactggtggagagcgccagaatgctactgagatcagggcatctgttggaagaatggttagtggcattgggaggttctacatacagatgtgcacagaactcaaactcagtgactatgaagggagactgatccagaacagcataacaatagagagaatggtactttctgcatttgatgaaagaaggaacaggtacctggaagaacaccccagtgcggggaaggacccgaagaaaactgggggtccagtttatcggaggagagacggaaaatgggtgagggagctgattctgtacgacaaagaggagatcaggaggatttggcgtcaagcgaacaatggagaggacgcaactgctggtcttactcacctgatgatatggcattccaatctaaatgatgccacatatcagagaacgagagctctcgtgcgtactggaatggaccccaggatgtgctctctgatgcaaggatcaactctcccgaggagatctggagctgccggtgcagcagtgaagggggtagggacaatggtgatggagctgattcggatgataaaacgagggatcaacgacc-ggaatttctggagaggcgaaaatggaagaagaacaaggattgcatatgagagaatgtgcaacatcctcaaagggaaattccaaacagcagcacaaagagcaatgatggatcaagtgcgagagagcagaaatcctgggaatgctgaaattgaagatctcatttttctggcacggtctgcactcatcctgagaggatcagtggcccataagtcctgcttgcctgcttgtgtgtacggacttgcagtggccagtggatatgactttgagagagaagggtactctctggttgggatagatcctttccgtctgcttcaaaacagccaggtctttagtctcattaggccaaatgagaatccagcacataagagtcaattagtgtggatggcatgccactctgcagcatttgaggaccttagagtctcaagtttcatcagagggacaagagtggtcccaagaggacagctatccaccagaggggttcaaattgcttcaaatgagaacatggaagcaatggactccaacactcttgaactgagaagtagatattgggctataagaaccagaagcggaggaaacactaac---cagcagagggcatctgcagggcagatcagcgttcagcccactttctcggtacagagaaaccttcccttcgaaagagcgaccattatggcagcatttacaggaaatactgagggcagaacgtctgacatgagga---ctgaaatcataagaatgatggaaagtgccagaccagaagatgtgtcattccaggggcggggagtcttcgagctctcggacgaaaaggcaacgaacccgatcgtgccttcctttgacatgaataatgaaggatcttatttcttcggagacaatgcagaggagtatgacaattaa
>gi|269823119|gb|GU052167.1|_Influenza_A_virus_(A/duck/Nam_Dinh/218/2006(H5N))_segment_5_nucleocapsid_protein_(NP)_gene_complete_cds
atggcgtctcaaggcaccaaacgatcttatgaacagatggaaactggtggagagcgccagaattctactgagatcagggcatctgttggaagaatggttagtggcattgggaggttctacatacagatgtgcacagaactcaaactcagtgactatgaaggaagactgatccagaacagcataacaatagagagaatggtactttctgcatttgatgaaagaaggaacaggtacctggaagaacaccccagtgcggggaaggacccgaagaaaactggaggtccaatttatcggaggagagacggaaaatgggtgagggagctgattctgtacgacaaagaggagatcaggaggatttggcgtcaagcgaacaatggagaggacgcaactgctggtcttacccacctgatgatatggcattccaatctaaatgatgccacatatcagagaacgagagctctcgtgcgtactggaatggaccccaggatgtgctctctgatgcaaggatcaactctcccgaggagatctggagctgccggtgcagcagtgaagggggtagggacaatggtgatggagctgattcggatgataaaacgagggatcaacgacc-ggaatttctggagaggcgaaaatggaagaagaacaaggattgcatatgagagaatgtgcaacatcctcaaagggaaattccaaacagcagcacaaagagcaatgatggatcaagtacgagagagcagaaatcctgggaatgctgaaattgaagatctcatttttctggcacggtctgcactcatcctgagaggatcagtggcccataagtcctgcttgcctgcttgtgtgtacggacttgcagtggccagtggatatgactttgagagagaagggtactctctggttggaatagatcctttccgtctgcttcaaaacagccaggtctttagtctcattaggccaaatgagaatccagcacataagagtcaattagtgtggatggcatgccactctgcagcatttgaggaccttagagtctcaagtttcatcagagggacaagagtggtcccaagaggacagctatccaccagaggggttcaaattgcttcaaatgagaacatggaagcaatggactccaacactcttgaactgagaagtagatattgggctataagaaccagaagcggaggaaacaccaac---cagcagagggcatctgcagggcagatcagcgttcagcccactttctcggtacagagaaaccttcccttcgaaagagcgaccattatggcagcatttacaggaaatactgagggcagaacgtctgacatgagga---ctgaaatcataagaatgatggaaagtgccagaccagaagatgtgtcattccaggggcggggagtcttcgagctctcggacgaaaaggcaacgaacccgatcgtgccttcctttgacatgaataatgaaggatcttatttcttcggagacaatgcagaggagtatgacaattaa
>gi|238628328|gb|CY041039.1|_Influenza_A_virus_(A/duck/Laos/25/2006(H5N1))_segment_5_sequence
atggcgtctcaaggcaccaaacgatcttatgaacagatggaaactggtggagagcgccagaatgctactgagatcagggcatctgttggaagaatggttagtggcattgggaggttctacatacagatgtgcacagaactcaaactcagtgactatgaagggagactgatccagaacagcataacaatagagagaatggtactttctgcatttgatgaaagaaggaacaggtacctggaagaacaccccagtgcggggaaggacccgaagaaaactggaggtccaatttatcggaggagagacggaaaatgggtgagggagctgattctgtacgacaaagaggagatcaggaggatttggcgtcaagcgaacaatggagaggacgcaactgctggtcttacccacctgatgatatggcattccaatctaaatgatgccacatatcagagaacgagagctctcgtgcgtactggaatggaccccaggatgtgctctctgatgcaaggatcaactctcccgaggagatctggagctgccggtgcagcagtgaagggggtagggacaatggtgatggagctgattcggatgataaaacgagggatcaacgacc-ggaatttctggagaggcgaaaatggaagaagaacaaggattgcatatgagagaatgtgcaacatcctcaaagggaaattccaaacagcagcacaaagagcaatgatggatcaagtgcgagagagcagaaatcctgggaatgctgaaattgaagacctcatttttctggcacggtctgcactcatcctgagaggatcagtggcccataagtcctgcttgcctgcttgtgtgtacggacttgcagtggccagtggatatgactttgagagagaagggtactctctagttggaatagatcctttccgtctgcttcaaaacagccaggtctttagtctcattaggccaaatgagaatccagcacataagagtcaattagtgtggatggcatgccactctgcagcatttgaggaccttagagtctcaagtttcatcagagggacaagagtggtcccaagaggacagctatccaccagaggggttcaaattgcttcaaatgagaacatggaagcaatggactccaacactcttgaactgagaagtagatattgggctataagaaccagaagcggaggaaacaccaac---cagcagagggcatctgcagggcagatcagcgttcagcccactttctcggtacagagaaaccttcccttcgaaagagcgaccattatggcagcatttacaggaaatactgagggcagaacgtctgacatgagga---ctgaaatcataagaatgatggaaagtgccagaccagaagatgtgtcattccaggggcggggagttttcgagctctcggacgaaaaggcaacgaacccgatcgtgccttcctttgacatgaataatgaaggatcttatttcttcggagacaatgcagaggagtatgacaattaa
>gi|238627998|gb|CY040900.1|_Influenza_A_virus_(A/pigeon/Laos/P0022/2007(H5N1))_segment_5_sequence_gi|238628100|gb|CY040943.1|_Influenza_A_virus_(A/chicken/Laos/A0464/2007(H5N1))_segment_5_sequence
atggcgtctcaaggcaccaaacgatcttatgaacagatggaaactggtggagagcgccagaatgctactgagatcagggcatctgttggaagaatggttagtggcattgggaggttctacatacagatgtgcacagaactcaaactcagtgactatgaagggagactgatccagaacagcataacaatagagagaatggtactttctgcatttgatgaaagaaggaacaggtacctggaagaacaccccagtgcggggaaggacccgaagaaaactggaggtccaatttatcggaggagagacggaaaatgggtgagggagctgattctgtacgacaaagaggagatcaggaggatttggcgtcaagcgaacaatggagaggacgcaactgctggtcttacccacctgatgatatggcattccaatctaaatgatgccacatatcagagaacgagagctctcgtgcgtactggaatggaccccaggatgtgctctctgatgcaaggatcaactctcccgaggagatctggagctgccggtgcagcagtgaagggggtagggacaatggtgatggagctgattcggatgataaaacgagggatcaacgacc-ggaatttctggagaggcgaaaatggaagaagaacaaggattgcatatgagagaatgtgcaacatcctcaaagggaaattccaaacagcagcacaaagagcaatgatggatcaagtgcgagagagcagaaatcctgggaatgctgaaattgaagatctcatttttctggcacggtctgcactcatcctgagaggatcagtggcccacaagtcctgcttgcctgcttgtgtgtacggacttgcagtggccagtggatatgactttgagagagaagggtactctctagttggaatagatcctttccgtctgcttcaaaacagccaggtctttagtctcattaggccaaatgagaatccagcacataagagtcaattagtgtggatggcatgccactctgcagcatttgaggaccttagagtctcaagtttcatcagagggacaagagtggtcccaagaggacagctatccaccagaggggttcaaattgcttcaaatgagaacatggaagcaatggactccaacactcttgaactgagaagtagatattgggctataagaaccagaagcggaggaaacaccaac---cagcagaaggcatctgcagggcagatcagcgttcagcccactttctcggtacagagaaaccttcccttcgaaagagcgaccattatggcagcatttacaggaaatactgagggcagaacgtctgacatgagga---ctgaaatcataagaatgatggaaagtgccagaccagaagatgtgtcattccaggggcggggagtcttcgagctctcggacgaaaaggcaacgaacccgatcgtgccttcctttgacatgaataatgaaggatcttatttcttcggagacaatgcagaggagtatgacaattaa
>gi|195934234|gb|EU930999.1|_Influenza_A_virus_(A/chicken/Vietnam/216/2005(H5N1))_segment_5_nucleocapsid_protein_(NP)_gene_complete_cds
atggcgtctcaaggcaccaaacgatcttatgaacagatggaaactggtggagagcgccagaattctactgagatcagggcatctgttggaagaatggttagtggcattgggaggttctacatacagatgtgcacagaactcaaactcagtgactatgaaggaagactgatccagaacagcataacaatagagagaatggtactttctgcatttgatgaaagaaggaacaggtacctggaagaacaccccagtgcggggaaggacccgaagaaaactggaggtccaatttatcggaggagagacggaaaatgggtgagggagctgattctgtacgacaaagaggagatcaggaggatttggcgtcaagcgaacaatggagaggacgcaactgctggtcttacccacctgatgatatggcattccaatctaaatgatgccacatatcagagaacgagagctctcgtgcgtactggaatggaccccaggatgtgctctctgatgcaaggatcaactctcccgaggagatctggagctgccggtgcagcagtgaagggggtagggacaatggtgatggagctgattcggatgataaaacgagggatcaacgacc-ggaatttctggagaggcgaaaatggaagaagaacaaggattgcatatgagagaatgtgcaacatcctcaaagggaaattccaaacagcagcacaaagagcaatgatggatcaagtacgagagagcagaaatcctgggaatgctgaaattgaagatctcatttttctggcacggtctgcactcatcctgagaggatcagtggcccataagtcctgcttgcctgcttgtgtgtacggacttgcagtggccagtggatatgactttgagagagaagggtactctctggttggaatagatcctttccgtctgcttcaaaacagccaggtctttagtctcattaggccaaatgagaatccagcacataagagtcaattagtgtggatggcatgccactctgcagcatttgaggaccttagagtctcaagtttcatcagagggacaagagtggtcccaagaggacagctatccaccagaggggttcaaattgcttcaaatgagaacatggaagcaatggactccaacactcttgaactgagaagtagatattgggctataagaaccagaagcggaggaaacaccaac---cagcagagggcatctgcagggcagatcagcgttcagcccactttctcggtacagagaaaccttcccttcgaaagagcgaccattatggcagcatttacaggaaatactgagggcagaacgtctgacatgagga---ctgaaatcataagaatgatggaaagtgccagaccagaagatgtgtcattccaggggcggggagtcttcgagctctcggacgaaaaggcaacgaacccgatcgtgccttcctttgacatgaataatgaaggatcttatttcttcggagacaatgcagaggagtatgacaattaa
>gi|195934177|gb|EU931023.1|_Influenza_A_virus_(A/duck/Vietnam/219/2005(H5N1))_segment_5_nucleocapsid_protein_(NP)_gene_complete_cds_gi|195934196|gb|EU931015.1|_Influenza_A_virus_(A/duck/Vietnam/218/2s
atggcgtctcaaggcaccaaacgatcttatgaacagatggaaactggtggagagcgccagaattctactgagatcagggcatctgttggaagaatggttagtggcattgggaggttctacatacagatgtgcacagaactcaaactcagtgactatgaaggaagactgatccagaacagcataacaatagagagaatggtactttctgcatttgatgaaagaaggaacaggtacctggaagaacaccccagtgcggggaaggacccgaagaaaactggaggtccaatttatcggaggagagacggaaaatgggtgagggagctgattctgtacgacaaagaggagatcaggaggatttggcgtcaagcgaacaatggagaggacgcaactgctggtcttacccacctgatgatatggcattccaatctaaatgatgccacatatcagagaacgagagctctcgtgcgtactggaatggaccccaggatgtgctctctgatgcaaggatcaactctcccgaggagatctggagctgccggtgcagcagtgaagggggtagggacaatggtgatggagctgattcggatgataaaacgagggatcaacgacc-ggaatttctggagaggcgaaaatggaagaagaacaaggattgcatatgagagaatgtgcaacatcctcaaagggaaattccaaacagcagcacaaagagcaatgatggatcaagtacgagagagcagaaatcctgggaatgctgaaattgaagatctcatttttctggcacggtctgcactcatcctgagaggatcagtggcccataagtcctgcttgcctgcttgtgtgtacggacttgcagtggccagtggatatgactttgagagagaagggtactctctggttggaatagatcctttccgtctgcttcaaaacagccaggtctttagtctcattaggccaaatgagaatccagcacataagagtcaattagtgtggatggcatgccactctgcagcatttgaggaccttagagtctcaagtttcatcagagggacaagagtggtcccaagaggacagctatccaccagaggggttcaaattgcttcaaatgagaacatggaagcaatggactccaacactcttgaactgagaagtagatattgggctataagaaccagaagcggaggaaacaccaac---cagcagagggcatctgcagggcagatcagcgttcagcccactttctcggtacagagaaaccttcccttcgaaagagcgaccattatggcagcatttacaggaaatactgagggcagaacgtctgacatgagga---ctgaaatcataagaatgatggaaagtgccagaccagaagatgtgtcattccaggggcggggagtcttcgagctctcggacgaaaaggcaacgaacccgatcgtgccttcctttgacatgaataatgaaggatcttatttcttcggagacaatgcagaggagtatgacaattaa
>gi|198285784|gb|CY030922.1|_Influenza_A_virus_(A/goose/Yunnan/4389/2006(H5N1))_segment_5_sequence
atggcgtctcaaggcaccaaacgatcttatgaacagatggaaactggtggagagcgccagaatgctactgagatcagggcatctgttggaagaatggttagtggcattgggaggttctacatacagatgtgcacagaactcaaactcagtgactatgaagggagactgatccagaacagcataacaatagagagaatggtactttctgcatttgatgaaagaaggaacaggtacctggaagaacaccccagtgcggggaaggacccgaagaaaactgggggtccaatttatcggaggagagacggaaaatgggtgagggagctgattctgtacgacaaagaggagatcaggaggatttggcgccaagcgaacaatggagaagacgcaactgctggtcttacccacctgatgatatggcattccaatctaaatgatgccacatatcagagaacgagagctctcgtgcgtactggaatggaccccaggatgtgctctctgatgcaaggatcaactctcccgaggagatctggagctgccggtgcagcagtgaagggggtagggacaatggtgatggagctgattcggatgataaaacgagggatcaacgacc-ggaatttctggagaggcgaaaatggaagaagaacaaggattgcatatgagagaatgtgcaacatcctcaaagggaaattccaaacagcagcacaaagagcaatgatggatcaagtgcgagagagcagaaatcctgggaatgctgaaattgaagatctcatttttctggcacggtctgcactcatcctgagaggatcagtggcccataaatcctgcttgcctgcttgtgtgtacggacttgcagtggccagtggatatgactttgagagagaagggtactctctggttggaatagatcctttccgtctgcttcaaaacagccaggtctttagtctcatcaggccaaatgagaatccagcacataagagtcaattagtgtggatggcatgccactctgcagcatttgaggaccttagagtctcaagtttcatcagagggacaagagtggtcccaagaggacagctatccaccagaggggttcaaattgcgtcaaatgagaacatggaagcaatggactccaacactcttgaactgagaagtagatattgggctataagaaccagaagcggaggaaacaccaac---cagcagagggcatctgcagggcagatcagcgttcagcccactttctcggtacagagaaaccttcccttcgaaagagcgaccattatggcagcatttacaggaaatactgagggcagaacgtctgacatgagga---ctgaaatcataagaatgatggaaagtgccaaaccagaagatgtgtcattccaggggcggggagtcttcgagctctcggacgaaaaggcaacgaacccgatcgtgccttcctttgacatgaataatgaaggatcttatttcttcggagacaatgcagaggagtatgacaattaa
>gi|198285765|gb|CY030914.1|_Influenza_A_virus_(A/goose/Yunnan/4371/2006(H5N1))_segment_5_sequence
atggcgtctcaaggcaccaaacgatcttatgaacagatggaaactggtggagagcgccagaatgctactgagatcagggcatctgttggaagaatggttagtggcattgggaggttctacatacagatgtgcacagaactcaaactcagtgactatgaagggagactgatccagaacagcataacaatagagagaatggtactttctgcatttgatgaaagaaggaacaggtacctggaagaacaccccagtgcggggaaggacccgaagaaaactgggggtccaatttatcggaggagagacggaaaatgggtgagggagctgattctgtacgacaaagaggagatcaggaggatttggcgccaagcgaacaatggagaagacgcaactgctggtcttacccacctgatgatatggcattccaatctaaatgatgccacatatcagagaacgagagctctcgtgcgtactggaatggaccccaggatgtgctctctgatgcaaggatcaactctcccgaggagatctggagctgccggtgcagcagtgaagggggtagggacaatggtgatggagctgattcggatgataaaacgagggatcaacgacc-ggaatttctggagaggcgaaaatggaagaagaacaaggattgcatatgagagaatgtgcaacatcctcaaagggaaattccaaacagcagcacaaagagcaatgatggatcaagtgcgagagagcagaaatcctgggaatgctgaaattgaagatctcatttttctggcacggtctgcactcatcctgagaggatcagtggcccataaatcctgcttgcctgcttgtgtgtacggacttgcagtggccagtggatatgactttgagagagaagggtactctctggttggaatagatcctttccgtctgcttcaaaacagccaggtctttagtctcatcaggccaaatgagaatccagcacataagagtcaattagtgtggatggcatgccactctgcagcatttgaggaccttagagtctcaagtttcatcagagggacaagagtggtcccaagaggacagctatccaccagaggggttcaaattgcgtcaaatgagaacatggaagcaatggactccaacactcttgaactgagaagtagatattgggctataagaaccagaagcggaggaaacaccaac---cagcagagggcatctgcagggcagatcagcgttcagcccactttctcggtacagagaaaccttcccttcgaaagagcgaccattatggcagcatttacaggaaatactgagggcagaacgtctgacatgagga---ctgaaatcataagaatgatggaaagtgccaaaccagaagatgtgtcattccaggggcggggagtcttcgagctctcggacgaaaaggcaacgaacccgatcgtgccttcctttgacatgaataatgaaggatcttatttcttcggagacaatgcagaggagtatgacaattaa
>gi|198285727|gb|CY030898.1|_Influenza_A_virus_(A/duck/Yunnan/6490/2006(H5N1))_segment_5_sequence
atggcgtctcaaggcaccaaacgatcttatgaacagatggaaactggtggagagcgccagaatgctactgagatcagggcatctgttggaagaatggttagtggcattgggaggttctacatacagatgtgcacagaactcaaactcagtgactatgaagggagactgatccagaacagcataacaatagagaggatggtactttctgcatttgatgaaagaaggaacaggtacctggaagaacaccccagtgcggggaaggacccgaagaaaactggaggtccaatttatcggaggagagacggaaaatgggtgagggagctgattctgtacgacaaagaggagatcaggaggatttggcgtcaagcgaacaatggagaggacgcaactgctggtcttacccacctgatgatatggcattccaatctaaatgatgccacatatcagagaacgagagctctcgtgcgtactgggatggaccccaggatgtgctctctgatgcaaggatcaactctcccgaggagatctggagctgccggtgcagcagtgaagggggtagggacaatggtgatggagctgattcggatgataaaacgagggatcaacgacc-ggaatttctggagaggcgaaaatggaagaagaacaaggattgcatatgagagaatgtgcaacatcctcaaagggaaattccaaacagcagcacaaagagcaatgatggatcaagtgcgagagagcagaaatcctgggaatgctgaaattgaagatctcatttttctggcacggtctgcactcatcctgagaggatcagtggcccataagtcctgcttgcctgcttgtgtgtacggacttgcagtggccagtggatatgactttgagagagaagggtactctctggttggaatagatcctttccgtctgcttcaaaacagccaggtctttagtctcattaggccaaatgagaatccagcacataagagtcaattagtgtggatggcatgccactctgcagcatttgaggaccttagagtctcaagtttcatcagagggacaagagtggtcccaagaggacagctatccaccagaggggttcaaattgcttcaaatgagaacatggaagcaatggactccaacactcttgaactgagaagtagatattgggctataagaaccagaagcggaggaaacaccaac---cagcagagggcatctgcagggcagatcagcgttcagcccactttctcggtacagagaaaccttcccttcgaaagagcgaccattatggcagcatttacagggaatactgagggcagaacgtctgacatgagga---ctgaaatcataagaatgatggaaagtgccagaccagaagatgtgtcattccaggggcggggagtcttcgagctctcggacgaaaaggcaacgaacccgatcgtgccttcctttgacatgaataatgaaggatcttatttcttcggagacaatgcagaggagtatgacaattaa
>gi|133711835|gb|EF137709.1|_Influenza_A_virus_(A/Shenzhen/406H/2006(H5N1))_nucleoprotein_(NP)_gene_partial_cds
atggcgtctcaaggcaccaaacgatcttatgaacagatggaaactggtggagagcgccagaatgctactgagatcagggcatctgttggaagaatggttagtggcattgggaggttctacatacagatgtgcacagaactcaaactcagtgactatgaagggagactgatccagaacagcataacaatagagagaatggtactttctgcatttgatgaaagaaggaacaggtacctggaagaacaccccagtgcggggaaggacccgaagaaaactggaggtccaatttatcggaggagagacggaaaatgggtgagggagctgattctgtacgacaaagaggagatcaggaggatttggcgtcaagcgaacaatggagaggacgcaactgctggtcttacccacctgatgatatggcattccaatctaaatgatgccacatatcagagaacgagagctctcgtgcgtactggaatggaccccaggatgtgctctctgatgcaaggatcaactctcccgaggagatctggagctgccggtgcagcagtgaagggggtaggaacaatggtgatggagctgattcggatgataaaacgagggatcaacgacc-ggaatttctggagaggcgaaaatggaagaagaacaaggattgcatatgagagaatgtgcaacatcctcaaagggaaattccaaacagcagcacaaagagcaatgatggatcaagtgcgagagagcagaaatcctgggaatgctgaaattgaagatctcatttttctggcacggtctgcactcatcctgagaggatcagtggcccataagtcctgcttgcctgcttgtgtgtacggacttgcagtggccagtggatatgactttgagagagaagggtactctctggttggaatagatcctttccgtctgcttcaaaacagccaggtctttagtctcattaggccaaatgagaatccagcacataagagtcaattagtgtggatggcatgccactctgcagcatttgaggaccttagagtctcaagtttcatcagagggacaagagtggtcccaagaggacagctatccaccagaggggttcaaattgcttcaaatgagaatatggaagcaatggactccaacactcttgaactgagaagtagatattgggctataagaaccagaagcggaggaaacaccaac---cagcagagggcatctgcagggcagatcagcgttcagcccactttctcggtacagagaaaccttcccttcgaaagagcgaccattatggcagcatttacaggaaatactgagggcagaacgtctgacatgagga---ctgaaatcataagaatgatggaaagtgccagaccagaagatgtgtcattccaggggcggggagtcttcgagctctcggacgaaaaggcaacgaacccgatcgtgccttcctttgacatgaataatgaaggatcttatttcttcggagacaatgcagaggagtat---------
>gi|118584349|gb|EF124382.1|_Influenza_A_virus_(A/duck/Guangxi/288/2006(H5N1))_nucleoprotein_(NP)_gene_partial_cds
atggcgtctcaaggcaccaaacgatcttatgaacagatggaaactggtggagagcgccagaatgctactgagatcagggcatctgttggaagaatggttagtggcattgggaggttctacatacagatgtgcacagaactcaaactcagtgactatgaagggagactgatccagaacagcataacaatagagagaatggtactttctgcatttgatgaaagaaggaacaggtacctggaagaacaccccagtgcggggaaggacccaaagaaaactgggggtccaatttatcggaggagagacggaaaatgggtgagggagctgattctgtacgacaaagaggagatcaggaggatttggcgtcaagcgaacaatggagaggacgcaactgctggtcttacccacctgatgatatggcattccaatctaaatgatgccacatatcagagaacgagagctctcgtgcgtactggaatggaccccaggatgtgctctctgatgcaaggatcaactctcccgaggagatctggagctgccggtgcagcagtgaagggggtagggacaatggtgatggagctgattcggatgataaaacgagggatcaacgacc-ggaatttctggagaggcgaaaatggaagaagaacaaggattgcatatgagagaatgtgcaacatcctcaaagggaaattccaaacagcagcacaaagagcaatgatggatcaagtgcgagagagcagaaatcctgggaatgctgaaattgaagatctcatttttctggcacggtctgcactcatcctgagaggatcagtggcccataagtcctgcttgcctgcttgtgtgtacggacttgcagtggccagtggatatgactttgagagagaagggtactctctggttggaatagatcctttccgtctgcttcaaaacagccaggtctttagtctcattaggccaaatgagaatccagcacataagagtcaattagtgtggatggcatgccactctgcagcatttgaggaccttagagtctcaagtttcatcagagggacaagagtggtcccaagaggacagctatccaccagaggggttcaaattgcttcaaatgagaacatggaagcaatggactccaacactcttgaactgagaagtagatattgggctataagaaccagaagcggaggaaacaccaac---cagcagagggcatctgcagggcagatcagcgttcagcccactttctcggtacagagaaaccttcccttcgaaagagcgaccattatggcagcatttacaggaaatactgagggcagaacgtctgacatgagga---ctgaaatcataagaatgatggaaagtgccagaccagaagatgtgtcattccaggggcggggagtcttcgagctctcggacgaaaaggcaacgaacccgatcgtgccttcctttgacatgaataatgaaggatcttatttcttcggagacaatgcagaggagtatgac------
>gi|118584329|gb|EF124372.1|_Influenza_A_virus_(A/goose/Guangxi/4513/2005(H5N1))_nucleoprotein_(NP)_gene_partial_cds_gi|118584339|gb|EF124377.1|_Influenza_A_virus_(A/duck/Guangxi/5270/2005(H5N1))_nucls
atggcgtctcaaggcaccaaacgatcttatgaacagatggaaactggtggagagcgccagaatgctactgagatcagggcatctgttggaagaatggttagtggcattgggaggttctacatacagatgtgcacagaactcaaactcagtgactatgaagggagactgatccagaacagcataacaatagagagaatggtactttctgcatttgatgaaagaaggaacaggtacctggaagaacaccccagtgcggggaaggacccgaagaaaactggaggtccaatttatcggaggagagacggaaaatgggtgagggagctgattctgtacgacaaagaggagatcaggaggatttggcgtcaagcgaacaatggagaggacgcaactgctggtcttacccacctgatgatatggcattccaatctaaatgatgccacatatcagagaacgagagctctcgtgcgtactggaatggaccccaggatgtgctctctgatgcaaggatcaactctcccgaggagatctggagctgccggtgcagcagtgaagggggtagggacaatggtgatggagctgattcggatgataaaacgagggatcaacgacc-ggaatttctggagaggcgaaaatggaagaagaacaaggattgcatatgagagaatgtgcaacatcctcaaagggaaattccaaacagcagcacaaagagcaatgatggatcaagtgcgagagagcagaaatcctgggaatgctgaaattgaagatctcatttttctggcacggtctgcactcatcctgagaggatcagtggcccataagtcctgcttgcctgcttgtgtgtacggacttgcagtggccagtggatatgactttgagagagaagggtactctctggttggaatagatcctttccgtctgcttcaaaacagccaggtctttagtctcattaggccaaatgagaatccagcacataagagtcaattagtgtggatggcatgccactctgcagcatttgaggaccttagagtctcaagtttcatcagagggacaagagtggtcccaagaggacagctatccaccagaggggttcaaattgcttcaaatgagaacatggaagcaatggactccaacactcttgaactgagaagtagatattgggctataagaaccagaagcggaggaaacaccaac---cagcagagggcatctgcagggcagatcagcgttcagcccactttctcggtacagagaaaccttcccttcgaaagagcgaccattatggcagcatttacaggaaatactgagggcagaacgtctgacatgagga---ctgaaatcataagaatgatggaaagtgccagaccagaagatgtgtcattccaggggcggggagtcttcgagctctcggacgaaaaggcaacgaacccgatcgtgccttcctttgacatgaataatgaaggatcttatttcttcggagacaatgcagaggagtat---------
>gi|118584295|gb|EF124355.1|_Influenza_A_virus_(A/little_egret/Hong_Kong/718/2006(H5N1))_nucleoprotein_(NP)_gene_partial_cds
atggcgtctcaaggcaccaaacgatcttatgaacagatggaaactggtggagagcgccagaatgctactgagatcagggcatctgttggaagaatggttagtggcattgggaggttctacatacagatgtgcacagaactcaaactcagtgactatgaagggagactgatccagaacagcataacaatagagagaatggtactttctgcatttgatgaaagaaggaacaggtacctggaagaacaccccagtgcggggaaggacccgaagaaaactggaggtccaatttatcggaggagagacggaaaatgggtgagggagctgattctgtacgacaaagaggagatcaggaggatttggcgtcaagcgaacaatggagaggacgcaactgctggtcttacccacctgatgatatggcattccaatctaaatgatgccacatatcagagaacgagagctctcgtgcgtactggaatggaccccaggatgtgctctctgatgcaaggatcaactctcccgaggagatctggagctgccggtgcagcagtgaagggggtaggaacaatggtgatggagctgattcggatgataaaacgagggatcaacgacc-ggaatttctggagaggcgaaaatggaagaagaacaaggattgcatatgagagaatgtgcaacatcctcaaagggaaattccaaacagcagcacaaagagcaatgatggatcaagtgcgagagagcagaaatcctgggaatgctgaaattgaggatctcatttttctggcacggtctgcactcatcctgagaggatcagtggcccataagtcctgcttgcctgcttgtgtgtacggacttgcagtggccagtggatatgactttgagagagaagggtactctctggttggaatagatcctttccgtctgcttcaaaacagccaggtctttagtctcattaggccaaatgagaatccagcacataagagtcaattagtgtggatggcatgccactctgcagcatttgaggaccttagagtctcaagtttcatcagagggacaagagtggtcccaagaggacagctatccaccagaggggttcaaattgcttcaaatgagaacatggaagcaatggactccaacactcttgaactgagaagtagatattgggctataagaaccagaagcggaggaaacaccaac---cagcagagggcatctgcagggcagatcagcgttcagcccactttctcggtacagagaaaccttcccttcgaaagagcgaccattatggcagcatttacaggaaatactgagggcagaacgtctgacatgagga---ctgaaatcataagaatgatggaaagtgccagaccagaagatgtgtcattccaggggcggggagtcttcgagctctcggacgaaaaggcaacgaacccgatcgtgccttcctttgacatgaataatgaaggatcttatttcttcggagacaatgcagaggagtat---------
>gi|118584287|gb|EF124351.1|_Influenza_A_virus_(A/chicken/Hong_Kong/282/2006(H5N1))_nucleoprotein_(NP)_gene_partial_cds
atggcgtctcaaggcaccaaacgatcttatgaacagatggaaactggtggagagcgccagaatgctactgagatcagggcatctgttggaagaatggttagtggcattgggaggttctacatacagatgtgcacagaactcaaactcagtgactatgaagggagactgatccagaacagcataacaatagagagaatggtactttctgcatttgatgaaagaaggaacaggtacctggaagaacaccccagtgcggggaaggacccgaagaaaactggaggtccaatttatcggaggagagacggaaaatgggtgagggagctgattctgtacgacaaagaggagatcaggaggatttggcgtcaagcgaacaatggagaggacgcaactgctggtcttacccacctgatgatatggcattccaatctaaatgatgccacatatcagagaacgagagctctcgtgcgtactggaatggaccccaggatgtgctctctgatgcaaggatcaactctcccgaggagatctggagctgccggtgcagcagtgaagggggtaggaacaatggtgatggagctgattcggatgataaaacgagggatcaacgacc-ggaatttctggagaggcgaaaatggaagaagaacaaggattgcatatgagagaatgtgcaacatcctcaaagggaaattccaaacagcagcacaaagagcaatgatggatcaagtgcgagagagcagaaatcctgggaatgctgaaattgaagatctcatttttctggcacggtctgcactcatcctgagaggatcagtggcccataagtcctgcttgcctgcttgtgtgtacggacttgcagtggccagtggatatgactttgagagagaagggtactctctggttggaatagatcctttccgtctgcttcaaaacagccaggtctttagtctcattaggccaaatgagaatccagcacataagagtcaattagtgtggatggcatgccactctgcagcatttgaggaccttagagtctcaagtttcatcagagggacaagagtggtcccaagaggacagctatccaccagaggggttcaaattgcttcaaatgagaacatggaagcaatggactccaacactcttgaactgagaagtagatattgggctataagaaccagaagcggaggaaacaccaac---cagcagagggcatctgcagggcagatcagcgttcagcccactttctcggtacagagaaaccttcccttcgaaagagcgaccattatggcagcatttacaggaaatactgagggcagaacgtctgacatgagga---ctgaaatcataagaatgatggaaagtgccagaccagaagatgtgtcattccaggggcggggagtcttcgagctctcggacgaaaaggcaacgaacccgatcgtgccttcctttgacatgaataatgaaggatcttatttcttcggagacaatgcagaggag------------
>gi|745632747|gb|KP286565.1|_Influenza_A_virus_(A/chicken/Dongguan/4190/2013(mixed))_clone_b_segment_5_nucleocapsid_protein_(NP)_gene_partial_cds
-----------------------------------------------------------------------------------------------------------------gttctacatacagatgtgcacagaactcaaactcagtgaccatgaagggagactgatccagaacagcataacaatagagagaatggtactttctgcatttgatgaaagaaggaacaggtatctggaagagcaccccagtgcggggaaggaccctaagaaaactggaggtccaatttatcggaggagagacgggaaatggattagagagctgattttgtacgacaaagaagagatcaggaggatttggcgccaagcgaacaatggagaggacgcaactgctggtcttacccacctgatgatatggcactccaatctgaatgatgccacatatcagagaacaagagctctcgtgcgtaccggaatggaccccaggatgtgctccctaatgcagggatcaactctcccgagaagatctggagctgctggtgcagcagtgaagggggtaggaacaatggtgatggagctgattcgaatgataaaacgagggattaacgacc-ggaatttctggagaggcgaaaatggaagaagaacaaggattgcatatgagagaatgtgcaacatcctcaaagggaaattccaaacagctgcacaaagagcaatgatggatcaagtgcgagagagcagaaatcctgggaatgctgaaattgaagatcttatttttctggcacggtctgcactcatcctgagaggatcagtggcccataagtcctgcttgcctgcttgtgtgtacggacttgcagtggccagtgggtatgacttcgagagagaaggatactctctggttgggatagatcctttccgtctgcttcaaaacagccaggtctttagtctcattaggccaaatgaaaacccagcacataagagtcaattagtgtggatggcatgccactctgcagcatttgaggacctcagagtctcaagtttcatcagaggaacaagagtggtcccaagagggcagctatccactagaggggttcaaattgcttcaaatgagaacatggaaacaatggactccaatacacttgagctgagaagtagatattgggctataagaaccaggagcggagggaataccaac---cagcagagggcatctgcagggcagatcagcgttcaacccactttctcggtgcagagaaaccttcccttcgaaagagcgaccattatggcagcatttgcaggaaatactgaaggcagaacgtccgacatgagga---cagaaatcataagaatgatggaaaatgccaaaccagaagatgtgtcattccaggggcggggagtcttcgagctctcggacgaaaaggcaacgaacccgatcgtgccttcctttgacatgaataatgaaggatcttatttcttcggagacaatgcagaggagtatgacaattaa
>gi|568599559|gb|GU050313.2|_Influenza_A_virus_(A/avian/Hong_Kong/2065/2007(H5N1))_segment_5_nucleocapsid_protein_(NP)_gene_complete_cds
[truncated: 3,022,277 more chars]
