# Supplementary material for: The complexity of human infected AIV H5N6 isolated from China
Source: BMC Infect Dis. 2016 Oct 25;16:600. doi: 10.1186/s12879-016-1932-1 (PMC5078974; doi:10.1186/s12879-016-1932-1)
Supplement: Additional file 1: — 1a–8a: Matrices of genomes involved in this study. 1a, PB2 (fas 4.73mb); 2a, PB1 (fas 4.72mb); 3a, PA (fas 4.45mb); 4a, HA (fas 1.88mb); 5a, NP (fas 3.26mb); 6a, NA (fas 1.62mb); 7a, MP (fas 2.33mb); 8a, NEP (fas 1.99mb). (ZIP 1 mb) [file 12879_2016_1932_MOESM1_ESM.zip › Additional file 1/6a-NA.fas]

>A/Sichuan/26221/2014(H5N6)_NA
atgaatccaaatcaaaagataacatgcatttcagcaacaggaatgacactatcggtagtaagtatgctaataggaattgccaatttgggcttaaatatcgg--actccactataaagtgagtgattcgacaaatataaac----attccaaacatgaatgaaa---------------------------------ccagc---ccaacaacaacaataataaataatcaccctcagaataatttcaca------aacatcactaacattatagtgactaagaacgaggaagg------------acatcttctcaacctgaccaa------gccgctatgtgaagtcaactcatggcatattctatcgaaagacaatgcaataagaataggtgaggatgctcatataatagtcacaagggaaccttacttgtcctgcgatccacagggctgtaggatgtttgctctgagccaaggaacaacactcagagggaaacatgcgaatggaaccatacatgacaggagcccgttccgagctcttgtgagttgggaaatgggtcaggcgcccagtccatacaatactagggtcgagtgcataggatggtcaagcacgtcgtgccacgacggcatatcaaggatgtcaatatgcatatcaggaccgaataacaatgcatcggcagtagtgtggtatggggggagaccagtaacagagatcccctcatgggcagggaacattcttaggactcaagaatcggagtgtgtgtgccatggaggaatatgcccagtggtcatgacagatggtccggcaaacaacagggcagaaactaaaataatctatttcaaagaaggaaagataaagaaaatcgaagaactgaagggggacgctcaacacatcgaagagtgttcatgttatggagcatcagagatgatcaagtgtatatgcagggacaattggaaaggggcaaacagaccagtaataactatagatcccgagatgatgacccacacaagcaagtacttgtgttcaaaaatcctaaccgatacaagccgtcccaatgaccccaccaatgggaaatgcgaagcgccaataacaggagggagcccagaccctggggtaaaagggtttgcattcctagacggtgagaactcatggcttggaaggactattagcaaagactccaggtcaggctatgaaatgttaaaagttccaaatgcagagaccgacactcaatcgggggcaatctcccaccagattattgtcaacaaccagaattggtcagggtactctggggcattcattgactactgg---gcaaacaag---gaatgcttcaatccttgtttctatgtggaactaatcagagggagacccaaagagagta---gtgtactgtggacttcaaatagcattgtagctctctgtggatccaaggagcgattgggatcatggtcctggcatgatggtgctgaa--atcatctactttaagtag----
>KT245145_A/Yunnan/0127/2015(H5N6)_NA
atgaatccaaatcaaaagataacatgcatttcagcaacaggagtaacactatcggtggtaagcctgctaataggaatcgccaatttgggcctaaatatcgg--actacactacaaagtgagtgattcaacaactataaac----attccaaacatgaatgaga---------------------------------ccaac---ccaacaacaac---------------------------------a------aacatcactaacattatagtgaataagaacgaagaaag------------aacatttctcaacttgaccaa------gccactatgtgaagtcaactcatggcacattctatcgaaagacaatgcaataagaataggtgaggatgctcatatactggtcacaagggaaccttacttgtcctgtgatccacaaggatgcaggatgtttgctctgagtcaaggcacaacactcagagggcgacatgcgaatggaaccatacatgataagagcccatttcgagctcttataagttgggaaatgggtcaggcacccagtccatataatactagggtcgaatgcataggatggtcaagcacgtcatgccatgatggcatatcaaggatgtcaatatgcatatcaggaccgaataacaatgcatcggcagtggtgtggtacagggggagaccagtaacagaaatcccatcatgggtagggaacattcttaggactcaagaatcagaatgtgtatgccataaaggaatctgcccagtggtcatgacagatggtccagcaaacaacaaggcagcaactaagataatctacttcaaagagggaaagatacagaaaattgaagaactacaagggaacgctcaacacatcgaagagtgttcatgctacggagcagcagggatgatcaaatgtgtatgcagagacaattggaagggggcaaatagaccaataatcactatagatcccgaaatgatgacccacacaagcaaatacttgtgttcaaaaatcttaaccgacacaagtcgtcctaatgaccccaccaatgggaactgcgatgagccaataacaggagggagcccagacccaggggtaaaagggtttgcattcctagacggggagaattcatggcttggaaggacaattagcaaagactccagatcaggctacgaaatgttaaaggtcccaaatgcagaaaccgacactcaatcagggccaacctcataccagctgattgtcaacaaccaaaattggtcggggtactcaggggcattcatagactactgg---gcaaacaag---gaatgcttcaatccttgtttttatgtggagctaatcagagggagacccaaagagattg---atgtactgtgggcttccaatagcatggtggctctctgtggatccagggagcgattgggatcatggtcctggcatgatggtgcagaa--atcatctactttaagtag----
>KP765790_A/Guangzhou/39715/2014(H5N6)_NA
atgaatccaaatcaaaagataacatgcatttcagcaacaggagtaacactatcggtggtaagcctgctaataggaatcgccaatttgggcctaaatatcgg--actacactacaaagtgagtgattcaacaactataaac----agtccaaacatgaatgaga---------------------------------ccaac---ccaacaacaac---------------------------------a------aacatcactaacattatagtgaataagaacgaagaaag------------aacatttctcaatttgaccaa------gccgctatgtgaagtcaactcatggcacattctatcgaaagacaatgcaataagaataggtgaggaagctcatatactggtcacaagggaaccttacttgtcctgtgatccacaaggatgcaggatgtttgctctgagtcaaggcacaacactcagagggcgacatgcgaatggaaccatacatgataggagcccatttcgagctcttataagttgggaaatgggtcaggcacccagcccatataatactagggtcgaatgcataggatggtcaagcacgtcatgccatgatggcatatcaaggatgtcaatatgcatatcaggaccgaataacaatgcatcggcagtggtgtggtacagggggagaccagtaacagaaatcccatcatgggcagggaacattcttaggactcaagaatcagaatgtgtgtgccataaaggaatctgcccagtggtcatgacagacggtccagcaaacaacaaggcagcaactaagataatttacttcagagagggaaagatacagaaaattgaagaactgcaagggaatgctcaacacatcgaagagtgttcatgctacggagcagcagggatgatcaaatgtgcatgcagagacaattggaagggggcaaatagaccaataatcactatagatcccgaaatgatgacccacactagcaaatacttgtgttcaaaaatcttaaccgacacaagtcgtcctaatgaccccaccaatgggaactgcgatgcgccagtaacaggagggagcccagacccagggataaaagggtttgcattcctagacggggagaattcatggcttggaaggacaattagcaaaaactccagatcaggctacgaaatgttaaaggtcccaaatgcagaaaccgacactcaatcagggccaacctcataccagctgattgtaaacaaccaaaattggtctgggtactcaggggcattcatagactactgg---gcaaacaag---gaatgcttcaatccttgtttttatgtggagctaatcagagggagacccaaagagagtg---atgtactgtggacttccaatagcatggtagctctctgtggatccagggagcgattgggatcatggtcctggcatgatggtgcagaa--atcatctactttaagtag----
>gi|673249536|gb|KM251491.1|_Influenza_A_virus_(A/environment/Sichuan/NCLL1/2014(H5N6))_segment_6_neuraminidase_(NA)_gene_complete_cds
atgaatccaaatcaaaagataacatgcatttcagcaacaggaatgacactatcggtagtaagtatgctaataggaattgccaatttgggcttaaatatcgg--actccactataaagtgagtgattcgacaaatataaac----attccaaacatgaatgaaa---------------------------------ccagc---ccaacaacaacaataataaataatcaccctcagaataatttcaca------aacatcactaacattatagtgactaagaacgaggaagg------------acatcttctcaacctgaccaa------gccgctatgtgaagtcaactcatggcatattctatcgaaagacaatgcaataagaataggtgaggatgctcatataatagtcacaagggaaccttacttgtcctgcgatccacagggctgcaggatgtttgctctgagccaaggaacaacactcagagggaaacatgcgaatggaaccatacatgacaggagcccgttccgagctcttgtgagttgggaaatgggtcaggcgcccagtccatacaatactagggtcgagtgcataggatggtcaagcacgtcgtgccacgatggcatatcaaggatgtcaatatgcatatcaggaccgaataacaatgcatcggcagtagtgtggtatggggggagaccagtaacagagatcccctcatgggcagggaacattcttaggactcaagaatcggagtgtgtgtgccatggaggaatatgcccagtggtcatgacagatggtccggcaaacaacagggcagaaactaaaataatctatttcaaagaaggaaagataaagaaaatcgaagaactgaagggggacgctcaacacatcgaagagtgttcatgttatggagcatcagagatgatcaagtgtatatgcagggacaattggaaaggggcaaacagaccagtaataactatagatcccgagatgatgacccacacaagcaagtacttgtgttcaaaaatcctaaccgatacaagccgtcccaatgaccccaccaatgggaaatgcgaagcgccaataacaggagggagcccagaccctggggtaaaagggtttgcattcctagacggtgagaactcatggcttggaaggactattagcaaagactccaggtcaggctatgaaatgttaaaagttccaaatgcagagaccgacactcaatcgggggcaatctcccaccagattattgtcaacaaccagaattggtcagggtactctggggcattcattgactactgg---gcaaacaag---gaatgcttcaatccttgtttctatgtggaactaatcagagggagacccaaagagagta---gtgtactgtggacttcaaatagcattgtagctctctgtggatccaaggagcgattgggatcatggtcctggcatgatggtgctgaa--atcatctactttaagtag----
>gi|699978898|gb|KM873640.1|_Influenza_A_virus_(A/cat/Sichuan/SC18/2014(H5N6))_segment_6_neuraminidase_(NA)_gene_complete_cds
atgaatccaaatcaaaggaaaaaatgcatttcagcaacaggaatgacactatcggtagtaagtatgctaataggaattgccaatttgggcttaaatatcgg--actccactataaagtgagtgattcgacaaatataaac----attccaaacatgaatgaaa---------------------------------ccagc---ccaacaacaacaataataaataatcaccctcagaataatttcaca------aacatcactaacattatagtgactaagaacgaggaagg------------acatcttctcaacctgaccaa------gccgctatgtgaagtcaactcatggcatattctatcgaaagacaatgcaataagaataggtgaggatgctcatataatagtcacaagggaaccttacttgtcctgcgatccacagggctgtaggatgtttgctctgagccaaggaacaacactcagagggaaacatgcgaatggaaccatacatgacaggagcccgttccgagctcttgtgagttgggaaatgggtcaggcgcccagtccatacaatactagggtcgagtgcataggatggtcaagcacgtcgtgccacgacggcatatcaaggatgtcaatatgcatatcaggaccgaataacaatgcatcggcagtagtgtggtatggggggagaccagtaacagagatcccctcatgggcagggaacattcttaggactcaagaatcggagtgtgtgtgccatggaggaatatgcccagtggtcatgacagatggtccggcaaacaacagggcagaaactaaaataatctatttcaaagaaggaaagataaagaaaatcgaagaactgaagggggacgctcaacacatcgaagagtgttcatgttatggagcatcagagatgatcaagtgtatatgcagggacaattggaaaggggcaaacagaccagtaataactatagatcccgagatgatgacccacacaagcaagtacttgtgttcaaaaatcctaaccgatacaagccgtcccaatgaccccaccaatgggaaatgcgaagcgccaataacaggagggagcccagaccctggggtaaaagggtttgcattcctagacggtgagaactcatggcttggaaggactattagcaaagactccaggtcaggctatgaaatgttaaaagttccaaatgcagagaccgacactcaatcgggggcaatctcccaccagattattgtcaacaaccagaattggtcagggtactctggggcattcattgactactgg---gcaaacaag---gaatgcttcaatccttgtttctatgtggaactaatcagagggagacccaaagagagta---gtgtactgtggacttcaaatagcattgtagctctctgtggatccaaggagcgattgggatcatggtcctggcatgatggtgctgaa--atcatctactttaagtag----
>gi|673249526|gb|KM251486.1|_Influenza_A_virus_(A/chicken/Sichuan/NCJPL1/2014(H5N6))_segment_6_neuraminidase_(NA)_gene_complete_cds
atgaatccaaatcaaaagataacatgcatttcagcaacaggaatgacactatcggtagtaagtatgctaataggaattgccaatttgggcttaaatatcgg--actccactataaagtgagtgattcgacaaatataaac----attccaaacatgaatgaaa---------------------------------ccagc---ccaacaacaacaataataaataatcaccctcagaataatttcaca------aacatcactaacattatagtgactaagaccgaggaagg------------acatcttctcaacctgaccaa------gccgctatgtgaagtcaactcatggcatattctatcgaaagacaatgcaataagaataggtgaggatgctcatataatagtcacaagggaaccttacttgtcctgcgatccacagggctgcaggatgtttgctctgagccaaggaacaacactcagagggaaacatgcgaatggaaccatacatgacaggagcccgttccgagctcttgtgagttgggaaatgggtcaggcgcccagtccatacaatactagggtcgagtgcataggatggtcaagcacgtcatgccacgatggcatatcaaggatgtcaatatgcatatcaggaccgaataacaatgcatcggcagtagtgtggtatggggggagaccagtaacagagatcccctcatgggcagggaacattcttaggactcaagaatcggagtgtgtgtgccatggaggaatatgcccagtggtcatgacagatggtccggcaaacaacagggcagaaactaaaataatctatttcaaagaaggaaagataaagaaaatcgaagaactgaagggggacgctcaacacatcgaagagtgttcatgttatggagcatcagagatgatcaagtgtatatgcagggacaattggaaaggggcaaacagaccagtaataactatagatcccgagatgatgacccacacaagcaagtacttgtgttcaaaaatcctaaccgatacaagccgtcccaatgaccccaccaatgggaaatgcgaagcgccaataacaggagggagcccagaccctggggtaaaagggtttgcattcctagacggtgagaactcatggcttggaaggactattagcaaagactccaggtcaggctatgaaatgttaaaagttccaaatgcagagaccgacactcaatcgggggcaatctcccaccagattattgtcaacaaccagaattggtcagggtactctggggcattcattgactactgg---gcaaacaag---gaatgcttcaatccttgtttctatgtggaactaatcagagggagacccaaagagagta---gtgtactgtggacttcaaatagcattgtagctctctgtggatccaaggagcgattgggatcatggtcctggcatgatggtgctgaa--atcatctactttaagtag----
>gi|673249528|gb|KM251487.1|_Influenza_A_virus_(A/duck/Sichuan/NCJPL7/2014(H5N6))_segment_6_neuraminidase_(NA)_gene_complete_cds
atgaatccaaatcaaaagataacatgcatttcagcaacaggaatgacactatcggtagtaagtatgctaataggaattgccaatttgggcttaaatatcgg--actccactataaagtgagtgattcgacaaatataaac----attccaaacatgaatgaaa---------------------------------ccagc---ccaacaacaacaataataaataatcaccctcagaataatttcaca------aacatcactaacattatagtgactaagaccgaggaagg------------acatcttctcaacctgaccaa------gccgctatgtgaagtcaactcatggcatattctatcgaaagacaatgcaataagaataggtgaggatgctcatataatagtcacaagggaaccttacttgtcctgcgatccacagggctgcaggatgtttgctctgagccaaggaacaacactcagagggaaacatgcgaatggaaccatacatgacaggagcccgttccgagctcttgtgagttgggaaatgggtcaggcgcccagtccatacaatactagggtcgagtgcataggatggtcaagcacgtcatgccacgatggcatatcaaggatgtcaatatgcatatcaggaccgaataacaatgcatcggcagtagtgtggtatggggggagaccagtaacagagatcccctcatgggcagggaacattcttaggactcaagaatcggagtgtgtgtgccatggaggaatatgcccagtggtcatgacagatggtccggcaaacaacagggcagaaactaaaataatctatttcaaagaaggaaagataaagaaaatcgaagaactgaagggggacgctcaacacatcgaagagtgttcatgttatggagcatcagagatgatcaagtgtatatgcagggacaattggaaaggggcaaacagaccagtaataactatagatcccgagatgatgacycacacaagcaagtacttgtgttcaaaaatcctaaccgatacaagccgtcccaatgaccccaccaatgggaaatgcgaagcgccaataacaggagggagcccagaccctggggtaaaagggtttgcattcctagacggtgagaactcatggcttggaaggactattagcaaagactccaggtcaggctatgaaatgttaaaagttccaaatgcagagaccgacactcaatcgggggcaatctcccaccagattattgtcaacaaccagaattggtcagggtactctggggcattcattgactactgg---gcaaacaag---gaatgcttcaatccttgtttctatgtggaactaatcagagggagacccaaagagagta---gtgtactgtggacttcaaatagcattgtagctctctgtggatccaaggagcgattgggatcatggtcctggcatgatggtgctgaa--atcatctactttaagtag----
>gi|673249530|gb|KM251488.1|_Influenza_A_virus_(A/duck/Sichuan/NCXJ15/2014(H5N6))_segment_6_neuraminidase_(NA)_gene_complete_cds
atgaatccaaatcaaaagataacatgcatttcagcaacaggaatgacactatcggtagtaagtatgctaataggaattgccaatttgggcttaaatatcgg--actccactataaagtgagtgattcgacaaatataaac----attccaaacatgaatgaaa---------------------------------ccagc---ccaacaacaacaataataaataatcaccctcagaataatttcaca------aacatcactaacattatagtgactaagaacgaggaagg------------acatcttctcaacctgaccaa------gccgctatgtgaagtcaactcatggcatattctatcgaaagacaatgcaataagaataggtgaggatgctcatataatagtcacaagggaaccttacttgtcctgcgatccacagggctgcaggatgtttgctctgagccaaggaacaacactcagagggaaacatgcgaatggaaccatacatgacaggagcccgttccgagctcttgtgagttgggaaatgggtcaggcgcccagtccatacaatactagggtcgagtgcataggatggtcaagcacgtcatgccacgatggcatatcaaggatgtcaatatgcatatcaggaccgaataacaatgcatcggcagtagtgtggtatggggggagaccagtaacagagatcccctcatgggcagggaacattcttaggactcaagaatcggagtgtgtgtgccatggaggaatatgcccagtggtcatgacagatggtccggcaaacaacagggcagaaactaaaataatctatttcaaagaaggaaagataaagaaaatcgaagaactgaagggggacgctcaacacatcgaagagtgttcatgttatggagcatcagagatgatcaagtgtatatgcagggacaattggaaaggggcaaacagaccagtaataactatagatcccgaaatgatgacccacacaagcaagtacttgtgttcaaaaatcctaaccgatacaagccgtcccaatgaccccaccaatgggaactgcgaagcgccaataacaggagggagcccagaccctggggtaaaagggtttgcattcctagacggtgagaactcatggcttggaaggactattagcaaagactccaggtcaggctatgaaatgttaaaagttccaaatgcagagaccgacactcaatcgggggcaatctcccaccagattattgtcaacaaccagaattggtcagggtactctggggcattcattgactactgg---gcaaacaag---gaatgcttcaatccttgtttctatgtggaactaatcagagggagacccaaagagagta---gtgtactgtggacttcaaatagcattgtagctctctgtggatccaaggagcgattgggatcatggtcctggcatgatggtgctgaa--atcatctactttaagtag----
>gi|673249532|gb|KM251489.1|_Influenza_A_virus_(A/duck/Sichuan/NCXJ16/2014(H5N6))_segment_6_neuraminidase_(NA)_gene_complete_cds_gi|673249534|gb|KM251490.1|_Influenza_A_virus_(A/duck/Sichuan/NCXJ24/20s
atgaatccaaatcaaaagataacatgcatttcagcaacaggaatgacactatcggtagtaagtatgctaataggaattgccaatttgggcttaaatatcgg--actccactataaagtgagtgattcgacaaatataaac----attccaaacatgaatgaaa---------------------------------ccagc---ccaacaacaacaataataaataatcaccctcagaataatttcaca------aacatcactaacattatagtgactaagaacgaggaagg------------acatcttctcaacctgaccaa------gccgctatgtgaagtcaactcatggcatattctatcgaaagacaatgcaataagaataggtgaggatgctcatataatagtcacaagggaaccttacttgtcctgcgatccacagggctgcaggatgtttgctctgagccaaggaacaacactcagagggaaacatgcgaatggaactatacatgacaggagcccgttccgagctcttgtgagttgggaaatgggtcaggcgcccagtccatacaatactagggtcgagtgcataggatggtcaagcacgtcatgccacgatggcatatcaaggatgtcaatatgcatatcaggaccgaataacaatgcatcggcagtagtgtggtatggggggagaccagtaacagagatcccctcatgggcagggaacattcttaggactcaagaatcggagtgtgtgtgccatgaaggaatatgcccagtggtcatgacagatggtccggcaaacaacagggcagaaactaaaataatctatttcaaagaaggaaagataaagaaaatcgaagaactgaagggggacgctcaacacatcgaagagtgttcatgttatggagcatcagagatgatcaagtgtatatgcagggacaattggaaaggggcaaacagaccagtaataactatagatcccgagatgatgacccacacaagcaagtacttgtgttcaaaaatcctaaccgatacaagccgtcccaatgaccccaccaatgggaaatgcgaagcgccaataacaggagggagcccagaccctggggtaaaagggtttgcattcctagacggtgagaactcatggcttggaaggactattagcaaagactccaggtcgggctatgaaatgttaaaagttccaaatgcagagaccgacactcaatcgggggcaatctcccaccagattattgtcaacaaccagaattggtcagggtactctggggcattcattgactactgg---gcaaacaag---gaatgcttcaatccttgtttctatgtggaactaatcagagggagacccaaagagagta---gtgtactgtggacttcaaatagcattgtagctctctgtggatccaaggagcgattgggatcatggtcctggcatgatggtgctgaa--atcatctactttaagtag----
>gi|699978916|gb|KM873648.1|_Influenza_A_virus_(A/swan_goose/Jilin/JL01/2014(H5N6))_segment_6_neuraminidase_(NA)_gene_complete_cds
atgaatccaaatcaaaagataacatgcatttcagcaacaggaatgacactatcggtagtaagtatgctaataggaattgccaatttgggcttaaatatcgg--actccactataaagtgggtgattcaacaaatataaac----attccaaacatgaatgaaa---------------------------------ccagc---ccaacaacaacaataataaataatcaccctcagaataatttcaca------aacatcactaacattatagtgactaggaacgaggaagg------------acatcttctcaacctgaccaa------gccgctatgtgaagtcaactcatggcatattctatcgaaagacaatgcaataagaataggtgaggatgctcatataatagtcacaagggaaccttacttgtcctgcgatccacagggctgcaggatgtttgctctgagccaaggaacaacactcagagggaaacatgcgaatggaaccatacatgacaggagcccattccgagctcttgtaagttgggaaatgggtcaggcgcccagtccatataatactagggtcgagtgcataggatggtcaagcacgtcatgccacgatggcatatcaaggatgtcaatatgcatatcaggaccgaataacaatgcatcggcagtagtgtggtatggggggagaccagtaacagagatcccctcatgggcagggaacattcttaggactcaagaatcggagtgtgtgtgccatggaggaatatgtccagtggtcatgacagatggtccggcaaacaacagggcagaaactaaaataatctatttcaaagaaggaaagataaagaaaattgaagaactgaagggggacgctcaacacatcgaagagtgttcatgttatggagcatcagagatgatcaagtgtatatgcagggacaattggaaaggggcaaacagaccagtaataactatagatcccgagatgatgacccacacaagcaagtacttgtgttcaaaaatcctaaccgatacaagccgtcccaatgaccccaccaatgggaactgcgaagcgccaataacaggagggagcccagaccctggggtaaaagggtttgcattcctagacggtgagaactcatggcttggaaggactattagcaaagactccaggtcaggctatgaaatgttaaaagttccaaatgcagagaccgacactcaatcgggggcaatctcacaccagattattgtcaacaaccagaattggtcagggtactctggggcattcattgactactgg---gcaaacaag---gaatgcttcaatccttgtttctatgtggaactaatcagagggagacccaaagagagta---gtgtactgtggacttcaaatagcattgtagctctctgtggatccaaggagcgattgggatcatggtcctggcatgatggtgctgaa--atcatctactttaagtag----
>gi|745628809|gb|KP284983.1|_Influenza_A_virus_(A/chicken/Shenzhen/1845/2013(H5N6))_segment_6_neuraminidase_(NA)_gene_complete_cds
atgaatccaaatcaaaagataacatgcatttcagcaacaggaatgacactatcggtagtaagtatgctaataggaattgccaatttgggcttaaatatcgg--actccactataaagtgagtgattcaacaaatataaac----attccaaacatgaatgaaa---------------------------------ccagc---ccaacaacaacaataataattaatcaccctcagaataatttcaca------aacatcactaacattatagtgactaagaacgaggaagg------------acatcttctcaacctgaccaa------gccgctatgtgaagtcacctcatggcatattctatcgaaagacaatgcaataagaataggtgaggatgctcatataatagtcacaagggaaccttacttgtcctgcgatccacagggctgcaggatgtttgctctgagccaaggaacaacactcagagggaaacatgcgaatggaaccatacatgacaggagcccattccgagctcttgtaagttgggaaatgggtcaggcgcccagtccatataatactagggtcgagtgcataggatggtcaagcacgtcatgccacgatggcatatcaaggatgtcaatatgcatatcaggaccgaataacaatgcatcggcagtagtgtggtatggggggagaccagtaacagagatcccctcatgggcagggaacattcttaggactcaagaatcggagtgtgtgtgccatggaggaatatgtccagtggtcatgacagatggtccggcaaacaacagggcagaaactaaaataatctatttcaaagaaggaaagataaagaaaatcgaagaactgaagggggacgctcaacacatcgaagagtgttcatgttatggagcatcagagatgatcaagtgtatatgcagggacaattggaaaggggcaaacagaccagtaataactatagatcccgagatgatgacccacacaagcaagtacttgtgttcaaaaatcctaaccgatacaagccgtcccaatgaccccaccaatgggaactgcgaagcgccaataacaggagggagcccagaccctggggtaaaagggtttgcattcctagacggtgagaactcatggcttggaaggactattagcaaagactccaggtcaggctatgaaatgttaaaagttccaaatgcagagaccgacactcaatcgggggcaatctcacaccagattattgtcaacaaccagaattggtcagggtactctggggcattcattgactactgg---gcaaacaag---gaatgcttcaatccttgtttctatgtggaactaattagagggagacccaaagagagta---gtgtactgtggacttcaaatagcattgtagctctctgtggatccaaggagcgattgggatcatggtcctggcatgatggtgctgaa--atcatctactttaagtag----
>gi|745632395|gb|KP286423.1|_Influenza_A_virus_(A/duck/Jiangxi/13469/2014(H5N6))_segment_6_neuraminidase_(NA)_gene_complete_cds_gi|745632415|gb|KP286431.1|_Influenza_A_virus_(A/duck/Jiangxi/13475/2014s
atgaatccaaatcaaaagataacatgcatttcagcaacaggaatgacactatcggtagtaagtatgctaataggaattgccaatttgggcttaaatatcgg--actccactataaagtgagtgattcaacaaatataaac----attccaaacatgaatgaaa---------------------------------ccagc---ccaacaacaacaataataaataatcaccctcagaataatttcaca------aacatcactaacattatagtgactaagaacgaggaagg------------acatcttctcaacctgaccaa------gccgctatgtgaagtcaactcatggcatattctatcgaaagacaatgcaataagaataggtgaggatgcccatataatagtcacaagggaaccttacttgtcctgcgacccacagggctgcaggatgtttgctctgagccaaggaacaacactcagagggaaacatgcgaatggaaccatacatgacaggagcccattccgagctcttgtaagttgggaaatgggtcaggcgcccagtccatataatactagggtcgagtgcataggatggtcaagcacgtcatgccacgatggcatatcaaggatgtcaatatgcatatcaggaccgaataacaatgcatcggcagtagtgtggtatggggggagaccagtaacagagatcccctcatgggcagggaacattcttaggactcaagaatcggagtgtgtgtgccatggaggaatatgtccagtggtcatgacagatggtccggcaaacaacagggcagaaactaaaataatctatttcaaagaaggaaagataaagaaaatcgaagaactgaaggggggcgctcaacacatcgaagagtgttcatgttatggagcatcagagatgatcaagtgtatatgcagggacaattggaaaggggcaaacagaccagtaataactatagatcccgagatgatgacccacacaagcaagtacttgtgttcaaaaatcctaaccgatacaagccgtcccaatgaccccaccaatgggaactgcgaagcgccaataacaggagggagcccagaccctggggtaaaagggtttgcattcctagacggtgagaactcatggcttggaaggactattagcaaagactccaggtcaggctatgaaatgttaaaagttccaaatgcagagaccgacactcaatcgggggcaatctcacaccagattattgtcaacaaccagaattggtcagggtactctggggcattcattgactactgg---gcaaacaag---gaatgcttcaatccttgtttctatgtggaactaatcagagggagacccaaagagagta---gtgtactgtggacttcaaatagcattgtagctctctgtggatccaaggagcgattggggtcatggtcctggcatgatggtgctgaa--atcatctactttaagtag----
>gi|658158479|gb|KJ938660.1|_Influenza_A_virus_(A/environment/Zhenjiang/C13/2013(H5N6))_segment_6_neuraminidase_(NA)_gene_complete_cds
atgaatccaaatcaaaagataacatgcatttcagcaacaggaatgacactatcggtagtaagtatgctaataggaattgccaatttgggcttaaatatcgg--tctccactataaagtgagtgattcaacaaatataaac----attccaaacatgaatgaaa---------------------------------ccagc---ccaacaacaacaataataaataatcaccctcagaataatttcaca------aacatcactaacattatagtgactaagaacgaggaagg------------acatcttctcaacctgaccaa------gccgctatgtgaagtcaactcatggcatattctatcgaaagacaatgcaataagaataggtgaggatgctcatataatagtcacaagggaaccttacttgtcctgcgatccacagggctgcaggatgtttgctctgagccaaggaacaacactcagagggaaacatgcgaatggaaccatacatgacaggagcccattccgagctcttgtaagttgggaaatgggtcaggcgcccagtccatataatactagggtcgagtgcataggatggtcaagcacgtcatgccacgatggcatatcaaggatgtcaatatgtatatcaggaccgaataacaatgcatcggcagtagtgtggtatggggggagaccagtaacagagatcccctcatgggcagggaacattcttaggactcaagaatcggagtgtgtgtgccatggaggaatatgtccagtggtcatgacagatggtccggcaaacaacagggcagaaactaaaataatctatttcaaagaaggaaagataaagaaaatcgaagaactgaagggggacgctcaacacatcgaagagtgttcatgttatggagcatcagagatgatcaagtgtatatgcagggacaattggaaaggggcaaacagaccagtaataactatagatcccgagatgatgacccacacaagcaagtacttgtgttcaaaaatcctaaccgatacaagccgtcccaatgaccccaccaatgggaactgcgaagcgccaataacaggagggagcccagacccgggggtaaaagggtttgcattcctagacggtgagaactcatggcttggaaggactattagcaaagactccaggtcaggctatgaaatgttaaaagttccaaatgcagagaccgacactcaatcgggggcaatctcacaccagattattgtcaacaaccagaattggtcagggtactctggggcattcattgactactgg---gcaaacaag---gaatgcttcaatccttgtttctatgtggaactaatcagagggagacccaaagagagta---gtgtactgtggacttcaaatagcattgtagctctctgtggatccaaggagctattgggatcatggtcctggcatgatggtgctgaa--atcatctactttaagtagtaag
>gi|766553733|gb|KP732681.1|_Influenza_A_virus_(A/duck/Eastern_China/S0711/2014(H5N6))_segment_6_neuraminidase_(NA)_gene_complete_cds
atggatccaaatcaaaagataacatgcatttcagcaacaggaatgacactatcggtagtaagtatgctaataggaattgccaatttgggcttaaatatcgg--actccactataaagtgagtgattcaacaaatataaac----attccaaacatgaatgaaa---------------------------------ccagc---ccaacaacaacaataataaataatcaccctcagaataatttcaca------aacatcactaacattatagtgactaagaacgaggaagg------------acatcttctcaacctgaccaa------gccgctatgtgaagtcaactcatggcatattctatcgaaagacaatgcaataagaataggtgaggatgcccatataatagtcacaagggaaccttacttgtcctgcgacccacagggctgcaggatgtttgctctgagccaaggaacaacactcagagggaaacatgcgaatggaaccatacatgacaggagcccattccgagctcttgtaagttgggaaatgggtcaggcgcccagtccatataatactagggtcgagtgcataggatggtcaagcacgtcatgccacgatggcatatcaaggatgtcaatatgcatatcaggaccgaataacaatgcatcggcagtagtgtggtatggggggagaccagtaacagagatcccctcatgggcagggaacattcttaggactcaagaatcggagtgtgtgtgccatggaggaatatgtccagtggtcatgacagatggtccggcaaacaacagggcagaaactaaaataatctatttcaaagaaggaaagataaagaaaatcgaagaactgaaggggggcgctcaacacatcgaagagtgttcatgttatggagcatcagagatgatcaagtgtatatgcagggacaattggaaaggggcaaacagaccagtaataactatagatcccgagatgatgacccacacaagcaagtacttgtgttcaaaaatcctaaccgatacaagccgtcccaatgaccccaccaatgggaactgcgaagcgccaataacaggagggagcccagaccctggggtaaaagggtttgcattcctagacggtgagaactcatggcttggaaggactattagcaaagactccaggtcaggctatgaaatgttaaaagttccaaatgcagagaccgacactcaatcgggggcaatctcacaccagattattgtcaacaaccagaattggtcagggtactctggggcattcattgactactgg---gcaaacaag---gaatgcttcaatccttgtttctatgtggaactaatcagagggagacccaaagagagta---gtgtactgtggacttcaaatagcattgtagctctctgtggatccaaggagcgattggggtcatggtcctggcatgatggtgctgaa--atcatctactttaagtag----
>gi|960311912|gb|KU143369.1|_Influenza_A_virus_(A/duck/Taizhou/TZYG12/2015(H5N6))_segment_6_neuraminidase_(NA)_gene_complete_cds
atgaatccaaatcaaaagataacatgcatttcagcaacaggaatgacactatcggtagtaagtatgctaataggaattgccaatttgggcttaaatatcgg--actccactataaagtgagtgattcaacaaatataaac----attccaaacatgaatgaaa---------------------------------ccagc---ccaacaacaacaataataaataatcaccctcagaataatttcacg------aacatcactaacattatagtgactaggaacgaggaagg------------acatcttctcaacctgaccaa------gccgctatgtgaagtcaactcatggcatattctatcgaaagacaatgcaataagaataggtgaggatgctcatataatagtcacaagggaaccatacttgtcctgcggtccacagggctgcaggatgtttgctctgagccaaggaacaacactcagggggaaacatgcgaatggaaccatacatgacaggagcccattccgagctcttgtaagttgggaaatgggtcaggcgcccagtccatataatactagggtcgagtgcataggatggtcaagcacgtcatgccacgatggcatatcaaggatgtcaatatgcatatcaggaccgaataacaatgcatcggcagtagtgtggtatggggggagaccagtaacagagatcccctcatgggcagggaacattcttaggactcaagaatcggagtgtgtgtgccatggaggaatatgtccagtggtcatgacagatggtccggcaaacaacagggcagaaactaaaataatctatttcaaagaaggaaagataaagaaaattgaagaactgaagggggacgctcaacacatcgaagagtgttcatgttatggagcatcagagatgatcaagtgtatatgcagggacaattggaaaggggcaaacagaccagtaataactatagatcccgagatgatgacccacacaagcaagtacttgtgttcaaaaatcctaaccgatacaagccgtcccaatgaccccaccaatgggaactgcgaagcgccaataacaggagggagcccagaccctggggtaaaagggtttgcattcctagacggtgagaactcatggcttggaaggactattagcaaagactccaggtcaggctatgaaatgttaaaagttccaaatgcagagaccgacactcaatcgggggcaatctcacaccagattattgtcaacaaccagaattggtcagggtactctggggcattcattgactactgg---gcaaacaag---gaatgcttcaatccttgtttctatgtggaactaatcagagggagacccaaagagagta---gtgtactgtggacttcaaatagcattgtagctctctgtggatccaaggagcgattgggatcatggtcctggcatgatggtgctgaa--atcatctactttaagtag----
>gi|673249524|gb|KM251485.1|_Influenza_A_virus_(A/Anas_crecca/Hubei/Chenhu1623-5/2014(H5N6))_segment_6_neuraminidase_(NA)_gene_complete_cds
atgaatccaaatcaaaagataacatgcatttcagcaacaggaatgacactatcggtagtaagcctgctaataggaattgccaatttgggcctaaatatcgg--actccactataaagtgagtgattcaacaaatataaac----attccaaacatgaatgaaa---------------------------------ccagc---ccaacaacaacaataataaataatcaccctcagaataatttcaca------aacatcactaacattatagtgactaagaacgaggaagg------------acatcttctcaacctgaccaa------gccgctatgtgaagtcaactcatggcatattctatcgaaagacaatgcaataagaataggtgaggatgctcatataatagtcacaagggaaccttacttgtcctgcgatccacagggctgcaggatgtttgctctgagccaaggaacaacactcagagggaaccatgcgaatggaaccgtacatgacaggagcccattccgagctcttgtaagttgggaaatgggccaggcgcccagtccatacaatactagggtcgagtgcataggatggtcaagcacgtcatgccacgatggcatatcaaggatgtcaatatgcatatcaggaccgaataacaatgcatcggcagtagtgtggtatggggggagaccagtaacagagatcccctcatgggcagggaacattcttaggactcaagaatcggagtgtgtgtgccatggaggaatatgtccagtggtcatgacagatggtccggcaaacaacagggcagaaactaaaataatctatttcaaagaaggaaagataaagaaaatcgaagaactgaagggggacgctcaacacatcgaagagtgttcatgttatggagcatcagagatgatcaagtgtatatgcagggacaattggaaaggggcaaacagaccagtaataactatagatcccgagatgatgacccacacaagcaagtacttgtgttcaaaaatcctaaccgatacaagccgtcccaatgaccccaccaatgggaactgcgaagcgccaataacaggagggagcccagaccctggggtaaaagggtttgcattcctagacggtgagaactcatggcttggaaggactattagcaaagactccaggtcaggctatgaaatgttaaaagttccaaatgcagagaccgacactcaatcgggggcaatctcacaccagattattgtcaacaaccagaattggtcagggtactctggggcattcattgactactgg---gcaaacaag---gaatgcttcaatccttgtttctatgtggaactaatcagagggagacccaaagagagta---gtgtactgtggacttcaaatagcattgtagctctctgtggatccagggagcgattgggatcatggtcctggcatgatggtgctgaa--atcatctactttaagtag----
>gi|745628943|gb|KP285039.1|_Influenza_A_virus_(A/duck/Jiangxi/10160/2014(H5N6))_segment_6_neuraminidase_(NA)_gene_complete_cds_gi|745628963|gb|KP285047.1|_Influenza_A_virus_(A/environment/Jiangxi/101s
atgaatccaaatcaaaagataacatgcatttcagcaacaggaatgacactatcggtagtaagtatgctaataggaattgccaatttgggcttaaatatcgg--actccactataaagtgagtgattcaacaaatataaac----attccaaacatgaatgaaa---------------------------------ccagc---ccaacaacaacaataataaataatcaccctcagaataatttcaca------aacatcactaacattataatgactaagaatgaggaagg------------acatcttctcaacctgaccaa------gccgctatgtgaagtcaactcatggcatattctatcgaaagacaatgcaataagaataggtgaggatgctcatataatagtcacaagggaaccttacttgtcctgcgatccacagggctgcaggatgtttgctctgagccaaggaacaacactcagagggaaacatgcgaatgggaccatacatgacaggagcccattccgagctcttgtaagttgggaaatgggtcaggcgcccagcccatataatactagggtcgagtgcataggatggtcaagcacgtcatgccacgatggcatatcaaggatgtcaatatgcatatcaggaccgaataacaatgcatcggcagtagtgtggtatggggggagaccagtaacagagatcccctcatgggcagggaacattcttaggactcaagaatcggagtgtgtgtgccatggaggaatatgtccagtggtcatgacagatggtccggcaaacaacagggcagaaactaaaataatctatttcaaagaaggaaagataaagaaaatcgaagaactgaagggggacgctcaacacatcgaagagtgttcatgttatggggcatcagagatgatcaagtgtatatgcagggacaattggaaaggggcaaacagaccagtaataactatagatcccgagatgatgacccacacaagcaagtacttgtgttcaaaaatcctaaccgatacaagccgtcccaatgaccccaccaatgggaactgcgaagcgccaataacaggagggagcccagaccctggggtgaaagggtttgcattcctagacggtgagaactcatggcttggaaggactatcagcaaagactccaggtcaggctatgaaatgttaaaagttccaaatgcagagaccgacactcaatcgggggcaatctcacaccagattattgtcaacaaccagaattggtcagggtactctggggcattcattgactactgg---gcaaacaag---gaatgcttcaatccttgtttctatgtggaactaatcagagggagacccaaagagagta---gtgtactgtggacttcaaatagcattgtagctctctgtggatccaaggagcgattgggatcatggtcctggcatgatggtgctgaa--atcatctactttaagtag----
>gi|960311958|gb|KU143367.1|_Influenza_A_virus_(A/duck/Wenzhou/YHQL22/2014(H5N6))_segment_6_neuraminidase_(NA)_gene_complete_cds
atgaatccaaatcaaaagataacatgcatttcagcaacaggaatgacactatcggtagtaagtatgctaataggaattgccaatttgggcttaaatatcgg--actccactataaagtgagtgattcaacaaatataaac----attccaaacatgaatgaaa---------------------------------ccagc---ccaacaacaacaataataaataatcaccctcagaataatttcacg------aacatcactaacattatagtgactaggaacgaggaagg------------acatcttctcaacctgaccaa------gccgctatgtgaagtcaactcatggcatattctatcgaaagacaatgcaataagaataggtgaggatgctcatataatagtcacaagggaaccgtacttgtcctgcgatccacagggctgcaggatgtttgctctgagccaaggaacaacactcagagggaaacatgcgaatggaaccatacatgacaggagcccattccgagctcttgtaagttgggaaatgggtcaggcgcccagtccatataatactagggtcgagtgcataggatggtcaagcacgtcatgccacgatggcatatcaaggatgtcaatatgcatatcaggaccgaataacaatgcatcggcagtagtgtggtatggggggagaccagtaacagagatcccctcatgggcagggaacattcttaggactcaagaatcggagtgtgtgtgccatggaggaatatgtccagtggtcatgacagatggtccggcaaacaacagggcagaaactaaaataatctatttcaaagaaggaaagataaagaaaattgaagaactgaagggggacgcccaacacatcgaagagtgttcatgttatggagcatcagagatgatcaagtgtatatgcagggacaattggaaaggggcaaacagaccagtaataactatagatcccgagatgatgacccacacaagcaagtacttgtgttcaaaaatcctaaccgatacaagccgtcccaatgaccccaccaatgggaactgcgaagcgccaataacaggagggagcccagaccctggggtaaaagggtttgcattcctagacggtgagaactcatggcttggaaggactattagcaaagactccaggtcaggctatgaaatgttaaaagttccaaatgcagagaccgacactcaatcgggggcaatctcacaccagattattgtcaacaaccagaattggtcagggtattctggggcattcattgactactgg---gcaaacaag---gaatgcttcaacccttgtttctatgtggaactaatcagagggaggcccaaagagagta---gtgtactgtggacttcaaatagcattgtagctctctgtggatccaaggagcgattgggatcatggtcctggcatgatggtgctgaa--atcatctactttaagtagtaag
>gi|745632889|gb|KP286623.1|_Influenza_A_virus_(A/black_chicken/Jiangxi/10136/2014(mixed))_clone_a_segment_6_neuraminidase_(NA)_gene_complete_cds
atgaatccaaatcaaaagataacatgcatttcagcaacaggaatgacactatcggtagtaagtatgctaataggaattgccaatttgggcttaaatatcgg--actccactataaagtgagtgattcaacaaatataaac----attccaaacatgaatgaaa---------------------------------ccagc---ccaacaacaacaataataaataatcaccctcagaataatttcaca------aacatcactaacattataatgactaagaatgaggaagg------------acatcttctcaacctgaccaa------gccgctatgtgaagtcaactcatggcatattctatcgaaagacaatgcaataagaataggtgaggatgctcatataatagtcacaagggaaccttacttgtcctgcgatccacagggctgcaggatgtttgctctgagccaaggaacaacactcagagggaaacatgcgaatgggaccatacatgacaggagcccattccgagctcttgtaagttgggaaatgggtcaggcgcccagcccatataatactagggtcgagtgcataggatggtcaagcacgtcatgccacgatggcatatcaaggatgtcaatatgcatatcaggaccgaataacaatgcatcggcagtagtgtggtatggggggagaccagtaacagagatcccctcatgggcagggaacattcttaggactcaagaatcggagtgtgtgtgccatgaaggaatatgtccagtggtcatgacagatggtccggcaaacaacagggcagaaactaaaataatctatttcaaagaaggaaagataaagaaaatcgaagaactgaagggggacgctcaacacatcgaagagtgttcatgttatggggcatcagagatgatcaagtgtatatgcagggacaattggaaaggggcaaacagaccagtaataactatagatcccgagatgatgacccacacaagcaagtacttgtgttcaaaaatcctaaccgatacaagccgtcccaatgaccccaccaatgggaactgcgaagcgccaataacaggagggagcccagaccctggggtgaaagggtttgcattcctagacggtgagaactcatggcttggaaggactatcagcaaagactccaggtcaggctatgaaatgttaaaagttccaaatgcagagaccgacactcaatcgggggcaatctcacaccagattattgtcaacaaccagaattggtcagggtactctggggcattcattgactactgg---gcaaacaag---gaatgcttcaatccttgtttctatgtggaactaatcagagggagacccaaagagagta---gtgtactgtggacttcaaatagcattgtagctctctgtggatccaaggagcgattgggatcatggtcctggcatgatggtgctgaa--atcatctactttaagtag----
>gi|645170360|gb|KJ807784.1|_Influenza_A_virus_(A/duck/Zhejiang/6D2/2013(H5N6))_segment_6_neuraminidase_(NA)_gene_complete_cds
atgaatccaaatcaaaagataacatgcatttcagcaacaggaatgacactatcggtagtaagtatgctaataggaattgccaatttgggcttaaatatcgg--actccactataaagtgagtgattcaacaaatataaac----attccaaacatgaatgaaa---------------------------------ccagc---ccaacaacaacaataataaataatcaccctcagaataatttcaca------aacatcactaacattatagtgactaagaacgaggaagg------------acatcttctcaacctgaccaa------gccgctatgtgaagtcaactcatggcatattctatcgaaagacaatgcaataagaataggtgaggatgctcatataatagtcacaagagaaccctacttgtcctgcgatccacaaggctgcaggatgtttgctctgagtcaaggcacaacactcagagggcgacatgcgaatggaaccatacatgacaggagcccattccgatctcttgtaagttgggaaatgggtcaggcgcccagtccatataatactagggtcgagtgcataggatggtcaagcacgtcatgccacgatggcatatcaaggatgtcaatatgcatatcaggaccgaataacaatgcatcggcagtagtgtggtatggggggagaccagtaacagagatcccctcatgggcagggaacattcttaggactcaagaatcggagtgtgtgtgccatggaggaatatgtccagtggtcatgacagatggtccggcaaacaacagggcagaaactaaaataatctatttcaaagaaggaaagataaagaaaatcgaagaactgaagggggacgctcaacacatcgaagagtgttcatgttatggagcatcagagatgatcaagtgtatctgcagggacaattggaaaggggcaaacagaccagtaataactatagatcccgagatgatgacccacacaagcaagtacttgtgttcaaaaatcctaaccgatacaagccgtcccaatgaccccaccaatgggaactgcgaagcgccaataacaggagggagcccagaccctggggtaaaagggtttgcattcctagacggtgagaactcatggcttggaaggactattagcaaagactccaggtcaggctatgaaatgttaaaagttccaaatgcagagaccgacactcaatcgggggcaatctcacaccagattattgtcaacaaccagaattggtcagggtactctggggcattcattgactactgg---gcaaacaag---gaatgcttcaatccttgtttctatgtggaactaatcagagggagacccaaagagagta---gtgtactgtggacttcaaatagcattgtagctctctgtggatccaaggagcgattgggatcatggtcctggcatgatggtgctgaa--atcatctactttaagtag----
>gi|645170337|gb|KJ807783.1|_Influenza_A_virus_(A/chicken/Zhejiang/6C2/2013(H5N6))_segment_6_neuraminidase_(NA)_gene_complete_cds
atgaatccaaatcaaaagataacatgcatttcagcaacaggaatgacactatcggtagtaagtatgctaataggaattgccaatttgggcttaaatatcgg--actccactataaagtgagtgattcaacaaatataaac----attccaaacatgaatgaaa---------------------------------ccagc---ccaacaacaacaataataaataatcaccctcagaataatttcaca------aacatcactaacattatagtgactaagaacgaggaagg------------acatcttctcaacctgaccaa------gccgctatgtgaagtcaactcatggcatattctatcgaaagacaatgcaataagaataggtgaggatgctcatatactagtcacaagagaaccctacttgtcctgcgatccacaaggctgcaggatgtttgctctgagtcaaggcacaacactcagagggcgacatgcgaatggaaccatacatgacaggagcccattccgatctcttgtaagttgggaaatgggtcaggcgcccagtccatataatactagggtcgagtgcataggatggtcaagcacgtcatgccacgatggcatatcaaggatgtcaatatgcatatcaggaccgaataacaatgcatcggcagtagtgtggtatggggggagaccagtaacagagatcccctcatgggcagggaacattcttaggactcaagaatcggagtgtgtgtgccatggaggaatatgtccagtggtcatgacagatggtccggcaaacaacagggcagaaactaaaataatctatttcaaagaaggaaagataaagaaaatcgaagaactgaagggggacgctcaacacatcgaagagtgttcatgttatggagcatcagagatgatcaagtgtatatgcagggacaattggaaaggggcaaacagaccagtaataactatagatcccgagatgatgacccacacaagcaagtacttgtgttcaaaaatcctaaccgatacaagccgtcccaatgaccccaccaatgggaactgcgaagcgccaataacaggagggagcccagaccctggggtaaaagggtttgcattcctagacggtgagaactcatggcttggaaggactattagcaaagactccaggtcaggctatgaaatgttaaaagttccaaatgcagagaccgacactcaatcgggggcaatctcacaccagattattgtcaacaaccagaattggtcagggtactctggggcattcattgactactgg---gcaaacaag---gaatgcttcaatccttgtttctatgtggaactaatcagagggagacccaaagagagta---gtgtactgtggacttcaaatagcattgtagctctctgtggatccaaggagcgattgggatcatggtcctggcatgatggtgctgaa--atcatctactttaagtag----
>gi|954033303|gb|KU042817.1|_Influenza_A_virus_(A/goose/Zhejiang/925105/2014(H5N6))_segment_6_neuraminidase_(NA)_gene_complete_cds
atgaatccaaatcaaaagataacatgcatttcagcaacaggaatgacactatcggtagtaagtatgctaataggaattgccaatttgggcttaaatatcgg--actccactataaagtgagtgattcaacaaatataaac----attccaaacatgaatgaaa---------------------------------ccagc---ccaacaacaacaataataaataatcaccctcaggataatttcaca------aacatcactaacattatagtgactaagaacgaggaagg------------acatcttatcaacctgaccaa------gccgctatgtgaagtcaactcatggcatattctatcgaaagacaatgcaataagaataggtgaggatgctcatataatagtcacaagggaaccttacttgtcctgcgatccacagggctgcagaatgtttgctctgagccaaggaacaacactcagagggaaacatgcgaatggaacaatacatgacaggagcccattccgagctcttgtaagttgggaaatgggtcaggcgcccagtccatataatactagggtcgagtgcataggatggtcaagcacgtcatgccacgatggcatatcaaggatgtcaatatgcatatcaggaccggataacaatgcatcggcagtagtgtggtatagggggagaccagtaacagagatcccctcatgggcagggaacattcttaggactcaagaatcggagtgtgtgtgccatggaggaatatgtccagtggtcatgacagatggtccggcaaacaacagggcagaaactaaagtaatctatttcaaagaaggaaaaataaagaaaatcgaagaactgaagggggacgctcaacacatcgaagagtgttcatgttatggagcatcagagatgatcaagtgtatatgcagggacaattggaaaggggcaaacagaccagtaataactatagatcccgagatgatgacccacacaagcaagtacttgtgttcaaaaatcctaaccgatacaagccgtcccaatgaccccaccaatgggaactgcgaagcgccaataacaggagggagcccagaccctggggtaaaagggtttgcattcctagacggtgagaactcatggcttggaaggactattagcaaagactccaggtcaggctatgaaatgttaaaagttccaaatgcagagaccgacactcaatcgggggcaatctcacaccagattattatcaacaaccagaattggtcagggtactctggggcattcattgactactgg---gcaaacaag---gaatgcttcaatccttgtttctatgtggaactaatcagagggagacccaaagagagta---gtgtactgtggacttcaaatagcattgtagctctctgtggatccagggagcgattgggatcatggtcctggcatgatggtgctgaa--atcatctactttaagtag----
>gi|954033267|gb|KU042819.1|_Influenza_A_virus_(A/goose/Zhejiang/925108/2014(H5N6))_segment_6_neuraminidase_(NA)_gene_complete_cds
atgaatccaaatcaaaagataacatgcatttcagcaacaggaatgacactatcggtagtaagtatgctaataggaattgccaatttgggcttaaatatcgg--actccactataaagtgagtgattcaacaaatataaac----attccaaacatgaatgaaa---------------------------------ccagc---ccaacaacaacaataataaataatcaccctcaggataatttcaca------aacatcactaacattatagtgactaagaacgaggaagg------------acatcttatcaacctgaccaa------gccgctatgtgaagtcaactcatggcatattctatcgaaagacaatgcaataagaataggtgaggatgctcatataatagtcacaagggaaccttacttgtcctgcgatccacagggctgcagaatgtttgctctgagccaaggaacaacactcagagggaaacatgcgaatggaacaatacatgacaggagcccattccgagctcttgtaagttgggaaatgggtcaggcgcccagtccatataatactagggtcgagtgcataggatggtcaagcacgtcatgccacgatggcatatcaaggatgtcaatatgcatatcaggaccggataacaatgcatcggcagtagtgtggtatagggggagaccagtaacagagatcccctcatgggcagggaacattcttaggactcaagaatcggagtgtgtgtgccatggaggaatatgtccagtggtcatgacagatggtccggcaaacaacagggcagaaactaaagtaatctatttcaaagaaggaaaaataaagaaaatcgaagaactgaagggggacgctcaacacatcgaagagtgttcatgttatggagcatcagagatgatcaagtgtatatgcagggacaattggaaaggggcaaacagaccagtaataactatagatcccgagatgatgacccacacaagcaagtacttgtgttcaaaaatcctaaccgatacaagccgtcccaatgaccccaccaatgggaactgcgaagcgccaataacaggagggagcccagaccctggggtaaaagggtttgcattcctagacggtgagaactcatggcttggaaggactattagcaaagactccaggtcaggctatgaaatgttaaaagttccaaatgcagagaccgacactcaatcgggggcaatctcacaccagattattatcaacaaccagaattggtcagggtactctggggcattcattgactactgg---gcaaacaag---gaatgcttcaatccttgtttctatgtggaactaatcagagggagacccaaagagagta---gtgtactgtggacttcaaatagcattgtagctctctgtggatccagggagcgattgggatcaaggtcctggcatgatggtgctgaa--atcatctactttaagtag----
>gi|954033249|gb|KU042820.1|_Influenza_A_virus_(A/goose/Zhejiang/112080/2014(H5N6))_segment_6_neuraminidase_(NA)_gene_complete_cds
atgaatccaaatcaaaagataacatgcatttcagcaacaggaatgacactatcggtagtaagtatgctaataggaattgccaatttgggcttaaatatcgg--tctccactataaagtgagtgattcaacaaatataaac----attccaaacatgaatgaaa---------------------------------ccagc---ccaacaacaacaataataaataatcaccctcagaataatttcaca------aacatcactaacattatagtgactaagaacgaggaagg------------acatcttctcaacctgaccaa------gccgctatgtgaagtcaactcatggcatattctatcgaaagacaatgcaataaaaataggtgaggatgctcatataatagtcccaagggaaccttacttgtcctgcgatccacagggttgcaggatgtttgctctgagccaaggaacaacactcaaagggaaacatgcaaatggaaccatacatgacaggagcccatttcgagctcttgtaagttgggaaatgggtcaggcgcccagtccatataatactagggtcgagtgcataggatggtcaagcacatcatgccacgatggcatatcaaggatgtcaatatgcatatcaggaccgaataacaatgcatcggcagtagtgtggtatggggggagaccagtaacagagatcccctcatgggcagggaacattcttaggactcaagaatcggagtgtgtgtgccatggaggaatatgtccagtggtcatgacagatggtccggcaaacaacagggcagaaactaaaataatctatttcaaagaaggaaagataaagaaaatcgaagaactgaaggggggcgctcaacacatcgaagagtgttcatgttatggagcatcagagatgatcaagtgtatatgcagggacaattggaaaggggcaaacagaccagtaataactatagatcccgagatgatgacccacacaagcaagtacttgtgttcaaaaatcctaaccgatacaagccgtcccaatgaccccaccaatgggaactgcgaagcgccaataacaggagggagcccagaccctggggtaaaagggtttgcattcctagacggtgagaactcatggcttggaaggactattagcaaagactccaggtcaggctatgaaatgttaaaagttccaaatgcagagaccgaaactcaatcgggggcaatctcacaccagattattgtcaacaaccagaattggtcagggtactctggggcattcattgactactgg---gcaaacaag---gaatgcttcaatccttgtttctatgtggaactaatcagagggagacccaaagagagta---gtgtactgtggacctcaaatagcattgtagctctctgtggatccaaggagcgattggggtcatggtcctggcatgatggtgctgaa--atcatctactttaagtag----
>gi|954033231|gb|KU042821.1|_Influenza_A_virus_(A/goose/Zhejiang/1120132/2014(H5N6))_segment_6_neuraminidase_(NA)_gene_complete_cds
atgaatccaaatcaaaagataacatgcatttcagcaacaggaatgacactatcggtagtaagtatgctaataggaattgccaatttgggcttaaatatcgg--tctccactataaagtgagtgattcaacaaatataaac----attccaaacatgaatgaaa---------------------------------ccagc---ccaacaacaacaataataaataatcaccctcagaataatttcaca------aacatcactaacattatagtgactaagaacgaggaagg------------acatcttctcaacctgaccaa------gccgctatgtgaagtcaactcatggcatattctatcgaaagacaatgcaataaaaataggtgaggatgctcatataatagtcccaagggaaccttacttgtcctgcgatccacagggttgcaggatgtttgctctgagccaaggaacaacactcaaagggaaacatgcaaatggaaccatacatgacaggagcccatttcgagctcttgtaagttgggaaatgggtcaggcgcccagtccatataatactagggtcgagtgcataggatggtcaagcacatcatgccacgatggcatatcaaggatgtcaatatgcatatcaggaccgaataacaatgcatcggcagtagtgtggtatggggggagaccagtaacagagatcccctcatgggcagggaacattcttaggactcaagaatcggagtgtgtgtgccatggaggaatatgtccagtggtcatgacagatggtccggcaaacaacagggcagaaactaaaataatctatttcaaagaaggaaagataaagaaaatcgaagaactgaaggggggcgctcaacacatcgaagagtgttcatgttatggagcatcagagatgatcaagtgtatatgcagggacaattggaaaggggcaaacagaccagtaataactatagatcccgagatgatgacccacacaagcaagtacttgtgttcaaaaatcctaaccgatacaagccgtcccaatgaccccaccaatgggaactgcgaagcgccaataacaggagggagcccagaccctggggtaaaagggtttgcattcctagacggtgagaactcatggcttggaaggactattagcaaagactccaggtcaggctatgaaatgttaaaagttccaaatgcagagaccgaaactcaatcgggggcaatctcacaccagattattgtcaacaaccagaattggtcagggtactctggggcattcattgactactgg---gcaaacaag---gaatgcttcaatccttgtttctatgtggaactaatcagagggagacccaaagagagta---gtgtactgtggacctcaaatagcattgtagctctctgtggatccaaggagcgattggggtcatggtcctggcatgatggtgctgaa--atcatctactttaagtag----
>gi|814550678|dbj|LC050625.1|_Influenza_A_virus_(A/duck/Nha_Trang/75c131/2014(H5N6))_viral_cRNA_segment_6_complete_sequence
atgaatccaaatcaaaagataacatgcatttcagcaacaggaatgacactatcggtagtaagtatgctaataggaattgccaacttgggcctaaatatcgg--actccactataaagtgagtgattcaacaaatataaac----attccaaacatgaatgaaa---------------------------------ccagc---ccaacaacaacaataataaataatcaccctcagaataatttcaca------aacatcactaacattatagtgactaagaacgaggaggg------------acatcttctcaacctgaccaa------gccgctatgtgaagtcaactcatggcatattctatcgaaagacaatgcaataagaataggtgaggatgctcatatagtagtcacaagggaaccttacttgtcctgcgatccacagggctgcaggatgtttgctctgagccaaggaacaacactcagaggaaaacatgcgaatggaaccatacatgacaggagcccattccgagctcttgtaagttgggaaatgggtcaggcgcccagtccatataatactagggtcgagtgcataggatggtcaagcacgtcatgccacgatggcatgtcaaggatgtcaatatgcatatcaggaccggataacaatgcatcagcagtagtgtggtatggggggagaccagtaacagagatcccctcatgggcagggaacattcttaggactcaagaatcggagtgtgtgtgccatggaggaatatgtccagtggtcatgacagatggtccggcaaacaacagggcagaaactaaaataatctatttcaaagaaggaaagataaagaaaatcgaagaactgaagggggacgctcaacacatcgaagagtgttcatgttatggagcatcagagatgatcaagtgtatatgccgggacaattggaaaggggcaaacagaccagtaataactatagatcccgagatgatgacccacacaagcaagtacttgtgttcaaaaatcctaaccgatacaagccgtcccaatgaccccaccaatgggaactgcaaagcgccaataacaggagggagcccagaccctggggtaaaagggtttgcattcctagacggtgagaactcatggcttggaaggactattagcaaagactccaggtcaggctatgaaatgttaaaagttccagatgcagagaccgacactcagtcgggggcaatctcacaccagattattgtcaacaaccagaattggtcagggtactctggggcattcattgactactgg---gcaaacaag---gaatgcttcaatccttgtttctatgtggaactaatcagagggagacccaaagagagta---gtgtactgtggacttcaaatagcattgtagctctctgtggatccaaggagcgattgggatcatggtcctggcatgatggtgctgaa--atcatctactttaagtagtaag
>gi|807778552|dbj|LC041309.1|_Influenza_A_virus_(A/duck/Vietnam/HU1-1152/2014(H5N6))_viral_cRNA_segment_6_complete_sequence_gi|807778573|dbj|LC041318.1|_Influenza_A_virus_(A/duck/Vietnam/HU1-1507/2014e
atgaatccaaatcaaaagataacatgcatttcagcaacaggaatgacactatcggtagtaagtatgctaataggaattgccaacttgggcctaaatatcgg--actccactataaagtgagtgattcaacaaatataagc----attccaaacatgaatgaaa---------------------------------ccagc---ccaacaacaacaataataaataatcaccctcagaataatttcaca------aacatcactaacattatagtgactaagaacgaggaggg------------acatcttctcaacctgaccaa------gccgctatgtgaagtcaactcatggcatattctatcgaaagacaatgcaataagaataggtgaggatgctcatatagtagtcacaagggaaccttacttgtcctgcgatccacagggctgcaggatgtttgctctgagccaaggaacaacactcagaggaaaacatgcgaatggaaccatacatgacaggagcccattccgagctcttgtaagttgggaaatgggtcaggcgcccagtccatataatactagggtcgagtgcataggatggtcaagcacgtcatgccacgatggcatgtcaaggatgtcaatatgcatatcaggaccggataacaatgcatcagcagtagtgtggtatggggggagaccagtaacagagatcccctcatgggcagggaacattcttaggactcaagaatcggagtgtgtgtgccatggaggaatatgtccagtggtcatgacagatggtccggcaaacaacagggcagaaactaaaataatctatttcaaagaaggaaagataaagaaaatcgaagaactgaagggggacgctcaacacatcgaagagtgttcatgttatggagcatcagagatgatcaagtgtatatgccgggacaattggaaaggggcaaacagaccagtaataactatagatcccgagatgatgacccacacaagcaagtacttgtgttcaaaaatcctaaccgatacaagccgtcccaatgaccccaccaatgggaactgcaaagcgccaataacaggagggagcccagaccctggggtaaaagggtttgcattcctagacggtgagaactcatggcttggaaggactattagcaaagactccaggtcaggctatgaaatgttaaaagttccagatgcagagaccgacactcaatcgggggcaatctcacaccagattattgtcaacaaccagaattggtcagggtactctggggcattcattgactactgg---gcaaacaag---gaatgcttcaatccttgtttctatgtggaactaatcagagggagacccaaagagagta---gtgtactgtggacttcaaatagcattgtagctctctgtggatccaaggagcgattgggatcatggtcctggcatgatggtgctgaa--atcatctactttaagtagtaag
>gi|807778585|dbj|LC041324.1|_Influenza_A_virus_(A/duck/Vietnam/HU1-1144/2014(H5N6))_viral_cRNA_segment_6_complete_sequence
atgaatccaaatcaaaagataacatgcatttcagcaacaggaatgacactatcggtagtaagtatgctaataggaattgccaacttgggcctaaatatcgg--actccactataaagtgagtgattcaacaaatataagc----attccaaacatgaatgaaa---------------------------------ccagc---ccaacaacaacaataataaataatcaccctcagaataatttcaca------aacatcactaacattatagtgactaagaacgaggaggg------------acatcttctcaacctgaccaa------gccgctatgtgaagtcaactcatggcatattctatcgaaagacaatgcaataagaataggtgaggatgctcatatagtagtcacaagggaaccttacttgtcctgcgatccacagggctgcaggatgtttgctctgagccaaggaacaacactcagaggaaaacatgcgaatggaaccatacatgacaggagcccattccgagctcttgtaagttgggaaatgggtcaggcgcccagtccatataatactagggtcgagtgcataggatggtcaagcacgtcatgccacgatggcatgtcaaggatgtcaatatgcatatcaggaccggataacaatgcatcagcagtagtgtggtatggggggagaccagtaacagagatcccctcatgggcagggaacattcttaggactcaagaatcggagtgtgtgtgccatggaggaatatgtccagtggtcatgacagatggtccggcaaacaacagggcagaaactaaaataatctatttcaaagaaggaaagataaagaaaaccgaagaactgaagggggacgctcaacacatcgaagagtgttcatgttatggagcatcagagatgatcaagtgtatatgccgggacaattggaaaggggcaaacagaccagtaataactatagatcccgagatgatgacccacacaagcaagtacttgtgttcaaaaatcctaaccgatacaagccgtcccaatgaccccaccaatgggaactgcaaagcgccaataacaggagggagcccagaccctggggtaaaagggtttgcattcctagacggtgagaactcatggcttggaaggactattagcaaagactccaggtcaggctatgaaatgttaaaagttccagatgcagagaccgacactcaatcgggggcaatctcacaccagattattgtcaacaaccagaattggtcagggtactctggggcattcattgactactgg---gcaaacaag---gaatgcttcaatccttgtttctatgtggaactaatcagagggagacccaaagagagta---gtgtactgtggacttcaaatagcattgtagctctctgtggatccaaggagcgattgggatcatggtcctggcatgatggtgctgaa--atcatctactttaagtagtaag
>gi|807778563|dbj|LC041314.1|_Influenza_A_virus_(A/duck/Vietnam/HU1-1151/2014(H5N6))_viral_cRNA_segment_6_complete_sequence
atgaatccaaatcaaaagataacatgcatttcagcaacaggaatgacactatcggtagtaagtatgctaataggaattgccaacttgggcctaaatatcgg--actccactatagagtgagtgattcaacaaatataagc----attccaaacatgaatgaaa---------------------------------ccagc---ccaacaacaacaataataaataatcaccctcagaataatttcaca------aacatcactaacattatagtgactaagaacgaggaggg------------acatcttctcaacctgaccaa------gccgctatgtgaagtcaactcatggcatattctatcgaaagacaatgcaataagaataggtgaggatgctcatatagtagtcacaagggaaccttacttgtcctgcgatccacagggctgcaggatgtttgctctgagccaaggaacaacactcagaggaaaacatgcgaatggaaccatacatgacaggagcccattccgagctcttgtaagttgggaaatgggtcaggcgcccagtccatataatactagggtcgagtgcataggatggtcaagcacgtcatgccacgatggcatgtcaaggatgtcaatatgcatatcaggaccggataacaatgcatcagcagtagtgtggtatggggggagaccagtaacagagatcccctcatgggcagggaacattcttaggactcaagaatcggagtgtgtgtgccatggaggaatatgtccagtggtcatgacagatggtccggcaaacaacagggcagaaactaaaataatctatttcaaagaaggaaagataaagaaaatcgaagaactgaagggggacgctcaacacatcgaagagtgttcatgttatggagcatcagagatgatcaagtgtatatgccgggacaattggaaaggggcaaacagaccagtaataactatagatcccgagatgatgacccacacaagcaagtacttgtgttcaaaaatcctaaccgatacaagccgtcccaatgaccccaccaatgggaactgcaaagcgccaataacaggagggagcccagaccctggggtaaaagggtttgcattcctagacggtgagaactcatggcttggaaggactattagcaaagactccaggtcaggctatgaaatgttaaaagttccagatgcagagaccgacactcaatcgggggcaatctcacaccagattattgtcaacaaccagaattggtcagggtactctggggcattcattgactactgg---gcaaacaag---gaatgcttcaatccttgtttctatgtggaactaatcagagggagacccaaagagagta---gtgtactgtggacttcaaatagcattgtagctctctgtggatccaaggagcgattgggatcatggtcctggcatgatggtgctgaa--atcatctactttaagtagtaag
>gi|814550602|dbj|LC050593.1|_Influenza_A_virus_(A/muscovy_duck/Quang_Ninh/4c111/2013(H5N6))_viral_cRNA_segment_6_complete_sequence_gi|814550621|dbj|LC050601.1|_Influenza_A_virus_(A/muscovy_duck/Quange
atgaatccaaatcaaaagataacatgcatttcagcaacaggaatgacactatcggtagtaagtatgctaataggaattgccaacttgggcctaaatatcgg--actccactataaagtgagtgattcaacaaatataaac----attccaaacatgaatgaaa---------------------------------ccagc---ccaacaacaacaataataaataatcaccctcagaataatttcaca------aacatcactaacattatagtgactaagaacgaggaggg------------acatcttctcaacctgaccaa------gccgctatgtgaagtcaactcatggcatattctatcgaaagacaatgcaataagaataggtgaggatgctcatatagtagtcacaagggaaccttacttgtcctgcgatccacagggctgcaggatgtttgctctgagccaaggaacaacactcagaggaaaacatgcgaatggaaccatacatgacaggagcccattccgagctcttgtaagttgggaaatgggtcaggcgcccagtccatataatactagggtcgagtgcataggatggtcaagcacgtcatgccacgatggcatgtcaaggatgtcaatatgcatatcaggaccggataacaatgcatcagcagtagtgtggtatggggggagaccagtaacagagatcccctcatgggcagggaacattcttaggactcaagaatcggagtgtgtgtgccatggaggaatatgtccagtggtcatgacagatggtccggcaaacaacagggcagaaactaaaataatctatttcaagaaaggaaagataaagaaaatcgaagaactgaagggggacgctcaacacatcgaagagtgttcatgttatggagcatcagagatgatcaagtgtatatgccgggacaattggaaaggggcaaacagaccagtaataactatagatcccgagatgatgacccacacaagcaagtacttgtgttcaaaaatcctaaccgatacaagccgtcccaatgaccccaccaatgggaactgcaaagcgccaataacaggagggagcccagaccctggggtaaaagggtttgcattcctagacggtgagaactcatggcttggaaggactattagcaaagactccaggtcaggctatgaaatgttaaaagttccagatgcagagaccgacactcagtcgggggcaatctcacaccagattattgtcaacaaccagaattggtcagggtactctggggcattcattgactactgg---gcaaacaag---gaatgcttcaatccttgtttctatgtggaactaatcagagggagacccaaagagagta---gtgtactgtggacttcaaatagcattgtagctctctgtggatccaaggagcgattgggatcatggtcctggcatgatggtgctgaa--atcatctactttaagtagtaag
>gi|585484587|gb|KJ200775.1|_Influenza_A_virus_(A/duck/Guangdong/S3073/2010(H6N6))_segment_6_neuraminidase_(NA)_gene_complete_cds
atgaatccaaatcaaaagataacatgcatttcagcaacaggaatgacactatcggtagtaagtatgctaataggaattgccaatttgggcctaaatatcgg--actccactataaggtgagtgattcaacaaatataaac----attccaaacatgaatgaga---------------------------------ccagc---ccaacaacaacaataacaaacaatcaccctcagaataatttcaca------aacatcactaacattatagtgagtaagaacgaggaaga------------aaattttctcaacctgaccaa------gccgctatgtgaagtcaactcatggcatattctatcgaaagacaatgcaataagaataggtgagaatgctcatatactagtcacaagggaaccttacttgtcctgcgatccacagggctgcaggatgtttgctctgagtcaaggcacaacactcagagggcaacatgcgaatggaaccatacatgacaggagcccattccgagctcttataagttgggaaatgggtcaggcgcccagtccatataatgctagggtcgagtgcataggatggtcaagcacgtcatgccatgatggcatatcaaggatgtcaatatgcatatcaggaccgaataacaatgcatcggcagtagtgtggtatggggggagaccagtaacagagatcccctcatgggcagggaacattcttaggactcaagaatcggagtgtgtgtgccatggaggaatatgtccagtggtcatgacagatggtccggcaaacaatagggcagaaactaaaataatctatttcaaagaaggaaagatacagaaaatcgaagaactgaaggggaacgctcaacacatcgaagagtgttcatgttatggagcatcagggatgatcaagtgtatatgcagggacaattggaaaggggcaaacagaccagtaataactatagatcccgagatgatgacccacacaagcaagtacttgtgttcaaaaatcttaaccgatacaagccgccccaatgaccccaccaatgggaactgcgatgcgccaataacaggagggagcccagaccctggggtaaaagggtttgcattcctagacggtgagaactcatggcttggaaggactattagcaaagactccaggtcaggctatgaaatgttaaaagttccaaatgcagagaccgacactcaatcgggggcaatctcacaccagatgattgtcaacaaccagaattggtcagggtactctggggcattcattgactactgg---gcaaacaag---gaatgcttcaatccttgtttttatgtggaactaatcagagggagacccaaagagagta---gtgtactgtggacttcaaatagcattgtagctctctgtggatccagggagcgattgggatcatggtcctggcatgatggtgctgaa--atcatctactttaagtag----
>gi|585483773|gb|KJ200919.1|_Influenza_A_virus_(A/duck/Zhejiang/S4204/2010(H6N6))_segment_6_neuraminidase_(NA)_gene_complete_cds
atgaatccaaatcaaaagataacatgcatttcagcaacaggaatgacactatcggtagtaagtatgctaataggaattgccaatttgggcctaaatatcgg--actccactataaggtgagtgattcaacaaatataaac----attccaaacatgaatgaga---------------------------------ccagc---ccaacaacaacagtaataaacaatcaccctcagaataatttcaca------aacatcactaacattatagtgaataagaacgaggaaga------------aaattttctcaacctgaccaa------gccgctatgtgaagtcaactcatggcatattctatcgaaagacaatgcaataagaataggtgagaacgctcatatactagtcacaagggaaccttacttgtcatgcgatccacagggctgcaggatgtttgctctgagtcaaggcacaacactcagagggcaacatgcgaatggaaccatacatgacaggagcccattccgagctcttataagttgggaaatgggtcaggcgcccagtccatataatgctagggtcgagtgcataggatggtcaagcacgtcatgccacgatggcatatcaaggatgtcaatatgcatatcaggaccgaataacaatgcatcggcagtagtgtggtacggggggagaccagtaacagagatcccctcatgggcagggaacattcttagaactcaagaatcggagtgtgtgtgccatggaggaatatgtccagtggtcatgacagatggtccggcaaacaatagggcagaaactaaaataatctatttcaaagaaggaaagatacagaaagtcgaagaactgaaggggaacgctcaacacatcgaagagtgttcatgttatggagcatcagggatgatcaagtgtatatgcagggacaattggaaaggggcaaacagaccagtgataactatagatcccgagatgatgacccacacaagcaagtacttgtgttcaaaaatcttaaccgatacaagccgccccaatgaccccaccaatgggaactgcgatgcgccaataacaggagggagcccagaccctggggtaaaagggtttgcattcctagacggtgagaactcatggcttggaaggactattagcaaagactccaggtcaggctatgaaatgttaaaagttccaaatgcagagaccgacactcaatcgggggcaatctcacaccagatgattgtcaacaaccagaattggtcagggtactctggggcattcattgactactgg---gcaaaaaag---gaatgcttcaatccttgtttttatgtggaactaatcagagggagacccaaagagagta---gtgtactgtggacttcaaatagcattgtagctctctgtggatccagggagcgattgggatcatggtcctggcatgatggtgctgaa--atcatctactttaagtag----
>gi|585483948|gb|KJ200887.1|_Influenza_A_virus_(A/duck/Hunan/S4273/2010(H6N6))_segment_6_neuraminidase_(NA)_gene_complete_cds
atgaatccaaatcaaaagataacatgcatttcagcaacaggaatgacactatcggtagtaagtctgctaataggaattgccaatttgggcctaaatatcgg--actccactataaggtgagtgattcaacaaatataaac----attccaaacatgaatgaga---------------------------------ccagc---ccaacaacaacaataataaacaatcaccctcagaataatttcaca------aacatcactaatattatagtgaataagaacgaggaaga------------aaattttctcaatctgaccaa------gccgctatgtgaagtcaactcatggcatattctatcgaaagacaatgcaataagaataggtgagaacgctcatatactagtcacaagggaaccttacttgtcctgcgatccacagggctgcaggatgtttgctctgagtcaaggcacaacactcagagggcaacatgcgaatggaaccatacatgacaggagcccattccgagctcttataagttgggaaatgggtcaggcgcccagtccatataatgctagggtcgagtgcataggatggtcaagcacgtcatgccacgatggcatatcaaggatgtcaatatgcatatcaggaccaaataacaatgcatcggcagtagtgtggtacggggggagaccagtaacagagatcccctcatgggcagggaacattcttaggactcaagaatcggagtgtgtgtgccatggaggaatatgtccagtggtcatgacagatggtccggcaaacaatagggcagaaactaagataatctatttcaaagaaggaaaaatacagaaaatcgaagaactgaaggggaacgctcaacacatcgaagagtgttcatgttatggagcatcagggatgatcaagtgtatatgcagggacaattggaaaggggcaaacagaccagtaataactatagatcccgagatgatgacccacacaagcaagtacttgtgttcaaaaatcttaaccgatacaagccgccccaatgaccccatcaatgggaactgcgatgcgccaataacaggagggagcccagaccctggggtaaaagggtttgcattcctagacggtgagaactcatggcttggaaggactattagcaaagactccaggtcaggctatgaaatgttaaaagttccaaatgcagagaccgacactcaatcgggggcaatctcacaccagatgattgtcaacaaccagaattggtcagggtactctggggcattcattgactactgg---gcaaacaag---gaatgcttcaatccttgtttttatgtggaactaatcagagggagacccaaagagagta---gtgtactgtggacttcaaatagcattgtagctctctgtggatccagggagcgattgggatcatggtcctggcatgatggtgctgaa--atcatctactttaagtag----
>gi|585485598|gb|KJ200639.1|_Influenza_A_virus_(A/chicken/Guangdong/S1311/2010(H6N6))_segment_6_neuraminidase_(NA)_gene_complete_cds
atgaatccaaatcaaaagataacatgcatttcagcaacaggaatgacactatcggtagtaagtctgctaataggaattgccaatttgggcctaaatatcgg--actccactataaggtgagtgattcaacaaatataaac----attccaaacatgaatgaga---------------------------------ccagc---ccaacaacaacaataataaacaatcaccctcagaataatttcaca------aacatcactaatattatagtgaataagaacgaggaaga------------aaattttctcaatctgaccaa------gccgctatgtgaagtcaactcatggcatattctatcgaaagacaatgcaataagaataggtgagaacgctcatatactagtcacaagggaaccttacttgtcctgcgatccacagggctgcaggatgtttgctctgagtcaaggcacaacactcagagggcaacatgcgaatggaaccatacatgacaggagcccattccgagctcttataagttgggaaatgggtcaggcgcccagtccatataatgctagggtcgagtgcataggatggtcaagcacgtcatgccacgatggcatatcaaggatgtcaatatgcatatcaggaccaaataacaatgcatcggcagtagtgtggtacggggggagaccagtaacagagatcccctcatgggcagggaacattcttaggactcaagaatcggagtgtgtgtgccatggaggaatatgtccagtggtcatgacagatggtccggcaaacaatagggcagaaactaagataatctatttcaaagaaggaaaaatacagaaaatcgaagaactgaaggggaacgctcaacacatcgaagagtgttcatgttatggagcatcagggatgatcaagtgtatatgcagggacaattggaaaggggcaaacagaccagtaataactatagatcccgagatgatgacccacacaagcaagtacttgtgttcaaaaatcttaaccgatacaagccgccccaatgaccccatcaatgggaactgcgatgcgccaataacaggagggagcccagaccctggggtaaaagggtttgcattcctagacggtgataactcatggcttggaaggactattagcaaagactccaggtcaggctatgaaatgttaaaagttccaaatgcagagaccgacactcaatcgggggcaatctcacaccagatgattgtcaacaaccagaattggtcagggtactctggggcattcattgactactgg---gcaaacaag---gaatgcttcaatccttgtttttatgtggaactaatcagagggagacccaaagagagta---gtgtactgtggacttcaaatagcattgtagctctctgtggatccagggagcgattgggatcatggtcctggcatgatggtgctgaa--atcatctactttaagtag----
>gi|585485481|gb|KJ200655.1|_Influenza_A_virus_(A/chicken/Guangdong/S1414/2010(H6N6))_segment_6_neuraminidase_(NA)_gene_complete_cds
atgaatccaaatcaaaagataacatgcatttcagcaacaggaatgacactatcggtagtaagtctgctaataggaattgccaatttgggcctaaatatcgg--actccactataaggtgagtgattcaacaaatataaac----attccaaacatgaatgaga---------------------------------ccagc---ccaacaacaacaataataaacaatcaccctcagaataatttcaca------aacatcactaatattatagtgaataagaacgaggaaga------------aaattttctcaatctgaccaa------gccgctatgtgaagtcaactcatggcatattctatcgaaagacaatgcaataagaataggtgagaacgctcatatactagtcacaagggaaccttacttgtcctgcgatccacagggctgcaggatgtttgctctgagtcaaggcacaacactcagagggcaacatgcgaatggaaccatacatgacaggagcccattccgagctcttataagttgggaaatgggtcaggcgcccagtccatataatgctagggtcgagtgcataggatggtcaagcacgtcatgccacgatggcatatcaaggatgtcaatatgcatatcaggaccaaataacaatgcatcggcagtagtgtggtacggggggagaccagtaacagagatcccctcatgggcagggaacattcttaggactcaagaatcggagtgtgtgtgccatggaggaatatgtccagtggtcatgacagatggtccggcaaacaatagggcagaaactaagataatctatttcaaagaaggaaaaatacagaaaatcgaagaactgaaggggaacgctcaacacatcgaagagtgttcatgttatggagcatcagggatgatcaagtgtatatgcagggacaattggaaaggggcaaacagaccagtaataactatagatcccgagatgatgacccacacaagcaagtacttgtgttcaaaaatcttaaccgatacaagccgccccaatgaccccatcaatgggaactgcgatgcgccaataacaggagggagcccagaccctggggtaaaaggatttgcattcctagacggtgagaactcatggcttggaaggactattagcaaagactccaggtcaggctatgaaatgttaaaagttccaaatgcagagaccgacactcaatcgggggcaatctcacaccagatgattgtcaacaaccagaattggtcagggtactctggggcattcattgactactgg---gcaaacaag---gaatgcttcaatccttgtttttatgtggaactaatcagagggagacccaaagagagta---gtgtactgtggacttcaaatagcattgtagctctctgtggatccagggagcgattgggatcatggtcctggcatgatggtgctgaa--atcatctactttaagtag----
>gi|585484464|gb|KJ200799.1|_Influenza_A_virus_(A/duck/Guangdong/S3468/2010(H6N6))_segment_6_neuraminidase_(NA)_gene_complete_cds
atgaatccaaatcaaaagataacatgcatttcagcaacaggaatgacactatcggtagtaagtctgctaataggaattgccaatttgggcctaaatgtcgg--actccactataaggtgaatgatccaacaaatataaac----attccaaacatgaatgaga---------------------------------ccagc---ccaacaacaacaataataaacaatcaccctcagaataatttcaca------aacatcactaacattatagtgaataagaacgaggaaga------------aaattttctcaacctgaccaa------gccgctatgtgaagtcaactcatggcatattctatcgaaagacaatgcaataagaataggtgagaacgctcatatactagtcacaagggaaccttacttgtcctgcgatccacagggctgcaggatgtttgctctgagtcaaggcacaacactcagagggcaacatgcgaatggaaccatacatgacaggagcccattccgagctcttataagttgggaaatgggtcaggcgcccagtccatataatgctagggtcgagtgcataggatggtcaagcacgtcatgccacgatggcatatcaaggatgtcaatatgcatatcaggaccgaataacaatgcatcggcagtggtgtggtacggggggagaccagtaacagagatcccctcatgggcagggaacattcttaggactcaagaatcggagtgtgtgtgccatggaggaatatgtccagtggtcatgacagatggtccggcaaacaatagggcagaaactaagataatctatttcaaagaaggaaagatacagaaaatcgaagaactgaaggggaacgctcaacacatcgaagagtgttcatgttatggagcatcagggatgatcaagtgtatatgcagggacaattggaaaggggcaaacaggccagtaataactatagatcccgagatgatgacccacacaagcaagtatttgtgttcaaaaatcttaaccgatacaagccgccccaatgaccccaccaatgggaactgcgatgcgccaataacaggagggagcccagaccctggggtaaaagggtttgcattcctagacggtgagaactcatggcttggaaggactattagcaaagactccagatcaggctatgaaatgttaaaagttccaaatgcagagaccgacactcaatcgggggcaatctcacaccagatgattgtcaacaaccagaattggtcagggtactctggggcattcattgactactgg---gcaaacaag---gaatgcttcaatccttgtttttatgtggaactaatcagagggagacccaaagagagta---gtgtactgtggacttcaaatagcattgtagctctctgtggatccagggagcgattgggatcatggtcctggcatgatggtgctgaa--atcatctactttaagtag----
>gi|585484633|gb|KJ200767.1|_Influenza_A_virus_(A/duck/Guangdong/S1155/2011(H6N6))_segment_6_neuraminidase_(NA)_gene_complete_cds
atgaatccaaatcaaaagataacatgcatttcagcaactggaatgacactatcggtagtaagtctgctaataggaattgccaatttgggcctaaatatcgg--actccactataaggtgagtgattcaacaaatataaac----attccaaacatgaatgaga---------------------------------ccagc---ccaacagcaacaataataaacaatcaccctcagaataatttcaca------aacatcactaacattatagtgaataagaacgaggaaga------------aaatttcttcaacctggccaa------gccgctatgtgaagtcaactcatggcatattctatcgaaagacaatgcaataagaataggtgagaacgctcatatactagtcacaagggaaccttacttgtcctgcgatccacagggctgcaggatgtttgctctgagtcaaggcacaacactcagagggcaacatgcgaatggaaccatacatgacaggagcccattccgagcccttataagttgggaaatgggtcaggcgcccagtccatataatgctagggtcgagtgcataggatggtcaagcacgtcatgccacgatggcatatcaaggatgtcaatatgcatatcaggaccgaataacaatgcatcggcagtagtgtggtacggggggagaccagtaacagagataccctcatgggcagggaacattcttaggactcaagaatcggagtgtgtgtgccatggaggaatatgtccagtggtcatgacagatggtccagcaaacaatagggcagaaactaagataatctatttcaaagaaggaaagatacagaaaatcgaagacctgaaggggaacgctcaacacatcgaagagtgttcatgttatggagcatcagggatgatcaagtgtatatgcagggacaattggaaaggggcaaacagaccagtaataactatagatcccgagatgatgacccacacaagcaagtacttgtgttcaaaaatcttaaccgatacaagccgccccaatgaccccaccaatgggaactgcgatgcgccaataacaggagggagcccagaccctggggtaaaagggtttgcattcctagacggtgagaactcatggcttggaaggactattagcaaagactccaggtcaggctatgaaatgttaaaagttccaaatgcagagaccgacactcaatcgggggcaatctcacaccagatgattgtcaacaaccagaattggtcagggtactctggggcattcattgactactgg---gcaaacaag---gaatgcttcaatccttgtttttatgtggaactaatcagagggagacccaaagagagta---gtgtactgtggacttcaaatagcattgtagctctctgtggatccagggagcgattgggatcatggtcctggcatgatggtgctgaa--atcatctactttaagtag----
>gi|585484521|gb|KJ200791.1|_Influenza_A_virus_(A/duck/Guangdong/S3225/2010(H6N6))_segment_6_neuraminidase_(NA)_gene_complete_cds
atgaatccaaatcaaaagataacatgcatttcagcaacaggaatgacactatcggtagtaagtatgctaataggaattgccaatttaggcctaaatatcgg--actccactataaggtgagtgattcaacaaatataaac----attccaaaaatgaatgaga---------------------------------ccaac---ccaacaacaacaataataaacaatcaccctcagaataatttcaca------aacatcactaacattatagttaataaaaacgaggaaga------------aaattttctcaacctgaccaa------gccactatgtgaagtcaactcatggcatattctatcgaaagacaatgcaataagaataggtgagaacgctcatatactagtcacaagggaaccttacttgtcctgcgatccacagggctgcaggatgtttgctctgagtcaaggcacaacactcagagggcgacatgcgaatggaaccatacatgacaggagcccattccgagctcttataagttgggaaatgggtcaggcgcccagtccatataatgctagggtcgagtgcataggatggtcaagcacgtcatgccacgatggcatatcaaggatgtcaatatgcatatcaggaccgaataacaatgcatcggcagtagtgtggtacggggggagaccagtaacagagatcccctcatgggcagggaacattcttaggactcaagaatcggagtgtgtgtgccatggaggaatatgtccagtggtcatgacagatggtccggcaaacaatagggcagaaactaagataatctatttcaaagaaggaaagatacagaaaatcgaagaactgaaggggaacgctcaacacatcgaagagtgttcatgttatggagcatcagggatgatcaagtgtatatgcagggacaattggaaaggggcaaacagaccagtaataactatagatcctgagatgatgacccacacaagcaagtacttgtgttcaaaaatcttaaccgatacaagccgccccaatgaccccaccaatgggaactgcgatgcgccaataacaggagggagtccagaccctggggtaaaagggtttgcattcctagacggtgagaactcatggcttggaaggactattagcaaagactccagatcaggctatgaaatgttaaaagttccaaatgcagagaccgacactcaatcgggggcaatctcacaccagatgattgtcaacaaccagaattggtcagggtactctggggcattcattgactactgg---gcaaacaag---gaatgcttcaatccttgtttttatgtggaactaatcagagggagacccaaagagagta---gtgtactgtggacttcaaatagcattgtagctctctgtggatccagggagcgattgggatcatggtcctggcatgatggtgctgag--atcatctactttaagtag----
>gi|585483816|gb|KJ200911.1|_Influenza_A_virus_(A/duck/Zhejiang/S1134/2011(H6N6))_segment_6_neuraminidase_(NA)_gene_complete_cds
atgaatccaaatcaaaagataacatgcatttcagcaacaggaatgacactatcggtagtaagtatgctaataggaattgccaatttaggcctaaatatcgg--actccactataaggttagtgattcaacaaatataaac----attccaaaaatgaatgaga---------------------------------ccagc---ccaacaacaacaataataaacaatcaccctcagaataatttcaca------aacatcactaacattatagttaataaaaacgaggaaga------------aaattttctcaacctgaccaa------gccactatgtgaagtcaactcatggcatattctatcgaaagacaatgcaataagaataggtgagaacgctcatatactagtcacaagggaaccttacttgtcctgcgatccacagggctgcaggatgtttgctctgagtcaaggcacaacactcagagggcaacatgcgaatggaaccatacatgacaggagcccattccgagctcttataagttgggaaatgggtcaggcgcccagtccgtataatgctagggtcgagtgcataggatggtcaagcacgtcatgccacgatggcatatcaaggatgtcaatatgcatatcaggaccgaataacaatgcatcggcagtagtgtggtacggggggagaccagtaacagagatcccctcatgggcagggaacattcttaggactcaagaatcggagtgtgtgtgccatggaggaatatgtccagtggtcatgacagatggtccggcaaacaatagggcagaaactaagataatctattttaaagaaggaaagatacagaaaatcgaagaactgaaggggaacgctcaacacatcgaagagtgttcatgttatggagcatcagggatgatcaagtgtatatgcagggacaattggaaaggggcaaacagaccagtaataactatagatcctgagatgatgacccacacaagcaagtacttgtgttcaaaaatcttaaccgatacaagccgccccaatgaccccaccaatgggaactgcgatgcgccaataacaggagggagtccagaccctggggtaaaagggtttgcattcctagacggtgagaactcatggcttggaaggactattagcaaagactccagatcaggctatgaaatgttaaaagttccaaatgcagagaccgacactcaatcgggggcaatctcacaccagataattgtcaacaaccagaattggtcagggtactctggggcattcattgactactgg---gcaaacaag---gaatgcttcaatccttgtttttatgtggaactaatcagagggagacccaaagagagta---gtgtactgtggacttcaaatagcattgtagctctctgtggatccagggagcgattgggatcatggtcctggcatgatggtgctgag--atcatctactttaagtag----
>gi|585484416|gb|KJ200807.1|_Influenza_A_virus_(A/duck/Guangdong/S4018/2010(H6N6))_segment_6_neuraminidase_(NA)_gene_complete_cds
atgaatccaaatcaaaagataacatgcatttcagcaacaggaatgacactatcggtagtaagtatgctaataggaattgccaatttaggcctaaatatcgg--actccactataaggtgagtgattcaacaaatataaac----attccaaaaatgaatgaga---------------------------------ccaac---ccaacaacaacaataataaacaatcaccctcagaataatttcaca------aacatcactaacattatagttaataaaaacgaggaaga------------aaattttctcaacctgaccaa------gccactatgtgaagtcaactcatggcatattctatcgaaagacaatgcaataagaataggtgagaacgctcatatactagtcacaagggaaccttacttgtcctgcgatccacagggctgcaggatgtttgctctgagtcaaggcacaacaatcagagggcaacatgcgaatggaaccatacatgacaggagcccattccgagctcttataagttgggaaatgggtcaggcgcccagtccatataatgctagggtcgagtgcataggatggtcaagcacgtcatgccacgatggcatatcaaggatgtcaatatgcatatcaggaccgaataacaatgcatcggcagtagtgtggtacggggggagaccagtaacagagatcccctcatgggcagggaacattcttaggactcaagaatcggagtgtgtgtgccatggaggaatatgtccagtggtcatgacagatggtccggcaaacaatagggcagaaactaagataatctattttaaagaaggaaagatacagaaaatcgaagaactgaaggggaacgctcaacacatcgaagagtgttcatgttatggagcatcagggatgatcaagtgtatatgcagggacaattggaaaggggcaaacagaccagtaataactatagatcctgagatgatgacccacacaagcaagtacttgtgttcaaaaattttaaccgatacaagccgccccaatgaccccaccaatgggaactgcgatgcgccaataacaggagggagttcagaccctggggtaaaagggtttgcattcctagacggtgagaactcatggcttggaaggactattagcaaagactccaggtcaggctatgaaatgttaaaagttccaaatgcagagaccgacactcaatcgggggcaatctcacaccagataattgtcaacaaccagaattggtcagggtactctggggcattcattgactactgg---gcaaacaag---gaatgcttcaatccttgtttttatgtggaactaatcagagggagacccaaagagagta---gtgtactgtggacttcaaatagcattgtagctctctgtggatccagggagcgattgggatcatggtcctggcatgatggtgctgag--atcatctactttaagtag----
>gi|380868041|gb|CY110126.1|_Influenza_A_virus_(A/duck/Fujian/3242/2007(H6N6))_neuraminidase_(NA)_gene_complete_cds
atgaatccaaatcaaaagataacatgcatttcagcaacaggaatgacactatcggtagtaagcctgctaataggaattgccaatttgggcctaaatatcgg--actccactataaggtgagtgattcaacaaatataaac----attccaaacatgaatgaga---------------------------------ccaac---ccaacaacaacaataataaacaatcaccctcagaataatttcaca------aacatcactaacattatagtgaataagaacgaggaagg------------aaattttctcaacctgaccaa------gccgctatgtgaagtcaactcatggcatattctatcgaaagacaatgcaataagaataggtgaggacgctcatatactagtcacaagggaaccttacttgtcctgcgatccacaaggctgcaggatgtttgctctgagtcaaggcacaacactcagagggcgacatgcgaatggaaccatacatgataggagcccattccgagctcttataagttgggaaatgggtcaggcgcccagtccatataatgctagggtcgagtgcataggatggtcaagcacgtcatgccacgatggcatatcaaggatgtcaatatgcatatcaggaccgaataacaatgcatcggcagtggtgtggtacggggggagaccagtaacagagatcccatcatgggcagggaacattcttaggactcaagaatcggagtgtgtgtgccatggaggaatatgcccggtggtcatgacagatggtccggcaaacaatagggcagcaactaagataatctatttcaaagagggaaagatacagaaaatcgaagaactgaaggggaacgctcaacacatcgaagagtgttcgtgttatggagcagcagggatgatcaagtgtatatgcagggacaattggaagggggcaaacagaccagtaataactatagatcccgagatgatgacccacacaagcaagtacttgtgttcaaaaatcttaaccgatacaagtcgccccaatgaccccaccaatgggaactgcgatgcgccaataacaggagggagcccagaccctggggtaaaagggtttgcattcctagacggtgagaactcatggcttggaaggactattagcaaagactccaggtcaggctacgaaatgttaaaagttccaaatgcagagaccgacactcaatcggggccaatctcataccagatgattgtcaacaaccagaattggtcagggtactcaggggcattcattgactactgg---gcaaacaag---gaatgcttcaatccttgtttttatgtggaactaatcagagggagacccaaagagagta---gtgtactgtggacttcaaatagcattgtagctctctgtggatccagggagcgattgggatcatggtcctggcatgatggtgctgaa--atcatctactttaagtag----
>gi|380873236|gb|CY110490.1|_Influenza_A_virus_(A/duck/Fujian/3076/2007(H6N6))_neuraminidase_(NA)_gene_complete_cds
atgaatccaaatcaaaagataacatgcatttcagcaacaggaatgacactatcggtagtaagcctgctaataggaattgccaatttgggcctaaatatcgg--actccactataaggtgagtgattcaacaaatataaac----attccaaacatgaatgaga---------------------------------ccaac---ccaacaacaacaataataaacaatcaccctcagaataatttcaca------aacatcactaacattatagtgaataagaacgaggaagg------------aaattttctcaacctgaccaa------gccgctatgtgaagtcaactcatggcatattctatcgaaagacaatgcaataagaataggtgaggacgctcatatactagtcacaagggagccttacttgtcctgcgatccacaaggctgcaggatgtttgctctgagtcaaggcacaacactcagagggcgacatgcgaatggaaccatacatgataggagcccattccgagctcttataagttgggaaatgggtcaggcgcccagtccatataatgctagggtcgagtgcataggatggtcaagcacgtcatgccacgatggcatatcaaggatgtcaatatgcatatcaggaccgaataacaatgcatcggcagtggtgtggtacggggggagaccagtaacagagatcccatcatgggcagggaacattcttaggactcaagaatcggagtgtgtgtgccatggaggaatatgcccggtggtcatgacagatggtccggcaaacaatagggcagcaactaagataatctatttcaaagagggaaagatacagaaaatcgaagaactgaaggggaacgctcaacacatcgaagagtgttcgtgttatggagcagcagggatgatcaagtgtatatgcagggacaattggaagggggcaaacagaccagtaataactatagatcccgagatgatgacccacacaagcaagtacttgtgttcaaaaatcttaaccgatacaagtcgccccaatgaccccactaatgggaactgcgatgcgccaataacaggagggagcccagaccctggggtaaaagggtttgcattcctagacggtgagaactcatggcttggaaggactattagcaaagactccaggtcaggctacgaaatgttaaaagttccaaatgcagagaccgacactcaatcggggccaatctcataccagatgattgtcaacaaccagaattggtcagggtactcaggggcattcattgactactgg---gcaaacaag---gaatgcttcaatccttgtttttatgtggaactaatcagagggagacccaaagagagta---gtgtactgtggacttcaaatagcattgtagctctctgtggatccagggagcgattgggatcatggtcctggcatgatggtgctgaa--atcatctactttaagtag----
>gi|585483678|gb|KJ200935.1|_Influenza_A_virus_(A/goose/Guangdong/S4362/2009(H6N6))_segment_6_neuraminidase_(NA)_gene_complete_cds
atgaatccaaatcaaaagataacatgcatttcagcaacaggaatgacactatcggtagtaagtctgctaataggaattgccaatttgggcctaaatatcgg--actccactataaggtgagtgattcaacaaatataaac----attccaaacatgaatgaga---------------------------------ccagc---ccaacaacaacaataataaacaatcaccctcagaataatttcaca------aacatcactaacattataatgaataagaacgaggaagg------------aaattttctcaacctgaccaa------gccgctatgtgaagtcaactcatggcatattctatcgaaagacaatgcaataagaataggtgagaacgctcatatactagtcacaagggaaccttacttgtcctgcgacccacaaggatgcaggatgtttgctctgagtcaaggcacaacactcagagggcgacatgcgaatggaaccatacatgataggagcccattccgagctcttataagttgggaaatgggtcaggcgcccagtccatataatgctagggtcgagtgcataggatggtcaagcacgtcatgccacgatggcatatcaaggatgtcaatatgcatatcaggaccgaacaacaatgcatcggcagtagtgtggtacggggggagaccagtaacagagatcccatcatgggcagggaacattcttaggactcaagaatcggagtgcgtgtgccatggagggatatgtccggtggtcatgacagatggtccggcaaacaatagggcagaaactaagataatctatttcaaagagggaaaggtacagaaaatcgaagaactgaaggggaacgctcaacacatcgaagagtgttcatgttatggagcatcagggatgatcaagtgtatatgcagggacaattggaagggggcaaacagaccagtaataactatagatccagagatgatgacccacacaagcaagtacttgtgttcaaaaatcttaactgatacaagccgccccaatgaccccaccaatgggaactgcgatgcgccaataacaggagggagcccagaccctggggtaaaagggtttgcattcctagacggtgagaactcatggcttggaaggactattagcaaagactccagatcaggctatgaaatgttaaaaattccaaatgcagagaccgacactcaatcgggggcaatctcacaccagataattgtcaacaatcagaattggtcagggtactctggggcattcattgactactgg---gcaaacaag---gaatgcttcaatccttgtttttatgtggaactaatcagagggagacccaaagagagta---gtgtactgtggacttcaaatagcattgtagctctctgtggatccagggagcgattgggatcatggtcctggcatgatggtgctgaa--atcatctactttaagtag----
>gi|380868037|gb|CY110124.1|_Influenza_A_virus_(A/duck/Fujian/3002/2007(H6N6))_neuraminidase_(NA)_gene_complete_cds
atgaatccaaatcaaaagataacatgcatttcagcaacaggaatgacactatcggtagtaagcctgctaataggaattgccaatttgggcctaaatatcgg--actccactacaaggtgagtgattcaacaaatataaac----attccaaacatgaatgaga---------------------------------ccaac---ccaacaacaacaataataaacaatcaccctcagaataatttcaca------aacatcactaacattatagtgaataagaacgaggaagg------------aaattttctcaacctgaccaa------gccgctatgtgaagtcaactcatggcatattctatcgaaagacaatgcaataagaataggtgaggacgctcatatactagtcacaagggaaccttacttgtcctgcgatccacaaggctgcaggatgtttgctctgagtcaaggcacaacactcagagggcgacatgcgaatggaaccatacatgataggagcccattccgagctcttataagttgggaaatgggtcaggcgcccagtccatataatgctagggtcgagtgcataggatggtcaagcacgtcatgccacgatggcatatcaaggatgtcaatatgcatatcaggaccgaataacaatgcatcggcagtggtgtggtacggggggagaccagtaacagagatcccatcatgggcagggaacattcttaggactcaagaatcggagtgtgtgtgccatggaggaatatgcccggtggtcatgacagatggtccggcaaacaatagggcagcaactaagataatctatttcaaagagggaaagatacagaaaatcgaagaactgaaggggaacgctcaacacatcgaagagtgttcgtgttatggagcagcagggatgatcaaatgtatatgcagggacaattggaagggggcaaacagaccagtaatcactatagatcccgagatgatgacccacacaagcaagtacttgtgttcaaaaatcttaaccgatacaagtcgccccaatgaccccaccaatgggaactgcgatgcgccaataacaggagggagcccagaccctggggtaaaagggtttgcattcctagacggtgagaactcatggcttggaaggactattagcaaagactccaggtcaggctacgaaatgttaaaagttccaaatgcagagaccgacactcaatcggggccaatctcataccagatgattgtcaacaaccagaattggtcagggtactcaggggcattcattgactactgg---gcaaacaag---gaatgcttcaatccttgtttttatgtggaactaatcagagggagacccaaagagagta---gtgtactgtggacttcaaatagcattgtagctctctgtggatccagggagcgattgggatcatggtcctggcatgatggtgctgag--atcatctactttaagtag----
>gi|585483871|gb|KJ200903.1|_Influenza_A_virus_(A/duck/Zhejiang/S1023/2010(H6N6))_segment_6_neuraminidase_(NA)_gene_complete_cds
atgaatccaaatcaaaagataacatgcatttcagcaacaggaatgacactatcggtagtaagtctgctaataggaattgccaatttgggcctaaatatcgg--actccactataaggtgagtgattcaacaaatataaac----attccaaacatgaatgaga---------------------------------ccagt---ccaacaacaacaataataaacaatcaccctcagaataatttcaca------aatatcactaacattataatgaataagaacgaggaagg------------aaattttctcaacctgaccaa------gccgctatgtgaagtcaactcatggcatattctatcgaaagacaatgcaataagaataggtgagaacgctcatatactagtcacaagggaaccttacttgtcctgcgacccacaaggctgcaggatgtttgctctgagtcaaggcacaacactcagagggcgacatgcgaatggaaccatacatgataggagcccattccgagctcttataagttgggaaatgggtcaggcgcccagtccatataatgctagggtcgagtgcataggatggtcaagcacgtcatgccacgatggcatatcaaggatgtcaatatgcatatcaggaccgaacaacaatgcatcggcagtagtgtggtacggggggagaccagtaacagagatcccatcatgggcagggaacattcttagaactcaagaatcggagtgcgtgtgccatggaggaatatgtccggtggtcatgacagatggtccggcaaacaatagggcagaaactaagataatctatttcaaagagggaaaggtacagaaaatcgaagaactgaaggggaatgctcaacacatcgaagagtgttcatgttatggagcatcagggatgatcaagtgtatatgcagggacaattggaagggggcaaacagaccagtaataactatagatccagagatgatgacccacacaagcaagtacttgtgttcaaaaatcttaactgatacaagccgccccaatgaccccaccaatgggaactgcgatgcgccaataacaggagggagcccagaccctggggtaaaagggtttgcattcctagatggtgagaactcatggcttggaaggactattagcaaagactccagatcaggctatgaaatgttaaaagttccaaatgcagagaccgacactcaatcgggggcaatctcacaccagataattgtcaacaatcagaattggtcagggtactctggggcattcattgactactgg---gcaaacaag---gaatgcttcaatccttgtttttatgtggaactaatcagagggagacccaaagagagta---gtgtactgtggacttcaaatagcattgtagctctctgtggatccagggagcgattgggatcatggtcctggcatgatggtgctgaa--atcatctactttaagtaa----
>gi|380870870|gb|CY110448.1|_Influenza_A_virus_(A/duck/Fujian/2984/2007(H6N6))_neuraminidase_(NA)_gene_complete_cds
atgaatccaaatcaaaagataacatgcatttcagcgacaggaatgacactatcggtagtaagcctgctaataggaattgccaatttgggcctaaatatcgg--actccactataaggtgagtgattcaacaaatataaac----attccaaacatgaatgaga---------------------------------ccaac---ccaacaacaacaataataaacaatcaccctcagaataatttcaca------aacatcactaacattatagtgaataagaacgaggaagg------------aaattttctcaacctgaccaa------gccgctatgtgaagtcaactcatggcatattctatcgaaagacaatgcaataagaataggtgaggacgctcatatactagtcacaagggaaccttacttgtcctgcgatccacaaggctgcaggatgtttgctctgagtcaaggcacaacactcagagggcgacatgcgaatggaaccatacatgataggagcccattccgagctcttataagttgggaaatgggtcaggcgcccagtccatataatgctagggtcgaatgcataggatggtcaagcacgtcatgccacgatggcatatcaaggatgtcaatatgcatatcaggaccgaataacaatgcatcggcagtggtgtggtacggggggagaccagtaacagaaatcccatcatgggcagggaacattcttaggactcaagaatcagaatgtgtgtgccataaaggaatctgcccagtggtcatgacagatggtccagcaaacaatagggcagcaactaagataatctatttcaaagagggaaagatacagaaaatcgaagaactgaaggggaacgctcaacacatcgaagagtgttcgtgttatggagcagcagggatgatcaagtgtatatgcagggacaattggaagggggcaaacagaccagtaataactatagatcccgagatgatgacccacacaagcaagtacttgtgttcaaaaatcttaaccgatacaagtcgccccaatgaccccaccaatgggaactgcgatgcgccaataacaggagggagcccagaccctggggtaaaagggtttgcattcctagacggtgagaactcatggcttggaaggactattagcaaagactccaggtcaggctacgaaatgttaaaagttccaaatgcagagaccgacactcaatcggggccaatctcataccagatgattgtcaacaaccagaattggtcagggtactcaggggcattcattgactactgg---gcaaacaag---gaatgcttcaatccttgtttttatgtggaactaatcagagggagacccaaagagagta---gtgtactgtggacttcaaatagcattgtagctctctgtggatccagggagcgattgggatcatggtcctggcatgatggtgctgaa--atcatctactttaagtag----
>gi|585484555|gb|KJ200783.1|_Influenza_A_virus_(A/duck/Guangdong/S3180/2010(H6N6))_segment_6_neuraminidase_(NA)_gene_complete_cds
atgaatccaaatcaaaagataacatgcatttcagcaacaggaatgacactatcggtagtaagtctgctaataggaattgccaatttgggcctaaatatcgg--actccactataaggtgagtgattcaacaaatataaac----attccaaacatgaatgaga---------------------------------ccagt---ccaacaacaacaataataaacaatcaccctcagaataatttcaca------aacatcactaacattataatgaataagaacgaggaagg------------aaattttctcaacctgaccaa------gccgctatgtgaagtcaactcatggcatattctatcgaaagacaatgcaataagaataggtgagaacgctcatatactagtcacaagggaaccttacttgtcctgcgacccacaaggctgcaggatgtttgctctgagtcaaggcacaacactcagagggcgacatgcaaatggaaccatacatgataggagcccattccgagctcttataagttgggaaatgggtcaggcgcccagtccatataatgctagggtcgagtgcataggatggtcaagcacgtcatgccacgatggaaaatcaaggatgtcaatatgcatatcaggaccgaacaacaatgcatcggcagtagtgtggtacggggggagaccaataacagagatcccatcatgggcagggaacattcttagaactcaagaatcggagtgcgtgtgccatggaggaatatgtccggtggtcatgacagatggtccggcaaacaatagggcagaaactaagataatctatttcaaagagggaaaggtacagaaaatcgaagaactgaaggggaacgctcaacacatcgaagagtgttcatgttatggagcatcagggatgatcaagtgtatatgcagggacaattggaagggagcaaacagaccagtaataactatagatccagagatgatgacccacacaagcaagtacttgtgttcaaaaatcttaactgatacaagccgccccaatgaccccaccaatgggaactgcgatgcgccaataacaggagggagcccagaccctggggtaaaagggtttgcattcctagacggtgagaactcatggcttggaaggactattagcaaagactccagatcaggctatgaaatgttaaaagttccaaatgcagagaccgacactcaatcgggggcaatctcacaccagataattgtcaataatcagaattggtcagggtactctggggcattcattgactactgg---gcaaacaag---gaatgcttcaatccttgtttttatgtggaactaatcagagggagacccaaagagagta---gtgtactgtggacttcaaatagcattgtagctctctgtggatccagggagcgattgggatcatggtcctggcatgatggtgctgaa--atcatctactttaagtaa----
>gi|585484275|gb|KJ200831.1|_Influenza_A_virus_(A/duck/Guangxi/S4111/2010(H6N6))_segment_6_neuraminidase_(NA)_gene_complete_cds
atgaatccaaatcaaaagataacatgcatttcagcaacaggaatgacactatcggtagtaagtctgctaacaggaattgccaatttgggcctaaatatcgg--actacactataaggtgagtgattcaacaaacataagc----attccaaacatgaatgagg---------------------------------ccagc---ccaacaacaacaataataaacaatcaccctcagaataatttcaca------aacatcactaacattataatgaataagaacgaggaagg------------aaattttctcaacctgaccaa------gccgctatgtgaagtcaactcatggcatattctatcgaaagacaatgcaataagaataggtgagaacgctcatatactagtcacaagggaaccttacttgtcctgcgacccacaaggctgcaggatgtttgctctgagtcaaggcacaacactcagagggcgacatgcgaatggaaccatacatgataggagcccattccgagctcttataagttgggaaatgggtcaggcgcccagtccatataatgctagggtcgagtgcataggatggtcaagcacgtcatgccacgatggcatatcaaggatgtcaatatgcatatcaggaccgaacaacaatgcatcggcagtagtgtggtacggggggagaccagtaacagagatcccatcatgggcagggaacattcttaggactcaagaatcggagtgcgtgtgccatggaggaatatgtccggtggtcatgacagatggtccggcgaacaatagggcagaaactaagataatctatttcaaagagggaaagatacagaaaatcgaagaactgaaggggaacgctcaacacatcgaagagtgttcctgttatggagcatcagggatgatcaagtgtatatgcagggacaattggaagggggcaaacagaccagtaataactatagatccagagatgatgacccacacaagcaagtatttgtgttcaaaaatcttaactgatacaagccgccccaatgaccccaccaatgggaactgcgatgcgccaataacaggagggagcccagaccctggggtaaaagggtttgcattccttgacggtaagaactcatggcttggaaggactattagcaaagactccagatcaggctatgaaatgttaaaagttccaaatgcagagaccgacactcaatcgggggcaatctcacaccagataattgtcaacaatcagaattggtcagggtactctggggcattcattgactactgg---gcaaacaag---gaatgcttcaatccttgtttttatgtggaactaatcagagggagacccaaagagagta---gtgtactgtggacttcaaatagcattgtagctctctgtggatccagggagcgattgggatcatggtcctggcatgatggtgctgaa--atcatctactttaagtag----
>gi|380868045|gb|CY110128.1|_Influenza_A_virus_(A/duck/Fujian/3460/2007(H6N6))_neuraminidase_(NA)_gene_complete_cds
atgaatccaaatcaaaagataacatgcatttcagcgacaggaatgacactatcggtagtaagcctgctaataggaattgccaatttgggcctaaatatcgg--actccactataaggtgagtgattcaacaaatataaac----attccaaacatgaatgaga---------------------------------ccaac---ccaacaacaacaataataaacaatcaccctcagaataatttcaca------aacatcactaacattatagtgaataagaacgaggaagg------------aaattttctcaacctgaccaa------gccgctatgtgaagtcaactcatggcatattctatcgaaagacaatgcaataagaataggtgaggacgctcatatactagtcacaagggaaccttacttgtcctgcgatccacaaggctgcaggatgtttgctctgagtcaaggcacaacactcagagggcgacatgcgaatggaaccatacatgataggagcccattccgagctcttataagttgggaaatgggtcaggcgcccagtccatataatgctagggtcgaatgcataggatggtcaagcacgtcatgccacgatggcatatcaaggatgtcaatatgcatatcaggaccgaataacaatgcatcggcagtggtgtggtacggggggagaccagtaacagaaatcccatcatgggcagggaacattcttaggactcaagaatcagaatgtgtgtgccataaaggaatctgcccagtggtcatgacagatggtccagcaaacaatagggcagcaactaagataatctatttcaaagagggaaagatacagaaaatcgaagaactgaaggggaacgctcaacacatcgaagagtgttcgtgttatggagcagcagggatgatcaagtgtatatgcagggacaattggaagggggcaaacagaccagtaataactatagatcccgagatgatgacccacacaagcaagtacttgtgttcaaaaatcttaaccgatacaagtcgccctaatgaccccaccaatgggaactgcgatgcgccaataacaggagggagcccagaccctggggtaaaagggtttgcattcctagacggtgagaactcatggcttggaaggactattagcaaagactccaggtcaggctacgaaatgttaaaagttccaaatgcagagaccgacactcaatcggggccaatctcataccagatgattgtcaacaaccagaattggtcagggtactcaggggcattcattgactactgg---gcaaacaag---gaatgcttcaatccttgtttttatgtggaactaatcagagggagacccaaagagagta---gtgtactgtggacttcaaatagcattgtagctctctgtggatccagggagcgattgggatcatggtcctggcatgatggtgctgaa--atcatctactttaagtag----
>gi|380873217|gb|CY110482.1|_Influenza_A_virus_(A/duck/Fujian/3059/2007(H6N6))_neuraminidase_(NA)_gene_complete_cds
atgaatccaaatcaaaagataacatgcatttcagcgacaggaatgacactatcggtagtaagcctgctaataggaattgccaatttgggcctaaatatcgg--actccactataaggtgagtgattcaacaaatataaac----attccaaacatgaatgaga---------------------------------ccaac---ccaacaacaacaataataaacaatcaccctcagaataatttcaca------aacatcactaacattatagtgaataagaacgaggaagg------------aaattttctcaacctgaccaa------gccgctatgtgaagtcaactcatggcatattctatcgaaagacaatgcaataagaataggtgaggacgctcatatactagtcacaagggaaccttacttgtcctgcgatccacaaggctgcagaatgtttgctctgagtcaaggcacaacactcagagggcgacatgcgaatggaaccatacatgataggagcccattccgagctcttataagttgggaaatgggtcaggcgcccagtccatataatgctagggtcgaatgcataggatggtcaagcacgtcatgccacgatggcatatcaaggatgtcaatatgcatatcaggaccgaataacaatgcatcggcagtggtgtggtacggggggaaaccagtaacagaaatcccatcatgggcagggaacattcttaggactcaagaatcagaatgtgtgtgccataaaggaatctgcccagtggtcatgacagatggtccagcaaacaatagggcagcaactaagataatctatttcaaagagggaaagatacagaaaatcgaagaactgaaggggaacgctcaacacatcgaagagtgttcgtgttatggagcagcagggatgatcaagtgtatatgcagggacaattggaagggggcaaacagaccagtaataactatagatcccgagatgatgacccacacaagcaagtacttgtgttcaaaaatcttaaccgatacaagtcgccccaatgaccccaccaatgggaactgcgatgcgccaataacaggagggagcccagaccctggggtaaaagggtttgcattcctagacggtgagaactcatggcttggaaggactattagcaaagactccaggtcaggctacgaaatgttaaaagttccaaatgcagagaccgacactcaatcggggccaatctcataccagatgattgtcaacaaccagaattggtcagggtactcaggggcattcattgactactgg---gcaaacaag---gaatgcttcaatccttgtttttatgtggaactaatcagagggagacccaaagagagta---gtgtactgtggacttcaaatagcattgtagctctctgtggatccagggagcgattgggatcatggtcctggcatgatggtgctgaa--atcatctactttaagtag----
>gi|380868033|gb|CY110122.1|_Influenza_A_virus_(A/duck/Fujian/2969/2007(H6N6))_neuraminidase_(NA)_gene_complete_cds
atgaatccaaatcaaaagataacatgcatttcagcaacaggaatgacactatcggtagtaagcctgctaataggaattgccaatttgggcctaaatatcgg--actccactataaggtgagtgattcatcaaatataaac----attccaaacatgaatgaga---------------------------------ccaac---ccaacaacaacaataataaacaatcaccctcagaataatttcaca------aacatcactaacattatagtgaataagaacgaggaagg------------aaattttctcaacctgaccaa------gccgctatgtgaagtcaactcatggcatattctatcgaaagacaatgcaataagaataggtgaggacgctcatatactagtcacaagggaaccttacttgtcctgcgatccacaaggctgcaggatgtttgctctgagtcaaggcacaacactcagagggcgacatgcgaatggaaccatacatgataggagcccattccgagctcttataagttgggaaatgggtcaggcgcccagtccatataatgctagggtcgaatgcataggatggtcaagcacgtcatgccacgatggcatatcaaggatgtcaatatgcatatcaggaccgaataacaatgcatcggcagtggtgtggtacggggggagaccagtaacagaaatcccatcatgggcagggaacattcttaggactcaagaatcagaatgtgtgtgccataaaggaatctgcccagtgatcatgacagatggtccagcaaacaatagggcagcaactaagataatctatttcaaagagggaaagatacagaaaatcgaagaactgaaggggaacgctcaacacatcgaagagtgttcgtgttatggagcagcagggatgatcaaatgtatatgcagggacaattggaagggggcaaacagaccagtaatcactatagatcccgagatgatgacccacacaagcaagtacttgtgttcaaaaatcttaaccgatacaagtcgccccaatgaccccaccaatgggaactgcgatgcgccaataacaggagggagcccagaccctggggtaaaagggtttgcattcctagacggtgagaactcatggcttggaaggactattagcaaagactccaggtcaggctatgaaatgttaaaagttccaaatgcagagaccgacactcaatcggggccaatctcataccagatgattgtcaacaaccagaattggtcagggtactcaggggcattcattgactactgg---gcaaacaag---gaatgcttcaatccttgtttttatgtggaactaatcagagggagacccaaagagagta---gtgtactgtggacttcaaatagcattgtagctctctgtggatccagggagcgattgggatcatggtcctggcatgatggtgctgaa--atcatctactttaagtag----
>gi|380867965|gb|CY110088.1|_Influenza_A_virus_(A/duck/Fujian/10706/2006(H6N6))_neuraminidase_(NA)_gene_complete_cds_gi|380867973|gb|CY110092.1|_Influenza_A_virus_(A/duck/Fujian/118/2007(H6N6))_neurams
atgaatccaaatcaaaagataacatgcatttcagcaacaggaatgacactatcggtagtaagcctgctaataggaattgccaatttgggcctaaatatcgg--actccactataaggtgagtgattcatcaaatataaac----attccaaacatgaatgaga---------------------------------ccaac---ccaacaacaacaataataaacaatcaccctcagaataatttcaca------aacatcactaacattatagtgaataagaacgaggaagg------------aaattttctcaacctgaccaa------gccgctatgtgaagtcaactcatggcatattctatcgaaagacaatgcaataagaataggtgaggacgctcatatactagtcacaagggaaccttacttgtcctgcgatccacaaggctgcaggatgtttgctctgagtcaaggcacaacactcagagggcgacatgcgaatggaaccatacatgataggagcccattccgagctcttataagttgggaaatgggtcaggcgcccagtccatataatgctagggtcgaatgcataggatggtcaagcacgtcatgccacgatggcatatcaaggatgtcaatatgcatatcaggaccgaataacaatgcatcggcagtggtgtggtacggggggagaccagtaacagaaatcccatcatgggcagggaacattcttaggactcaagaatcagaatgtgtgtgccataaaggaatctgcccagtggtcatgacagatggtccagcaaacaatagggcagcaactaagataatctatttcaaagagggaaagatacagaaaatcgaagaactgaaggggaacgctcaacacatcgaagagtgttcgtgttatggagcagcagggatgatcaaatgtatatgcagggacaattggaagggggcaaacagaccagtaatcactatagatcccgagatgatgacccacacaagcaagtacttgtgttcaaaaatcttaaccgatacaagtcgccccaatgaccccaccaatgggaactgcgatgcgccaataacaggagggagcccagaccctggggtaaaagggtttgcattcctagacggtgagaactcatggcttggaaggactattagcaaagactccaggtcaggctacgaaatgttaaaagttccaaatgcagagaccgacactcaatcggggccaatctcataccagatgattgtcaacaaccagaattggtcagggtactcaggggcattcattgactactgg---gcaaacaag---gaatgcttcaatccttgtttttatgtggaactaatcagagggagacccaaagagagta---gtgtactgtggacttcaaatagcattgtagctctctgtggatccagggagcgattgggatcatggtcctggcatgatggtgctgaa--atcatctactttaagtag----
>gi|585485193|gb|KJ200687.1|_Influenza_A_virus_(A/chicken/Guangxi/S4381/2010(H6N6))_segment_6_neuraminidase_(NA)_gene_complete_cds
atgaatccaaatcaaaagataacatgcatttcagcaacaggaatgacactatcggtagtaagtatgctaataggaattgccaatttaggcctaaatatcgg--actccactataaggtgagtgattcaacaaatataaac----attccaaaaatgaatgaga---------------------------------ccaac---ccaacaacaacaataataaacaatcaccctcagaataatttcaca------aacatcactaacattatagttaataaaaacgaggaaga------------aaattttctcaacctgaccaa------gccactatgtgaagtcaactcatggcatattctatcgaaagacaatgcaataagaataggtgagaacgctcatatactagtcacaagggaaccttacttgtcctgcgacccacaaggctgcaggatgtttgctctgagtcaaggcacaacactcagagggcgacatgcgaatggaaccatacatgataggagcccattccgagctcttataagttgggaaatgggtcaggcgcccagtccatataatgctagggtcgagtgcataggatggtcaagcacgtcatgccacgatggcatatcaaggatgtcaatatgcatatcaggaccgaacaacaatgcatcggcagtagtgtggtacggggggagaccagtaacagagatcccatcatgggcagggaacattcttaggactcaagaatcggagtgcgtgtgccatggaggaatatgtccggtggtcatgacagatggtccggcgaacaatagggcagaaactaagataatctatttcaaagagggaaagatacagaagatcgaagaactgaaggggaacgctcaacacatcgaagagtgttcctgttatggagcatcagggatgatcaagtgtatatgcagggacaattggaagggggcaaacagaccagtaataactatagatccagagatgatgacccacacaagcaagtatttgtgttcaaaaatcttaactgatacaagccgccccaatgaccccaccaatgggaactgcgatgcgccaataacaggagggagcccagaccctggggtaaaagggtttgcattccttgacggtaagaactcatggcttggaaggactattagcaaagactccagatcaggctatgaaatgttaaaagttccaaatgcagagaccgacactcaatcgggggcaatctcacaccagataattgtcaacaatcagaattggtcagggtactctggggcattcattgactactgg---gcaaacaag---gaatgcttcaatccttgtttttatgtggaactaatcagagggagacccaaagagagta---gtgtactgtggacttcaaatagcattgtagctctctgtggatccagggagcgattgggatcatggtcctggcatgatggtgctgaa--atcatctaccttaagtag----
>gi|398324966|gb|JX304772.1|_Influenza_A_virus_(A/duck/Guangxi/GXd-7/2011(H6N6))_segment_6_neuraminidase_(NA)_gene_complete_cds
atggatccaaatcaaaagataacatgcatttcagcaacaggaatgacactatcggtagtaagtctgctaataggaattgccaatttgggcctaaatatcgg--actacactataaggtgagtgattcaacaaatataaac----attccaaacatgaatgaga---------------------------------ccagc---ccaacaacaacaataataaacaatcaccctcagaataatttcaca------aacatcactaacattataatgaataagaacgaggaagg------------aaattttctcaacctgaccaa------gccgctatgtgaagtcaactcatggcatattctatcgaaagacaatgcaataagaataggtgagaacgctcatatactagtcacaagggaaccctacttgtcttgcgacccacaaggctgcaggatgtttgctctgagtcaaggcacaacactcagagggcgacatgcgaatggaaccatacatgataggagcccattccgagctctcataagttgggaaatgggtcagccgcccagtccatataatgctagggtcgagtgcataggatggtcaagcacgtcatgccacgatggcatatcaaggatgtcaatatgcatatcaggaccgaacaacaatgcatcggcagtagtgtggtacggggggagaccagtaacagagatcccatcatgggcagggaacattcttaggactcaagaatcggagtgcgtgtgccatggaggaatatgtccggtagtcatgacagatggtccggcaaacaatagggcagaaactaagataatctatttcaaagagggaaaggtacagaagattgaagaactgaaggggaacgctcaacacatcgaagagtgttcatgttatggagcatcagggatgatcaagtgtgtatgcagggacaattggaagggggcaaacagaccagtaataactatagatccagagatgatgacccacacaagcaagtacttgtgttcaaaaatcttaactgatacaagccgccccaatgaccccaccaatgggaactgcgatgcgccaataacaggagggagcccagaccctggggtaaaagggtttgcattcctagacagtgagaactcatggcttggaaggactattagcaaagactccagatcaggctatgaaatgttaaaagttccaaatgcagagaccgacactcaatcgggggcaatctcacaccagataattgtcaacaatcagaattggtcagggtactctggggcattcattgactactgg---gcaaacaag---gaatgcttcaatccttgtttttatgtggaactaatcagagggagacccaaagagagta---gtgtactgtggacttcaaatagcattgtagctctctgtggatccagggagcgattgggatcatggtcctggcatgatggtgctgaa--atcatctactttaagtagtaag
>gi|380873744|gb|CY110708.1|_Influenza_A_virus_(A/duck/Fujian/2356/2007(H6N6))_neuraminidase_(NA)_gene_complete_cds
atgaatccaaatcaaaagataacatgcatttcagcaacaggaatgacactatcggtagtaagcctgctaataggaattgccaatttgggcctaaatatcgg--actccactataaggtgagtgattcatcaaatataaac----attccaaacatgaatgaga---------------------------------ccaac---ccaacaacaacaataataaacaatcaccctcagaataatttcaca------aacatcactaacattatagtgaataagaacgaggaagg------------aaattttctcaacctgaccaa------gccgctatgtgaagtcaactcatggcatattctatcgaaagacaatgcaataagaataggtgaggacgctcatatactagtcacaagggaaccttacttgtcctgcgatccacaaggctgcaggatgtttgctctgagtcaaggcacaacactcagagggcgacatgcgaatggaaccatacatgataggagcccattccgagctcttataagttgggaaatgggtcaggcgcccagtccatataatgctagggtcgaatgcataggatggtcaagcacgtcatgccacgatggcatatcaaggatgtcaatatgcatatcaggaccgaataacaatgcatcggcagtggtgtggtacggggggagaccagtaacagaaatcccatcatgggcagggaacattcttaggactcaagaatcagaatgtgtgtgccataaaggaatctgcccagtggtcatgacagatggtccagcaaacaatagggcagcaactaagataatctatttcaaagagggaaagatacagaaaatcgaagaactgaaggggaacgctcaacacatcgaagagtgttcgtgttatggagcagcagggatgatcaaatgtatatgcagggacaattggaagggggcaaacagaccagtaatcactatagatcccgagatgatgacccacacaagcaagtacttgtgttcaaaaatcttaaccgatacaagtcgccccaatgaccccaccaatgggaactgcgatgcgccaataacaggagggagcccagaccctggggtaaaagggtttgcattcctagacggtgagaactcatggcttggaaggactattagcaaagactccaggtcaggctacgaaatgttaaaagttccaaatgcagagaccgacactcaatcggggccaatctcataccagatgattgtcaacaaccagaattggtcagggtactcaggggcattcattgactactgg---gcaaacaag---gaatgcttcaatccttgtttttacgtggaactaatcagagggagacccaaagagagta---gtgtactgtggacttcaaatagcattgtagctctctgtggatccagggagcgattgggatcatggtcctggcatgatggtgctgaa--atcatctactttaagtag----
>gi|380873687|gb|CY110684.1|_Influenza_A_virus_(A/duck/Fujian/1879/2007(H6N6))_neuraminidase_(NA)_gene_complete_cds
atgaatccaaatcaaaagataacatgcatttcagcaacaggaatgacactatcggtagtaagcctgctaataggaattgccaatttgggcctaaatatcgg--actccactataaggtgagtgattcatcaaatataaac----attccaaacatgaatgaga---------------------------------ccaac---ccaacaacaacaataataaacaatcaccctcagaataatttcaca------aacatcactaacattatagtgaataagaacgaggaagg------------aaattttctcaacctgaccaa------gccgctatgtgaagtcaactcatggcatattctatcgaaagacaatgcaataagaataggtgaggacgctcatatactagtcacaagggaaccttacttgtcctgcgatccacaaggctgcaggatgtttgctctgagtcaaggcacaacactcagagggcgacatgcgaatggaaccatacatgataggagcccattccgagctcttataagttgggaaatgggtcaggctcccagtccatataatgctagggtcgaatgcataggatggtcaagcacgtcatgccacgatggcatatcaaggatgtcaatatgcatatcaggaccgaataacaatgcatcggcagtggtgtggtacggggggagaccagtaacagaaatcccatcatgggcagggaacattcttaggactcaagaatcagaatgtgtgtgccataaaggaatctgcccagtggtcatgacagatggtccagcaaacaatagggcagcaactaagataatctatttcaaagagggaaagatacagaaaatcgaagaactgaaggggaacgctcaacacatcgaagagtgttcgtgttatggagcagcagggatgatcaaatgtatatgcagggacaattggaagggggcaaacagaccagtaatcactatagatcccgagatgatgacccacacaagcaagtacttgtgttcaaaaatcttaaccgatacaagtcgccccaatgaccccaccaatgggaactgcgatgcgccaataacaggagggagcccagaccctggggtaaaagggtttgcattcctagacggtgagaactcatggcttggaaggactattagcaaagactccaggtcaggctacgaaatgttaaaagttccaaatgcagagaccgacactcaatcggggccaatctcataccagatgattgtcaacaaccagaattggtcagggtactcaggggcattcattgactactgg---gcaaacaag---gaatgcttcaatccttgtttttatgtggaactaatcagagggagacccaaagagagta---gtgtactgtggacttcaaatagcattgtagctctctgtggatccagggagcgattgggatcatggtcctggcatgatggtgctgaa--atcatctactttaagtag----
>gi|380873587|gb|CY110640.1|_Influenza_A_virus_(A/duck/Fujian/8807/2006(H6N6))_neuraminidase_(NA)_gene_complete_cds
atgaatccaaatcaaaagataacatgcatttcagcaacaggaatgacactatcggtagtaagcctgctaataggaattgccaatttgggcctaaatatcgg--actccactataaggtgagtgattcatcaaatataaac----attccaaacatgaatgaga---------------------------------ccaac---ccaacaacaacaataataaacaatcatcctcagaataatttcaca------aacatcactaacattatagtgaataagaacgaggaagg------------aaattttctcaacctgaccaa------gccgctatgtgaagtcaactcatggcatattctatcgaaagacaatgcaataagaataggtgaggacgctcatatactagtcacaagggaaccttacttgtcctgcgatccacaaggctgcaggatgtttgctctgagtcaaggcacaacactcagagggcaacatgcgaatggaaccatacatgataggagcccattccgagctcttataagttgggaaatgggtcaggcgcccagtccatataatgctagggtcgaatgcataggatggtcaagcacgtcatgccacgatggcatatcaaggatgtcaatatgcatatcaggaccgaataacaatgcatcggcagtggtgtggtacggggggagaccagtaacagaaatcccatcatgggcagggaacattcttaggactcaagaatcagaatgtgtgtgccataaaggaatctgcccagtggtcatgacagatggtccagcaaacaatagggcagcaactaagataatctatttcaaagagggaaagatacagaaaatcgaagaactgaaggggaacgctcaacacatcgaagaatgttcgtgttatggagcagcagggatgatcaaatgtatatgcagggacaattggaagggggcaaacagaccagtaatcactatagatcccgagatgatgacccacacaagcaagtacttgtgttcaaaaatcttaaccgatacaagtcgccccaatgaccccaccaatgggaactgcgatgcgccaataacaggagggagcccagaccctggggtaaaagggtttgcattcctagacggtgagaactcatggcttggaaggactattagcaaagactccaggtcaggctacgaaatgttaaaagttccaaatgcagagaccgacactcaatcggggccaatctcataccagatgattgtcaacaaccagaattggtcagggtactcaggggcattcattgactactgg---gcaaacaag---gaatgcttcaatccttgtttttatgtggaactaatcagagggagacccaaagagagta---gtgtactgtggacttcaaatagcattgtagctctctgtggatccagggagcgattgggatcatggtcctggcatgatggtgctgaa--atcatctactttaagtag----
>gi|380868049|gb|CY110130.1|_Influenza_A_virus_(A/duck/Fujian/3756/2007(H6N6))_neuraminidase_(NA)_gene_complete_cds
atgaatccaaatcaaaagataacatgcatttcagcaacaggaatgacactatcggtagtaagcctgctaataggaattgccaatttgggcctaaatatcgg--actccactataaggtgagtgattcatcaaatataaac----attccaaacatgaatgaga---------------------------------ccaac---ccaacaacaacaataataaacaatcaccctcagaataatttcaca------aacatcactaacattatagtgaataagaacgaggaagg------------aaattttctcaacctgaccaa------gccgctatgtgaagtcaactcatggcatattctatcgaaagacaatgcaataagaataggtgaggacgctcatatactagtcacaagggaaccttacttgtcctgcgatccacaaggctgcaggatgtttgctctgagtcaaggcacaacactcagagggcgacatgcgaatggaaccatacatgataggagcccattccgagctcttataagttgggaaatgggtcaggcgcccagtccatataatgctagggtcgaatgcataggatggtcaagcacgtcatgccacgatggcatatcaaggatgtcaatatgcatatcaggaccgaataacaatgcatcggcagtggtgtggtacggggggagaccagtaacagaaatcccatcatgggcagggaacattcttaggactcaagaatcagaatgtgtgtgccataaaggaatctgcccagtggtcatgacagatggtccagcaaacaatagggcagcaactaagataatctatttcaaagagggaaagatacagaaaatcgaagaactgaaggggaacgctcaacacatcgaagagtgttcgtgttatggagcagcagggatgatcaaatgtatatgcagggacaattggaagggggcaaacagaccagtaatcactatagatcccgagatgatgacccacacaagcaagtacttgtgttcaaaaatcttaaccgatacaagtcgccccaatgaccccaccaatgggaactgcgatgcgccaataacaggagggagcccagaccctggggtaaaagggtttgcattcctagacggtgagaactcatggcttggaaggactattagcaaagactccaggtcaggctacgaaatgttaaaagttccaaatgcagagaccgacactcaatcggggccaatctcataccagatgattgtcaacaaccagaattggtcagggtactcaggggcattcattgactactgg---gcaaacaag---gaatgcttcaatccttgtttttatgtggaactaatcagagggagacccaaagagagta---gtgtactgtggacttcaaatagcattgtagctctctgtggatccagggagcgattgggatcatggtcctggcatgatggtgctgag--atcatctactttaagtag----
>gi|380868025|gb|CY110118.1|_Influenza_A_virus_(A/duck/Fujian/2724/2007(H6N6))_neuraminidase_(NA)_gene_complete_cds
atgaatccaaatcaaaagataacatgcatttcagcgacaggaatgacactatcggtagtaagcctgctaataggaattgccaatttgggcctaaatatcgg--actccactataaggtgagtgattcatcaaatataaac----attccaaacatgaatgaga---------------------------------ccaac---ccaacaacaacaataataaacaatcaccctcagaataatttcaca------aacatcactaacattatagtgaataagaacgaggaagg------------aaattttctcaacctgaccaa------gccgctatgtgaagtcaactcatggcatattttatcgaaagacaatgcaataagaataggtgaggacgctcatatactagtcacaagggaaccttacttgtcctgcgatccacaaggctgcaggatgtttgctctgagtcaaggcacaacactcagagggcgacatgcgaatggaaccatacatgataggagcccattccgagctcttataagttgggaaatgggtcaggcgcccagtccatataatgctagggtcgaatgcataggatggtcaagcacgtcatgccacgatggcatatcaaggatgtcaatatgcatatcaggaccgaataacaatgcatcggcagtggtgtggtacggggggagaccagtaacagaaatcccatcatgggcagggaacattcttaggactcaagaatcagaatgtgtgtgccataaaggaatctgcccagtggtcatgacagatggtccagcaaacaatagggcagcaactaagataatctatttcaaagagggaaagatacagaaaatcgaagaactgaaggggaacgctcaacacatcgaagagtgttcgtgttatggagcagcagggatgatcaagtgtatatgcagggacaattggaagggggcaaacagaccagtaataactatagatcccgagatgatgacccacacaagcaagtacttgtgttcaaaaatcttaaccgatacaagtcgccccaatgaccccaccaatgggaactgcgatgcgccaataacaggagggagcccagaccctggggtaaaagggtttgcattcctagacggtgagaactcatggcttggaaggactattagcaaagactccaggtcaggctacgaaatgttaaaagttccaaatgcagagaccgacactcaatcggggccaatctcataccagatgattgtcaacaaccagaattggtcagggtactcaggggcattcattgactactgg---gcaaacaag---gaatgcttcaatccttgtttttatgtggaactaatcagagggagacccaaagagagta---gtgtactgtggacttcaaatagcattgtagatctctgtggatccagggagcgattgggatcatggtcctggcatgatggtgctgaa--atcatctactttaagtag----
>gi|380868005|gb|CY110108.1|_Influenza_A_virus_(A/duck/Fujian/1322/2007(H6N6))_neuraminidase_(NA)_gene_complete_cds
atgaatccaaatcaaaagataacatgcatttcagcaacaggaatgacactatcggtagtaagcctgctaataggaattgccaatttgggcctaaatatcgg--actccactataaggtgagtgattcatcaaatataaac----attccaaacatgaatgaga---------------------------------ccaac---ccaacaacaacaataataaacaatcaccctcagaataatttcaca------aacatcactaacattatagtgaataagaacgaggaagg------------aaattttctcaacctgaccaa------gccgctatgtgaagtcaactcatggcatattctatcgaaagacaatgcaataagaataggtgaggacgctcatatactagtcacaagggaaccttacttgtcctgcgatccacaaggctgcaggatgtttgctctgagtcaaggcacaacactcagagggcgacatgcgaatggaaccatacatgataggagcccattccgagctcttataagttgggaaatgggtcaggcgcccagtccatataatgctagggtcgaatgcataggatggtcaagcacgtcatgccacgatggcatatcaaggatgtcaatatgcatatcaggaccgaataacaatgcatcggcagtggtgtggtacggggggagaccagtaacagaaatcccatcatgggcagggaacattcttaggactcaagaatcagaatgtgtgtgccataaaggaatctgtccagtggtcatgacagatggtccagcaaacaatagggcagcaactaagataatctatttcaaagagggaaagatacagaaaatcgaagaactgaaggggaacgctcaacacatcgaagagtgttcgtgttatggagcagcagggatgatcaaatgtatatgcagggacaattggaagggggcaaacagaccagtaatcactatagatcccgagatgatgacccacacaagcaagtacttgtgttcaaaaatcttaaccgatacaagtcgccccaatgaccccaccaatgggaactgcgatgcgccaataacaggagggagcccagaccctggggtaaaagggtttgcattcctagacggtgagaactcatggcttggaaggactattagcaaagactccaggtcaggctacgaaatgttaaaagttccaaatgcagagaccgacactcaatcggggccaatctcataccagatgattgtcaacaaccagaattggtcagggtactcaggggcattcattgactactgg---gcaaacaag---gaatgcttcaatccttgtttttatgtggaactaatcagagggagacccaaagagagta---gtgtactgtggacttcaaatagcattgtagctctctgtggatccagggagcgattgggatcatggtcctggcatgatggtgctgaa--atcatctactttaagtag----
>gi|380867941|gb|CY110076.1|_Influenza_A_virus_(A/duck/Fujian/7652/2006(H6N6))_neuraminidase_(NA)_gene_complete_cds
atgaatccaaatcaaaagataacatgcatttcagcaacaggaatgacactatcggtagtaagcctgctaataggaattgccaatttgggcctaaatatcgg--actccactataaggtgagtgattcatcaaatataaac----attccaaacatgaatgaga---------------------------------ccaac---ccaacaacaacaataataaacaatcatcctcagaataatttcaca------aacatcactaacattatagtgaataagaacgaggaagg------------aaattttctcaacctgaccaa------gccgctatgtgaagtcaactcatggcatattctatcgaaagacaatgcaataagaataggtgaggatgctcatatactagtcacaagggaaccttacttgtcctgcgatccacaaggctgcaggatgtttgctctgagtcaaggcacaacactcagagggcgacatgcgaatggaaccatacatgataggagcccattccgagctcttataagttgggaaatgggtcaggcgcccagtccatataatgctagggtcgaatgcataggatggtcaagcacgtcatgccacgatggcatatcaaggatgtcaatatgcatatcaggaccgaataacaatgcatcggcagtggtgtggtacggggggagaccagtaacagaaatcccatcatgggcagggaacattcttaggactcaagaatcagaatgtgtgtgccataaaggaatctgcccagtggtcatgacagatggtccagcaaacaatagggcagcaactaagataatctatttcaaagagggaaagatacagaaaatcgaagaactgaaggggaacgctcaacacatcgaagaatgttcgtgttatggagcagcagggatgatcaaatgtatatgcagggacaattggaagggggcaaacagaccagtaatcactatagatcccgagatgatgacccacacaagcaagtacttgtgttcaaaaatcttaaccgatacaagtcgccccaatgaccccaccaatgggaactgcgatgcgccaataacaggagggagcccagaccctggggtaaaagggtttgcattcctagacggtgagaactcatggcttggaaggactattagcaaagactccaggtcaggctacgaaatgttaaaagttccaaatgcagagaccgacactcaatcggggccaatctcataccagatgattgtcaacaaccagaattggtcagggtactcaggggcattcattgactactgg---gcaaacaag---gaatgcttcaatccttgtttttatgtggaactaatcagagggagacccaaagagagta---gtgtactgtggacttcaaatagcattgtagctctctgtggatccagggagcgattgggatcatggtcctggcatgatggtgctgaa--atcatctactttaagtag----
>gi|380867429|gb|CY109836.1|_Influenza_A_virus_(A/duck/Fujian/3264/2007(H6N6))_neuraminidase_(NA)_gene_complete_cds
atgaatccaaatcaaaagataacatgcatttcagcaacaggaatgacactatcggtagtaagcctgctaataggaattgccaatttgggcctaaatatcgg--actccactataaggtgagtgattcatcaaatataaac----attccaaacatgaatgaga---------------------------------ccaac---ccaacaacaacaataataaacaatcaccctcagaataatttcaca------aacatcactaacattatagtgaataagaacgaggaagg------------aaattttctcaacctgaccaa------gccgctatgtgaagtcaactcatggcatattctatcgaaagacaatgcaataagaataggtgaggacgctcatatactagtcacaagggaaccttacttgtcctgcgatccacaaggctgcaggatgtttgctctgagtcaaggcacaacactcagagggcgacatgcgaatggaaccatacatgataggagcccattccgagctcttataagttgggaaatgggtcaggcgcccagtccatataatgctagggtcgaatgcataggatggtcaagcacgtcatgccacgatggcatatcaaggatgtcaatatgcatatcaggaccgaataacaatgcatcggcagtggtgtggtacggggggagaccagtaacagaaatcccatcatgggcagggaacattcttaggactcaagaatcagaatgtgtgtgccataaaggaatctgcccagtggtcatgacagatggtccagcaaacaatagggcagcaactaagataatctatttcaaagagggaaagatacagaaaatcgaagaactgaaggggaacgctcaacacatcgaagagtgttcgtgttatggagcagcagggatgatcaaatgtatatgcagggacaattggaagggggcaaacagaccagtaatcactatagatcccgagatgatgacccacacaagcaagtacttgtgttcaaaaatcttaaccgatacaagtcgccccaatgaccccaccaatgggaactgcgatgcgccaataacaggagggagcccagaccctggggtaaaagggtttgcattcctagacggtgagaactcatggcttggaaggactattagcaaagactccaggtcaggctacgaaatgttaaaagttccaaatgcagagaccgacactcaatcggggccaatctcataccagatgattgtcaacaaccagaattggtcagggtactcaggggcattcattgactactgg---gcaaacaag---gaatgcttcaatccttgtttttatgtggaactaatcagagggagacccaaagagagta---gtgtactgtggacttcaaatagcattgtagctctctgtggatccagggagcgattgggatcatggtcctgggatgatggtgctgaa--atcatctactttaagtag----
>gi|380867296|gb|CY109780.1|_Influenza_A_virus_(A/duck/Fujian/378/2007(H6N6))_neuraminidase_(NA)_gene_complete_cds
atgaatccaaatcaaaagataacatgcatttcagcaacaggaatgacactatcggtagtaagcctgctaataggaattgccaatttgggcctaaatatcgg--actccactataaggtgagtgattcatcaaatataaac----attccaaacatgaatgaga---------------------------------ccaac---ccaacaacaacaataataaacaatcaccctcagaataatttcaca------aacatcactaacattatagtgaataagaacgaggaagg------------aaattttctcaacctgaccaa------gccgctatgtgaagtcaactcatggcatattctatcgaaagacaatgcaataagaataggtgaggacgctcatatactagtcacaagggaaccttacttgtcctgcgatccacaaggctgcaggatgtttgctctgagtcaaggcacaacactcagagggcgacatgcgaatggaaccatacatgataggagcccattccgagctcttataagttgggaaatgggtcaggcgcccagtccatataatgctagggtcgaatgcataggatggtcaagcacgtcatgccacgatggcatatcaaggatgtcaatatgcatatcaggaccgaataacaatgcatcggcagtggtgtggtacggggggagaccagtaacagaaatcccatcatgggcagggaacattcttaggactcaagaatcagaatgtgtgtgccataaaggaatctgcccagtggtcatgacagatggtccagcaaacaatagggcagcaactaagataatctatttcaaagagggaaagatacagaaaatcgaagaactgaaggggaacgctcaacacatcgaagagtgttcgtgttatggagcagcagggatgatcaaatgtatatgcagggacaattggaagggggcaaacagaccagtaatcactatagatcccgagatgatgacccacacaagcaagtacttgtgttcaaaaatcttaaccgatacaagtcgccccaatgaccccaccaatgggaactgcgatgcgccaataacaggagggagcccagaccctggggtaaaagggtttgcattcctagacggtgagaactcatggcttggaaggactattagcaaagactccaggtcaggctacgaaatgttaaaagttccaaatgcagagaccgacactcaatcggggccaatctcataccagatgattgtcaacaaccagaattggtcagggtactcaggggcattcattgactactgg---gcaaacaag---gaatgcttcaatccttgtttttatgtggaactaatcagagggagacccaaagagagta---gtgtactgtggacttcaaatagcattgtagctttctgtggatccagggagcgattgggatcatggtcctggcatgatggtgctgaa--atcatctactttaagtag----
>gi|380873801|gb|CY110732.1|_Influenza_A_virus_(A/duck/Fujian/2787/2007(H6N6))_neuraminidase_(NA)_gene_complete_cds
atgaatccaaatcaaaagataacatgcatttcagcaacaggaatgacactatcggtagtaagcctgctaataggaattgccaatttgggcctgaatatcgg--actccactataaggtgagtgattcatcaaatataaac----attccaaacatgaatgaga---------------------------------ccaac---ccaacaacaacaataataaacaatcaccctcagaataatttcaca------aacatcactaacattatagtgaataagaacgaggaagg------------aaattttctcaacctgaccaa------gccgctatgtgaagtcaactcatggcatattctatcgaaagacaatgcaataagaataggtgaggacgctcatatactagtcacaagggaaccttacttgtcctgcgatccacaaggctgcaggatgtttgctctgagtcaaggcacaacactcagagggcgacatgcgaatggaaccatacatgataggagcccattccgagctcttataagttgggaaatgggtcaggcgcccagtccatataatgctagggtcgaatgcataggatggtcaagcacgtcatgccacgatggcatatcaaggatgtcaatatgcatatcaggaccgaataacaatgcatcggcagtggtgtggtacggggggagaccagtaacagaaatcccatcatgggcagggaacattcttaggactcaagaatcagaatgtgtgtgccataaaggaatctgcccagtggtcatgacagatggtccagcaaacaatagggcagcaactaagataatctatttcaaagagggaaagatacagaaaatcgaagaactgaaggggaacgctcaacacatcgaagagtgttcgtgttatggagcagcagggatgatcaaatgtatatgcagggacaattggaagggggcaaacagaccagtaatcactatagatcccgagatgatgacccacacaagcaagtacttgtgttcaaaaatcttaaccgatacaagtcgccccaatgaccccaccagtgggaactgcgatgcgccaataacaggagggagcccagaccctggggtaaaagggtttgcattcctagacggtgagaactcatggcttggaaggactattagcaaagactccaggtcaggctacgaaatgttaaaagttccaaatgcagagaccgacactcaatcggggccaatctcataccagatgattgtcaacaaccagaattggtcagggtactcaggggcattcattgactactgg---gcaaacaag---gaatgcttcaatccttgtttttatgtggaactaatcagagggagacccaaagagagta---gtgtactgtggacttcaaatagcattgtagctctctgtggatccagggagcgattgggatcatggtcctggcatgatggtgctgaa--atcatctactttaagtag----
>gi|380873674|gb|CY110678.1|_Influenza_A_virus_(A/duck/Fujian/1107/2007(H6N6))_neuraminidase_(NA)_gene_complete_cds
atgaatccaaatcaaaagataacatgcatttcagcaacaggaatgacactatcggtagtaagcctgctaataggaattgccaatttgggcctaaatatcgg--actccactataaggtgagtgattcatcaaatataaac----attccaaacatgaatgaga---------------------------------ccaac---ccaacaacaacaataataaacaatcaccctcagaataatttcaca------aacatcactaacattatagtgaataagaacgaggaagg------------aaattttctcaacctgaccaa------gccgctatgtgaagtcaactcatggcatattctatcgaaagacaatgcaataagaataggtgaggacgctcatatactagtcacaagggaaccttacttgtcctgcgatccacaaggctgcaggatgtttgctctgagtcaaggcacaacactcagagggcgacatgcgaatggaaccatacatgataggagcccattccgagctcttataagttgggaaatgggtcaggcgcccagtccatataatgctagggtcgaatgcataggatggtcaagcacgtcatgccacgatggcatatcaaggatgtcaatatgcatatcaggaccgaataacaatgcatcggcagtggtgtggtacgggggaagaccagtaacagaaatcccatcatgggcagggaacattcttaggactcaagaatcagaatgtgtgtgccataaaggaatctgcccagtggtcatgacagatggtccagcaaacaatagggcagcaactaagataatctatttcaaagagggaaagatacagaaaatcgaagaactgaaggggaacgctcaacacatcgaagagtgttcgtgttatggaacagcagggatgatcaaatgtatatgcagggacaattggaagggggcaaacagaccagtaatcactatagatcccgagatgatgacccacacaagcaagtacttgtgttcaaaaatcttaaccgatacaagtcgccccaatgaccccaccaatgggaactgcgatgcgccaataacaggagggagcccagaccctggggtaaaagggtttgcattcctagacggtgagaactcatggcttggaaggactattagcaaagactccaggtcaggctacgaaatgttaaaagttccaaatgcagagaccgacactcaatcggggccaatctcataccagatgattgtcaacaaccagaattggtcagggtactcaggggcattcattgactactgg---gcaaacaag---gaatgcttcaatccttgtttttatgtggaactaatcagagggagacccaaagagagta---gtgtactgtggacttcaaatagcattgtagctctctgtggatccagggagcgattgggatcatggtcctggcatgatggtgctgaa--atcatctactttaagtag----
>gi|380873616|gb|CY110652.1|_Influenza_A_virus_(A/duck/Fujian/145/2007(H6N6))_neuraminidase_(NA)_gene_complete_cds
atgaatccaaatcaaaagataacatgcatttcagcaacaggaatgacactatcggtagtaagcctgctaataggaattgccaatttgggcctaaatatcgg--actccactataaggtgagtgattcatcaaatataaac----attccaaacatgaatgaga---------------------------------ccaac---ccaacaacaacaataataaacaatcaccctcagaataatttcaca------aacatcactaacattatagtgaataagaacgaggaagg------------aaattttctcaacctgaccaa------gccgctatgtgaagtcaactcatggcatattctatcgaaagacaatgcaataagaataggtgaggacgctcatatactagtcacaagggaaccttacttgtcctgcgatccacaaggctgcaggatgtttgctctgagtcaaggcacaacactcagagggcgacatgcgaatggaaccatacatgataggagcccattccgagctcttataagttgggaaatgggtcaggcgcccagtccatataatgctagggtcgaatgcataggatggtcaagcacgtcatgccacgatggcatatcaaggatgtcaatatgcatatcaggaccgaataacaatgcatcggcagtggtgtggtacggggggagaccagtaacagaaatcccatcatgggcagggaacattcttaggactcaagaatcagaatgtgtgtgccataaaggaatctgcccagtggtcatgacagatggtccagcaaacaatagggcagcaactaagataatctatttcaaagagggaaagatacagaaaatcgaagaactgaatgggaacgctcaacacatcgaagagtgttcgtgttatggagcagcaggaatgatcaaatgtatatgcagggacaattggaagggggcaaacagaccagtaatcactatagatcccgagatgatgacccacacaagcaagtacttgtgttcaaaaatcttaaccgatacaagtcgccccaatgaccccaccaatgggaactgcgatgcgccaataacaggagggagcccagaccctggggtaaaagggtttgcattcctagacggtgagaactcatggcttggaaggactattagcaaagactccaggtcaggctacgaaatgttaaaagttccaaatgcagagaccgacactcaatcggggccaatctcataccagatgattgtcaacaaccagaattggtcagggtactcaggggcattcattgactactgg---gcaaacaag---gaatgcttcaatccttgtttttatgtggaactaatcagagggagacccaaagagagta---gtgtactgtggacttcaaatagcattgtagctctctgtggatccagggagcgattgggatcatggtcctggcatgatggtgctgaa--atcatctactttaagtag----
>gi|380873606|gb|CY110648.1|_Influenza_A_virus_(A/duck/Fujian/10950/2006(H6N6))_neuraminidase_(NA)_gene_complete_cds
atgaatccaaatcaaaagataacatgcatttcagcaacaggaatgacactatcggtagtaagcctgctaataggaattgccaatttgggcctaaatatcgg--actccactataaggtgagtgattcatcaaatataaac----attccaaacatgaatgaga---------------------------------ccaac---ccaacaacaacaataataaacaatcatcctcagaataatttcaca------aacatcactaacattatagtgaataagaacgaggaagg------------aaattttctcaacctgaccaa------gccgctatgtgaagtcaactcatggcatattctatcgaaagacaatgcaataagaataggtgaggacgctcatatactagtcacaagggaaccttacttgtcctgcgatccacaaggctgcaggatgtttgctctgagtcaaggcacaacactcagagggcgacatgcgaatggaaccatacatgataggagcccattccgagctcttataagttgggaaatgggtcaggcgcccagtccatataatgctagggtcgaatgcataggatggtcaagcacgtcatgccacgatggcatatcaaggatgtcaatatgcatatcaggaccgaataacaatgcatcggcagtggtgtggtacggggggagaccagtaacagaaatcccatcatgggcagggaacattcttaggactcaagaatcagaatgtgtgtgccataaaggaatctgcccagtggtcatgacagatggtccagcaaacaatagggcagcaactaagataatctatttcaaagagggaaagatacagaaaatcgaagaactgaaggggaacgctcaacacatcgaagaatgttcgtgttatggagcagcagggatgatcaaatgtatatgcagggacaattggaagggggcaaacagaccagtaatcactatagatcccgagatgatgacccacacaagcaagtacttgtgttcaaaaatcttaaccgatacaagtcgccccaatgaccccaccaatgggaactgcgatgcgccaataacaggagggagcccagaccctggggtaaaagggtttgcattcctagacagtgagaactcatggcttggaaggactattagcaaagactccaggtcaggctacgaaatgttaaaagttccaaatgcagagaccgacactcaatcggggccaatctcacaccagatgattgtcaacaaccagaattggtcagggtactcaggggcattcattgactactgg---gcaaacaag---gaatgcttcaatccttgtttttatgtggaactaatcagagggagacccaaagagagta---gtgtactgtggacttcaaatagcattgtagctctctgtggatccagggagcgattgggatcatggtcctggcatgatggtgctgaa--atcatctactttaagtag----
>gi|380868029|gb|CY110120.1|_Influenza_A_virus_(A/duck/Fujian/2818/2007(H6N6))_neuraminidase_(NA)_gene_complete_cds
atgaatccaaatcaaaagataacatgcatttcagcaacaggaatgacactatcggtagtaagcctgctaataggaattgccaatttgggcctaaatatcgg--actccactataaggtgagtgattcatcaaatataaac----attccaaacatgaatgaga---------------------------------ccaac---ccaacaacaacaataataaacaatcaccctcagaataatttcaca------aacatcactaacattatagtgaataagaacgaggaagg------------aaattttctcaacctgaccaa------gccgctatgtgaagtcaactcatggcatattctatcgaaagacaatgcaataagaataggtgaggacgctcatatactagtcacaagggaaccttacttgtcctgcgatccacaaggctgcaggatgtttgctttgagtcaaggcacaacactcagagggcgacatgcgaatggaaccatacatgataggagcccattccgagctcttataagttgggaaatgggtcaggcgcccagtccatataatgctagggtcgaatgcataggatggtcaagcacgtcatgccacgatggcatatcaaggatgtcaatatgcatatcaggaccgaataacaatgcatcggcagtggtgtggtacggggggagaccagtaacagaaatcccatcatgggcagggaacattcttaggactcaagaatcagaatgtgtgtgccataaaggaatctgcccagtggtcatgacagatggtccagcaaacaatagggcagcaactaagataatctatttcaaagagggaaagatacagaaaatcgaagaactgaaggggaacgctcaacacatcgaagagtgttcgtgttatggagcagcagggatgatcaaatgtatatgcagggacaattggaagggggcaaacagaccagtaatcactatagatcccgagatgatgacccacacaagcaagtacttgtgttcaaaaatcttaaccgatacaagtcgccccaatgaccccaccaatgggaactgcgatgcgccaataacaggagggagcccagaccctggggtaaaagggtttgcattcctagacggtgagaactcatggcttggaaggactattagcaaagactccaggtcaggctacgaaatgttaaaagttccaaatgcagagaccgacactcaatcggggccaatctcataccagatgattgtcaacaaccagaattggtcagggtactcaggggcattcattgactactgg---gcaaacaag---gaatgcttcaatccttgtttttatgtggaactaatcagagggagacccaaagagagta---gtgtactgtggacttcaaatagcattgtagctctctgtggatccagggagcgattgggatcatggtcctggcatgatggtgctgag--atcatctactttaagtag----
>gi|380868021|gb|CY110116.1|_Influenza_A_virus_(A/duck/Fujian/2582/2007(H6N6))_neuraminidase_(NA)_gene_complete_cds_gi|380873639|gb|CY110662.1|_Influenza_A_virus_(A/duck/Fujian/402/2007(H6N6))_neuramis
atgaatccaaatcaaaagataacatgcatttcagcaacaggaatgacactatcggtagtaagcctgctaataggaattgccaatttgggactaaatatcgg--actccactataaggtgagtgattcatcaaatataaac----attccaaacataaatgaga---------------------------------ccaac---ccaacaacaacaataataaacaatcaccctcagaataatttcaca------aacatcactaacattatagtgaataagaacgaggaagg------------aaattttctcaacctgaccaa------gccgctatgtgaagtcaactcatggcatattctatcgaaagacaatgcaataagaataggtgaggacgctcatatactagtcacaagggaaccttacttgtcctgcgatccacaaggctgcaggatgtttgctctgagtcaaggcacaacactcagagggcgacatgcgaatggaaccatacatgataggagcccattccgagctcttataagttgggaaatgggtcaggcgcccagtccatataatgctagggtcgaatgcataggatggtcaagcacgtcatgccacgatggcatatcaaggatgtcaatatgcatatcaggaccgaataacaatgcatcggcagtggtgtggtacggggggagaccagtaacagaaatcccatcatgggcagggaacattcttaggactcaagaatcagaatgtgtgtgccataaaggaatctgcccagtggtcatgacagatggtccagcaaacaatagggcagcaactaagataatctatttcaaagagggaaagatacagaaaatcgaagaactgaaggggaacgctcaacacatcgaagagtgttcgtgttatggagcagcagggatgatcaaatgtatatgcagggacaattggaagggggcaaacagaccagtaatcactatagatcccgagatgatgacccacacaagcaagtacttgtgttcaaaaatcttaaccgatacaagtcgccccaatgaccccaccaatgggaactgcgatgcgccaataacaggagggagcccagaccctggggtaaaagggtttgcattcctagacggtgagaactcatggcttggaaggactattagcaaagactccaggtcaggctacgaaatgttaaaagttccaaatgcagagaccgacactcaatcggggccaatctcataccagatgattgtcaacaaccagaattggtcagggtactcaggggcattcattgactactgg---gcaaacaag---gaatgcttcaatccttgtttttatgtggaactaatcagagggagacccaaagagagta---gtgtactgtggacttcaaatagcattgtagctctctgtggatccagggagcgattgggatcatggtcctggcatgatggtgctgaa--atcatctactttaagtag----
>gi|380867410|gb|CY109828.1|_Influenza_A_virus_(A/duck/Fujian/2321/2007(H6N6))_neuraminidase_(NA)_gene_complete_cds
atgaatccaaatcaaaagataacatgcatttcagcaacaggaatgacactatcggtagtaagcctgctaataggaattgccaatttgggcctaaatatcgg--actccactataaggtgagtgattcatcaaatataaac----attccaaacatgaatgaga---------------------------------ccaac---ccaacaacaacaataataaacaatcaccctcagaataatttcaca------aacatcactaacattatagtgaataagaacgaggaagg------------aaattttctcaacctgaccaa------gccgctatgtgaagtcaactcatggcatattctatcgaaagacaatgcaataagaataggtgaggacgctcatatactagtcacaagggaaccttacttgtcctgcgatccacaaggctgcaggatgtttgctctgagtcaaggcacaacactcagagggcgacatgcgaatggaaccatacatgataggagcccattccgagctcttataagttgggaaatgggtcaggcgcccagtccatataatgctagggtcgaatgcataggatggtcaagcacgtcatgccacgatggcatatcaaggatgtcaatatgcatatcaggaccgaataacaatgcatcggcagtggtgtggtacggggggagaccagtaacagaaatcccatcatgggcagggaacattcttaggactcaagaatcagaatgtgtgtgccataaaggaatctgcccagtggtcatgacagatggtccagcaaacaatagggcagcaactaagataatctatttcaaagagggaaagatacagaaaatcgaagaactgaaggggaacgctcaacacatcgaagagtgttcgtgttatggagcagcagggatgatcaaatgtatatgcagggacaattggaagggggcaaacagaccagtaatcactatagatcccgagatgatgacccacacaagcaagtacttgtgttcaaaaatcttaaccgatacaagtcgccccaatgaccccaccaatgggaactgcgatgcgccaataacaggagggagcccagaccctggggtaaaagggtttgcattcctagacggtgagaactcatggcttggaaggactattagcaaagactccaggtcaggctacgaaatgttaaaagttccaaatgcagagaccgacactcaatcggggccaatctcataccagatgattgtcaacaaccagaactggtcagggtactcaggggcattcattgactactgg---gcaaacaag---gaatgcttcaatccttgtttttatgtggaactaatcagagggagacccaaagagagta---gtgtactgtggacttcaaatagcattgtacctctctgtggatccagggagcgattgggatcatggtcctggcatgatggtgctgaa--atcatctactttaagtag----
>gi|380866859|gb|CY109596.1|_Influenza_A_virus_(A/duck/Fujian/11418/2006(H6N6))_neuraminidase_(NA)_gene_complete_cds_gi|380867933|gb|CY110072.1|_Influenza_A_virus_(A/duck/Fujian/6908/2006(H6N6))_neuras
atgaatccaaatcaaaagataacatgcatttcagcaacaggaatgacactatcggtagtaagcctgctaataggaattgccaatttgggcctaaatatcgg--actccactataaggtgagtgattcatcaaatataaac----attccaaacatgaatgaga---------------------------------ccaac---ccaacaacaacaataataaacaatcatcctcagaataatttcaca------aacatcactaacattatagtgaataagaacgaggaagg------------aaattttctcaacctgaccaa------gccgctatgtgaagtcaactcatggcatattctatcgaaagacaatgcaataagaataggtgaggacgctcatatactagtcacaagggaaccttacttgtcctgcgatccacaaggctgcaggatgtttgctctgagtcaaggcacaacactcagagggcgacatgcgaatggaaccatacatgataggagcccattccgagctcttataagttgggaaatgggtcaggcgcccagtccatataatgctagggtcgaatgcataggatggtcaagcacgtcatgccacgatggcatatcaaggatgtcaatatgcatatcaggaccgaataacaatgcatcggcagtggtgtggtacggggggagaccagtaacagaaatcccatcatgggcagggaacattcttaggactcaagaatcagaatgtgtgtgccataaaggaatctgcccagtggtcatgacagatggtccagcaaacaatagggcagcaactaagataatctatttcaaagagggaaagatacagaaaatcgaagaactgaaggggaacgctcaacacatcgaagaatgttcgtgttatggagcagcagggatgatcaaatgtatatgcagggacaattggaagggggcaaacagaccagtaatcactatagatcccgagatgatgacccacacaagcaagtacttgtgttcaaaaatcttaaccgatacaagtcgccccaatgaccccaccaatgggaactgcgatgcgccaataacaggagggagcccagaccctggggtaaaagggtttgcattcctagacggtgagaactcatggcttggaaggactattagcaaagactccaggtcaggctacgaaatgttaaaagttccaaatgcagagaccgacactcaatcggggccaatctcataccagatgattgtcaacaaccagaattggtcagggtactcaggggcattcattgactactgg---gcaaacaag---gaatgcttcaatccttgtttttatgtggaactaatcagagggagacccaaagagagta---gtgtactgtggacttcaaatagcattgtagctctctgtggatccagggagcgattgggatcatggtcctggcatgatggtgctgaa--atcatctactttaagtag----
>gi|380866745|gb|CY109548.1|_Influenza_A_virus_(A/duck/Fujian/5498/2006(H6N6))_neuraminidase_(NA)_gene_complete_cds_gi|380867925|gb|CY110068.1|_Influenza_A_virus_(A/duck/Fujian/6222/2006(H6N6))_neurams
atgaatccaaatcaaaagataacatgcatttcagcaacaggaatgacactatcggtagtaagcctgctaataggaattgccaatttgggcctaaatatcgg--actccactataaggtgagtgattcatcaaatataaac----attccaaacatgaatgaga---------------------------------ccaac---ccaacaacaacaataataaacaatcatcctcagaataatttcaca------aacatcactaacattatagtgaataagaacgaggaagg------------aaaatttctcaacctgaccaa------gccgctatgtgaagtcaactcatggcatattctatcgaaagacaatgcaataagaataggtgaggatgctcatatactagtcacaagggaaccttacttgtcctgcgatccacaaggctgcaggatgtttgctctgagtcaaggcacaacactcagagggcgacatgcgaatggaaccatacatgataggagcccattccgagctcttataagttgggaaatgggtcaggcgcccagtccatataatgctagggtcgaatgcataggatggtcaagcacgtcatgccacgatggcatatcaaggatgtcaatatgcatatcaggaccgaataacaatgcatcggcagtggtgtggtacggggggagaccagtaacagaaatcccatcatgggcagggaacattcttaggactcaagaatcagaatgtgtgtgccataaaggaatctgcccagtggtcatgacagatggtccagcaaacaatagggcagcaactaagataatctatttcaaagagggaaagatacagaaaatcgaagaactgaaggggaacgctcaacacatcgaagaatgttcgtgttatggagcagcagggatgatcaaatgtatatgcagggacaattggaagggggcaaacagaccagtaatcactatagatcccgagatgatgacccacacaagcaagtacttgtgttcaaaaatcttaaccgatacaagtcgccccaatgaccccaccaatgggaactgcgatgcgccaataacaggagggagcccagaccctggggtaaaagggtttgcattcctagacggtgagaactcatggcttggaaggactattagcaaagactccaggtcaggctacgaaatgttaaaagttccaaatgcagagaccgacactcaatcggggccaatctcataccagatgattgtcaacaaccagaattggtcagggtactcaggggcattcattgactactgg---gcaaacaag---gaatgcttcaatccttgtttttatgtggaactaatcagagggagacccaaagagagta---gtgtactgtggacttcaaatagcattgtagctctctgtggatccagggagcgattgggatcatggtcctggcatgatggtgctgaa--atcatctactttaagtag----
>gi|380867372|gb|CY109812.1|_Influenza_A_virus_(A/duck/Fujian/2018/2007(H6N6))_neuraminidase_(NA)_gene_complete_cds
atgaatccaaatcaaaagataacatgcatttcagcaacaggaatgacactatcggtagtaagcctgctaataggaattgccaatttgggcctaaatatcgg--actccactataaggtgagtgattcatcaaatataaac----attccaaacatgaatgaga---------------------------------ccaac---ccaacaacaacaataataaacaatcaccctcagaataatttcaca------aacatcactaacattatagtgaataagaacgaggaagg------------aaattttctcaacctgaccaa------gccgctatgtgaagtcaactcatggcatattctatcgaaagacaatgcaataagaataggtgaggacgctcatatactagtcacaagggaaccttacttgtcctgcgatccacaaggctgcaggatgtttgctctgagtcaaggcacaacactcagagggcgacatgcgaatggaaccatacatgataggagcccattccgagctcttataagttgggaaatgggtcaggcgcccagtccatataatgctagggtcgaatgcataggatggtcaagcacgtcatgccacgatggcatatcaaggatgtcaatatgcatatcaggaccgaataacaatgcatcggcagtggtgtggtacagggggagaccagtaacagaaatcccatcatgggcagggaacattcttaggactcaagaatcagaatgtgtgtgccataaaggaatctgcccagtggtcatgacagatggtccagcaaacaatagggcagcaactaagataatctatttcaaagagggaaagatacagaaaatcgaagaactgaaggggaacgctcaacacatcgaagagtgttcgtgttatggagcagcagggatgatcaaatgtatatgcagggacaattggaagggggcaaacagaccagtaatcactatagatcccgagatgatgacccacacaagcaagtacttgtgttcaaaaatcttaaccgatacaagtcgccccaatgaccccaccaatgggaactgcgatgcgccaataacaggagggagcccagaccctggggtaaaagggtttgcattcctagacggtgagaactcatggcttggaaggactattagcaaagactccaggtcaggctacgaaatgttaaaagttccaaatgcagagaccgacactcaatcggggccaatctcataccagatgattgtcaacaaccagaactggtcagggtactcaggggcattcattgactactgg---gcaaacaag---gaatgcttcaatccttgtttttatgtggaactaatcagagggagacccaaagagagta---gtgtactgtggacttcaaatagcattgtagctctctgtggatccagggagcgattgggatcatggtcctggcatgatggtgctgaa--atcatctactttaagtaa----
>gi|758371108|dbj|LC028090.1|_Influenza_A_virus_(A/muscovy_duck/Vietnam/LBM69/2011(H6N6))_viral_cRNA_segment:_6_complete_sequence
atgaatccaaatcaaaagataacatgcatttcagcaacaggaatgacactatcggtagtaagtctgctaataggaattgccaatttgggcctaaatatcgg--actacactataaggtgagtgattcaacaaatataaac----attccaaacatgaatgaga---------------------------------ccagc---ccaacaacaacaataataaacaatcaccctcagaataatttcaca------aacatcactaacattgtaatgagtaagaacgaggaagg------------aaattttctcaacctgaccaa------gccgctatgtgaagtcaactcatggcatattctatcgaaagacaatgcaataagaataggtgagaacgctcatatactagtcacaagggaaccctacttgtcttgcgacccacaaggctgcaggatgtttgctctgagtcaaggcacaacactcagagggcgacatgcgaatggaaccatacatgataggagcccattccgagctctcataagttgggaaatgggtcagccgcccagtccatataatgctagggtcgagtgcataggatggtcaagcacgtcatgccacgatggcatatcaaggatgtcaatatgcatatcaggaccgaacaacaatgcatcggcagtagtgtggtacggggggagaccagtaacagagatcccatcatgggcaggaaacattcttaggactcaagaatcggagtgcgtgtgccatggaggaatatgtccggtggtcatgacagatggtccggcaaacaatagggcagaaactaagataatctatttcaaagagggaaaggtacagaagattgaggaactgaagggaaacgctcaacacatcgaagagtgttcatgttatggagcatcagggatgatcaagtgtgtatgcagggacaattggaagggggcaaacagaccagtaataactatagatccagagatgatgacccacacaagcaagtacttgtgttcaaaaatcttaactgatacaagccgccccaatgaccccaccaatgggaactgcgatgcgccaataacaggagggagcccagaccctggggtaaaagggtttgcattcctagacagtgagaactcatggcttggaaggactattagcaaagactccagatcaggctatgaaatgttaaaagttccaaatgcagagaccgacactcaatcgggggcaatctcacaccagataattgtcaacaatcagaattggtcagggtactctggggcattcattgactactgg---gcaaacaag---gaatgcttcaatccttgtttttatgtggaactaatcagagggagacccaaagagagta---gtgtactgtggacttcaaatagcattgtagctctctgtggatccagggagcgattgggatcatggtcctggcatgatggtgctgaa--atcatctactttaagtagtaag
>gi|380873530|gb|CY110616.1|_Influenza_A_virus_(A/duck/Fujian/2606/2006(H6N6))_neuraminidase_(NA)_gene_complete_cds
atgaatccaaatcaaaagataacatgcatttcagcaacaggaatgacactatcggtagtaagcctgctaataggaattgccaatttgggcctaaatatcgg--actccactataaggtgagtgattcatcaaatataaac----attccaaacatgaatgaga---------------------------------ccaac---ccaacaacaacaataataaacaatcatactcagaataatttcaca------aacatcactaacattatagtgaataagaacgaggaagg------------aaaatttctcaacctgaccaa------gccgctatgtgaagtcaactcatggcatattctatcgaaagacaatgcaataagaataggtgaggatgctcatatactagtcacaagggaaccttacttgtcctgcgatccacaaggctgcaggatgtttgctctgagtcaaggcacaacactcagagggcgacatgcgaatggaaccatacatgataggagcccattccgagctcttataagttgggaaatgggtcaggcgcccagtccatataatgctagggtcgaatgcataggatggtcaagcacgtcatgccacgatggcatatcaaggatgtcaatatgcatatcaggaccgaataacaatgcatcggcagtggtgtggtacggggggagaccagtaacagaaatcccatcatgggcagggaacattcttaggactcaagaatcagaatgtgtgtgccataaaggaatctgcccagtggtcatgacagatggtccagcaaacaatagggcagcaactaagataatctatttcaaagagggaaagatacagaaaatcgaagaactgaaggggaacgctcaacacatcgaagaatgttcgtgttatggagcagcagggatgatcaaatgtatatgcagggacaattggaagggggcaaacagaccagtaatcactatagatcccgagatgatgacccacacaagcaagtacttgtgttcaaaaatcttaaccgatacaagtcgccccaatgaccccaccaatgggaactgcgatgcgccaataacaggagggagcccagaccctggggtaaaagggtttgcattcctagacggtgagaactcatggcttggaaggactattagcaaagactccaggtcaggctacgaaatgttaaaagttccaaatgcagagaccgacactcaatcggggccaatctcataccagatgattgtcaacaaccagaattggtcagggtactcaggggcattcattgactactgg---gcaaacaag---gaatgcttcaatccttgtttttatgtggaactaatcagagggagacccaaagagagta---gtgtactgtggacttcaaatagcattgtagctctctgtggatccagggagcgattgggatcatggtcctggcatgatggtgctgaa--atcatctactttaagtag----
>gi|380870889|gb|CY110456.1|_Influenza_A_virus_(A/duck/Fujian/4224/2007(H6N6))_neuraminidase_(NA)_gene_complete_cds
atgaatccaaatcaaaagataacatgcatttcagcaacaggaatgacactatcggtagtaagcctgctaataggaattgccaatttgggcctaaatatcgg--actccactataaggtgagtgattcatcaaatataaac----attccaaacatgaatgaga---------------------------------ccaac---ccaacaacaacaataataaacaatcaccctcagaataatttcaca------aacatcactaacattatagtgaataagaacgaggaagg------------aaattttctcaacctgaccaa------gccgctatgtgaagtcaactcatggcatattctatcgaaagacaatgcaataagaataggtgaggacgctcatatactagtcacaagggaaccttacttgtcctgcgatccacaaggctgcaggatgtttgctctgagtcaaggcacaacactcagagggcgacatgcgaatggaaccatacatgataggagcccattccgagctcttataagttgggagatgggtcaggcgcccagtccatataatgctagggtcgaatgcataggatggtcaagcacgtcatgccacgatggcatatcaaggatgtcaatatgcatatcaggaccgaataacaatgcatcggcagtggtgtggtacggggggagaccagtaacagaaatcccatcatgggcagggaacattcttaggactcaagaatcagaatgtgtgtgccataaaggaatctgcccagtggtcatgacagatggtccagcaaacaatagggcagcaactaagataatctatttcaaagagggaaagatacagaaaatcgaagaaatgaaggggaacgctcaacacatcgaagagtgttcgtgttatggagcagcagggatgatcaaatgtatatgcagggacaattggaagggggcaaacagaccagtaatcactatagatcccgagatgatgacccacacaagcaagtacttgtgttcaaaaatcttaaccgatacaagtcgccccaatgaccccaccaatgggaactgcgatgcgccaataacaggagggagcccagaccctggggtaaaagggtttgcattcctagacggtgagaactcatggcttggaaggactattagcaaagactccaggtcaggctacgaaatgttaaaagttccaaatgcagagaccgacactcaatcggggccaatctcataccagatgattgtcaacaaccagaattggtcagggtactcaggggcattcattgactactgg---gcaaacaag---gaatgcttcaatccttgtttttatgtggaactaatcagagggagacccaaagagagta---gtgtactgtggacttcaaatagcattgtagctctctgtggatccagggagcgattgggatcatggtcctggcatgatggtgctgag--atcatctactttaagtag----
>gi|380868089|gb|CY110150.1|_Influenza_A_virus_(A/duck/Fujian/6908/2007(H6N6))_neuraminidase_(NA)_gene_complete_cds
atgaatccaaatcaaaagataacatgcatttcagcaacaggaatgacactatcggtagtaagcctgctaataggaattgccaatttgggcctaaatatcgg--actccactataaggtgagtgattcatcaaatataaac----attccaaacatgaatgaga---------------------------------ccaac---ccaacaacaacaataataaacaatcatcctcagaataatttcaca------aacatcactaacattatagtgaataagaacgaggaagg------------aaagtttctcaacctgaccaa------gccgctatgtgaagtcaactcatggcatattctatcgaaagacaatgcaataagaataggtgaggacgctcatatactagtcacaagggaaccttacttgtcctgcgatccacaaggctgcaggatgtttgctctgagtcaaggcacaacactcagagggcgacatgcgaatggaaccatacatgataggagcccattccgagctcttataagttgggaaatgggtcaggcgcccagtccatataatgctagggtcgaatgcataggatggtcaagcacgtcatgccacgatggcatatcaaggatgtcaatatgcatatcaggaccgaataacaatgcatcggcagtggtgtggtacggggggagaccagtaacagaaatcccatcatgggcagggaacattcttaggactcaagaatcagaatgtgtgtgccataaaggaatctgcccagtggtcatgacagatggtccagcaaacaatagggcagcaactaagataatctatttcaaagagggaaagatacagaaaatcgaagaactgaaggggaacgctcaacacatcgaagaatgttcgtgttatggagcagcagggatgatcaaatgtatatgcagggacaattggaagggggcaaacagaccagtaatcactatagatcccgagatgatgacccacacaagcaagtacttgtgttcaaaaatcttaaccgatacaagtcgccccaatgaccccaccaatgggaactgcgatgcgccaataacaggagggagcccagaccctggggtaaaagggtttgcattcctagacggtgagaactcatggcttggaaggactattagcaaagactccaggtcaggctacgaaatgttaaaagttccaaatgcagagaccgacactcaatcggggccaatctcataccagatgattgtcaacaaccagaattggtcagggtactcaggggcattcattgactactgg---gcaaacaag---gaatgcttcaatccttgtttttatgtggaactaatcagagggagacccaaagagagta---gtgtactgtggacttcaaatagcattgtagctctctgtggatccagggagcgattgggatcatggtcctggcatgatggtgctgaa--atcatctactttaagtag----
>gi|380867917|gb|CY110064.1|_Influenza_A_virus_(A/duck/Fujian/3574/2006(H6N6))_neuraminidase_(NA)_gene_complete_cds
atgaatccaaatcaaaagataacatgcatttcagcaacaggaatgacactatcggtagtaagcctgctaataggaattgccaatttgggcctaaatatcgg--actccactataaggtgagtgattcatcaaatataaac----attccaaacatgaatgaga---------------------------------ccaac---ccaacaacaacaataataaacaatcatcctcagaataatttcaca------aacatcactaacattatagtgaataagaacgaggaagg------------aaaatttctcaacctgaccaa------gccgctatgtgaagtcaactcatggcatattctatcgaaagacaatgcaataagaataggtgaggatgctcatatactagtcacaagggaaccttacttgtcctgcgatccacaaggctgcaggatgtttgctctgagtcaaggcacaacactcagagggcgacatgcgaatggaaccatacatgataggagcccattccgagctcttataagttgggaaatgggtcaggcgcccagtccatataacgctagggtcgaatgcataggatggtcaagcacgtcatgccacgatggcatatcaaggatgtcaatatgcatatcaggaccgaataacaatgcatcggcagtggtgtggtacggggggagaccagtaacagaaatcccatcatgggcagggaacattcttaggactcaagaatcagaatgtgtgtgccataaaggaatctgcccagtggtcatgacagatggtccagcaaacaatagggcagcaactaagataatctatttcaaagagggaaagatacagaaaatcgaagaactgaaggggaacgctcaacacatcgaagaatgttcgtgttatggagcagcagggatgatcaaatgtatatgcagggacaattggaagggggcaaacagaccagtaatcactatagatcccgagatgatgacccacacaagcaagtacttgtgttcaaaaatcttaaccgatacaagtcgccccaatgaccccaccaatgggaactgcgatgcgccaataacaggagggagcccagaccctggggtaaaagggtttgcattcctagacggtgagaactcatggcttggaaggactattagcaaagactccaggtcaggctacgaaatgttaaaagttccaaatgcagagaccgacactcaatcggggccaatctcataccagatgattgtcaacaaccagaattggtcagggtactcaggggcattcattgactactgg---gcaaacaag---gaatgcttcaatccttgtttttatgtggaactaatcagagggagacccaaagagagta---gtgtactgtggacttcaaatagcattgtagctctctgtggatccagggagcgattgggatcatggtcctggcatgatggtgctgaa--atcatctactttaagtag----
>gi|380867315|gb|CY109788.1|_Influenza_A_virus_(A/duck/Fujian/603/2007(H6N6))_neuraminidase_(NA)_gene_complete_cds
atgaatccaaatcaaaagataacatgcatttcagcaacaggaatgacactatcggtagtaagcctgctaataggaattgccaatttgggcctaaatatcgg--actccactataaggtgagtgattcatcaaatataaac----attccaaacatgaatgaga---------------------------------ccaac---ccaacaacaacaataataaacaatcaccctcagaataatttcaca------aacatcactaacattatagtgaataagaacgaggaagg------------aaattttctcaacctgaccaa------gccgctatgtgaagtcaactcatggcatattctatcgaaagacaatgcaataagaataggtgaggacgctcatatactagtcacaagggaaccttacttgtcctgcgatccacaaggctgcaggatgtttgctctgagtcaaggcacaacactcagagggcgacatgcgaatggaaccatacatgataggagcccattccgagctcttataagttgggaaatgggtcaggcgcccagtccatataatgctagggtcgaatgcataggatggtcaagcacgtcatgccacgatggcatatcaaggatgtcaatatgcatatcaggaccgaataacaatgcatcggcagtggtgtggtacggggggagaccagtaacagaaatcccatcatgggcagggaacattcttaggactcaagaatcagaatgtgtgtgccataaaggaatctgcccagtggtcatgacagatggtccagcaaacaatagggcagcaactaagataatctatttcaaagagggaaagatacagaaaatcgaagaactgaaggggaacgctcaacacatcgaagagtgttcgtgttatggagcagcaggaatgatcaaatgtatatgcagggacaattggaagggggcaaacagaccagtaatcactatagatcccgagatgatgacccacacaagcaagtacttgtgttcaaaaatcttaaccgatacaagtcgccccaatgaccccaccaatgggaactgcgatgcgccaataacaggagggagcccagaccctggggtaaaagggtttgcatttctagacggtgagaactcatggcttggaaggactattagcaaagactccaggtcaggctacgaaatgttaaaagttccaaatgcagagaccgacactcaatcggggccaatctcataccagatgattgtcaacaaccagaattggtcagggtactcaggggcattcattgactactgg---gcaaacaag---gaatgcttcaatccttgtttttatgtggaactaatcagagggagacccaaagagagta---gtgtactgtggacctcaaatagcattgtagctctctgtggatccagggagcgattgggatcatggtcctggcatgatggtgctgaa--atcatctactttaagtag----
>gi|380866802|gb|CY109572.1|_Influenza_A_virus_(A/duck/Fujian/9062/2006(H6N6))_neuraminidase_(NA)_gene_complete_cds
atgaatccaaatcaaaagataacatgcatttcagcaacaggaatgacactatcggtagtaagcctgctaataggaattgccaatttgggcctaaatatcgg--actccactataaggtgagtgattcatcaaatataaac----attccaaacatgaatgaga---------------------------------ccaac---ccaaaaacaacaataataaacaatcatcctcagaataatttcaca------aacatcactaacattatagtgaataagaacgaggaagg------------aaattttctcaacctgaccaa------gccgctatgtgaagtcaactcatggcatattctatcgaaagacaatgcaataagaataggtgaggacgctcatatactagtcacaagggaaccttacttgtcctgcgatccacaaggctgcaggatgtttgctctgagtcaaggcacaacactcagagggcgacatgcgaatggaaccatacatgataggagcccattccgagctcttataagttgggaaatgggtcaggcgcccagtccatataatgctagggtcgaatgcataggatggtcaagcacgtcatgccacgatggcatatcaaggatgtcaatatgcatatcaggaccgaataacaatgcatcggcagtggtgtggtacggggggagaccagtaacagaaatcccatcatgggcagggaacattcttaggactcaagaatcagaatgtgtgtgccataaaggaatctgcccagtggtcatgacagatggtccagcaaacaatagggcagcaactaagataatctatttcaaagagggaaagatacagaaaatcgaagaactgaaggggaacgctcaacacatcgaagaatgttcgtgttatggagcagcagggatgatcaaatgtatatgcagggacaattggaagggggcaaacagaccagtaatcactatagatcccgagatgatgacccacacaagcaagtacttgtgttcaaaaatcttaaccgatacaagtcgccccaatgaccccaccaatgggaactgcgatgcgccaataacaggagggagcccagaccctggggtaaaagggtttgcattcctagacggtgagaactcatggcttggaaggactattagcaaagactccaggtcaggctacgaaatgttaaaagttccaaatgcagagaccgacactcaatcggggccaatctcataccagatgattgtcaacaaccagaattggtcagggtactcaggggcattcattgactactgg---gcaaacaag---gaatgcttcaatccttgtttttatgtggaactaatcagagggagacccaaagagagta---gtgtactgtggacttcaaatagcattgtagctctctgtggatccagggagcgattgggatcatggtcctggcatgatggtgctgaa--atcatctactttaagtag----
>gi|380866764|gb|CY109556.1|_Influenza_A_virus_(A/duck/Fujian/6708/2006(H6N6))_neuraminidase_(NA)_gene_complete_cds
atgaatccaaatcaaaagataacatgcatttcagcaacaggaatgacactatcggtagtaagcctgctaataggaattgccaatttgggcctaaatatcgg--actccactataaggtgagtgattcatcaaatataaac----attccaaacatgaatgaga---------------------------------ccaac---ccaacaacaacaataataaacaatcatcctcagaataatttcaca------aacatcactaacattatagtgaataagaacgaggaagg------------aaaatttctcaacctgaccaa------gccgctatgtgaagtcaactcatggcatattctatcgaaagacaatgcaataagaataggtgaggatgctcatatactagtcacaagggaaccttacttgtcctgcgatccacaaggctgcaggatgtttgctctgagtcaaggcacaacactcagagggcgacatgcgaatggaaccatacatgataggagcccattccgagctcttataagttgggaaatgggtcaggcgcccagtccatataatgctagggtcgaatgcataggatggtcaagcacgtcatgccacgatggcatatcaaggatgtcaatatgcatatcaggaccgaataacaatgcatcggcagtggtgtggtacggggggagaccagtaacagaaatcccatcatgggcagggaacattcttaggactcaagaatcagaatgtgtgtgccataaaggaatctgcccagtggtcatgacagatggtccagcaaacaatagggcagcaactaagataatctacttcaaagagggaaagatacagaaaatcgaagaactgaaggggaacgctcaacacatcgaagaatgttcgtgttatggagcagcagggatgatcaaatgtatatgcagggacaattggaagggggcaaacagaccagtaatcactatagatcccgagatgatgacccacacaagcaagtacttgtgttcaaaaatcttaaccgatacaagtcgccccaatgaccccaccaatgggaactgcgatgcgccaataacaggagggagcccagaccctggggtaaaagggtttgcattcctagacggtgagaactcatggcttggaaggactattagcaaagactccaggtcaggctacgaaatgttaaaagttccaaatgcagagaccgacactcaatcggggccaatctcataccagatgattgtcaacaaccagaattggtcagggtactcaggggcattcattgactactgg---gcaaacaag---gaatgcttcaatccttgtttttatgtggaactaatcagagggagacccaaagagagta---gtgtactgtggacttcaaatagcattgtagctctctgtggatccagggagcgattgggatcatggtcctggcatgatggtgctgaa--atcatctactttaagtag----
>gi|758371070|dbj|LC028074.1|_Influenza_A_virus_(A/muscovy_duck/Vietnam/LBM21/2011(H6N6))_viral_cRNA_segment:_6_complete_sequence
atgaatccaaatcaaaagataacatgcatttcagcaacaggaatgacactatcggtagtaagtctgctaataggaattgccaatttgggcctaaatatcgg--actacactataaggtgagtgattcaacaaatataaac----attccaaacatgaatgaga---------------------------------ccagc---ccaacaacaacaataataaacaatcaccctcagaataatttcaca------aacatcactaacattgtaatgaataagaacgaggaagg------------aaattttytcaacctgaccaa------gccgctatgtgaagtcaactcatggcatattctatcgaaagacaatgcaataagaataggtgagaacgctcatatactagtcacaagggaaccctacttgtcttgcgacccacaaggctgcaggatgtttgctctgagtcaaggcacaacactcagagggcgacatgcgaatggaaccatacatgataggagcccattccgagctctcataagttgggaaatgggtcagccgcccagtccatataatgctagggtcgagtgcataggatggtcaagcacgtcatgccacgatggcatatcaaggatgtcaatatgcatatcaggaccgaacaacaatgcatcggcagtagtgtggtacggggggagaccagtaacagagatcccatcatgggcagggaacattcttaggactcaagaatcggagtgcgtgtgccatggaggaatatgtccggtggtcatgacagatggtccggcaaacaatagggcagaaactaagataatctatttcaaagagggaaaggtacagaagattgaggaactgaagggaaacgctcaacacatcgaagagtgttcatgttatggagcatcagggatgatcaagtgtgtatgcagggacaattggaagggggcaaacagaccagtaataactatagatccagagatgatgacccacacaagcaagtacttgtgttcaaaaatcttaactgatacaagccgccccaatgaccccaccaatgggaactgcgatgcgccaataacaggagggagcccagaccctggggtaaaagggtttgcattcctagacartgagaactcatggcttggaaggactattagcaaagactccagatcaggctatgaaatgttaaaagttccaaatgcagagaccgacactcaatcgggggcaatctcacaccagataattgtcaacaatcagaattggtcagggtactctggggcattcattgactactgg---gcaaacaag---gaatgcttcaatccttgtttttatgtggaactaatcagagggagacccaaagagagta---gtgtactgtggacttcaaatagcattgtagctctctgtggatccagggagcgattgggatcatggtcctggcatgatggtgctgaa--atcatctactttaagtagtaag
>gi|380867391|gb|CY109820.1|_Influenza_A_virus_(A/duck/Fujian/2060/2007(H6N6))_neuraminidase_(NA)_gene_complete_cds
atgaatccaaatcaaaagataacatgcatttcagcaacaggaatgacactatcggtagtaagcctgctaataggaattgccaatttgggcctaaatatcgg--actccactataaggtgagtgattcatcaaatataaac----attccaaacatgaatgaga---------------------------------ccaac---ccaacaacaacaataataaacaatcaccctcagaataatttcaca------aacatcactaacattatagtgaataagaacgaggaagg------------aaattttctcaacctgaccaa------gccgctatgtgaagtcaactcatggcatattctatcgaaagacaatgcaataagaataggtgaggacgctcatatactagtcacaagggaaccttacttgtcctgcgatccacaaggctgcaggatgtttgctctgagtcaaggcacaacactcagagggcgacatgcgaatggaaccatacatgataggagcccattccgagctcttataagttgggaaatgggtcaggcgcccagtccatataatgctagggtcgaatgcataggatggtcaagcacgtcatgccacgatggcatatcaaggatgtcaatatgcatatcaggaccgaataacaatgcatcggcagtggtgtggtacggggggagaccagtaacagaaatcccatcatgggcagggaacattcttaggactcaagaatcagaatgtgtgtgccataaaggaatctgcccagtggtcatgacagatggtccagcaaacaatagggcagcaactaagataatctatttcaaagagggaaagatacagaaaatcgaagaactgaaggggaacgctcaacacatcgaagagtgttcgtgttatggagcagcagggatgatcaaatgtatatgcagggacaattggaagggggcaaacagaccagtaatcactatagatcccgagatgatgacccacacaagcaagtacttgtgttcaaaaatcttaaccgatacaagtcgacccaatgaccccaccaatgggaactgcgatgcgccaataacaggagggggcccagaccctggggtaaaagggtttgcattcctagacggtgagaactcatggcttggaaggactagtagcaaagactccaggtcaggctacgaaatgttaaaagttccaaatgcagagaccgacactcaatcggggccaatctcataccagatgattgtcaacaaccagaattggtcagggtactcaggggcattcattgactactgg---gcaaacaag---gaatgcttcaatccttgtttttatgtggaactaatcagagggagacccaaagagagta---gtgtactgtggacttcaaatagcattgtagctctctgtggatccagggagcgattgggatcatggtcctgggatgatggtgctgaa--atcatctactttaagtaa----
>gi|594704173|gb|KJ484623.1|_Influenza_A_virus_(A/duck/Hunan/749/2011(mixed))_clone_N6_segment_6_neuraminidase_(NA)_gene_complete_cds
atgaatccaaatcaaaagataacatgcatttcagcaacaggaatgacactatcggtagtaagtctgctaataggaattgccaatttgggcctaaatatcgg--actacactataaggtgagtgattcaacaaatataaac----attccaaacatgaatgaga---------------------------------ccagc---ccaacaacaacgataataaacaatcaccctcagaataatttcaca------aacatcactaacattataatgaataagaacgaggaagg------------aaattttctcaacctgaccaa------gccgctatgtgaagtcaactcatggcatattctatcgaaagacaatgcaataagaataggtgagaacgctcatatactagtcacaagggaaccctacttgtcttgcgacccacaaggctgcaggatgtttgctctgagtcaaggcacaacactcagagggcgacatgcgaatggaaccatacatgataggagtccattccgagctctcataagttgggaaatgggtctgccgcccagtccatataatgctagggtcgagtgcataggatggtcaagcacgtcatgccacgatggcatatcaaggatgtcaatatgcatatcaggaccgaacaacaatgcatcggcagtagtgtggtacggggggagaccagtaacagagatcccatcatgggcagggaacattcttaggactcaagaatcggagtgcgtgtgccatggaggaatatgtccggtggtcatgacagatggtccggcaaacaatagggcagaaactaagataatctatttcaaagagggaaaggtacagaagattgaggaactgaagggaaacgctcaacacatcgaagagtgttcatgttatggagcatcagggatgatcaagtgtgtatgcagggacaattggaagggggcaaacagaccagtaataactatagatccagagatgatgacccacacaagcaagtacttgtgttcaaaaatcttaactgatacaagccgccccaatgaccccaccaatgggaactgcgatgcgccaataacaggagggagcccagaccctggggtaaaagggtttgcattcctagacagtgagaactcatggcttggaaggactattagcaaagactccagatcaggctatgaaatgttaaaagttccaaatgcagagaccgacactcaatcgggggcaatctcacaccagataattgtcaacaatcagaattggtcagggtactctggggcattcattgactactgg---gcaaacaag---gaatgcttcaatccttgtttttatgtggaactaatcagagggagacccaaagagagta---gtgtactgtggacttcaaatagcattgtagctctctgtggatccagggagcgattgggatcatggtcctggcatgatggtgctgaa--atcatctactttaagtag----
>gi|594704094|gb|KJ484613.1|_Influenza_A_virus_(A/duck/Hunan/747/2011(mixed))_clone_N6_segment_6_neuraminidase_(NA)_gene_complete_cds
atgaatccaaatcaaaagataacatgcatttcagcaacaggaatgacactatcggtagtaagtctgctaataggaattgccaatttgggcctaaatatcgg--actacactataaggtgagtgattcaacaaatataaac----attccaaacatgaatgaga---------------------------------ccagc---ccaacaacaacgataataaacaatcaccctcagaataatttcaca------aacatcactaacattataatgaataagaacgaggaagg------------aaattttctcaacctgaccaa------gccgctatgtgaagtcaactcatggcatattctatcgaaagacaatgcaataagaataggtgagaacgctcatatactagtcacaagggaaccctacttgtcttgcgacccacaaggctgcaggatgtttgctctgagtcaaggcacaacactcagagggcgacatgcgaatggaaccatacatgataggagtccattccgagctctcataagttgggaaatgggtctgccgcccagtccatataatgctagggtcgagtgcataggatggtcaagcacgtcatgccacgatggcatatcaaggatgtcaatatgcatatcaggaccgaacaacaatgcatcggcagtagtgtggtacggggggagaccagtaacagagatcccatcatgggcagggaacattcttaggactcaagaatcggagtgcgtgtgccatggaggaatatgtccggtggtcatgacagatggtccggcaaacaatagggcagaaactaagataatctatttcaaagagggaaaggtacagaagattgaggaactgaagggaaacgctcaacacatcgaagagtgttcatgttatggagcatcagggatgatcaagtgtgtatgcagggacaattggaagggggcaaacagaccagtaataactatagatccagagatgatgacccacacaagcaagtacttgtgttcaaaaatcttaactgatacaagccgccccaatgaccccaccaatgggaactgcgatgcgccaataacaggagggagcccagaccctggggtaaaagggtttgcattcctagacagtgagaactcatggcttggaaggactattagcaaagactccagatcaggctatgaaatgttaaaagttccaaatgcagagaccgacactcaatcgggggcaatctcacaccagataattgtcaacaatcagaattggtcagggtactctggggcattcattgactactgg---gcaaacaag---gaatgcttcaatccttgtttttatgtggaactaatcagagggagacccaaagagagta---gtgtactgtggacttcaaatagcattgtagctctctgtggatccagggagcgattgggatcatggtcctggcatgatggtgctgaa--atcatctactttaagtagtaa-
>gi|516525416|gb|CY146622.1|_Influenza_A_virus_(A/duck/Hunan/S1661/2012(H6N6))_neuraminidase_(NA)_gene_complete_cds
atgaatccaaatcaaaagataacatgcatttcagcaacaggaatgacactatcggtagtaagtctgctaataggaattgccaatttgggcctaaatatcgg--actacactacaaggtgagtgattcaacaaatataaac----attccaaacatgaatgaga---------------------------------ccagc---ccaacaacaacaataataaacaatcaccctcagaataatttcaca------aacatcactaacattataatgaataagaacgaggaagg------------aaattttctcaacctgaccaa------gccgctatgtgaagtcaactcatggcatattctatcgaaagacaatgcaataagaataggtgagaacgctcatatactagtcacaagggaaccctacttgtcttgcgacccacaaggctgcaggatgtttgctctgagtcaaggcacaacactcagagggcgacatgcgaatggaaccatacatgataggagcccattccgagctcttataagttgggaaatgggtcaggcgcccagtccatataatgctagggtagagtgcataggatggtcaagcacgtcatgccacgatggcatatcaaggatgtcaatatgcatatcaggaccgaacaacaatgcatcggctgtagtatggtacggggggagaccagtaacagagatcccatcatgggcagggaacattcttaggactcaagaatcggagtgcgtgtgccatagaggaatatgtccggtggtcatgacagatggtccggcaaacaatagggcagaaactaagataatctatttcaaagagggaaaggtacagaagattgaagaactgaaggggaacgctcaacacatcgaagagtgttcatgttatggagcatcagggatgatcaagtgtgtatgcagggacaattggaagggggcaaacagaccagtaataactatagatccagagatgatgacccacacaagcaagtacttgtgttcaaaaatcttaactgatacaagccgccccaatgaccccgctaatgggaactgcgatgcgccaataacaggagggagcccagaccctggggtaaaagggtttgcattcctagacagtgagaactcatggcttggaaggactattagcaaagactccagatcaggctatgaaatgttaaaagttccaaatgcagagaccgacactcaatcgggggcaatctcacaccagataattgtcaacaatcagaattggtcagggtactctggggcattcattgactactgg---gcaaacaag---gaatgcttcaatccttgtttttatgtggaactaatcagagggagacccaaagagagta---gtgtactgtggacttcaaatagcattgtagctctctgtggatccagggagcgattgggatcatggtcctggcatgatggtgctgaa--atcatctactttaagtag----
>gi|380873763|gb|CY110716.1|_Influenza_A_virus_(A/duck/Fujian/2483/2007(H6N6))_neuraminidase_(NA)_gene_complete_cds
atgaatccaaatcaaaagataacatgcatttcagcaacaggaatgacactatcggtagtaagcctgctaataggaattgccaatttgggactaaatatcgg--actccactataaggtgagtgattcatcaaatataaac----attccaaacataaatgaga---------------------------------ccaac---ccaacaacaacaataataaacaatcaccctcagaataatttcaca------aacatcactaacattatagtgaataagaacgaggaagg------------aaattttctcaacctgaccaa------accgctatgtgaagtcaactcatggcatattctatcgaaagacaatgcaataagaataggtgaggacgctcatatactagtcacaagggaaccttacttgtcctgcgatccacaaggctgcaggatgtttgctctgagtcaaggcacaacactcagagggcgacatgcgaatggaaccatacatgataggagcccattccgagctcttataagttgggaaatgggtcaggcgcccagtccatataatgctagggtcgaatgcataggatggtcaagcacgtcatgccacgatggcatatcaaggatgtcaatatgcatatcaggaccgaataacaatgcatcggcagtggtgtggtacggggggagaccagtaacagaaatcccatcatgggcagggaacattcttaggactcaagaatcagaatgtgtgtgccataaaggaatctgcccagtggtcatgacagatggtccagcaaacaatagggcagcaactaagataatctatttcaaagagggaaagatacagaaaatcgaagaactgaaggggaacgctcaacacatcgaagagtgttcgtgttatggagcagcagggatgatcaaatgtacatgcagggacaattggaagggggcaaacagaccagtaatcactatagatcccgagatgatgacccacacaagcaagtacttgtgttcaaaaatcttaaccgatacaagtcgccccaatgaccccaccaatgggaactgcgatgcgccaataacaggagggagcccagaccctggggtaaaagggtttgcattcctagacggtgagaactcatggcttggaaggactattagcaaagactccaggtcaggctacgaaatgttaaaagttccaaatgcagagaccgacactcaatcggggccaatctcataccagatgattgtcaacaaccagaattggtcagggtactcaggggcattcattgactactgg---gcaaacaag---gaatgcttcaatccttgtttttatgtggaactaatcagagggagacccaaagagagta---gtgtactgtggacttcaaatagcattgtagctctctgtggatccagggagcgattgggatcatggtcctggcatgatggtgctgaa--atcatctactttaagtag----
>gi|380873706|gb|CY110692.1|_Influenza_A_virus_(A/duck/Fujian/2087/2007(H6N6))_neuraminidase_(NA)_gene_complete_cds
atgaatccaaatcaaaagataacatgcatttcagcaacaggaatgacactatcggtagtaagcctgctaataggaattgccaatttgggcctaaatatcgg--actacactataaggtgagtgattcatcaaatataaac----attccaaacatgaatgaga---------------------------------ccaac---ccaacaacaacaataataaacaatcatcctcagaataatttcaca------aacatcactaacattatagtgaataagaacgaggaagg------------aaaatttctcaacctgaccaa------gccgctatgtgaagtcaactcatggcatattctatcgaaagacaatgcaataagaataggtgaggatgctcatatactagtcacaagggaaccttacttgtcctgcgatccacaaggctgcaggatgtttgctctgagtcaaggaacaacactcagagggcgacatgcgaatggaaccatacatgataggagcccattccgagctcttataagttgggaaatgggtcaggcacccagtccatataatgctagggtcgaatgcataggatggtcaagcacgtcatgccacgatggcatatcaaggatgtcaatatgcatatcaggaccgaataacaatgcatcggcagtggtgtggtacggggggagaccagtaacagaaatcccatcatgggcagggaacattcttaggactcaagaatcagaatgtgtgtgccataaaggaatctgcccagtggtcatgacagatggtccagcaaacaatatggcagcaactaagataatctatttcaaagagggaaagatacagaaaatcgaagaactgaagggggacgctcaacacatcgaagaatgttcgtgttatggagcagcagggatgatcaaatgtatatgcagggacaattggaagggggcaaacagaccagtaatcactatagatcccgaaatgatgacccacacaagcaagtacttgtgttcaaaaatcttaaccgatacaagtcgccccaatgaccccaccaatgggaactgcgatgcgccaataacaggagggagcccagaccctggggtaaaagggtttgcattcctagacggtgagaactcatggcttggaaggactattagcaaagactccagatcaggctatgaaatgttaaaagttccaaatgcagagaccgacactcaatcggggccaatctcataccagatgattgtcaacaaccagaattggtcagggtactcaggggcattcattgactactgg---gcaaacaag---gaatgcttcaatccttgtttttatgtggaactaatcagagggagacccaaagagagta---gtgtactgtggacttcaaatagcattgtagctctctgtggatccagggagcgattgggatcatggtcctggcatgatggtgctgaa--atcatctactttaagtag----
>gi|380873511|gb|CY110608.1|_Influenza_A_virus_(A/duck/Fujian/2281/2006(H6N6))_neuraminidase_(NA)_gene_complete_cds
atgaatccaaatcaaaagataacatgcatttcagcaacaggaatgacactatcggtagtaagcctgctaataggaattgccaatttgggcctaaatatcgg--actccactataaggtgagtgattcatcaaatataaac----attccaaacatgaatgaga---------------------------------ccaac---ccaacaacaacaataataaacaatcatactcagaataatttcaca------aacatcactaacattatagtgaataagaacgaggaagg------------aaaatttctcaacctgaccaa------gccgctatgtgaagtcaactcatggcatattctatcgaaagacaatgcaataagaataggtgaggatgctcatatactagtcacaagggaaccttacttgtcctgcgatccacaaggctgcaggatgtttgctctgagtcaaggcacaacactcagagggcgacatgcgaatggaaccatacatgataggagcccattccgagctcttataagttgggaaatgggtcaggcgcccagtccatataatgctagggtcgaatgcataggatggtcaagcacgtcatgccacgatggcatatcaaggatgtcaatatgcatatcaggaccgaataacaatgcatcggcagtggtgtggtacggggggagaccagtaacagaaatcccatcatgggcagggaacattcttaggactcaagaatcagaatgtgtgtgccataaaggaatctgcccagtggtcatgacagatggtccagcaaacaatagggcagcaactaagataatctatttcaaagagggaaagatacagaaaatcgaagaactgaaggggaacgctcaacacatcgaagaatgttcgtgttatggagcagcagggatgatcaaatgtatatgcagggacaattggaagggggcaaacagaccagtaatcactatagatcccgagatgatgacccacacaagcaagtacttgtgttcaaaaatcttaaccgatacaagtcgccccaatgaccccaccaatgggaactgcgatgcgccaataacaggagggagcccagaccctggggtaaaagggtttgcattcctagacggtgagaactcatggcttggaaggactattagcaaagactccaggtcaggctacgaaatgttaaaagttccaaatgcagagaccgacactcaatcgggtccaatctcataccagatgattgtcaacaaccagaattggtcagggtactcaggggcattcattgactactgg---gcaaacaag---gaatgcttcaatccttgtttttatgtggaactaatcagagggagacccaaagagagta---gtgtactgtggacttcaaatagcattgtagctctctgtggatccagggagcgattgggatcatggtcctggcatgatggtgctgaa--atcatctactttaagtag----
>gi|380868065|gb|CY110138.1|_Influenza_A_virus_(A/duck/Fujian/4719/2007(H6N6))_neuraminidase_(NA)_gene_complete_cds
atgaatccaaatcaaaagataacatgcatttcagcaacaggaatgacactatcggtagtaagcctgctaataggaattgccaatttgggactaaatatcgg--actccactataaggtgagtgattcatcaaatataaac----attccaaacataaatgaga---------------------------------ccaac---ccaacaacaacaataataaacaatcaccctcagaataatttcaca------aacatcactaacattatagtgaataagaacgaggaagg------------aaattttctcaacctgaccaa------gccgctatgtgaagtcaactcatggcatattctatcgaaagacaatgcaataagaataggtgaggacgctcatatactagtcacaagggaaccttacttgtcctgcgatccacaaggctgcaggatgtttgctctgagtcaaggcacaacactcagagggcgacatgcgaatggaaccatacatgataggagcccattccgagctcttataagttgggaaatgggtcaggcgcccagtccatataatgctagggtcgaatgcataggatggtcaagcacgtcatgccacgatggcatatcaaggatgtcaatatgcatatcaggaccgaataacaatgcatcggcagtggtgtggtacggggggagaccagtaacagaaatcccatcatgggcagggaacattcttaggactcaagaatcagaatgtgtgtgccataaaggaatctgcccagtggtcatgacagatggtccagcaaacaatagggcagcaactaagataatctatttcaaagagggaaagatacagaaaatcgaagaactgaaggggaacgctcaacacatcgaagagtgttcgtgttatggagcagcagggatgatcaaatgtatatgcagggacaattggaagggggcaaacagaccagtaatcactatagatcccgagatgatgacccatacaagcaagtacttgtgttcaaaaatcttaaccgatacaagtcgccccaatgaccccaccaatgggaactgcgatgcgccaataacaggagggagcccagaccctggggtaaaagggtttgcattcctagacggtgagaactcatggcttggaaggactattagcaaagactccaggtcaggctacgaaatgttaaaagttccaaatgcagagaccgacactcaatcggggccaatctcataccagatgattgtcaacaaccagaattggtcagggtactcaggggcattcattgactactgg---gcaaacaag---gaatgcttcaatccttgtttttatgtggaactaatcagagggagacccaaagagagta---gtgtactgtggacttcaaatagcattgtagctctctgtggatccagggagcgattgggatcatggtcctggcatgatggtgctgag--atcatctactttaagtag----
>gi|380867961|gb|CY110086.1|_Influenza_A_virus_(A/duck/Fujian/9308/2006(H6N6))_neuraminidase_(NA)_gene_complete_cds
atgaatccaaatcaaaagataacatgcatttcagcaacaggaatgacactatcggtagtaagcctgctaataggaattgccaatttgggcctaaatatcgg--actccactataaggtgagtgattcatcaaatataaac----attccaaacatgaatgaga---------------------------------ccaac---ccaacaacaacaataataaacaatcatcctcagaataatttcaca------aacatcactaacattatagtgaataagaacgaggaagg------------aaattttctcaacctgaccaa------gccgctatgtgaagtcaactcatggcatattctatcgaaagacaatgcaataagaataggtgaggacgctcatatactagtaacaagggaaccttacttgtcctgtgatccacaaggctgcaggatgtttgctctgagtcaaggcacaacactcagagggcgacatgcgaatggaaccatacatgataggagcccattccgagctcttataagttgggaaatgggtcaggcgcccagtccatataatgctagggtcgaatgcataggatggtcaagcacgtcatgccacgatggcatatcaaggatgtcaatatgcatatcaggaccgaataacaatgcatcggcagtggtgtggtacggggggagaccagtaacagaaatcccatcatgggcagggaacattcttaggactcaagaatcagaatgtgtgtgccataaaggaatctgcccagtggtcatgacagatggtccagcaaacaatagggcagcaactaagataatctatttcaaagagggaaagatacagaaaatcgaagaactgaaggggaacgctcaacacatcgaagaatgttcgtgttatggagcagcagggatgatcaaatgtatatgcagggacaattggaagggggcaaacagaccagtaatcactatagatcccgagatgatgacccacacaagcaagtacttgtgttcaaaaatcttaaccgatacaagtcgccccaatgaccccaccaatgggaactgcgatgcgccaataacaggagggagcccagaccctggggtaaaagggtttgcattcctagacggtgagaactcatggcttggaaggactattagcaaagactccaggtcaggctacgaaatgttaaaagttccaaatgcagagaccgacactcaatcggggccaatctcataccagatgattgtcaacaaccagaattggtcagggtactcaggggcattcattgactactgg---gcaaacaag---gaatgcttcaatccttgtttttatgtggaactaatcagagggagacccaaagagagta---gtgtactgtggacttcaaatagcattgtagctctctgtggatccagggagcgattgggatcatggtcctggcatgatggtgctgaa--atcatctactttaagtag----
>gi|380867929|gb|CY110070.1|_Influenza_A_virus_(A/duck/Fujian/6634/2006(H6N6))_neuraminidase_(NA)_gene_complete_cds
atgaatccaaatcaaaagataacatgcatttcagcaacaggaatgacactatcggtagtaagcctgctaataggaattgccaatttgggcctaaatatcgg--actccactataaggtgagtgattcatcaaatataaac----attccaaacatgaatgaga---------------------------------ccaac---ccaacaacaacaataataaacaatcatcctcagaacaatttcaca------aacatcactaacattatagtgaataagaacgaggaagg------------aaattttctcaacctgaccaa------gccgctatgtgaagtcaactcatggcatattctatcgaaagacaatgcaataagaataggtgaggacgctcatatactagtcacaagggaaccttacttgtcctgcgatccacaaggctgcaggatgtttgctctgagtcaaggcacaacactcagagggcgacatgcgaatggaaccatacatgataggagcccattccgagctcttataagttgggaaatgggtcaggcgcccagtccatataatgctagggtcgaatgcataggatggtcaagcacgtcatgccacgatggcatatcaaggatgtcaatatgcatatcaggaccgaataacaatgcatcggcagtggtgtggtacggggggagaccagtaacagaaatcccatcatgggcagggaacattcttaggactcaagaatcagaatgtgtgtgccataaaggaatctgcccagtggtcatgacagatggtccagcaaacaatagggcagcaactaagataatctatttcaaagagggaaagatacagaaaatcgaagaactgaaggggaacgctcaacacatcgaagaatgttcgtgttatggagcagcagggatgatcaaatgtatatgcagggacaattggaagggggcaaacagaccagtaatcactatagatcccgagatgatgacccacacaagcaagtacttgtgttcaaaaatcttaaccgatacaagtcgccccaatgaccccaccaatgggaactgcgatgcgccaataacaggagggagcccagaccctggggtaaaagggtttgcattcctagacggtgagaactcatggcttggaaggactattagcaaagactccaggtcaggctacgaaatgttaaaagttccaaatgcagagaccgacactcaatcggggccaatctcataccagatgattgtcaacaaccagaattggtcagggtactcaggggcattcattgactactgg---gcaaacaag---gaatgcttcaatccttgtttttatgtggaactaatcagagggagacccaaagagagta---gtgtactgtggacttcaaatagcattgtagctctctgtggatccagggagcgattgggatcatggtcctggcatgatggtgctgaa--attatctactttaagtag----
>gi|380867334|gb|CY109796.1|_Influenza_A_virus_(A/duck/Fujian/1565/2007(H6N6))_neuraminidase_(NA)_gene_complete_cds
atgaatccaaatcaaaagataacatgcatttcagcaacaggaatgacactatcggtagtaagcctgctaataggaattgccaatttgggactaaatatcgg--actccactataaggtgagtgattcatcaaatataaac----attccaaacataaatgaga---------------------------------ccaac---ccaacaacaacaataataaacaatcaccctcagaataatttcaca------aacatcactaacattatagtgaataagaacgaggaagg------------aaattttctcaacctgaccaa------gccgctatgtgaagtcaactcatggcatattctatcgaaagacaatgcaataagaataggtgaggacgctcatatactagtcacaagggaaccttacttgtcctgcgatccacaaggctgcaggatgtttgctctgagtcaaggcacaacactcagagggcgacatgcgaatggaaccatacatgataggagcccattccgagctcttataagttgggaaatgggtcaggcgcccagtccatataatgctagggtcgaatgcataggatggtcaagcacgtcatgccacgatggcatatcaaggatgtcaatatgcatatcaggaccgaataacaatgcatcggcagtggtgtggtacagggggagaccagtaacagaaatcccatcatgggcagggaacattcttaggactcaagaatcagaatgtgtgtgccataaaggaatctgcccagtggtcatgacagatggtccagcaaacaatagggcagcaactaagataatctatttcaaagagggaaagatacagaaaatcgaagaactgaaggggaacgctcaacacatcgaagagtgttcgtgttatggagcagcagggatgatcaaatgtatatgcagggacaattggaagggggcaaacagaccagtaatcactatagatcccgagatgatgacccacacaagcaagtacttgtgttcaaaaatcttaaccgatacaagtcgccccaatgaccccaccaatgggaactgcgatgcgccaataacaggagggagcccagaccctggggtaaaagggtttgcattcctagacggtgagaactcatggcttggaaggactattagcaaagactccaggtcaggctacgaaatgttaaaagttccaaatgcagagaccgacactcaatcggggccaatctcataccagatgattgtcaacaaccagagttggtcagggtactcaggggcattcattgactactgg---gcaaacaag---gaatgcttcaatccttgtttttatgtggaactaatcagagggagacccaaagagagta---gtgtactgtggacttcaaatagcattgtagctctctgtggatccagggagcgattgggatcatggtcctggcatgatggtgctgaa--atcatctactttaagtag----
>gi|380866821|gb|CY109580.1|_Influenza_A_virus_(A/duck/Fujian/10774/2006(H6N6))_neuraminidase_(NA)_gene_complete_cds
atgaatccaaatcaaaagataacatgcatttcagcaacaggaatgacactatcggtagtaagcctgctagtaggaattgccaatttgggcctaaatatcgg--actccactataaggtgagtgattcatcaaatataaac----attccaaacatgaatgaga---------------------------------ccaac---ccaacaacaacaataataaacaatcatcctcagaataatttcaca------aacatcactaacattatagtgaataagaacgaggaagg------------aaattttctcaacctgaccaa------gccgctatgtgaagtcaactcatggcatattctatcgaaagacaatgcaataagaataggtgaggacgctcatatactagtcacaagggaaccttacttgtcctgcgatccacaaggctgcaggatgtttgctctgagtcaaggcacaacactcagagggcgacatgcgaatggaaccatacatgataggagcccattccgagctcttataagttgggaaatgggtcaggcgcccagtccatataatgctagggtcgaatgcataggatggtcaagcacgtcatgccacgatggcatatcaaggatgtcaatatgcatatcaggaccgaataacaatgcatctgcagtggtgtggtacggggggagaccagtaacagaaatcccatcatgggcagggaacattcttaggactcaagaatcagaatgtgtgtgccataaaggaatatgcccagtggtcatgacagatggtccagcaaacaatagggcagcaactaagataatctatttcaaagagggaaagatacagaaaatcgaagaactggaggggaacgctcaacacatcgaagaatgttcgtgttatggagcagcagggatgatcaaatgtatatgcagggacaattggaagggggcaaacagaccagtaatcactatagatcccgagatgatgacccacacaagcaagtacttgtgttcaaaaatcttaaccgatacaagtcgccccaatgaccccaccaatgggaactgcgatgcgccaataacaggagggagcccagaccctggggtaaaagggtttgcattcctagacggtgagaactcatggcttggaaggactattagcaaagactccaggtcaggctacgaaatgttaaaagttccaaatgcagagaccgacactcaatcggggccaatctcataccagatgattgtcaacaaccagaattggtcagggtactcaggggcattcattgactactgg---gcaaacaag---gaatgcttcaatccttgtttttatgtggaactaatcagagggagacccaaagagagta---gtgtactgtggacttcaaatagcattgtagctctctgtggatccagggagcgattgggatcatggtcctggcatgatggtgctgaa--atcatctactttaagtag----
>gi|466861886|dbj|AB807763.1|_Influenza_A_virus_(A/duck/Vietnam/LBM6/2011(H6N6))_viral_cRNA_segment_6_complete_sequence
atgaatccaaatcaaaagataacatgcatttcagcaacaggaatgacactatcggtagtaagtctgctaataggaattgccaatttgggcctaaatatcgg--actacactataaggtgagtgattcaacaaatataaac----attccaaacatgaatgaga---------------------------------ccagc---ccaacaacaacaataataaacaatcaccctcagaataatttcaca------aacatcactaacattgtaatgaataagaacgaggaagg------------aaattttctcaacctgaccaa------gccgctatgtgaagtcaactcatggcatattctatcgaaagacaatgcaataagaataggtgagaacgctcatatactagtcacaagggaaccctacttgtcttgcgacccacaaggctgcaggatgtttgctctgagtcaaggcacaacactcagagggcgacatgcgaatggaaccatacatgataggagcccattccgagctctcataagttgggaaatgggtcagccgcccagtccatataatgctagggtcgagtgcataggatggtcaagcacgtcatgccacgatggcatatcaaggatgtcaatatgcatatcaggaccgaacaacaatgcatcggcagtagtgtggtacggggggagaccagtaacagagatcccatcatgggcagggaacattcttaggactcaagaatcggagtgcgtgtgccatggaggaatatgtccggtggtcatgacagatggtccggcaaacaatagggcagaaactaagataatctatttcaaagagggaaaggtacagaagattgaggaactgaagggaaacgctcaacacatcgaagagtgttcatgttatggagcatcagggatgatcaagtgtgtatgcagggacaattggaagggggcaaacagaccagtaataactatagatccagagatgatgacccacacaagcaagtacttgtgttcaaaaatcttaactgatacaagccgccccaatgaccccaccaatgggaactgcgatgcgccaataacaggagggagcccagatcctggggtaaaagggtttgcattcctagacaatgagaactcatggcttggaaggactattagcaaagactccagatcaggctatgaaatgttaaaagttccaaatgcagagaccgacactcaatcgggggcaatctcacaccagataattgtcaacaatcagaattggtcagggtactctggggcattcattgactactgg---gcaaacaag---gaatgcttcaatccttgtttttacgtggaactaatcagagggagacccaaagagagta---gtgtactgtggacttcaaatagcattgtagctctctgtggatccagggagcgattgggatcatggtcctggcatgatggtgctgaa--atcatctactttaagtagtaag
>gi|380873652|gb|CY110668.1|_Influenza_A_virus_(A/duck/Fujian/679/2007(H6N6))_neuraminidase_(NA)_gene_complete_cds
atgaatccaaatcaaaagataacatgcatttcagcaacaggaatgacactatcggtagtaagcctgctaataggaattgccaatttgggactgaatatcgg--actccactataaggtgagtgattcatcaaatataaac----attccaaacataaatgaga---------------------------------ccaac---ccaacaacaacaataataaacaatcaccctcagaataatttcaca------aacatcactaacattatagtgaataagaacgaggaagg------------aaattttctcaacctgaccaa------gccgctatgtgaagtcaactcatggcatattctatcgaaagacaatgcaataagaataggtgaggacgctcatatactagtcacaagggaaccttacttgtcctgcgatccacaaggctgcaggatgtttgctctgagtcaaggcacaacactcagagggcgacatgcgaatggaaccatacatgataggagcccattccgagctcttataagttgggaaatgggtcaggcgcccagtccatataatgctagggtcgaatgcataggatggtcaagcacgtcatgccacgatggcatatcaaggatgtcaatatgcatatcaggaccgaataacaatgcatcggcagtggtgtggtacggggggagaccagtaacagaaatcccatcatgggcagggaacattcttaggactcaagaatcagaatgtgtgtgccataaaggaatctgcccagtggtcatgacagatggtccagcaaacaatagggcagcaactaagataatctatttcaaagagggaaagatacagaaaatcgaagaactgaaggggaacgctcaacacatcgaagagtgttcgtgttatggagcagcagggatgatcaaatgtatatgcagggacaattggaagggggcaaacagaccagtaatcactatagatcccgagatgatgacccacacaagcaagtacttgtgttcaaaaatcttaaccgatacaagtcgccccaatgaccccaccaatgggaactgcgatgcaccaataacaggagggagcccagaccctggggtaaaagggtttgcattcctagacggtgagaactcatggcttggaaggactattagcaaagactccaggtcaggctacgaaatgttaaaagttccaaatgcagagaccgacactcaatcggggccaatctcataccagatgattgtcaacaaccagaattggtcagggtactcaggggcattcattgactactgg---gcaaacaag---gaatgcttcaatccttgtttttatgtggaactaatcagagggagacccaaagagagta---gtgtactgtggacttcaaatagcattgtagctctctgtggatccagggagcgattggggtcatggtcctggcatgatggtgctgaa--atcatctactttaagtag----
>gi|380873549|gb|CY110624.1|_Influenza_A_virus_(A/duck/Fujian/6605/2006(H6N6))_neuraminidase_(NA)_gene_complete_cds
atgaatccaaatcaaaagataacatgcatttcagcaacaggaatgacactatcggtagtaagcctgctaataggaattgccaatttgggcctaaatatcgg--actccactataaggtgagtgattcatcaaatataaac----attccaaacatgaatgaga---------------------------------ccaac---ccaacaacaacaataataaacaatcatcctcagaataatttcaca------aacatcactaacattatagtgaataagaacgaggaagg------------aaaatttctcaacctgaccaa------gccgctatgtgaagtcaactcatggcatattctatcgaaagacaatgcaataagaataggtgaggatgctcatatactagtcacaagggaaccttacttgtcctgcgatccacaaggctgcaggatgtttgctctgagtcaaggcacaacactcagagggcgacatgcgaatggaaccatacatgataggagcccattccgagctcttataagttgggaaatgggtcaggcacccagtccatataatgctagggtcgaatgcataggatggtcaagcacgtcatgccacgatggcatatcaaggatgtcaatatgcatatcagggccgaataacaatgcatcggcagtggtgtggtacggggggagaccagtaacagaaatcccatcatgggcagggaacattcttaggactcaagaatcagaatgtgtgtgccataaaggaatctgcccagtggtcatgacagatggtccagcaaacaatagggcagcaactaagataatctatttcaaagagggaaagatacagaaaatcgaagaactgaaggggaacgctcaacacatcgaagaatgttcgtgttatggaacagcagggatgatcaaatgtatatgcagggacaattggaagggggcaaacagaccagtaatcactatagatcccgagatgatgacccacacaagcaagtacttgtgttcaaaaatcttaaccgatacaagtcgccccaatgaccccaccaatgggaactgcgatgcgccaataacaggagggagcccagaccctggggtaaaagggtttgcattcctagacggtgagaactcatggcttggaaggactattagcaaagactccaggtcaggctacgaaatgttaaaagttccaaatgcagagaccgacactcaatcggggccaatctcataccagatgattgtcaacaaccagaattggtcagggtactcaggggcattcattgactactgg---gcaaacaag---gaatgcttcaatccttgtttttatgtggaactaatcagagggagacccaaagagagta---gtgtactgtggacttcaaatagcattgtagctctctgtggatccagggagcgattgggatcatggtcctggcatgatggtgctgaa--atcatctactttaagtag----
>gi|380873284|gb|CY110510.1|_Influenza_A_virus_(A/duck/Fujian/5239/2007(H6N6))_neuraminidase_(NA)_gene_complete_cds
atgaatccaaatcaaaagataacatgcatttcagcaacaggaatgacactatcggtagtaagcctgctaataggaattgccaatttgggcctaaatatcgg--actccactataaggtgagtgattcatcaaatataaac----attccaaacatgaatgaga---------------------------------ccaac---ccaacaacaacaataataaacaataaccctcagaataatttcaca------aacatcactaacatcatagtgaataagaacgagggagg------------aaagtttctcaacctgaccaa------gccgctatgtgaagtcaactcatggcatattctatcgaaagacaatgcaataagaataggtgaggacgctcatatactagtcacaagggaaccttacttgtcctgcgatccacaaggctgcaggatgtttgctctgagtcaaggcacaacactcagagggcgacatgcgaatggaaccatacatgataggagcccattccgagctcttataagttgggaaatgggtcaggcgcccagtccatataatgctagggtcgaatgcataggatggtcaagcacgtcatgccacgatggcatatcaaggatgtcaatatgcatatcaggaccgaataacaatgcatcggcagtggtgtggtacggggggagaccagtaacagaaatcccatcatgggcagggaacattcttaggactcaagaatcagaatgtgtgtgccataaaggaatctgcccagtggtcatgacagatggtccagcaaacaatagggcagcaactaagataatctatttcaaagagggaaagatacagaaaatcgaagaactgaaggggaacgctcaacacatcgaagagtgttcgtgttatggagcagcagggatgatcaaatgtatatgcagggacaattggaagggggcaaacagaccagtaatcactatagatcccgagatgatgacccacacaagcaagtacttgtgttcaaaaatcttaaccgatacaagtcgccccaatgaccccaccagtgggaactgcgatgcgccaataacaggagggagcccagaccctggggtaaaagggtttgcattcctagacggtgagaactcatggcttggaaggactattagcaaagactccaggtcaggctacgaaatgttaaaagttccaaatgcagagaccgacactcaatcggggccaatctcataccagatgattgtcaacaaccagaattggtcagggtactcaggggcattcattgactactgg---gcaaacaag---gaatgcttcaatccttgtttttatgtggaactaatcagagggagacccaaagagagta---gtgtactgtggacttcaaatagcattgtagctctctgtggatccagggagcgattgggatcatggtcctggcatgatggtgctgaa--atcatctactttaagtag----
>gi|380873274|gb|CY110506.1|_Influenza_A_virus_(A/duck/Fujian/4952/2007(H6N6))_neuraminidase_(NA)_gene_complete_cds
atgaatccaaatcaaaagataacatgcatttcagcaacaggaatgacactatcggtagtaagcctgctaataggaattgccaatttgggcctaaatatcgg--actccactataaggtgagtgattcatcaaatataaac----attccaaacatgaatgaga---------------------------------ccaac---ccaacaacaacaataataaacaatcaccctcagaataatttcaca------aacatcactaacattatagtgaataagaacgagggagg------------aaattttctcaacctgacaaa------gccgctatgtgaagtcaactcatggcatattctatcgaaagacaatgcaataagaataggtgaggacgctcatatactagtcacaagggaaccttacttgtcctgcgatccacaaggctgcaggatgtttgctctgagtcaaggcacaacactcagagggcgacatgcgaatggaaccatacatgataggagcccattccgagctcttataagttgggaaatgggtcaggcgcccagtccatataatgctagggtcgaatgcataggatggtcaagcacgtcatgccacgatggcatatcaaggatgtcaatatgcatatcaggaccaaataacaatgcatcggcagtggtgtggtacggggggagaccagtaacagaaatcccatcatgggcagggaacattcttaggactcaagaatcagaatgtgtgtgccataaaggaatctgcccagtggtcatgacagatggtccagcaaacaatagggcagcaactaagataatctatttcaaagagggaaagatacagaaaatcgaagaactgaaggggaacgctcaacacatcgaagagtgttcgtgttatggagcagcagggatgatcaaatgtatatgcagggacaattggaagggggcaaacagaccagtaatcactatagatcccgagatgatgacccatacaagcaagtacttgtgttcaaaaatcttaaccgatacaagtcgccccaatgaccccaccaatgggaactgcgatgcgccaataacaggagggagcccagaccctggggtaaaagggtttgcattcctagacggtgagaactcatggcttggaaggactattagcaaagactccaggtcaggctacgaaatgttaaaagttccaaatgcagagaccgacactcaatcggggccaatctcataccagatgattgtcaacaaccagaattggtcagggtactcaggggcattcattgactactgg---gcaaacaag---gaatgcttcaatccttgtttttatgtggaactaatcagagggagacccaaagagagta---gtgtactgtggacttcaaatagcattgtagctctctgtggatccagggagcgattgggatcatggtcctggcatgatggtgctgag--atcatctactttaagtag----
>gi|380868061|gb|CY110136.1|_Influenza_A_virus_(A/duck/Fujian/4509/2007(H6N6))_neuraminidase_(NA)_gene_complete_cds
atgaatccaaatcaaaagataacatgcatttcagcaacaggaatgacactatcggtagtaagcctgctaataggaattgccaatttgggcctaaatatcgg--actccactataaggtgagtgattcatcaaatataaac----attccaaacatgaatgaga---------------------------------ccaac---ccaacaacaacaataataaacaatcaccctcagaataatttcaca------aacatcactaacattatagtgaataagaacgagggagg------------aaattttctcaacctgacaaa------gccgctatgtgaagtcaactcatggcatattctatcgaaagacaatgcaataagaataggtgaggacgctcatatactagtcacaagggaaccttacttgtcctgcgatccacaaggctgcaggatgtttgctctgagtcaaggcacaacactcagagggcgacatgcgaatggaaccatacatgataggagcccattccgagctcttataagttgggaaatgggtcaggcgcccagtccatataatgctagggtcgaatgcataggatggtcaagcacgtcatgccacgatggcatatcaaggatgtcaatatgcatatcaggaccgaataacaatgcatcggcagtggtgtggtacggggggagaccagtaacagaaatcccatcatgggcagggaacattcttaggactcaagaatcagaatgtgtgtgccataaaggaatctgcccagtggtcatgacagatggtccagcaaacaatagggcagcaactaagataatctatttcaaagagggaaagatacagaaaatcgaagaactgaaggggaacgctcaacacatcgaagagtgttcgtgttatggagcagcagggatgatcaaatgtatatgcagggacaattggaagggggcaaacagaccagtaatcactatagatcccgagatgatgacccatacaagcaagtacttgtgttcaaaaatcttaaccgatacaagtcgccccaatgaccccaccaatgggaactgcgatgcgccaataacaggagggagcccagaccctggggtaaaagggtttgcattcctagacggtgagaactcatggcttggaaggactattagcaaagactccaggtcaggctacgaaatgttaaaagttccaaatgcagagaccgacactcaatcggggccaatctcataccagatgattgtcaacacccagaattggtcagggtactcaggggcattcattgactactgg---gcaaacaag---gaatgcttcaatccttgtttttatgtggaactaatcagagggagacccaaagagagta---gtgtactgtggacttcaaatagcattgtagctctctgtggatccagggagcgattgggatcatggtcctggcatgatggtgctgag--atcatctactttaagtag----
>gi|380867913|gb|CY110062.1|_Influenza_A_virus_(A/duck/Fujian/3046/2006(H6N6))_neuraminidase_(NA)_gene_complete_cds
atgaatccaaatcaaaagataacatgcatttcagcaacaggaatgacactatcggtagtaagcctgctaataggaattgccaatttgggcctaaatatcgg--actccactataaggtgagtgattcatcaaatataaac----attccaaacatgaatgaga---------------------------------ccaac---ccaacaacaacaataataaacaatcatactcagaataatttcaca------aacatcactaacattatagtgaataagaacgaggaagg------------aaaatttctcaacctgaccaa------gccgctatgtgaagtcaactcatggcatattctatcgaaagacaatgcaataagaataggtgaggatgctcatatactagtcacaagggaaccttacttgtcctgcgatccacaaggctgcaggatgtttgctctgagtcaaggcacaacactcagagggcgacatgcgaatggaaccatacatgataggagcccattccgagctcttataagttgggaaatgggtcaggcgcccagtccatataatgctagggtcgaatgcataggatggtcaagcacgtcatgccacgatggcatatcaaggatgtcaatatgcatatcaggaccgaataacaatgcatcggcagtggtgtggtacggggggagaccagtaacagaaatcccatcatgggcagggaacattcttaggactcaagaatcagaatgtgtgtgccataaaggaatctgcccagtggtcatgacagatggtccagcaaacaatagggcagcaactaagataatctatttcaaagagggaaagatacagaaaatcgaagaactgaaggggaacgctcaacacatcgaagaatgttcgtgctatggagcagcagggatgatcaaatgtatatgcagggacaattggaagggggcaaatagaccagtaatcactatagatcccgagatgatgacccacacaagcaagtacttgtgttcaaaaatcttaaccgatacaagtcgccccaatgaccccaccaatgggaactgcgatgcgccaataacaggagggagcccagaccctggggtaaaagggtttgcattcctagacggtgagaactcatggcttggaaggactattagcaaagactccaggtcaggctacgaaatgttaaaagttccaaatgcagagaccgacactcaatcggggccaatctcataccagataattgtcaacaaccagaattggtcagggtactcaggggcattcattgactactgg---gcaaacaag---gaatgcttcaatccttgtttttatgtggaactaatcagagggagacccaaagagagta---gtgtactgtggacttcaaatagcattgtagctctctgtggatccagggagcgattgggatcatggtcctggcatgatggtgctgaa--atcatctactttaagtag----
>gi|380867901|gb|CY110056.1|_Influenza_A_virus_(A/duck/Fujian/1904/2006(H6N6))_neuraminidase_(NA)_gene_complete_cds
atgaatccaaatcaaaagataacatgcatttcagcaacaggaatgacactatcggtagtaagcctgctaataggaattgccaatttgggcctaaatatcgg--actccactataaggtgagtgattcatcaaatataaac----attccaaacatgaatgaga---------------------------------ccaac---ccaacaacaacaataataaacaatcatactcagaataatttcaca------aacatcactaacattatagtgaataagaacgaggaagg------------aaaatttctcaacctgaccaa------gccgctatgtgaagtcaactcatggcatattctatcgaaagacaatgcaataagaataggtgaggatgctcatatactagtcacaagggaaccttacttgtcctgcgatccacaaggctgcaggatgtttgctctgagtcaaggcacaacactcagagggcgacatgcgaatggaaccatacatgataggagcccattccgagctcttataagttgggaaatgggtcaggcgcccagtccatataatgctagggtcgaatgcataggatggtcaagcacgtcatgccacgatggcatatcaaggatgtcaatatgcatatcaggaccgaataacaatgcatcggcagtggtgtggtacggggggagaccagtaacagaaatcccatcatgggcagggaacattcttaggactcaagaatcagaatgtgtgtgccataaaggaatctgcccagtggtcatgacagatggtccagcaaacaatagggcagcaactaagataatctatttcaaagagggaaagatacagaaaatcgaagaactgaaggggaacgctcaacacatcgaagaatgttcgtgttatggagcagcagggatgatcaaatgtatatgcagagacaattggaagggggcaaacagaccagtaatcactatagatcccgagatgatgacccacacaagcaagtacttgtgttcaaaaatcttaaccgatacaagtcgccccaatgaccccaccaatgggaactgcgatgcaccaataacaggagggagcccagaccctggggtaaaagggtttgcattcctagacggtgagaactcatggcttggaaggactattagcaaagactccaggtcaggctacgaaatgttaaaagttccaaatgcagagaccgacactcaatcggggccaatctcataccagatgattgtcaacaaccagaattggtcagggtactcaggggcattcattgactactgg---gcaaacaag---gaatgcttcaatccttgtttttatgtggaactaatcagagggagacccaaagagagta---gtgtactgtggacttcaaatagcattgtagctctctgtggatccagggagcgattgggatcatggtcctggcatgatggtgctgaa--atcatctactttaagtag----
>gi|380867600|gb|CY109908.1|_Influenza_A_virus_(A/duck/Fujian/7818/2007(H6N6))_neuraminidase_(NA)_gene_complete_cds_gi|380873395|gb|CY110558.1|_Influenza_A_virus_(A/duck/Fujian/7375/2007(H6N6))_neurams
atgaatccaaatcaaaagataacatgcatttcagcaacaggaatgacactatcggtagtaagcctgctaataggagttgccaatttgggcctaaatatcgg--actccactataaggtgagtgattcatcaaatataaac----attccaaacatgaatgaga---------------------------------ccaac---ccaacaacaacaataataaacaataaccctcagaataatttcaca------aacatcactaacatcatagtgaataagaacgaggaagg------------aaagtttctcaacctgaccaa------gccgctatgtgaagtcaactcatggcatattctatcgaaagacaatgcaataagaataggtgaggacgctcatatactagtcacaagggaaccttacttgtcctgcgatccacaaggctgcaggatgtttgctctgagtcaaggcacaacactcagagggcgacatgcgaatggaaccatacatgataggagcccattccgagctcttataagttgggaaatgggtcaggcgcccagtccatataatgctagggtcgaatgcataggatggtcaagcacgtcatgccacgatggcatatcaaggatgtcaatatgcatatcaggaccgaataacaatgcatcggcagtggtgtggtacggggggagaccagtaacagaaatcccatcatgggcagggaacattcttaggactcaagaatcagaatgtgtgtgccataaaggaatctgcccagtggtcatgacagatggtccagcaaacaatagggcagcaactaagataatctatttcaaagagggaaagatacagaaaatcgaagaactgaaggggaacgctcaacacatcgaagagtgttcgtgttatggagcagcagggatgatcaaatgtatatgcagggacaattggaagggggcaaacagaccagtaatcactatagatcccgagatgatgacccacacaagcaagtacttgtgttcaaaaatcttaaccgatacaagtcgccccaatgaccccaccagtgggaactgcgatgcgccaataacaggagggagcccagaccctggggtaaaagggtttgcattcctagacggtgagaactcatggcttggaaggactattagcaaagactccaggtcaggctacgaaatgttaaaagttccaaatgcagagaccgacactcaatcggggccaatctcataccagatgattgtcaacaaccagaattggtcagggtactcaggggcattcattgactactgg---gcaaacaag---gaatgcttcaatccttgtttttatgtggaactaatcagagggagacccaaagagagta---gtgtactgtggacttcaaatagcattgtagctctctgtggatccagggagcgattgggatcatggtcctggcatgatggtgctgaa--atcatctactttaagtag----
>gi|380867353|gb|CY109804.1|_Influenza_A_virus_(A/duck/Fujian/1804/2007(H6N6))_neuraminidase_(NA)_gene_complete_cds
atgaatccaaatcaaaagataacatgcatttcagcaacaggaatgacactatcggtagtaagcctgctaataggaattgccaatttgggcctaaatatcgg--actccactataaggtgagtgattcatcaaatataaac----attccaaacatgaatgaga---------------------------------ccaac---ccaacaacaacaataataaacaatcaccctcagaataatttcaca------aacatcactaacattatagtgaataagaacgaggaagg------------aaattttctcaacctgaccaa------gccgctatgtgaagtcaactcatggcatattctatcgaaagacaatgcaataagaataggtgaggacgctcatatactagtcacaagggaaccttacttgtcctgcgatccacaaggctgcaggatgtttgctctgagtcaaggcacaacactcagagggcgacatgcgaatggaaccatacatgataggagcccattccgagctcttataagttgggaaatgggtcaggcgcccagtccatataatgctagggtcgaatgcataggatggtcaagcacgtcatgccacgatggcatatcaaggatgtcaatatgcatatcaggaccgaataacaatgcatcggcagtggtgtggtacggggggagaccagtaacagaaatcccatcatgggcagggaacattcttaggactcaagaatcagaatgtgtgtgccataaaggaatctgcccagtggtcatgacagatggtccagcaaacaatagggcagcaactaagataatctatttcaaagagggaaagatacagaaaatcgaagaactgaaggggaacgctcaacacatcgaagagtgttcgtgttatggagcagcagggatgatcaaatgtatatgcagggacaattggaagggggcaaacagaccagtaatcactatagatcccgagatgatgacccacacaagcaagtacttgtgttcaaaaatcttaaccgatacaagtcgccccaatgaccccaccaatgggaactgcgatgcgccaataacaggagggagcccagaccctggggtaaaagggtttgcattcctagacggtgagaactcatggcttggaaggactattagcaaagactccaggtcaggctacgaaatgttaaaagttccaaatgcagagaccgacactcaatcggggccaatctcataccagatgattgtcaacaaccagaactggtcagggtactcaggggcattcattgactactgg---gcaaataag---gaatgcttcaatccttgtttttatgtggaactaatcagagggagacccaaagagagta---gtgtactgtggacttcaaatagcattgtacctctctgtggatccggggagcgattgggatcatggtcctgggatgatggtgctgaa--atcatctactttaagtaa----
>gi|380873629|gb|CY110658.1|_Influenza_A_virus_(A/duck/Fujian/331/2007(H6N6))_neuraminidase_(NA)_gene_complete_cds
atgaatccaaatcaaaagataacatgcatttcagcaacaggaatgacactatcggtagtaagcctgctaataggaattgccaatttgggcctaaatatcgg--actccactataaggtgagtgattcatcaaatataaac----attccaaacatgaatgaga---------------------------------ccaac---ccaacaacaacaataataaacaatcaccctcagaataatttcaca------aacatcactaacattatagtgaataagaacgaggaagg------------aaattttctcaacctgaccaa------gccgctatgtgaagtcaactcatggcatattctatcgaaagacaatgcaataagaataggtgaggacgctcatatactagtcacaagggaaccttacttgtcctgcgatccacaaggctgcaggatgtttgctctgagtcaaggcacaacactcagagggcgacatgcgaatggaaccatacatgataggagcccattccgagctcttataagttgggaaatgggtcaggcgcccagtccatataatgctagggtcgaatgcataggatggtcaagcacgtcatgccacgatggcatattaaggatgtcaatatgcatatcaggaccgaataacaatgcatcggcagtggtgtggtacggggggagaccagtaacagaaatcccatcatgggcagggaacattcttaggactcaagaatcagaatgtgtgtgccataaaggaatctgcccagtggtcatgacagatggtccagcaaacaatagggcagcaactaagataatctatttcaaagagggaaagatacagaaaatcgaagaactggaggggaacgctcaacacatcgaagagtgttcgtgttatggagcagcagggatgatcaaatgtatatgcagggacaattggaagggggcaaacagaccagtaatcactatagatcccgagatgatgacccacacaagcaagtacttgtgttcaaaaatcttaaccgatacaagtcgccccaatgaccccaccaatgggaactgcgatgcgccaataacaggagggagcccagaccctggggtaaaagggtttgcattcctagacggtgagaactcatggcttggaaggactattagcaaagactccaggtcaggctacgaaatgttaaaaattccaaatgcagagaccgacactcaatcggggccaatctcataccagatgattgtcaacaaccagaattggtcagggtactcaggggcattcattgactactgg---gcaaacaag---gaatgcttcaatccttgtttttatgtggaactaatcagagggagacccaaagagagta---gtgtactgtggacttcaaatagcattgtagctctctgtggatccggggagcgattgggatcatggtcctggcatgatggtgctaga--atcatctactttaagtag----
>gi|380873492|gb|CY110600.1|_Influenza_A_virus_(A/duck/Fujian/1674/2006(H6N6))_neuraminidase_(NA)_gene_complete_cds
atgaatccaaatcaaaagataacatgcatttcagcaacaggaatgacactatcggtagtaagcctgctaataggaattgccaatttgggcctaaatatcgg--actccactataaggtgagtgattcatcaaatataaac----attccaaacatgaatgaga---------------------------------ccaac---ccaacaacaacaataataaacaatcatactcagaataatttcaca------aacatcactaacattatagtgaataagaacgaggaagg------------aaaatttctcaacctgaccaa------gccgctatgtgaagtcaactcatggcatattctatcgaaagacaatgcaataagaataggtgaggatgctcatatactagtcacaagggaaccttacttgtcctgcgatccacaaggctgcaggatgtttgctctgagtcaaggcacaacactcagagggcgacatgcgaatggaaccatacatgataggagcccattccgagctcttataagttgggaaatgggtcaggcgcccagtccatataatgctagggtcgaatgcataggatggtcaagcacgtcatgccacgatggcatatcaaggatgtcaatatgcatatcaggaccgaataacaatgcatcggcagtggtgtggtacggggggagaccagtaacagaaatcccatcatgggcagggaacattcttaggactcaagaatcagaatgtgtgtgccataaaggaatctgcccagtggtcatgacagatggtccagcaaacaatagggcagcaactaagataatctatttcaaagagggaaagatacagaaaatcgaagaactgaaggggaacgctcaacacatcgaagaatgttcgtgttatggagcagcagggatgatcaaatgtatatgcagagacaattggaagggggcaaacagaccagtaatcactatagatcccgagatgatgacccacacaagcaagtacttgtgttcaaaaatcttaaccgatacaagtcgccccaatgaccccaccaatgggaactgcgatgcaccaataacaggagggagcccagaccctggggtaaaagggtttgcattcctagacggtgagaactcatggcttggaaggactattagcaaagactccaggtcaggctacgaaatgttaaaagttccaaatgcagagaccgacactcaatcggggccaatctcataccagatgattgtcaacaaccagaattggtcagggtactcaggggcattcattgactactgg---gcaaacaag---gaatgcttcaatccttgtttttatgtggaactaatcagggggagacccaaagagagta---gtgtactgtggacttcaaatagcattgtagctctctgtggatccagggagcgattgggatcatggtcctggcatgatggtgctgaa--atcatctactttaagtag----
>gi|380873418|gb|CY110568.1|_Influenza_A_virus_(A/duck/Fujian/7608/2007(H6N6))_neuraminidase_(NA)_gene_complete_cds
atgaatccaaatcaaaagataacatgcatttcagcaacaggaatgacactatcggtagtaagcctgctaataggagttgccaatttgggcctaaatatcgg--actccactataaggtgagtgattcatcaaatataaac----attccaaacatgaatgaga---------------------------------ccaac---ccaacaacaacaataataaacaataaccctcagaataatttcaca------aacatcacaaacatcatagtgaataagaacgaggaagg------------aaagtttctcaacctgaccaa------gccgctatgtgaagtcaactcatggcatattctatcgaaagacaatgcaataagaataggtgaggacgctcatatactagtcacaagggaaccttacttgtcctgcgatccacaaggctgcaggatgtttgctctgagtcaaggcacaacactcagagggcgacatgcgaatggaaccatacatgataggagtccattccgagctcttataagttgggaaatgggtcaggcgcccagtccatataatactagggtcgaatgcataggatggtcaagcacgtcatgccacgatggcatatcaaggatgtcaatatgcatatcaggaccgaataacaatgcatcggcagtggtgtggtacggggggagaccagtaacagaaatcccatcatgggcagggaacattcttaggactcaagaatcagaatgtgtgtgccataaaggaatctgcccagtggtcatgacagatggtccagcaaacaatagggcagcaactaagataatctatttcaaagagggaaagatacagaaaatcgaagaactgaaggggaacgctcaacacatcgaagagtgttcgtgttatggagcagcagggatgatcaaatgtatatgcagggacaattggaagggggcaaacagaccagtaatcactatagatcccgagatgatgacccacacaagcaagtacttgtgttcaaaaatcttaaccgatacaagtcgccccaatgaccccaccagtgggaactgcgatgcgccaataacaggagggagcccagaccctggggtaaaagggtttgcattcctagacggtgagaactcatggcttggaaggactattagcaaagactccaggtcaggctacgaaatgttaaaagttccaaatgcagagaccgacactcaatcggggccaatctcataccagatgattgtcaacaaccagaattggtcagggtactcaggggcattcattgactactgg---gcaaacaag---gaatgcttcaatccttgtttttatgtggaactaatcagagggagacccaaagagagta---gtgtactgtggacttcaaatagcattgtagctctctgtggatccagggagcgattgggatcatggtcctggcatgatggtgctgaa--atcatctactttaagtag----
>gi|380873320|gb|CY110526.1|_Influenza_A_virus_(A/duck/Fujian/5784/2007(H6N6))_neuraminidase_(NA)_gene_complete_cds
atgaatccaaatcaaaagataacatgcatttcagcaacaggaatgacactatcggtagtaagcctgctaataggagttgccaatttgggcctaaatatcgg--actccactataaggtgagtgattcatcaaatataaac----attccaaacatgaatgaga---------------------------------ccaac---ccaacaacaacaataataaacaataaccctcagaataatttcaca------aacatcactaacatcatagtgaataagaacgaggaagg------------aaagtttctcaacctgaccaa------gccgctatgtgaagtcaactcatggcatattctatcgaaagacaatgcaataagaataggtgaggacgctcatatactagtcacaagggaaccttacttgtcctgcgatccacaaggctgcaggatgtttgctctgagtcaaggcacaacactcagagggcgacatgcgaatggaaccatacatgataggagccctttccgagctcttataagttgggaaatgggtcaggcgcccagtccatataatgctagggtcgaatgcataggatggtcaagcacgtcatgccacgatggcatatcaaggatgtcaatatgcatatcaggaccgaataacaatgcatcggcagtggtgtggtacggggggagaccagtaacagaaatcccatcatgggcagggaacattcttaggactcaagaatcagaatgtgtgtgccataaaggaatctgcccagtggtcatgacagatggtccagcaaacaatagggcagcaactaagataatctatttcaaagagggaaagatacagaaaatcgaagaactgaaggggaacgctcaacacatcgaagagtgttcgtgttatggagcagcaggaatgatcaaatgtatatgcagggacaattggaagggggcaaacagaccagtaatcactatagatcccgagatgatgacccacacaagcaagtacttgtgttcaaaaatcttaaccgatacaagtcgccccaatgaccccaccagtgggaactgcgatgcgccaataacaggagggagcccagaccctggggtaaaagggtttgcattcctagacggtgagaactcatggcttggaaggactattagcaaagactccaggtcaggctacgaaatgttaaaagttccaaatgcagagaccgacactcaatcggggccaatctcataccagatgattgtcaacaaccagaattggtcagggtactcaggggcattcattgactactgg---gcaaacaag---gaatgcttcaatccttgtttttatgtggaactaatcagagggagacccaaagagagta---gtgtactgtggacttcaaatagcattgtagctctctgtggatccagggagcgattgggatcatggtcctggcatgatggtgctgaa--atcatctactttaagtag----
>gi|380868081|gb|CY110146.1|_Influenza_A_virus_(A/duck/Fujian/6182/2007(H6N6))_neuraminidase_(NA)_gene_complete_cds
atgaatccaaatcaaaagataacatgcatttcagcaacaggaatgacactatcggtagtaagcctgctaataggagttgccaatttgggcctaaatatcgg--actccactataaggtgagtgattcatcaaatataaac----attccaaacatgaatgaga---------------------------------ccaac---ccaacaacaacaataataaacaataaccctcagaataatttcaca------aacatcacaaacatcatagtgaataagaacgaggaagg------------aaagtttctcaacctgaccaa------gccgctatgtgaagtcaactcatggcatattctatcgaaagacaatgcaataagaataggtgaggacgctcatatactagtcacaagggaaccttacttgtcctgcgatccacaaggctgcaggatgtttgctctgagtcaaggcacaacactcagagggcgacatgcgaatggaaccatacatgataggagcccattccgagctcttataagttgggaaatgggtcaggcgcccagtccatataatgctagggtcgaatgcataggatggtcaagcacgtcatgccacgatggcatatcaaggatgtcaatatgcatatcaggaccgaataacaatgcatcggcagtggtgtggtacggggggagaccagtaacagaaatcccatcatgggcagggaacattcttaggactcaagaatcagaatgtgtgtgccataaaggaatctgcccagtggtcatgacagatggtccagcaaacaatagggcagcaactaagataatctatttcaaagagggaaagatacagaaaatcgaagaactgaaggggaacgctcaacacatcgaagagtgttcgtgttatggagcagcagggatgatcaaatgtatatgcagggacaattggaagggggcaaacagaccagtaatcactatagatcccgagatgatgacccacacaagcaagtacttgtgttcaaaaatcttaaccgatacaagtcgccccaatgaccccaccagtgggaactgcgatgcgccaataacaggagggagcccagaccctggggtaaaagggtttgcattcctagacggtgagaactcatggcttggaaggactattagcaaagactccaggtcaggctacgaaatgttaaaagttccaaatgcagagaccgacactcaatcggggccaatctcataccagatgattgtcaacaaccagaattggtcagggtactcaggggcattcattgactactgg---gcaaacaag---gaatgcttcaatccttgtttttatgtggaactaatcagagggagacccaaagagagta---gtgtactgtggacttcaaatagcattgtagctctctgtggatccagggagcgattgggatcatggtcctggcatgatggtgctgaa--atcatctactttaagtag----
>gi|380868069|gb|CY110140.1|_Influenza_A_virus_(A/duck/Fujian/5198/2007(H6N6))_neuraminidase_(NA)_gene_complete_cds
atgaatccaaatcaaaagataacatgcatttcagcaacaggaatgacactatcggtagtaagcctgctaataggagttgccaatttgggcctaaatatcgg--actccactataaggtgagtgattcatcaaatataaac----attccaaacatgaatgaga---------------------------------ccaac---ccaacaacaacaataataaacaataaccctcagaataatttcaca------aacatcactaacatcatagtgaataagaacgaggaagg------------aaagtttctcaacctgaccaa------gccgctatgtgaagtcaactcatggcatattctatcgaaagacaatgcaataagaataggtgaggacgctcatatactagtcacaagggaaccttacttgtcctgcgatccacaaggctgcaggatgtttgctctgagtcaaggcacaacactcagagggcgacatgcgaatggaaccatacatgataggagcccattccgagctcttataagttgggaaatgggtcaggcgcccagtccatataatgctagggtcgaatgcataggatggtcaagcacgtcatgccacgatggcatatcaaggatgtcaatatgcatatcaggaccgaataacaatgcatcggcagtggtgtggtacggggggagaccagtaacagaaatcccatcatgggcagggaacattcttaggactcaagaatcagaatgtgtgtgccataaaggaatctgcccagtggtcatgacagatggtccagcaaacaatagggcagcaactaagataatctatttcaaagagggaaagatacagaaaatcgaagaactgaaggggaacgctcaacacatcgaagagtgttcgtgttatggagcagcagggatgatcaaatgtatatgcagggacaattggaagggggcaaacagaccagtaatcactatagatcccgagatgatgacccacacaagcaagtacttgtgttcaaaaatcttaaccgatacaagtcgccccaatgactccaccagtgggaattgcgatgcgccaataacaggagggagcccagaccctggggtaaaagggtttgcattcctagacggtgagaactcatggcttggaaggactattagcaaagactccaggtcaggctacgaaatgttaaaagttccaaatgcagagaccgacactcaatcggggccaatctcataccagatgattgtcaacaaccagaattggtcagggtactcaggggcattcattgactactgg---gcaaacaag---gaatgcttcaatccttgtttttatgtggaactaatcagagggagacccaaagagagta---gtgtactgtggacttcaaatagcattgtagctctctgtggatccagggagcgattgggatcatggtcctggcatgatggtgctgaa--atcatctactttaagtag----
>gi|380867909|gb|CY110060.1|_Influenza_A_virus_(A/duck/Fujian/2595/2006(H6N6))_neuraminidase_(NA)_gene_complete_cds
atgaatccaaatcaaaagataacatgcatttcagcaacaggaatgacactatcggtagtaagcctgctaataggaattgccaatttgggcctaaatatcgg--actccactataaggtgagtgattcatcaaatataaac----attccaaacatgaatgaga---------------------------------ccaac---ccaacaacaacaataataaacaatcatactcagaataatttcaca------aacatcactaacattatagtgaataagaacgaggaagg------------aaaatttctcaacctgaccaa------gccgctatgtgaagtcaactcatggcatattctatcgaaagacaatgcaataagaataggtgaggatgctcatatactagtcacaagggaaccttacttgtcctgcgatccacaaggctgcaggatgtttgctctgagtcaaggcacaacactcagagggcgacatgcgaatggaaccatacatgataggagcccattccgagctcttataagttgggaaatgggtcaggcgcccagtccatataatgctagggtcgaatgtataggatggtcaagcacgtcatgccacgatggcatatcaaggatgtcaatatgcatatcaggaccgaataacaatgcatcggcagtggtgtggtacggggggagaccagtaacagaaatcccatcatgggcagggaacattcttaggactcaagaatcagaatgtgtgtgccataaaggaatctgcccagtggtcatgacagatggtccagcaaacaatagggcagcaactaagataatttatttcaaagagggaaagatacagaaaatcgaagaactgaaggggaacgctcaacacatcgaagaatgttcgtgttatggagcagcagggatgatcaaatgtatatgcagggacaattggaagggggcaaacagaccagtaatcattatagatcccgagatgatgacccacacaagcaagtacttgtgttcaaaaatcttaaccgatacaagtcgccccaatgaccccaccaatgggaactgcgatgcgccaataacaggagggagcccagaccctggggtaaaagggtttgcattcctagacggtgagaactcatggcttggaaggactattagcaaagactccaggtcaggctacgaaatgttaaaagttccaaatgcagagaccgacactcaatcggggccaatctcataccagatgattgtcaacaaccagaattggtcagggtactcaggggcattcattgactactgg---gcaaacaag---gaatgcttcaatccttgtttttatgtggaactaatcagagggagacccaaagagagta---gtgtactgtggacttcaaatagcattgtagctctctgtggatccagggagcgattgggatcatggtcctggcatgatggtgctgaa--atcatctactttaagtag----
>gi|380867562|gb|CY109892.1|_Influenza_A_virus_(A/duck/Fujian/7130/2007(H6N6))_neuraminidase_(NA)_gene_complete_cds
atgaatccaaatcaaaagataacatgcatttcagcaacaggaatgacactatcggtagtaagcctgctaataggagttgccaatttgggcctaaatatcgg--actccactataaggtgagtgattcatcaaatataaac----attccaaacatgaatgaga---------------------------------ccaac---ccaacaacaacaataataaacaataaccctcagaataatttcaca------aacatcactaacatcatagtgaataagaacgaggaagg------------aaagtttctcaacctgaccaa------gccgctatgtgaagtcaactcatggcatattctatcgaaagacaatgcaataagaataggtgaggacgctcatatactagtcacaagggaaccttacttgtcctgcgatccacaaggctgcaggatgtttgctctgagtcaaggcacaacactcagagggcgacatgcgaatggaaccatacatgataggagcccattccgagctcttataagttgggaaatgggtcaggcgcccagtccatataatgctagggtcgaatgcataggatggtcaagcacgtcatgccacgatggcatatcaaggatgtcaatatgcatatcaggaccgaataacaatgcatcggcagtggtgtggtacggggggagaccagtaacagaaatcccatcatgggcagggaacattcttaggactcaagaatcagaatgtgtgtgccataaaggaatctgcccagtggtcatgacagatggtccagcaaacaatagggcagcaactaagataatctatttcaaagagggaaagatacagaaaatcgaagaactgaaggggaacgctcaacacatcgaagagtgttcgtgttatggagcagcagggatgatcaaatgtatatgcagggacaattggaagggggcaaacagaccagtaatcactatagatcccgagatgatgacccacacaagcaagtacttgtgttcaaaaatcttaaccgatacaagtcgccccaatgaccccaccagtgggaactgcgatgcgccaataacaggagggagcccagaccctggggtaaaagggtttgcattcctagacggtgagaactcatggcttggaaggactattagcaaagactccaggtcaggatacgaaatgttaaaagttccaaatgcagagaccgacactcaatcggggccaatctcataccagatgattgtcaacaaccagaattggtcagggtactcaggggcattcattgactactgg---gcaaacaag---gaatgcttcaatccttgtttttatgtggaactaatcagagggagacccaaagagagta---gtgtactgtggacttcaaatagcattgtagctctctgtggatccagggagcgattgggatcatggtcctggcatgatggtgctgaa--atcatctactttaagtag----
>gi|380867467|gb|CY109852.1|_Influenza_A_virus_(A/duck/Fujian/4652/2007(H6N6))_neuraminidase_(NA)_gene_complete_cds
atgaatccaaatcaaaagataacatgcatttcagcaacaggaatgacactatcggtagtaagcctgctaataggagttgccaatttgggcctaaatatcgg--actccactataaggtgagtgattcatcaaatataaac----attccaaacatgaatgaga---------------------------------ccaac---ccaacaacaacaataataaacaataaccctcagaataatttcaca------aacatcactaacatcatagtgaataagaacgaggaagg------------aaagtttctcaacctgaccaa------gccgctatgtgaagtcaactcatggcatattctatcgaaagacaatgcaataagaataggtgaggacgctcatatactagtcacaagggaaccttacttgtcctgcgatccacaaggctgcaggatgtttgctctgagtcaaggcacaacactcagagggcgacatgcgaatggaaccatacatgataggagccctttccgagctcttataagttgggaaatgggtcaggcgcccagtccatataatgctagggtcgaatgcataggatggtcaagcacgtcatgccacgatggcatatcaaggatgtcaatatgcatatcaggaccgaataacaatgcatcggcagtggtgtggtacggggggagaccagtaacagaaatcccatcatgggcagggaacattcttaggactcaagaatcagaatgtgtgtgccataaaggaatctgcccagtggtcatgacagatggtccagcaaacaatagggcagcaactaagataatctatttcaaagagggaaagatacagaaaatcgaagaactgaaggggaacgctcaacacatcgaagagtgttcgtgttatggagcagcagggatgatcaaatgtatatgcagggacaattggaagggggcaaacagaccagtaatcactatagatcccgagatgatgacccatacaagcaagtacttgtgttcaaaaatcttaaccgatacaagtcgccccaatgaccccaccaatgggaactgcgatgcgccaataacaggagggagcccagaccctggggtaaaagggtttgcattcctagacggtgagaactcatggcttggaaggactattagcaaagactccaggtcaggctacgaaatgttaaaagttccaaatgcagagaccgacactcaatcggggccaatctcataccagatgattgtcaacaaccagaattggtcagggtactcaggggcattcattgactactgg---gcaaacaag---gaatgcttcaatccttgtttttatgtggaactaatcagagggagacccaaagagagta---gtgtactgtggacttcaaatagcattgtagctctctgtggatccagggagcgattgggatcatggtcctggcatgatggtgctgag--atcatctactttaagtag----
>gi|380866631|gb|CY109500.1|_Influenza_A_virus_(A/duck/Fujian/1651/2006(H6N6))_neuraminidase_(NA)_gene_complete_cds
atgaatccaaatcaaaagataacatgcatttcagcaacaggaatgacactatcggtagtaagcctgctaataggaattgccaatttgggcctaaatatcgg--actccactataaggtgagtgattcatcaaatataaac----attccaaacatgaatgaga---------------------------------ccaac---ccaacaacaacaataataaacaatcatactcagaataatttcaca------aacatcactaacattatagtgaataagaacgaggaagg------------aaaatttttcaacctgaccaa------gccgctatgtgaagtcaactcatggcatattctatcgaaagacaatgcaataagaataggtgaggatgctcatatactagtcacaagggaaccttacttgtcctgcgatccacaaggctgcaggatgtttgctctgagtcaaggcacaacactcagagggcgacatgcgaatggaaccatacatgataggagcccattccgagctcttataagttgggaaatgggtcaggcgcccagtccatataatgctagggtcgaatgcataggatggtcaagcacgtcatgccacgatggcatatcaaggatgtcaatatgcatatcaggaccgaataacaatgcatcggcagtggtgtggtacggggggagaccagtaacagaaatcccatcatgggcagggaacattcttaggactcaagaatcagaatgtgtgtgccataaaggaatctgcccagtggtcatgacagatggtccagcaaacaatagggcagcaactaagataatctatttcaaagagggaaagatacagaaaatcgaagaactgaaggggaacgctcaacacatcgaagaatgttcgtgttatggagcagcagggatgatcaaatgtatatgcagagacaattggaagggggcaaacagaccagtaatcactatagatcccgagatgatgacccacacaagcaagtacttgtgttcaaaaatcttaaccgatacaagtcgccccaatgaccccaccaatgggaactgcgatgcaccaataacaggagggagcccagaccctggggtaaaagggtttgcattcctagacggtgagaactcatggcttggaaggactattagcaaagactccaggtcaggctacgaaatgttaaaagttccaaatgcagagaccgacactcaatcggggccaatctcataccagatgattgtcaacaaccagaattggtcagggtactcaggggcattcattgactactgg---gcaaacaag---gaatgcttcaatccttgtttttatgtggaactaatcagagggagacccaaagagagta---gtgtactgtggacttcaaatagcattgtagctctctgtggatccagggagcgattgggatcatggtcctggcatgatggtgctgaa--atcatctactttaagtag----
>gi|295844861|gb|HM144718.1|_Influenza_A_virus_(A/duck/Fujian/12035/2005(H6N6))_segment_6_neuraminidase_(NA)_gene_complete_cds
atgaatccaaatcaaaagataacatgcatttcagcaacaggaatgacactatcggtagtaagcctgctaataggaattgccaatttgggcctaaatatcgg--actccactataaggtgagtgattcatcaaatataaac----attccaaacatgaatgaga---------------------------------ccaac---ccaacaacaacaataataaaaaatcatactcagaataatttcaca------aacatcactaacattatagtgaataagaacgagggagg------------aaaatttctcaacctgaccaa------gccgctatgtgaagtcaactcatggcatattctatcgaaagacaatgcaataagaataggtgaggatgctcatatactagtcacaagggaaccttacttgtcctgcgatccacaaggctgcaggatgtttgctctgagtcaaggcacaacactcagagggcgacatgcgaatggaaccatacatgataggagcccattccgagctcttataagttgggaaatgggtcaggcgcccagtccatataatgctagggtcgaatgcataggatggtcaagcacgtcatgccacgatggcatatcaaggatgtcaatatgcatatcaggaccgaataacaatgcatcggcagtggtgtggtacggggggagaccagtaacagaaatcccatcatgggcagggaacattcttaggactcaagaatcagaatgtgtgtgccataaaggaatctgcccagtggtcatgacagatggtccagcaaacaatagggcagcaactaagataatctatttcaaagagggaaagatacagaaaatcgaagaactgaaggggaacgctcaacacatcgaagaatgttcgtgctatggagcagcagagatgatcaaatgtatatgcagggacaattggaagggggcaaatagaccagtaatcactatagatcccgagatgatgacccacacaagcaagtacttgtgttcaaaaatcttaaccgatacaagtcgccccaatgaccccaccaatgggaactgcgatgcgccaataacaggagggagcccagaccctggggtaaaagggtttgcattcctagacggtgagaactcatggcttggaaggactattagcaaagactccaggtcaggctacgaaatgttaaaagttccaaatgcagagaccgacactcaatcggggccaatctcataccagataattgtcaacaaccagaattggtcagggtactcaggggcattcatagactactgg---gcaaacaag---gaatgcttcaatccttgtttttatgtggaactaatcagagggagacccaaagagagta---gtgtactgtggacttcaaatagcattgtagctctctgtggatccagggagcgattgggatcatggtcctggcatgatggtgctgaa--atcatctactttaagtag----
>gi|396578002|dbj|AB735609.1|_Influenza_A_virus_(A/duck/Vietnam/OIE-1213/2012(H6N6))_NA_gene_for_neuraminidase_partial_cds
----atccaaatcaaaagataacatgcatttcagcaacaggaatgacactatcggtagtaagtctgctaataggaattgccaatttgggcctaaatattgg--actacactataaggtgagtgattcaacaaatataaac----attccaaacatgaatgaga---------------------------------ccagc---ccaacaacaacaataataaacaatcaccctcagaataatttcaca------aacatcactaacattgtaatgaataagaacgaggaagg------------aaattttctcaacctgaccaa------gccgctatgtgaagtcaactcatggcatattctatcgaaagacaatgcaataagaataggtgagaacgctcatatactagtcacaagggaaccctacttgtcttgcgacccacaaggctgcaggatgtttgctctgagtcaaggcacaacactcagagggcgacatgcgaatggaaccatacatgataggagcccattccgagctctcataagttgggaaatgggtcagccgcccagtccatataatgctagggtcgagtgcataggatggtcaagcacgtcatgccacgatggcatatcaaggatgtcaatatgcatatcaggaccgaacaacaatgcatcggcagtagtgtggtacggggggagaccagtaacagagatcccatcatgggcagggaacattcttaggactcaagaatcggagtgcgtgtgccatggaggaatatgtccggtggtcatgacagatggtccggcaaacaatagggcagaaactaagataatctatttcaaagagggaaaggtacagaagattgaggaactgaagggaaacgctcaacacatcgaagagtgttcatgttatggagcatcagggatgatcaagtgtgtatgcagggacaattggaagggggcaaacagaccagtaataactatagatccagagatgatgacccacacaagcaagtacttgtgttcaaaaatcttaactgatacaagccgccccaatgaccccaccaatgggaactgcgatgcgccaataacaggagggagcccagaccctggagtaaaagggtttgcattcctagacagtgagaactcatggcttggaaggactattagcaaagactccagatcaggctatgaaatgttaaaagttccaaatgcagagaccgacactcaatcgggggcaatctcacaccagataattgtcaacaatcagaattggtcagggtactctggggcattcattgactactgg---gcaaacaag---gaatgcttcaatccttgtttttatgtggaactaatcagagggagaccaaaagagagta---gtgtactgtggacttcaaatagcattgtagctctctgtggatccagggagcgattgggatcatggtcctggcatgatggtgctgaa--atcatctactttaagtagtaag
>gi|477504289|dbj|AB812575.1|_Influenza_A_virus_(A/duck/Vietnam/LBM235/2012(H3N6))_viral_cRNA_segment_6_complete_sequence
atgaatccaaatcaaaagataacatgcatttcagcaacaggaatgacactatcggtagtaagtctgctaataggaattgccaatttgggcctaaatatcgg--actacactataaggtgagtgattcaacaaatataaac----attccaaacatgaatgaga---------------------------------ccagc---ccaacaacaacaataataaacaaccaccctcagaataatttcaca------aacatcactaacattataatgaataagaacgaggaagg------------aaattttctcaacctgaccaa------gccgctatgtgaagtcaactcatggcatattctatcgaaagacaatgcaataagaataggtgagaacgctcatatactagtcacaagggagccctacttgtcttgcgacccacaaggctgcaggatgtttgctctgagtcaaggcacaacactcagagggcgtcatgcgaatggaaccatacatgataggagcccattccgagctctcataagttgggaaatgggtcagccgcccagtccatataatgctagggtcgaatgcataggatggtcaagcacgtcatgccacgatggcatatcaaggatgtcaatatgcatatcaggaccgaacaacaatgcatcggcagtagtgtggtacggggggagaccagtaacagagatcccatcatgggcagggaacattcttaggactcaagaatcggagtgcgtgtgccatggaggaatatgtccggtggtcatgacagatggtccggcaaacaatagggcagaaactaagataatctatttcagagagggaaaggtacagaagattgaagaactgaaggggaacgctcaacacatcgaagagtgttcatgttatggagcatcagggatgatcaagtgtgtatgcagggacaattggaagggggcaaacagaccagtaataactatagatccagagatgatgacccacacaagcaagtacttatgttcaaaaatcttaactgatacaagccgccccaatgaccccaccaatgggaactgcgatgcgccaataacaggagggagcccagaccctggggtaaaagggtttgcattcctagacagtgggaactcatggcttggaaggactattagcaaagactccagatcaggctatgaaatgttaaaagttccaaatgcagagaccgacactcaatcgggggcaatctcacaccagataattgtcaacaatcagaattggtcagggtactctggagcattcattgactactgg---gcaaacaag---gaatgcttcaatccttgtttttatgtggaactaatcagagggagacccaaagagagta---gtgtactgtggacttcaaatagcattgtagctctctgtggatccagggagcgattgggatcatggtcctggcatgatggtgctgaa--atcatctactttaagtagtaag
>gi|477504251|dbj|AB812559.1|_Influenza_A_virus_(A/duck/Vietnam/LBM185/2012(H6N6))_viral_cRNA_segment_6_complete_sequence
atgaatccaaatcaaaagataacatgcatttcagcaacaggaatgacactatcggtagtaagtctgctaataggaattgccaatttgggcctaaatatcgg--actacactataaggtgagtgatccaacaaatataaac----attccaaacatgaatgaga---------------------------------ccagc---ccaacaacaacaataataaacaatcaccctcagaataatttcaca------aacatcactaacattgtaatgaataagaacgaggaagg------------aaattttctcaacctgaccaa------gccgctatgtgaagtcagctcatggcatattctatcgaaagacaatgcaataagaataggtgagaacgctcatatactagtcacaagggaaccctacttgtcttgcgacccacaaggctgcaggatgtttgctctgagtcaaggcacaacactcagagggcgacatgcgaatggaaccatacatgacaggagcccattccgagctctcataagttgggaaatgggtcagccgcccagtccatataatgctagggtcgagtgcataggatggtcaagcacgtcatgccatgatggcatatcaaggatgtcaatatgcatatcaggaccgaacaacaatgcatcggcagtagtgtggtacggggggagaccagtaacagagatcccatcatgggcaggaaacattcttaggactcaagaatcggagtgcgtgtgccatggaggaatatgtccggtggtcatgacagatggtccggcaaacaatagggcagaaactaagataatctatttcaaagagggaaaggtacagaagattgaggaactgaagggaaacgctcaacacatcgaagagtgttcatgttatggagcatcagggatgatcaagtgtgtatgcagggacaattggaagggggcaaacagaccagtaataactatagatccagagatgatgacccacacaagcaagtacttgtgttcaaaaatcttaactgatacaagccgccccaatgaccccaccaatgggaactgcgatgcgccaataacaggagggagcccagaccctggagtaaaagggtttgcattcctagacagtgagaactcatggcttgggaggactattagcaaagactccagatcaggctatgaaatgttaaaagttccaaatgcagagaccgacactcaatcgggggcaatctcacaccagataattgtcaacaatcagaattggtcagggtactctggggcattcattgactactgg---gcaaacaag---gaatgcttcaatccttgtttttatgtggaactaatcagagggagacccaaagagagta---gtgtactgtggacttcaaatagcattgtagctctctgtggatccagggagcgattgggatcatggtcctggcatgatggtgctgaa--atcatctactttaagtagtaag
>gi|380873568|gb|CY110632.1|_Influenza_A_virus_(A/duck/Fujian/6955/2006(H6N6))_neuraminidase_(NA)_gene_complete_cds
atgaatccaaatcaaaagataacatgcatttcagcaacaggaatgacactatcggtagtaagcctgctaataggaattgccaatttgggcctaaatatcgg--actcccctataaggtgagtgattcatcaaatataaac----attccaaacatgaatgaga---------------------------------ccaac---ccaacaacaacaataataaacaatcatcctcagaataatttcaca------aacatcactaacattatagtgaataagaacgaggaagg------------aaaatttctcaacctgaccaa------gccgctatgtgaagtcaactcatggcatattctatcgaaagacaatgcaataagaataggtgaggatgctcatatactagtcacaagggaaccttacttgtcctgcgatccacaaggctgcaggatgtttgctctgagtcaaggcacaacactcagagggcgacatgcgaatggaaccatacatgataggagcccattccgagctcttataagttgggaaatgggtcaggcgcccagtccatataatgctagggtcgaatgcataggatggtcaagcacgtcatgccacgatggcatatcaaggatgtcaatatgcatatcaggaccgaataacaatgcatcggcagtggtgtggtacggggggagaccagtaacagaaatcccatcatgggcagggaacattcttaggactcaagaatcagaatgtgtgtgccataaaggaatctgcccagtggtcatgacagatggtccagcaaacaatagggcagcaactaagataatctatttcaaagagggaaagatacagaaaatcgaagaactgaaggggaacgctcaacacatcgaagaatgttcgtgttatggggcagcagggatgatcaaatgtatatgcagggacaattggaagggggcaaacagaccagtaatcactatagatcccgaaatgatgacccacacaagcaagtacttgtgttcaaaaatcttaaccgatacaagtcgccccaatgaccccaccaatgggaactgcgatgcgccaataacaggagggagcccagaccctggggtaaaagggttcgcattcctagacggtgagaactcatggcttggaaggactattagcaaagactccaggtcaggctacgaaatgttaaaagttccaaatgcagagaccgacactcaatcggggacaatctcataccagatgattgtcaacaaccagaattggtcagggtactcaggggcattcattgactactgg---gcaaacaag---gaatgcttcaatccttgtttttatgtggagctaatcagagggagacccaaagagagta---gtgtactgtggacttcaaatagcattgtagctctctgtggatccagggagcgattgggatcatggtcctggcatgatggtgctgaa--atcatctactttaagtag----
>gi|380873473|gb|CY110592.1|_Influenza_A_virus_(A/duck/Fujian/1641/2006(H6N6))_neuraminidase_(NA)_gene_complete_cds
atgaatccaaatcaaaagataacatgcatttcagcaacaggaatgacactatcggtagtaagcctgctaataggaattgccaatttgggcctaaatatcgg--actccactataaggtgagtgattcatcaaatataaac----attccaaacatgaatgaga---------------------------------ccaac---ccaacaacaacaataataaacaatcatactcagaataatttcaca------aacatcactaacattatagtgaataagaacgaggaagg------------aaaatttctcaacctgaccaa------gccgctatgtgaagtcaactcatggcatattctatcgaaagacaatgcaataagaataggtgaggatgctcatatactagtcacaagggaaccttacttgtcctgcgatccacaaggctgcaggatgtttgctctgagtcaaggcacaacactcagagggcgacatgcgaatggaaccatacatgataggagcccattccgagctcttataagttgggaaatgggtcaggcgcccagtccatataatgctagggtcgaatgcataggatggtcaagcacgtcatgccacgatggcatatcaaggatgtcaatatgcatatcaggaccgaataacaatgcatcggcagtggtgtggtacggggggagaccagtaacagaaatcccatcatgggcagggaacattcttaggactcaagaatcagaatgtgtgtgccataaaggaatctgcccagtggtcatgacagatggtccagcaaacaatagggcagcaactaagataatctatttcaaagagggaaagatacagaaaatcgaagaactgaaggggaacgctcaacacatcgaagaatgttcgtgctatggagcagcagggatgatcaaatgtatatgcagggacaattggaagggggcaaatagaccagtaatcactatagatcccgagatgatgacccacacaagcaagtacttgtgttcaaaaatcttaaccgatacaagtcgccccaatgaccccaccaatgggaactgcgatgcgccaataacaggagggagcccagaccctggagtaaaagggtttgcattcctagacggtgagaactcatggcttggaaggactattagcaaagactccaggtcaggctacgaaatgttaaaagttccaaatgcagagaccgacactcaatcggggccaatctcataccagataattgtcaacaaccagaattggtcagggtactcaggggcattcatagactactgg---gcaaacaag---gaatgcttcaatccttgtttttatgtggaactaatcagagggagacccaaagagagta---gtgtactgtggacttcaaatagcattgtagctctctgtggatccagggagcgattgggatcatggtcctggcatgatggtgctgaa--atcatctactttaagtag----
>gi|380873255|gb|CY110498.1|_Influenza_A_virus_(A/duck/Fujian/4676/2007(H6N6))_neuraminidase_(NA)_gene_complete_cds
atgaatccaaatcaaaagataacatgcatttcagcaacaggaatgacactatcggtagtaagcctgttaataggagttgccaatttgggcctaaatatcgg--actccactataaggtgagtgattcatcaaatataaac----attccaaacatgaatgaga---------------------------------ccaac---ccaacaacaacaataataaacaataaccctcagaataatttcaca------aacatcactaacatcatagtgaataagaacgaggaagg------------aaagtttctcaacctgaccaa------gccgctatgtgaagtcaactcatggcatattctatcgaaagacaatgcaataagaataggtgaggacgctcatatactagtcacaagggaaccttacttgtcctgcgatccacaaggctgcaggatgtttgctctgagtcaaggcacaacactcagagggcgacatgcgaatggaaccatacatgataggagcccattccgagctcttataagttgggaaatgggtcaggcgcccagtccatataatgctagggtcgaatgcataggatggtcaagcacgtcatgccacgatggcatatcaaggatgtcaatatgcatatcaggaccgaataacaatgcatcggcagtggtgtggtacggggggagaccagtaacagaaatcccatcatgggcagggaacattcttaggactcaagaatcagaatgtgtgtgccataaaggaatctgcccagtggtcatgacagatggtccagcaaacaatagggcagcaactaagataatctatttcaaagagggaaagatacagaaaatcgaagaactgaaggggaacgctcaacacatcgaagagtgttcgtgttatggagcagcagggatgatcaaatgtatatgcagggacaattggaagggggcaaacagaccagtaatcactatagatcccgagatgatgacccacacaagcaagtacttgtgttcaaagatcttaaccgatacaagtcgccccaatgaccccaccaatgggaactgcgatgcgccaataacaggagggagcccagaccctggggtaaaagggtttgcattcctagacggtgagaactcatggcttggaaggactattagcaaagactccaggtcaggctacgaaatgttaaaagttccaaatgcagagaccgacactcaatcggggccaatctcataccagatgattgtcaacaaccagaattggtcagggtactcaggggcattcattgactactgg---gcaaacaag---gaatgcttcaatccttgtttttatgtggaactaatcagagggagacccaaagagagta---gtgtactgtggacttcaaatagcattgtagctctctgtggatccagggagcgattgggatcatggtcctggcatgatggtgctgag--atcatctactttaagtag----
>gi|380868057|gb|CY110134.1|_Influenza_A_virus_(A/duck/Fujian/4252/2007(H6N6))_neuraminidase_(NA)_gene_complete_cds
atgaatccaaatcaaaagataacatgcatttcagcaacaggaatgacactatcggtagtaagcctgctaataggagttgccaatttgggcctaaatatcgg--actccactataaggtgagtgattcatcaaatataaac----attccaaacatgaatgaga---------------------------------ccaac---ccaacaacaacaataataaacaataaccctcagaataatttcaca------aacatcactaacatcatagtgaataagaaggaggaagg------------aaagtttctcaacctgaccaa------gccgctatgtgaagtcaactcatggcatattctatcgaaagacaatgcaataagaataggtgaggacgctcatatactagtcacaagggaaccttacttgtcctgcgatccacaaggctgcaggatgtttgctctgagtcaaggcacaacactcagagggcgacatgcgaatggaaccatacatgataggagcccattccgagctcttataagttgggaaatgggtcaggcgcccagtccatataatgctagggtcgaatgcataggatggtcaagcacgtcatgccacgatggcatatcaaggatgtcaatatgcatatcaggaccgaataacaatgcatcggcagtggtgtggtacggggggagaccagtaacagaaatcccatcatgggcagggaacattcttaggactcaagaatcagaatgtgtgtgccataaaggaatctgcccagtggtcatgacagatggtccagcaaacaatagggcagcaactaagataatctatttcaaagagggaaagatacagaaaatcgaagaactgaaggggaacgctcaacacatcgaagagtgttcgtgttatggagcagcaggaatgatcaaatgtatatgcagggacaattggaagggggcaaacagaccagtaatcactatagatcccgagatgatgacccacacaagcaagtacttgtgttcaaaaatcttaaccgatacaagtcgccccaatgaccccaccagtgggaactgcgatgcgccaataacaggagggagcccagaccctggggtaaaagggtttgcattcctagacggtgagaactcatggcttggaaggactattagcaaagactccaggtcaggctacgaaatgttaaaagttccaaatgcagagaccgacactcaatcggggccaatctcataccagatgattgtcaacaaccagaattggtcagggtactcaggggcattcattgactactgg---gcaaacaag---gaatgcttcaatccttgtttttatgtggaactaatcagagggagacccaaagagagta---gtgtactgtggacttcaaatagcattgtagctctctgtggatccagggagcgattgggatcatggtcctggcatgatggtgctgaa--atcatctactttaagtag----
>gi|380867905|gb|CY110058.1|_Influenza_A_virus_(A/duck/Fujian/2292/2006(H6N6))_neuraminidase_(NA)_gene_complete_cds
atgaatccaaatcaaaagataacatgcatttcagcaacaggaatgacactatcggtagtaagcctgctaataggaattgccaatttgggcctaaatatcgg--actccactataaggtgagtgattcatcaaatataaac----attccaaacatgaatgaga---------------------------------ccaac---ccaacaacaacaataataaacaatcatactcagaataatttcaca------aacatcactaacattatagtgaataagaacgaggaagg------------aaaatttctcaacctgaccaa------gccgctatgtgaagtcaactcatggcatattctatcgaaagacaatgcaataagaataggtgaggatgctcatatactagtcacaagggaaccttacttgtcctgcgatccacaaggctgcaggatgtttgctctgagtcaaggcacaacactcagagggcgacatgcgaatggaaccatacatgataggagcccattccgagctcttataagttgggaaatgggtcaggcgcccagtccatataatgctagggtcgaatgcataggatggtcaagcacgtcatgccacgatggcatatcaaggatgtcaatatgcatatcaggaccgaataacaatgcatcggcagtggtgtggtacggggggagaccagtaacagaaatcccatcatgggcagggaacattcttaggactcaagaatcagaatgtgtgtgccataaaggaatctgcccagtggtcatgacagatggtccagcaaacaatagggcagcaactaagataatctatttcaaagagggaaagatacagaaaatcgaagaactgaaggggaacgctcaacacatcgaagaatgttcgtgctatggagcagcagggatgatcaaatgtatatgcagggacaattggaagggggcaaatagaccagtaatcactatagatcccgagatgatgacccacacaagcaagtacttgtgttcaaaaatcttaaccgatacaagtcgccccaatgaccccaccaatgggaactgcgatgcgccaataacaggagggagcccagaccctggggtaaaagggtttgcattcctagacggtgagaactcatggcttggaaggactattagcaaagactccaggtcaggctacgaaatgttaaaagttccaaatgcagagaccgacactcaatcggggccaatatcataccagataattgtcaacaaccagaattggtcagggtactcaggggcattcatagactactgg---gcaaacaag---gaatgcttcaatccttgtttttatgtggaactaatcagagggagacccaaagagagta---gtgtactgtggacttcaaatagcattgtagctctctgtggatccagggagcgattgggatcatggtcctggcatgatggtgctgaa--atcatctactttaagtag----
>gi|380867581|gb|CY109900.1|_Influenza_A_virus_(A/duck/Fujian/7794/2007(H6N6))_neuraminidase_(NA)_gene_complete_cds
atgaatccaaatcaaaagataacatgcatttcagcaacaggaatgacactatcggtagtaagcctgctaataggagttgccaatttgggcctaaatatcgg--actccactataaggtgagtgattcatcaaatataaac----attccaaacatgaatgaga---------------------------------ccaac---ccaacaacaacaataataaacaataaccctcagaataatttcaca------aacatcacaaacatcatagtgaataagaacgaggaagg------------aaagtttctcaacctgaccaa------gccgctatgtgaagtcaactcatggcatattctatcgaaagacaatgcaataagaataggtgaggacgctcatatactagtcacaagggaaccttacttgtcctgcgatccacaaggctgcaggatgtttgctctgagtcaaggcacaacactcagagggcgacatgcgaatggaaccatacatgataggagtccattccgagctcttataagttgggaaatgggtcaggcgcccagtccatataatgctagggtcgaatgcataggatggtcaagcacgtcatgccacgatggcatatcaaggatgtcaatatgcatatcaggaccgaataacaatgcatcggcagtggtgtggtacggggggagaccagtaacagaaatcccatcatgggcagggaacattcttaggactcaagaatcagaatgtgtgtgccataaaggaatctgcccagtggtcatgacagatggtccagcaaacaatagggcagcaactaagataatctatttcaaagagggaaagatacagaaaatcgaagaactgaaggggaacgctcaacacatcgaagagtgttcgtgttatggagcagcagggatgatcaaatgtatatgcagggacaattggaagggggcaaacagaccagtaatcactatagatcccgagatgatgacccacacaagcaagtacttgtgttcaaaaatcttaaccgatacaagtcgccccaatgaccccaccagtgggaactgcgatgcgccaataacaggagggagcccagaccctggggtaaaagggtttgcattcctagacggtgagaactcatggcttggaaggactattagcaaagactccaggtcaggctacgaaatgttaaaagttccaaatgcagagaccgacactcaatcggggccaatctcataccagatgattgtcaacaaccagaattggtcagggtactcaggggcattcattgactactgg---gcaaacaag---gaatgcttcaatccttgtttttatgtggaactaatcagagggagacccaaagagagta---gtgtactgtggacttcaaatagcattgtagctctctgtggatccagggagcgattgggatcatggtcctggcatgatggtgctgaa--atcatctactttaagtag----
>gi|380867486|gb|CY109860.1|_Influenza_A_virus_(A/duck/Fujian/4936/2007(H6N6))_neuraminidase_(NA)_gene_complete_cds
atgaatccaaatcaaaagataacatgcatttcagcaacaggaatgacactatcggtagtaagcctgctaataggagttgccaatttgggcctaaatatcgg--actccactataaggtgagtgattcatcaaatataaac----attccaaacatgaatgaga---------------------------------ccaac---ccaacaacaacaataataaacaataaccctcagaataatttcaca------aacatcactaacatcatagtgaataagaacgaggaagg------------aaagtttctcaacctgaccaa------gccgctatgtgaagtcaactcatggcatattctatcgaaagacaatgcaataagaataggtgaggacgctcatatactagtcacaagggaaccttacttgtcctgcgatccacaaggctgcaggatgtttgctctgagtcaaggcacaacactcagagggcgacatgtgaatggaaccatacatgataggagccctttccgagctcttataagttgggaaatgggtcaggcgcccagtccatataatgctagggtcgaatgcataggatggtcaagcacgtcatgccacgatggcatatcaaggatgtcaatatgcatatcaggaccgaataacaatgcatcggcagtggtgtggtacggggggagaccagtaacagaaatcccatcatgggcagggaacattcttaggactcaagaatcagaatgtgtgtgccataaaggaatctgcccagtggtcatgacagatggtccagcaaacaatagggcagcaactaagataatctatttcaaagagggaaagatacagaaaatcgaagaactgaaggggaacgctcaacacatcgaagagtgttcgtgttatggagcagcagggatgatcaaatgtatatgcagggacaattggaagggggcaaacagaccagtaatcactatagatcccgagatgatgacccatacaagcaagtacttgtgttcaaaaatcttaaccgatacaagtcgccccaatgaccccaccaatgggaactgcgatgcgccaataacaggagggagcccagaccctggggtaaaagggtttgcattcctagacggtgagaactcatggcttggaaggactattagcaaagactccaggtcaggctacgaaatgttaaaagttccaaatgcagagaccgacactcaatcggggccaatctcataccagatgattgtcaacaaccagaattggtcagggtactcaggggcattcattgactactgg---gcaaacaag---gaatgcttcaatccttgtttttatgtggaactaatcagagggagacccaaagagagta---gtgtactgtggacttcaaatagcattgtagctctctgtggatccagggagcgattgggatcatggtcctggcatgatggtgctgag--atcatctactttaagtag----
>gi|380873362|gb|CY110544.1|_Influenza_A_virus_(A/duck/Fujian/6841/2007(H6N6))_neuraminidase_(NA)_gene_complete_cds_gi|380873408|gb|CY110564.1|_Influenza_A_virus_(A/duck/Fujian/7585/2007(H6N6))_neurams
atgaatccaaatcaaaagataacatgcatttcagcaacaggaatgacactatcggtagtaagcctgctaataggagttgccaatttgggcctaaatatcgg--actccactataaggtgagtgattcatcaaatataaac----attccaaacatgaatgaga---------------------------------ccaac---ccaacaacaacaataataaacaataaccctcagaataatttcaca------aacatcacaaacatcatagtgaataagaacgaggaagg------------aaagtttctcaacctgaccaa------gccgctatgtgaagtcaactcatggcatattctatcgaaagacaatgcaataagaataggtgaggacgctcatatactagtcacaagggaaccttacttgtcctgcgatccacaaggctgcaggatgtttgctctgagtcaaggcacaacactcagagggcgacatgcgaatggaaccatacatgataggagtccattccgagctcttataagttgggaaatgggtcaggcgcccagtccatataatgctagggtcgaatgtataggatggtcaagcacgtcatgccacgatggcatatcaaggatgtcaatatgcatatcaggaccgaataacaatgcatcggcagtggtgtggtacggggggagaccagtaacagaaatcccatcatgggcagggaacattcttaggactcaagaatcagaatgtgtgtgccataaaggaatctgcccagtggtcatgacagatggtccagcaaacaatagggcagcaactaagataatctatttcaaagagggaaagatacagaaaatcgaagaactgaaggggaacgctcaacacatcgaagagtgttcgtgttatggagcagcagggatgatcaaatgtatatgcagggacaattggaagggggcaaacagaccagtaatcactatagatcccgagatgatgacccacacaagcaagtacttgtgttcaaaaatcttaaccgatacaagtcgccccaatgaccccaccagtgggaactgcgatgcgccaataacaggagggagcccagaccctggggtaaaagggtttgcattcctagacggtgagaactcatggcttggaaggactattagcaaagactccaggtcaggctacgaaatgttaaaagttccaaatgcagagaccgacactcaatcggggccaatctcataccagatgattgtcaacaaccagaattggtcagggtactcaggggcattcattgactactgg---gcaaacaag---gaatgcttcaatccttgtttttatgtggaactaatcagagggagacccaaagagagta---gtgtactgtggacttcaaatagcattgtagctctctgtggatccagggagcgattgggatcatggtcctggcatgatggtgctgaa--atcatctactttaagtag----
>gi|380873186|gb|CY110472.1|_Influenza_A_virus_(A/duck/Fujian/7119/2007(H6N6))_neuraminidase_(NA)_gene_complete_cds
atgaatccaaatcaaaagataacatgcatttcagcaacaggaatgacactatcggtagtaagcctgctaataggagttgccaatttgggcctaaatatcgg--actccactataaggtgagtgattcatcaaatataaac----attccaaacatgaatgaga---------------------------------ccaac---ccaacaacaacaataataaacaataaccctcagaataatttcaca------aacatcactaacatcatagtgaataagaacgaggaagg------------aaagtttctcaacctgaccaa------gccgctatgtgaagtcaactcatggcatattctatcgaaagacaatgcaataagaataggtgaggacgctcatatactagtcacaagggaaccttacttgtcctgcgatccacaaggctgcaggatgtttgctctgagtcaaggcacaacactcagagggcgacatgcgaatggaaccatacatgataggagccctttccgagctcttataagttgggaaatgagtcaggcgcccagtccatataatgctagggtcgaatgcataggatggtcaagcacgtcatgccacgatggcatatcaaggatgtcaatatgcatatcaggaccgaataacaatgcatcggcagtggtgtggtacggggggagaccagtaacagaaatcccatcatgggcagggaacattcttaggactcaagaatcagaatgtgtgtgccataaaggaatctgcccagtggtcatgacagatggtccagcaaacaatagggcagcaactaagataatctatttcaaagagggaaagatacagaaaatcgaagaactgaaggggaacgctcaacacatcgaagagtgttcgtgttatggagcagcaggaatgatcaaatgtatatgcagggacaattggaagggggcaaacagaccagtaatcactatagatcccgagatgatgacccacacaagcaagtacttgtgttcaaaaatcttaaccgatacaagtcgccccaatgaccccaccagtgggaactgcgatgcgccaataacaggagggagcccagaccctggggtaaaagggtttgcattcctagacggtgagaactcatggcttggaaggactattagcaaagactccaggtcaggctacgaaatgttaaaagttccaaatgcagagaccgacactcaatcggggccaatctcataccagatgattgtcaacaaccagaattggtcagggtactcaggggcattcattgactactgg---gcaaacaag---gaatgcttcaatccttgtttttatgtggaactaatcagagggagacctaaagagagta---gtgtactgtggacttcaaatagcattgtagctctctgtggatccagggagcgattgggatcatggtcctggcatgatggtgctgaa--atcatctactttaagtag----
>gi|380868097|gb|CY110154.1|_Influenza_A_virus_(A/duck/Fujian/8089/2007(H6N6))_neuraminidase_(NA)_gene_complete_cds
atgaatccaaatcaaaagataacatgcatttcagcaacaggaatgacactatcggtagtaagcctgctaataggagttgccaatttgggcctaaatatcgg--actccactataaggtgagtgattcatcaaatataaac----attccaaacatgaatgaga---------------------------------ccaac---ccaacaacaacaataataaacaataaccctcagaataatttcaca------aacatcactaacatcatagtgaataagaacgaggaaga------------aaagtttctcaacctgaccaa------gccgctatgtgaagtcaactcatggcatattctatcgaaagacaatgcaataagaataggtgaggacgctcatatactagtcacaagggaaccttacttgtcctgcgatccacaaggctgcaggatgtttgctctgagtcaaggcacaacactcagagggcgacatgcgaatggaaccatacatgataggagcccattccgagctcttataagttgggaaatgggtcaggcgcccagtccatataatgctagggtcgaatgcataggatggtcaagcacgtcatgccacgatggcatatcaaggatgtcaatatgcatatcaggaccgaataacaatgcatcggcagtggtgtggtacggggggagaccagtaacagaaatcccatcatgggcagggaacattcttaggactcaagaatcagaatgtgtgtgccataaaggaatctgcccagtggtcatgacagatggtccagcaaacaatagggcagcaactaagataatttatttcaaagagggaaagatacagaaaatcgaagaactgaaggggaacgctcaacacatcgaagagtgttcgtgttatggagcagcagggatgatcaaatgtatatgcagggacaattggaagggggcaaacagaccagtaatcactatagatcctgagatgatgacccacacaagcaagtacttgtgttcaaaaatcttaaccgatacaagtcgccccaatgaccccaccagtgggaactgcgatgcgccaataacaggagggagcccagaccctggggtaaaagggtttgcattcctagacggtgagaactcatggcttggaaggactattagcaaagactccagatcaggctatgaaatgttaaaagttccaaatgcagagaccgacactcaatcggggccaatctcataccagatgattgtcaacaaccagaattggtcagggtactcaggggcattcattgactactgg---gcaaacaag---gaatgcttcaatccttgtttttatgtggaactaatcagagggagacccaaagagagta---gtgtactgtggacttcaaatagcattgtagctctctgtggatccagggagcgattgggatcatggtcctggcatgatggtgctgaa--atcatctactttaagtag----
>gi|380867543|gb|CY109884.1|_Influenza_A_virus_(A/duck/Fujian/6598/2007(H6N6))_neuraminidase_(NA)_gene_complete_cds
atgaatccaaatcaaaagataacatgcatttcagcaacaggaatgacactatcggtagtaagcctgctaataggagttgccaatttgggcctaaatatcgg--actccactataaggtgagtgattcatcaaatataaac----attccaaacatgaatgaga---------------------------------ccaac---ccaacaacaacaataataaacaataaccctcagaataatttcaca------aacatcacaaacatcatagtgaataagaacgaggaagg------------aaagtttctcaacctgaccaa------gccgctatgtgaagtcaactcatggcatattctatcgaaagacaatgcaataagaataggtgaggacgctcatatactagtcacaagggaaccttacttgtcctgcgatccacaaggctgcaggatgtttgctctgagtcaaggcacaacactcagagggcgacatgcgaatggaaccatacatgataggagtccattccgagctcttataagttgggaaatgggtcaggcgcccagtccatataatgctagggtcgaatgcataggatggtcaagcacgtcatgccacgatggcatatcaaggatgtcaatatgcatatcaggaccgaataacaatgcatcggcagtggtgtggtacggggggagaccagtaacagaaatcccatcatgggcaggaaacattcttaggactcaagaatcagaatgtgtgtgccataaaggaatctgcccagtggtcatgacagatggtccagcaaacaatagggcagcaactaagataatctatttcaaagagggaaagatacagaaaatcgaagaactgaaggggaacgctcaacacatcgaagagtgttcgtgttatggagcagcagggatgatcaaatgtatatgcagggacaattggaagggggcaaacagaccagtaatcactatagatcccgagatgatgacccacacaagcaagtacttgtgttcaaaaatcttaaccgatacaagtcgccccaatgaccccaccagtgggaactgcgatgcgccaataacaggagggagcccagaccctggggtaaaagggtttgcattcctagacggtgagaactcatggcttggaaggactattagcaaagactccaggtcaggctacgaaatgttaaaagttccaaatgcagagaccgacactcaatcggggccaatctcataccagatgattgtcaacaaccagaattggtcagggtactcaggggcattcattgactactgg---gcaaacaag---gaatgcttcaatccttgtttttatgtggaactaatcagagggagacccaaagagagta---gtgtactgtggacttcaaatagcattgtagctctctgtggatccagggagcgattgggatcatggtcctggcatgatggtgctgaa--atcatctactttaagtag----
>gi|380867505|gb|CY109868.1|_Influenza_A_virus_(A/duck/Fujian/5474/2007(H6N6))_neuraminidase_(NA)_gene_complete_cds
atgaatccaaatcaaaagataacatgcatttcagcaacaggaatgacactatcggtagtaagcctgctaataggagttgccaatttgggcctaaatatcgg--actccactataaggtgagtgattcatcaaatataaac----attccaaacatgaatgaga---------------------------------ccaac---ccaacaacaacaataataaacaataaccctcagaataatttcaca------aacatcacaaacatcatagtgaataagaacgaggaagg------------aaagtttctcaacctgaccaa------gccgctatgtgaagtcaactcatggcatattctatcgaaagacaatgcaataagaataggtgaggacgctcatatactagtcacaagggaaccttacttgtcctgcgatccacaaggctgcaggatgtttgctctgagtcaaggcacaacactcagagggcgacatgcgaatggaaccatacatgataggagtccattccgagctcttataagttgggaaatgggtcaggcgcccagtccatataatgctagggtcgaatgcataggatggtcaagcacgtcatgccacgatggcatatcaaggatgtcaatatgcatatcaggaccgaataacaatgcatcggcagtggtgtggtacggggggagaccagtaacagaaatcccatcatgggcagggaacattcttaggactcaagaatcagaatgtgtgtgccataaaggaatctgcccagtggtcatgacagatggtccagcaaacaatagggcagcaactaagataatctatttcaaagagggaaagatacagaaaatcgaagaactgaaggggaacgctcaacacatcgaagagtgttcgtgttatggagcagcagggatgatcaaatgtatatgcagggacaattggaagggggcaaacagaccagtaatcactatagatcccgagatgatgacccatacaagcaagtacttgtgttcaaaaatcttaaccgatacaagtcgccccaatgaccccaccaatgggaactgcgatgcgccaataacaggagggagcccagaccctggggtaaaagggtttgcattcctagacggtgagaactcatggcttggaaggactattagcaaagactccaggtcaggctacgaaatgttaaaagttccaaatgcagagaccgacactcaatcggggccaatctcataccagatgattgtcaacaaccagaattggtcagggtactcaggggcattcattgactactgg---gcaaacaag---gaatgcttcaatccttgtttttatgtggaactaatcagagggagacccaaagagagta---gtgtactgtggacttcaaatagcattgtagctctctgtggatccagggagcgattgggatcatggtcctggcatgatggtgctgag--atcatctactttaagtag----
>gi|380866707|gb|CY109532.1|_Influenza_A_virus_(A/duck/Fujian/3796/2006(H6N6))_neuraminidase_(NA)_gene_complete_cds
atgaatccaaatcaaaagataacatgcatttcagcaacaggaatggcactatcggtagtaagcctgctaataggaattgccaatttgggcctaaatatcgg--actccactataaggtgagtgattcatcaaatataaac----attccaaacatgaatgaga---------------------------------ccaac---ccaacaacaacaataataaacaatcatactcagaataatttcaca------aacatcactaacattatagtgaataagaacgaggaagg------------aaaatttctcaacctgaccaa------gccgctatgtgaagtcaactcatggcatattctatcgaaagacaatgcaataagaataggtgaggatgctcatatactagtcacaagggaaccttacttgtcctgcgatccacaaggctgcaggatgtttgctctgagtcaaggcacaacactcagagggcgacatgcgaatggaaccatacatgataggagcccattccgagctcttataagttgggaaatgggtcaggcgcccagtccatataatgctagggtcgaatgcataggatggtcaagcacgtcatgccacgatggcatatcaaggatgtcaatatgcatatcaggaccgaataacaatgcatcggcagtggtgtggtacggggggagaccagtaacagaaatcccatcatgggcagagaacattcttaggactcaagaatcagaatgtgtgtgccataaaggaatctgcccagtggtcatgacagatggtccagcaaacaatagggcagcaactaagataatctatttcaaagagggaaagatacagaaaatcgaagaactgaaggggaacgctcaacacatcgaagaatgttcgtgttatggagcagcagggatgatcaaatgtatatgcagggacaattggaagggggcaaacagaccagtaatcactatagatcccgagatgatgacccacacaagcaagtacttgtgttcaaaaatcttaaccgatacaagtcgccccaatgaccccaccaatgggaactgcgatgcgccaataacaggagggagcccagaccctggggtaaaagggtttgcattcctagacggtgagaactcatggcttgaaaggactattagcaaagactccaggtcaggctacgaaatgttaaaagttccaaatgcagagaccgacactcaatcggggccaatctcataccagataattgtcaacaaccagaattggtcagggtactcaggggcattcatggactattgg---gcaaacaag---gaatgcttcaatccttgtttttatgtggaactaatcagagggagacccaaagagagta---gtgtactgtggacttcaaatagcattgtagctctctgtggatccagggagcgattgggatcatggtcctggcatgatggtgctgaa--atcatctactttaagtag----
>gi|380866688|gb|CY109524.1|_Influenza_A_virus_(A/duck/Fujian/3354/2006(H6N6))_neuraminidase_(NA)_gene_complete_cds
atgaatccaaatcaaaagataacatgcatttcagcaacaggaatgacactatcggtagtaagcctgctaataggaattgccaatttgggcctaaatatcgg--actccactataaggtgagtgattcatcaaatataaac----attccaaacatgaatgaga---------------------------------ccaac---ccaacaacaacaataataaacaatcatactcagactaatttcaca------aacatcactaacattatagtgaataagaacgaggaagg------------aaaatttctcaacctgaccaa------gccgctatgtgaagtcaactcatggcatattctatcgaaagacaatgcaataagaataggtgaggatgctcatatactagtcacaagggaaccttacttgtcctgcgatccacaaggctgcaggatgtttgctctgagtcaaggcacaacactcagagggcgacatgcgaatggaaccatacatgataggagcccattccgagctcttataagttgggaaatgggtcaggcgcccagtccatataatgctagggtcgaatgcataggatggtcaagcacgtcatgccacgatggcatatcaaggatgtcaatatgcatatcaggaccgaataacaatgcatcggcagtggtgtggtacggggggagaccagtaacagaaatcccatcatgggcagggaacattcttaggactcaagaatcagaatgtgtgtgccataaaggaatctgcccagtggtcatgacagatggtccagcaaacaatagggcagcaactaagataatctatttcaaagagggaaagatacagaaaatcgaagaactgaaggggaacgctcaacacatcgaagaatgttcgtgttatggagcagcagggatgatcaaatgtatatgcagagacaattggaagggggcaaacagaccagtaatcactatagatcccgagatgatgacccacacaagcaagtacttgtgttcaaaaatcttaaccgatacaagtcgccccaatgaccccaccaatgggaactgcgatgcgccaataacaggagggagcccagaccctggggtaaaagggtttgcattcctagacggtgagaactcatggcttggaaggactattagcaaagactccaggtcaggctacgcaatgttaaaagttccaaatgcagagaccgacactcaatcggggccaatttcataccagatgattgtcaacaaccagaattggtcagggtactcaggggcattcattgactactgg---gcaaacaag---gaatgcttcaatccttgtttttatgtggaactaatcagagggagacccaaagagagta---gtgtactgtggacttctaatagcattgtagctctctgtggatccagggagcgattgggatcatggtcctggcatgatggtgctgaa--atcatctactttaagtag----
>gi|380866669|gb|CY109516.1|_Influenza_A_virus_(A/duck/Fujian/2854/2006(H6N6))_neuraminidase_(NA)_gene_complete_cds
atgaatccaaatcaaaagataacatgcatttcagcaacaggaatgacactatcggtagtaagcctgctaataggaattgccaatttgggcctaaatatcgg--actccactataaggtgagtgattcatcaaatataaac----attccaaacatgaatgaga---------------------------------ccaac---ccaacaacaacaataataaacaatcatactcagaataatttcaca------aacatcactaacattatagtgaataagaacgaggaagg------------aaaatttctcaacctgaccaa------gccgctatgtgaagtcaactcatggcatattctatcgaaagacaatgcaataagaataggtgaggatgctcatatactagtcacaagggaaccttacttgtcctgcgatccacaaggctgcaggatgtttgctctgagtcaaggcacaacactcagagggcgacatgcgaatggaaccatacatgataggagcccattccgagctcttataagttgggaaatgggtcaggcgcccagtccatataatgctagggtcgaatgcataggatggtcaagcacgtcatgccacgatggcatatcaaggatgtcaatatgcatatcagggccgaataacaatgcatcggcagtggtgtggtacggggggagaccagtaacagaaatcccatcatgggcagggaacattcttaggactcaagaatcagaatgtgtgtgccataaaggaatctgcccagtggtcatgacagatggtccagcaaacaatagggcagcaactaagataatctatttcaaagagggaaagatacagaaaatcgaagaactgaaggggaacgctcaacacatcgaagaatgttcgtgctatggagcagcagggatgatcaaatgtatatgcagggacaattggaagggggcaaatagaccagtaatcactatagatcccgagatgatgacccacacaagcaagtacttgtgttcaaaaatcttaaccgatacaagtcgccccaatgaccccaccaatgggaactgcgatgcgccaataacaggagggagcccagaccctggggtaaaagggtttgcattcctagacggtgagaactcatggcttggaaggactattagcaaagactccaggtcaggctacgaaatgttaaaagttccaaatgcagagaccgacactcaatcggggccaatctcataccagataattgtcaacaaccagaattggtcagggtactcaggggcattcatggactattgg---gcaaacaag---gaatgcttcaatccttgtttttatgtggaactaatcagagggagacccaaagagagta---gtgtactgtggacttcaaatagcattgtagctctctgtggatccagggagcgattgggatcatggtcctggcatgatggtgctgaa--atcatctactttaagtaa----
>gi|814550583|dbj|LC050585.1|_Influenza_A_virus_(A/duck/Vietnam/LBM491/2013(H6N6))_viral_cRNA_segment_6_complete_sequence
atgaatccaaatcaaaagataacatgcatttcagcaacaggaatgacactatcggtagtaagtctgctaataggaattgccaatttgggcctaaatatcgg--actacactataaggtgagtgattcaacaaatataaac----attccaaacatgaatgaga---------------------------------ccagc---ccagcaacaacaataataagcaaccaccctcagaataatttcaca------aacatcactaacattataatgaataagaacgaggaagg------------aaatcttctcaacctgaccag------gccgctatgtgaagtcaactcatggcatattctatcgaaagacaatgcaataagaataggtgagaacgctcatatactagtcacaagggaaccctatttgtcttgcgacccacaaggctgcaggatgtttgctctgagtcaaggcacaacactcagagggcgtcatgcgaatggaaccatacatgataggagcccattccgagctctaataagttgggaaatgggtcaaccgcccagtccatataatgctagggtcgagtgcataggatggtcaagcacgtcatgccacgatggcatatcaaggatgtcaatatgcatatcaggaccgaacaacaatgcatcggcagtagtgtggtacggggggagaccagtaacagagatcccatcatgggcagggaacattcttaggactcaagaatcggagtgcgtgtgccatggaggaatatgtccggtggtcatgacagatggcccggcaaacaatagggcagaaactaagataatctatttcaaagagggaaaggtacagaagattgaagaactgaaggggaacgctcaacacatcgaagagtgttcatgttatggagcatcagggatgatcaagtgtgtgtgcagggataattggaaaggggcaaacagaccagtaataactattgatccagagatgatgacccacacaagcaagtacttgtgttcaaaaatcttaactgatacaagccgccccaatgaccccaccaatgggaactgcgatgcgccaataacaggagggagcccagaccctggggtaaaagggtttgcattcctagacagtgagaactcatggcttggaaggactattagcaaagactccagatcaggctatgaaatgttaaaagttccaaatgcagagaccgacactcaatcgggggcaatctcacaccagataattgtcaacaatcagaattggtctgggtactctggggcattcattgactactgg---gcaaacaag---gaatgcttcaatccttgtttttatgtggaactaatcagagggagacccaaagagagta---gtgtactgtggacttcaaatagcattgtagctctctgtggatccagggagcgattgggatcatggtcctggcatgatggtgctgaa--atcatctactttaagtagtaag
>gi|380873381|gb|CY110552.1|_Influenza_A_virus_(A/duck/Fujian/7093/2007(H6N6))_neuraminidase_(NA)_gene_complete_cds
atgaatccaaatcaaaagataacatgcatttcagcaacaggaatgacactatcggtagtaagcctgctaataggagttgccaatttgggcctaaatatcgg--actccactataaggtgagtgattcatcaaatataaac----attccaaacatgaatgaga---------------------------------ccaac---ccaacaacaacaataataaacaataaccctcagaataatttcaca------aacatcactaacatcatagtgaataagaacgaggaagg------------aaagtttctcaacctgaccaa------gccgctatgtgaagtcaactcatggcatattctatcgaaagacaatgcaataagaataggtgaggacgctcatatactagtcacaagggaaccttacttgtcctgcgatccacaaggctgcaggatgtttgctctgagtcaaggcacaacactcagagggcgacatgcgaatggaaccatacatgataggagccctttccgagctcttataagttgggaaatgggtcaggcgcccagtccatataatgctagggtcgaatgcataggatggtcaagcacgtcatgccacgatggcatatcaaggatgtcaatatgcatatcaggaccgaataacaatgcatcggcagtggtgtggtacggggggagaccagtgacagaaatcccatcatgggcagggaacattcttaggactcaagaatcagaatgtgtgtgccataaaggaatctgcccagtggtcatgacagatggtccagcaaacaatagggcagcaactaagataatctatttcaaagagggaaagatacagaaaatcgaagaactgaaggggaacgctcaacacatcgaagagtgttcgtgttatggagcagcaggaatgatcaaatgtatatgcagggacaattggaagggggcaaacagaccagtaatcactatagatcccgagatgatgacccacacaagcaagtacttgtgttcaaaaatcttaaccgatacaagtcgccccaatgaccccaccagtgggaactgcgatgcgccaataacaggagggagcccagaccctggggtaaaagggtttgcattcctagacggtgaggactcatggcttggaaggactattagcaaagactccaggtcaggctacgaaatgttaaaagttccaaatgcagagaccgacactcaatcggggccaatctcataccagatgattgtcaacaaccagaattggtcagggtactcaggggcattcattgactactgg---gcaaacaag---gaatgcttcaatccttgtttttatgtggaactaatcagagggagacccaaagagagta---gtgtactgtggacttcaaatagcattgtagctctctgtggatccagggagcgattaggatcatggtcctggcatgatggtgctgaa--atcatctactttaagtag----
>gi|380873297|gb|CY110516.1|_Influenza_A_virus_(A/duck/Fujian/5429/2007(H6N6))_neuraminidase_(NA)_gene_complete_cds
atgaatccaaatcaaaagataacatgcatttcagcaacaggaatgacactatcggtagtaagcctgctaataggagttgccaatttgggcctaaatatcgg--actccactataaggtgagtgattcatcaaatataaac----attccaaacatgaatgaga---------------------------------ccaac---ccaacaacaacaataataaacaataaccctcagaataatttcaca------aacatcactaacatcatagtgaataagaacgaggaagg------------aaagtttctcaacctgaccaa------gccgctatgtgaagtcaactcatggcatattctatcgaaagacaatgcaataagaataggtgaggacgctcatatactagtcacaagggaaccttacttgtcctgcgatccacaaggctgcaggatgtttgctctgagtcaaggcacaacactcaggaggcgacatgcgaatggaaccatacatgataggagcccatttcgagctcttataagttgggaaatgggtcaggcgcccagtccatataatgctagggtcgaatgcataggatggtcaagcacgtcatgccacgatggcatatcaaggatgtcaatatgcatatcaggaccgaataacaatgcatcggcagtggtgtggtacggggggagaccagtaacagaaatcccatcatgggcagggaacattcttaggactcaagaatcagaatgtgtgtgccataaaggaatctgcccagtggtcatgacagatggtccagcaaacaatagggcagcaactaagataatctatttcaaagagggaaagatacagaaaatcgaagaactgaaggggaacgctcaacacatcgaagagtgttcgtgttatggagcagcaggaatgatcaaatgtatatgcagggacaattggaagggggcaaacagaccagtaatcactatagatcccgagatgatgacccacacaagcaagtacttgtgttcaaaaatcttaaccgatacaagtcgccccaatgaccccaccaatggggactgcgatgcgccaataacaggagggagcccagaccctggggtaaaagggtttgcattcctagacggtgagaactcatggcttggaaggactattagcaaagactccaggtcaggctacgaaatgttaaaagttccaaatgcagagaccgacactcaatcggggccaatctcataccagatgattgtcaacaaccagaattggtcagggtactcaggggcattcattgactactgg---gcaaacaag---gaatgcttcaatccttgtttttatgtggaactaatcagagggagacccaaagagagta---gtgtactgtggacttcaaatagcattgtagctctctgtggatccagggagcgattgggatcatggtcctggcatgatggtgctgaa--atcatctactttaagtag----
>gi|380867448|gb|CY109844.1|_Influenza_A_virus_(A/duck/Fujian/4020/2007(H6N6))_neuraminidase_(NA)_gene_complete_cds
atgaatccaaatcaaaagataacatgcatttcagcaacaggaatgacactatcggtagtaagcctgctaataggagttgccaatttgggcctaaatatcgg--actccactataaggtgagtgattcatcaaatataaac----attccaaacatgaatgaga---------------------------------ccaac---ccaacaacaacaataataaacaataaccctcagaataatttcaca------aacatcacaaacatcatagtgaataagaacgaggaagg------------aaagtttctcaacctgaccaa------gccgctatgtgaagtcaactcatggcatattctatcgaaagacaatgcaataagaataggtgaggacgctcatatactagtcacaagggaaccttacttgtcctgcgatccacaaggctgcaggatgtttgctctgagtcaaggcacaacactcagagggcgacatgcgaatggaaccatacatgataggagtccattccgagctcttataagttgggaaatgggtcaggcgcccagtccatataatgctagggtcgaatgcataggatggtcaagcacgtcatgccacgatggcatatcaaggatgtcaatatgcatatcaggaccgaataacaatgcatcggcagtggtgtggtacggggggagaccagtaacagaaatcccatcatgggcagggaacattcttaggactcaagaatcagaatgtgtgtgccataaaggaatctgcccagtggtcatgacagatggtccagcaaacaatagggcagcaactaagataatctatttcaaagagggaaagatacagaaaatcgaagaactgaaggggaacgctcaacacatcgaagagtgttcgtgttatggagcagcagggatgatcaaatgtatatgcagggacaattggaagggggcaaacagaccagtaatcactatagatcccgagatgatgacccacacaagcaagtacttgtgttcaaaaatcttaaccgatacaagtcgccccaatgaccccaccagtgggaactgcgatgcgccaataacaggagggagcccagaccctggggtaaaagggtttgcattcctagacggtgagaactcatggcttggaaggactattagcaaagactccaggtcaggctacgaaatgttaaaagttccaaatgcagagaccgacactcaatcggggccaatctcataccagatgattgtcaacaaccagaactggtcagggtactcaggggcattcattgactactgg---gcaaacaag---gaatgcttcaatccttgtttttatgtggaactaatcagagggagacccaaagagagta---gtgtactgtggacttcaaatagcattgtacctctctgtggatccagggagcgattgggatcatggtcctggcatgatggtgctgaa--atcatctactttaagtag----
>gi|533112380|dbj|AB847431.1|_Influenza_A_virus_(A/duck/Vietnam/LBM83c-1/2012(H3N6))_viral_cRNA_segment_6_partial_sequence
atgaatccaaatcaaaagataacatgcatttcagcaacaggaatgacactatcggtagtaagtctgctaataggaattgccaatttgggcctaaatatcgg--actacactataaggtgagtgattcaacaaatataaac----attccaaacatgaatgaga---------------------------------ccagc---ccaacaacaacaataataaacaatcaccctcagaataatttcaca------aacatcactaacattgtaatgaataagaacgaggaagg------------aaattttctcaacctgaccaa------gccgctatgtgaagtcaactcatggcatattctatcgaaagacaatgcaataagaataggtgagaacgctcatatactagtcacaagggaaccctacttgtcttgcgacccacaaggctgcaggatgtttgctctgagtcaaggcacaacactcagagggcgacatgcgaatggaaccatacatgataggagcccattccgagctctcataagttgggaaatgggtcagccgcccagtccatataatgctagggtcgagtgcataggatggtcaagcacgtcatgccacgatggcatatcaaggatgtcaatatgcatatcaggaccgaacaacaatgcatcggcagtagtgtggtacggggggagaccagtaacagagatcccatcatgggcagggaacattcttaggactcaagaatcggagtgcgtgtgccatggaggaatatgtccggtggtcatgacagatggtccggcaaacaatagggcagaaactaagataatctatttcaaagagggaaaggtacagaagattgaggaactgaagggaaacgctcaacacatcgaagagtgttcatgttatggagcatcagggatgatcaagtgtgtatgcagggacaattggaagggggcaaacagaccagtaataactatagatccagagatgatgacccacacaagcaagtacttgtgttcaaaaatcttaactgatacaagccgccccaatgaccccaccaatgggaactgcgatgcgccaataacaggagggagcccagaccctggggtaaaagggtttgcattcctagacaatgagaactcatggcttggaaggactattagcaaagactccagatcaggctatgaaatgttaaaagttccaaatgcagagaccgacactcaatcgggggcaatctcacaccagataattgtcaacaatcagaattggtcagggtactctggggcattcattgactactgg---gcaaacaag---gaatgcttcaatccttgtttttacgtggaactaatcagagggagacccaaagagagta---gtgtactgtggacttcaaatagcattgtagctctctgtggatccagggagcgattgggatcatggtcctggcatgatggtgctgaa------------------------
>gi|380873431|gb|CY110574.1|_Influenza_A_virus_(A/duck/Fujian/7844/2007(H6N6))_neuraminidase_(NA)_gene_complete_cds
atgaatccaaatcaaaagataacatgcatttcagcaacaggaatgacactatcggtagtaagcctgctaataggagttgccaatttgggtctaaatatcgg--actccactataaggtgagtgattcatcaaatataaac----attccaaacatgaatgaga---------------------------------ccaac---ccaacaacaacaataataaacaataaccctcagaataatttcaca------aacatcacaaacatcatagtgaataagaacgaggaagg------------aaagtttctcaacctgaccaa------gccgctatgtgaagtcaactcatggcatattctatcgaaagacaatgcaataagaataggtgaggacgctcatatactagtcacaagggaaccttacttgtcctgcgatccacaaggctgcaggatgtttgctctgagtcaaggcacaacactcagagggcgacatgcgaatggaaccatacatgataggagtccattccgagctcttataagttgggaaatgggtcaggcgcccagtccatataatgctagggtcgaatgcataggatggtcaagcacgtcatgccacgatggcatatcaaggatgtcaatatgcatatcaggaccgaataacaatgcatcggcagtggtgtggtacggggggagaccagtaacagaaatcccatcatgggcagggaacattcttaggactcaagaatcagaatgtgtgtgccataaaggaatctgcccagtggtcatgacagatggtccagcaaacaatagggcagcaactaagataatctatttcaaagagggaaagatacagaaaatcgaagaactgaaggggaacgctcaacacatcgaagagtgttcgtgttatggagcagcagggatgatcaaatgtatatgcagggacaattggaagggggcaaacagaccagtaatcactatagatcccgagatgatgacccacacaagcaagtacttgtgttcaaaaatcttaaccgatacaagtcgccccaatgaccccaccagtgggaactgcgatgcgccaataacaggagggagcccagaccctggggtaaaagggtttgcattcctagacggtgagaactcatggcttggaaggactattagcaaagactccaggtcaggctacgaaatgttaaaagttccaaatgcagagaccgacactcaatcggggccaatctcataccagatgattgtcaacaaccagaattggtcagggtactcaggggcattcattgactactgg---gcaaacagg---gaatgcttcaatccttgtttttatgtggaactaatcagagggagacccaaagagagta---gtgtactgtggacttcaaatagcattgtagctctctgtggatccagggagcgattgggatcatggtcctggcgtgatggtgctgaa--atcatctactttaagtag----
>gi|380873391|gb|CY110556.1|_Influenza_A_virus_(A/duck/Fujian/7348/2007(H6N6))_neuraminidase_(NA)_gene_complete_cds
atgaatccaaatcaaaagataacatgcatttcagcaacaggaatgacactatcggtagtaagcctgctaataggagttgccaatttgggcctaaatatcgg--actccactataaggtgagtgattcatcaaatataaac----attccaaacatgaatgaga---------------------------------ccaac---ccaacaacaacaataataaacaataaccctcagaataatttcaca------aacatcacaaacatcatagtgaataagaacgaggaagg------------aaagtttctcaacctgaccaa------gccgctatgtgaagtcaactcatggcatattctatcgaaagacaatgcaataagaataggtgaggacgctcatatactagtcacaagggaaccttacttgtcctgcgatccacaaggctgcaggatgtttgctctgagtcaaggcacaacactcagagggcgacatgcgaatggaaccatacatgataggagtccatttcgagctcttataagttgggaaatgggtcaggcgcccagtccatataatgctagggtcgaatgcataggatggtcaagcacgtcatgccacgatggcatatcaaggatgtcaatatgcatatcaggaccgaataacaatgcatcggcagtggtgtggtacggggggagaccagtaacagaaatcccatcatgggcagggaacattcttaggactcaagaatcagaatgtgtgtgccataaaggaatctgcccagtggtcatgacagatggtccagcaaacaatagggcagcaactaagataatctatttcaaagagggaaagatacagaaaatcgaagaactgaaggggaacgctcaacacatcgaagagtgttcgtgttatggagcagcagggatgatcaaatgtatatgcagggacaattggaagggggcaaacagaccagtaatcactatagatcccgagatgatgacccacacaagcaagtacttgtgttcaaaaatcttaaccgatacaagtcgccccaatgaccccatcagtgggaactgcgatgcgccaataacaggagggagcccagaccctggggtaaaagggtttgcattcctagacggtgagaactcatggcttggaaggactattagcaaagactccaggtcaggctacgaaatgttaaaagttccaaatgcagagaccgacactcaatcggggccaatctcataccagatgattgtcaacaaccagaattggtcagggtactcaggggcattcattgactactgg---gcaaacaag---gaatgcttcaatccttgtttttatgtggaactaatcagagggagacccaaagagagta---gtgtactgtggacttcaaatagcattgtagctctctgtggatccagggagcgattgggatcatggtcctggcatgatggtgctgaa--atcacctactttaagtag----
>gi|380873339|gb|CY110534.1|_Influenza_A_virus_(A/duck/Fujian/5813/2007(H6N6))_neuraminidase_(NA)_gene_complete_cds
atgaatccaaatcaaaagataacatgcatttcagcaacaggaatgacactatcggtagtaagcctgctaataggagttgccaatttgggcctaaatatcgg--actccactataaggtgagtgattcatcaaatataaac----attccaaacatgaatgaga---------------------------------ccaac---ccaacaacaacaataataaacaataaccctcagaataatttcaca------aacatcactaacatcatagtgaataagaacgaggaagg------------aaagtttctcaacctgaccaa------gccgctatgtgaagtcaattcatggcatattctatcgaaagacaatgcaataagaataggtgaggacgctcatatactagtcacaagggaaccttacttgtcctgcgatccacaaggctgcaggatgtttgctctgagtcaaggcacaacactcagagggcgacatgcgaatggaaccatacatgataggagccctttccgagctcttataagttgggaaatgggtcaggcgcccagtccatataatgctagggtcgaatgcataggatggtcaagcacgtcatgccacgatggcatatcaaggatgtcaatatgcatatcaggaccgaataacaatgcatcggcagtggtgtggtacggggggagaccagtaacagaaatcccatcatgggcagggaacattcttaggactcaagaatcagaatgtgtgtgccataaaggaatctgcccagtggtcatgacagatggtccagcaaacaatagggcagcaactaagataatctatttcaaagagggaaagatacagaaaatcgaagaactgaaggggaacgctcaacacatcgaagagtgttcgtgttacggagcagcaggaatgatcaaatgtatatgcagggacaattggaagggggcaaacagaccagtaatcactatagatcccgagatgatgacccacacaagcaagtacttgtgttcaaaaatcttaaccgatacaagtcgccccaatgaccccaccagtgggaactgcgatgcgccaataacaggagggagcccagaccctggggtaaaagggtttgcattcttagacggtgagaactcatggcttggaaggactattagcaaagactccaggtcaggctacgaaatgttaaaagttccaaatgcagagaccgacactcaatcggggccaatctcataccagatgattgtcaacaaccagaattggtcagggtactcaggggcattcattgactactgg---gcaaacaag---gaatgcttcaatccttgtttttatgtggaactaatcagagggagacccaaagagagta---gtgtactgtggacttcaaatagccttgtagctctctgtggatccagggagcgattgggatcatggtcctggcatgatggtgctgaa--atcatctactttaagtag----
>gi|380868077|gb|CY110144.1|_Influenza_A_virus_(A/duck/Fujian/5697/2007(H6N6))_neuraminidase_(NA)_gene_complete_cds
atgaatccaaatcaaaagataacatgcatttcagcaacaggaatgacactatcggtagtaagcctgctaataggagttgccaatttgggcctaaatatcgg--actccactataaggtgagtgattcatcaaatataaac----attccaaacatgaatgaga---------------------------------ccaac---ccaacaacaacaataataaacaataaccctcagaataatttcaca------aacatcacaaacatcatagtgaataagaacgaggaagg------------aaagtttctcaacctgaccaa------gccgctatgtgaagtcaactcatggcatattctatcgaaagacaatgcaataagaataggtgaggacgctcatatactagtcacaagggaaccttacttgtcctgcgatccacaaggctgcaggatgtttgctctgagtcaaggcacaacactcagagggcgacatgcgaatggaaccatacatgataggagtccattccgagctcttataagttgggaaatgggtcaggcgcccagtccatataatgctagggtcgaatgcataggatggtcaagcacgtcatgccacgatggcatatcaaggatgtcaatatgcatatcaggaccgaataacaatgcatcggcagtggtgtggtacggggggagaccagtaacagaaatcccatcatgggcagggaacattcttaggactcaagaatcagaatgtgtgtgccataaaggaatctgcccagtggtcatgacagatggtccagcaaacaatagggcagcaactaagataatctatttcaaagagggaaagatacagaaaatcgaagaactgaaggggaacgctcaacacatcgaagagtgttcgtgttatggagcagcagggatgatcaaatgtatatgcagggacaattggaagggggcaaacagaccagtaatcactatagatcccgagatgatgacccacacaagcaagtacttgtgttcaaaaatcttaaccgatacaagtcgccccaatgaccccatcagtgggaactgcgatgcgccaataacaggagggagcccagaccctggggtgaaagggtttgcattcctagacggtgagaactcatggcttggaaagactattagcaaagactccaggtcaggctacgaaatgttaaaagttccaaatgcagagaccgacactcaatcggggccaatctcataccagatgattgtcaacaaccagaattggtcagggtactcaggggcattcattgactactgg---gcaaacaag---gaatgcttcaatccttgtttttatgtggaactaatcagagggagacccaaagagagta---gtgtactgtggacttcaaatagcattgtagctctctgtggatccagggagcgattgggatcatggtcctggcatgatggtgctgaa--atcatctactttaagtag----
>gi|380868073|gb|CY110142.1|_Influenza_A_virus_(A/duck/Fujian/5637/2007(H6N6))_neuraminidase_(NA)_gene_complete_cds
atgaatccaaatcaaaagataacatgcatttcagcaacaggaatgacactatcggtagtaagcctgctaataggagttgccaatttgggcctaaatatcgg--actccactataaggtgagtgattcatcaaatataaac----attccaaacatgaatgaga---------------------------------ccaac---ccaacaacaacaataataaacaataaccctcagaataatttcaca------aacatcactaacatcatagtgaataagaaggaggaagg------------aaagtttctcaacctgaccaa------gccgctatgtgaagtcaactcatggcatattctatcgaaagacaatgcaataagaataggtgaggacgctcatatactggtcacaagggaaccttacttgtcctgcgatccacaaggctgcaggatgtttgctctgagtcaaggcacaacactcagagggcgacatgcgaatggaaccatacatgataggagcccattccgagctcttataagttgggaaatgggtcaggcgcccagtccatataatgctagggtcgaatgcataggatggtcaagcacatcatgccacgatggcatatcaaggatgtcaatatgcatatcaggaccgaataacaatgcatcggcagtggtgtggtacggggggagaccagtaacagaaatcccatcatgggcagggaacattcttaggactcaagaatcagaatgtgtgtgccataaaggaatctgcccagtggtcatgacagatggtccagcaaacaatagggcagcaactaagataatctatttcaaagagggaaagatacagaaaatcgaagaactgaaggggaacgctcaacacatcgaagagtgttcgtgttatggagcggcagggatgatcaaatgtatatgcagggacaattggaagggggcaaacagaccagtaatcactatagatcccgagatgatgacccacaaaagcaagtacttgtgttcaaaaatcttaaccgatacaagtcgccccaatgaccccaccagtgggaactgcgatgcgccaataacaggagggagcccagaccctggggtaaaagggtttgcattcctagacggtgagaactcatggcttggaaggactattagcaaagactccaggtcaggctacgaaatgttaaaagttccaaatgcagagaccgacactcaatcggggccaatctcataccagatgattgtcaacaaccagaattggtcagggtactcaggggcattcattgactactgg---gcaaacaag---gaatgcttcaatccttgtttttatgtggaactaatcagagggagacccaaagagagta---gtgtactgtggacttcaaatagcattgtagctctctgtggatccagggagcgattgggatcatggtcctggcatgatggtgctgaa--atcatctactttaagtag----
>gi|380867897|gb|CY110054.1|_Influenza_A_virus_(A/duck/Fujian/1348/2006(H6N6))_neuraminidase_(NA)_gene_complete_cds
atgaatccaaatcaaaagataacatgcatttcagcaacaggaatgacactatcggtagtaagcctgctaataggaattgccaatttgggcctaaatatcgg--actccactataaggtgagtgattcatcaaatataaac----attccaaacatgaatgaga---------------------------------ccaac---ccaacaacaacaataataaacaatcatactcagaataatttcaca------aacatcactaacattatagtgaataagaacgaggaagg------------aaaatttctcaacctgaccaa------gccgctatgtgaagtcaactcatggcatattctatcgaaagacaatgcaataagaataggtgaggatgctcatatactagtcacaagggaaccttacttgtcctgcgatccacaaggctgcaggatgtttgctctgagtcaaggcacaacactcagagggcgacatgcgaatggaaccatacatgataggagcccattccgagctcttataagttgggaaatgggtcaggcgcccagtccatataatgctagggtcgaatgcataggatggtcaagtacgtcatgccacgatggcatatcaaggatgtcaatatgcatatcaggaccgaataacaatgcatcggcagtggtgtggtacggggggagaccagtaacagaaatctcatcatgggcagggaacattcttaggactcaagaatcagaatgtgtgtgccataaaggaatctgcccagtggtcatgacagatggtccagcgaacaatagggcagcaactaagataatctatttcaaagagggaaagatacagaaaatcgaagaactgaaggggaacgctcaacacatcgaagaatgttcgtgctatggagcagcagggatgattaaatgtatatgcagggacaattggaagggggcaaatagaccagtaatcactatagatcccgagatgatgacccacacaagcaagtacttgtgttcaaaaatcttaaccgatacaagtcgccccaatgaccccaccaatgggaactgcgatgcgccaataacaggagggagcccagaccctggggtaaaagggtttgcattcctagacggtgagaactcatggcttggaaggactattagcaaagactccaggtcaggctacgaaatgttaaaagttccaaatgcagagaccgacactcaatcggggccaatctcataccagataattgtcaacaaccagaattggtcagggtactcaggggcattcatagactactgg---gcaaacaag---gaatgcttcaatccttgtttttatgtggaactaatcagagggagacccaaagagagta---gtgtactgtggacttcaaatagcattgtagctctctgtggatccagggagcgattgggatcatggtcctggcatgatggtgctgaa--atcatctactttaagtag----
>gi|380867619|gb|CY109916.1|_Influenza_A_virus_(A/duck/Fujian/8320/2007(H6N6))_neuraminidase_(NA)_gene_complete_cds
atgaatccaaatcaaaagataacatgcatttcagcaacaggaatgacactatcggtagtaagcctgctaataggagttgccaatttgggcctaaatatcgg--actccactataaggtgagtgattcatcaaatataaac----attccaaacatgaatgaga---------------------------------ccaac---ccaacaacaacaataataaacaataaccctcagaataatttcaca------aacatcacaaacatcatagtgaataagaacgaggaagg------------aaagtttctcaacctgaccaa------gccgctatgtgaagtcaactcatggcatattctatcgaaagacaatgcaataagaataggtgaggacgctcatatactagtcacaagggaaccttacttgtcctgcgatccacaaggctgcaggatgtttgctctgagtcaaggcacaacactcagagggcgacatgcgaatggaaccatacatgataggagtccattccgagctcttataagttgggaaatgggtcaggcgcccagtccatataatgctagggtcgaatgcataggatggtcaagcacgtcatgccacgatggcatatcaaggatgtcaatatgcatatcaggaccgaataacaatgcatcggcagtggtgtggtacggggggagaccagtaacagaaatcccatcatgggcagggaacattcttaggactcaagaatcagaatgtgtgtgccataaaggaatctgcccagtggtcatgacagatggtccagcaaacaatagggcagcaactaagataatctatttcaaagagggaaagatacagaaaatcgaagaactgaaggggaacgctcaacacatcgaagagtgttcgtgttatggagcagcagggatgatcaaatgtatatgcagggacaattggaagggggcaaacagaccagtaatcactatagatcccgagatgatgacccacacaagcaagtacttgtgtgcaaaaatcttaaccgatacaagtcgccccaatgaccccaccagtgggaactgcgatgcgccaataacaggagggagcccagaccctggggtaaaagggtttgcattcctagacggtgagaactcatggcttggaagaactattagcaaagactccaggtcaggctacgaaatgttaaaagttccaaatgcagagaccgacattcaatcggggccaatctcataccagatgattgtcaacaaccagaattggtcagggtactcaggggcattcattgactactgg---gcaaacaag---gaatgcttcaatccttgtttttatgtggaactaatcagagggagacccaaagagagta---gtgtactgtggacttcaaatagcattgtagctctctgtggatccagggagcgattgggatcatggtcctggcatgatggtgctgaa--atcatctactttaagtag----
>gi|380873450|gb|CY110582.1|_Influenza_A_virus_(A/duck/Fujian/8349/2007(H6N6))_neuraminidase_(NA)_gene_complete_cds
atgaatccaaatcaaaagataacatgcatttcagcaacaggaatgacactatcggtagtaagcctgctaataggagttgccaatttgggcctaaatatcgg--actccactataaggtgagtgattcatcaaatataaac----attccaaacatgaatgaga---------------------------------ccaac---ccaacaacaacaataataaacaataaccctcataataatttcaca------aacatcacaaacatcatagtgaataagaacgaggaagg------------aaagtttctcaacctgaccaa------gccgctatgtgaagtcaactcatggcatattctatcgaaagacaatgcaataagaataggtgaggacgctcatatactagtcacaagggaaccttacttgtcctgcgatccacaaggctgcagaatgtttgctctgagtcaaggcacaacactcagagggcgacatgcgaatggaaccatacatgataggagtccattccgagctcttataagttgggaaatgggtcaggcgcccagtccatataatgctagggtcgaatgcataggatggtcaagcacgtcatgccacgatggcgtatcaaggatgtcaatgtgcatatcaggaccgaataacaatgcatcggcagtggtgtggtacggggggagaccagtaacagaaatcccatcatgggcagggaacattcttaggactcaagaatcagaatgtgtgtgccataaaggaatctgcccagtggtcatgacagatggtccagcaaacaatagggcagcaactaagataatctatttcaaagagggaaagatacagaaaatcgaagaactgaaggggaacgctcaacacatcgaagagtgttcgtgttatggagcagcagggatgatcaaatgtatatgcagggacaattggaagggggcaaacagaccagtaatcactatagatcccgagatgatgacccacacaagcaagtacttgtgttcaaaaatcttaaccgatacaagtcgccccaatgaccccaccagtgggaactgcgatgcgccaataacaggagggagcccagaccctggggtaaaagggtttgcattcctagacggtgagaactcatggcttggaaggactattagcaaagactccaggtcaggctacgaaatgttaaaagttccaaatgcagagaccgacactcaatcggggccaatctcataccagatgattgtcaacaaccagaattggtcagggtactcaggggcattcattgactactgg---gcaaacaag---gaatgcttcaatccttgtttttatgtggaactaatcagagggagacccaaagagagta---gtgtactgtggacttcaaatagcattgtagctctctgtggatccagggagcgattgggatcatggtcctggcatgatggtgctgaa--atcatctactttaagtag----
>gi|380873349|gb|CY110538.1|_Influenza_A_virus_(A/duck/Fujian/6159/2007(H6N6))_neuraminidase_(NA)_gene_complete_cds
atgaatccaaatcaaaagataacatgcatttcagcaacaggaatgacactatcggtagtaagcctgctaataggagttgccaatttgggtctaaatatcgg--actccactataaggtgagtgattcatcaaatataaac----attccaaacatgaatgaga---------------------------------ccaac---ccaacaacaacaataataaacaataaccctcagaataatttcaca------aacatcacaaacatcatagtgaataagaacgaggaagg------------aaagtttctcaacctgaccaa------gccgctatgtgaagtcaactcatggcatattctatcgaaagacaatgcaataagaataggtgaggacgctcatatactagtcacaagggaaccttacttgtcctgcgatccacaaggctgcaggatgtttgctctgagtcaaggcacaacactcagagggcgacatgcgaatggaaccatacatgataggagtccattccgagctcttataagttgggaaatgggtcaggcgcccagtccatataatgctagggtcgaatgcataggatggtcaagtacgtcatgccacgatggcatatcaaggatgtcaatatgcatatcaggaccgaataacaatgcatcggcagtggtgtggtacggggggagaccagtgacagaaatcccatcatgggcagggaacattcttaggactcaagaatcagaatgtgtgtgccataaaggaatctgcccagtggtcatgacagatggtccagcaaacaatagggcagcaactaagataatctatttcaaagagggaaagatacagaaaatcgaagaactgaaggggaacgctcaacacatcgaagagtgttcgtgttatggagcagcagggatgatcaaatgtatatgcagggacaattggaagggggcaaacagaccagtaatcactatagatcccgagatgatgacccacacaagcaagtacttgtgttcaaaaatcttaaccgatacaagtcgccccaatgaccccaccagtgggaactgcgatgcgccaataacaggagggagcccagaccctggggtaaaagggtttgcgttcctagacggtgagaactcatggcttggaaggactattagcaaagactccaggtcaggctacgaaatgttaaaagttccaaatgcagagaccgacactcaatcggggccaatctcataccagatgattgtcaacaaccagaattggtcagggtactcaggggcattcattgactactgg---gcaaacaag---gaatgcttcaatccttgtttttatgtggaactaatcagagggagacccaaagagagta---gtgtactgtggacttcaaatagcattgtagctctctgtggatccagggagcgattgggatcatggtcctggcatgatggtgctgaa--atcatctactttaagtag----
>gi|380873167|gb|CY110464.1|_Influenza_A_virus_(A/duck/Fujian/6567/2007(H6N6))_neuraminidase_(NA)_gene_complete_cds
atgaatccaaatcaaaagataacatgcatttcagcaacaggaatgacactatcggtagtaagcctgctaataggagttgccaatttgggcctaaatatcgg--actccactataaggtgagtgattcatcaaatataaac----attccaaacatgaatgaga---------------------------------ccaac---ccaacaacaacaataataaacaataaccctcagaataatttcaca------aacatcacaaacatcatagtgaataagaacgagaaagg------------aaagtttctcaacctgaccaa------gccgctatgtgaagtcaactcatggcatattctatcgaaagacaatgcaataagaataggtgaggacgctcatatactagtcacaagggaaccttacttgtcctgcgatccacaaggctgcaggatgtttgctttgagtcaaggcacaacactcagagggcgacatgcgaatggaaccatacatgataggagtccattccgagctcttataagttgggaaatgggtcaggcgcccagtccatataatgctagggtcgaatgcataggatggtcaagcacgtcatgccacgatggcatatcaaggatgtcaatatgcatatcaggaccgaataacaatgcatcggcagtggtgtggtacggggggagaccagtaacagaaatcccatcatgggcaggaaacattcttaggactcaagaatcagaatgtgtgtgccataaaggaatctgcccagtggtcatgacagatggtccagcaaacaatagggcagcaactaagataatctatttcaaagagggaaagatacagaaaatcgaagaactgaaggggaacgctcaacacatcgaagagtgttcgtgttatggagcagcagggatgatcaaatgtatatgcagggacaattggaagggggcaaacagaccagtaatcactatagatcccgagatgatgacccacacaagcaagtacttgtgttcaaacatcttaaccgatacaagtcgccccaatgaccccaccagtgggaactgcgatgcgccaataacaggagggagcccagaccctggggtaaaagggtttgcattcctagacggtgagaactcatggcttggaaggactattagcaaagactccaggtcaggctacgaaatgttaaaagttccaaatgcagagaccgacactcaatcggggccaatctcataccagatgattgtcaacaaccagaattggtcagggtactcaggggcattcattgactactgg---gcaaacaag---gaatgcttcaatccttgtttttatgtggaactaatcagagggagacctaaagagagta---gtgtactgtggacttcaaatagcattgtagctctctgtggatccagggagcgattgggatcatggtcctggcatgatggtgctgaa--atcatctactttaagtag----
>gi|380868093|gb|CY110152.1|_Influenza_A_virus_(A/duck/Fujian/7387/2007(H6N6))_neuraminidase_(NA)_gene_complete_cds
atgaatccaaatcaaaagataacatgcatttcagcaacaggaatgacactatcggtagtaagcctgctaataggagttgccaatttgggcctaaatatcgg--actccactataaggtgagtgattcatcaaatataaac----attccaaacatgaatgaga---------------------------------ccaac---ccaacaacaacaataataaacaataaccctcagaataatttcaca------aacatcacaaacatcatagtgaataagaacgaggaagg------------aaagtttctcaacctgaccaa------gccgctatgtgaagtcaactcatggcatattctatcgaaagacaatgcaataagaataggtgaggacgctcatatactagtcacaagggaaccttacttgtcctgcgatccacaaggctgcaggatgtttgctctgagtcaaggcacaacactcagagggcgacatgcgaatggaaccatacatgataggagtccattccgagctcttataagttgggaaatgggtcaggcgcccagtccatataatgctagggtcgaatgtataggatggtcaagcacgtcatgccacgatggcatatcaaggatgtcaatatgcatatcaggaccgaataacaatgcatcggcagtggtgtggtacggggggagaccagtaacagaaatcccatcatgggcagggaacattcttaggactcaagaatcagaatgtgtgtgccataaaggaatctgcccagtggtcatgacagatggtccagcaaacaatagggcagcaactaagataatctatttaaaagagggaaagatacagaaaatcgaagaactgaaggggaacgctcaacacatcgaagagtgttcgtgttatggagcagcagggatgatcaaatgtatatgcagggacaattggaagggggcaaacagaccagtaatcactatagatcccgagatgatgacccacacaagcaagtacttgtgttcaaaaatcttaaccgatacaagtcgccccaatgaccccaccaatgggaactgcgatgcgccaataacaggagggagcccagaccctggggtaaaagggtttgcattcctagacggtgagaactcatggcttggaaggactattagcaaagactccaggtcaggctacgaaatgttaaaagtcccaaatgcagagaccgacactcaatcggggccaaccttataccagataattgtcaacaaccaaaattggtcagggtactcaggggcattcatagactactgg---gcaaacaag---gaatgcttcaatccttgtttttatgtggaactaatcagagggagacccaaagagagta---gtgtactgtggacttcaaatagcattgtagctctctgtggatccagggagcgattgggatcatggtcctggcatgatggtgctgaa--atcatctactttaagtag----
>gi|380868085|gb|CY110148.1|_Influenza_A_virus_(A/duck/Fujian/6860/2007(H6N6))_neuraminidase_(NA)_gene_complete_cds
atgaatccaaatcaaaagataacatgcatttcagcaacaggaatgacactatcggtagtaagcctgctaataggagttgccaatttgggcctaaatatcgg--actccactataaggtgagtgattcatcaaatataaac----attccaaacatgaatgaga---------------------------------ccaac---ccaacaacaacaataataaacaataaccctcagaataatttcaca------aacatcacaaacatcatagtgaataagaacgaggaagg------------aaagtttctcaacctgaccaa------gccgctatgtgaagtcaactcatggcatattctatcgaaagacaatgcaataagaataggtgaggacgctcatatactagtcacaagggaaccttacttgtcctgcgatccacaaggctgcaggatgtttgctctgagtcaaggcacaacactcagagggcgacatgcgaatggaaccatacatgataggagtccattccgagctcttataagttgggaaatgggtcaggcgcccagtccatataatgctagggtcgaatgcataggatggtcaagcacgtcatgccacgatggcatatcaaggatgtcaatatgcatatcaggaccgaataacaatgcatcggcagtggtgtggtacggggggagaccagtaacagaaatcccatcatgggcagggaacattcttaggactcaagaatcagaatgtgtgtgccataaaggaatctgcccagtggtcatgacagatggtccagcaaacaatagggcagcaactaagataatctatttcaaagagggaaagatacagaaaatcgaagaactgaaggggaacgctcaacacatcgaagagtgttcgtgttatggagcagcagggatgatcaaatgtatatgcagggacaattggaagggggcaaacagaccagtaatcactatagatcccgagatgatgacccacacaagcaagtacttgtgttcaaaaatcttaaccgatacaagtcgccccaatgaccccaccaatgggaactgcgatgcgccaataacaggagggagcccagaccctggggtaaaagggtttgcattcctagacggggagaactcatggcttggaaggacaattagcaaagactccaggtcaggctacgaaatgttaaaagtcccaaatgcagagaccgacactcaatcggggccaaccttataccagataattgtcaacaaccaaaattggtcagggtactcaggggcattcatagactactgg---gcaaacaag---gaatgcttcaatccttgtttttatgtggaactaatcagagggagacccaaagagagta---gtgtactgtggacttcaaatagcattgtagctctctgtggatccagggagcgattgggatcatggtcctggcatgatggtgctgaa--atcatctactttaagtag----
>gi|295844875|gb|HM144711.1|_Influenza_A_virus_(A/duck/Shantou/6233/2004(H6N6))_segment_6_neuraminidase_(NA)_gene_complete_cds
atgaatccaaatcaaaagataacatgcatttcagcaacaggaatgacactatcggtagtaagcctgctaataggaattgccaatttgggcctaaatatcgg--actccactataaggtgagtgattcatcaaatataaac----attccaaacatgaatgaga---------------------------------ccaac---ccaacaacaacaataataaacaatcatactcagaataatttcaca------aacatcactaacattatagtgaataagaacgaggaagg------------aacatttctcaacctgaccaa------gccgctatgtgaagtcaactcatggcatattctatcgaaagacaatgcaataaggataggtgaggatgctcatatactagtcacaagggaaccttacttgtcctgcgatccacaaggctgcaggatgtttgctctgagtcaaggcacaacactcagagggcgacatgcgaatggaaccatacatgataggagcccattccgagctcttataagttgggaaatgggtcaggcacccagtccatataatgctagggtcgaatgcataggatggtcaagcacgtcatgccacgatggcatatcaaggatgtcaatatgcatgtcaggaccgaataacaatgcatcggcagtggtgtggtacggggggagaccagtaacagaaattccatcatgggcagggaacattcttaggactcaagaatcagaatgtgtgtgccataaaggaatctgcccagtggtcatgacagatggtccagcaaacaatagggcagcaactaagataatctatttcaaagagggaaagatacagaaaatcgaagaactgaaggggaacgctcaacacatcgaagaatgttcgtgctatggagcagcagggatgatcaaatgtatatgcagggacaattggaagggggcaaatagaccagtaatcactatagatcccgagatgatgacccacacaagcaagtacttgtgttcaaaaatcttaaccgatacaagtcgccccaatgaccccaccaatgggaactgcgatgcgccaataacaggagggagcccagaccctggggtaaaagggtttgcattcctagacggggagaactcatggcttggaaggacaattagcaaagactccaggtcaggctacgaaatgttaaaagtcccaaatgcagagaccgacactcaatcggggccaacctcataccagataattgtcaacaaccaaaattggtcagggtactcaggggcattcatagactactgg---gcaaacaag---gaatgcttcaatccttgtttttatgtggaactaatcagagggagacccaaagagagta---gtgtactgtggacttcaaatagcattgtagctctctgtggatccagggagcgattgggatcatggtcctggcacgatggtgctgaa--atcatctactttaagtag----
>gi|295844869|gb|HM144714.1|_Influenza_A_virus_(A/mallard/Shantou/972/2005(H6N6))_segment_6_neuraminidase_(NA)_gene_complete_cds
atgaatccaaatcaaaagataacatgcatttcagcaacaggaatgacactatcggtagtaagcctgctaataggaattgccaatttgggcctaaatgtcgg--actccactataaggtgagtgattcatcaaatataaac----attccaaacatgaatgaga---------------------------------ccaac---ccaacaacaacaataataaacaatcatactcagaataatttcaca------aacatcactaacattatagtgaataagaacgaggaagg------------aacatttctcaacctgaccaa------gccgctatgtgaagtcaactcatggcatattctatcgaaagacaatgcaataagaataggtgaggatgctcatatactagtcacaagggaaccttacttgtcctgcgatccacaaggctgcaggatgtttgctctgagtcaaggcacaacactcagagggcgacatgcgaatggaaccatacatgataggagcccattccgagctcttataagttgggaaatgggtcaggcacccagtccatataatgctagggtcgaatgcataggatggtcaagcacgtcatgccacgatggcatatcaaggatgtcaatatgcatatcaggaccgaataacaatgcatcggcagtggtgtggtacagggggagaccagtaacagaaattccatcatgggcagggaacattcttaggactcaagaatcagaatgtgtgtgccataaaggaatctgcccagtggtcatgacagatggtccagcaaacaatagggcagcaactaagataatctatttcaaagagggaaagatacagaaaatcgaagaactgaaggggaacgctcaacacatcgaagaatgttcgtgctatggagcagcagggatgatcaaatgtatatgcagggacaattggaagggggcaaatagaccagtaatcactatagatcccgagatgatgacccacacaagcaagtacttgtgttcaaaaatcttaaccgatacaagtcgccccaatgaccccaccaatgggaactgcgatgcgccaataacaggagggagcccggaccctggggtaaaagggtttgcattcctagacggggagaactcatggcttggaaggacaattagcaaagactccaggtcaggctacgaaatgttaaaagtcccaaatgcagagaccgacactcaatcggggccaacctcataccagataattgtcaacaaccaaaattggtcagggtactcaggggcattcatagactactgg---gcaaacaag---gaatgcttcaatccttgtttttatgtggaactaatcagagggagacccaaagagagta---gtgtactgtggacttcaaatagcattgtagctctctgtggatccagggagcgattgggatcatggtcctggcatgatggtgctgaa--atcatctactttaagtag----
>gi|295844867|gb|HM144715.1|_Influenza_A_virus_(A/duck/Shantou/8365/2005(H6N6))_segment_6_neuraminidase_(NA)_gene_complete_cds
atgaatccaaatcaaaagataacatgcatttcagcaacaggaatgacactatcggtagtaagcctgctaataggaattgccaatttgggcctaaatatcgg--actccactataaggtgagtgattcatcaaatataaac----attccaaacatgaatgaga---------------------------------ccaac---ccaacaacaacaataataaacaatcatactcagaataatttcaca------aacatcactaacattatagtgaataagaacgaggaagg------------aacatttctcaacctgaccaa------gccgctatgtgaagtcaactcatggcatattctatcgaaagacaatgcaataagaataggtgaggatgctcatatactagtcacaagggaaccttacttgtcctgcgatccacaaagctgcaggatgtttgctctgagtcaaggcacaacactcagagggcgacatgcgaatggaaccatacatgataggagcccattccgagctcttataagttgggaaatgggtcaggcacccagtccatataatgctagggtcgaatgcataggatggtcaagcacgtcgtgccacgatggcatatcaaggatgtcaatatgcatatcaggaccgaataacaatgcatcggcagtggtgtggtacggggggagaccagtaacagaaattccatcatgggcagggaacattcttaggactcaagaatcagaatgtgtgtgccataaaggaatctgcccagtggtcatgacagatggtccagcgaacaatagggcagcaactaagataatctatttcaaagagggaaagatacagaaaatcgaagaactgaaggggaacgctcaacacatcgaagaatgttcgtgctatggaacaacagggatgatcaaatgtatatgcagggacaattggaagggggcaaatagaccagtaatcactatagatcccgagatgatgacccacacaagcaagtacttgtgttcaaaaatcttaaccgatacaagtcgccccaatgaccccaccaatgggaactgcgatgcgccaataacaggagggagcccagaccctggggtaaaagggtttgcattcctagacggggagaactcatggcttggaaggacaattagcaaagactccaggtcaggctacgaaatgttaaaagtcccaaatgcagagaccgacactcaatcggggccaacctcataccagataattgtcaacaaccaaaattggtcagggtactcaggggcattcatagactactgg---gcaaacaag---gaatgcttcaatccttgcttttatgtggaactaatcagagggagacccaaagagagta---gtgtactgtggacttcaaatagcattgtagctctctgtggatccagggagcgattgggatcatggtcctggcatgatggtgctgaa--atcatctactttaagtag----
>gi|758371862|dbj|LC028381.1|_Influenza_A_virus_(A/muscovy_duck/Quang_Ninh/71/2013(H6N6))_viral_cRNA_segment:_6_complete_sequence
atgaatccaaatcaaaagataacatgcatttcagcaacaggagtgacactatcggtagtaagtctgctaataggaattgccaatttgggcctaaatatcgg--actacactataaggtgagtgattcaacaaatgtaaac----attccaaccatgaatgaga---------------------------------ccagc---ccaacaacaacaataataaacaatcaccctcagaataatttcaca------aacataactaatattgtaatgaataagaacgaggaagg------------aacttttctcaacctgaccaa------rccgctatgtgaagtcaactcatggcatattctatcgaaagacaatgcaataagaataggtgagaacgctcatatactagtcacaagggaaccctacttgtcttgcgacccacaaggatgcaggatgtttgctctgagtcaaggcacaacactcagagggcgacatgcgaatggaaccatacatgataggagcccattccgagctctcataagttgggaaatgggtcagccgcccagtccatataatgctagggtcgagtgcataggatggtcaagcacgtcatgccacgacggcatatcaaggatgtcaatatgcatatcaggaccgaacaacaatgcatcggcagtagtgtggtacggggggagaccagtaacagagatcccatcatgggcagggaacattcttaggactcaagaatcggagtgcgtgtgccatggaggaatatgtccggtggtcatgacagatggtccggcaaacaatagggcagaaactaagataatctatttcaaagagggaaagatacagaagattgaggaactgaagggaaacgctcaacacatcgaagagtgttcatgttatggagcatcagggatgatcaagtgtgtatgcagggacaattggaagggggcaaacagaccagtaataactatagatccagagatgatgacccacacaagcaagtacttgtgttcaaaaatcttaactgatacaagccgcccaaatgaccccaccaatggggactgtgatgcgccaataacaggagggagcccagaccctggagtaaaagggtttgcattcctagacagtgaaaactcatggcttggaaggactattagcaaagactctagatcaggctatgaaatgttaaaagttccgaatgcagagaccgacactcaatcgggggcaatctcacaccagataattgtcaacaatcagaattggtcagggtactctggggcattcattgactactgg---gcaaacaag---gaatgcttcaatccttgtttttatgtggaactaatcagagggagacccaaagagagta---gtgtactgtggacttcaaatagcattgtggctctctgtggatccagggagcgattgggatcatggtcctggcatgatggtgctgaa--atcatctactttaagtagtaag
>gi|585485022|gb|KJ200711.1|_Influenza_A_virus_(A/chicken/Hunan/S4495/2010(H6N6))_segment_6_neuraminidase_(NA)_gene_complete_cds
atgaatccaaatcaaaagaatacatgcatttcagcaataggaatgacactatcggtagtaagcctgctaataggagttgccgatttgggcctaaatatcgg--actccactataaggtgagtgattcatcaaatataaac----attccaaacatgaatgaga---------------------------------ccaac---ccaacaacaacaataataaacaataaccctcagaataatttcaca------aacatcactaacatcatagtgaataagaacgaggaaga------------aaagtttctcaacctgaccaa------gccgctatgtgaggtcaactcatggcatattctatcgaaagacaatgcaataagaataggtgaggacgctcatatactagtcacaagggaaccttacttgtcctgcgatccacaaggctgcaggatgtttgctctgagtcaaggcacaacactcagagggagacatgcgaatggaaccatacatgataggagcccattccgagctcttataagttgggaaatgggtcaggcgcccagtccatataatgctagggtcgaatgcataggatggtcaagcacgtcatgccacgatggcatatcaaggatgtcaatatgcatatcaggaccgaataacaatgcatcggcagtggtgtggtacggggggagaccagtaacagaaatcccatcatgggcagggaacattcttaggactcaagaatcagaatgtgtgtgccataaaggaatctgcccagtggtcatgacagatggcccagcaaacaatagggcagcaactaagataatttatttcaaagagggaaagatacagaaaatcgaagaactgaaggggaacgctcaacacatcgaggagtgttcgtgttatggagcagcagggatgatcaaatgtatatgcagggacaattggaagggggcaaacagaccagtaatcactatagatcctgagatgatgacccacacaagcaagtacttgtgttcaaaaatcttaaccgacacaagtcgccccaatgaccccaccagtgggaactgcgatgcgccaataacaggagggagcccagaccctggggtaaaagggtttgcattcctagacggtgagaactcatggcttggaaggactattagcaaagactccaggtcaggctatgaaatgttaaaagttccaaatgcagagaccgacactcaatcggggccaatctcataccagacgattgtcaacaaccagaattggtcagggtactcaggggcattcattgactactgg---gcaaacaag---gaatgcttcaatccttgtttttatgtggaactaatcagagggagacccaaagagagta---gtgtactgtggacttcaaatagcattgtagctctctgtggatccagggagcgattgggatcatggtcctggcatgatggtgctgag--atcatctactttaagtag----
>gi|380868053|gb|CY110132.1|_Influenza_A_virus_(A/duck/Fujian/4185/2007(H6N6))_neuraminidase_(NA)_gene_complete_cds
atgaatccaaatcaaaagataacatgcatttcagcaacaggaatgacactatcggtagtaagcctgctaataggaattgccaatttgggcctaaatatcgg--actccactataaggtgagtgattcatcaaatataaac----attccaaacatgaatgaga---------------------------------ccaac---ccaacaacaacaataataaacaatcaccctcagaataatttcaca------aacatcactaacattatagtgaataagaacgaggaagg------------aaattttctcaacctgacaaa------gccgctatgtgaagtcaactcatggcatattctatcgaaagacaatgcaataagaataggtgaggacgctcatatactagtcacaagggaaccttacttgtcctgcgatccacaaggctgcaggatgtttgctctgagtcaaggcacaacactcagagggcgacatgcgaatggaaccatacatgataggagcccattccgagctcttataagttgggaaatgggtcaggcgcccagtccatataatgctagggtcgaatgcataggatggtcaagcacgtcatgccacgatggcatatcaaggatgtcaatatgtatatcaggaccaaataacaatgcatcagcagtggtgtggtacagggggagaccagtaacagaaattccatcatgggcagggaacattcttaggactcaagaatcggaatgtgtgtgccataaaggaatctgcccagtagtcatgacagatggtccagcaaacaatagggcagcaactaagataatctatttcaaagagggaaagatacagaaaatcgaagaactgaaggggaacgctcaacacatcgaagaatgttcgtgctatggagcagcagggatgatcaaatgtatatgcagggacaattggaagggggcaaatagaccagtaatcactatagatcccgagatgatgacccacacaagcaagtacttgtgttcaaaaatcttaaccgatacaagtcgccccaatgaccccaccaatgggaactgcgatgcgccaataacaggagggagcccagaccctggggtaaaagggtttgcattcctagacggggagaactcatggcttggaaggacaattagcaaagactccaggtcaggctacgaaatgttaaaagtcccaaatgcagagaccgacactcaatcggggccaaccttataccagataattgtcaacaaccaaaattggtcagggtactcaggggcattcatagactactgg---gcaaacaag---gaatgcttcaatccttgtttttatgtggaactaatcagagggagacccaaagagagta---gtgtactgtggacttcaaatagcattgtagctctctgtggatccagggagcgattgggatcatggtcctggcatgatggtgctgaa--atcatctactttaagtag----
>gi|380867937|gb|CY110074.1|_Influenza_A_virus_(A/duck/Fujian/7324/2006(H6N6))_neuraminidase_(NA)_gene_complete_cds
atgaatccaaatcaaaagataacatgcatttcagcaacaggaatgacactatcggtagtaagtctgctaataggaattgccaatttgggcctaaatatcgg--actccactataaggtgagtgattcatcaagtataaac----attccaaacatgaatgaga---------------------------------ccaac---ccaacaacaacaataataaacaatcatactcagaataatttcaca------aacatcactaacattatagtgaataagaacgaggaagg------------aaaatttctcaacctgaccaa------gccgctatgtgaagtcaactcatggcatattctatcgaaagacaatgcaataagaataggtgaggatgctcatatactagttacaagggaaccttacttgtcctgcgatccacaaggctgcaggatgtttgctctgagtcaaggcacaacactcagagggcgacatgcgaatggaaccatacatgataggagcccgttccgagctcttataagttgggaaatgggtcaggcgcccagtccatataatgctagggtcgaatgcataggatggtcaagcacgtcatgccacgatggcatatcaaggatgtcaatatgcatatcaggaccgaataacaatgcatcggcagtggtgtggtacggggggagaccagtaacagaaatcccatcatgggcagggaacattcttaggactcaagaatcagagtgtgtgtgccataaaggaatctgcccagtggtcatgacagatggtccagcaaacaatagggcagcaactaagataatctatttcaaagagggaaagatacagaaaatcgaagaactgaaggggaacgctcaacacatcgaagaatgttcgtgctatggggcagcagggatgatcaaatgtatatgcagagacaattggatgggggcaaatagaccagtaatcactatatatcccgagatgatgacccatacaagcaagtacttgtgttcaaaaatcttaaccgatacaagtcgccccaatgaccccaccaatgggaactgtgatgcgccaataacaggagggagcccagaccctggggtgaaagggtttgcattcctagacgatgagaactcatggcttggaagaactattagcaaagactccaggtcaggctacgaaatgttaaaagtcccaaatgcagagaccgacactcaatcggggccaatatcataccagataattgtcaacaaccagaattggtcagggtactcaggggcattcatagactactgg---gcaaacaag---gaatgcttcaatccttgtttttatgtggaactaatcagagggagacccaaagagagta---gtgtactgtggacttcaaatagcattgtagctctctgtggatccagggagcgattgggatcatggtcctggcatgatggtgctgaa--atcatctactttaagtag----
>gi|380868009|gb|CY110110.1|_Influenza_A_virus_(A/duck/Fujian/1600/2007(H6N6))_neuraminidase_(NA)_gene_complete_cds
atgaatccaaatcaaaagataacatgcatttcagcaacaggaatgacactatcggtagtaagcctgctaataggaattgccaatttgggcctaaatatcgg--actccactataaggtgagtgattcatcaaatataaac----attccaaacatgaatgaga---------------------------------ccaac---ccaacaacaacaataataaacaatcaccctcagaataatttcaca------aacatcactaacattatagtgaataagaacgaggaagg------------aaattttctcaacctgaccaa------gccgctatgtgaagtcaactcatggcatattctatcgaaagacaatgcaataagaataggtgaggacgctcatatactagtcacaagggaaccttacttgtcctgcgatccacaaggctgcaggatgtttgctctgagtcaaggcacaacactcagagggcgacatgcgaatggaaccatacatgatagaagcccattccgagctcttataagttgggaaatgggtcaggcacccagtccatataatgctagggtcgaatgcataggatggtcaagcacgtcatgccacgatggcatatcaaggatgtcaatatgtatatcaggaccaaataacaatgcatcagcagtggtgtggtacagggggagaccagtaacagaaattccatcatgggcagggaacattcttaggactcaagaatcggaatgtgtgtgccataaaggaatctgcccagtagtcatgacagatggtccagcaaacaatagggcagcaactaagataatctatttcaaagagggaaagatacagaaaatcgaagaactgaaggggaacgctcaacacatcgaagaatgttcgtgctatggagcagcagggatgatcaaatgtatatgcagggacaattggaagggggcaaatagaccagtaatcactatagatcccgagatgatgacccacacaagcaagtacttgtgttcaaaaatcttaaccgatacaagtcgccccaatgaccccaccaatgggaactgcgatgcgccaataacaggagggagcccagaccctggggtaaaagggtttgcattcctagacggggagaactcatggcttggaaggacaattagcaaagactccaggtcaggctacgaaatgttaaaagtcccaaatgcagagaccgacactcaatcggggccaaccttataccagataattgtcaacaaccaaaattggtcagggtactcaggggcattcatagactactgg---gcaaacaag---gaatgcttcaatccttgtttttatgtggaactaatcagagggagacccaaagagagta---gtgtactgtggacttcaaatagcattgtagctctctgtggatccagggagcgattgggatcatggtcctggcatgatggtgctgaa--atcatctactttaagtag----
>gi|380867945|gb|CY110078.1|_Influenza_A_virus_(A/duck/Fujian/7830/2006(H6N6))_neuraminidase_(NA)_gene_complete_cds
atgaatccaaatcaaaagataacatgcatttcagcaacaggaatgacactatcggtagtaagcctgctaataggaattgccaatttgggcctaaatatcgg--actccactataaggtgagtgattcatcaaatataaac----attccaaacatgaatgaga---------------------------------ccaac---ccaacaacaacaataataaacaaccataatcagaataatttcaca------aacatcactaacattatagtgaataagaacgaggaagg------------aaaatttctcaacctgaccaa------gccgctatgtgaagtcaactcatggcatattctatcgaaagacaatgcaataagaataggtgaggatgctcatatactaatcacaagggaaccttacttgtcctgcgatccacagggctgcaggatgtttgctctgagtcaaggcacaacactcagagggcgacatgcgaatggaaccatacatgataggagcccattccgagctcttataagttgggaaatgggtcaggcgcccagtccatataatgctagggtcgaatgcataggatggtcaagcacgtcatgccacgatggcatatcaaggatgtcaatatgtatatcaggaccaaataacaatgcatcagcagtggtgtggtacagggggagaccagtaacagaaatcccatcatgggcagggaacattcttaggactcaagaatcagaatgtgtgtgccataaaggaatctgcccagtggtcatgacagatggtccagcaaacaatagggcagcaactaagataatctatttcaaagagggaaagatacagaaaatcgaagaactgaaggggaacgctcaacacatcgaagaatgttcgtgttatggagcagcagggatgatcaaatgtatatgcagggacaattggaagggggcaaacagaccagtaatcactatagatcccgagatgatgacccacacaagcaagtacttgtgttcaaaaatcttaaccgatacaagtcgccccaatgaccccaccaatgggaactgcgatgcgccaataacaggagggagcccagaccctggggtaaaagggtttgcattcctagacggggagaactcatggcttggaaggacaattagcaaagactccaggtcaggctacgaaatgttaaaagtcccaaatgcagggaccgacactcaatcggggccaaccttataccagataattgtcaacaaccaaaattggtcagggtactcaggggcattcatagactactgg---gcaaacaag---gaatgcttcaatccttgtttttatgtggaactaatcagagggagacccaaagagagta---gtgtactgtggacttcaaatagcattgtagctctctgtggatccagggagcgattgggatcatggtcctggcatgatggtgctgaa--atcatctactttaagtag----
>gi|758371559|dbj|LC028373.1|_Influenza_A_virus_(A/duck/Quang_Ninh/55/2013(H6N6))_viral_cRNA_segment:_6_complete_sequence
atgaatccaaatcaaaagataacatgcatttcagcaacaggagtgacactatcggtagtaagtctgctaataggaattgccaatttgggcctaaatatcgg--actacactataaggtgagtgattcaacaaatgtaaac----attccaaacatgaacgaga---------------------------------ccagc---ccaacaacaacaataataaacaatcaccctcagaataatttcaca------aacataactaatattgtaatgaataagaacgaggaagg------------aacttttctcaacctgaacaa------gccgctatgtgaagtcaactcatggcatattctatcgaaagacaatgcaataagaataggtgagaacgctcatatactagtcacaagggaaccctacttgtcttgcgacccacaagggtgcaggatgtttgctctgagtcaaggcacaacactcagagggcaacatgcgaatggaaccatacatgataggagcccattccgagctctcataagttgggaaatgggtcagccgcccagtccatataatgctagggtcgagtgcataggatggtcaagcacgtcatgccacgatggcatatcaaggatgtcaatatgcatatcaggaccgaacaacaatgcatcggcagtagtgtggtacggggggagaccagtaacagagatcccatcatgggcagggaacattcttaggactcaagaatcggagtgcgtgtgccatggaggaatatgtccggtggtcatgacagatggtccggcaaacaatagggcagaaactaagataatctatttcaaagagggaaagatacagaagattgaggaactgaagggaaacgctcaacacatcgaagagtgttcatgttatggagcatcagggatgatcaagtgtgtatgcagggacaattggaagggggcaaacagaccagtaataactatagatccagagatgatgacccacacaagcaagtacttgtgttcaaaaatcttaactgatacaagccgcccaaatgaccccaccaatggggactgtgatgcgccaataacaggagggagcccagaccctggagtaaaagggtttgcattcctagacagtgaaaactcatggcttggaaggactattagcaaagactctagatcaggctatgaaatgttaaaagttccgaatgcagagaccgacactcaatcgggggcaatctcacaccagataattgtcaacaatcagaattggtcagggtactctgggacattcattgactactgg---gcaaacaaa---gaatgcttcaatccttgtttttatgtggaactaatcagagggagacccaaagagagta---gtgtactgtggacttcaaatagcattgtggctctctgtggatccagggagcgattgggatcatggtcctggcatgatggtgctgaa--atcatctactttaagtagtaag
>gi|723801815|dbj|LC010698.1|_Influenza_A_virus_(A/duck/Vietnam/LBM360c1-4-1/2013(H5N6))_viral_cRNA_segment_6_complete_sequence
atgaatccaaaccaaaagataacatgcatttcagcaacaggaatgacactatcggtagtaagtctgctaataggaattgccaatttgggcctaaatatcgg--actacactataaggtgagtgattcaacaaatataaac----agtccaaacatgaatgaga---------------------------------ccagc---ccaacaacaacaataataaacaatcacccccagaataatttcaca------aacatcactaacattgtaatgaataagaacgagaaagg------------aaattttatcaacctgaccaa------gccgctatgtgaagtcaactcatggcatattctatcgaaagacaatgcaataagaataggtgagaacgctcatatactagtcacaagagaaccctacttgtcttgcgacccacaaggctgcaggatgtttgctctgagtcaaggcacaacactcagagggcgacatgcgaatggaaccatacatgataggagcccattccgagctctcataagttgggaaatgagtcagccgcccagtccatataatgctagggtcgagtgcataggatggtcaagcacgtcatgccacgatggcatatcaaggatgtcaatatgcatatcaggaccgaacaacaatgcatcggcagtagtgtggtacggggggagaccagtaacagagatcccatcatgggcagggaacattcttaggactcaagaatcggagtgcgtgtgccatggaggaatatgtccggtggtcatgacagatggtccggcaaacaataaggctgaaactaagataatctatttcaaagagggaaagatacagaagattgaggaactgaagggaaacgctcaacacatcgaagagtgttcatgttatggagcatcagggatgatcaagtgtgtatgcagggacaattggaagggggcaaacagaccagtaataactatagatccagagatgatgacccacacaagcaaatacttgtgttcaaatatcttaactgatacaagccgccctaatgaccccaccaatgggaactgcgatgcaccaataacaggagggagcccagaccctggagtaaaagggtttgcattcctagacagtgagaactcatggcttggaaggactattagcaaagactccagatcaggctatgaaatgttaaaagttccaaatgcagagaccgacactcaatcgagagcaatctcacaccagataattgtcaacaatcagaattggtcagggtactctggggcattcattgactactgg---gcaaacaag---gaatgcttcaatccttgtttttatgtggaactaatcagagggagacccaaagagaata---gtgtactgtggacttcaaatagcattgtagctctctgtggatccagggagcgattgggatcatggtcctggcatgatggtgctgaa--atcatctactttaagtagtaag
>gi|380868137|gb|CY110172.1|_Influenza_A_virus_(A/duck/Shantou/2798/2006(H6N6))_neuraminidase_(NA)_gene_complete_cds
atgaatccaaatcagaagataatatgcatttcagcaacaggaatgacactatcggtagtaagcctgctaataggaattgccaatttgggcctaaatatcgg--actccactataaggtgagtgattcatcaaatataaac----attccaaacatgaatgaga---------------------------------caaac---ccaacaacaacaataataaacaatcatactcagaataatttcaaa------aacatcactaacattatagtgaataagaacgaggaagg------------aacatttctcaacctgaccaa------gccgctatgtgaagtcaactcatggcatattctatcgaaagacaatgcaataagaataggtgaggatgctcatatactagtcacaagggaaccttacttgtcctgcgatccacaaggctgcaggatgtttgctctgagtcaaggcacaacactcagagggcgacatgcgaatggaaccatacatgatagaagcccattccgagctcttataagttgggaaatgggtcaggcacccagtccatataatgctagggtcgaatgcataggatggtcaagcacgtcatgccacgatggcatatcaaggatgtcaatatgcatatcaggaccgaataacaatgcatcagcagtggtgtggtacggggggagaccagtaacagaaattccatcatgggcagggaacattcttaggactcaagaatcagaatgtgtgtgccataaaggaatctgcccagtagtcatgacagatggtccagcaaacaatagggcagcaactaagataatctatttcaaagagggaaagatacagaaaatcgaagaactgaaggggaacgctcaacacatcgaagaatgttcgtgctatggagcagcagggatgatcaaatgtatatgcagggacaattggaagggggcaaatagaccagtaatcactatagatcccgagatgatgacccacacaagcaagtacttgtgttcaaaaatcttaaccgatacaagtcgccccaatgaccccaccaatgggaactgcgatgcgccaataacaggagggagcccagaccctggggtaaaagggtttgcattcctagacggggagaactcatggcttggaaggactattagcaaagactccaggtcaggctacgaaatgttaaaagtcccaaatgcagagaccgacactcaatcggggccaacctcataccagataattgtcaacaaccaaaattggtcagggtactcaggggcattcatagactactgg---gcaaacaag---gaatgcttcaatccttgtttttatgtggaactaatcagagggagacccaaagagagta---gtgtactgtggacttcaaatagcattgtagctctctgtggatccagggagcgattgggatcatggtcctggcatgatggtgctgaa--atcatctactttaagtag----
>gi|380867921|gb|CY110066.1|_Influenza_A_virus_(A/duck/Fujian/4008/2006(H6N6))_neuraminidase_(NA)_gene_complete_cds
atgaatccaaatcaaaagataacatgcatttcagcaacaggaatgacactatcggtagtaagcctgctaataggaattgccaatttgggcctaaatatcgg--actccactataaggtgagtgattcatcaaatataaac----attccaaacatgaatgaga---------------------------------ccaac---ccaacaacaacaataataaacaatcatactcagaataatttcaca------aacatcactaacattatagtgaataagaacgaggaagg------------aaaatttctcaacctgaccaa------gccgctatgtgaagtcaactcatggcatattctatcgaaagacaatgcaataagaataggtgaggatgctcatatactagtcacaagggaaccttacttgtcctgcgatccacaaggctgcaggatgtttgctctgagtcaaggcacaacactcagagggcgacatgcgaatggaaccatacatgataggagcccattccgagctcttataagttgggaaatgggtcaggcgcccagtccatataatgctagggtcgaatgcataggatggtcaagcacgtcatgccacgatggcatatcaaggatgtcaatatgtatatcaggaccaaataacaatgcatcagcagtggtgtggtacagggggagaccagtaacagaaattccatcatgggcagggaacattcttaggactcaagaatcggaatgtgtgtgccataaaggaatctgcccagtagtcatgacagatggtccagcaaacaatagggcagcaactaagataatctatttcaaagagggaaagatacagaaaatcgaagaactgaaggggaacgctcaacacatcgaagaatgttcgtgctatggagcagcggggatgatcaaatgtatatgcagggacaattggaagggggcaaatagaccagtaatcactatagatcccgagatgatgacccacacaagcaagtacttgtgttcaaaaatcttaaccgatacaagtcgccccaatgaccccaccaatgggaactgcgatgcgccaataacaggagggagcccagaccctggggtaaaagggtttgcattcctagacggggagaactcatggcttggaaggacaattagcaaagactccaggtcaggctacgaaatgttaaaagtcccaaatgcagagaccgacactcaatcggggccaaccttataccagataattgtcaacaaccaaaattggtcagggtactcaggggcattcatagactactgg---gcaaacaag---gaatgcttcaatccttgtttttatgtggaactaatcagagggagacccaaagagagta---gtgtactgtggacttcaaatagcattgtagctctctgtggatccagggagcgattgggatcatggtcctggcatgatggtgctgaa--atcatctactttaagtag----
>gi|295844865|gb|HM144716.1|_Influenza_A_virus_(A/duck/Shantou/11392/2005(H6N6))_segment_6_neuraminidase_(NA)_gene_complete_cds
atgaatccaaatcaaaagataacatgcatttcagcaacaggaatgacactatcggtagtaagcctgctaataggaattgccaatttgggcctaaatatcgg--actccactataaggtgagtgattcatcaaatataaac----attccaaacatgaatgaga---------------------------------ccaac---ccaacaacaacaataataaacaaccatactcagaataatttcaca------aacatcactaacattatagtgaacaagaacgaggaagg------------aaaatttctcaacctgaccaa------gccgctatgtgaagtcaactcatggcatattctatcgaaagacaatgcaataagaataggtgaggatgctcatatactagtcacaagggaaccttacttgtcctgcgatccacaaggctgcaggatgtttgctctgagtcaaggcacaacactcagagggcgacatgcgaatggaaccatacatgataggagcccatttcgagctcttataagttgggaaatgggtcaggcacccagtccatataatgctagggtcgaatgcataggatggtcaagcacgtcatgccacgatggcatatcaaggatgtcaatatgcatatcaggaccgaataacaatgcatcggcagtggtgtggtacggggggagaccagtaacagaaattccatcatgggcagggaacattcttaggactcaagaatcagaatgtgtgtgccataaaggagtatgcccagtggtcatgacagatggtccagcaaacaatagggcagcaactaagataatctatttcaaagagggaaagatacagaaaatcgaagaactgaaggggaacgctcaacacatcgaagaatgttcgtgctatggagcagcagggatgatcaaatgtatatgcagggacaattggaagggggcaaatagaccagtaatcactatagatcccgagatgatgacccacacaagcaagtacttgtgttcaaaaatcttaaccgatacaagtcgccccaatgaccccaccaatgggaactgcgatgcgccaataacaggagggagcccagaccctggggtaaaggggtttgcattcctagacggggagaactcatggcttggaaggacaattagcaaagactccaggtcaggctacgaaatgttaaaagtcccaaatgcagagaccgacactcaatcggggccaacctcataccagataattgtcaacaaccaaaattggtcagggtactcaggggcattcatagactactgg---gcaaacaag---gaatgcttcaatccttgtttttatgtggaactaatcagagggagacccaaagagagta---gtgtactgtggacttcaaatagcattgtagccctctgtggatccagggagcgattgggatcatggtcctggcatgatggtgctgaa--atcatctactttaagtag----
>gi|922057550|gb|KT370006.1|_Influenza_A_virus_(A/environment/Guangdong/SW070/2013(H6N6))_segment_6_neuraminidase_(NA)_gene_complete_cds
atgaatccaaatcaaaagataacatgcatttcagcaacaggaatgacactatcggtagtaagcctgctaataggaattgccaatttgggcctgaatatcgg--actccactataaggtgagtgattcatcaaatataaac----attccaaacatgaatgaga---------------------------------ccaac---ccaacaacaacaataataaacaataaccctcagaataatttcaca------aacatcactaacatcatagtgaataagaacgaggagga------------aaagtttctcaacctgacaaa------gccgctatgtgaggtcaactcatggcatattctatcgaaagacaatgcaataaggataggtgaggatgctcatatactagtcacaagggaaccttacttgtcctgcgatccacaaggctgcaggatgtttgctttgagtcaaggcacaacactcagagggcgacatgcgaatggaaccatacatgataggagcccattccgagctcttataagttgggaaatgggtcaggcgcccagtccatataatgctaggatcgaatgcataggatggtcaagcacgtcatgccacgatggcatatcaaggatgtcaatatgcatatcaggaccgaataacaatgcatcggcagtggtgtggtacggggggagaccagtaacagaaatcccatcatgggcagggaacattcttaggactcaagaatcagaatgtgtgtgccataaaggagtctgcccagtggtcatgacagatggtccagcaaacaatagggcagcaactaagataatttatttcaaagagggaaagatacagaaaatcgaagaactgaaggggaacgctcaacacatcgaggagtgttcatgttatggagcagcagggatgatcaaatgtatatgcagggacaattggaagggggcaaacagaccagtgatcactatagatcctgagatgatgacccacacaagcaagtacttgtgttcaaaaatcttaaccgacacaagtcgccccaatgaccccaccagtgggaactgcgatgcgccaataacaggagggagcccagaccctggggtcaaagggtttgcattcctagacggtgagaactcatggcttggaaggactattagcaaagactccaggtcaggctatgaaatgttaaaagttccaaatgcagagaccgacactcaatcggggccaatctcataccagacgattgtcaacaaccagaattggtcagggtactcaggggcattcattgactattgg---gcaaacaag---gaatgcttcaatccttgtttttatgtggaactaatcagagggagacccaaagagagta---gtgtactgtggacttcaaatagcattgtagctctctgtggatccagggagcgattgggatcatggtcctggcatgatggtgctgag--atcatctactttaagtag----
>gi|758371241|dbj|LC028146.1|_Influenza_A_virus_(A/muscovy_duck/Vietnam/LBM541/2013(H6N6))_viral_cRNA_segment:_6_complete_sequence
atgaatccaaatcaaaagataacatgcatttcagcaacaggaatgacactatcggtagtaagtctgctaataggaattgccaatttgggcctaaatatcgg--actacactataagatgagtgattcaacaaatataaac----atttcaaacatgagtgaga---------------------------------ccagc---ccaacaacaacaataataaacaatcacccccagaataatttcaca------aacatcactaacattgtaatgaacaagaacgaggaaag------------aaattttctcaacctgaccaa------gccactatgtgaagtcaactcatggcatattctatcgaaagacaatgcaataagaataggtgagaacgctcatgtactagtcacaagggaaccttacttgtcttgcgacccacgaggctgcaggatgtttgctctgagtcaaggcacaacactcagagggcgacatgcgaatggaaccatacatgataggagcccattccgagctctcataagttgggaaatgggtcagccgcccagtccatataatgctagggtcgagtgcataggatggtcaagcacgtcatgccacgatggcatatcaaggatgtcaatatgcatatcaggaccgaacaacaatgcttcggcagtagtgtggtacggggggagaccagtaacagaaatctcatcatgggcagggaacattcttaggactcaagaatcggagtgcgtgtgccatggaggaatatgtccggtggtcatgacagatggtccggcaaacaataaggcagaaactaagataatctatttcaaagagggaaaggtacagaagattgaggaactgaagggaaacgctcaacacatcgaagagtgttcatgttatggagcatcagggatgatcaagtgtgtatgcagggacaattggaagggggcaaacagaccagtaataactatagatccagagatgatgacccacacaagcaagtacttgtgttcaaaaatcttaactgatacaagccgccccaatgaccccaccaatgggaactgtgatgcgccaataacaggagggagcccagaccctggagtaaaagggtttgcattcctagacagcgagaactcatggcttggaaggactattagcaaagactccagatcaggctatgaaatgttaaaagttccaaatgcagagaccgacactcaatcgggggcaatctcacaccagataattgtcaacaatcagaattggtcagggtactctggggcattcattgactactgg---gcaaataag---gaatgcttcaatccttgtttttatgtggaactaattagagggagacccaaagagagta---gtgtactgtggacttcaaatagcattgtagctctctgtggatccagggagcgattgggatcatggtcctggcatgatggtgctgaa--atcatctactttaagtagtaag
>gi|745633761|gb|KP286981.1|_Influenza_A_virus_(A/duck/Jiangxi/3961/2013(mixed))_clone_b_segment_6_neuraminidase_(NA)_gene_complete_cds
atgaatccaaatcaaaagataacatgcatttcagcaacaggaatgacactatcggtagtaagcctgctaataggagttgccaatttgggtctaaatatcgg--actacactataaagtgagtgatccgtcaaatataaac----attccaaacatgaatgaga---------------------------------ccaac---ccaacaacaacaataataaacaataaccctcagaataatttcaca------aacatcacaaacatcatagtgaataagaacgaggaaga------------aaagtttctcaacctgaccaa------gccgctatgtgaagtcaactcatggcatattctatcgaaagacaatgcaataagaataggtgaggacgctcatatactagtcacaagggaaccttacttatcctgcgatccacagggctgcaggatgtttgctctgagtcaaggcacaacactcagagggcgacatgcgaatggaaccatacatgataggagtccattccgagctcttataagttgggaaatgggtcaggcacccagtccatataatgctagggtcgaatgcataggatggtcaagtacgtcatgccacgatggcacatcaaggatgtcaatatgcatatcaggaccgaataacaatgcatcggcagtggtgtggtacggagggagaccagtgacagaaatcccatcatgggcagggaacattcttaggactcaagaatcagaatgtgtgtgccataaaggaatctgcccagtggtcatgacagatggtccagcaaacaatagggcagcaaccaagataatctatttcaaagagggaaagatacagaaaatcgaagaactgaatgggaacgctcaacacatcgaagagtgttcatgttatggagcagcagggatgatcaaatgtatatgcagggacaattggaagggggcaaacaggccagtaatcactatagatcccgagatgatgacccacacaagcaagtacttgtgttcaaaaatcttaaccgatacaagtcgtcccaatgaccccaccagtgggaactgtgatgcgccaataacaggagggagcccagaccctggggtaaaagggtttgcgttcctagacggtgagaactcatggcttggaaggactattagcaaagactccaggtcaggttacgaaatgttaaaagttccaaatgcagagaccgacactcaatcggggccaatctcataccagatgattgtcaacaaccagaattggtcagggtactcaggggcattcattgactactgg---gcaaacaag---gaatgcttcaatccttgtttttatgtggaactaatcagagggagacccaaagagagta---gtgtactgtggacttcaaatagcattgtagctctctgtggatccagggagcgattgggatcatggtcctggcatgatggtgctgag--atcatctactttaagtag----
>gi|674649764|dbj|AB983232.1|_Influenza_A_virus_(A/duck/Vietnam/LBM678/2014(H6N6))_viral_cRNA_segment_6_complete_sequence
atgaatccaaatcaaaagataacatgcatttcagcaacaggaatgacactatcggtagtaagtctgctaataggaattgccaatttgggcctaaatatcgg--actacactataaggtgagtgattcaacaaatataaac----atttcaaacatgaatgagg---------------------------------ccagc---ccaacaacagcaatagtaaacaatcacccccagaataatttcaca------aacatcactaacattgtaatgaacaagaacgaggaaag------------aaattttctcaacctgactaa------gccgctatgtgaagtcaactcatggcatattctatcgaaagacaatgcaataagaataggtgagaacgctcatatactagtcacaagggaaccctacttgtcttgcgacccacaaggctgcaggatgtttgctctgagccaaggcacaacactcagagggcgacatgcgaatggaaccatacatgataggagcccattccgagctctcataagttgggaaatgggtcagccgcccagtccatataatgctagggtcgagtgcataggatggtcaagcacgtcatgccacgatggcatatcaaggatgtcaatatgcatatcaggaccgaacaacaatgcatcggcagtagtgtggtacggggggagaccagtaacagagatcccatcatgggcagggaacattcttaggactcaagaatcggagtgcgtgtgccatggaggaatatgtccggtggtcatgacagatggtccggcaaacaatagggcagaaactaggataatctatttcaaagagggaaagatacagaagattgaggaactaaagggaaacgctcaacacatcgaagagtgttcatgttatggagcatcagggatgatcaaatgtgtatgcagggacaattggaagggggcaaacagaccagtaataactatagatccagagatgatgacccacacaagtaagtacttgtgttcaaaaatcttaactgatacaagccgccccaatgaccccaccaatgggaactgcgatgcgccaataacaggagggagcccagaccctggagtaaaagggtttgcattcctagacagtgggaactcatggcttggaaggactattagcaaagactccagatcaggctatgaaatgttaaaagttccaaatgcagagaccgacactcaatcgggggcaatctcacaccagataattgtcaacaatcagaattggtcaggatactctggggcattcattgactactgg---gcaaacaag---gaatgcttcaatccttgtttttatgtggaactaattagagggagacccagagaaagta---gtgtgctgtggacttcaaatagcattgtagctctctgtggatccagggagcgattgggatcatggtcctggcatgatggtgctgaa--atcatctactttaagtagtaag
>gi|380867825|gb|CY110018.1|_Influenza_A_virus_(A/duck/Shantou/15940/2006(H6N6))_neuraminidase_(NA)_gene_complete_cds
atgaatccaaatcaaaagataacatgcatttcagcaacaggaatgacactatcggtagtaagcctgctaataggaattgccaatttgggcctaaatatcgg--actccactataaggtgagtgattcatcaaatataaac----attccaaacatgaatgaga---------------------------------caacc---ccaacaacaacaataataaacaatcatactcagaataatttcaaa------aacatcactaacattatagtgaataagaacgaggaagg------------gacatttctcaacctgaccaa------gccgctatgtgaagtcaactcatggcatattctatcgaaagacaatgcaataagaataggtgaggatgctcatatactagtcacaagggaaccttacttgtcctgcgatccacaaggctgcaggatgtttgctctgagtcaaggcacaacactcagaggacgacatgcgaatggaaccatacatgatagaagcccattccgagctcttataagttgggaaatgggtcaggcacccagtccatataatgctagggtcgaatgcataggatggtcaagcacgtcatgccacgatggcatatcaaggatgtcaatatgcatatcaggaccgaataacaatgcatcagcagtggtgtggtacggagggagaccagtaacagaaattccatcatgggcagggaacattcttaggactcaagaatcagaatgtgtgtgccataaaggaatctgcccagtagtcatgacagatggtccagcaaacaatagggcagcaactaagataatctatttcaaagagggaaagatacagaaaatcgaagaactgaaggggaacgctcaacacatcgaagaatgttcgtgctatggagcagcagggatgatcaaatgtatatgcagggacaattggaagggggcaaatagaccagtaatcactatagatcccgagatgatgacccacacaagcaagtacttgtgttcaaaaatcttaaccgatacaagtcgccccaatgaccccaccaatgggaactgcgatgcgccaataacaggagggagcccagaccctggggtaaaagggtttgcattcctagacggggagaactcatggcttggaaggacaattagcaaagactccaggtcaggctacgaaatgttaaaagtcccaaatgcagagaccgacactcaatcggggccaacctcataccagataattgtcaacaaccaaaattggtcagggtactcaggggcattcatagactactgg---gcaaacaag---gaatgcttcaatccttgtttttatgtggaactaatcagagggagacccaaagagagta---gtgtactgtggacttcaaatagcattgtagctctctgtggatccagggagcgattgggatcatggtcctggcatgatggtgctgaa--atcatctactttaagtag----
>gi|380867761|gb|CY109986.1|_Influenza_A_virus_(A/duck/Shantou/11228/2006(H6N6))_neuraminidase_(NA)_gene_complete_cds
atgaatccaaatcaaaagataacatgcatttcagcaacaggaatgacactatcggtagtaagcctgctaataggaattgccaatttgggcctaaatatcgg--actccactataaggtgagtgattcatcaaatataaac----attccaaacatgaatgaga---------------------------------caaac---ccaacaacaacaataataaacaatcatactcagaataatttcaaa------aacatcactaacattatagtgaataagaacgaggaagg------------aacatttctcaacctgaccaa------gccgctatgtgaagtcaactcatggcatattctatcgaaagacaatgcaataagaataggtgaggatgctcatatactagtcacaagggaaccttacttgtcctgcgatccacaaggctgcaggatgtttgctctgagtcaaggcacaacactcagagggcgacatgcgaatggaaccatacatgatagaagcccattccgagctcttataagttgggaaatgggtcaggcacccagtccatataatgctagggtcgaatgcataggatggtcaagcacgtcatgccacgatggcatatcaaggatgtcaatatgcatatcaggaccgaataacaatgcatcagcagtggtgtggtacggggggagaccagtaacagaaattccatcatgggcagggaacattcttaggactcaagaatcagaatgtgtgtgccataaaggaatctgcccagtaatcatgacagatggtccagcaaacaatagggcagcaactaagataatctatttcaaagagggaaagatacagagaatcgaagaactgaaggggaacgctcaacacatcgaagagtgttcgtgctatggggcagcagggatgatcaaatgtatatgcagggacaattggaagggggcaaatagaccagtaatcactatagatcccgagatgatgacccacacaagcaagtacttgtgttcaaaaatcttaaccgatacaagtcgccccaatgaccccaccaatgggaactgcgatgcgccaataacaggagggagcccagaccctggggtaaaagggtttgcattcctagacggggagaactcatggcttggaaggacaattagcaaagactccaggtcaggctacgaaatgttaaaagtcccaaatgcagagaccgacactcaatcggggccaacctcataccagataattgtcaacaaccaaaattggtcagggtactcaggggcattcatagactactgg---gcaaacaag---gaatgcttcaatccttgtttttatgtggaactaatcagagggagacccaaagagagta---gtgtactgtggacttcaaatagcattgtagctctctgtggatccagggagcgattgggatcatggtcctggcatgatggtgctgaa--atcatctactttaagtag----
>gi|380866327|gb|CY109372.1|_Influenza_A_virus_(A/wild_duck/Shantou/2441/2006(H6N6))_neuraminidase_(NA)_gene_complete_cds
atgaatccaaatcaaaagataacatgcatttcagcaacaggagtgacactatcggtagtaagcctgctaataggaattgccaatttgggcctaaatatcgg--actccactataaggtgagtgattcatcaaatataaac----attccaaacatgaatgaga---------------------------------caaac---ccaacaacaacaataataaacaatcatactcagaataatttcaaa------aacatcactaatattatagtgaataagaacgaggaagg------------aacatttctcaacctgaccaa------gccgctatgtgaagtcaactcatggcatattctatcgaaagacaatgcaataagaataggtgaggatgctcatatactagtcacaagggaaccttacttgtcctgtgatccacaaggctgcaggatgtttgctctgagtcaaggcacaacactcagagggcgacatgcgaatggaaccatacatgatagaagcccattccgagctcttataagttgggaaatgggtcaggcacccagtccatataatgctagggtcgaatgcataggatggtcaagcacgtcatgccacgatggcatatcaaggatgtcaatatgtatatcaggaccgaataacaatgcatcggcagtggtgtggtacggggggagaccagtaacagaaatcccatcatgggcagggaacattcttaggactcaagaatcagaatgtgtgtgccataaaggaatctgcccagtggtcatgacagatggtccagcaaacaatagggcatcaactaagataatctatttcaaagagggaaagatacagaaaatcgaagaactgaaggggaacgctcaacacatcgaagaatgttcgtgctatggagcagcagggatgatcaaatgtatatgcagggacaattggaagggggcaaatagaccagtaatcactatagatcccgagatgatgacccatacaagcaagtacttgtgttcaaaaatcttaaccgatacaagtcgccccaatgaccccaccaatgggaactgtgatgcgccaataacaggagggagcccagaccctggggtaaaagggtttgcattcctagacggtgagaactcatggcttggaaggactattagcaaagactccaggtcaggctatgaaatgttaaaagtcccaaatgcagagaccgacactcaatcagggccaatatcataccagataattgtcaacaaccaaaattggtcagggtactcaggggcattcatagactactgg---gcaaacaag---gaatgcttcaatccttgtttttatgtggaactaatcagagggagacccaaagagagta---gtgtactgtggacttcaaatagcattgtagctctctgtggatccagggagcgattgggatcatggtcctggcatgatggtgctgaa--atcatctactttaagtag----
>gi|333609344|gb|JF965320.1|_Influenza_A_virus_(A/chicken/Eastern_China/49/2010(H6N6))_segment_6_neuraminidase_(NA)_gene_complete_cds_gi|333609370|gb|JF965333.1|_Influenza_A_virus_(A/duck/Eastern_Chins
atgaatccaaatcaaaagataacatgcatttcagcaacaggaatgacactatcggtagtaagcctgctaataggagttgccaatttgggcctaaatatcgg--actccactataaggtgagtgattcatcaaatataaac----attccaaacatgaatgaga---------------------------------ccaac---ccaacaacaacaataataaacaataacccccagaccaatttcaca------aacatcacaaacatcatagtgaataagaatgaggaagg------------aaagtatctcaacctgaccaa------gccgctatgtgaagtcaactcatggcatattctatcgaaagacaatgcaataagaataggtgaggacgctcatatactagtcacaagggaaccttacttgtcctgcgatccacaaggctgcaggatgtttgctctgagtcaaggaacaacactcagagggcgacatgcgaatggaaccatacatgataggagtccattccgagctcttataagttgggaaatgggtcaggcgcccagtccatataatactagggtcgaatgtataggatggtcaagcacgtcatgccacgatggcatatcaaggatgtcaatatgcatatcaggaccgaataacaatgcatcggcagtggtgtggtacggggggagaccagtaacagaaatcccaacatgggcagggaacattcttaggactcaagaatcagaatgtgtgtgccataaaggaatttgcccagtggtcatgacagatggtccagcaaacaatagggcagcaactaagataatctatttcaaagagggaaagatacagaaaatcgaagaactgaaggggaacgctcaacacatcgaagagtgttcgtgttatggagcagcagggatgatcaaatgtatatgcagggacaattggaagggggcaaacagaccagtaatcactatagatcccgagatgatgacccacacaagcaagtacttgtgttcaaaaatcttaaccgacacaagtcgccccaatgaccccaccagtggaaactgcgatgcgccaataacaggagggagcccagaccctggggtaaaagggtttgcattcttagacggtgaaaactcatggcttggaaggactattagcaaagactccagatcaggctacgaaatgttaaaagttccaaatgcagagaccgacactcaatcggggccaatctcataccagatgattgtcaacaaccagaattggtcagggtactcaggggcattcattgactattgg---gcaaacaag---gaatgcttcaatccttgtttttatgtggagctaatcagagggagacccaaagagagta---gtgtactgtggacttcaaatagcattgtagctctctgtggatccagggagcgattgggatcatggtcctggcatgatggtgctgaa--atcatctactttaagtag----
>gi|922057552|gb|KT370007.1|_Influenza_A_virus_(A/environment/Guangdong/SW099/2013(H6N6))_segment_6_neuraminidase_(NA)_gene_complete_cds
atgaatccaaatcaaaagataacatgcatttcagcaacaggaatgacactatcggtagtaagcctgctaataggaattgccaatttgggcctgaatatcgg--actccactataaggtgagtgattcatcaaatataaac----attccaaacatgaatgaga---------------------------------ccaac---ccaacaacaacaataataaacaataaccctcagaataatttcaca------aacatcactaacatcatagtgaataagaacgaggagga------------aaagtttctcaacctgacaaa------gccgctatgtgaggtcaactcatggcatattctatcgaaagacaatgcaataaggataggtgaggatgctcatatactagtcacaagggaaccttacttgtcctgcgatccacaaggctgcaggatgtttgctttgagtcaaggcactacactcagagggcgacatgcgaatggaaccatacatgataggagcccattccgagctcttataagttgggaaatgggtcaggcgcccagtccatataatgctagggtcgaatgcataggatggtcaagcacgtcatgccacgatggcatatcaaggatgtcaatatgcatatcaggaccgaataacaatgcatcggcagtggtgtggtacggggggagaccagtaacagaaatcccatcatgggcagggaacattcttaggactcaagaatcagaatgtgtgtgccataaaggagtctgcccagtggtcatgacagatggtccagcaaacaatagggcagcaactaagataatttatttcaaagagggaaagatacagaaaatcgaagaactgaaggggaacgctcaacacatcgaggagtgttcatgttatggagcagcagggatgatcaaatgtatatgcagggacaattggaagggggcaaacagaccagtgatcactatagatcctgagatgatgacccacacaagcaagtacttgtgttcaaaaatcttaaccgacacaagtcgccccaatgaccccaacagtgggaactgcgatgcgccaataacaggagggagcccagaccctggggtcaaagggtttgcattcctagacggtgagaactcatggcttggaaggactattagcaaagactccaggtcaggctatgaaatgttaaaagttccaaatgcagagaccgacactcaatcggggccaatctcataccagacgattgtcaacaaccagaattggtcagggtactcaggggcattcattgactattgg---gcaaacaag---gaatgcttcaatccttgtttttatgtggaactaatcagagggagacccaaagagagta---gtgtactgtggacttcaaatagcattgtagctctctgtggatccagggagcgattgggatcatggtcctggcatgatggtgctgag--atcatctactttaagtag----
>gi|380868596|gb|CY110366.1|_Influenza_A_virus_(A/duck/Shantou/14531/2006(H6N6))_neuraminidase_(NA)_gene_complete_cds
atgaatccaaatcaaaagataacatgcatttcagcaacaggaatgacactatcggtagtaagcctgctaataggaattgccaatttgggcctaaatatcgg--actccactataaggtgagtgattcatcaaatataaac----attccaaacatgaatgaga---------------------------------caaac---ccaacaacaacaataataaacaatcatactcagaataatttcaaa------aacatcactaacattatagtgaataagaacgaggaagg------------aacatttctcaacctgaccaa------gccgctatgtgaagtcaactcatggcatattctatcgaaagacaatgcaataagaataggtgaggatgctcatatactagtcacaagggaaccttacttgtcctgcgatccacaaggctgcaggatgtttgctctgagtcaaggcacaacactaagagggcgacatgcgaatggaaccatacatgataggagcccattccgagctcttataagttgggaaatgggtcaggcacccagtccatataatgctagggtcgaatgcataggatggtcaagcacgtcatgccacgatggcatatcaaggatgtcaatatgcatatcaggaccgaataacaatgcatcagcagtggtgtggtacggggggagaccaataacagaaattccatcatgggcagggaacattcttaggactcaagaatcagaatgtgtgtgccataaaggaatctgcccagtagtcatgacagatggtccagcaaacaatagggcagcaactaagataatctatttcaaagagggaaagatacagaaaatcgaagaactaaaggggaacgctcaacacatcgaagaatgttcgtgctatggagcagcaggggtgatcaaatgtatatgcagggacaattggaagggggcaaatagaccagtaatcactatagatcccgagatgatgacccacacaagcaagtacttgtgttcaaaaatcttaaccgatacaagccgccccaatgaccccaccaatgggaactgcgatgcgccaataacaggagggagccctgaccctggggtaaaagggtttgcattcctagacggggagaactcatggcttggaaggacaattagcaaagactccaggtcaggctacgaaatgttaaaagtcccaaatgcagagaccgacactcaatcggggccaacctcataccagataattgtcaacaaccaaaattggtcagggtactcaggggcattcatagactactgg---gcaaacaag---gaatgcttcaatccttgtttttatgtggaactaatcagagggagacccaaagagagta---gtgtactgtggacttcaaatagcattgtagctctctgtggatccagggagcgattgggatcatggtcctggcatgatggtgctgaa--atcatctactttaagtag----
>gi|380868308|gb|CY110244.1|_Influenza_A_virus_(A/duck/Shantou/5041/2006(H6N6))_neuraminidase_(NA)_gene_complete_cds
atgaatccaaatcaaaagataacatgcatttcagcaacaggaatgacactatcggtagtaagcctgctaataggaattgccaatttgggcctaaatatcgg--actccactataaggtgagtgattcatcaaatataaac----attccaaacatgaatgaga---------------------------------caaac---ccaacaacaacaataataaacaatcatactcagaataatttcaaa------aacatcactaacattatagtgaataagaacgaggaagg------------gacatttctcaacctgaccaa------gccgctatgtgaagtcaactcatggcatattctatcgaaagacaatgcaataagaataggtgaggatgctcatatactagtcacaagggaaccttacttgtcctgcgatccacaaggctgcaggatgtttgctctgagtcaaggcacaacactcagagggcgacatgcgaatggaaccatacatgatagaagcccattccgagctcttataagttgggaaatgggtcaggcacccagtccatataatgctagggtcgaatgcataggatggtcaagcacgtcatgccacgatggcatatcaaggatgtcaatatgcatatcaggaccgaataacaatgcatcagcagtggtgtggtacggagggagaccagtaacagaaattccatcatgggcagggaacattcttaggactcaagaatcagaatgtgtgtgccataaaggaatctgcccagtagtcatgacagatggtccagcaaacaatagggcagcaactaagataatctatttcaaagagggaaagatacagaaaatcgaagaactgaaggggaacgctcaacacatcgaagaatgctcgtgctatggagcagcagggatgatcaaatgtatatgcagggacaattggaagggggcaaatagaccagtaatcactatagatcccgagatgatgacccacacaagcaagtacttgtgttcaaaaatcttaaccgatacaagtcgccccaatgaccccaccaatgggaactgcgatgcgccaataacaggagggagcccagaccctggggtaaaagggtttgcattcctagacggggagaactcatggcttggaaggacaattagcaaagactccaggtcaggctacgaaatgttaaaagtcccaaatgcagagaccgacactcaatcggggccaacctcataccagataattgtcaacaatcaaaattggtcagggtactcaggggcattcatagactactgg---gcaaacaag---gaatgcttcaatccttgtttttatgtggaactaatcagagggagacccaaagagagta---gtgtactgtggacttcaaatagcattgtagctctctgtggatccagggagcgattgggatcatggtcctggcatgatggtgctgaa--atcatctactttaagtag----
>gi|380867681|gb|CY109946.1|_Influenza_A_virus_(A/duck/Shantou/3389/2006(H6N6))_neuraminidase_(NA)_gene_complete_cds
atgaatccaaatcaaaagataacatgcatttcagcaacaggaatgacactatcggtagtaagcctgctaataggaattgccaatttgggcctaaatatcgg--actccactataaggtgagtgattcatcaaatataaac----attccaaacatgaatgaga---------------------------------caaac---ccaacaacaacaataataaacaatcatactcagaataatttcaaa------aacatcactaacattatagtgaataagaacgaggaagg------------aacatttctcaacctgaccaa------gccgctatgtgaagtcaactcatggcatattctatcgaaagacaatgcaataagaataggtgaggatgctcatatactagtcacaagggaaccttacttgtcctgtgatccacaaggctgcaggatgtttgctctgagtcaaggcacaacactcagagggcgacatgcgaatggaaccatacatgatagaagcccattccgagctcttataagttgggaaatgggtcaggcacccagtccatataatgctagggtcgaatgcataggatggtcaagcacgtcatgccacgatggcatatcaaggatgtcaatatgtatatcaggaccaaataacaatgcatcagcagtggtgtggtacagggggagaccagtaacagaaattccatcatgggcagggaacattcttaggactcaagaatcggaatgtgtgtgccataaaggaatctgcccagtagtcatgacagatggtccagcaaacaatagggcagcaactaagataatctatttcaaagagggaaagatacagaaaatcgaagaactgaaggggaacgctcaacacatcgaagaatgttcgtgctatggagcagcagggatgatcaaatgtatatgcagggacaattggaagggggcaaatagaccagtaatcactatagatcccgagatgatgacccacacaagcaagtacttgtgttcaaaaatcttaaccgatacaagtcgccccaatgaccccaccaatgggaactgcgatgcgccaataacaggagggagcccagaccctggggtaaaagggtttgcattcctagacggggagaactcatggcttggaaggacaattagcaaagactccaggtcaggctacgaaatgttaaaagtcccaaatgcagagaccgacactcaatcggggccaacctcataccagataattgtcaacaaccaaaattggtcagggtactcaggggcattcatagactactgg---gcaaacaag---gaatgcttcaatccttgtttttatgtggaactaatcagagggagacccaaagagagta---gtgtactgtggacttcaaatagcattgtagctctctgtggatccagggagcgattgggatcatggtcctggcatgatggtgctgaa--atcatctactttaagtag----
>gi|295844859|gb|HM144719.1|_Influenza_A_virus_(A/goose/Shantou/18647/2005(H6N6))_segment_6_neuraminidase_(NA)_gene_complete_cds
atgaatccaaatcaaaagataacatgcatttcagcaacaggagtgacactatcggtagtaagcctgctaataggaattgccaatttgggcttaaatatcgg--actccactataaggtgagtgattcatcaaatataaac----attccaaacatgaatgaga---------------------------------caaac---ccaacaacaacaataataaacaatcatactcagaataatttcaaa------aacatcactaacattatagtgaataagaacgaggaagg------------aacatttctcaacctgaccaa------gccgctatgtgaagtcaactcatggcatattctatcgaaagacaatgcaataagaataggtgaggatgctcatatactagtcacaagggaaccttacttgtcctgtgatccacaaggctgcaggatgtttgctctgagtcaaggcacaacactcagagggcgacatgcgaatggaaccatacatgatagaagcccattccgagctcttataagttgggaaatgggtcaggcacccagtccatataatgctagggtcgaatgcataggatggtcaagcacgtcatgccacgatggcatatcaaggatgtcaatatgtatatcaggaccaaataacaatgcatcagcagtggtgtggtacagggggagaccagtaacagaaattccatcatgggcagggaacattcttaggactcaagaatcggaatgtgtgtgccataaaggaatctgcccagtagtcatgacagatggtccagcaaacaatagggcagcaactaagataatctatttcaaagagggaaagatacagaaaatcgaagaactgaaggggaacgctcaacacatcgaagaatgttcgtgctatggagcagcagggatgatcaaatgtatatgcagggacaattggaagggggcaaatagaccagtaatcactatagatcccgagatgatgacccacacaagcaagtacttgtgttcaaaaatcttaaccgatacaagtcgccccaatgaccccaccaatgggaactgcgatgcgccaataacaggagggagcccagaccctggggtaaaagggtttgcattcctagacggggagaactcatggcttggaaggacaattagcaaagactccaggtcaggctatgaaatggtaaaagtcccaaatgcagagaccgacactcaatcggggccaacctcataccagataattgtcaacaaccaaaattggtcagggtactcaggggcattcatagactactgg---gcaaacaag---gaatgcttcaatccttgtttttatgtggaactaatcagagggagacccaaagagagta---gtgtactgtggacttcaaatagcattgtagctctctgtggatccagggagcgattgggatcatggtcctggcatgatggtgctgaa--atcatctactttaagtag----
>gi|758371298|dbj|LC028170.1|_Influenza_A_virus_(A/muscovy_duck/Vietnam/LBM601/2014(H6N6))_viral_cRNA_segment:_6_complete_sequence
atgaatccaaatcaaaagataacatgcatttcagcaacaggaatgacactatcggtagtaagtctgctaataggaattgccaatttgggcctaaatatcgg--actacactataaggtgagtgattcaacaaatataaac----atttcaaacatgaatgagg---------------------------------ccagc---ccaacaacagcaatagtaaacaatcacccccagaataatttcaca------aacatcactaacattgtaatgaacaagaacgaggaaag------------aaattttctcaacctgactaa------gccgctatgtgaagtcaactcatggcatattctatcgaaagacaatgcaataagaataggtgagaacgctcatatactagtcacaagggaaccctacttgtcttgcgacccacaaggctgcaggatgtttgctctgagccaaggcacaacactcagagggcgacatgcgaatggaaccatacatgataggagcccattccgagctctcataagttgggaaatgggtcagccgcccagtccatataatgctagggtcgagtgcataggatggtcaagcacgtcatgccacgatggcatatcaaggatgtcaatatgcatatcaggaccggacaacaatgcatcggcagtagtgtggtacggggggagaccagtaacagagatcccatcatgggcagggaacattcttaggactcaagaatcggagtgcgtgtgccatggaggaatatgtccggtggtcatgacagatggtccggcaaacaatagggcagaaactaggataatctatttcaaagagggaaagatacagaagattgaggaactaaagggaaacgctcaacacatcgaagagtgttcatgttatggagcatcagggatgatcaaatgtgtatgcagggacaattggaagggggcaaacagaccagtaataactatagatccagagatgatgacccacacaagtaagtacttgtgttcaaaaatcttaactgatacaagccgccccaatgaccccaccaatgggaactgcgatgcgccaataacaggagggagcccagactctggagtaaaagggtttgcattcctagacagtgggaactcatggcttggaaggactattagcaaagactccagatcaggctatgaaatgttaaaagttccaaatgcagagaccgacactcaatcgggggcaatctcacaccagataattgtcaacaatcagaattggtcaggatactctggggcattcattgactactgg---gcaaacaag---gaatgcttcaatccttgtttttatgtggaactaattagagggagacccagagaaagta---gtgtgctgtggacttcaaatagcattgtagctctctgtggatccagggagcgattgggatcatggtcctggcatgatggtgctgaa--atcatctactttaagtagtaag
>gi|380868474|gb|CY110314.1|_Influenza_A_virus_(A/duck/Shantou/9350/2006(H6N6))_neuraminidase_(NA)_gene_complete_cds
atgaatccaaatcaaaagataacatgcatttcagcaacaggagtgacactatcggtagtaagcctgctaataggaattgccaatttgggcctaaatatcgg--actccactataaggtgagtgattcatcaaatataaac----attccaaacatgaatgaga---------------------------------caaac---ccaacaacaacaataataaacaatcatactcagaataatttcaaa------aacatcactaacattatagtgaataagaacgaggaagg------------aacatttctcaacctgaccaa------gccgctatgtgaagtcaactcatggcatattctatcgaaagacaatgcaataagaataggtgaggatgctcatatactagtcacaagggaaccttacttgtcctgtgatccacaaggctgcaggatgtttgctctgagtcaaggcacaacactcagagggcgacatgcgaatggaaccatacatgatagaagcccattccgagctcttataagttgggaaatgggtcaggcacccagtccatataatgctagggtcgaatgcataggatggtcaagcacgtcatgccacgatggcatatcaaggatgtcaatatgtatatcaggaccaaataacaatgcatcagcagtggtgtggtacagggggagaccagtaacagaaattccatcatgggcagggaacattcttaggactcaagaatcggaatgtgtgtgccataaaggaatctgcccagtagtcatgacagatggtccagcaaacaatagggcagcaactaagataatctatttcaaagagggaaagatacagaaaatcgaagaactgaaggggaacgctcaacacatcgaagaatgttcgtgctatggagcagcagggatgatcaaatgtatatgcagggacaattggaagggggcaaatagaccagtaatcactatagatcccgagatgatgacccacacaagcaagtacttgtgttcaaaaatcttaaccgatacaagtcgccccaatgaccccaccaatgggaactgcgatgcgccaataacaggagggagcccagaccctggggtaaaagggtttgcattcctagacggggagaactcatggcttggaaggacaattagcaaagactccaggtcaggctacgaaatgttaaaagtcccaaatgcagagaccgacactcaatcggggccaacctcataccagataattgtcaacaaccaaaattggtcagggtactcaggggcattcatagactactgg---gcaaacaag---gaatgcttcaatccttgtttttatgtggaactaatcagagggagacccaaagagagta---gtgtactgtggacttcaaatagcattgtagctctctgtggatccagggagcgattgggatcatggtcctggcatgatggtgctgaa--atcatctactttaagtag----
>gi|380867757|gb|CY109984.1|_Influenza_A_virus_(A/duck/Shantou/11034/2006(H6N6))_neuraminidase_(NA)_gene_complete_cds
atgaatccaaatcaaaagataacatgcatttcagcaacaggaatgacactatcggtagtaagcctgctaataggaattgccaatttgggcctaaatatcgg--actccactataaggtgagtgattcatcaaatataaac----attccaaacatgaatgaga---------------------------------caaac---ccaacaacaacaataataaacaatcatactcagaataatttcaaa------aacatcactaacattatagtgaataagaacgaggaagg------------aacatttctcaacctgaccaa------gccgctatgtgaagtcaactcatggcatattctatcgaaagacaatgcaataagaataggtgaggatgctcatatactagtcacaagggaaccttacttgtcctgtgatccacaaggctgcaggatgtttgctctgagtcaaggcacaacactcagagggcgacatgcgaatggaaccatacatgatagaagcccattccgagctcttataagttgggaaatgggtcaggcacccagtccatataatgctagggtcgaatgcataggatggtcaagcacgtcatgccacgatggcatatcaaggatgtcaatatgcatatcaggaccgaataacaatgcatcagcagtggtgtggtacggggggagaccagtaacagaaattccatcatgggcagggaacattcttaggactcaagaatcagaatgtgtgtgccataaaggaatctgcccagtaatcatgacagatggtccagcaaacaatagggcagcaactaagataatctatttcaaagagggaaagatacagaaaatcgaagaactgaaggggaacgctcaacacatcgaagaatgttcgtgctatggagcagcagggatgatcaaatgtatatgcagggacaattggaagggggcaaatagaccagtaatcactatagatcccgagatgatgacccacacaagcaagtacttgtgttcaaaaatcttaaccgatacaagtcgccccaatgaccccaccaatgggaactgcgatgcgccaataacaggagggagcccagaccctggggtaaaagggtttgcattcctagacggggagaactcatggcttggaaggacaattagcaaagactccaggtcaggttacgaaatgttaaaagtcccaaatgcagagaccgacactcaatcggggccaacctcataccagataattgtcaacaaccaaaattggtcagggtactcaggggcattcatagactactgg---gcaaacaag---gaatgcttcaatccttgtttttatgtggaactaatcagagggagacccaaagagagta---gtgtactgtggacttcaaatagccttgtagctctctgtggatccagggagcgattgggatcatggtcctggcatgatggtgctgaa--atcatctactttaagtag----
>gi|380867705|gb|CY109958.1|_Influenza_A_virus_(A/duck/Shantou/4980/2006(H6N6))_neuraminidase_(NA)_gene_complete_cds
atgaatccaaatcaaaagataacatgcatttcagcaacaggaatgacactatcggtagtaagcctgctaataggaattgccaatttgggcctaaatatcgg--actccactataaggtgagtgattcatcaaatataaac----attccaaacatgaatgaaa---------------------------------caaac---ccaacaacaacaataataaacaatcatactcagaataatttcaaa------aacatcactaacattatagtgaataagaacgaggaagg------------aacatttctcaacctgaccaa------gccgctatgtgaagtcaactcatggcatattctatcgaaagacaatgcaataagaataggtgaggatgctcatatactagtcacaagggaaccttacttgtcctgcgatccacaaggctgcaggatgtttgctctgagtcaaggcacaacactcagagggcgacatgcgaatggaaccatacatgatagaagcccattccgagctcttataagttgggaaatgggtcaggcacccagtccatataatgctagggtcgaatgcataggatggtcaagcacgtcatgccacgatggcatatcaaggatgtcaatatgcatagcaggaccgaataacaatgcatcagcagtggtgtggtacggagggagaccagtaacagaaattccatcatgggcagggaacattcttaggactcaagaatcagaatgtgtgtgccataaaggaatctgcccagtagtcatgacagatggtccagcaaacaatagggcagcaactaagataatctatttcaaagagggaaagatacagaaaatcgaagaattgaaggggaacgctcaacacatcgaagaatgttcgtgctatggagcagcagggatgatcaaatgtatatgcagggacaattggaagggggcaaatagaccagtaatcactatagatcccgagatgatgacccacacaagcaagtacttgtgttcaaaaatcttaaccgatacaagtcgccccaatgaccccaccaatgggaactgcgatgtgccaataacaggagggagcccagaccctggggtaaaagggtttgcattcctagacggggagaactcatggcttggaaggacaattagcaaagactccaggtcaggctacgaaatgttaaaagtcccaaatgcagagaccgacactcaatcggggccaacctcataccagataattgtcaacaatcaaaattggtcagggtactcaggggcattcatagactactgg---gcaaacaag---gaatgcttcaatccttgtttttatgtggaactaatcagagggagacccaaagagagta---gtgtactgtggacttcaaatagcattgtagctctctgtggatccagggagcgattgggatcatggtcctggcatgatggtgctgaa--atcatctactttaagtag----
>gi|380868563|gb|CY110352.1|_Influenza_A_virus_(A/duck/Shantou/10143/2006(H6N6))_neuraminidase_(NA)_gene_complete_cds
atgaatccaaatcaaaagataacatgcatttcagcaacaggagtgacactatcggtagtaagcctgctaataggaattgccaatttgggcctaaatatcgg--actccactataaggtgagtgattcatcaaatataaac----attccaaacatgaatgaga---------------------------------caaac---ccaacaacaactataataaacaatcatactcagaataatttcaaa------aacatcactaacattatagtgaataagaacgaggaagg------------aacatttctcaacctgaccaa------gccgctatgtgaagtcaactcatggcatattctatcgaaagacaatgcaataaggataggtgaggatgctcatatactagtcacaagggaaccttacttgtcctgtgatccacaaggctgcaggatgtttgctctgagtcaaggcacaacactcagagggcgacatgcgaatggaaccatacatgacagaagcccattccgagctcttataagttgggaaatgggtcaggcacccagtccatataatgctagggtcgaatgcataggatggtcaagcacgtcatgccacgatggcatatcaaggatgtcaatatgtatatcaggaccaaataacaatgcatcagcagtggtgtggtacagggggagaccagtaacagaaattccatcatgggcagggaacattcttaggactcaagaatcggaatgtgtgtgccataaaggaatctgcccagtagtcatgacagatggtccagcaaacaatagggcagcaactaagataatctatttcaaagagggaaagatacagaaaatcgaagaactgaaggggaacgctcaacacatcgaagaatgttcgtgctatggagcagcagggatgatcaaatgtatatgcagggacaattggaagggggcaaatagaccagtaatcactatagatcccgagatgatgacccacacaagcaagtacttgtgttcaaaaatcttaaccgatacaagtcgccccaatgaccccaccaatgggaactgcgatgcgccaataacaggagggagcccagaccctggggtaaaagggtttgcattcctagacggggagaactcatggcttggaaggacaattagcaaagactccaggtcaggctacgaaatgttaaaagtcccaaatgcagagaccgacactcaatcggggccaacctcataccagataattgtcaacaaccaaaattggtcagggtactcaggggcattcatagactactgg---gcaaacaag---gaatgcttcaatccttgtttttatgtggaactaatcagagggagacccaaagagagta---gtgtactgtggacttcaaatagcattgtagctctctgtggatccagggagcgattgggatcatggtcctggcatgatggtgctgaa--atcatctactttaagtag----
>gi|380867889|gb|CY110050.1|_Influenza_A_virus_(A/duck/Shantou/19616/2006(H6N6))_neuraminidase_(NA)_gene_complete_cds
atgaatccaaatcaaaagataacatgcatttcagcaacaggagtgacactatcggtagtaagcctgctaataggaattgccaatttgggcctaaatatcgg--actccactataaggtgagtgattcatcaaatataaac----attccaaacatgaatgaga---------------------------------caaac---ccaacaacaacaataataaacaatcatactcagaataatttcaaa------aacatcactaacattatagtgaataagaacgaggaagg------------aacatttctcaacctgaccaa------gccgctatgtgaagtcaactcatggcatattctatcgaaagacaatgcaataagaataggtgaggatgctcatatactagtcacaagggaaccttacttgtcctgtgatccacaaggctgcaggatgtttgctctgagtcaaggcacaacactcagagggcgacatgcgaatggaaccatacatgatagaagcccattccgagctcttataagttgggaaatgggtcaggcacccagtccatataatgctagggtcgaatgcataggatggtcaagcacgtcatgccacgatggcatatcaaggatgtcaatatgtatatcaggaccaaataacaatgcatcagcagtggtatggtacagggggagaccagtaacagaaattccatcatgggcagggaacattcttaggactcaagaatcggaatgtgtgtgccataaaggaatctgcccagtagtcatgacagatggtccagcaaacaatagggcagcaactaagataatctatttcaaagagggaaagatacagaaaatcgaagaactgaaggggaacgctcaacacatcgaagaatgttcgtgctatggagcagcagggatgatcaaatgtatatgcagggacaattggaagggggcaaatagaccagtaatcactatagatcccgagatgatgacccacacaagcaagtacttgtgttcaaaaatcttaaccgatacaagtcgccccaatgaccccaccaatgggaactgcgatgcgccaataacaggagggagcccagaccctggggtaaaagggtttgcattcctagacggggagaactcatggcttggaaggacaattagcaaagactccaggtcaggctacgaaatgttaaaagtcccaaatgcagagaccgacactcaatcggggccaacctcataccagataattgtcaacaaccaaaattggtcagggtactcaggggcattcatagactactgg---gcaaacaag---gaatgcttcaatccttgtttttatgtggaactaatcagagggagacccaaagagagta---gtgtactgtggacttcaaatagcattgtagctctctgtggatccagggagcgattgggatcatggtcctggcatgatggtgctgaa--atcatctactttaagtag----
>gi|380867833|gb|CY110022.1|_Influenza_A_virus_(A/duck/Shantou/16158/2006(H6N6))_neuraminidase_(NA)_gene_complete_cds
atgaatccaaatcaaaagataacatgcatttcagcaacaggagtgacactatcggtagtaagcctgctaataggaattgccaatttgggcctaaatatcgg--actccactataaggtgagtgattcatcaaatataaac----attccaaacatgaatgaga---------------------------------caaac---ccaacaacaacaataataaacaatcatactcagaataatttcaaa------aacatcactaacattatagtgaataagaacgaggaagg------------aacatttctcaacctgaccaa------gccgctatgtgaagtcaactcatggcatattctatcgaaagacaatgcaataagaataggtgaggatgctcatatactagtcacaagggaaccttacttgtcctgtgatccacaaggctgcaggatgtttgctctgagtcaaggcacaacactcagagggcgacatgcgaatggaaccatacatgatagaagcccattccgagctcttataagttgggaaatgggtcaggcacccagtccatataatgctagggtcgaatgcataggatggtcaagcacgtcatgccacgatggcatatcaaggatgtcaatatgtatatcaggaccaaataacaatgcatcagcagtggtgtggtacagggggagaccagtaacagaaattccatcatgggcagggaacattcttaggactcaagaatcggaatgtgtgtgccataaaggaatctgcccagtagtcatgacagatggtccagcaaacaatagggcagcaactaagataatctatttcaaagagggaaagatacagaaaatcgaagaactgaaggggaacgctcaacacatcgaagaatgttcgtgctatggagcagcagggatgatcaaatgtatatgcagggacaattggaagggggcaaatagaccagtaatcactatagatcccgagatgatgacccacacaagcaagtacttgtgttcaaaaatcttaaccgatacaagtcgccccaatgaccccaccaatgggaactgcgatgcgccaataacaggagggagccctgaccctggggtaaaagggtttgcattcctagacggggagaactcatggcttggaaggacaattagcaaagactccaggtcaggctacgaaatgttaaaagtcccaaatgcagagaccgacactcaatcggggccaacctcataccagataattgtcaacaaccaaaattggtcagggtactcaggggcattcatagactactgg---gcaaacaag---gaatgcttcaatccttgtttttatgtggaactaatcagagggagacccaaagagagta---gtgtactgtggacttcaaatagcattgtagctctctgtggatccagggagcgattgggatcatggtcctggcatgatggtgctgaa--atcatctactttaagtag----
>gi|380867805|gb|CY110008.1|_Influenza_A_virus_(A/duck/Shantou/15037/2006(H6N6))_neuraminidase_(NA)_gene_complete_cds
atgaatccaaatcaaaagataacatgcatttcagcaacaggaatgacactatcggtagtaagcctgctaataggaattgccaatttgggcctaaatatcgg--actccactataaggtgagtgattcatcaaatataaac----attccaaacatgaatgaga---------------------------------caaac---ccaacaacaacaataataaacaatcatactcagaataatttcaaa------aacatcactaacattatagtgaataagaacgaggaagg------------aacatttctcaacctgaccaa------gccgctatgtgaagtcaactcatggcatattctatcgaaagacaatgcaataagaataggtgaggatgctcatatactagtcacaagggaaccttacttgtcctgcgatccacaaggctgcaggatgtttgctctgagtcaaggcacaacactaagagggcgacatgcgaatggaaccatacatgataggagcccattccgagctcttataagttgggaaatgggtcaggcacccagtccatataatgctagggtcgaatgcataggatggtcaagcacgtcatgccacgatggcatatcaaggatgtcaatatgcatatcaggaccgaataacaatgcatcagcagtggtgtggtacggggggagaccaataacagaaattccatcatgggcagggaacattcttaggactcaagaatcagaatgtgtgtgccataaaggaatctgcccagtagtcatgacagatggtccagcaaacaatagggcagcaactaagataatctatttcaaagagggaaagatacagaaaatcgaagaactaaaggggaacgctcaacacatcgaagaatgttcgtgctatggagcagcaggggtgatcaaatgtatatgcagggacaattggaagggggcaaatagaccagtaatcactatagatcccgagatgatgacccacacaagcaagtacttgtgttcaaaaatcttaaccgatacaagccgccccaatgaccccaccaatgggaactgtgatgcgccaataacaggagggagcccagaccctggggtaaaagggtttgcattcctagacggggagaactcatggcttggaaggacaattagcaaagactcaaggtcaggctacgaaatgttaaaagtcccaaatgcagagaccgacactcaatcggggccaacctcataccagataattgtcaacaaccaaaattggtcagggtactcaggggcattcatagactactgg---gcaaacaag---gaatgcttcaatccttgtttttatgtggaactaatcagagggagacccaaagagagta---gtgtactgtggacttcaaatagcattgtagcactctgtggatccagggagcgattgggatcatggtcctggcatgatggtgctgaa--atcatctactttaagtag----
>gi|380867741|gb|CY109976.1|_Influenza_A_virus_(A/duck/Shantou/9702/2006(H6N6))_neuraminidase_(NA)_gene_complete_cds
atgaatccaaatcaaaagataacatgcatttcagcaacaggagtgacactatcggtagtaagcctgctaataggaattgccaatttgggcctaaatatcgg--actccactataaggtgagtgattcatcaaatataaac----attccaaacatgaatgaga---------------------------------caaac---ccaacaacaacaataataaacaatcatactcagaataatttcaaa------aacatcactaacattatagtgaataagaacgaggaagg------------aacatttctcaacctgaccaa------gccgctatgtgaagtcaactcatggcatattctatcgaaagacaatgcaataaggataggtgaggatgctcatatactagtcacaagggaaccttacttgtcctgtgatccacaaggctgcaggatgtttgctctgagtcaaggcacaacactcagagggcgacatgcgaatggaaccatacatgatagaagcccattccgagctcttataagttgggaaatgggtcaggcacccagtccatataatgctagggtcgaatgcataggatggtcaagcacgtcatgccacgatggcatatcaaggatgtcaatatgtatatcaggaccaaataacaatgcatcagcagtggtgtggtacagggggagaccagtaacagaaattccatcatgggcagggaacattcttaggactcaagaatcggaatgtgtgtgccataaaggaatctgcccagtagtcatgacagatggtccagcaaacaatagggcagcaactaagataatctatttcaaagagggaaagatacagaaaatcgaagaactgaaggggaacgctcaacacatcgaagaatgttcgtgctatggagcagcagggatgatcaaatgtatatgcagggacaattggaagggggcaaatagaccagtaatcactatagatcccgagatgatgacccacacaagcaagtacttgtgttcaaaaatcttaaccgatacaagtcgccccaatgaccccaccaatgggaactgcgatgcgccaataacaggagggagcccagaccctggggtaaaagggtttgcattcctagacggggagaactcatggcttggaaggacaattagcaaagactccaggtcaggctacgaaatgttaaaagtcccaaatgcagagaccgacactcaatcggggccaacctcataccagataattgtcaacaaccaaaattggtcagggtactcaggggcattcatagactactgg---gcaaacaag---gaatgcttcaatccttgtttttatgtggaactaatcagagggagacccaaagagagta---gtgtactgtggacttcaaatagcattgtagctctctgtggatccagggagcgattgggatcatggtcctggcatgatggtgctgaa--atcatctactttaagtag----
>gi|380867701|gb|CY109956.1|_Influenza_A_virus_(A/duck/Shantou/4938/2006(H6N6))_neuraminidase_(NA)_gene_complete_cds
atgaatccaaatcaaaagataacatgcatttcagcaacaggaatgacactatcggtagtaagcctgctaataggaattgccaatttgggcctaaatatcgg--actccactataaggtgagtgattcatcaaatataaac----attccaaacatgaatgaga---------------------------------caaac---ccaacaacaacaataataaacaatcatactcagaataatttcaaa------aacatcactaacattatagtgaataagaacgaggaagg------------aacatttctcaacctgaccaa------gccgctatgtgaagtcaactcatggcatattctatcgaaagacaatgcaataagaataggtgaggatgctcatatactagtcacaagggaaccttacttgtcctgcgatccacaaggctgcaggatgtttgctctgagtcaaggcacaacactcagagggcgacatgcgaatggaaccatacatgatagaagcccattccgagctcttataagttgggaaatgggtcaggcacccagtccatataatgctagggtcgaatgcataggatggtcaagcacgtcatgccacgatggcatatcaaggatgtcaatatgcatatcaggaccgaataacaatgcatcagcagtggtgtggtacggggggagaccagtaacagaaattccatcatgggcagggaacattcttaggactcaagaatcagaatgtgtgtgccataaaggaatctgcccagtaatcatgacagatggtccagcaaacaatagggcatcaactaagataatctatttcaaaaagggaaagatacagagaatcgaagaactgaaggggaacgctcaacacatcgaagagtgttcgtgctatggggcagcagggatgatcaaatgtatatgcagggacaattggaagggggcaaatagaccagtaatcactatagatcccgagatgatgacccacacaagcaagtacttgtgttcaaaaatcttaaccgatacaagtcgccccaatgaccccaccaatgggaactgcgatgcgccaataacaggagggagcccagaccctggggtaaaagggtttgcattcctagacggggagaactcatggcttggaaggacaattagcaaagactccaggtcaggctacgaaatgttaaaagtcccaaatgcagagaccgacactcaatcggggccaacctcataccagataattgtcaacaaccaaaattggtcagggtactcaggggcattcatagactactgg---gcaaacaag---gaatgcttcaatccttgtttttatgtggaactaatcagagggagacccaaagagagta---gtgtactgtggacttcaaatagccttgtagctctctgtggatccagggagcgattgggatcatggtcctggcatgatggtgctgaa--atcatctactttaagtag----
>gi|380867697|gb|CY109954.1|_Influenza_A_virus_(A/duck/Shantou/4414/2006(H6N6))_neuraminidase_(NA)_gene_complete_cds
atgaatccaaatcaaaagataacatgcatttcagcaacaggaatgacactatcggtagtaagcctgctaataggaattgccaatttgggcctaaatatcgg--actccactataaggtgagtgattcatcaaatataaac----attccaaacatgaatgaaa---------------------------------caaac---ccaacaacaacaataataaacaatcatactcagaataatttcaaa------aacatcactaacattatagtgaataagaacgaggaagg------------aacatttctcaacctgaccaa------gccactatgtgaagtcaactcatggcatattctatcgaaagacaatgcaataagaataggtgaggatgctcatatactagtcacaagggaaccttacttgtcctgcgatccacaaggctgcaggatgtttgctctgagtcaaggcacaacactcagagggcgacatgcgaatggaaccatacatgatagaagcccattccgagctcttataagttgggaaatgggtcaggcacccagtccatataatgctagggtcgaatgcataggatggtcaagcacgtcatgccacgatggcatatcaaggatgtcaatatgcatagcaggaccgaataacaatgcatcagcagtggtgtggtacggagggagaccagtaacagaaattccatcatgggcagggaacattcttaggactcaagaatcagaatgtgtgtgccataaaggaatctgcccagtagtcatgacagatggtccagcaaacaatagggcagcaactaagataatctatttcaaagagggaaagatacagaaaatcgaagaattgaaggggaacgctcaacacatcgaagaatgttcgtgctatggagcagcagggatgatcaaatgtatatgcagggacaattggaagggggcaaatagaccagtaatcactatagatcccgagatgatgacccacacaagcaagtacttgtgttcaaaaatcttaaccgatacaagtcgccccaatgaccccaccaatgggaactgcgatgtgccaataacaggagggagcccagaccctggggtaaaagggtttgcattcctagacggggagaactcatggcttggaaggacaattagcaaagactccaggtcaggctacgaaatgttaaaagtcccaaatgcagagaccgacactcaatcggggccaacctcataccagataattgtcaacaatcaaaattggtcagggtactcaggggcattcatagactactgg---gcaaacaag---gaatgcttcaatccttgtttttatgtggaactaatcagagggagacccaaagagagta---gtgtactgtggacttcaaatagcattgtagctctctgtggatccagggagcgattgggatcatggtcctggcatgatggtgctgaa--atcatctactttaagtag----
>gi|295844879|gb|HM144709.1|_Influenza_A_virus_(A/wild_duck/Shantou/192/2004(H6N6))_segment_6_neuraminidase_(NA)_gene_complete_cds
atgaatccaaatcagaagataatatgcatttctgcaacagggatgacactatcggtagtaagcctgctaataggaattgccaatttgggcctaaatatcgg--actccactataaggtgagtgattcaccaaatataaac----attccaaacatgaatgaga---------------------------------ccaac---ccaacaacaacaataataaacaatcatactcagaataatttcaca------aacatcactaacattatagtgaataagaacgaggaagg------------aacatttatcaacctgaccaa------gccgctatgtgaagtcaactcatggcatattctatcgaaagacaatgcaataaggataggtgaggatgctcatatactagtcacaagggagccttacttgtcctgcgatccacaaggctgcaggatgtttgctctgagtcaaggcacaacactcagagggcgacatgcgaatggaaccatacatgataggagcccattccgagctcttataagttgggaaatgggtcaggcacccagtccatataatgctagggtcgagtgcataggatggtcaagcacgtcatgccacgatggcatatcaaggatgtcaatatgcatgtcaggaccgaataacaatgcatcggcagtggtgtggtacggggggagaccagtaacagaaattccatcatgggcagggaacattcttaggactcaagaatcagaatgtgtgtgccataaaggaatctgcccagtggtcatgacagatggtccagcaaacaatagggcagcaactaagataatctattttaaagagggaaagatacagaaaatcgaagaactgaaggggaacgctcaacacatcgaagaatgttcgtgctatggagcagcagggatgatcaaatgtatatgcagggacaattggaagggggcaaatagaccagtaatcactatagatcccgagatgatgacccacacaagcaagtacttgtgttcaaaaatcttaaccgatacaagtcgccccaatgaccccaccaatgggaactgcgatgcgccaataacaggagggagcccagaccctggggtaaaagggtttgcattcctagacggggagaactcatggcttggaaggacaattagcaaagactccaggtcaggctacgaaatgttaaaagtcccaaatgcagagaccgacactcaatcggggccaacctcataccagataattgtcaacaaccaaaactggtcaggatactcaggggcattcatagactactgg---gcaaacaag---gaatgcttcaatccttgtttttatgtggaactaatcagagggagacccaaagagagta---gtgtactgtggacttcaaatagcattgtagctctctgtggatccagggagcgattgggatcatggtcctggcatgatggtgctgaa--atcatctactttaagtag----
>gi|295844857|gb|HM144720.1|_Influenza_A_virus_(A/duck/Shantou/20313/2005(H6N6))_segment_6_neuraminidase_(NA)_gene_complete_cds
atgaatccaaatcaaaagataacatgcatttcagcaacaggagtgacgctatcggtagtaagcctgctaataggaattgccaatttgggcttaaatatcgg--actccactataaggtgagtgattcatcaaatataaac----attccaaccatgaatgaga---------------------------------caaac---ccaacaacaacaataataaacaatcatactcagaataatttcaaa------aacatcactaacattatagtgaataagaacgaggaagg------------aacatttctcaacctgaccaa------gccgctatgtgaagtcaactcatggcatattctatcgaaagacaatgcaataagaataggtgaggatgctcatatactagtcacaagggaaccttacttgtcctgtgatccacaaggctgcaggatgtttgctctgagtcaaggcacaacactcagagggcgacatgcgaatggaaccatacatgatagaagcccattccgagctcttataagttgggaaatgggtcaggcacccagtccatataatgctagggtcgaatgcataggatggtcaagcacgtcttgccacgatggcatatcaaggatgtcaatatgtatatcaggaccaaataacaatgcatcagcagtggtgtggtacagggggagaccagtaacagaaattccatcatgggcagggaacattcttaggactcaagaatcggaatgtgtgtgccataaaggaatctgcccagtagtcatgacagatggtccagcaaacaatagggcagcaactaagataatctatttcaaagagggaaagatacagaaaatcgaagaactgaaggggaacgctcaacacatcgaagaatgttcgtgctatggagcagcagggatgatcaaatgtatatgcagggacaattggaagggggcaaatagaccagtaatcactatagatcccgagatgatgacccacacaagcaagtacttgtgttcaaaaatcttaaccgatacaagtcgccccaatgaccccaccaatgggaactgcgatgcgccaataacaggagggagcccagaccctggggtaaaagggtttgcattcctagacggggggaactcatggcttggaaggacaattagcaaagactccaggtcaggctatgaaatgttaaaagtcccaaatgcagagaccgacactcaatcggggccaacctcataccagataattgtcaacaaccaaaattggtcagggtactcaggggcattcatagactactgg---gcaaacaag---gaatgcttcaatccttgtttttatgtggaactaatcagagggagacccaaagagagta---gtgtactgtggacttcaaatagcattgtagctctctgtggatccagggagcgattgggatcatggtcctggcatgatggtgctgaa--atcatctactttaagtag----
>gi|745633584|gb|KP286907.1|_Influenza_A_virus_(A/duck/Jiangxi/285/2013(mixed))_clone_b_segment_6_neuraminidase_(NA)_gene_complete_cds
atgaatccaaatcaaaagataacatgcatttcagcaacaggaatgacactatcggtagtaagyctgctaataggagttgccaatttgggtctaaatatcgg--actccactataaggtgagtgattcatcaaatayaaac----attccaaacatgaatgaga---------------------------------ccaac---ccaacaacaacaataataaacaataaccctcagaataatttcaca------aacatcacaaacatcatagtgaataagaacgaggaagg------------aaagtttctcaacctgaccaa------gccgctatgtgaagtcaactcatggcatattctatcgaaagacaatgcaataagaataggtgaggacgctcayataytagtcacaagggaaccttacttrtcctgygatccacaaggctgcaggatgtttgctctgagtcaaggcacaacactcagagggmgacatgcgaatggaaccatacatgataggagyccattccgagctcttataagttgggaaatgggtcaggcgcccagtccatataatgctagggtcgaatgcataggatggtcaagcacgtcatgccacgatggcatatcaaggatgtcaatatgcatatcaggaccgaataacaatgcatcggcagtggtgtggtacggggggagaccagtaacwgaaatcccatcatgggcagggaacattcttaggactcaagaatcagaatgtgtgtgccataaaggaatctgtccagtggtcatgacagatggyccagcaaacaatagrgcagcaactaagataatytatttcaaagagggaaagatacagaaaatcgaagaactgaaggggaacgctcaacacatcgargagtgttcrtgttatggagcagcagggatgatcaaatgtrtatgcagggacaattggaagggggcaaacagaccagtaatmactatagatccwgagatgatgacccacacaagcaagtacttgtgttcaaaartcttaaccgatacaagtcgccccaatgaccccaccagtgggaactgcgatgcgccaataacaggagggagcccagatcctggggtraargggtttgcattcctagacggtgagaactcatggcttggaagractattagyaaagactccaggtcaggctatgaaatgttaaaagttccaaatgcagagaccgacactcaatcggggccaatctcataccagacgattgtcaacaaycagaattggtcagggtactcaggggcattyattgactactgg---gcaaacaag---gaatgcttcaatccttgtttttatgtggaactaatyagagggagacccaaagagagta---gtgtactrtggacttcaaatagcattgtagctctctgtggatccagggagcgattgggatcatggtcctggcatgatggtgctgar--atcatctactttaagtag----
>gi|380870813|gb|CY110424.1|_Influenza_A_virus_(A/duck/Shantou/18088/2006(H6N6))_neuraminidase_(NA)_gene_complete_cds
atgaatccaaatcaaaagataacatgcatttcagcaacaggagtgacactatcggtagtaagcctgctaataggaattgccaatttgggcctaaatatcgg--actccactataaggtgagtgattcatcaaatataaac----attccaaacatgaatgaga---------------------------------caaac---ccaacaacaacaataataaacaatcatactcagaataatttcaaa------aacatcactaacattatagtgaataagaacgaggaagg------------aacatttctcaacctgaccaa------gccgctatgtgaagtcaactcatggcatattctatcgaaagacaatgcaataagaataggtgaggatgctcatatactagtcacaagggaaccttacttgtcctgtgatccacaaggctgcaggatgtttgctctgagtcaaggcacaacactcagagggcgacatgcgaatggaaccatacatgatagaagcccattccgagctcttataagttgggaaatgggtcaggcacccagtccatataatgctagggtcgaatgcataggatggtcaagcacgtcatgccacgatggcatatcaaggatgtcaatatgtatatcaggaccaaataacaatgcatcagcagtggtgtggtacagggggagaccagtaacagaaattccatcatgggcagggaacattcttaggactcaagaatcggaatgtgtgtgccataaaggaatctgcccagtagtcatgacagatggtccagcaaacaatagggcagcaactaagataatctatttcaaagagggaaagatacagaaaatcgaagaactgaaggggaacgctcaacacatcgaagaatgttcgtgctatggagcagcagggatgatcaaatgtatatgcagggacaattggaagggggcaaatagaccagtaatcactatagatcccgagatgatgacccacacaagcaagtacttgtgttcaaaaatcttaaccgatacaagtcgccccaatgaccccaccaatgggaactgcgatgcgccaataacaggagggagcccagaccctggggtaaaagggtttgcattcctagacggggagaactcatggcttggaaggacaattagcaaagactccaggtcaggctacgaaatgttgaaagtcccaaatgcagagaccgacactcaatcggggccaacctcataccagataattgtcaacaaccaaaattggtcagggtactcaggggcattcatagactactgg---gcagacaag---gaatgcttcaatccttgtttttatgtggaactaatcagagggagacccaaagagagta---gtgtactgtggacttcaaatagcattgtagctctctgtggatccagggagcgattgggatcatggtcctggcatgatggtgctgaa--atcatctactttaagtag----
>gi|380868327|gb|CY110252.1|_Influenza_A_virus_(A/duck/Shantou/5051/2006(H6N6))_neuraminidase_(NA)_gene_complete_cds
atgaatccaaatcaaaagataacatgcatttcagcaacaggaatgacactatcggtagtaagcctgctaataggaattgccaatttaggcctaaatatcgg--actccactataaggtgagtgattcatcaaatataaac----attccaaacatgaatgaaa---------------------------------caaac---ccaacaacaacaataataaacaatcatactcagaataatttcaaa------aacatcactaacattatagtgaataagaacgaggaagg------------aacatttctcaacctgaccaa------gccactatgtgaagtcaactcatggcatattctatcgaaagacaatgcaataagaataggtgaggatgctcatatactagtcacaagggaaccttacttgtcctgcgatccacaaggctgcaggatgtttgctctgagtcaaggcacaacactcagagggcgacatgcgaatggaaccatacatgatagaagcccattccgagctcttataagttgggaaatgggtcaggcacccagtccatataatgctagggtcgaatgcataggatggtcaagcacgtcatgccacgatggcatatcaaggatgtcaatatgcatagcaggaccgaataacaatgcatcagcagtggtgtggtacggagggagaccagtaacagaaattccatcatgggcagggaacattcttaggactcaagaatcagaatgtgtgtgccataaaggaatctgcccagtagtcatgacagatggtccagcaaacaatagggcagcaactaagataatctatttcaaagagggaaagatacagaaaatcgaagaattgaaggggaacgctcaacacatcgaagaatgttcgtgctatggagcagcagggatgatcaaatgtatatgcagggacaattggaagggggcaaatagaccagtaatcactatagatcccgagatgatgacccacacaagcaagtacttgtgttcaaaaatcttaaccgatacaagtcgccccaatgaccccaccaatgggaactgcgatgtgccaataacaggagggagcccagaccctggggtaaaagggtttgcattcctagacggggagaactcatggcttggaaggacaattagcaaagactccaggtcaggctacgaaatgttaaaagtcccaaatgcagagaccgacactcaatcggggccaacctcataccagataattgtcaacaatcaaaattggtcagggtactcaggggcattcatagactactgg---gcaaacaag---gaatgcttcaatccttgtttttatgtggaactaatcagagggagacccaaagagagta---gtgtactgtggacttcaaatagcattgtagctctctgtggatccagggagcgattgggatcatggtcctggcatgatggtgctgaa--atcatctactttaagtag----
>gi|380868213|gb|CY110204.1|_Influenza_A_virus_(A/duck/Shantou/4129/2006(H6N6))_neuraminidase_(NA)_gene_complete_cds
atgaatccaaatcaaaagataacatgcatttcagcaacaggaatgacactatcggtagtaagcctgctaataggaattgccaatttgggcctaaatatcgg--actccactataaggtgagtgattcatcaaatataaac----attccaaacatgaatgaaa---------------------------------caaac---ccaacaacaacaataataaacaatcatactcagaataatttcaaa------aacatcactaacattatagtgaataagaacgaggaagg------------aacatttctcaacctgaccaa------gccactatgtgaagtcaactcatggcatattctatcgaaagacaatgcaataagaataggtgaggatgctcatatactagtcacaagggaaccttacttgtcctgcgatccacaaggctgcaggatgtttgctctgagtcaaggcacaacactcagagggcgacatgcgaatggaaccatacatgatagaagcccattccgagctcttataagttgggaaatgggtcaggcacccagtccatataatgctagggtcgaatgcataggatggtcaagcacgtcatgccacgatggcatatcaaggatgtcaatatgcatagcaggaccgaataacaatgcatcagcagtggtgtggtacggagggagaccagtaacagaaattccatcatgggcagggaacattcttaggactcaagaatcagaatgtgtgtgccataaaggaatctgcccagtagtcatgacagatggtccagcaaacaatagggcagcaactaagataatctatttcaaagagggaaagatacagaaaatcgaagaattgaaggggaacgctcaacacatcgaagaatgttcgtgctatggagcagcagggatgatcaaatgtatatgcagggacaattggaagggggcaaatagaccagtaatcaccatagatcccgagatgatgacccacacaagcaagtacttgtgttcaaaaatcttaaccgatacaagtcgccccaatgaccccaccaatgggaactgcgatgtgccaataacaggagggagcccagaccctggggtaaaagggtttgcattcctagacggggagaactcatggcttggaaggacaattagcaaagactccaggtcaggctacgaaatgttaaaagtcccaaatgcagagaccgacactcaatcggggccaacctcataccagataattgtcaacaatcaaaattggtcagggtactcaggggcattcatagactactgg---gcaaacaag---gaatgcttcaatccttgtttttatgtggaactaatcagagggagacccaaagagagta---gtgtactgtggacttcaaatagcattgtagctctctgtggatccagggagcgattgggatcatggtcctggcatgatggtgctgaa--atcatctactttaagtag----
>gi|380867793|gb|CY110002.1|_Influenza_A_virus_(A/duck/Shantou/14607/2006(H6N6))_neuraminidase_(NA)_gene_complete_cds
atgaatccaaatcaaaagataacatgcatttcagcaacaggaatgacactatcggtagtaagcctgctaataggaattgccaatttgggcctaaatatcgg--actccactataaggtgagtgattcatcaaatataaac----attccaaacatgaatgaga---------------------------------caaac---ccaacaacaacaataataaacaatcatactcagaataatttcaaa------aacatcactaacattatagtgaataagaacgaggaagg------------aacatttctcaacctgaccaa------gccgctatgtgaagtcaactcatggcatattctatcgaaagacaatgcaataagaataggtgaggatgctcatatactagtcacaagggaaccttacttgtcctgcgatccacaaggctgcaggatgtttgctctgagtcaaggcacaacactaagagggcgacatgcgaatggaaccatacatgataggagcccattccgagctcttataagttgggaaatgggtcaggcacccagtccatataatgctagggtcgaatgcataggatggtcaagcacgtcatgccacgatggcatatcaaggatgtcaatatgcatatcaggaccgaataacaatgcatcagcagtggtgtggtacggggggagaccaataacagaaattccatcatgggcagggaacattcttaggactcaagaatcagaatgtgtgtgccataaaggaatctgcccagtagtcatgacagatggtccagcaaacaatagggcagcaactaagataatctatttcaaagagggaaagatacagaaaatcgaagaactaaaggggaacgctcaacacatcgaagaatgttcgtgctatggagcagcaggggtgatcaaatgtatatgcagggacaattggaagggggcaaatagaccagtaatcactatagatcccgagatgatgacccacacaagcaagtacttgtgttcaaaaatcttaaccgatacaagccgccccaatgaccccaccaatgggaactgtgatgcgccaataacaggagggagcccagaccctggggtaaaagggtttgcattcctagacggggagaactcatggcttggaaggacaattagcaaagactccaggtcaggctacgaaatgttaaaagtcccaaatgcagagaccgacactcaatcagggccaacctcataccagataattgtcaacaaccaaaattggtcagggtactcaggggcattcatagactactgg---gcaaacaag---gaatgcttcaatccttgtttttatgtggaactaatcagagggagacccaaagagagta---gtgtactgtggacttcaaatagcattgtagcactatgtggatccagggagcgattgggatcatggtcctggcatgatggtgctgaa--atcatctactttaagtag----
>gi|380867789|gb|CY110000.1|_Influenza_A_virus_(A/duck/Shantou/14565/2006(H6N6))_neuraminidase_(NA)_gene_complete_cds
atgaatccaaatcaaaagataacatgcatttcagcaacaggaaagacactatcggtagtaagcctgctaataggaattgccaatttgggcctaaatatcgg--actccactataaggtgagtgattcatcaaatataaac----attccaaacatgaatgaga---------------------------------caaac---ccaacaacaacaataataaacaatcatactcagaataatttcaaa------aacatcactaacattatagtgaataagaacgaggaagg------------aacatttctcaacctgaccaa------gccgctatgtgaagtcaactcatggcatattctatcgaaagacaatgcaataagaataggtgaggatgctcatatactagtcacaagggaaccttacttgtcctgcgatccacaaggctgcaggatgtttgctctgagtcaaggcacaacactaagagggcgacatgcgaatggaaccatacatgataggagcccattccgagctcttataagttgggaaatgggtcaggcacccagtccatataatgctagggtcgaatgcataggatggtcaagcacgtcatgccacgatggcatatcaaggatgtcaatatgcatatcaggaccgaataacaatgcatcagcagtggtgtggtacggggggagaccaataacagaaattccatcatgggcagggaacattcttaggactcaagaatcagaatgtgtgtgccataaaggaatctgcccagtagtcatgacagatggtccagcaaacaatagggcagcaactaagataatctatttcaaagagggaaagatacagaaaatcgaagaactaaaggggaacgctcaacacatcgaagaatgttcgtgctatggagcagcaggggtgatcaaatgtatatgcagggacaattggaagggggcaaatagaccagtaatcactatagatcccgagatgatgacccacacaagcaagtacttgtgttcaaaaatcttaaccgatacaagccgccccaatgaccccaccaatgggaactgtgatgcgccaataacaggagggagcccagaccctggggtaaaagggtttgcattcctagacggggagaactcatggcttggaaggacaattagcaaagactcaaggtcaggctacgaaatgttaaaagtcccaaatgcagagaccgacactcaatcggggccaacctcataccagataattgtcaacaaccaaaattggtcagggtactcaggggcattcatagactactgg---gcaaacaag---gaatgcttcaatccttgtttttatgtggaactaatcagagggagacccaaagagagta---gtgtactgtggacttcaaatagcattgtagcactctgtggatccagggagcgattgggatcatggtcctggcatgatggtgctgaa--atcatctactttaagtag----
>gi|380867737|gb|CY109974.1|_Influenza_A_virus_(A/duck/Shantou/9374/2006(H6N6))_neuraminidase_(NA)_gene_complete_cds_gi|380868464|gb|CY110310.1|_Influenza_A_virus_(A/duck/Shantou/7429/2006(H6N6))_neurs
atgaatccaaatcaaaagataacatgcatttcagcaacaggagtgacactatcggtagtaagcctgctaataggaattgccaatttgggcctaaatatcgg--actccactataaggtgagtgattcatcaaatataaac----attccaaacatgaatgaga---------------------------------caaac---ccaacaacaactataataaacaatcatactcagaataatttcaaa------aacatcactaacattatagtgaataagaacgaggaagg------------aacatttctcaacctgaccaa------gccgctatgtgaagtcaactcatggcatattctatcgaaagacaatgcaataaggataggtgaggatgctcatatactagtcacaagggaaccttacttgtcctgtgatccacaaggctgcaggatgtttgctctgagtcaaggcacaacactcagagggcgacatgcgaatggaaccatacatgatagaagcccattccgagctcttataagttgggaaatgggtcaggcacccagtccatataatgctagggtcgaatgcataggatggtcaagcacgtcatgccacgatggcatatcaaggatgtcaatatgtatatcaggaccaaataacaatgcatcagcagtggtgtggtacagggggagaccagtaacagaaattccatcatgggcagggaacattcttaggactcaagaatcggaatgtgtgtgccataaaggaatctgcccagtagtcatgacagatggtccagcaaacaatagggcagcaactaagataatctatttcaaagagggaaagatacagaaaatcgaagaactgaaggggaacgctcaacacatcgaagaatgttcgtgctatggagcagcagggatgatcaaatgtatatgcagggacaattggaagggggcaaatagaccagtaatcactatagatcccgagatgatgacccacacaagcaagtacttgtgttcaaaaatcttaaccgatacaagtcgccccaatgaccccaccaatgggaactgcgatgcgccaataacaggagggagcccagaccctggggtaaaagggtttgcattcctagacggggagaactcatggcttggaaggacaattagcaaagactccaggtcaggctacgaaatgttaaaagtcccaaatgcagagaccgacactcaatcggggccaacctcataccagataattgtcaacaaccaaaattggtcagggtactcaggggcattcatagactactgg---gcaaacaag---gaatgcttcaatccttgtttttatgtggaactaatcagagggagacccaaagagagta---gtgtactgtggacttcaaatagcattgtagctctctgtggatccagggagcgattgggatcatggtcctggcatgatggtgctgaa--atcatctactttaagtag----
>gi|380867717|gb|CY109964.1|_Influenza_A_virus_(A/duck/Shantou/5697/2006(H6N6))_neuraminidase_(NA)_gene_complete_cds
atgaatccaaatcaaaagataacatgcatttcagcaacaggagtgacactatcggtagtaagcctgctaataggaattgccaatttgggcctaaatatcgg--actccactataaggtgagtgattcatcaaatataaac----attccaaacatgaatgaga---------------------------------caaac---ccaacaacaacaataataaacaatcatactcagaataatttcaaa------aacatcactaacattatagtgaataagaacgaggaagg------------aacatttctcaacctgaccaa------gccgctatgtgaagtcaactcatggcatattctatcgaaagacaatgcaataagaataggtgaggatgctcatatactagtcacaagggaaccttacctgtcctgtgatccacaaggctgcaggatgtttgctctgagtcaaggcacaacactcagagggcgacatgcgaatggaaccatacatgatagaagcccattccgagctcttataagttgggaaatgggtcaggcacccagtccatataatgctagggtcgaatgcataggatggtcaagcacgtcatgccacgatggcatatcaaggatgtcaatatgtatatcaggaccaaataacaatgcatcagcagtggtgtggtacagggggagaccagtaacagaaattccatcatgggcagggaacattcttaggactcaagaatcggaatgtgtgtgccataaaggaatctgcccagtagtcatgacagatggtccagcaaacaatagggcagcaactaagataatctatttcaaagagggaaagatacagaaaatcgaagaactgaaggggaacgctcaacacatcgaagaatgttcgtgctatggagcagcagggatgatcaaatgtatatgcagggacaattggaagggggcaaatagaccagtaatcactatagatcccgagatgatgacccacacaagcaagtacttgtgttcaaaaatcttaaccgatacaagtcgccccaatgaccccaccaatgggaactgcgatgcgccaataacaggagggagcccagaccctggggtaaaagggtttgcattcctagacggggagaactcatggcttggaaggacaattagcaaagactccaggtcaggctacgaaatgttaaaagtcccaaatgcagagaccgacactcaatcggggccaaccttataccagataattgtcaacaaccaaaattggtcagggtactcaggggcattcatagactactgg---gcaaacaag---gaatgcttcaatccttgtttttatgtggaactaatcagagggagacccaaagagagta---gtgtactgtggacttcaaatagcattgtagctctctgtggatccagggagcgattgggatcatggtcctggcatgatggtgctgaa--atcatctactttaagtag----
>gi|380866308|gb|CY109364.1|_Influenza_A_virus_(A/duck/Shantou/1165/2006(H6N6))_neuraminidase_(NA)_gene_complete_cds
atgaatccaaatcaaaagataacatgcatttcagcaacaggaatgacactatcggtagtaagcctgctaataggaattgccaatttgggcctaaatatcgg--actccactataaggtgagtgatacatcaaatataaac----gttccaaacatgaatgaga---------------------------------ccaac---ccaacaacaacaatgataaacaattatactcagaataatttcaaa------aacatcactaacattatagtgaacaagaacgaggaagg------------aacatttctcaacctgacaaa------gccgctatgtgaagtcaactcatggcatattctatcgaaagacaatgcaataaaaataggtgaggatgctcatatactagtcacaagggaaccttacttgtcttgcgatccacaaggctgcaggatgtttgctctgagtcaaggcacaacactcagagggcgacatgcgaatggaaccatacatgataggagcccattccgagctcttataagttgggaaatgggtcaggcacccagcccatataatgctagggtcgaatgcataggatggtcaagcacgtcatgccacgatggcgtatcaaggatgtcaatatgcatatcaggaccgaataacaatgcatcggcagtggtgtggtacggggggagaccagtaacagaaattccatcatgggcagggaacattcttaggactcaagaatcagaatgtgtgtgccataaaggaatctgcccagtggtcatgacagatggtccagcaaacaatagggcagcaactaagataatctatttcaaagagggaaagatacagaaaatcgaagaactgaaggggaacgctcaacacatcgaagaatgttcgtgctatggagcaacagggatgatcaaatgtatatgcagggacaattggaagggggcaaatagaccagtaatcactatagatcccgagatgatgacccacacaagcaagtacttgtgttcaaaaatcttaaccgatacaagtcgccccaatgaccccaccaatgggaactgcgatgcgccaataacaggagggagcccagaccctggggtaaaagggtttgcattcctagacggggagaactcatggcttggaaggacaattagcaaagactccaggtcaggctacgaaatgttaaaagtcccaaatgcagagaccgacactcaatcggggccaacctcataccagataattgtcaacaaccaaaattggtcagggtactcaggggcattcatagactactgg---gcaaacaag---gaatgcttcaatccttgtttttatgtggaactaatcagagggagacccaaagagagta---gtgtactgtggacttcaaatagcattgtagctctctgtggatccagggagcgattgggatcatggtcctggcatgatggtgctgaa--atcatctactttaagtag----
>gi|766555981|gb|KP766078.1|_Influenza_A_virus_(A/duck/Guangdong/G1345/2014(H6N6))_segment_6_neuraminidase_(NA)_gene_complete_cds
atgaatccaaatcaaaagataacatgcatttcagcaacaggaatgacactatcggtagtaagcctgctaataggagttgccaatttgggcctaaatatcgg--actccactataaggtgagtgattcatcaaatataaac----attccaaacatgaatgaga---------------------------------ccaat---ccaacaacaacaataataaacaataaccctcagaataatttcaca------aacatcactaacatcatagtgaataagaacgaggaagg------------aaagtttctcaacctgacgaa------gccactgtgtgaggtcaactcatggcatattctatcgaaagacaatgcaataaggataggtgaagacgctcatatactagtcacaagggaaccttacttgtcctgcgatccacaaggctgcagaatgtttgctatgagtcaaggcacaacactcagagggcgacatgcgaatggaaccatacatgataggagcccattccgagctcttattaattgggaaatgggtcaggcgcccagtccatacaatgctagggtcgaatgcataggatggtcaagcacgtcatgccacgatggcatgtcaaggatgtcaatatgcatatcaggaccgaataacaatgcatcggcagtggtgtggtacggggggagaccagtaacagaaatcccatcatgggcagggaacattcttaggactcaagaatcagaatgtgtgtgccataaaggaatctgcccagtggtcatgacagatggcccagcaaacaatagggcagcaactaagataatttatttcaaagagggaaagatacagaaaatcgaagaactgaaggggaacgctcaacacatcgaggagtgttcgtgttatggagcagcagggatgatcaaatgtatttgcagggacaattgcaagggggcaaacagaccagtaatcactctagatcctgagatgatgacccacacaagcaagtacttgtgttcaaaaatcttaaccgacacaagtcgccccaatgaccccaccagtgggaactgcgatgcgccaataacaggagggagcccagaccctggggtaaaagggtttgcattcctagacggtgagaactcatggcttggaaggactattagcaaagactccaggtcaggctatgaaatgttaaaagttccaaatgcagagaccgacactcaatcggggccaatctcataccagacgattgtcaacaaccagaattggtcagggtactcaggggcattcattgactactgg---gcaaacaag---gaatgcttcaatccttgtttttatgtggaactaatcagagggagacccaaagagagta---gtgtactgtggacttcaaatagcattgtagctctctgtggatccagggagcgattgggatcatggtcctggcatgatggtgctgag--atcatctactttaagtag----
>gi|380867837|gb|CY110024.1|_Influenza_A_virus_(A/duck/Shantou/16440/2006(H6N6))_neuraminidase_(NA)_gene_complete_cds
atgaatccaaatcaaaagataacatgcatttcagcaacaggaatgacactatcggtagtaagcttgctaataggaattgccaatttgggcctaaatatcgg--actccactataaggtgagtgattcatcaaatataaac----attccaaacatgaatgaga---------------------------------caaac---ccaacaacaacaataataaacaatcatactcagaataatttcaaa------aacattactaacattatagtgaataagaacgaggacgg------------gacatttctcaacctgaccaa------gccgctatgtgaagtcaactcatggcatattctatcgaaagacaatgcaataagaataggtgaggatgctcatatactagtcacaagggaaccttacttgtcctgcgatccacaaggctgcaggatgtttgctctgagtcaaggcacaacactcagagggcgacatgcgaatggaaccatacatgatagaagcccattccgagctcttataagttgggaaatgggtcaggcacccagtccatataatgctagggtcgaatgcataggatggtcaagcacgtcatgccacgatggcatatcaaggatgtcaatatgcatatcaggaccgaataacaatgcatcagcagtggtgtggtacggagggagaccagtaacagaaattccatcatgggcagggaacattcttaggactcaagaatcagaatgtgtgtgccataaaggaatctgcccagtagtcatgacagatggtccagcaaacaatagggcagcaactaagataatctatttcaaagaggggaagatacagaaaatcgaagaactgaaagggaacgctcaacacatcgaagaatgttcgtgctatggagcagcagggatgatcaaatgtatatgcagggacaattggaagggggcaaatagaccagtaatcactatagatcccgagatgatgacccacacaagcaagtacttgtgttcaaaaatcttaaccgatacaagtcgccccaacgaccccaccaatgggaactgcgatgcgccaataacaggagggagcccagaccctggggtaaaagggtttgcattcctagacggggagaactcatggcttggaaggacaattagcaaagactccaggtcaggctacgaaatgttaaaagtcccaaatgcagagaccgacactcaatcggggccaacctcataccagataattgtcaacaaccaaaattggtcagggtactcaggggcattcatagactactgg---gcaaacaag---gaatgcttcaatccttgtttttatgtggaactaatcagagggagacccaaagagagta---gtgtactgtggacatcaaatagcattgtagctctctgtggatccagggagcgattgggatcatggtcctggcatgatggtgctgaa--atcatctactttaagtag----
>gi|380867829|gb|CY110020.1|_Influenza_A_virus_(A/duck/Shantou/16124/2006(H6N6))_neuraminidase_(NA)_gene_complete_cds
atgaatccaaatcaaaagataacatgcatttcagcaacaggagggacactatcggtagtaagcctgctaataggaattgccaatttgggcctaaatatcgg--acttcactataaggtgagtgattcatcaaatataaac----attccaaacatgaatgaga---------------------------------caaac---ccaacaacaacaataataaacaatcatactcagaataatttcaaa------aacatcactaacattatagtgaataagaacgaggaagg------------aacatttctcaacctgaccaa------gccgctatgtgaagtcaactcatggcatattctatcgaaagacaatgcaataagaataggtgaggatgctcatatactagtcacaagggaaccttacttgtcctgtgatccacaaggctgcaggatgtttgctctgagtcaaggcacaacactcagagggcgacatgcgaatggaaccatacatgatagaagcccattccgagctcttataagttgggaaatgggtcaggcacccagtccatataatgctagggtcgaatgcataggatggtcaagcacgtcatgccacgatggcatatcaaggatgtcaatatgtatatcaggaccaaataacaatgcatcagcagtggtgtggtacagggggagaccagtaacagaaattccatcatgggcagggaacattcttaggactcaagaatcggaatgtgtgtgccataaaggaatctgcccagtagtcatgacagatggtccagcaaacaatagggcagcaactaagataatctatttcaaagagggaaagatacagaaaatcgaagaactgaaggggaacgctcaacacatcgaagaatgttcgtgctatggagcagcagggatgatcaaatgtatatgcagggacaattggaagggggcaaatagaccagtaatcactatagatcccgagatgatgacccacacaagcaagtacttgtgttcaaaaatcttaaccgatacaagtcgccccaatgaccccaccaatgggaactgcgatgcgccaataacaggagggagccctgaccctggggtaaaagggtttgcattcctagacggggagaactcatggcttggaaggacaattagcaaagactccaggtcaggctacgaaatgttaaaagtcccaaatgcagagaccgacactcaatcggggccaacctcataccagataattgtcaacaaccaaaattggtcagggtactcaggggcattcatagactactgg---gcaaacaag---gaatgcttcaatccttgtttttatgtggaactaatcagagggagacccaaagagagta---gtgtactgtggacttcaaatagcattgtagctctctgtggatccagggagcgattgggatcatggtcctggcatgatggtgctgaa--atcatctactttaagtag----
>gi|380867753|gb|CY109982.1|_Influenza_A_virus_(A/duck/Shantou/10284/2006(H6N6))_neuraminidase_(NA)_gene_complete_cds
atgaatccaaatcaaaagataacatgcatttcagcaacaggagtgacactatcggtagtaagcctgctaataggaattgccaatttgggcctaaatatcgg--actccactataaggtgagtgattcatcaaatataaac----attccaaacatgaatgaga---------------------------------caaac---ccaacaacaactataataaacaatcatactcagaataatttcaaa------aacatcactaacattatagtgaataagaacgaggaagg------------aacatttctcaacctgaccaa------gccgctatgtgaagtcaactcatggcatattctatcgaaagacaatgcaataaggataggtgaggatgctcatatactagtcacaagggaaccttacttgtcctgtgatccacaaggctgcaggatgtttgctctgagtcaaggcacaacactcagagggcgacatgcgaatggaaccatacatgatagaagcccattccgagctcttataagttgggaaatgggtcaggcacccagtccatataatgctagggtcgaatgcataggatggtcaagcacgtcatgccacgatggcatatcaaggatgtcaatatgtatatcaggaccaaataacaatgcatcagcagtggtgtggtacagggggagaccagtaacagaaattccatcatgggcagggaacattcttaggactcaagaatcggaatgtgtgtgccataaaggaatctgcccagtagtcatgacagatggtccagcaaacaatagggcagcaactaagataatctatttcaaagagggaaagatacagaaaatcgaagaactgaaggggaacgctcagcacatcgaagaatgttcgtgctatggagcagcagggatgatcaaatgtatatgcagggacaattggaagggggcaaatagaccagtaatcactatagatcccgagatgatgacccacacaagcaagtacttgtgttcaaaaatcttaaccgatacaagtcgccccaatgaccccaccaatgggaactgcgatgcgccaataacaggagggagcccagaccctggggtaaaagggtttgcattcctagacggggagaactcatggcttggaaggacaattagcaaagactccaggtcaggctacgaaatgttaaaagtcccaaatgcagagaccgacactcaatcggggccaacctcataccagataattgtcaacaaccaaaattggtcagggtactcaggggcattcatagactactgg---gcaaacaag---gaatgcttcaatccttgtttttatgtggaactaatcagagggagacccaaagagagta---gtgtactgtggacttcaaatagcattgtagctctctgtggatccagggagcgattgggatcatggtcctggcatgatggtgctgaa--atcatctactttaagtag----
>gi|745633872|gb|KP287026.1|_Influenza_A_virus_(A/duck/Jiangxi/5576/2013(mixed))_clone_b_segment_6_neuraminidase_(NA)_gene_complete_cds
atgaatccaaatcaaaagataacatgcatttcagcaacaggaatgacactatcggtagtaagcctgctaataggagttgccaatttgggtctaaatatcgg--actacactataaggtgagcgattcatcaaatataaac----attccaaacatgaatgaga---------------------------------ccaac---ccaacaacaacaataataaacaataaccctcagaacaatttcaca------aacatcacaaacatcatagtgaataagaacgaggaagg------------aaagtttctcaacctgaccaa------gccgctatgtgaagtcaactcatggcatattctatcgaaagacaatgcaataagaataggtgaggatgctcatatactagtcacaagggaaccttacttatcctgcgatccacagggctgcaggatgtttgctctgagtcaaggcacaacactaagagggcgacatgcgaatggaaccatacatgataggagtccattccgagctcttataagttgggaaatgggtcaggcacccagtccatataatgctagggtcgaatgcataggatggtcaagtacgtcatgccacgatggcacatcaaggatgtcaatatgcatatcaggaccgaataacaatgcatcggcagtggtgtggtacggagggagaccagtgacagaaatcccatcatgggcagggaacattcttaggactcaagaatcagaatgtgtgtgccataaaggaatctgcccagtggtcatgacagatggtccagcaaacaatagggcagcaaccaagataatctatttcaaagagggaaagatacagaaaatcgaagaactgaatgggaacgctcaacacatcgaagagtgttcatgttatggagcagcagggatgatcaaatgtatatgcagggacaattggaagggggcaaacaggccagtaatcactatagatcccgagatgatgacccacacaagcaagtacttgtgttcaaaaatcttaaccgatacaagtcgccccagtgaccccaccagtgggaactgtgatgcgccaataacaggagggagcccagaccctggggtaaaagggtttgcgttcctagacggtgagaactcatggcttggaaggactattagcaaagactccaggtcaggttacgaaatgttaaaagttccaaatgcagagaccgacactcaatcggggccaatctcataccagatgattgtcaacaaccagaattggtcagggtactcaggggcattcattgactactgg---gcaaacaag---gaatgcttcaatccttgtttttatgtggaactaatcagagggagacccaaagagagta---gcatactgtggacttcaaatagcattgtagctctctgtggatccagggagcgattgggatcatggtcctggcatgatggtgctgag--atcatctactttaagtag----
>gi|380868658|gb|CY110394.1|_Influenza_A_virus_(A/duck/Shantou/16144/2006(H6N6))_neuraminidase_(NA)_gene_complete_cds
atgaatccaaatcaaaagataacatgcatttcagcaacaggagtgacactatcggtagtaagcctgctaataggaattgccaatttgggcctaaatatcgg--actccactataaggtgagtgattcatcaaatataaac----attccaaacatgaatgaga---------------------------------caaac---ccaacaacaacaataataaacaatcatactcagaataatttcaaa------aacatcactaacattatagtgaataagaacgaggaagg------------aacatttctcaacctgagcaa------gccgctatgtgaagtcaactcatggcatattctatcgaaagacaatgcaataagaataggtgaggatgctcatatactagtcacaagggaaccctacttgtcctgtgatccacaaggctgcaggatgtttgctctgagtcaaggcacaacactcagagggcgacatgcgaatggaaccatacatgatagaagcccattccgagctcttataagttgggaaatgggtcaggcacccagtccatataatgctagggtcgaatgcataggatggtcaagcacgtcatgccacgatggcatatcaaggatgtcaatatgtatatcaggaccaaataacaatgcatcagcagtggtatggtacagggggagaccagtaacagaaattccatcatgggcagggaacattcttaggactcaagaatcggaatgtgtgtgccataaaggaatctgcccagtagtcatgacagatggtccagcaaacaatagggcagcaactaagataatctatttcaaagagggaaagatacagaaaatcgaagaactgaaggggaacgctcaacacatcgaagaatgttcgtgctatggagcagcagggatgatcaaatgtatatgcagggacaattggaagggggcaaatagaccagtaatcactatagatcccgagatgatgacccacacaagcaagtacttgtgttcaaaaatcttaaccgatacaagtcgccccaatgaccccaccaatgggaactgcgatgcgccaataacaggagggagccctgaccctggggtaaaagggtttgcattcctagacggggagaactcatggcttggaaggacaattagcaaagactccaggtcaggctacgaaatgttaaaagtcccaaatgcagagaccgacactcaatcggggccaacctcataccagataattgtcaacaaccaaaattggtcagggtactcaggggcattcatagactactgg---gcaaacaag---gaatgcttcaatccttgtttttatgtggaactaatcagagggagacccaaagagagta---gtgtactgtggacttcaaatagcattgtagctctctgtggatccagggagcgattgggatcatggtcctggcatgatggtgctgaa--atcatctactttaagtag----
>gi|380868654|gb|CY110392.1|_Influenza_A_virus_(A/duck/Shantou/16147/2006(H6N6))_neuraminidase_(NA)_gene_complete_cds
atgaatccaaatcaaaagataacatgcatttcagcaacaggagtgacactatcggtagtaagcctgctaataggaattgccaatttgggcctaaatatcgg--acttcactataaggtgagtgattcatcaaatataaac----attccaaacatgaatgaga---------------------------------caaac---ccaacaacaacaataataaacaatcatactcagaataatttcaaa------aacatcactaacattatagtgaataagaacgaggaagg------------aacatttctcaacctgaccaa------gccgctatgtgaagtcaactcatggcatattctatcgaaagacaatgcaataagaataggtgaggatgctcatatactagtcacaagggaaccctacttgtcctgtgatccacaaggctgcaggatgtttgctctgagtcaaggcacaacactcagagggcgacatgcgaatggaaccatacatgatagaagcccattccgagctcttataagttgggaaatgggtcaggcacccagtccatataatgctagggtcgaatgcataggatggtcaagcacgtcatgccacgatggcatatcaaggatgtcaatatgtatatcaggaccaaataacaatgcatcagcagtggtgtggtacagggggagaccagtaacagaaattccatcatgggcagggaacattcttaggactcaagaatcggaatgtgtgtgccataaaggaatctgcccagtagtcatgacagatggtccagcaaacaatagggcagcaactaagataatctatttcaaagagggaaagatacagaaaatcgaagaactgaaggggaacgctcaacacatcgaagaatgttcgtgctatggagcagcagggatgatcaaatgtatatgcagggacaattggaagggggcaaatagaccagtaatcactatagatcccgagatgatgacccacacaagcaagtacttgtgttcaaaaatcttaaccgatacaagtcgccccaatgaccccaccaatgggaactgcgatgcgccaataacaggagggagcccagaccctggggtaaaagggtttgcattcctagacggggagaactcatggcttggaaggacaattagcaaagactccaggtcaggctacgaaatgttgaaagtcccaaatgcagagaccgacactcaatcggggccaacctcataccagataattgtcaacaaccaaaattggtcagggtactcaggggcattcatagactactgg---gcagacaag---gaatgcttcaatccttgtttttatgtggaactaatcagagggagacccaaagagagta---gtgtactgtggacttcaaatagcattgtagctctctgtggatccagggagcgattgggatcatggtcctggcatgatggtgctgaa--atcatctactttaagtag----
>gi|380868642|gb|CY110386.1|_Influenza_A_virus_(A/duck/Shantou/15048/2006(H6N6))_neuraminidase_(NA)_gene_complete_cds
atgaatccaaatcaaaagataacatgcatttcagcaacaggagtgacactatcggtagtaagcctgctaataggaattgccaatttgggcctaaatatcgg--actccactataaggtgagtgattcatcaaatataaac----attccaaacatgaatgaga---------------------------------caaac---ccaacaacaactataataaacaatcatactcagaataatttcaaa------aacatcactaacattatagtgaataagaacgaggaagg------------aacatttctcaacctgaccaa------gccgctatgtgaagtcaactcatggcatattctatcgaaagacaatgcaataaggataggtgaggatgctcatatactagtcacaagggaaccttacttgtcctgtgatccacaaggctgcaggatgtttgctctgagtcaaggcacaacactcagagggcgacatgcgaatggaaccatacatgatagaagcccattccgagctcttataagttgggaaatgggtcaggcacccagtccatataatgctagggtcgaatgcataggatggtcaagcacgtcatgccacgatggcatatcaaggatgtcaatatgtatatcaggaccaaataacaatgcatcagcagtggtgtggtacagggggagaccagtaacagaaattccatcatgggcagggaacattcttaggactcaagaatcggaatgtgtgtgccataaaggaatctgcccagtagtcatgacagatggtccagcaaacaatagggcagcaactaagataatctatttcaaagagggaaagatacagaaaatcgaagaactgaaggggaacgctcagcacatcgaagaatgttcgtgctatggagcagcagggatgatcaaatgtatatgcagggacaattggaagggggcaaatagaccagtaatcactatagatcccgagatgatgacccacacaagcaagtacttgtgttcaaaaatcttaaccgatacaagtcgccccaatgaccccaccaatggaaactgcgatgcgccaataacaggagggagcccagaccctggggtaaaagggtttgcattcctagacggggagaactcatggcttggaaggacaattagcaaagactccaggtcaggctacgaaatgttaaaagtcccaaatgcagagaccgacactcaatcggggccaacctcataccagatgattgtcaacaaccaaaattggtcagggtactcaggggcattcatagactactgg---gcaaacaag---gaatgcttcaatccttgtttttatgtggaactaatcagagggagacccaaagagagta---gtgtactgtggacttcaaatagcattgtagctctctgtggatccagggagcgattgggatcatggtcctggcatgatggtgctgaa--atcatctactttaagtag----
>gi|380867821|gb|CY110016.1|_Influenza_A_virus_(A/duck/Shantou/15798/2006(H6N6))_neuraminidase_(NA)_gene_complete_cds
atgaatccaaatcaaaagataacatgcatttcagcaacaggagtgacactatcggtagtaagcctgctaataggaattgccaatttgggcctaaatatcgg--acttcactataaggtgagtgattcatcaaatataaac----attccaaacatgaatgaga---------------------------------caaac---ccaacaacaacaataataaacaatcatactcagaataatttcaaa------aacatcactaacattatagtgaataagaacgaggaagg------------aacatttttcaacctgagcaa------gccgctatgtgaagtcaactcatggcatattctatcgaaagacaatgcaataagaataggtgaggatgctcatatactagtcacaagggaaccttacttgtcctgtgatccacaaggctgcaggatgtttgctctgagtcaaggcacaacactcagagggcgacatgcgaatggaaccatacatgatagaagcccattccgagctcttataagttgggaaatgggtcaggcacccagtccatataatgctagggtcgaatgcataggatggtcaagcacgtcatgccacgatggcatatcaaggatgtcaatatgtatatcaggaccaaataacaatgcatcagcagtggtgtggtacagggggagaccagtaacagaaattccatcatgggcagggaacattcttaggactcaagaatcggaatgtgtgtgccataaaggaatctgcccagtagtcatgacagatggtccagcaaacaatagggcagcaactaagataatctatttcaaagagggaaagatacagaaaatcgaagaactgaaggggaacgctcaacacatcgaagaatgttcgtgctatggagcagcagggatgatcaaatgtatatgcagggacaattggaagggggcaaatagaccagtaatcactatagatcccgagatgatgacccacacaagcaagtacttgtgttcaaaaatcttaaccgatacaagtcgccccaatgaccccaccaatgggaactgcgatgcgccaataacaggagggagccctgaccctggggtaaaagggtttgcattcctagacggggagaactcatggcttggaaggacaattagcaaagactccaggtcaggctacgaaatgttaaaagtcccaaatgcagagaccgacactcaatcggggccaacctcataccagataattgtcaacaaccaaaattggtcagggtactcaggggcattcatagactactgg---gcaaacaag---gaatgcttcaatccttgtttttatgtggaactaatcagagggagacccaaagagagta---gtgtactgtggacttcaaatagcattgtagctctctgtggatccagggagcgattgggatcatggtcctggcatgatggtgctgaa--atcatctactttaagtag----
>gi|380867817|gb|CY110014.1|_Influenza_A_virus_(A/duck/Shantou/15772/2006(H6N6))_neuraminidase_(NA)_gene_complete_cds
atgaatccaaatcaaaagataacatgcatttcagcaacaggagtgacactatcggtagtaagcctgctaataggaattgccaatttgggcctaaatatcgg--actccactataaggtgagtgattcatcaaatataaac----attccaaacatgaatgaga---------------------------------caaac---ccaacaacaacaataataaacaatcatactcagaataatttcaaa------aacatcactaacattatagtgaataagaacgaggaagg------------aacatttctcaacctgagcaa------gccgctatgtgaagtcaactcatggcatattctatcgaaagacaatgcaataagaataggtgagaatgctcatatactagtcacaagggaaccctacttgtcctgtgatccacaaggctgcaggatgtttgctctgagtcaaggcacaacactcagagggcgacatgcgaatggaaccatacatgatagaagcccattccgagctcttataagttgggaaatgggtcaggcacccagtccatataatgctagggtcgaatgcataggatggtcaagcacgtcttgccacgatggcatatcaaggatgtcaatatgtatatcaggaccaaataacaatgcatcagcagtggtgtggtacagggggagaccagtaacagaaattccatcatgggcagggaacattcttaggactcaagaatcggaatgtgtgtgccataaaggaatctgcccagtagtcatgacagatggtccagcaaacaatagggcagcaactaagataatctatttcaaagagggaaagatacagaaaatcgaagaactgaaggggaacgctcaacacatcgaagaatgttcgtgctatggagcagcagggatgatcaaatgtatatgcagggacaattggaagggggcaaatagaccagtaatcactatagatcccgagatgatgacccacacaagcaagtacttgtgttcaaaaatcttaaccgatacaagtcgccccaatgaccccaccaatgggaactgcgatgcgccaataacaggagggagcccagaccctggggtaaaagggtttgcattcctagacggggagaactcatggcttggaaggacaattagcaaagactccaggtcaggctacgaaatgttaaaagtcccaaatgcagagaccgacactcaatcggggccaacctcataccagataattgtcaacaaccaaaattggtcagggtactcaggggcattcatggactactgg---gcagacaag---gaatgcttcaatccttgtttttatgtggaactaatcagagggagacccaaagagagta---gtgtactgtggacttcaaatagcattgtagctctctgtggatccagggagcgattgggatcatggtcctggcatgatggtgctgaa--atcatctactttaagtag----
>gi|380866517|gb|CY109452.1|_Influenza_A_virus_(A/duck/Shantou/14841/2006(H6N6))_neuraminidase_(NA)_gene_complete_cds_gi|380867801|gb|CY110006.1|_Influenza_A_virus_(A/duck/Shantou/14877/2006(H6N6))_nes
atgaatccaaatcaaaagataacatgcatttcagcaacaggagtgacactatcggtagtaagcctgctaataggaattgccaatttgggcctaaatatcgg--actccactataaggtgagtgattcatcaaatataaac----attccaaacatgaatgaga---------------------------------caaac---ccaacaacaactataataaacaatcatactcagaataatttcaaa------aacatcactaacattatagtgaataagaacgaggaagg------------aacatttctcaacctgaccaa------gccgctatgtgaagtcaactcatggcatattctatcgaaagacaatgcaataaggataggtgaggatgctcatatactagtcacaagggaaccttacttgtcctgtgatccacaaggctgcaggatgtttgctctgagtcaaggcacaacactcagagggcgacatgcgaatggaaccatacatgatagaagcccattccgagctcttataagttgggaaatgggtcaggcacccagtccatataatgctagggtcgaatgcataggatggtcaagcacgtcatgccacgatggcatatcaaggatgtcaatatgtatatcaggaccaaataacaatgcatcagcagtggtgtggtacagggggagaccagtaacagaaattccatcatgggcagggaacattcttaggactcaagaatcggaatgtgtgtgccataaaggaatctgcccagtagtcatgacagatggtccagcaaacaataaggcagcaactaagataatctatttcaaagagggaaagatacagaaaatcgaagaactgaaggggaacgctcagcacatcgaagaatgttcgtgctatggagcagcagggatgatcaaatgtatatgcagggacaattggaagggggcaaatagaccagtaatcactatagatcccgagatgatgacccacacaagcaagtacttgtgttcaaaaatcttaaccgatacaagtcgccccaatgaccccaccaatgggaactgcgatgcgccaataacaggagggagcccagaccctggggtaaaagggtttgcattcctagacggggagaactcatggcttggaaggacaattagcaaagactccaggtcaggctacgaaatgttaaaagtcccaaatgcagagaccgacactcaatcggggccaacctcataccagataattgtcaacaaccaaaattggtcagggtactcaggggcattcatagactactgg---gcaaacaag---gaatgcttcaatccttgtttttatgtggaactaatcagagggagacccaaagagagta---gtgtactgtggacttcaaatagcattgtagctctctgtggatccagggagcgattgggatcatggtcctggcatgatggtgctgaa--atcatctactttaagtag----
>gi|380867813|gb|CY110012.1|_Influenza_A_virus_(A/duck/Shantou/15479/2006(H6N6))_neuraminidase_(NA)_gene_complete_cds
atgaatccaaatcaaaagataacatgcatttcagcaacaggagtgacactatcggtagtaagcctgctaataggaattgccaatttgggcctaaatatcgg--acttcactataaggtgagtgattcatcaaatataaac----attccaaacatgaatgaga---------------------------------caaac---ccaacaacaacaataataaacaatcatactcagaataatttcaaa------aacatcactaacattatagtgaataagaacgaggaagg------------aacatttctcaacctgaccaa------gccgctatgtgaagtcaactcatggcatattctatcgaaagacaatgcaataagaataggtgaggatgctcatatactagtcacaagggaaccttacttgtcctgtgatccacaaggctgcaggatgtttgctctgagtcaaggcacaacactcagagggcgacatgcgaatggaaccatacatgatagaagcccattccgagctcttataagttgggaaatgggtcaggcacccagtccatataatgctagggtcgaatgcataggatggtcaagcacgtcatgccacgatggcatatcaaggatgtcaatatgtatatcaggaccaaataacaatgcatcagcagtggtgtggtacagggggagaccagtaacagaaattccatcatgggcagggaacattcttaggactcaagaatcggaatgtgtgtgccataaaggaatctgcccagtagtcatgacagatggtccagcaaacaatagggcagcaactaaggtaatctatttcaaagagggaaagatacagaaaatcgaagaactgaaggggaacgctcaacacatcgaagaatgttcgtgctatggagcagcagggatgatcaaatgtatatgcagggacaattggaagggggcaaatagaccagtaatcactatagatcccgagatgatgacccacacaagcaagtacttgtgttcaaaaatcttaaccgatacaagtcgccccaatgaccccaccaatggaaactgcgatgcgccaataacaggagggagccctgaccctggggtaaaagggtttgcattcctagacggggagaactcatggcttggaaggacaattagcaaagactccaggtcaggctacgaaatgttaaaagtcccaaatgcagagaccgacactcaatcggggccaacctcataccagataattgtcaacaaccaaaattggtcagggtactcaggggcattcatagactactgg---gcaaacaag---gaatgcttcaatccttgtttttatgtagaactaatcagagggagacccaaagagagta---gtgtactgtggacttcaaatagcattgtagctctctgtggatccagggagcgattgggatcatggtcctggcatgatggtgctgaa--atcatctactttaagtag----
>gi|380867781|gb|CY109996.1|_Influenza_A_virus_(A/duck/Shantou/13655/2006(H6N6))_neuraminidase_(NA)_gene_complete_cds
atgaatccaaatcaaaagataacatgcatttcagcaacaggagtgacactatcggtagtaagcctgttaataggaattgccaatttgggcctaaatatcgg--actccactataaggtgagtgattcatcaaatataaac----attccaaacatgaatgaga---------------------------------caaac---ccaacaacaactataataaacaatcatactcagaataatttcaaa------aacatcactaacattatagtgaataagaacgaggaagg------------aacatttctcaacctgaccaa------gccgctatgtgaagtcaactcatggcatattctatcgaaagacaatgcaataaggataggtgaggatgctcatatactagtcacaagggaaccttacttgtcctgtgatccacaaggctgcaggatgtttgctctgagtcaaggcacaacactcagagggcgacatgcgaatggaaccatacatgatagaagcccattccgagctcttataagttgggaaatgggtcaggcacccagtccatataatgctagggtcgaatgcataggatggtcaagcacgtcatgccacgatggcatatcaaggatgtcaatatgtatatcaggaccaaataacaatgcatcagcagtggtgtggtacagggggagaccagtaacagaaattccatcatgggcagggaacattcttaggactcaagaatcggaatgtgtgtgccataaaggaatctgcccagtagtcatgacagatggtccagcaaacaataaggcagcaactaagataatctatttcaaagagggaaagatacagaaaatcgaagaactgaaggggaacgctcagcacatcgaagaatgttcgtgctatggagcagcagggatgatcaaatgtatatgcagggacaattggaagggggcaaatagaccagtaatcactatagatcccgagatgatgacccacacaagcaagtacttgtgttcaaaaatcttaaccgatacaagtcgccccaatgaccccaccaatgggaactgcgatgcgccaataacaggagggagcccagaccctggggtaaaagggtttgcattcctagacggggagaactcatggcttggaaggacaattagcaaagactccaggtcaggctacgaaatgttaaaagtcccaaatgcagagaccgacactcaatcggggccaacctcataccagataattgtcaacaaccaaaattggtcagggtactcaggggcattcatagactactgg---gcaaacaag---gaatgcttcaatccttgtttttatgtggaactaatcagagggagacccaaagagagta---gtgtactgtggacttcaaatagcattgtagctctctgtggatccagggagcgattgggatcatggtcctggcatgatggtgctgaa--atcatctactttaagtag----
>gi|380866536|gb|CY109460.1|_Influenza_A_virus_(A/duck/Shantou/17058/2006(H6N6))_neuraminidase_(NA)_gene_complete_cds_gi|380866574|gb|CY109476.1|_Influenza_A_virus_(A/duck/Shantou/19597/2006(H6N6))_nes
atgaatccaaatcaaaagataacatgcatttcagcaacaggagtgacactatcggtagtaagcctgctaataggaattgccaatttgggcctaaatatcgg--actccactataaggtgagtgattcatcaaatataaac----attccaaacatgaatgaga---------------------------------caaac---ccaacaacaacaataataaacaatcatactcagaataatttcaaa------aacatcactaacattatagtgaataagaacgaggaagg------------aacatttctcaacctgagcaa------gccgctatgtgaagtcaactcatggcatattctatcgaaagacaatgcaataagaataggtgaggatgctcatatactagtcacaagggaaccctacttgtcctgtgatccacaaggctgcaggatgtttgctctgagtcaaggcacaacactcagagggcgacatgcgaatggaaccatacatgatagaagcccattccgagctcttataagttgggaaatgggtcaggcacccagtccatataatgctagggtcgaatgcataggatggtcaagcacgtcatgccacgatggcatatcaaggatgtcaatatgtatatcaggaccaaataacaatgcatcagcagtggtatggtacagggggagaccagtaacagaaattccatcatgggcagggaacattcttaggactcaagaatcggaatgtgtgtgccataaaggaatctgcccagtagtcatgacagatggtccagcaaacaatagggcagcaactaagataatctatttcaaagagggaaagatacagaaaatcgaagaactgaaggggaacgctcaacacatcgaagaatgttcgtgctatggagcagcagggatgatcaaatgtatatgcagggacaattggaagggggcaaatagaccagtaatcactatagatcccgagatgatgacccacacaagcaagtacttgtgttcaaaaatcttaaccgatacaagtcgccccaatgaccccaccaatgggaactgcgatgcgccaataacaggagggagcccagaccctggggtaaaagggtttgcattcctagacggggagaactcatggcttggaaggacaattagcaaagactccaggtcaggctacgaaatgttgaaagtcccaaatgcagagaccgacactcaatcggggccaacctcataccagataattgtcaacaaccaaaattggtcagggtactcaggggcattcatagactactgg---gcagacaag---gaatgcttcaatccttgtttttatgtggaactaatcagagggagacccaaagagagta---gtgtactgtggacttcaaatagcattgtagctctctgtggatccagggagcgattgggatcatggtcctggcatgatggtgctgaa--atcatctactttaagtag----
>gi|380866403|gb|CY109404.1|_Influenza_A_virus_(A/duck/Shantou/4636/2006(H6N6))_neuraminidase_(NA)_gene_complete_cds
atgaatccaaatcaaaagataacatgcatttcagcaacaggagtgacactatcggtagtaagcctgctaataggaattgccaatttgggcctaaatatcgg--actccactataaggtgagtgattcatcaaatataaac----attccaaacatgaatgaga---------------------------------caaac---ccaacaacaacaataataaacaatcatactcagaataatttcaaa------aacatcactaatattatagtgaataagaacgaggaagg------------aacatttttcaacctgaccaa------gccgctatgtgaagtcaactcatggcatattctatcgaaagacaatgcaataagaataggtgaggatgctcatatactagtcacaagggaaccttacttgtcctgtgatccacaaggctgcaggatgtttgctctgagtcaaggcacaacactcagagggcgacatgcgaatggaaccatacatgatagaagcccattccgagctcttataagttgggaaatgggtcaggcacccagtccatataatgctagagtcgaatgcataggatggtcaagcacgtcatgccacgatggcatatcaaggatgtcaatatgtatatcaggaccaaataacaatgcatcagcagtggtgtggtacagggggagaccagtaacagaaattccatcatgggcagggaacattcttaggactcaagaatcggaatgtgtgtgccataaaggaatctgcccagtagtcatgacagatggtccagcaaacaatagggcagcaactaagataatctatttcaaagagggaaagatacagaaaatcgaagaactgaaggggaacgctcaacacatcgaagaatgttcgtgctatggagcagcagggatgatcaaatgtatatgcagggacaattggaagggggcaaatagaccagtaatcactatagatcccgagatgatgacccacacaagcaagtacttgtgttcaaaaatcttaaccgatacaagtcgccccaatgaccccaccaatgggaactgcgatgcgccaataacaggagggagcccagaccctggggtaaaagggtttgcattcctagacggggagaactcatggcttgaaaggacaattagcaaagactccaggtcacgctacgaaatgttaaaagtcccaaatgcagagaccgacactcaatcggggccaacctcataccagataattgtcaacaaccaaaattggtcagggtactcaggggcattcatagactactgg---gcaaacaag---gaatgcttcaatccttgtttttatgtggaactaatcagagggagacccaaagagagta---gtgtactgtggacttcaaatagcattgtagctctctgtggatccagggagcgattgggatcatggtcctggcatgatggtgctgaa--atcatctactttaagtag----
>gi|295844871|gb|HM144713.1|_Influenza_A_virus_(A/wild_duck/Shantou/47/2005(H6N6))_segment_6_neuraminidase_(NA)_gene_complete_cds_gi|295844873|gb|HM144712.1|_Influenza_A_virus_(A/duck/Shantou/31/2005(s
atgaatccaaatcagaagataatatgcatttcagcaacaggaatgacactatcggtagtaagcctgataataggaattgccaatttgggcctaaatatcgg--actccactataaggtgagtgattcactaaatataaac----attccaaacatgaatgaaa---------------------------------ccaac---ccaacaacaacaataataaacaatcatactcagaataatttcaca------aacatcaataacattatagtgaataaaaacgaggaagg------------aacatttttcaacctgaccaa------gccgctatgtgaagtcaactcatggcatattctatcgaaagacaatgcaataaggataggtgaggatgctcatatactagtcacaagggagccttacttgtcctgcgaaccacaaggctgcaggatgtttgctctgagtcaaggcacaacactcagagggcgacatgcgaatggaaccatacatgataggagcccattccgagctcttataagttgggaaatgggtcaggcacccagtccatataatgctagggtcgagtgcataggatggtcaagcacgtcatgccacgatggcatatcaaggatgtcaatatgcatttcaggaccgaataacaatgcatcggcagtggtgtggtacggggggagaccagtaacagaaattccatcatgggcagggaacattcttaggactcaagaatcagaatgtgtgtgccataaaggaatctgcccagtggtcatgacagatggtccagcaaacaatagggcagcaactaagataatctatttcaaagagggaaagatacagaaaatcgaagaactgaaggggaacgctcaacatatcgaagaatgttcgtgctatggagcagcagggatgatcaaatgtatatgcagggacaattggaagggggcaaatagaccagtaatcactatagatcccgagatgatgacccacacaagcaagtacttgtgttcaaaaatcctaaccgatacaagtcgccccaatgaccccaccaatgggaactgcgatgcaccaataacaggagggagcccagaccctggggtgaaagggtttgcattcctagacggggagaactcatggcttggaaggacgattagcaaagactccaggtcaggctacgaaatgttaaaagtcccaaatgcagagaccgacactcaatcggggccaacctcataccagataattgtcaacaaccaaaactggtcaggatattcaggggcattcatagactactgg---gcaaacaag---gaatgcttcaacccttgtttttatgtggaactaatcagagggagacccaaagagagta---gtgtactgtggacttcaaatagcattgtagctctctgtggatccagggagcgattgggatcatggtcctggcatgatggtgctgaa--atcatctactttaagtag----
>gi|922057536|gb|KT369999.1|_Influenza_A_virus_(A/environment/Guangdong/GZ523/2013(H6N6))_segment_6_neuraminidase_(NA)_gene_complete_cds_gi|922057538|gb|KT370000.1|_Influenza_A_virus_(A/environment/Gus
atgaatccaaatcaaaagataacatgcatttcagcaacaggaatgacactatcggtagtaagcctgctaataggagttgccaatttgggcctgaatatcgg--actccactataaggtgagtgattcatcaaatataaac----attccaaacatgaatgaga---------------------------------ccaac---ccaacaacaacaataataaacaataaccctcagaataatttcaca------aacatcactaacatcatagtgaataagaaagaggagga------------aaagtttctcaacctgacaaa------gccgctatgtgaggtcaactcatggcatattctatcgaaagacaatgcaataaggataggtgaggacgctcatatactagtcacaagggaaccttatttgtcctgcgatccacaaggttgcaggatgtttgctctaagtcaaggcacaacactcagagggcgacatgcgaatggaaccatacatgataggagcccattccgagctcttataagttgggaaatgggtcaggcgcccagtccatataatgctagggtcgaatgcataggatggtcaagcacgtcatgccacgatggcatatcaaggatgtcaatatgcatatcaggaccgaataacaatgcatcggcagtggtgtggtacagggggagaccagtaacagaaatcccatcatgggcagggaacattcttaggactcaagaatcagaatgtgtgtgccataaaggagtctgcccagtggtcatgacagatggtccagcaaacaatagggcagcaactaagataatttatttcaaagagggaaagatacagaaaatcgaagaactgaaggggaacgctcaacacatcgaggagtgttcgtgttatggagcaacagggatgatcaaatgtatatgcagggacaattggaagggagcaaacagaccagtaatcactatagatcctgagatgatgacccacacaagcaaatacttgtgttcaaaaatcttaacagacacaagtcgccccaatgaccccaccagtgggaactgcgatgcgccaataacaggagggagcccagaccctggggtaaaagggtttgcattcctagacggtgagaactcatggcttgggaggactattagcaaagactccaggtcaggctatgaaatgttaaaagttccaaatgcagagaccgacactcaatcggggccaatttcataccagacgattgtcaacaaccagaattggtcagggtactcaggggcattcattgactactgg---gcaaacaag---gaatgcttcaatccttgtttttatgtggaactaatcagagggagacccaaagagagta---gtgtactgtggacttcaaatagcattgtagctctctgtggatccagggagcgattgggatcatggtcctggcatgatggtgctgag--atcatctactttaagtag----
>gi|380868690|gb|CY110408.1|_Influenza_A_virus_(A/duck/Shantou/17036/2006(H6N6))_neuraminidase_(NA)_gene_complete_cds
atgaatccaaatcaaaagataacatgcatttcagcaacaggagtgacactatcggtagtaagcctgctaataggaattgccaatttgggcctaaatatcgg--actccactataaggtgagtgattcatcaaatataaac----attccaaacatgaatgaga---------------------------------caaac---ccaacaacaacaataataaacaatcatactcagaataatttcaaa------aacatcactaacattatagtgaataagaacgaggaagg------------aacatttctcaacctgagcaa------gccgctatgtgaagtcaactcatggcatattctatcgaaagacaatgcaataagaataggtgaggatgctcatatactagtcacaagggaaccctacttgtcctgtgatccacaaggctgcaggatgtttgctctgagtcaaggcacaacactcagagggcgacatgcgaatggaaccatacatgatagaagcccattccgagctcttataagttgggaaatgggtcaggcacccagtccatataatgctagggtcgaatgcataggatggtcaagcacgtcatgccacgatggcatatcaaggatgtcaatatgtatatcaggaccaaataacaatgcatcagcagtggtatggtacagggggagaccagtaacagaaattccatcatgggcagggaacattcttaggactcaagaatcggaatgtgtgtgccataaaggaatctgcccagtagtcatgacagatggtccagcaaacaatagggcagcaactaagataatctatttcaaagagggaaagatacagaaaatcgaagaactgaaggggaacgctcaacacatcgaagaatgttcgtgctatggagcagcagggatgatcaaatgtatatgcagggacaattggaagggggcaaatagaccagtaatcactatagatcccgagatgatgacccacacaagcaagtacttgtgttcaaaaatcttaaccgatacaagtcgccccaatgaccccaccaatgggaactgcgatgcgccaataacaggagggagcccagaccctggggtaaaagggtttgcattcctagacggggagaactcatggcttggaaggacaattagcaaagactccaggtcaggctacgaaatgttgaaagtcccaaatgcagagaccgacactcaatcggggccaacctcataccagataattgtcaacaaccaaaattggtcagggtactcaggggcattcatagactactgg---gcagacaag---gaatgcttcaatccttgtttttatgtggaactaatcagagggagacccaaagagagtg---gtgtactgtggacttcaaatagcattgtagctctctgtggatccagggagcgattgggatcatggtcctggcatgatggtgctgaa--atcatctactttaagtag----
>gi|380868609|gb|CY110372.1|_Influenza_A_virus_(A/duck/Shantou/14543/2006(H6N6))_neuraminidase_(NA)_gene_complete_cds
atgaatccaaatcaaaagataacatgcatttcagcaacaggaatgacactatcggtagtaagcctgctaataggaattgccaatttgggcctaaatatcgg--actccactataaggtgagtgattcatcaaatataaac----attccaaacatgaatgaga---------------------------------caaac---ccaacaacaacaataataaacaatcatactcagaataatttcaaa------aacatcactaacattatagtgaataagaacgaggaagg------------aacatttctcaacctgaccaa------gccgctatgtgaagtcaactcatggcatattctctcgaaagacaatgcaataagaataggtgaggatgctcatatactagtcacaagggaaccttacttgtcctgcgatccacaaggctgcaggatgtttgctctgagtcaaggcacaacactaagagggcgacatgcgaatggaaccatacatgataggagcccattccgagctcttataagttgggaaatgggtcaggcacccagtccatataatgctagggtcgaatgcataggatggtcaagcacgtcatgccacgatggcatatcaaggatgtcaatatgcatatcaggaccaaataacaatgcatcagcagtggtgtggtacggggggagaccaataacagaaattccatcatgggcagggaacattcttaggactcaagaatcagaatgtgtgtgccataaaggaatctgcccagtagtcatgacagatggtccagcaaacaatagggcagcaactaagataatctatttcaaagagggaaagatacaaaaaatcgaagaactaaaggggaacgctcaacatatcgaagaatgttcgtgctatggagcagcaggggtgatcaaatgtatatgcagggacaattggaagggggcaaatagaccagtaatcactatagatcccgagatgatgacccacacaagcaagtacttgtgttcaaaaatcttaaccgatacaagtcgccccaatgaccccaccaatgggaactgcgatgcgccaataacaggaggtagcccagaccctggggtaaaagggtttgcattcctagacggggagaactcatggcttggaaggacaattagcaaagactccaggtcaggctacgaaatgttaaaagtcccaaatgcagagaccgacactcaatcggggccaacctcataccagataattgtcaacaaccaaaattggtcagggtactcaggggcattcatagactactgg---gcaaacaag---gaatgcttcaatccttgtttttatgtggaactaatcagagggagacccaaagaaagta---gtgtactgtggacttcaaatagcattgtagcactctgtggatccagggagcgattgggatcatggtcctggcatgatggtgctgaa--atcatctactttaagtag----
>gi|380867885|gb|CY110048.1|_Influenza_A_virus_(A/duck/Shantou/19369/2006(H6N6))_neuraminidase_(NA)_gene_complete_cds
atgaatccaaatcaaaagataacatgcatttcagcaacaggagtgacactatcggtagtaagcctgctaataggaattgccaatttgggcctaaatatcgg--actccactataaggtgagtgattcatcaaatataaac----attccaaacatgaatgaga---------------------------------caaac---ccaacaacaacaataataaacaatcatactcagaataatttcaaa------aacatcactaacattatagtgaataagaacgaggaagg------------aacatttctcaacctgagcaa------gccgctatgtgaagtcaactcatggcatattctatcgaaagacaatgcaataagaataggtgaggatgctcatatactagtcacaagggaaccctacttgtcctgtgatccacaaggctgcaggatgtttgctctgagtcaaggcacaacactcagagggcgacatgcgaatggaaccatacatgatagaagcccattccgagctcttataagttgggaaatgggtcaggcacccagtccatataatgctagggtcgaatgcataggatggtcaagcacgtcatgccacgatggcatatcaaggatgtcaatatgtatatcaggaccaaataacaatgcatcagcagtggtatggtacagggggagaccagtaacagaaattccatcatgggcagggaacattcttaggactcaagaatcggaatgtgtgtgccataaaggaatctgcccagtagtcatgacagatggtccagcaaacaatagggcagcaactaagataatctatttcaaagagggaaagatacagaaaatcgaagaactgaaggggaacgctcaacacatcgaagaatgttcgtgctatggagcagcagggatgatcaaatgtatatgcagggacaattggaagggggcaaatagaccagtaatcactatagatcccgagatgatgacccacacaagcaagtacttgtgttcaaaaatcttaaccgatacaagtcgccccaatgaccccaccaatgggaactgcgatgcgccaataacaggagggagcccagaccctggggtaaaagggtttgcattcctagacggggagaactcatggcttggaaggacaattagcaaagactccaggtcaggctacgaaatgttgaaagtcccaaatgcagagaccgacactcaatcggggccaacctcataccagataattgtcaacaaccaaaattggtcagggtactcaggggcattcatagactactgg---gcagacaag---gaatgcttcaatccttgtttttatgtggaactaatcagagggagacccaaagagagta---gtgtactgtggacttcaaatagcatcgtagctctctgtggatccagggagcgattgggatcatggtcctggcatgatggtgctgaa--atcatctactttaagtag----
>gi|380867869|gb|CY110040.1|_Influenza_A_virus_(A/duck/Shantou/18709/2006(H6N6))_neuraminidase_(NA)_gene_complete_cds
atgaatccaaatcaaaagataacatgcatttcagcaacaggagtgacactatcggtagtaagcctgctaataggaattgccaatttgggcctaaatatcgg--actccactataaggtgagtgattcatcaaatataaac----attccaaacatgaatgaga---------------------------------caaac---ccaacaacaacaataataaacaatcatactcagaataatttcaaa------aacatcactaacattatagtgaataagaacgaggaagg------------aacatttctcaacctgagcaa------gccgctatgtgaagtcaactcatggcatattctatcgaaagacaatgcaataagaataggtgaggatgctcatatactagtcacaagggaaccctacttgtcctgtgatccacaaggctgcaggatgtttgctctgagtcaaggcacaacactcagagggcgacatgcgaacggaaccatacatgatagaagcccattccgagctcttataagttgggaaatgggtcaggcacccagtccatataatgctagggtcgaatgcataggatggtcaagcacgtcatgccacgatggcatatcaaggatgtcaatatgtatatcaggaccaaataacaatgcatcagcagtggtatggtacagggggagaccagtaacagaaattccatcatgggcagggaacattcttaggactcaagaatcggaatgtgtgtgccataaaggaatctgcccagtagtcatgacagatggtccagcaaacaatagggcagcaactaagataatctatttcaaagagggaaagatacagaaaatcgaagaactgaaggggaacgctcaacacatcgaagaatgttcgtgctatggagcagcagggatgatcaaatgtatatgcagggacaattggaagggggcaaatagaccagtaatcactatagatcccgagatgatgacccacacaagcaagtacttgtgttcaaaaatcttaaccgatacaagtcgccccaatgaccccaccaatgggaactgcgatgcgccaataacaggagggagcccagaccctggggtaaaagggtttgcattcctagacggggagaactcatggcttggaaggacaattagcaaagactccaggtcaggctacgaaatgttgaaagtcccaaatgcagagaccgacactcaatcggggccaacctcataccagataattgtcaacaaccaaaattggtcagggtactcaggggcattcatagactactgg---gcagacaag---gaatgcttcaatccttgtttttatgtggaactaatcagagggagacccaaagagagta---gtgtactgtggacttcaaatagcattgtagctctctgtggatccagggagcgattgggatcatggtcctggcatgatggtgctgaa--atcatctactttaagtag----
>gi|380867853|gb|CY110032.1|_Influenza_A_virus_(A/duck/Shantou/17426/2006(H6N6))_neuraminidase_(NA)_gene_complete_cds
atgaatccaaatcaaaagataacatgcatttcagcaacaggagtgacactatcggtagtaagcctgctaataggaattgccaatttgggcctaaatatcgg--actccactataaggtgagtgattcatcaaatataaac----attccaaacatgaatgaga---------------------------------caaac---ccaacaacaacaataataaacaatcatactcagaataatttcaaa------aacatcactaacattatagtgaataagaacgaggaagg------------aacatttttcaacctgagcaa------gccgctatgtgaagtcaactcatggcatattctatcgaaagacaatgcaataagaataggtgaggatgctcatatactagtcacaagggaaccctacttgtcctgtgatccacaaggctgcaggatgtttgctctgagtcaaggcacaacactcagagggcgacatgcgaatggaaccatacatgatagaagcccattccgagctcttataagttgggaaatgggtcaggcacccagtccatataatgctagggtcgaatgcataggatggtcaagcacgtcatgccacgatggcatatcaaggatgtcaatatgtatatcaggaccaaataacaatgcatcagcagtggtatggtacagggggagaccagtaacagaaattccatcatgggcagggaacattcttaggactcaagaatcggaatgtgtgtgccataaaggaatctgcccagtagtcatgacagatggtccagcaaacaatagggcagcaactaagataatctatttcaaagagggaaagatacagaaaatcgaagaactgaaggggaacgctcaacacatcgaagaatgttcgtgctatggagcagcagggatgatcaaatgtatatgcagggacaattggaagggggcaaatagaccagtaatcactatagatcccgagatgatgacccacacaagcaagtacttgtgttcaaaaatcttaaccgatacaagtcgccccaatgaccccaccaatgggaactgcgatgcgccaataacaggagggagcccagaccctggggtaaaagggtttgcattcctagacggggagaactcatggcttggaaggacaattagcaaagactccaggtcaggctacgaaatgttgaaagtcccaaatgcagagaccgacactcaatcggggccaacctcataccagataattgtcaacaaccaaaattggtcagggtactcaggggcattcatagactactgg---gcagacaag---gaatgcttcaatccttgtttttatgtggaactaatcagagggagacccaaagagagta---gtgtactgtggacttcaaatagcattgtagctctctgtggatccagggagcgattgggatcatggtcctggcatgatggtgctgaa--atcatctactttaagtag----
>gi|380867785|gb|CY109998.1|_Influenza_A_virus_(A/duck/Shantou/14163/2006(H6N6))_neuraminidase_(NA)_gene_complete_cds
atgaatccaaatcaaaagataacatgcatttcagcaacaggagtgacactatcggtagtaagcctgctaataggaattgccaatttgggcctaaatatcgg--actccactataaggtgagtgattcatcaaatataaac----attccaaacatgaatgaga---------------------------------caaac---ccaacaacaactataataaacaatcatactcagaataatttcaaa------aacatcactaacattatagtgaataagaacgaggaagg------------aacatttctcaacctgaccaa------gccgctatgtgaagtcaactcatggcatattctatcgaaagacaatgcaataaggataggtgaggatgctcatatactagtcacaagggaaccttacttgtcctgtgatccacaaggctgcaggatgtttgctctgagtcaaggcacaacactcagagggcgacatgcgaatggaaccatacatgatagaagcccattccgagctcttataagttgggaaatgggtcaggcacccagtccatataatgctagggtcgaatgcataggatggtcaagcacgtcatgccacgatggcatatcaaggatgtcaatatgtatatcaggaccaaataacaatgcatcagcagtggtgtggtacagggggagaccagtaacagaaattccatcatgggcagggaacattcttaggactcaagaatcggaatgtgtgtgccataaaggaatctgcccagtagtcatgacagatggtccagcaaacaataaggcagcaactaagataatctatttcaaagagggaaagatacagaaaatcgaagaactgaaggggaacgctcagcacatcgaagaatgttcgtgctatggagcagcagggatgatcaaatgtatatgcagggacaattggaagggggcaaatagaccagtaatcactatagatcccgagatgatgacccacacaagcaagtacttgtgttcaaaaatcttaaccgatacaagtcgccccaatgaccccaccaatgggaactgcgatgcgccaataacaggagggagcccagaccctggggtaaaagggtttgcattcctagacggggagaactcatggattggaaggacaattagcaaagactccaggtcaggctacgaaatgttaaaagtcccaaatgcagagaccgacactcaatcggggccaacctcatatcagataattgtcaacaaccaaaattggtcagggtactcaggggcattcatagactactgg---gcaaacaag---gaatgcttcaatccttgtttttatgtggaactaatcagagggagacccaaagagagta---gtgtactgtggacttcaaatagcattgtagctctctgtggatccagggagcgattgggatcatggtcctggcatgatggtgctgaa--atcatctactttaagtag----
>gi|380867239|gb|CY109756.1|_Influenza_A_virus_(A/duck/Shantou/1240/2007(H6N6))_neuraminidase_(NA)_gene_complete_cds
atgaatccaaatcaaaagataacatgcatttcagcaacaggagtgacactatcggtagtaagtctgctaataggaattgccaatttgggcctaaatatcgg--actccactataaggtgagtgattcatcaagtataaac----attccaaacatgaatgaaa---------------------------------caaac---acaacaacaacaataataaacaatcatactcagaataatttcaaa------aacatcactaacattatagtgaataagaacgaggaagg------------aacatttctcaacctgagcaa------gccgctatgtgaagtcaactcatggcatattctatcgaaagacaatgcaataagaataggtgaggatgctcatatactagtcacaagggaaccctacttgtcctgtgatccacaaggctgcaggatgtttgctctgagtcaaggcacaacactcagagggcgacatgcgaatggaaccatacatgatagaagcccattccgagctcttataagttgggaaatgggtcaggcacccagtccatataatgctagggtcgaatgcataggatggtcaagcacgtcatgccacgatggcatatcaaggatgtcaatatgtatatcaggaccaaataacaatgcatcagcagtggtatggtacagggggagaccagtaacagaaattccatcatgggcagggaacattcttaggactcaagaatcggaatgtgtgtgccataaaggaatctgcccagtagtcatgacagatggtccagcaaacaatagggcagcaactaagataatctatttcaaagagggaaagatacagaaaatcgaagaactgaaggggaacgctcaacacatcgaagaatgttcgtgctatggagcagcagggatgatcaaatgtatatgcagagacaattggaagggggcaaatagaccagtaatcactatagatcccgagatgatgacccacacaagcaagtacttgtgttcaaaaatcttaaccgatacaagtcgccccaatgaccccaccaatgggaactgcgatgcgccaataacaggagggagcccagaccctggggtaaaagggtttgcattcctagacggggagaactcatggcttggaaggacaattagcaaagactccaggtcaggctacgaaatgttgaaagtcccaaatgcagagaccgacactcaatcggggccaacctcataccagataattgtcaacaaccaaaattggtcagggtactcaggggcattcatagactactgg---gcagacaag---gaatgcttcaatccttgtttttatgtggaactaatcagagggagacccaaagagagta---gtgtactgtggacttcaaatagcattgtagctctctgtggatccagggagcgattgggatcatggtcctggcatgatggtgctgaa--atcatctactttaagtag----
>gi|380867182|gb|CY109732.1|_Influenza_A_virus_(A/duck/Shantou/358/2007(H6N6))_neuraminidase_(NA)_gene_complete_cds
atgaatccaaatcaaaagataacatgcatttcagcaacaggagtgacactatcggtagtaagcctgctaataggaattgccaatttgggcctaaatatcgg--actccactataaggtgagtgattcatcaagtataaac----attccaaacatgaatgaga---------------------------------caaac---ccaacaacaactataataaacaatcatactcagaataatttcaaa------aacatcactaacattatagtgaataagaacgaggaagg------------aacatttctcaacctgaccaa------gccgctatgtgaagtcaactcatggcatattctatcgaaagacaatgcaataaggatagctgaggatgctcatatactagtcacaagggaaccttacttgtcctgtgatccacaaggctgcaggatgtttgctctaagtcaaggcacaacactcagagggcgacatgcgaatggaaccatacatgatagaagcccattccgagctcttataagttgggaaatgggtcaggcacccagtccatataatgctagggtcgaatgcataggatggtcaagcacgtcatgccacgatggcatatcaaggatgtcaatatgtatatcaggaccaaataacaatgcatcagcagtggtgtggtacagggggagaccagtaacagaaattccatcatgggcagggaacattcttaggactcaagaatcggaatgtgtgtgccataaaggaatctgcccagtagtcatgacagatggtccagcaaacaatagggcagcaactaagataatctatttcaaagagggaaagatacagaaaatcgaagaactgaaggggaacgctcagcacatcgaagaatgttcgtgctatggagcagcagggatgatcaaatgtatatgcagggacaattggaagggggcaaatagaccagtaatcactatagatcccgagatgatgacccacacaagcaagtacttgtgttcaaaaatcttaaccgatacaagtcgccccaatgaccccaccaatgggaactgcgatgcgccaataacaggagggagcccagaccctggggtaaaagggtttgcattcctagacggggagaactcatggcttggaaggacaattagcaaagactccaggtcaggctacgaaatgttaaaagtcccaaatgcagagaccgacactcaatcggggtcaacctcataccagataattgtcaacaaccaaaattggtcagggtactcaggggcattcatagactactgg---gcaaacaag---gaatgcttcaatccttgtttttatgtggaactaatcagagggagacccaaagagagta---gtgtactgtggacttcaaatagcattgtagctctctgtggatccagggagcgattgggatcatggtcctggcatgatggtgctgaa--atcatctactttaagtag----
>gi|683523859|dbj|LC000614.1|_Influenza_A_virus_(A/duck/Nha_Trang/60/2013(H6N6))_NA_gene_for_neuraminidase_partial_cds
atgaatccaaatcaaaagataacatgcatttcagcaacaggaatgacactatcggtagtaagtctgctaataggaattgccaatttgggcctaaatatcgg--actacactataagatgagtgattcaacaaatataagc----atttcaaacatgagtgaga---------------------------------ccagc---ccaacaacaacaataataaacaatcacccccagaataatttcaca------aacatcactaacattgtaatgaacaagaacgaggaaag------------aaattttctcaacctgaccaa------gtcactatgtgaagtcaactcatggcatattctatcgaaagacaatgcaataagaataggtgagaacgctcatgtactagtcacaagggaaccttacttgtcttgcgacccacaaggctgcaggatgtttgctctgagtcaaggcacaacactcagagggcgacatgcgaatggaaccatacatgataggagcccattccgagctctcataagttgggaaatgggtcagccgcccagtccatataatgctagggtcgagtgcataggatggtcaagcacgtcatgccacgatggcatatcaaggatgtcaatatgcatatcaggaccgaacaacaatgcttcggcagtagtgtggtacggggggagaccagtaacagaaatctcatcatgggcagggaacattcttaggactcaagaatcggagtgcgtgtgccatggaggaatatgtccggtggtcatgacagatggtccggcaaacaatagggcagaaactaagataatctatttcaaagaggggaaggtacagaagattgaggaactgaagggaaacgctcaacacatcgaagagtgttcatgttatggagcatcagggatgatcaagtgtgtatgcagggacaattggaagggggcaaacagaccagtaataactatagatccagagatgatgacccacacaagcaagtacttgtgttcaaaaatcttaactgatacaagccgccccaatgaccccaccaatgggaactgtgatgcgccaataacaggagggagcccagaccctggagtaaaagggtttgcattcctagacagcgagaactcatggcttggaaggactattagcaaagactccagatcaggctatgaaatgttaaaagttccaaatgcagagaccgacactcaatcgggggcaatctcacaccagataattgtcaacaatcagaattggtcagggtactttggggcattcattgactactgg---gcaaataag---gaatgcttcaatccttgtttttatgtggaactaattagagggagacccaaagagagta---gtgtactgtggacttcaaatagcattgtagctctctgtggatccagggagcgattgggatcatggtcctggcatgatggtgctga-------------------------
>gi|922057534|gb|KT369998.1|_Influenza_A_virus_(A/environment/Guangdong/GZ090/2013(H6N6))_segment_6_neuraminidase_(NA)_gene_complete_cds
atgaatccaaatcaaaagataacatgcatttcagcaacaggaatgacactatcggtagtaagcctgctaataggagttgccaatttgggcctgaatatcgg--actacactataaggtgggtgattcatcaaatataaac----attccaaacatgaatgaga---------------------------------ccaac---ccaacaacaacaataataaacaataaccctcagaataatttcaca------aacatcactaacatcatagtgaataagaacgaggaagg------------aaagtttctcaacctgaccaa------gccgctatgtgaagtcaactcatggcatattctgtcgaaagacaatgcaataagaataggtgaggacgctcacatactaatcacaagggaaccttacttgtcctgtgatccacaaggctgcaggatgtttgctctgagtcaaggcacaacactcagggggcgacatgcgaatggaaccatacatgataggagcccattccgagctcttataagttgggaaatgggtcaggcgcccagtccatataatgctagggtcgagtgcataggatggtcaagcacgtcatgccatgatggcatatcaaggatgtcaatatgcatatcagggccgaataacaatgcatcggcagttgtgtggtacagggggagaccagtaactgaaatcccatcatgggcagggaacattcttaggactcaagaatcagaatgtgtgtgccataaaggaatctgcccagtggtcatgacagatggtccagcaaacaatagggcagcaactaagataatctatttcaaagagggaaagatactgaaaatcgaagaactgaaggggaacgctcaacacattgaagagtgttcgtgttatggagcagcagggatgatcaagtgtgtatgcagggacaattggaagggggcaaacagaccagtaatcactatagatccagagatgatgacccacacaagcaaatacttgtgttcaaaaatcttaaccgatacaagtcgccccaatgaccccaccagtgggaactgcgatgcgccaataacaggagggaacccagatcctggagtaaaagggtttgcattcctagacggtgcgaactcatggcttggaaggactattagcaaagactccaggtcaggctacgaaatgttaaaagttccaaatgcagagaccgacactcaatcggggccaatctcataccagatgattgtcaacaacctgaattggtcaggatactcaggggcattcattgactactgg---gcaaacaag---gaatgcttcaatccttgcttttatgtggaactaatcagagggagacccaaagagagta---gtgtactgtggacttcaaatagcattgtagctctctgtggatccagggagcgattgggatcatggtcctggcatgatggtgctgag--atcatctactttaagtag----
>gi|745633893|gb|KP287035.1|_Influenza_A_virus_(A/duck/Jiangxi/5581/2013(mixed))_clone_b_segment_6_neuraminidase_(NA)_gene_complete_cds
atgaatccaaatcaaaagataacatgcatttcagcaacaggaatgacactatcggtagtaagtctgctaataggagttgccaatttgggcctaaatatcgg--actccactataaggtgagtgattcatcaaacataaac----attccaaacatgaatgaga---------------------------------ccaac---ccaacaacaacaataataaacaataaccctcagaataatttcaca------aacatcactaacatcatagtaaataaggacaaggaaga------------aatgtttctcaacctgaccaa------gccgctatgtgaggtcaactcatggcatattctatcgaaagacaatgcaataagaataggtgaggacgctcatatactagtcacaagggaaccttacttgtcctgcgatccacaaggctgcaagatgtttgctctgagtcaaggcacaacactcagagggagacatgcgaatggaaccatacatgataggagcccattccgagctcttataagttgggaaatgggtcaggcgcccagcccatataatgctagggtcgaatgcataggatggtcaagcacgtcatgccacgatggcatatcaaggatgtcaatatgcatatcaggaccgaataacaatgcatcggcagtggtgtggtacggggggagaccagtaactgaaatcccatcatgggcagggaacattcttaggactcaagaatcagaatgtgtgtgccataaaggaatctgtccagtggtcatgacagatggcccagcaaacaatagagcagcaactaagataatttatttcaaagagggaaagatacagaaaatcgaagaactgaaggggaacgctcaacacatcgaggagtgttcgtgttatggagcagcagggatgatcaaatgtatatgcagagacaattggagaggggcaaacagaccagtaatcactatagatcccgagatgatgacccacacaagcaagtacttgtgttcaaaaatcttaaccgatacaagtcgccccagtgaccccaccagtgggaactgtgatgcgccaataacaggagggagcccagaccctggggtaaaagggtttgcgttcctagacggtgagaactcatggcttggaaggactattagcaaagactccaggtcaggttacgaaatgttaaaagttccaaatgcagagaccgacactcaatcggggccaatctcataccagatgattgtcaacaaccagaattggtcagggtactcaggggcatttattgactactgg---gcaaacaaa---gaatgcttcaatcctgttttttatgtggaactaattagagggagacccaaagagagta---gtgtactgtggacttcaaatagcattgtagctctctgtggatccagggagcgattgggatcatggtcctggcatgatggtgctgag--atcatctactttaagtag----
>gi|380867873|gb|CY110042.1|_Influenza_A_virus_(A/duck/Shantou/18765/2006(H6N6))_neuraminidase_(NA)_gene_complete_cds
atgaatccaaatcaaaagataacatgcatttcagcaacaggagtgacactatcggtagtaagcctgctaataggaattgccaatttgggcctaaatatcgg--actccactataaggtgagtgattcatcaaatataaac----attccaaacatgaatgaga---------------------------------caaac---ccaacaacaactataataaacaatcatactcagaataatttcaaa------aacatcactaacattatagtgaataagaacgaggaagg------------aacatttctcaacctgaccaa------gccgctatgtgaagtcaactcatggcatattctatcgaaagacaatgcaataaggataggtgaggatgctcatatactagtcacaagggaaccttacttgtcctgtggtccacaaggctgcaggatgtttgctctgagtcaaggcacaacactcagagggcgacatgcgaatggaaccatacatgatagaagcccattccgagctcttataagttgggaaatgggtcaggcacccagtccatataatgctagggtcgaatgcataggatggtcaagcacgtcatgccacgatggcatatcaaggatgtcaatatgtatatcaggaccaaataacaatgcatcagcagtggtgtggtacagggggagaccagtaacagaagttccatcatgggcagggaacattcttaggactcaagaatcggaatgtgtgtgccataaaggaatctgcccagtagtcatgacagatggtccagcaaacaatagggcagcaactaagataatctatttcaaagagggaaagatacagaaaatcgaagaactgaaggggaacgctcagcacatcgaagaatgttcgtgctatggagcagcagggatgatcaaatgtatatgcagggacaattggaagggggcaaatagaccagtaatcactatagatcccgagatgatgacccacacaagcaagtacttgtgttcaaaaatcttaaccgatacaagtcgccccaatgaccccaccaatgggaactgcgatgagccaataacaggagggagcccagaccctggggtaaaagggtttgcattcctagacgggaagaactcatggcttggaaggacaattagcaaagactccaggtcaggctacgaaatgttaaaagtcccaaatgcagagaccgacactcaatcggggccaacctcataccagataattgtcaacaaccaaaattggtcagggtactcaggggcattcatagactactgg---gcaaacaag---gaatgcttcaatccttgtttttatgtggaactaatcagagggagacccaaagagagta---gtgtactgtggacttcaaatagcattgtagctctctgtggatccagggagcgattgggatcatggtcctggcatgatggtgctgaa--atcatctactttaagtag----
>gi|380866479|gb|CY109436.1|_Influenza_A_virus_(A/wild_duck/Shantou/9466/2006(H6N6))_neuraminidase_(NA)_gene_complete_cds
atgaatccaaatcaaaagataacatgcatttcagcaacaggagtggcactatcggtagtaagcctgctaataggaattgccaatttgggcctaaatatcgg--actccactataaggtgagtgattcatcaaatataaac----attccaaacatgaatgaga---------------------------------caaac---ccaacaacaacaataataaacaatcatactcagaataatttcaaa------aacatcactaacattatagtgaataagaacgaggaagg------------aacatttctcaacctgaccaa------gccgctatgtgaagtcaactcatggcatattctatcgaaagacaatgcaataagaataggtgaagatgctcatatactagtcacaagggaaccttacttgtcctgtgatccacaaggctgcaggatgtttgctctgagtcaaggcacaacactcagagggcgacatgcgaatggaaccatacatgatagaagcccattccgagctcttataagttgggaaatgggtcaggcacccagtccatataatgctagagtcgaatgcataggatggtcaagcacgtcatgccacgatggcatatcaaggatgtcaatatgtatatcaggaccaaataacaatgcatcagcagtggtgtggtacagggggagaccagtaacagaaattccatcatgggcagggaatattcttaggactcaagaatcggaatgtgtgtgccataaaggaatctgcccagtagtcatgacagatggtccagcaaacaatagggcagcaactaagataatctatttcaaagagggaaagatacagaaatccgaagaactgaaggggaacgctcaacacatcgaagaatgttcgtgctatggagcagcagggatgatcaaatgtatatgcagggacaattggaagggggcaaatagaccagtaatcactatagatcccgagatgatgacccacacaagcaagtacttgtgttcaaaaatcttaaccgatacaagtcgccccaatgaccccaccaatgggaactgcgatgcgccaataacaggagggagcccagaccctggggtaaaagggtttgcattcctagacggggagaactcatggcttggaaggacaattagcaaagactccaggtcaggctacgaaatgttaaaagtcccaaatgcagagaccgacactcaatcggggccaacctcataccagataattgtcaacaaccaaaattggtcagggtactcaggggcattcatagactactgg---gcaaacaag---ggatgcttcaatccttgtttttatgtggaactaatcagagggagacccaaagagagta---gtgtactgtggacttcaaatagcattgtagctctctgtggatccagggagcgattgggatcatggtcctggcatgatggtgctgaa--atcatctactttaagtag----
>gi|380870832|gb|CY110432.1|_Influenza_A_virus_(A/duck/Shantou/18729/2006(H6N6))_neuraminidase_(NA)_gene_complete_cds
atgaatccaaatcaaaagataacatgcatttcagcaacaggagtgacactatcggtagtaagcctgctaataggaattgccaatttgggcctaaatatcgg--actccactataaggtgagtgattcatcaaatataaac----attccaaacatgaatgaga---------------------------------caaac---ccaacaacaactataataaacaatcatactcagaataatttcaaa------aacatcactaacattatagtgaataagaacgaggaagg------------aacatttctcaacctgaccaa------gccgctatgtgaagtcaactcatggcatattctatcgaaagacaatgcaataaggataggtgaggatgctcatatactagtcacaagggaaccttacttgtcctgtgatccacaaggctgcaggatgtttgctctgagtcaaggcacaacactcagagggcgacatgcgaatggaaccatacatgatagaagcccattccgagctcttataagttgggaaatgggtcaggcacccagtccatataatgctagggtcgaatgcataggatggtcaagcacgtcatgccacgatggcatatcaaggatgtcaatatgtatatcaggaccaaataacaatgcatcagcagtggtgtggtacagggggagaccagtaacggaaattccatcatgggcagggaacattcttaggactcaagaatcggaatgtgtgtgccataaaggaatctgcccagtagtcatgacagatggtccagcaaacaataaggcagcaactaagataatctatttcaaagagggaaagatacagaaaatcgaagaactgaaggggaacgctcagcacatcgaagaatgttcgtgctatggagcagcagggatgatcaaatgtatatgcagggacaattggaagggggcaaatagaccagtaatcactatagatcctgagatgatgacccacacaagcaagtacttgtgttcaaaaatcttaaccgatacaagtcgccccaatgaccccaccaatgggaactgcgatgcgccaataacaggagggagcccagaccctggggtaaaagggtttgcattcctagacgggaagaactcatggcttggaaggacaattagcaaagactccaggtcaggctacgaaatgttaaaagtcccaaatgcagagaccgacactcaatcgggaccaacctcataccagataattgtcaacaaccaaaattggtcagggtactcaggggcattcatagactactgg---gcaaacaag---gaatgcttcaatccttgtttttatgtggaactaatcagagggagacccaaagagagta---gtgtactgtggacttcaaatagcattgtagctctctgtggatccagggagcgattgggatcatggtcctggcatgatggtgctgaa--atcatctactttaagtag----
>gi|380867877|gb|CY110044.1|_Influenza_A_virus_(A/duck/Shantou/19097/2006(H6N6))_neuraminidase_(NA)_gene_complete_cds
atgaatccaaatcaaaagataacatgcatttcagcaacaggagtgacactatcggtagtaagcctgctaataggaattgccaatttgggcctaaatatcgg--actccactataaggtgagtgattcatcaaatataaac----attccaaacatgaatgaga---------------------------------caaac---ccaacaacaactataataaacaatcatactcagaataatttcaaa------aacatcactaacattatagtgaataagaacgaggaagg------------aacatttctcaacctgaccaa------gccgctatgtgaagtcaactcatggcatattctatcgaaagacaatgcaataaggataggtgaggatgctcatatactagtcacaagggaaccttacttgtcctgtgatccacaaggctgcaggatgtttgctctgagtcaaggcacaacactcagagggcgacatgcgaatggaaccatacatgatagaagcccattccgagctcttataagttgggaaatgggtcaggcacccagtccatataatgctagggtcgaatgcataggatggtcaagcacgtcatgccacgatggcatatcaaggatgtcaatatgtatatcaggaccaaataacaatgcatcagcagtggtgtggtacagggggagaccagtaacagaaattccatcatgggcagggaacattcttaggactcaagaatcggaatgtgtgtgccataaaggaatctgcccagtagtcatgacagatggtccagcaaacaataaggcagcaactaagataatctatttcaaagagggaaagatacagaaaatcgaagaactgaaggggaacgctcagcacatcgaagaatgttcgtgctatggagcagcagggatgatcaaatgtatatgcagggacaattggaagggggcaaatagaccagtaatcactatagatcctgagatgatgacccacacaagcaagtacttgtgttcaaaaatcttaaccgatacaagtcgccccaatgaccccaccaatgggaattgcgatgcgccaataacaggagggagcccagaccctggggtaaaagggtttgcattcctagacgggaagaactcatggcttggaaggacaattagcaaagactccaggtcaggctacgaaatgttaaaagtcccaaatgcagagaccgacactcaatcggggccaacctcataccagataattgtcaacaaccaaaactggtcagggtactcaggggcattcatagactactgg---gcaaacaag---gaatgcttcaatccttgtttttatgtggaactaatcagagggagacccaaggagagta---gtgtactgtggacttcaaatagcattgtagctctctgtggatccagggagcgattgggatcatggtcctggcatgatggtgctgaa--atcatctactttaagtag----
>gi|380867277|gb|CY109772.1|_Influenza_A_virus_(A/duck/Shantou/2962/2007(H6N6))_neuraminidase_(NA)_gene_complete_cds
atgaatccaaatcaaaagataacatgcatttcagcaacaggagtgacactatcggtagtaagcctgctaataggaattgccaatttgggcctaaatatcgg--actccactataaggtgagtgattcatcaaatatgaac----attccaaacatgaatgaga---------------------------------caaac---ccaacaacaactataataaacaatcatactcagaataatttcaaa------aacatcactaacattatagtgaataagaacgaggaagg------------aacatttctcaacctgaccaa------gccgctatgtgaagtcaactcatggcatattctatcgaaagacaatgcaataaggataggtgaggatgctcatatactagtcacaagggaaccttacttgtcctgtgatccacaaggctgcaggatgtttgctctgagtcaaggcacaacactcagagggcgacatgcgaatggaaccatacatgatagaagcccattccgagctcttataagttgggaaatgggtcaggcacccagtccatataatgctagggtcgaatgcataggatggtcaagcacgtcatgccacgatggcatatcaaggatgtcaatatgtatatcaggaccaaataacaatgcatcagcagtggtgtggtacagagggagaccagtaacagaaattccatcatgggcagggaacattcttaggactcaagaatcggaatgtgtgtgccataaaggaatctgcccagtagtcatgacagatggtccagctaacaatagggcagcaactaagataatctatttcaaagagggaaagatacagaaaatcgaagaactgaagggaaacgctcagcacatcgaagaatgttcgtgctatggagcagcagggatgatcaaatgtatatgcagggacaattggaagggggcaaatagaccagtaataactatagatcccgagatgatgacccacacaagcaagtacttgtgttcaaaaatcttaaccgatacaagtcgccccaatgaccccaccaatgggaactgcgatgcgccaataacaggagggagcccagaccctggggtgaaagggtttgcattcctagacggagagaactcatggcttgggaggacaattagcaaagactccaggtcaggctacgaaatgttaaaagtcccaaatgcagagaccgacactcaatcggggccaacctcataccagataattgtcaacaaccaaaattggtcagggtactcaggggcattcatagactactgg---gcaaacaag---gaatgcttcaatccttgtttttatgtggaactaatcagagggagacccaaagagagta---gtgtactgtggacttcaaatagcattgtagctctctgtggatccagggagcgattgggatcatggtcctggcatgatggtgctgaa--atcatctactttaagtag----
>gi|380867201|gb|CY109740.1|_Influenza_A_virus_(A/duck/Shantou/494/2007(H6N6))_neuraminidase_(NA)_gene_complete_cds
atgaattcaaatcaaaagataacatgcatttcagcaacaggagtgacactatcggtagtaagcctgctaataggaattgccaatttgggcctaaatatcgg--actccactataaggtgagtgattcatcaagtataaac----attccaaacatgaatgaga---------------------------------caaac---ccaacaacaactataataaacaatcatactcagaataatttcaaa------aacatcactaacattatagtgaataagaacgaggaagg------------aacatttctcaacctgaccaa------gccgctatgtgaagtcaactcatggcatattctatcgaaagacaatgcaataaggatagctgaggatgctcatatactagtcacaagggaaccttacttgtcctgtgatccacaaggctgcaggatgtttgctctaagtcaaggcacaacactcagagggcgacatgcgaatggaaccatacatgatagaagcccattccgagctcttataagttgggaaatgggtcaggcacccagtccatataatgctagggtcgaatgcataggatggtcaagcacgtcatgccacgatggcatatcaaggatgtcaatatgtatatcaggaccaaataacaatgcatcagcagtggtgtggtacagggggagaccagtaacagaaattccatcatgggcagggaacattcttaggactcaagaatcggaatgtgtgtgccataaaggaatctgcccagtagtcatgacagatggtccagcaaacaatagggcagcaactaagataatctatttcaaagagggaaagatacagaaaatcgaagaactgaaggggaacgctcagcacatcgaagaatgttcgtgctatggagcagcagggatgatcaaatgtatatgcagggacaattggaagggggcaaatagaccagtaatcactatagatcccgagatgatgacccacacaagcaagtacttgtgttcaaaaatcttaaccgatacaagtcgccccaatgaccccaccaatgggaactgcgatgcgccaataacaggagggagcccagaccctggggtaaaagggtttgcattcctagacgggaagaactcatggcttggaaggacaattagcaaagactccaggtcaggctacgaaatgttaaaagtcccaaatgcagagaccgacactcaatcggggtcaacctcataccagataattgtcaacaaccaaaattggtcagggtactcaggggcattcatagactactgg---gcaaacaag---gaatgcttcaatccttgtttttatgtggaactaatcagagggagacccaaagagagta---gtgtactgtggacttcaaatagcattgtagctctctgtggatccagggagcgattgggatcatggtcctggcatgatggtgctgaa--atcatctactttaagtag----
>gi|766555983|gb|KP766079.1|_Influenza_A_virus_(A/duck/Guangdong/G1355/2014(H6N6))_segment_6_neuraminidase_(NA)_gene_complete_cds
atgaatccaaatcaaaagataacatgcatttcagcaacaggaatgacactatcggtagtaagcctgctaataggagttgccaatttgggcctaaatatcgg--actccattataaggtgagtgattcatcaaatataaac----attccaaacatgaatgaga---------------------------------ccaat---ccaacaacaacaataataaacaataaccctcagaataatttcaca------aacatcactaacatcatagtgaataagaacgaggaaga------------aaagtttctcaacctgacgaa------accgctgtgtgaggtcaactcatggcatattctatccaaagacaatgcaataaggataggtgaggacgctcatatactagtgacaagggaaccttacttgtcctgcgatccacaaggctgcagaatgtttgctatgagtcaaggcacaacactcagagggcgacatgcgaatggaaccatacatgataggagcccattccgagctcttattaattgggaaatgggtcaggcgcccagtccatacaatgctaaggtcgaatgcataggatggtcaagcacgtcatgccacgatggcatgtcaaggatgtcaatatgcatatcaggaccgaataacaatgcatcggcagtggtgtggtacggggggagaccagtaacagaaatgccatcgtgggcagggaacattcttaggactcaagaatcagaatgtgtgtgccataaaggaatctgcccagtggtcatgacagatggcccagcaaacaatagggcagcaactaagataatctatttcaaagagggaaagatacagaaaatcgaagaactgaaggggaacgctcaacacatcgaggagtgttcgtgttatggagcagcagggatgatcaaatgtatttgcagggacaattgcaagggggcaaacagaccagtaatcactctagatcctgagatgatgacccacacaagcaagtacttgtgttcaaaaatcttaaccgacacaagtcgccccaatgaccccaccagtgggaactgcgatgcgccaataacaggagggagcccagaccctggggtaaaagggtttgcattcctagacggtgagaactcatggcttggaaggactattagcaaagactccaggtcaggctatgaaatgttaaaagttccaaatgcagagacagacactcaatcggggccaatctcataccagacgattgtcaacaaccagaattggtcagggtactcaggggcattcattgactactgg---gcaaacaag---gaatgcttcaatccttgtttttatgtggaactaatcagagggagacccaaagagagta---gtgtactgtggacttcaaatagcattgtagctctctgtggatccagggagcgattgggatcatggtcctggcatgatggtgctgag--atcatctactttaagtag----
>gi|745633550|gb|KP286892.1|_Influenza_A_virus_(A/duck/Jiangxi/278/2013(mixed))_clone_b_segment_6_neuraminidase_(NA)_gene_complete_cds
atgaatccaaatcaaaagataacatgcatttcagcaacaggaatgacactatcggtagtaagtctgctaataggagttgccaatttgggcctaaatatcgg--actccactataaggtgagtgattcatcaaatataaac----attccaaacatgaatgaga---------------------------------ccaac---ccaacaacaacaataataaacaataaccctcagaataatttcaca------aacatcactaacatcatagtgaataagaacaaggaaga------------aaagtttctcaacctgaccaa------gccgctatgtgaggtcaactcatggcatattctatcgaaagacaatgcaataagaataggtgaggacgctcatatactagtcacaagggaaccttacttgtcctgtgatccacaaggctgcaggatgtttgctctgagtcaaggcacaacactcagagggagacatgcgaatggaaccatacatgataggagcccattccgagctcttataagttgggaaatgggtcaagcgcccagcccatataatgctagggtcgaatgcataggatggtcaagcacgtcatgccacgatggcatatcaaggatgtcaatatgcatatcaggaccgaataacaatgcatcggcagtggtgtggtacggggggagaccagtaactgaaatcccatcatgggcagggaacattcttaggactcaagaatcagaatgtgtgtgccataaaggaatctgtccagtggtcatgacagatggcccagcaaacaatagagcagcaactaagataatttatttcaaagagggaaagatacagaaaatcgaagaactgaaggggaacgctcaacacatcgaggagtgttcgtgttatggagcagcagggatgatcaaatgtatatgcagagacaattggagaggggcaaacagaccagtaatcactatagatcctgagatgatgacccacacaagcaagtacttgtgttcaaaagtcttaaccgatacaagtcgccccaatgaccccaccagtgggaactgcgatgcgccaataacaggagggaacccagatcctggggtgaaggggtttgcattcttagacggtgagaactcgtggcttggaagaactattagtaaagactccaggtcaggctatgaaatgttaaaagttccaaatgcagagaccgacactcaatcggggccaatctcataccagacgattgtcaacaaccagaattggtcagggtactcaggggcatttattgactactgg---gcaaacaaa---gaatgcttcaatccttgtttttatgtggaactaattagagggagacccaaagagagta---gtgtactgtggacttcaaatagcattgtagctctctgtggatccagggagcgattgggatcatggtcctggcatgatggtgctgag--atcatctactttaagtag----
>gi|380867881|gb|CY110046.1|_Influenza_A_virus_(A/duck/Shantou/19131/2006(H6N6))_neuraminidase_(NA)_gene_complete_cds
atgaatccaaatcaaaagataacatgcatttcagcaacaggagtgacactatcggtagtaagcctgctaataggaattgccaatttgggcctaaatatcgg--actccactataaggtgagttattcatcaaatataaac----attccaaacatgaatgaga---------------------------------caaac---ccaacaacaactataataaacaatcatactcagaataatttcaaa------aacatcactaacattatagtgagtaaaaacgaggaagg------------aacatttctcaacctgaccaa------gccgctatgtgaagtcaactcatggcatattctatcgaaagacaatgcaataaggataggtgaggatgctcatatactagtcacaagggaaccttacttgtcctgtggtccacaaggctgcaggatgtttgctctgagtcaaggcacaacactcagagggcgacatgcgaatggaaccatacatgatagaagcccattccgagctcttatgagttgggaaatgggtcaggcacccagtccatataatgctagggttgaatgcataggatggtcaagcacgtcatgccacgatggcatatcaaggatgtcaatatgtatatcaggaccaaataacaatgcatcagcagtggtgtggtacagggggagaccagtaacagaaattccatcatgggcagggaacattcttaggactcaagaatcggaatgtgtgtgccataaaggaatctgcccagtagtcatgacagatggtccagcaaacaatagggcagcaactaagataatctatttcaaagagggaaagatacagaaaatcgaagaactgaaggggaacgctcagcacatcgaagaatgttcgtgctatggagcagcagggatgatcaaatgtatatgcagggacaattggaagggggcaaatagaccagtaatcactatagatcccgagatgatgactcacacaagcaagtacttgtgttcaaaaatcttaaccgatacaagtcgccccaatgaccccaccaatggggactgcgatgcgccaataacaggagggagcccagaccctggggtaaaagggtttgcattcctagacggggagaactcatggcttggaaggacaattagcagagactccaggtcaggctacgaaatgttaaaagtcccaaatgcagagaccgacactcaatcggggccaacctcataccagataattgtcaacaaccaaaattggtcagggtactcaggggcattcatagactactgg---gcaaacaag---gaatgcttcaatccttgtttttatgtggaactaatcagagggagacccaaagagagta---gtgtactgtggacttcaaatagcattgtagctctctgtggatccagggagcgattgggatcatggtcctggcatgatggtgctgaa--atcatctactttaagtag----
>gi|745633488|gb|KP286866.1|_Influenza_A_virus_(A/duck/Jiangxi/262/2013(mixed))_clone_b_segment_6_neuraminidase_(NA)_gene_complete_cds
atgaatccaaatcaaaagataacatgcatttcagcaacaggaatgacactatcggtagtaagtctgctaataggagttgccaatttgggcctaaatatcgg--actccactataaggtgagtgattcatcaaacataaac----attccaaacatgaatgaga---------------------------------ccaac---ccaacaacaacaataataaacaataaccctcagaataatttcaca------aacatcactaacatcatagtaaataaggacaaggaaga------------aaagtttctcaacctgaccaa------gccgctatgtgaggtcaactcatggcatattctatcgaaagacaatgcaataagaataggtgaggacgctcatatactagtcacaagggaaccttacttgtcctgcgatccacaaggctgcargatgtttgctctgagtcaaggcacaacactcagagggagacatgcgaatggaaccatacatgataggagcccattccgagctcttataagttgggaaatgggtcaggcgcccagcccatataatgctagggtcgaatgcataggatggtcaagcacgtcatgccacgatggcatatcaaggatgtcaatatgcatatcaggaccgaataacaatgcatcggcagtggtgtggtacggggggagaccagtaactgaaatcccatcatgggcagggaacattcttaggactcaagaatcagaatgtgtgtgccataaaggaatctgtccagtggtcatgacagatggcccagcaaacaatagagcagcaactaagataatttatttcaaagagggaaagatacagaaaatcgaagaactgaaggggaacgctcaacacatcgaggagtgttcgtgttatggagcagcagggatgatcaaatgtatatgcagggacaattggagaggggcaaacagaccagtaatcactatagatcctgagatgatgacccacacaagcaagtacttgtgttcaaaagtcttaaccgatacaagtcgccccaatgaccccaccagtgggaactgcgatgcgccaataacaggagggaacccagatcctggggtgaaggggtttgcattcttagacggtgagaactcgtggcttggaagaactattagtaaagactccaggtcaggctatgaaatgttaaaagttccaaatgcagagaccgacactcaatcggggccaatctcataccagacgattgtcaacaaccagaattggtcagggtactcaggggcatttattgactactgg---gcaaacaaa---gaatgcttcaatccttgtttttatgtggaactaattagagggagacccaaagagagta---gtgtactgtggacttcaaatagcattgtagctctctgtggatccagggagcgattgggatcatggtcctggcatgatggtgctgag--atcatctactttaagtag----
>gi|380866935|gb|CY109628.1|_Influenza_A_virus_(A/duck/Guangxi/2281/2007(H6N6))_neuraminidase_(NA)_gene_complete_cds
atgaatccaaatcaaaagataacatgcatttcagcaacaggaatgacactatcggtagtaagcctgctaataggaattgccaatttaggcctaaatatcgg--actccattataaggtgagtgattcatcaaatatgaac----attccaaacatgaatgaga---------------------------------ccaac---ccaacaacaacaataataaacaatcatactcagaataatttcaca------aacatcactaacattataatgaataagaacgagaaagg------------aacgtttctcaacctgaccaa------gccgctatgtgaagtcaactcatggcatattctatcgaaagacaatgcaataagaataggtgaggatgctcatatactagtcacaagggaaccttacttgtcctgcgatccacaaagctgcaggatgtttgctctgagtcaaggcacaacactcagagggcgacatgcgaatggaaccatacatgataggagcccattccgagctcttataagttgggaaatgggtcaggcacccagtccatataatgctagggttgaatgtataggatggtcaagcacgtcgtgccacgatggcatatcaaggatgtcaatatgcatgtcaggaccgaataacaatgcatcggcagtggtgtggtacggggggagaccagtgacagagattccatcatgggcagggaacattcttaggactcaagaatcagaatgtgtgtgccataaaggaatatgcccagtggtcatgacagatggtccagcaaacaatagggcagcaactaagataatctatttcaaagagggaaaaatacagaaaatcgaagaactgaaggggagcgctcaacacgttgaagaatgctcgtgctatggagcatcagggataatcaaatgtatatgcagggacaattggaagggagcaaatagaccagtaatcactatagatcccgagatgatgacccacacaagcaaatacttgtgttcaaaaatcttaaccgatacaagtcgccccaatgaccccaccaatgggaactgcgatgcgccaataacaggagggagcccagatcctggggtaaaagggtttgcattcctagacagggggaactcatggcttggaaggacaattagcaaagactccaggtcaggctacgaaatactaaaagtcccaaatgcagagaccgacactcaatcggggccaacctcataccagataattgtcaacaaccaaaactggtcagggtactcaggggcattcatagactactgg---gcaaacaag---gaatgcttcaatccttgtttttatgtggaactaatcagagggagacccaaagagagta---gtgtactgtggacttcaaatagcattgtagctctctgtggatccagggagcgattgggatcatggtcctggcatgatggtgctgaa--atcatctactttaagtag----
>gi|585484688|gb|KJ200759.1|_Influenza_A_virus_(A/duck/Guangdong/S1663/2009(H6N6))_segment_6_neuraminidase_(NA)_gene_complete_cds
atgaatccaaatcaaaagataacatgcatttcagcaacaggagtgacactatcggtagtaagcctgctaataggaattgccaatttgggcctaaatatcgg--actccactataaggtgagtgattcatcaaatataaac----attccaaacatgaatgaga---------------------------------caaac---ccaacaacaactataataaacaatcatactcagaataatttcaaa------aacatcactaacattatagtgaataagaacgaggaagg------------aatatttctcaacctgaccaa------gccgctatgtgaagtcaactcatggcatattctatcgaaagacaatgcaataagaataggtgaggatgctcatatactagtcacaagggaaccttacttatcctgtgatccgcaaggctgcaggatgtttgctctgagtcaaggcacaacactcagagggcgacatgcgaatggaaccatacatgataggagcccattccgagctcttataagttgggagatgggtcaggcacccagtccatacaatgctagggtcgaatgcataggatggtcaagcacgtcatgccacgatggtatatcaaggatgtcaatatgtatatcaggaccaaataacaatgcatcagcagtggtgtggtacagggggagaccagtaacagaaattccatcatgggcagggaacatccttaggactcaagaatcggaatgtgtgtgccataaaggaatctgcccagtagtcatgacagatggtccagcaaacaatagggcagcaactaagataatctatttcaaagagggaaagatacagaaaatcgaagaactgaaagggaatgctcagcacatcgaagaatgttcctgctatggcgcagcagggatgatcaaatgtatatgcagggacaattggagaggggcaaatagaccagtaatcactatagatcctgagatgatgacccacacaagcaagtacttgtgttcaaaaatcttaacagatacaagtcgccccaatgaccccaccaacgggaactgcgatgcgccaataacaggagggagcccagaccctggggtaaaagggtttgcattcctagacggggagaactcatggcttggaaggacaattagcaaagactccaggtcaggctacgaaatgttaaaagtcccaaatgcagagaccgacactcaatcggggtcaacctcataccagataattgtcaacaaccaaaattggtcagggtactcaggggcattcatagactactgg---gcaaacaag---gaatgcttcaatccttgtttttatgtggaactaatcagagggagacccaaagagagta---gtgtactgtggacttcaaatagcattgtggctctctgtggatccagggagcgattgggatcatggtcctggcatgatggtgctgaa--atcatctactttaagtag----
>gi|333609372|gb|JF965334.1|_Influenza_A_virus_(A/goose/Eastern_China/17/2010(H6N6))_segment_6_neuraminidase_(NA)_gene_complete_cds
atgaatccaaatcaaaagataacatgcatttcagcaacaggagtgacactatcggtagtaagcctgctaataggaattgccaatttgggcctaaatatcgg--actccactataaggtgagtgattcatcaaatataaac----attccaaacatgaatgaaa---------------------------------caaac---ccaacaacaactataataaacaatcatactcagaacaatttcaaa------aacatcactaacattatagtgaataagaacgaggaagg------------aacatttctcaacctgaccaa------gcctctatgtgaagtcaactcatggcatattctatcgaaagacaatgcaataaggataggtgaggatgctcatatactagtcacaagggaaccttacttgtcctgtgatccgcaaggctgcaggatgtttgctctgagtcaaggcacaacactcagagggcgacatgcgaatggaaccatacatgatagaagcccattccgagctcttataagttgggaaatgggtcaggcacccagtccatataatgctagggtcgaatgcataggttggtcaagcacgtcatgccacgatggcatatcaaggatgtcaatatgtatatcaggaccaaataacaatgcatcagcagtggtgtggtacagggggagaccagtaacagaaattccatcatgggcagggaacattcttagaactcaagaatcggaatgtgtgtgccataaaggaatctgcccagtagtcatgacagatggtccagcaaacaatagggcagcaactaaaataatctatttcaaagagggaaagatacagaaaatcgaagaactgaaggggaacgctcagcacatcgaagaatgttcctgctatggagcagcagggataatcaaatgtatatgcagggacaattggaggggggcaaatagaccagtaatcattatagatcctgagatgatgacccacacaagcaagtacttgtgttcaaaaatcttaaccgatacaagtcgccccaatgaccccaccaatgggaactgcgatgcgccaataacaggagggagcccagaccctggggtaaaagggtttgcattcctagacggggagaactcatggcttggaaggacaattagcaaagactccaggtcaggctatgaaatgttaaaagtcccaaatgcagaaaccgacattcaatcggggccaacctcataccagataattgtcaacaaccaaaattggtcagggtactcaggggcattcatagactactgg---gcaaacaag---gaatgtttcaatccttgtttttatgtggaactaatcagagggagacccaaagagagta---gtgtactgtggacctcaaatagcattgtagctctctgtggatccagggagcgattgggatcatggtcctggcatgatggtgcagaa--atcatctactttaagtag----
>gi|333609366|gb|JF965331.1|_Influenza_A_virus_(A/duck/Eastern_China/14/2010(H6N6))_segment_6_neuraminidase_(NA)_gene_complete_cds_gi|333609368|gb|JF965332.1|_Influenza_A_virus_(A/duck/Eastern_China/1s
atgaatccaaatcaaaagataacatgcatttcagcaacaggagtgacactatcggtagtaagcctgctaataggaattgccaatttgggcctaaatatcgg--actccactataaggtgagtgattcatcaaatataaac----attccaaacatgaatgaaa---------------------------------caaac---ccaacaacaactataataaacaatcatactcagaacaatttcaaa------aacatcactaacattatagtgaataagaacgaggaagg------------aacatttctcaacctgaccaa------gcctctatgtgaagtcaactcatggcatattctatcgaaagacaatgcaataaggataggtgaggatgctcatatactagtcacaagggaaccttacttgtcctgtgatccgcaaggctgcaggatgtttgctctgagtcaaggcacaacactcagagggcgacatgcgaatggaaccatacatgatagaagcccattccgagctcttataagttgggaaatgggtcaggcacccagtccatataatgctagggtcgaatgcataggttggtcaagcacgtcatgccacgatggcatatcaaggatgtcaatatgtatatcaggaccaaataacaatgcatcagcagtggtgtggtacagggggagaccagtaacagaaattccatcatgggcagggaacattcttagaactcaagaatcggaatgtgtgtgccataaaggaatctgcccagtagtcatgacagatggtccagcaaacaatagggcagcaactaaaataatctatttcaaagagggaaagatacagaaaatcgaagaactgaaggggaacgctcagcacatcgaagaatgttcctgctatggagcagcagggataatcaaatgtatatgcagggacaattggaggggggcaaatagaccagtaatcattatagatcctgagatgatgacccacacaagcaagtacttgtgttcaaaaatcttaaccgatacaagtcgccccaatgaccccaccaatgggaactgcgatgcgccaataacaggagggagcccagaccctggggtaaaagggtttgcattcctagacggggagaactcatggcttggaaggacaattagcaaagactccaggtcaggctatgaaatattaaaagtcccaaatgcagaaaccgacattcaatcggggccaacctcataccagataattgtcaacaaccaaaattggtcagggtactcaggggcattcatagactactgg---gcaaacaag---gaatgtttcaatccttgtttttatgtggaactaatcagagggagacccaaagagagta---gtgtactgtggacctcaaatagcattgtagctctctgtggatccagggagcgattgggatcatggtcctggcatgatggtgctgaa--atcatctactttaagtag----
>gi|527316619|dbj|AB839938.1|_Influenza_A_virus_(A/duck/Quang_Ninh/17/2013(H6N6))_NA_gene_for_neuraminidase_partial_cds
atgaatccaaatcaaaagataacatgcatttcagcaacaggagtgacactatcggtagtaagtctgctaataggaattgccaatttgggcctaaatatcgg--actacactataaggtgagtgattcaacaaatgtaaac----attccaaccatgaatgaga---------------------------------ccagc---ccaacaacaacaataataaacaatcaccctcagaataatttcaca------aacataactaatattgtaatgaataagaacgaggaagg------------aacttttctcaacctgaccaa------gccgctatgtgaagtcaactcatggcatattctatcgaaagacaatgcaataagaataggtgagaacgctcatatactagtcacaagggaaccctacttgtcttgcgacccacaaggatgcaggatgtttgctctgagtcaaggcacaacactcagagggcgacatgcgaatggaaccatacatgataggagcccattccgagctctcataagttgggaaatgggtcagccgcccagtccatataatgctagggtcgagtgcataggatggtcaagcacgtcatgccacgatggcatatcaaggatgtcaatatgcatatcaggaccgaacaacaatgcatcggcagtagtgtggtacggggggagaccagtaacagagatcccatcatgggcagggaacattcttaggactcaagaatcggagtgcgtgtgccatggaggaatatgtccggtggtcatgacagatggtccggcaaacaatagggcagaaactaagataatctatttcaaagagggaaagatacagaagattgaggaactgaagggaaacgctcaacacatcgaagagtgttcatgttatggagcatcagggatgatcaagtgtgtatgcagggacaattggaagggggcaaacagaccagtaataactatagatccagagatgatgacccacacaagcaagtacttgtgttcaaaaatcttaactgatacaagccgcccaaatgaccccaccaatggggactgtgatgcgccaataacaggagggagcccagaccctggagtaaaagggtttgcattcctagacagtgaaaactcatggcttggaaggactattagcaaagactctagatcaggctatgaaatgttaaaagttccgaatgcagagaccgacactcaatcgggggcaatctcacaccagataattgtcaacaatcagaattggtcagggtactctggggcattcattgactactgg---gcaaacaag---gaatgcttcaatccttgtttttatgtggaactaatcagagggagacccaaagagagta---gtgtactgtggacttcaaatagcattgtggctctctgtggatc-------------------------------------------------------------------
>gi|745629623|gb|KP285311.1|_Influenza_A_virus_(A/duck/Jiangxi/10304/2013(H6N6))_segment_6_neuraminidase_(NA)_gene_complete_cds
atgaatccaaatcaaaagataacatgcatttcagcgacaggaatgacactatcggtagtaagtttgctaataggagttgccaatttgggcctgaatatcgg--actacactataaagtgagtgattcatcaaatattaac----attccaggtatgaatgaga---------------------------------ccaac---ccaacaacaacaatagtaaacaataaccctcagaataatttcaca------aacatcacaaacatcatagtgaacaaaaacgagggagg------------aaaatttctcaacctgaccaa------gccgctatgtgaagtcaactcatggcatatcctatcaaaggataatgcaataagaataggtgaggacgctcatatactagtcacaagggaaccttacttgtcctgcgatccacagggttgcaggatgtttgctctgagtcaaggcacaacactcagagggcgacatgcaaatggaaccatacatgataggagtccattccgagctcttataagttgggaaatgggtcaggcgcccagtccatatagtgctaaggtcgaatgtataggatggtcaagcacgtcatgccacgatggcatatcaaggatgtcaatatgcatatcaggaccgaataacaatgcatcggcagtggtgtggtacggtgggagaccagtaacagaaatcccatcatgggcagggaacattcttaggactcaagaatcagaatgtgtgtgccataaaggaatttgcccagtggtcatgacagatggtccagcaaacaatagggcagaaactaagttaatctatttcaaagagggaaagatacagaaaatcgaagaactaaaagggaatgctcaacacatcgaagagtgttcatgttatggagcagcagggatgatcaaatgtatatgcagggacaattggaagggggcaaacagaccagtaatcactatagatcccgagatgatgacccacacaagcaactacttgtgttcaaagatcttaactgatacaagtcgccccaatgaccccaccagtgggaactgtaatgcgccaataacaggaggaagccctgaccctggagtaaaagggtttgcattcctagacggtgagaactcatggcttggaaggactattagcaaagactccaggtcaggctatgaaatgttaaaagttccaaatgcagagaccgacactcaatcggggccaatctcataccagatgattgtcaacaaccagaattggtcagggtactcaggggcatttattgactactgg---gcaaacaag---gaatgcttcaatccttgtttttatgtggaactaatcagagggagacccaaagagagta---gtgtactgtggacttcaaatagcattgtagctctctgtggatccagggagcgattgggatcatggtcctggcatgatggtgctgag--atcatctactttaagtag----
>gi|312231926|gb|HQ599859.1|_Influenza_A_virus_(A/duck/Guangxi/038/2009(H6N6))_segment_6_neuraminidase_(NA)_gene_complete_cds
atgaatccaaatcaaaagataacatgcatttcagcaacaggagtgacactatcggtagtaagcctgctaataggaactgccaatttgggcctaaatatcgg--actccactataaggtgagtgattcatcaaatataaac----attccaaacatgaatgaga---------------------------------caaac---ccaacaacaaatataataaacaatcatactcagaataatttcaaa------aacatcactaacattatagtgaataagaacgaggaagg------------aacatttctcaacctgaccaa------gccgctatgtgaagtcaactcatggcatattctatcgaaagacaatgcaataaggataggtgaggatgctcatatactagtcacaagggaaccttacttgtcctgtgatccgcaaggctgcaggatgtttgctctgagtcaaggcacaacactcagagggcgacatgcgaatggaaccatacatgatagaagcccattccgagctcttgtaagttgggaaatgggtcaggcacccagtccatataatgctagggtcgaatgcataggatggtcaagcacgtcatgccacgatggaatatcaaggatgtcaatatgtatatcgggaccaaataacaatgcatcagcagtggtgtggtacagggggagaccagtaacagaaattccatcatgggcagggaacattcttaggactcaagaatcggaatgtgtgtgccataaaggaatctgcccagtagtcatgacagacggtccagcaaacaatagggcagcaactaggataatctatttcaaagagggaaagatacagaaaatcgaagaactgaaggggaacgctcagcacatcgaagagtgttcctgctatggggcagcagggatgatcaaatgtatatgcagggacaattggaggggggcaaatagaccagtaatcactatagatcctgagatgatgacccacacaagcaagtacttgtgttcaaaaatcttgaccgatacaagtcgccccaatgaccccaccaatgggaactgcgatgcgccaataacaggagggagtccagaccctggggtaaaagggtttgcattcctagacggagagaactcatggcttggaaggacaattagcaaagactccaggtcaggctacgaaatgttaaaagtcccaaatgcagagaccgacactcaatcggggccaacctcataccagataattgtcaacaaccaaaattggtcagggtactcaggggcattcatagactactgg---gcaaacaag---gaatgtttcaatccttgtttttatgtggaactaatcagagggagacccaaagagagta---gtgtactgtggacctcaaatagcattgtagctctctgtggatccagggagcgattgggatcatggtcctggcatgatggtgctgaa--atcatctactttaagtag----
>gi|585485123|gb|KJ200695.1|_Influenza_A_virus_(A/chicken/Hunan/S3003/2009(H6N6))_segment_6_neuraminidase_(NA)_gene_complete_cds
atgaatccaaatcaaaagataacatgcatttcagcaacaggagtgacactatcggtagtaagcctgctaataggaattgccaatttgggcctaaatatcgg--actccactataaggtgagtgattcatcaaatataaac----attccaaacatgaatgaga---------------------------------caaac---ccaacaacaactataataaacaatcatactcagaataatttcaaa------aacatcactaacattatagtaaataagaacgaggaagg------------aacatttctcaacctgaccaa------gcctctatgtgaagtcaactcatggcatattctatcgaaagacaatgcaataaggataggtgaggatgctcatatactagtcacaagggaaccttacttgtcctgtgatccgcaaggctgcaggatgtttgctctgagtcaaggcacaacactcagagggcgacatgcgaatggaaccatacatgatagaagcccattccgagctcttataagttgggaaatgggtcaggcacccagtccatataatgctagggttgaatgcataggatggtcaagcacatcatgccacgatggcatatcaaggatgtcaatatgtatatcaggaccaaataacaatgcatcagcagtggtgtggtacagggggagaccagtaacagaaattccatcatgggcagggaacattcttaggactcaagaatcggaatgtgtgtgccataaaggaatctgcccagtagtcatgacagatggtccggcaaacaatagagcagcaactaagataatctatttcaaagagggaaagatacagaaaatcgaagaactgaaggggaacgctcagcacatcgaagaatgttcctgctatggagcagcagggatgatcaaatgtatatgcagggacaattggaggggggcaaatagaccagtaatcactatagatcctgagatgatgacccacacaagcaagtacttgtgttcaaaaatcttaaccgatacaagtcgccccaatgaccccaccaatgggaactgcgatgagccaataacaggagggagcccagaccctggggtaaaagggtttgcattcctagacggggagaactcatggcttggaaggacaattagcaaagactccaggtcaggatacgaaatgttaaaagtcccaaatgcagagaccgacactcaatcggggcccacctcataccagataattgtaaacaaccaaaattggtcagggtactcaggggcattcatagactactgg---gcaaacaag---gaatgtttcaatccttgtttttatgtggaactaatcagagggagacccaaagaaagta---gtgtactgtggacctcaaatagcattgtagctctctgtggatccagggagcgattgggatcatggtcctggcatgatggtgctgaa--atcatctactttaagtag----
>gi|908273699|gb|KT267024.1|_Influenza_A_virus_(A/pigeon/Guangxi/161/2014(H6N6))_segment_6_neuraminidase_(NA)_gene_complete_cds
atgaatccaaatcaaaagataacatgcatttcagcaacaggaatgacactatcggtagtaagcctgctaataggagttgctaatttgggcctgaatatcgg--actacactataaggtggatgattcatcaaatataaac----attccaaacatgaatgaga---------------------------------ccaac---ccaacaacaacaataataaacaataaccctcaggataatttcaca------aacatcactaacatcatagtgaataagaacgaggaagg------------aaagtttctcaacctgaccaa------accgctatgtgaagtcaactcatggcatattctgtcgaaagacaatgcaataagaataggtgaggacgctcacatactagtcacaagggaaccttacttgtcctgtgatccacaaggctgcaggatgtttgctctgagtcaaggcacaacactcagggggcgacatgcgaatggaaccatacatgataggagcccattccgagctcttataagttgggaaatgggtcaggcgcccagtccatacaatgctagggtcgagtgcataggatggtcaagcacgtcatgccacgatggcatatcaaggatgtcaatatgcatatcagggccgaacaacaatgcatcggcagttgtgtggtacagggggagaccagtaactgaaatcccatcatgggcagggaacattcttaggactcaagaatcagaatgtgtgtgccataaaggaatctgcccagtggtcatgacagatggtccagcaaacaataaagcagcaactaagataatctatttcagagaggggaagatacaaaaaatcgaagaactgaaggggaacgctcaacacattgaagagtgttcgtgttatggagcagcagggatggtcaagtgtgtatgcagggacaattggaagggggcaaacagaccagtaatcactatagatccagagatgatgacccacacaagcaaatacttgtgttcgaaaatcttaaccgatacaagtcgccccaatgaccccaccagtgggaactgcgatgcgccaataacaggagggaacccagatcctggagtaaaagggtttgcattcctagacggtgcgaactcatggcttgggaggactattagcaaagactccaggtcaggctacgaaatgttaaaagttccagatgcagagaccgacactcaatcggggccaatctcataccagatgattgtcaacaacctgaattggtcaggatactcaggggcattcattgactactgg---gcaaacaag---gaatgcttcaatccttgcttttatgtggaactaatcagagggagacccaaagagagta---gtgtactatggacttcaaatagcattgtagctctctgtggatccagggagcgattgggatcatggtcctggcatgatggtgctgag--atcatctactttaagtagcaat
>gi|960311841|gb|KU143356.1|_Influenza_A_virus_(A/turtledove/Wuhan/HKBJ62/2015(H6N6))_segment_6_neuraminidase_(NA)_gene_complete_cds
[truncated: 1,295,282 more chars]
