# Supplementary material for: The complexity of human infected AIV H5N6 isolated from China
Source: BMC Infect Dis. 2016 Oct 25;16:600. doi: 10.1186/s12879-016-1932-1 (PMC5078974; doi:10.1186/s12879-016-1932-1)
Supplement: Additional file 1: — 1a–8a: Matrices of genomes involved in this study. 1a, PB2 (fas 4.73mb); 2a, PB1 (fas 4.72mb); 3a, PA (fas 4.45mb); 4a, HA (fas 1.88mb); 5a, NP (fas 3.26mb); 6a, NA (fas 1.62mb); 7a, MP (fas 2.33mb); 8a, NEP (fas 1.99mb). (ZIP 1 mb) [file 12879_2016_1932_MOESM1_ESM.zip › Additional file 1/7a-MP.fas]

>A/Sichuan/26221/2014(H5N6)_MP
atgagtcttctaaccgaggtcgaaacgtacgttctctctatcatcccatcaggccccctcaaagccgagatcgcgcagaaacttgaggatgtgtttgcagggaagaacactgatctcgaggctctcatggagtggctaaagacaagaccaatcctgtcacctctgaccaaagggatcttgggatttgtattcacgctcaccgtgcccagtgagcgaggactgcagcgtagacgttttgtccagaatgccctaaatggaaatggagatccaaataatatggatagggcagttaagctatataagaagctgaaaagagaaataacattccatggagctaaggaggtctcactcagttactcaaccggtgcacttgccagttgcatgggtctcatatacaacaggatgggaacggtgactacagaagtggcttttggcctagtgtgtgccacttgtgagcagattgcagattcacagcatcggtctcacagacagatggcaaccatcactaacccactaatcaggcatgagaacagaatggtgctggccagcactacagctaaggctatggagcagatggcgggatcaagtgagcaggcagcagaagcaatggaggtcgccaatcaggctagacagatggtgcaggcaatgaggacaattgggactcatcctaactctagtgctggtctgagagataatcttcttgaaaatttgcaggcctaccagaaaagaatgggagtgcagatgcagcgattcaagtgatcctcttgttgttgccgcaagtatcattgggatcttgcacttgatattgtggattcttgatcgtcttttcttcaaatgcatttatcgtcgccttaaatacggtttgaaaagagggccttctacggaaggggtaccggagtctatgagggaagagtaccggcaggaacagcagaatgctgtggatgttgacgatagtcattttgtcaacatagaattggagtaa
>KT245144_A/Yunnan/0127/2015(H5N6)_MP
atgagtcttctaaccgaggtcgaaacgtacgttctctctatcatcccatcaggccccctcaaagccgagatcgcgcagagacttgaggatgtttttgcagggaagaacgcagatctcgaggctctcatggagtggataaagacaagaccaatcttgtcacctctgactaaggggattttagggtttgtgttcacgctcaccgtgcccagtgagcgaggactgcagcgtagacgttttgtccaaaacgccctaaatgggaatggagacccaaacaacatggacaaggcagttaaattatataagaagctgaagagagaaatgacattccatggagcaaaggaagttgcactcagttactcaactggtgcgcttgccagctgcatgggtctcatatacaacaggatggggacagtagccgcagaaggggctcttggactagtatgtgccacttgtgagcagattgctgacgcacaacatcgatcccacaggcagatggcgactactaccaacccactaattaggcatgagaatagaatggtactagccagcactacggccaaggctatggagcagatggctggatcaagtgagcaggcagcggaagccatggaagtcgcaagtcaggctaggcaaatggtgcaggctatgagaacagtcgggactcatcctaactccagtacaggtctaaaggatgatcttattgaaaatttgcaggcttaccaaaaccggatgggagtgcaactgcagcggttcaagtgatcctctcgttgttgcagctaacattattgggatattgcacttgatattgtggattcttgatcgtcttttcttcaaatgcatttatcgtcgctttaaatacggtttgaaaagagggccttctacggaaggaatacctgagtctatgagggaagaatatcggcaggaacagcagaatgctgtggatgttgacgatggtcattttgtcaacatagaattggagtaa
>KP765791_A/Guangzhou/39715/2014(H5N6)_MP
atgagtcttctaaccgaggtcgaaacgtacgttctctctatcatcccatcaggccccctcaaagccgagatcgcgcagaaacttgaggatgtgtttgcaggaaagaacgctgatctcgaggctctcatggagtggctaaagacaagaccaatcctgtcacctctgactaaagggatcttgggatttgtattcacgctcaccgtgcccagtgagcgaggactgcagcgtagacgttttgtccagaatgccctaaatggaaatggagatccaaataatatggatagggcagttaagctatataagaagctgaaaagagaaataacattccatggagctaaggaggtcgcactcagttactcaaccggtgcacttgccagttgcatgggtctcatatacaacagaatgggaacggtgactacagaagtggcttttggcctagtgtgtgccacttgtgagcagattgcagattcacagcatcggtctcacagacagatggcaaccatcaccaacccactaatcaggcatgagaacagaatggtgctggccagcactacagctaaggctatggagcagatggcgggatcaagtgagcaggcagcagaagccatggaggtcgccaatcaggctagacagatggtgcaggcaatgaggacaattgggactcatcctaattctagtgctggtctgagagacaatcttcttgaaaatttgcaggcctaccagaaacgaatgggagtgcagatgcagcgattcaagtgatcctcttgttgttgccgcaagtatcattgggatcttgcacttgatattgtggattcttgatcgtcttttcttcaaatacatttatcgtcgccttaaatacggtttgaaaagagggccttctacggaaggagtaccggagtctatgagggaagagtaccggcaggaacagcagaatgctgtagatgttgacgatggtcattttgtcaacatagaattggagtaa
>KJ633811_A/Zhejiang/DTID-ZJU01/2013(H7N9)_MP
atgagtcttctaaccgaggtcgaaacgtacgttctctctatcattccatcaggccccctcaaagccgagatcgcacagagacttgaggatgtttttgcagggaagaacgcagatctcgaggctctcatggagtggataaagacaagaccaatcctgtcacctctgactaaggggattttagggtttgtgttcacgctcaccgtgcccagtgagcgaggactgcagcgtagacggtttgtccaaaacgccctaaatgggaatggagacccaaacaacatggacaaggcggttaaattatacaagaaactgaagagggaaatgacatttcatggagcaaaggaagttgcactcagttactcaactggtgcgcttgccagctgcatgggtctcatatacaacagaatggggactgtgaccgcagaaggggctcttggactagtatgtgccacttgtgagcagattgctgacgcacaacatcggtcccacaggcagatggcgactactactaacccactaattaggcatgagaatagaatggtactagccagcactacggctaaggctatggagcagatggctggatcaagcgaacaggcagcggaagccatggaagttgcaagtcaggctaggcaaatggtgcaggctatgagaacagttgggactcaccctaactccagtacaggtctaaaagatgatcttattgaaaatttgcaggcctaccagaaccggatgggagtgcaattgcagcggttcaagtgagcctctagtcgttgcagctaacattattgggatattgcacttgatattgtggattcttgatcgtcttttcttcaaatgcatttatcgtcgttttaaatacggtttgaaaagagggccttctacggaaggaatgcctgagtctatgagggaagaatatcggcaggaacagcagaatgctgtggatgttgacgatggtcattttgtcaacatagagctgaagtaa
>A/Jiangxi-Donghu/346-2/2013(H10N8)_MP
atgagtcttctaaccgaggtcgaaacgtacgttctctctatcattccatcaggccccctcaaagccgagatcgcgcagagacttgaggatgtttttgcagggaagaacgcagatctcgaggctctcatggagtggataaagacaagaccaatcttgtcacctctgactaaggggattttagggtttgtgttcacgctcaccgtgcccagtgagcgaggactgcagcgtagacgttttgtccaaaacgccctaaatgggaatggagacccaaacaacatggacaaggcagttaaattgtacaagaaactgaagagagaaatgacatttcatggagcaaaggaagttgcactcagttactcaactggtgcgcttgccagctgcatgggtctcatatacaacaggatggggacagtaaccgcagaaggggctcttggactagtatgtgccacttgtgagcagattgctgacgcacaacatcggtcccacaggcagatggcgactactaccaacccactaattaggcacgagaatagaatggtactagccagcactacggctaaggctatggagcagatggctggatcaagtgagcaggcagcggaagccatggaagtcgcaagtcaggctaggcaaatggtgcaggctatgagaacagtcgggactcaccctaactccagtacaggtctaaaggatgatcttattgaaaatttgcaggcttaccaaaaccggatgggagtgcaactgcagcggttcaagtgatcctctcgttgttgcagctaacattattgggatattgcacttgatattgtggattcttgatcgtcttttcttcaaatgcatttatcgtcgctttaaatacggtttgaaaagagggccttctacggaaggaatgcctgagtctatgagggaagaatatcggcaggaacagcagaatgctgtggatgttgacgatggtcattttgtcaacatagagctgaagtaa
>FJ969513_A/California/04/2009(H1N1)_MP
atgagtcttctaaccgaggtcgaaacgtacgttctttctatcatcccgtcaggccccctcaaagccgagatcgcgcagagactggaaagtgtctttgcaggaaagaacacagatcttgaggctctcatggaatggctaaagacaagaccaatcttgtcacctctgactaagggaattttaggatttgtgttcacgctcaccgtgcccagtgagcgaggactgcagcgtagacgctttgtccaaaatgccctaaatgggaatggggacccgaacaacatggatagagcagttaaactatacaagaagctcaaaagagaaataacgttccatggggccaaggaggtgtcactaagctattcaactggtgcacttgccagttgcatgggcctcatatacaacaggatgggaacagtgaccacagaagctgcttttggtctagtgtgtgccacttgtgaacagattgctgattcacagcatcggtctcacagacagatggctactaccaccaatccactaatcaggcatgaaaacagaatggtgctggctagcactacggcaaaggctatggaacagatggctggatcgagtgaacaggcagcggaggccatggaggttgctaatcagactaggcagatggtacatgcaatgagaactattgggactcatcctagctccagtgctggtctgaaagatgaccttcttgaaaatttgcaggcctaccagaagcgaatgggagtgcagatgcagcgattcaagtgatcctctcgtcattgcagcaaatatcattgggatcttgcacctgatattgtggattactgatcgtctttttttcaaatgtatttatcgtcgctttaaatacggtttgaaaagagggccttctacggaaggagtgcctgagtccatgagggaagaatatcaacaggaacagcagagtgctgtggatgttgacgatggtcattttgtcaacatagagctagagtaa
>gi|692112529|gb|KM496968.1|_Influenza_A_virus_(A/chicken/Laos/LPQ001/2014(H5N6))_segment_7_matrix_protein_2_(M2)_and_matrix_protein_1_(M1)_genes_complete_cds_gi|692112556|gb|KM496980.1|_Influenza_A_vs
atgagtcttctaaccgaggtcgaaacgtacgttctctctatcatcccatcaggccccctcaaagccgagatcgcgcagaaacttgaggatgtgtttgcaggaaagaacgctgatctcgaggctctcatggagtggctaaagacaagaccaatcctgtcacctctgactaaagggatcttgggatttgtattcacgctcaccgtgcccagtgagcgaggactgcagcgtagacgttttgtccagaatgccctaaatggaaatggagatccaaataatatggatagggcagttaagctatataagaagctgaaaagagaaataacattccatggagctaaggaggtcgcactcagttactcaaccggtgcacttgccagttgcatgggtctcatatacaacagaatgggaacggtgactacagaagtggcttttggcctagtgtgtgccacttgtgagcagattgcagattcacagcatcggtctcacagacagatggcaaccatcaccaacccactaatcaggcatgagaacagaatggtgctggccagcactacagctaaggctatggagcagatggcgggatcaagtgagcaggcagcagaagccatggaggtcgccaatcaggctagacagatggtgcaggcaatgaggacaattgggactcatcctaattctagtgctggtctgagagacaatcttcttgaaaatttgcaggcctaccagaaacgaatgggagtgcagatgcagcgattcaagtgatcctcttgttgttgccgcaagtatcattgggatcttgcacttgatattgtggattcttgatcgtcttttcttcaaatacatttatcgtcgccttaaatacggtttgaaaagagggccttctacggaaggagtaccggagtctatgagggaagagtaccggcaggaacagcagaatgctgtagatgttgacgatggtcattttgtcaacatagaattggagtaa
>gi|673245422|gb|KM234810.1|_Influenza_A_virus_(A/duck/Jiangxi/JXA131996/2013(H5N2))_segment_7_matrix_protein_2_(M2)_and_matrix_protein_1_(M1)_genes_complete_cds_gi|673245444|gb|KM234816.1|_Influenza_s
atgagtcttctaaccgaggtcgaaacgtacgttctctctatcatcccatcaggccccctcaaagccgagatcgcgcagaaacttgaggatgtgtttgcaggaaagaacgctgatctcgaggctctcatggagtggctaaagacaagaccaatcctgtcacctctgactaaagggatcttgggatttgtattcacgctcaccgtgcccagtgagcgaggactgcagcgtagacgttttgtccagaatgccctaaatggaaatggagatccaaataatatggatagggcagttaagctatataagaagctgaaaagagaaataacattccatggagctaaggaggtcgcactcagttactcaaccggtgcacttgccagttgcatgggtctcatatacaacagaatgggaacggtgactacagaagtggcttttggcctagtgtgtgccacttgtgagcagattgcagattcacagcatcggtctcacagacagatggcaaccatcaccaacccactaatcaggcatgagaacagaatggtgctggccagcactacagctaaggctatggagcagatggcgggatcaagtgagcaggcagcagaagccatggaggtcgccaatcaggctagacagatggtgcaggcaatgaggacaattgggactcatcctaattctagtgctggtctgagagacaatcttcttgaaaatttgcaggcctaccagaaacgaatgggagtgcagatgcagcgattcaagtgatcctcttgttgttgccgcaagtatcattgggatcttgcacttgatattgtggattcttgatcgtcttttcttcaaatacatttatcgtcgccttaaatacggtttgaaaagagggccttctacggaaggagtaccggagtctatgagggaagagtaccggcaggaacagcagaatgctgtagatgttgacgatggtcattttgtcaacatagaattggagtaa
>gi|922057716|gb|KT370071.1|_Influenza_A_virus_(A/environment/Guangdong/JY137/2014(H5N6))_segment_7_matrix_protein_2_(M2)_and_matrix_protein_1_(M1)_genes_complete_cds
atgagtcttctaaccgaggtcgaaacgtacgttctctctatcatcccatcaggccccctcaaagccgagatcgcgcagaaacttgaggatgtgtttgcaggaaagaacgctgatctcgaggctctcatggagtggctaaagacaagaccaatcctgtcacctctgactaaagggatcttgggatttgtattcacgctcaccgtgcccagtgagcgaggactgcagcgtagacgttttgtccagaatgccctaaatggaaatggagatccaaataatatggatagggcagttaagctatataagaagctgaaaagagaaataacattccatggagctaaggaggtcgcactcagttactcaaccggtgcacttgccagttgcatgggtctcatatacaacagaatgggaacggtgactacagaagtggcttttggcctagtgtgtgccacttgtgagcagattgcagattcacagcatcggtctcacagacagatggcaaccatcaccaacccactaatcaggcatgagaacagaatggtgctggccagcactacagctaaggctatggagcagatggcgggatcaagtgagcaggcagcagaagccatggaggtcgccaatcaggctagacagatggtgcaggcaatgaggacaattgggactcatcctaattctagtgctggtctgagagacaatcttcttgaaaatttgcaggcctaccagaaacgaatgggagtgcagatgcagcgattcaagtgatcctcttgttgttgccgcaagtatcattgggatcttgcacttgatattgtggattcttgatcgtcttttcttcaaatacatttatcgtcgccttaaatacggtttgaaaagagggccttctacggaaggagtaccggagtctatgagggaagagtaccggcaggaacagcagaatgctgtagatgttgacgatgatcattttgtcaacatagaattggagtaa
>gi|922057707|gb|KT370068.1|_Influenza_A_virus_(A/environment/Guangdong/QY208/2014(H5N6))_segment_7_matrix_protein_2_(M2)_and_matrix_protein_1_(M1)_genes_complete_cds
atgagtcttctaaccgaggtcgaaacgtacgttctctctatcatcccatcaggccccctcaaagccgagatcgcgcagaaacttgaggatgtgtttgcaggaaagaacgctgatctcgaggctctcatggagtggctaaagacaagaccaatcctgtcacctctgactaaagggatcttgggatttgtattcacgctcaccgtgcccagtgagcgaggactgcagcgtagacgttttgtccagaatgccctaaatggaaatggagatccaaataatatggatagggcagttaagctatataagaagctgaaaagagaaataacattccatggagctaaggaggtcgcactcagttactcaaccggtgcacttgccagttgcatgggtctcatatacaacagaatgggaacggtgactacagaagtggcttttggcctagtgtgtgccacttgtgagcagattgcagattcacagcatcggtctcacagacagatggcaaccatcaccaacccactaatcaggcatgagaacagaatggtgctggccagcactacagctaaggctatggagcagatggcgggatcaagtgagcaggcagcagaagccatggaggtcgccaatcaggctagacagatggtgcaggcaatgaggacaattgggactcatcctaattctagtgctggtctgagagacaatcttcttgaaaatttgcaggcctaccagaaacgaatgggagtgcagatgcagcgattcaagtgatcctcttgttgttgccgcaagtatcattgggatcttgcacttgatattgtggattcttgatcgtctttttttcaaatacatttatcgtcgccttaaatacggtttgaaaagagggccttctacggaaggagtaccggagtctatgagggaagagtaccggcaggaacagcagaatgctgtagatgttgacgatggtcattttgtcaacatagaattggagtaa
>gi|922057701|gb|KT370066.1|_Influenza_A_virus_(A/environment/Guangdong/QY197/2014(H5N6))_segment_7_matrix_protein_2_(M2)_and_matrix_protein_1_(M1)_genes_complete_cds
atgagtcttctaaccgaggtcgaaacgtacgttctctctatcatcccatcaggccccctcaaagccgagatcgcgcagaaacttgaggatgtgtttgcaggaaagaacgctgatctcgaggctctcatggagtggctaaagacaagaccaatcctgtcacctctgactaaagggatcttgggatttgtattcacgctcaccgtgcccagtgagcgaggactgcagcgtagacgttttgtccagaatgccctaaatggaaatggagatccaaataatatggatagggcagttaagctatataagaagctgaaaagagaaataacattccatggagctaaggaggtcgcactcagttactcaaccggtgcacttgccagttgcatgggtctcatatacaacagaatgggaacggtgactacagaagtggcttttggcctagtgtgtgccacttgtgagcagattgcagattcacagcatcggtctcacagacagatggcaaccatcaccaacccactaatcaggcatgagaacagaatggtgctggccagcactacagctaaggctatggagcagatggcgggatcaagtgagcaggcagcagaagccatggaggtcgccaatcaggctagacagatggtgcaggcaatgaggacaattgggactcatcctaattctagtgctggtctgagagacaatcttcttgaaaatttgcaggcctaccagaaacgaatgggagtgcagatgcagcgattcaagtgatcctcttgttgttgccgcaagtatcattgggatcttgcacttgatattgtggattcttgatcgtcttttctccaaatacatttatcgtcgccttaaatacggtttgaaaagagggccttctacggaaggagtaccggagtctatgagggaagagtaccggcaggaacagcagaatgctgtagatgttgacgatggtcattttgtcaacatagaattggagtaa
>gi|745631560|gb|KP286088.1|_Influenza_A_virus_(A/chicken/Shenzhen/1061/2013(H5N6))_segment_7_matrix_protein_2_(M2)_and_matrix_protein_1_(M1)_genes_complete_cds
atgagtcttctaaccgaggtcgaaacgtacgttctctctatcatcccatcaggccccctcaaagccgagatcgcgcagaaacttgaggatgtgtttgcaggaaagaacgctgatctcgaggctctcatggagtggctaaagacaagaccaatcctgtcacctctgactaaagggatcttgggatttgtattcacgctcaccgtgcccagtgagcgaggactgcagcgtagacgttttgtccagaatgccctaaatggaaatggagatccaaataatatggatagggcagttaagctatataagaagctgaaaagagaaataacattccatggagctaaggaggtcgcactcagttactcaaccggtgcacttgccagttgcatgggtctcatatacaacagaatgggaacggtgactacagaagtggcttttggcctagtgtgtgccacttgtgagcagattgcagattcacagcatcggtctcacagacagatggcaaccatcaccaacccactaatcaggcatgagaacagaatggtgctggccagcactacagctaaggctatggagcagatggcgggatcaagtgagcaggcagcagaagccatggaggtcgccaatcaggctagacagatggtgcaggcaatgaggacaattgggactcatcctaattctagtgctggtctgagagacaatcttcttgaaaatttgcaggcctaccagaaacgaatgggagtgcagatgcagcgattcaagtgatcctcttgttgttgccgcaagtatcattgggatcttgcacttgatattgtggattcttgatcgtcttttcttcaaatacatttatcgtcgccttaaatacggtttgaaaagagggccttctacggaaggggtaccggagtctatgagggaagagtaccggcaggaacagcagaatgctgtagatgttgacgatggtcattttgtcaacatagaattggagtaa
>gi|745628830|gb|KP284992.1|_Influenza_A_virus_(A/chicken/Shenzhen/2396/2013(H5N6))_segment_7_matrix_protein_2_(M2)_and_matrix_protein_1_(M1)_genes_complete_cds_gi|745628849|gb|KP285000.1|_Influenza_As
atgagtcttctaaccgaggtcgaaacgtacgttctctctatcatcccatcaggccccctcaaagccgagatcgcgcagaaacttgaggatgtgtttgcaggaaagaacgctgatctcgaggctctcatggagtggctaaagacaagaccaatcctgtcacctctgactaaagggatcttgggatttgtattcacgctcaccgtgcccagtgagcgaggactgcagcgtagacgttttgtccagaatgccctaaatggaaatggagatccaaataatatggatagggcagttaagctatataagaagctgaaaagagaaataacattccatggagctaaggaagtcgcactcagttactcaaccggtgcacttgccagttgcatgggtctcatatacaacagaatgggaacggtgactacagaagtggcttttggcctagtgtgtgccacttgtgagcagattgcagattcacagcatcggtctcacagacagatggcaaccatcaccaacccactaatcaggcatgagaacagaatggtgctggccagcactacagctaaggctatggagcagatggcgggatcaagtgagcaggcagcagaagccatggaggtcgccaatcaggctagacagatggtgcaggcaatgaggacaattgggactcatcctaattctagtgctggtctgagagacaatcttcttgaaaatttgcaggcctaccagaaacgaatgggagtgcagatgcagcgattcaagtgatcctcttgttgttgccgcaagtatcattgggatcttgcacttgatattgtggattcttgatcgtcttttcttcaaatacatttatcgtcgccttaaatacggtttgaaaagagggccttctacggaaggagtaccggagtctatgagggaagagtaccggcaggaacagcagaatgctgtagatgttgacgatggtcattttgtcaacatagaattggagtaa
>gi|745628753|gb|KP284960.1|_Influenza_A_virus_(A/chicken/Shenzhen/433/2013(H5N6))_segment_7_matrix_protein_2_(M2)_and_matrix_protein_1_(M1)_genes_complete_cds_gi|745631541|gb|KP286080.1|_Influenza_A_s
atgagtcttctaaccgaggtcgaaacgtacgttctctctatcatcccatcaggccccctcaaagccgagatcgcgcagaaacttgaggatgtgtttgcaggaaagaacgctgatctcgaggctctcatggagtggctaaagacaagaccaatcctgtcacctctgactaaagggatcttgggatttgtattcacgctcaccgtgcccagtgagcgaggactgcagcgtagacgttttgtccagaatgccctaaatggaaatggagatccaaataatatggatagggcagttaagctatataagaagctgaaaagagaaataacattccatggagctaaggaggtcgcactcagttactcaaccggtgcacttgccagttgcatgggtctcatatacaacagaatgggaacggtgactacagaagtggcttttggcctagtgtgtgccacttgtgagcagattgcagattcacagcatcggtctcacagacagatggcaaccatcaccaacccactaatcaggcatgagaacagaatggtgctggccagcactacagctaaggctatggagcagatggcgggatcaagtgagcaggcggcagaagccatggaggtcgccaatcaggctagacagatggtgcaggcaatgaggacaattgggactcatcctaattctagtgctggtctgagagacaatcttcttgaaaatttgcaggcctaccagaaacgaatgggagtgcagatgcagcgattcaagtgatcctcttgttgttgccgcaagtatcattgggatcttgcacttgatattgtggattcttgatcgtcttttcttcaaatacatttatcgtcgccttaaatacggtttgaaaagagggccttctacggaaggagtaccggagtctatgagggaagagtaccggcaggaacagcagaatgctgtagatgttgacgatggtcattttgtcaacatagaattggagtaa
>gi|766553812|gb|KP732698.1|_Influenza_A_virus_(A/goose/Eastern_China/S0513/2013(H5N6))_segment_7_matrix_protein_2_(M2)_and_matrix_protein_1_(M1)_genes_complete_cds
atgagtcttctaaccgaggtcgaaacgtacgttctctctatcatcccatcaggccccctcaaagccgagatagcgcagaaacttgaggatgtgtttgcaggaaagaacgctgatctcgaggctctcatggagtggctaaagacaagaccaatcctgtcacctctgactaaagggatcttgggatttgtattcacgctcaccgtgcccagtgagcgaggactgcagcgtagacgttttgtccagaatgccctaaatggaaatggagatccaaataatatggatagggcagttaagctatataagaagctgaaaagagaaataacattccatggagctaaggaggtcgcactcagttactcaaccggtgcacttgccagttgcatgggtctcatatacaacagaatgggaacggtgactacagaagtggcttttggcctagtgtgtgccacttgtgagcagattgcagattcacagcatcggtctcacagacagatggcaaccatcaccaacccactaatcaggcatgagaacagaatggtgctggccagcactacagctaaggctatggagcagatggcgggatcaagtgagcaggcagcagaagccatggaggtcgccaatcaggctagacagatggtgcaggcaatgaggacaattgggactcatcctaattctagtgctggtctgagagacaatcttcttgaaaatttgcaggcctaccagaaacgaatgggagtgcagatgcagcgattcaagtgatcctcttgttgttgccgcaagtatcattgggatcttgcacttgatattgtggattcttgatcgtcttttcttcaaatacatttatcgtcgccttaaatacggtttgaaaagagggccttctacggaaggagtaccggagtctatgagggaagagtaccggcaggaacagcagaatgctgtagatgttgacgatgatcattttgtcaacatagaattggagtaa
>gi|960311885|gb|KU143311.1|_Influenza_A_virus_(A/turtledove/Wuhan/WHBJ26/2014(H5N6))_segment_7_matrix_protein_2_(M2)_and_matrix_protein_1_(M1)_genes_complete_cds
atgagtcttctaaccgaggtcgaaacgtacgttctctctatcatcccatcaggccccctcaaagccgagatcgcgcagaaacttgaggatgtgtttgcaggaaagaacgctgatctcgaggctctcatggagtggctaaagacaagaccaatcctgtcacctctgactaaagggattttgggatttgtattcacgctcaccgtgcccagtgagcgaggactgcagcgtagacgttttgtccagaatgccctaaatggaaatggagatccaaataatatggatagggcagttaagctatataagaagctgaaaagagaaataacattccatggagctaaggaggtcgcactcagttactcaaccggtgcacttgccagttgcatgggtctcatatacaacagaatgggaacggtgactacagaagtggcttttggcctagtgtgtgccacttgtgagcagattgcagattcacagcatcggtctcacagacagatggcaaccatcaccaacccactaatcaggcatgagaacagaatggttctggccagcactacagctaaggctatggagcagatggcgggatcaagtgagcaggcagcagaagccatggaggtcgccaatcaggctagacagatggtgcaggcaatgaggacaattgggactcatcctaattctagtgctggtctgagagacaatcttcttgaaaatttgcaggcctaccagaaacgaatgggagtgcagatgcagcgattcaagtgatcctcttgttgttgccgcaagtatcattgggatcttgcacttgatattgtggattcttgatcgtcttttcttcaaatacatttatcgtcgccttaaatacggtttgaaaagagggccttctacggaaggagtaccggagtctatgagggaagagtaccggcaggaacagcagaatgctgtagatgttgacgatggtcattttgtcaacatagaattggagtaa
>gi|914296935|gb|KT313411.1|_Influenza_A_virus_(A/swine/Guangdong/2/2014(H5N6))_segment_7_matrix_protein_2_(M2)_and_matrix_protein_1_(M1)_genes_complete_cds
atgagtcttctaaccgaggtcgaaacgtacgttctctctatcatcccatcaggccccctcaaagccgagatcgcgcagaaacttgaggatgtgtttgcaggaaagaacgctgatctcgaggctctcatggagtggctaaagacaagaccaatcctgtcacctctgactaaagggatcttgggatttgtattcacgctcaccgtgcccagtgagcgaggactgcagcgtagacgttttgtccagaatgccctaaatggaaatggagatccaaataatatggatagggcagttaagctatataagaagctgaaaagggaaataacattccatggagctaaggaggtcgcactcagttactcaaccggtgcacttgccagttgcatgggtctcatatacaacagaatgggaacggtgactacagaagtggcttttggcctagtgtgtgccacttgtgagcagattgcagattcacagcatcggtctcacagacagatggcaaccatcaccaacccactaatcaggcatgagaacagaatggtgctggccagcactacagctaaggctatggagcagatggcgggatcaagtgagcaggcagcagaagccatggaggtcgccaatcaggctagacagatggtgcaggcaatgaggacaattgggactcatcctaattctagtgctggtctgagagacaatcttcttgaaaatttgcaggcctaccagaaacgaatgggagtgcagatgcagcgattcaagtgatcctcttgttgttgccgcaagtatcattgggatcttgcacttgatattgtggattcttgatcgtcttttcttcaaatacatttatcgtcgccttaaatacggtttgaaaagagggccttctacggaaggagtaccggagtctatgagggaagagtaccggcaggaacagcagaatgctgtagatgttgacgatgatcattttgtcaacatagaattggagtaa
>gi|922057704|gb|KT370067.1|_Influenza_A_virus_(A/environment/Guangdong/QY025/2013(H5N6))_segment_7_matrix_protein_2_(M2)_and_matrix_protein_1_(M1)_genes_complete_cds
atgagtcttctaaccgaggtcgaaacgtacgttctctctatcatcccatcaggccccctcaaagccgagatcgcgcagaaacttgaggatgtgtttgcaggaaagaacgctgatctcgaggctctcatggagtggctaaagacaagaccaatcctgtcacctctgactaaagggatcttgggatttgtattcacgctcaccgtgcccagtgagcgaggactgcagcgtagacgttttgtccagaatgccctaaatggaaatggagatccaaataatatggatagggcagttaagctatataagaagctgaaaagagaaataacattccatggagctaaggaggtcgcactcagttactcaaccggtgcacttgccagttgcatgggtctcatatacaacagaatgggaacggtgactacagaagtggcttttggcctagtgtgtgccacttgtgagcagattgcagattcacagcatcggtctcacagacagatggcaaccatcaccaacccactaatcaggcatgagaacagaatggtgctggccagcactacagctaaggctatggagcagatggcgggatcaagtgagcaggcagcagaagccatggaggtcgccaatcaggctagacagatggtgcaggcaatgaggacaattgggactcatcctaattctagtgctggtctgagagacaatcttcttgaaaatttgcaggcctaccagaaacgaatgggagtgcagatgcagcgattcaaatgatcctcttgttgttgccgcaagtatcattgggatcttgcacttgatattgtggattcttgatcgtctttttttcaaatacatttatcgtcgccttaaatacggtttgaaaagagggccttctacggaaggagtaccggagtctatgagggaagagtaccggcaggaacagcagaatgctgtagatgttgacgatggtcattttgtcaacatagaattggagtaa
>gi|766561148|gb|KP765799.1|_Influenza_A_virus_(A/duck/Guangzhou/41227/2014(H5N6))_segment_7_matrix_protein_2_(M2)_and_matrix_protein_1_(M1)_genes_complete_cds
atgagtcttctaaccgaggtcgaaacgtacgttctctctatcatcccatcaggccccctcaaagccgagatcgcgcagaaacttgaggatgtgtttgcaggaaagaacgctgatctcgaggctctcatggagtggctaaagacaagaccaatcctgtcacctctgactaaagggatcttgggatttgtattcacgctcaccgtgcccagtgagcgaggactgcagcgtagacgttttgtccagaatgccctaaatggaaatggagatccaaataatatggatagggcagttaagctatataagaagctgaaaagagaaataacattccatggagctaaggaggtcgcactcagttactcaaccggtgcacttgccagttgcatgggtctcatatacaacagaatgggaacggtgactacagaagtggcttttggcctagtgtgtgccacttgtgagcagattgcagattcacagcatcggtctcacagacagatggcaaccatcaccaacccactaatcaggcatgagaacagaatggtgctggccagcactacagctaaggctatggagcagatggcgggatcaagtgagcaggcagcagaagccatggaggtcgccaatcaggctagacagatggtgcaggcaatgaggacaattgggactcatcctaattctagtactggtctgagagacaatcttcttgaaaatttgcaggcctaccagaaacgaatgggagtgcagatgcagcgattcaagtgatcctcttgttgttgccgcaagtatcattgggatcttgcacttgatattgtggattcttgatcgtcttttcttcaaatacatttatcgtcgccttaaatacggtttgaaaagagggccttctacggaaggagtaccggagtctatgagggaagagtatcggcaggaacagcagaatgctgtagatgttgacgatggtcattttgtcaacatagaattggagtaa
>gi|758371504|dbj|LC028350.1|_Influenza_A_virus_(A/duck/Vietnam/LBM760/2014(H5N6))_viral_cRNA_segment:_7_complete_sequence
atgagtcttctaaccgaggtcgaaacgtacgttctctctatcatcccatcaggccccctcaaagccgagatcgcgcagaaacttgaggatgtgtttgcaggaaagaacgctgatctcgaggctctcatggagtggctaaagacaagaccaatcctgtcacctctgactaaagggatcttgggatttgtattcacgctcaccgtgcccagtgagcgaggactgcagcgtagacgttttgtccagaatgccctaaatggaaatggagatccaaataatatggatagggcagttaagctatataagaagctgaaaagagaaataacattccatggagctaaggaggtcgcactcagttactcaaccggtgcacttgccagttgcatgggtctcatatacaacagaatgggaacggtgactacagaagtggcttttggcctagtgtgtgccacttgtgagcagattgcagattcacagcatcggtctcacagacagatggcaaccatcaccaacccactaatcaggcatgagaacagaatggtactggccagcactacagctaaggctatggagcagatggcgggatcaagtgagcaggcagcagaagccatggaggtcgccaatcaggctagacagatggtgcaggcaatgaggacaattgggactcatcctaattctagtactggtctgagagacaatcttcttgaaaatttgcaggcctaccagaaacgaatgggagtgcagatgcagcgattcaagtgatcctcttgttgttgccgcaagtatcattgggatcttgcacttgatattgtggattcttgatcgtcttttcttcaaatacatttatcgtcgccttaaatacggtttgaaaagagggccttctacggaaggagtaccggagtctatgagggaagagtaccggcaggaacagcagaatgctgtagatgttgacgatggtcattttgtcaacatagaattggagtaa
>gi|758371428|dbj|LC028318.1|_Influenza_A_virus_(A/muscovy_duck/Vietnam/LBM756/2014(H5N6))_viral_cRNA_segment:_7_complete_sequence
atgagtcttctaaccgaggtcgaaacgtacgttctctctatcatcccatcaggccccctcaaagccgagatcgcgcagaaacttgaggatgtgtttgcaggaaagaacgctgatctcgaggctctcatggagtggctaaagacaagaccaatcctgtcacctctgactaaagggatcttgggatttgtattcacgctcaccgtgcccagtgagcgaggactgcagcgtagacgttttgtccagaatgccctaaatggaaatggagatccaaataatatggatagggcagttaagctatataagaagctgaaaagagaaataacattccatggagctaaggaggtcgcactcagttactcaaccggtgcacttgccagttgcatgggtctcatatacaacagaatgggaacggtgactacagaagtggcttttggcctagtgtgtgccacttgtgagcagattgcagattcacagcatcggtctcacagacagatggcaaccatcaccaacccactaatcaggcatgagaacagaatggtactggccagcactacagctaaggctatggagcagatggcgggatcaagtgagcaggcagcagaagccatggaggtcgccaatcaggctagacagatggtgcaggcaatgaggacaattgggactcatcctaattctagtactggtctgagagacaatcttcttgaaaatttgcaggcctaccagaaacgaatgggagtgcagatgcagcgattcaagtgatcctcttgttgttgccgcaagtatcattgggatcttgcacttgatattgtggattcttgatcgtcttttcttcaaatacatttatcgtcgccttaaatacggtttgaaaagagggccttctacggaaggagtaccggagtctatgagggaagagtaccggcaggaacagcagaatgctgtagatgttgacgatggtcattttgtcaacatagaattggagtaa
>gi|758371409|dbj|LC028310.1|_Influenza_A_virus_(A/muscovy_duck/Vietnam/LBM755/2014(H5N6))_viral_cRNA_segment:_7_complete_sequence
atgagtcttctaaccgaggtcgaaacgtacgttctctctatcatcccatcaggccccctcaaagccgagatcgcgcagaaacttgaggatgtgtttgcaggaaagaacgctgatctcgaggctctcatggagtggctaaagacaagaccaatcctgtcacctctgactaaagggatcttgggatttgtattcacgctcaccgtgcccagtgagcgaggactgcagcgtagacgttttgtccagaatgccctaaatggaaatggagatccaaataatatggatagggcagttaagctatataagaagctgaaaagagaaataacattccatggagctaaggaggtcgcactcagttactcaaccggtgcacttgccagttgcatgggtctcatatacaacagaatgggaacggtgactacagaagtggcttttggcctagtgtgtgccacttgtgagcagattgcagattcacagcatcggtctcacagacagatggcaaccatcaccaacccactaatcaggcatgagaacagaatggtactggccagcactacagctaaggctatggagcagatggcgggatcaagtgagcaggcagcagaagccatggaggtcgccaatcaggctagacagatggtgcaggcaatgaggacaattgggactcatcctaattctagtactggtctgagagacaatcttcttgaaaatttgcaggcctaccagaaacgaatgggagtgcagatgcagcgattcaagtgatcctcttgttgttgccgcaagtatcattgggatcttgcacttgatattgtggattcttgatcgtcttttcttcaaatacatttatcgtcgccttaaatacggtttgaaaagagggccttctacggaaggagtaccggagtctatgagggaagagtaccggcaggaacagcagaatgctgtagatgttgacgatggtcattttgtcaacatagaattggagtaa
>gi|758371390|dbj|LC028211.1|_Influenza_A_virus_(A/muscovy_duck/Vietnam/LBM754/2014(H5N6))_viral_cRNA_segment:_7_complete_sequence_gi|758371447|dbj|LC028326.1|_Influenza_A_virus_(A/muscovy_duck/Vietnae
atgagtcttctaaccgaggtcgaaacgtacgttctctctatcatcccatcaggccccctcaaagccgagatcgcgcagaaacttgaggatgtgtttgcaggaaagaacgctgatctcgaggctctcatggagtggctaaagacaagaccaatcctgtcacctctgactaaagggatcttgggatttgtattcacgctcaccgtgcccagtgagcgaggactgcagcgtagacgttttgtccagaatgccctaaatggaaatggagatccaaataatatggatagggcagttaagctatataagaagctgaaaagagaaataacattccatggagctaaggaggtcgcactcagttactcaaccggtgcacttgccagttgcatgggtctcatatacaacagaatgggaacggtgactacagaagtggcttttggcctagtgtgtgccacttgtgagcagattgcagattcacagcatcggtctcacagacagatggcaaccatcaccaacccactaatcaggcatgagaacagaatggtactggccagcactacagctaaggctatggagcagatggcgggatcaagtgagcaggcagcagaagccatggaggtcgccaatcaggctagacagatggtgcaggcaatgaggacaattgggactcatcctaattctagtactggtctgagagacaatcttcttgaaaatttgcaggcctaccagaaacgaatgggagtgcagatgcagcgattcaagtgatcctcttgttgttgccgcaagtatcattgggatcttgcacttgatattgtggattcttgatcgtcttttcttcaaatacatttatcgtcgccttaaatacggtttgaaaagagggccttctacggaaggagtaccggagtctatgagggaagagtaccggcaggaacagcagaatgctgtagatgttgacgatggtcattttgtcaacatagaattggagtaa
>gi|758371371|dbj|LC028203.1|_Influenza_A_virus_(A/duck/Vietnam/LBM752/2014(H5N6))_viral_cRNA_segment:_7_complete_sequence
atgagtcttctaaccgaggtcgaaacgtacgttctctctatcatcccatcaggccccctcaaagccgagatcgcgcagaaacttgaggatgtgtttgcaggaaagaacgctgatctcgaggctctcatggagtggctaaagacaagaccaatcctgtcacctctgactaaagggatcttgggatttgtattcacgctcaccgtgcccagtgagcgaggactgcagcgtagacgttttgtccagaatgccctaaatggaaatggagatccaaataatatggatagggcagttaagctatataagaagctgaaaagagaaataacattccatggagctaaggaggtcgcactcagttactcaaccggtgcacttgccagttgcatgggtctcatatacaacagaatgggaacggtgactacagaagtggcttttggcctagtgtgtgccacttgtgagcagattgcagattcacagcatcggtctcacagacagatggcaaccatcaccaacccactaatcaggcatgagaacagaatggtactggccagcactacagctaaggctatggagcagatggcgggatcaagtgagcaggcagcagaagccatggaggtcgccaatcaggctagacagatggtgcaggcaatgaggacaattgggactcatcctaattctagtactggtctgagagacaatcttcttgaaaatttgcaggcctaccagaaacgaatgggagtgcagatgcagcgattcaagtgatcctcttgttgttgccgcaagtatcattgggatcttgcacttgatattgtggattcttgatcgtcttttcttcaaatacatttatcgtcgccttaaatacggtttgaaaagagggccttctacggaaggagtaccggagtctatgagggaagagtaccggcaggaacagcagaatgctgtagatgttgacgatggtcattttgtcaacatagaattggagtaa
>gi|758371352|dbj|LC028195.1|_Influenza_A_virus_(A/duck/Vietnam/LBM751/2014(H5N6))_viral_cRNA_segment:_7_complete_sequence
atgagtcttctaaccgaggtcgaaacgtacgttctctctatcatcccatcaggccccctcaaagccgagatcgcgcagaaacttgaggatgtgtttgcaggaaagaacgctgatctcgaggctctcatggagtggctaaagacaagaccaatcctgtcacctctgactaaagggatcttgggatttgtattcacgctcaccgtgcccagtgagcgaggactgcagcgtagacgttttgtccagaatgccctaaatggaaatggagatccaaataatatggatagggcagttaagctatataagaagctgaaaagagaaataacattccatggagctaaggaggtcgcactcagttactcaaccggtgcacttgccagttgcatgggtctcatatacaacagaatgggaacggtgactacagaagtggcttttggcctagtgtgtgccacttgtgagcagattgcagattcacagcatcggtctcacagacagatggcaaccatcaccaacccactaatcaggcatgagaacagaatggtactggccagcactacagctaaggctatggagcagatggcgggatcaagtgagcaggcagcagaagccatggaggtcgccaatcaggctagacagatggtgcaggcaatgaggacaattgggactcatcctaattctagtactggtctgagagacaatcttcttgaaaatttgcaggcctaccagaaacgaatgggagtgcagatgcagcgattcaagtgatcctcttgttgttgccgcaagtatcattgggatcttgcacttgatattgtggattcttgatcgtcttttcttcaaatacatttatcgtcgccttaaatacggtttgaaaagagggccttctacggaaggagtaccggagtctatgagggaagagtaccggcaggaacagcagaatgctgtagatgttgacgatggtcattttgtcaacatagaattggagtaa
>gi|745631617|gb|KP286112.1|_Influenza_A_virus_(A/chicken/Dongguan/3363/2013(H5N6))_segment_7_matrix_protein_2_(M2)_and_matrix_protein_1_(M1)_genes_complete_cds
atgagtcttctaaccgaggtcgaaacgtacgttctctctatcatcccatcaggccccctcaaagccgagatcgcgcagaaacttgaggatgtgtttgcaggaaagaacgctgatctcgaggctctcatggagtggctaaagacaagaccaatcctgtcacctctgactaaagggatcttgggatttgtattcacgctcaccgtgcccagtgagcgaggactgcagcgtagacgttttgtccagaatgccctaaatggaaatggagatccaaataatatggatagggcagttaagctatataagaagctaaaaagagaaataacattccatggagctaaggaggtcgcactcagttactcaaccggtgcacttgccagttgcatgggtctcatatacaacagaatgggaacggtgactacagaagtggcttttggcctagtgtgtgccacttgtgagcagattgcagattcacagcatcggtctcacagacagatggcaaccatcaccaacccactaatcaggcatgagaacagaatggtgctggccagcactacagctaaggctatggagcagatggcgggatcaagtgagcaggcagcagaagccatggaggtcgccaatcaggctagacagatggtgcaggcaatgaggacaattgggactcatcctaattctagtgctggtctgagagacaatcttcttgaaaatttgcaggcctaccagaaacgaatgggagtgcagatgcagcgattcaagtgatcctcttgttgttgccgcaagtatcattgggatcttgcacttgatattgtggattcttgatcgtcttttcttcaaatacatttatcgtcgccttaaatacggtttgaaaagagggccttctacggaaggagtaccggagtctatgagggaagagtaccggcaggaacagcagaatgctgtagatgttgacgatgatcattttgtcaacatagaattggagtaa
>gi|745628925|gb|KP285032.1|_Influenza_A_virus_(A/chicken/Dongguan/4259/2013(H5N6))_segment_7_matrix_protein_2_(M2)_and_matrix_protein_1_(M1)_genes_complete_cds
atgagtcttctaaccgaggtcgaaacgtatgttctctctatcatcccatcaggccccctcaaagccgagatcgcgcagaaacttgaggatgtgtttgcaggaaagaacgctgatctcgaggctctcatggagtggctaaagacaagaccaatcctgtcacctctgactaaagggatcttgggatttgtattcacgctcaccgtgcccagtgagcgaggactgcagcgtagacgttttgtccagaatgccctaaatggaaatggagatccaaataatatggatagggcagttaagctatataagaagctgaaaagagaaataacattccatggagctaaggaggtcgcactcagttactcaaccggtgcacttgccagttgcatgggtctcatatacaacagaatgggaacggtgactacagaagtggcttttggcctagtgtgtgccacttgtgagcagattgcagattcacagcatcggtctcacagacagatggcaaccatcaccaacccactaatcaggcatgagaacagaatggtgctggccagcactacagctaaggctatggagcagatggcgggatcaagtgaacaggcagcagaagccatggaggtcgccaatcaggctagacagatggtgcaggcaatgaggacaattgggactcatcctaattctagtgctggtctgagagacaatcttcttgaaaatttgcaggcctaccagaaacgaatgggagtgcagatgcagcgattcaagtgatcctcttgttgttgccgcaagtatcattgggatcttgcacttgatattgtggattcttgatcgtcttttcttcaaatacatttatcgtcgccttaaatacggtttgaaaagagggccttctacggaaggagtaccggagtctatgagggaagagtaccggcaggaacagcagaatgctgtagatgttgacgatggtcattttgtcaacatagaattggagtaa
>gi|745628906|gb|KP285024.1|_Influenza_A_virus_(A/duck/Dongguan/3069/2013(H5N6))_segment_7_matrix_protein_2_(M2)_and_matrix_protein_1_(M1)_genes_complete_cds
atgagtcttctaaccgaggtcgaaacgtacgttctctctatcatcccatcaggccccctcaaagccgagatcgcgcagaaacttgaggatgtgtttgcaggaaagaacgctgatctcgaggctctcatggagtggctaaagacaagaccaatcctgtcacctctgactaaagggatcttgggatttgtattcacgctcaccgtgcccagtgagcgaggactgcagcgtagacgttttgtccagaatgccctaaatggaaatggagatccaaataatatggatagggcagttaagctatataagaagctgaaaagagaaataacattccatggagctaaggaggtcgcactcagttactcaaccggtgcacttgccagttgcatgggtctcatctacaacagaatgggaacggtgactacagaagtggcttttggcctagtgtgtgccacttgtgagcagattgcagattcacagcatcggtctcacagacagatggcaaccatcaccaacccactaatcaggcatgagaacagaatggtgctggccagcactacagctaaggctatggagcagatggcgggatcaagtgagcaggcggcagaagccatggaggtcgccaatcaggctagacagatggtgcaggcaatgaggacaattgggactcatcctaattctagtgctggtctgagagacaatcttcttgaaaatttgcaggcctaccagaaacgaatgggagtgcagatgcagcgattcaagtgatcctcttgttgttgccgcaagtatcattgggatcttgcacttgatattgtggattcttgatcgtcttttcttcaaatacatttatcgtcgccttaaatacggtttgaaaagagggccttctacggaaggagtaccggagtctatgagggaagagtaccggcaggaacagcagaatgctgtagatgttgacgatggtcattttgtcaacatagaattggagtaa
>gi|728605748|gb|KP090450.1|_Influenza_A_virus_(A/chicken/Jiangxi/NCDZT1126/2014(H5N6))_segment_7_matrix_protein_2_(M2)_and_matrix_protein_1_(M1)_genes_complete_cds
atgagtcttctaaccgaggtcgaaacgtacgttctctctatcatcccatcaggccccctcaaagccgagatcgcgcagaaacttgaggatgtgtttgcaggaaagaacgctgatctcgaggctctcatggagtggctaaagacaagaccaatcctgtcacctctgactaaagggatcttgggatttgtattcacgctcaccgtgcccagtgagcgaggactgcagcgtagacgttttgtccagaatgccctaaatggaaatggagatccaaataatatggatagggcagttaagctatataagaagctgaaaagagaaataacattccatggagctaaggaggtcgcactcagttactcaaccggtgcacttgccagttgcatgggtctcatatacaacagaatgggaacggtgactacagaagtggcttttggcctagtgtgtgccacttgtgagcagattgcagattcacagcatcggtctcacagacagatggcaaccatcaccaacccactaatcaggcatgagaacagaatggtgctggccagcactacagctaaggctatggagcagatggcgggatcaagtgagcaggcagcagaggccatggaggtcgccaatcaggctagacagatggtgcaggcaatgaggacaattgggactcatcctaattctagtgctggtctgagagacaatcttcttgaaaatttgcaggcctaccagaaacgaatgggagtgcagatgcagcgattcaagtgatcctcttgttgttgccgcaagtatcattgggatcttgcacttgatattgtggattcttgatcgtcttttcttcaaatacatttatcgtcgccttaaatacggtttgaaaagagggccttctacggaaggagtaccggagtctatgagggaagagtaccggcaggaacagcagaatgctgtagatgttgacgatgatcattttgtcaacatagaattggagtaa
>gi|673245659|gb|KM234875.1|_Influenza_A_virus_(A/chicken/Jiangxi/JXA132321/2013(H5))_segment_7_matrix_protein_2_(M2)_and_matrix_protein_1_(M1)_genes_complete_cds
atgagtcttctaaccgaggtcgaaacgtacgttctctctatcatcccatcaggccccctcaaagccgagatcgcgcagaaacttgaggatgtgtttgcaggaaagaacgctgatctcgaggctctcatggagtggctaaagacaagaccaatcctgtcacctctgactaaagggatcttgggatttgtattcacgctcaccgtgcccagtgagcgaggactgcagcgtagacgttttgtccagaatgccctaaatggaaatggagatccaaataatatggatagggcagttaagctatataagaagctgaaaagagaaataacattccatggagctaaggaggtcgcactcagttactcaaccggtgcacttgccagttgcatgggtctcatatacaacagaatgggaacagtgactacagaagtggcttttggcctagtgtgtgccacttgtgagcagattgcagattcacagcatcggtctcacagacagatggcaaccatcaccaacccactaatcaggcatgagaacagaatggtgctggccagcactacagctaaggctatggagcagatggcgggatcaagtgagcaggcagcagaagccatggaggtcgccaatcaggctagacagatggtgcaggcaatgaggacaattgggactcatcctaattctagtgctggtctgagagacaatcttcttgaaaatttgcaggcctaccagaaacgaatgggagtgcagatgcagcgattcaagtgatactcttgttgttgccgcaagtatcattgggatcttgcacttgatattgtggattcttgatcgtcttttcttcaaatacatttatcgtcgccttaaatacggtttgaaaagagggccttctacggaaggagtaccggagtctatgagggaagagtaccggcaggaacagcagaatgctgtagatgttgacgatggtcattttgtcaacatagaattggagtaa
>gi|639126643|gb|KJ754148.1|_Influenza_A_virus_(A/duck/Guangdong/GD01/2014(H5N6))_segment_7_matrix_protein_2_(M2)_and_matrix_protein_1_(M1)_genes_complete_cds
atgagtcttctaaccgaggtcgaaacgtacgttctctctatcatcccatcaggccccctcaaagccgagatagcgcagaaacttgaggatgtgtttgcaggaaagaacgctgatctcgaggctctcatggagtggctaaagacaagaccaatcctgtcacctctgactaaagggatcttgggatttgtattcacgctcaccgtgcccagtgagcgaggactgcagcgtagacgttttgtccagaatgccctaaatggaaatggagatccaaataatatggatagggcagttaagctatataagaagctgaaaagagaaataacattccatggagctaaggaggtcgcactcagttactcaaccggtgcacttgccagttgcatgggtctcatatacaacagaatgggaacggtgactacagaagtggcttttggcctagtgtgtgccacttgtgagcagattgcagattcacagcatcggtctcacagacagatggcaaccatcaccaacccactaatcaggcatgagaacagaatggtgctggccagcactacagctaaggctatggagcagatggcgggatcaagtgagcaggcagcagaagccatggaggtcgccaatcaggctagacagatggtgcaggcaatgaggacaattgggactcatcctaattctagtgctggtctgagagacaatcttcttgaaaatttgcaggcctaccagaaacgaatgggagtgcagatgcagcgattcaagtgatcctcttgttgttgccgcaagtatcattgggatcttgcacttgatattgtggattcttgatcgtcttttcttcaaatacatttatcgtcgccttaaatacggtttgaaaagagggccttctacggaaggagtaccggagtctatgagggaagagtaccggcaggaacagcagaatgctgtagatgttgacgatgatcattttgtcaacatagaattggagtaa
>gi|766553830|gb|KP732704.1|_Influenza_A_virus_(A/duck/Eastern_China/S0322/2014_(H5N6))_segment_7_matrix_protein_2_(M2)_and_matrix_protein_1_(M1)_genes_complete_cds
atgagtcttctaaccgaggtcgaaacgtacgttctctctatcatcccatcaggccccctcaaagccgagatcgcgcagaaacttgaggatgtgtttgcaggaaagaacgctgatctcgaggctctcatggagtggctaaagacaagaccaatcctgtcacctctgactaaagggattttgggatttgtattcacgctcaccgtgcccagtgagcgaggactgcagcgtagacgttttgtccagaatgccctaaatggaaatggagatccaaataatatggatagggcagttaagctatataagaagctgaaaagagaaataacattccatggagctaaggaggtcgcactcagttactcaaccggtgcacttgccagttgcatgggtctcatatacaacagaatgggaacggtgactacagaagtggcttttggcctagtgtgtgccacttgtgagcagattgcagattcacagcatcggtcccacagacagatggcaaccatcaccaacccactaatcaggcatgagaacagaatggtgctggccagcactacagctaaggctatggagcagatggcaggatcaagtgagcaggcagcagaagccatggaggtcgccaatcaggctagacagatggtgcaggcaatgaggacaattgggactcatcctaattctagtgctggtctgagagacaatcttcttgaaaatttgcaggcctaccagaaacgaatgggagtgcagatgcagcgattcaagtgatcctcttgttgttgccgcaagtatcattgggatcttgcacttgatattgtggattcttgatcgtcttttcttcaaatacatttatcgtcgccttaaatacggtttgaaaagagggccttctacggaaggagtaccggagtctatgagggaagagtaccggcaggaacagcagaatgctgtagatgttgacgatggtcattttgtcaacatagaattggagtaa
>gi|960312141|gb|KU143313.1|_Influenza_A_virus_(A/turtledove/Wuhan/WHBJ12/2014(H5N6))_segment_7_matrix_protein_2_(M2)_and_matrix_protein_1_(M1)_genes_complete_cds
atgagtcttctaaccgaggtcgaaacgtacgttctctctatcatcccatcaggccccctcaaagccgagatcgcgcagaaacttgaggatgtgtttgcaggaaagaacgctgatctcgaggctctcatggagtggctaaagacaagaccaatcctgtcacctctgactaaagggattttgggatttgtattcacgctcaccgtgcccagtgagcgaggactgcagcgtagacgttttgtccagaatgccctaaatggaaatggagatccaaataatatggatagggcagttaagctatataagaagctgaaaagagaaataacattccatggagctaaggaggtcgcactcagttactcaaccggtgcacttgccagttgcatgggtctcatatacaacagaatgggaacggtgactacagaagtggcttttggcctagtgtgtgccacttgtgagcagattgcagattcacagcatcggtctcacagacagatggcaaccatcaccaacccactaatcaggcatgagaacagaatggttctggccagcactacagctaaggctatggagcagatggcgggatcaagtgagcaggcagcagaagccatggaggtcgccaatcaggctagacagatggtgcaggcaatgaggacaattgggactcatcctaattctagtgctggtctgagagacaatcttcttgaaaatttgcaggcctaccagaaacgaatgggagtgcagatgcagcgattcaagtgatcctcttgttgttgccgcaagtatcattgggatcttgcacttgatattgtggattcttgatcgtcttttcttcaaatacatttatcgtcgccttaaatacggtttgaaaagagggccttctacggaaggagtaccggagtctatgagggaagagtaccggcaggaacagcagaatgctgtagatgttgacgatggtcattttgtcaccatagaattggagtaa
>gi|960312117|gb|KU143314.1|_Influenza_A_virus_(A/turtledove/Wuhan/WHBJ28/2014(H5N6))_segment_7_matrix_protein_2_(M2)_and_matrix_protein_1_(M1)_genes_complete_cds
atgagtcttctaaccgaggtcgaaacgtacgttctctctatcatcccatcaggccccctcaaagccgagatcgcgcagaaacttgaggatgtgtttgcaggaaagaacgctgatctcgaggctctcatggagtggctaaagacaagaccaatcctgtcacctctgactaaagggattttgggatttgtattcacgctcaccgtgcccagtgagcgaggactgcagcgtagacgttttgtccagaatgccctaaatggaaatggagatccaaataatatggatagggcagttaagctatataagaagctgaaaagagaaataacattccatggagctaaggaggtcgcactcagttactcaaccggtgcacttgccagttgcatgggtctcatatacaacagaatgggaacggtgactacagaagtggcttttggcctagtgtgtgccacttgtgagcagattgcagattcacagcatcggtctcacagacagatggcaaccatcaccaacccactaatcaggcatgagaacagaatggttctggccagcactacagctaaggctatggagcagatggcgggatcaagtgagcaggcagcagaagccatggaggtcgccaatcaggctagacagatggtgcaggcaatgaggacaattgggactcatcctaattctagtgctggtctgagagacaatcttcttgaaaatttgcaggcctaccagaaacgaatgggagtgcagatgcagcgattcaagtgatcctcttgttgttgccgcaagtatcattgggatcttgcacttgatattgtggattcttgatcgtcttttcttcaaatacatttatcgtcgccttaaatacggtttgaaaagagggccttctacggaaggagtaccggagtctatgagggaagagtaccggcaggaacagcagaatgctgtagatgttgacgatggtcattttgtcaccatagaattggagtaa
>gi|960312092|gb|KU143315.1|_Influenza_A_virus_(A/turtledove/Wuhan/HKBJ27/2015(H5N6))_segment_7_matrix_protein_2_(M2)_and_matrix_protein_1_(M1)_genes_complete_cds
atgagtcttctaaccgaggtcgaaacgtacgttctctctatcatcccatcaggccccctcaaagccgagatcgcgcagaaacttgaggatgtgtttgcaggaaagaacgctgatctcgaggctctcatggagtggctaaagacaagaccaatcctgtcacctctgactaaagggattttgggatttgtattcacgctcaccgtgcccagtgagcgaggactgcagcgtagacgttttgtccagaatgccctaaatggaaatggagatccaaataatatggatagggcagttaagctatataagaagctgaaaagagaaataacattccatggagctaaggaggtcgcactcagttactcaaccggtgcacttgccagttgcatgggtctcatatacaacagaatgggaacggtgactacagaagtggcttttggcctagtgtgtgccacttgtgagcagattgcagattcacagcatcggtctcacagacagatggcaaccatcaccaacccactaatcaggcatgagaacagaatggttctggccagcactacagctaaggctatggagcagatggcgggatcaagtgagcaggcagcagaagccatggaggtcgccaatcaggctagacagatggtgcaggcaatgaggacaattgggactcatcctaattctagtgctggtctgagagacaatcttcttgaaaatttgcaggcctaccagaaacgaatgggagtgcagatgcagcgattcaagtgatcctcttgttgttgccgcaagtatcattgggatcttgcacttgatattgtggattcttgatcgtcttttcttcaaatacatttatcgtcgccttaaatacggtttgaaaagagggccttctacggaaggagtaccggagtctatgagggaagagtaccggcaggaacagcagaatgctgtagatgttgacgatggtcattttgtcaccatagaattggagtaa
>gi|960312069|gb|KU143316.1|_Influenza_A_virus_(A/turtledove/Wuhan/HKBJ43/2015(H5N6))_segment_7_matrix_protein_2_(M2)_and_matrix_protein_1_(M1)_genes_complete_cds
atgagtcttctaaccgaggtcgaaacgtacgttctctctatcatcccatcaggccccctcaaagccgagatcgcgcagaaacttgaggatgtgtttgcaggaaagaacgctgatctcgaggctctcatggagtggctaaagacaagaccaatcctgtcacctctgactaaagggattttgggatttgtattcacgctcaccgtgcccagtgagcgaggactgcagcgtagacgttttgtccagaatgccctaaatggaaatggagatccaaataatatggatagggcagttaagctatataagaagctgaaaagagaaataacattccatggagctaaggaggtcgcactcagttactcaaccggtgcacttgccagttgcatgggtctcatatacaacagaatgggaacggtgactacagaagtggcttttggcctagtgtgtgccacttgtgagcagattgcagattcacagcatcggtctcacagacagatggcaaccatcaccaacccactaatcaggcatgagaacagaatggttctggccagcactacagctaaggctatggagcagatggcgggatcaagtgagcaggcagcagaagccatggaggtcgccaatcaggctagacagatggtgcaggcaatgaggacaattgggactcatcctaattctagtgctggtctgagagacaatcttcttgaaaatttgcaggcctaccagaaacgaatgggagtgcagatgcagcgattcaagtgatcctcttgttgttgccgcaagtatcattgggatcttgcacttgatattgtggattcttgatcgtcttttcttcaaatacatttatcgtcgccttaaatacggtttgaaaagagggccttctacggaaggagtaccggagtctatgagggaagagtaccggcaggaacagcagaatgctgtagatgttgacgatggtcattttgtcaccatagaattggagtaa
>gi|960312046|gb|KU143318.1|_Influenza_A_virus_(A/duck/Wuhan/WHYF02/2015(H5N6))_segment_7_matrix_protein_2_(M2)_and_matrix_protein_1_(M1)_genes_complete_cds
atgagtcttctaaccgaggtcgaaacgtacgttctctctatcatcccatcaggccccctcaaagccgagatcgcgcagaaacttgaggatgtgtttgcaggaaagaacgctgatctcgaggctctcatggagtggctaaagacaagaccaatcctgtcacctctgactaaagggattttgggatttgtattcacgctcaccgtgcccagtgagcgaggactgcagcgtagacgttttgtccagaatgccctaaatggaaatggagatccaaataatatggatagggcagttaagctatataagaagctgaaaagagaaataacattccatggagctaaggaggtcgcactcagttactcaaccggtgcacttgccagttgcatgggtctcatatacaacagaatgggaacggtgactacagaagtggcttttggcctagtgtgtgctacttgtgagcagattgcagattcacagcatcggtctcacagacagatggcaaccatcaccaacccactaatcaggcatgagaacagaatggttctggccagcactacagctaaggctatggagcagatggcgggatcaagtgagcaggcagcagaagccatggaggtcgccaatcaggctagacagatggtgcaggcaatgaggacaattgggactcatcctaattctagtgctggtctgagagacaatcttcttgaaaatttgcaggcctaccagaaacgaatgggagtgcagatgcagcgattcaagtgatcctcttgttgttgccgcaagtatcattgggatcttgcacttgatattgtggattcttgatcgtcttttcttcaaatacatttatcgtcgccttaaatacggtttgaaaagagggccttctacggaaggagtaccggagtctatgagggaagagtaccggcaggaacagcagaatgctgtagatgttgacgatggtcattttgtcaacatagaattggagtaa
>gi|960312022|gb|KU143320.1|_Influenza_A_virus_(A/duck/Wuhan/WHYF03/2015(H5N6))_segment_7_matrix_protein_2_(M2)_and_matrix_protein_1_(M1)_genes_complete_cds
atgagtcttctaaccgaggtcgaaacgtacgttctctctatcatcccatcaggccccctcaaagccgagatcgcgcagaaacttgaggatgtgtttgcaggaaagaacgctgatctcgaggctctcatggagtggctaaagacaagaccaatcctgtcacctctgactaaagggattttgggatttgtattcacgctcaccgtgcccagtgagcgaggactgcagcgtagacgttttgtccagaatgccctaaatggaaatggagatccaaataatatggatagggcagttaagctatataagaagctgaaaagagaaataacattccatggagctaaggaggtcgcactcagttactcaaccggtgcacttgccagttgcatgggtctcatatacaacagaatgggaacggtgactacagaagtggcttttggcctagtgtgtgctacttgtgagcagattgcagattcacagcatcggtctcacagacagatggcaaccatcaccaacccactaatcaggcatgagaacagaatggttctggccagcactacagctaaggctatggagcagatggcgggatcaagtgagcaggcagcagaagccatggaggtcgccaatcaggctagacagatggtgcaggcaatgaggacaattgggactcatcctaattctagtgctggtctgagagacaatcttcttgaaaatttgcaggcctaccagaaacgaatgggagtgcagatgcagcgattcaagtgatcctcttgttgttgccgcaagtatcattgggatcttgcacttgatattgtggattcttgatcgtcttttcttcaaatacatttatcgtcgccttaaatacggtttgaaaagagggccttctacggaaggagtaccggagtctatgagggaagagtaccggcaggaacagcagaatgctgtagatgttgacgatggtcattttgtcaacatagaattggagtaa
>gi|960311999|gb|KU143317.1|_Influenza_A_virus_(A/chicken/Wuhan/WHYJ01/2015(H5N6))_segment_7_matrix_protein_2_(M2)_and_matrix_protein_1_(M1)_genes_complete_cds
atgagtcttctaaccgaggtcgaaacgtacgttctctctatcatcccatcaggccccctcaaagccgagatcgcgcagaaacttgaggatgtgtttgcaggaaagaatgctgatctcgaggctctcatggagtggctaaagacaagaccaatcctgtcacctctgactaaagggattttgggatttgtattcacgctcaccgtgcccagtgagcgaggactgcagcgtagacgttttgtccagaatgccctaaatggaaatggagatccaaataatatggatagggcagttaagctatataagaagctgaaaagagaaataacattccatggagctaaggaggtcgcactcagttactcaaccggtgcacttgccagttgcatgggtctcatatacaacagaatgggaacggtgactacagaagtggcttttggcctagtgtgtgccacttgtgagcagattgcagattcacagcatcggtctcacagacagatggcaaccatcaccaacccactaatcaggcatgagaacagaatggttctggccagcactacagctaaggctatggagcagatggcgggatcaagtgagcaggcagcagaagccatggaggtcgccaatcaggctagacagatggtgcaggcaatgaggacaattgggactcatcctaattctagtgctggtctgagagacaatcttcttgaaaatttgcaggcctaccagaaacgaatgggagtgcagatgcagcgattcaagtgatcctcttgttgttgccgcaagtatcattgggatcttgcacttgatattgtggattcttgatcgtcttttcttcaaatacatttatcgtcgccttaaatacggtttgaaaagagggccttctacggaaggagtaccggagtctatgagggaagagtaccggcaggaacagcagaatgctgtagatgttgacgatggtcattttgtcaacatagaattggagtaa
>gi|960311977|gb|KU143319.1|_Influenza_A_virus_(A/chicken/Wuhan/WHYJ02/2015(H5N6))_segment_7_matrix_protein_2_(M2)_and_matrix_protein_1_(M1)_genes_complete_cds
atgagtcttctaaccgaggtcgaaacgtacgttctctctatcatcccatcaggccccctcaaagccgagatcgcgcagaaacttgaggatgtgtttgcaggaaagaatgctgatctcgaggctctcatggagtggctaaagacaagaccaatcctgtcacctctgactaaagggattttgggatttgtattcacgctcaccgtgcccagtgagcgaggactgcagcgtagacgttttgtccagaatgccctaaatggaaatggagatccaaataatatggatagggcagttaagctatataagaagctgaaaagagaaataacattccatggagctaaggaggtcgcactcagttactcaaccggtgcacttgccagttgcatgggtctcatatacaacagaatgggaacggtgactacagaagtggcttttggcctagtgtgtgccacttgtgagcagattgcagattcacagcatcggtctcacagacagatggcaaccatcaccaacccactaatcaggcatgagaacagaatggttctggccagcactacagctaaggctatggagcagatggcgggatcaagtgagcaggcagcagaagccatggaggtcgccaatcaggctagacagatggtgcaggcaatgaggacaattgggactcatcctaattctagtgctggtctgagagacaatcttcttgaaaatttgcaggcctaccagaaacgaatgggagtgcagatgcagcgattcaagtgatcctcttgttgttgccgcaagtatcattgggatcttgcacttgatattgtggattcttgatcgtcttttcttcaaatacatttatcgtcgccttaaatacggtttgaaaagagggccttctacggaaggagtaccggagtctatgagggaagagtaccggcaggaacagcagaatgctgtagatgttgacgatggtcattttgtcaacatagaattggagtaa
>gi|960311860|gb|KU143312.1|_Influenza_A_virus_(A/turtledove/Wuhan/HKBJ07/2015(H5N6))_segment_7_matrix_protein_2_(M2)_and_matrix_protein_1_(M1)_genes_complete_cds
atgagtcttctaaccgaggtcgaaacgtacgttctctctatcatcccatcaggccccctcaaagccgagatcgcgcagaaacttgaggatgtgtttgcaggaaagaacgctgatctcgaggctctcatggagtggctaaagacaagaccaatcctgtcacctctgactaaagggattttgggatttgtattcacgctcaccgtgcccagtgagcgaggactgcagcgtagacgttttgtccagaatgccctaaatggaaatggagatccaaataatatggatagggcagttaagctatataagaagctgaaaagagaaataacattccatggagctaaggaggtcgcactcagttactcaaccggtgcacttgccagttgcatgggtctcatatacaacagaatgggaacggtgactacagaagtggcttttggcctagtgtgtgccacttgtgagcagattgcagattcacagcatcggtctcacagacagatggcaaccatcaccaacccactaatcaggcatgagaacagaatggttctggccagcactacagctaaggctatggaacagatggcgggatcaagtgagcaggcagcagaagccatggaggtcgccaatcaggctagacagatggtgcaggcaatgaggacaattgggactcatcctaattctagtgctggtctgagagacaatcttcttgaaaatttgcaggcctaccagaaacgaatgggagtgcagatgcagcgattcaagtgatcctcttgttgttgccgcaagtatcattgggatcttgcacttgatattgtggattcttgatcgtcttttcttcaaatacatttatcgtcgccttaaatacggtttgaaaagagggccttctacggaaggagtaccggagtctatgagggaagagtaccggcaggaacagcagaatgctgtagatgttgacgatggtcattttgtcaacatagaattggagtaa
>gi|954033323|gb|KU042845.1|_Influenza_A_virus_(A/goose/Zhejiang/925036/2014(H5N6))_segment_7_matrix_protein_2_(M2)_and_matrix_protein_1_(M1)_genes_complete_cds
atgagtcttctaaccgaggtcgaaacgtacgttctctctatcatcccatcaggccccctcaaagccgagatcgcgcagaaacttgaggatgtgtttgcaggaaagaacgctgatctcgaggctctcatggagtggctaaagacaagaccaatcctgtcacctctgactaaagggatcttgggatttgtattcacgctcaccgtgcccagtgagcgaggactgcagcgtagacgttttgtccagaatgccctaaatggaaatggagatccaaataatatggatagggcagttaagctatataagaagctgaaaagagaaataacattccatggagctaaggaggtcgcactcagttactcaaccggtgcacttgccagttgcatgggtctcatatacaacagaatgggaacggtgactacagaagtggcttttggcctagtgtgtgccacttgtgagcagattgcagattcacagcatcggtctcacagacagatggcaaccatcaccaacccactaatcaggcatgagaacagaatggtgctggccagcactacagctaaggctatggagcagatggcgggatcaagtgagcaggcatcagaggccatggaggtcgccaatcaggctagacagatggtgcaggcaatgaggacaattgggactcatcctaattctagtgctggtctgagagacaatcttcttgaaaatttgcaggcctaccagaaacgaatgggagtgcagatgcagcgattcaagtgatcctcttgttgttgccgcaagtatcattgggatcttgcacttgatattgtggattcttgatcgtcttttcttcaaatacatttatcgtcgccttaaatacggtttgaaaagagggccttctacggaaggagtaccggagtctatgagggaagagtaccggcaggaacagcagaatgctgtagatgttgacgatgatcattttgtcaacatagaattggagtaa
>gi|953525502|gb|KT963062.1|_Influenza_A_virus_(A/environment/Yunnan/YN25/2015(H5N6))_segment_7_matrix_protein_2_(M2)_and_matrix_protein_1_(M1)_genes_complete_cds
atgagtcttctaaccgaggtcgaaacgtacgttctctctatcatcccatcaggccccctcaaagccgagatcgcgcagaaacttgaggatgtgtttgcaggaaagaacgctgatctcgaggctctcatggagtggctaaagacaagaccaatcctgtcacctctgactaaagggatcttgggatttgtattcacgctcaccgtgcccagtgagcgaggactgcagcgtagacgtttcgtccagaatgccctaaatggaaatggagatccaaataatatggatagggcagttaagctatataagaagctgaaaagagaaataacattccatggagctaaggaggtcgcactcagttactcaaccggtgcacttgccagttgcatgggtctcatatacaacagaatgggaacggtgactacagaagtggcttttggcctagtgtgtgccacttgtgagcagattgcagattcacagcatcggtctcacagacagatggcaaccatcaccaacccactaatcaggcatgagaacagaatggtgctggccagcactacagctaaggctatggagcagatggcgggatcaagtgagcaggcagcagaagccatggaggtagccaatcaggctagacagatggtgcaggcaatgaggacaattgggactcatcctaattctagtgctggtctgagagacaatcttcttgaaaatttgcaggcctaccagaaacgaatgggagtgcagatgcagcgattcaagtgatcctcttgttgttgcagcaagtatcattgggatcttgcacttgatattgtggattcttgatcgtcttttcttcaaatacatttatcgtcgccttaaatacggtttgaaaagagggccttctacggaaggagtaccggagtctatgagggaagagtaccggcaggaacagcagaatgctgtagatgttgacgatggtcattttgtcaacatagaattggagtaa
>gi|914296952|gb|KT313403.1|_Influenza_A_virus_(A/swine/Guangdong/1/2014(H5N6))_segment_7_matrix_protein_2_(M2)_and_matrix_protein_1_(M1)_genes_complete_cds
atgagtcttctaaccgaggtcgaaacgtacgttctctctatcatcccatcaggccccctcaaagccgagatcgcgcagaaacttgaggatgtgtttgcaggaaagaacgctgatctcgaggctctcatggagtggctaaagacaagaccaatcctgtcacctctgactaaagggatcttgggatttgtattcacgctcaccgtgcccagtgagcgaggactgcagcgtagacgttttgtccagaatgccctaaatggaaatggagatccaaataatatggatagggcagttaagctatataagaagctgaaaagggacataacattccatggagctaaggaggtcgcactcagttactcaaccggtgcacttgccagttgcatgggtctcatatacaacagaatgggaacggtgactacagaagtggcttttggcctagtgtgtgccacttgtgagcagattgcagattcacagcatcggtctcacagacagatggcaaccatcaccaacccactaatcaggcatgagaacagaatggtgctggccagcactacagctaaggctatggagcagatggcgggatcaagtgagcaggcagcagaagccatggaggtcgccaatcaggctagacagatggtgcaggcaatgaggacaattgggactcatcctaattctagtgctggtctgagagacaatcttcttgaaaatttgcaggcctaccagaaacgaatgggagtgcagatgcagcgattcaagtgatcctcttgttgttgccgcaagtatcattgggatcttgcacttgatattgtggattcttgatcgtcttttcttcaaatacatttatcgtcgccttaaatacggtttgaaaagagggccttctacggaaggagtaccggagtctatgagggaagagtaccggcaggaacagcagaatgctgtagatgttgacgatgatcattttgtcaacatagaattggagtaa
>gi|745629644|gb|KP285320.1|_Influenza_A_virus_(A/goose/Shantou/1763/2014(H5N6))_segment_7_matrix_protein_2_(M2)_and_matrix_protein_1_(M1)_genes_complete_cds_gi|745629663|gb|KP285328.1|_Influenza_A_vis
atgagtcttctaaccgaggtcgaaacgtacgttctctctatcataccatcaggccccctcaaagccgagatcgcgcagaaacttgaggatgtgtttgcaggaaagaacgctgatctcgaggctctcatggagtggctaaagacaagaccaatcctgtcacctctgactaaagggatcttgggatttgtattcacgctcaccgtgcccagtgagcgaggactgcagcgtagacgttttgttcagaatgccctaaatggaaatggagatccaaataatatggatagggcagttaagctatataagaagctgaaaagagaaataacattccatggagctaaggaggtcgcactcagttactcaaccggtgcacttgccagttgcatgggtctcatatacaacagaatgggaacggtgactacagaagtggcttttggcctagtgtgtgccacttgtgagcagattgcagattcacagcatcggtctcacagacagatggcaaccatcaccaacccactaatcaggcatgagaacagaatggtgctggccagcactacagctaaggctatggagcagatggcgggatcaagtgagcaggcagcagaagccatggaggtcgctaatcaggctagacagatggtgcaggcaatgaggacaattgggactcatcctaattctagtgctggtctgagagacaatcttcttgaaaatttgcaggcctaccagaaacgaatgggagtgcagatgcagcgattcaagtgatcctcttgttgttgccgcaagtatcattgggatcttgcacttgatattgtggattcttgatcgtcttttcttcaaatacatttatcgtcgccttaaatacggtttgaaaagagggccttctacggaaggagtaccggagtctatgagggaagagtaccggcaggaacagcagaatgctgtagatgttgacgatggtcattttgtcaacatagaattggagtaa
>gi|745628887|gb|KP285016.1|_Influenza_A_virus_(A/silkie_chicken/Dongguan/2809/2013(H5N6))_segment_7_matrix_protein_2_(M2)_and_matrix_protein_1_(M1)_genes_complete_cds
atgagtcttctaaccgaggtcgaaacgtacgttctctctatcatcccatcaggccccctcaaagccgagatcgcacagaaacttgaggatgtgtttgcaggaaagaacgctgatctcgaggctctcatggagtggctaaagacaagaccaatcctgtcacctctgactaaagggatcttgggatttgtattcacgctcaccgtgcccagtgagcgaggactgcagcgtagacgttttgtccagaatgccctaaatggaaatggagatccaaataatatggatagggcagttaagctatataagaagctgaaaagagaaataacattccatggagctaaggaggtcgcactcagttactcaaccggtgcacttgccagttgcatgggtctcatatacaacagaatgggaacggtgactacagaagtggcttttggcctagtgtgtgccacttgtgagcagattgcagattcacagcatcggtctcacagacagatggcaaccatcaccaacccactaatcaggcatgagaacagaatggtgctggccagcactacagctaaggctatggagcagatggcgggatcaagtgagcaggcagcagaggccatggaggtcgccaatcaggctagacagatggtgcaggcaatgaggacaattgggactcatcctaattctagtgctggtctgagagacaatcttcttgaaaatttgcaggcctaccagaaacgaatgggagtgcagatgcagcgattcaagtgatcctcttgttgttgccgcaagtatcattgggatcttgcacttgatattgtggattcttgatcgtcttttcttcaaatacatttatcgtcgccttaaatacggtttgaaaagagggccttctacggaaggagtaccggagtctatgagggaagagtaccggcaggaacagcagaatgctgtagatgttgacgatgatcattttgtcaacatagaattggagtaa
>gi|745628868|gb|KP285008.1|_Influenza_A_virus_(A/duck/Dongguan/2685/2013(H5N6))_segment_7_matrix_protein_2_(M2)_and_matrix_protein_1_(M1)_genes_complete_cds
atgagtcttctaaccgaggtcgaaacgtacgttctctctatcatcccatcaggccccctcaaagccgagatcgcgcagaaacttgaggatgtgtttgcaggaaagaacgctgatctcgaggctctcatggagtggctaaagacaagaccaatcctgtcacctctgactaaagggatcttgggatttgtattcacgctcaccgtgcccagtgagcgaggactgcagcgtagacgttttgtccagaatgccctaaatggaaatggagatccaaataatatggatagggcagttaagctatataagaagctgaaaagagaaataacattccatggagctaaggaggtcgcactcagttactcaaccggtgcacttgccagttgcatgggtctcatctacaacagaatgggaacggtgactacagaagtggcttttggcctagtgtgtgccacttgtgagcagattgcagattcacagcatcggtctcacagacagatggcaaccaccaccaacccactaatcaggcatgagaacagaatggtgctggccagcactacagctaaggctatggagcagatggcgggatcaagtgagcaggcggcagaagccatggaggtcgccaatcaggctagacagatggtgcaggcaatgaggacaattgggactcatcctaattctagtgctggtctgagagacaatcttcttgaaaatttgcaggcctaccagaaacgaatgggagtgcagatgcagcgattcaagtgatcctcttgttgttgccgcaagtatcattgggatcttgcacttgatattgtggattcttgatcgtcttttcttcaaatacatttatcgtcgccttaaatacggtttgaaaagagggccttctacggaaggagtaccggagtctatgagggaagagtaccggcaggaacagcagaatgctgtagatgttgacgatggtcattttgtcaacatagaattggagtaa
>gi|745628791|gb|KP284976.1|_Influenza_A_virus_(A/chicken/Shenzhen/1395/2013(H5N6))_segment_7_matrix_protein_2_(M2)_and_matrix_protein_1_(M1)_genes_complete_cds
atgagtcttctaaccgaggtcgaaacgtacgttctctctatcatcccatcaggccccctcaaagccgagatcgcgcagaaacttgaggatgtgtttgcaggaaagaacgctgatctcgaggctctcatggagtggctaaagacaagaccaatcctgtcacctctgactaaagggattttgggatttgtattcacgctcaccgtgcccagtgagcgaggactgcagcgtagacgttttgtccagaatgccctaaatggaaatggagatccaaataatatggatagggctgttaagctatataagaagctgaaaagagaaataacattccatggagctaaggaggtcgcactcagttactcaaccggtgcacttgccagttgcatgggtctcatatacaacagaatgggaacggtgactacagaagtggcttttggcctagtgtgtgccacttgtgagcagattgcagattcacagcatcggtctcacagacagatggcaaccatcaccaacccactaatcaggcatgagaacagaatggtgctggccagcactacagctaaggctatggagcagatggcgggatcaagtgagcaggcagcagaagccatggaggtcgccaatcaggctagacagatggtgcaggcaatgaggacaattgggactcatcctaattctagtgctggtctgagagacaatcttcttgaaaatttgcaggcctaccagaaacgaatgggagtgcagatgcagcgattcaagtgatcctcttgttgttgccgcaagtatcattgggatcttgcacttgatattgtggattcttgatcgtcttttcttcaaatacatttatcgtcgccttaaatacggtttgaaaagagggccttctacggaaggagtaccggagtctatgagggaagagtaccggcaggaacagcagaatgctgtagatgttgacgatgatcattttgtcaacatagaattggagtaa
>gi|960311931|gb|KU143321.1|_Influenza_A_virus_(A/duck/Wuhan/JXYFB22/2015(H5N6))_segment_7_matrix_protein_2_(M2)_and_matrix_protein_1_(M1)_genes_complete_cds
atgagtcttctaaccgaggtcgaaacgtacgttctctctatcatcccatcaggccccctcaaagccgagatcgcgcagaaacttgaggatgtgtttgcaggaaagaacgctgatctcgaggctctcatggagtggctaaagacaagaccaatcctgtcacctctgactaaagggatcttgggatttgtattcacgctcaccgtgcccagtgagcgaggactgcagcgtagacgttttgtccagaatgccctaaatggaaatggagatccaaataatatggatagggcagttaagctatataagaagctgaaaagagaaataacattccatggagctaaggaggtcgcactcagttactcaaccggtgcacttgccagttgcatgggtctcatatacaacagaatgggaacggtgactacagaagtggcttttggtctagtgtgtgccacttgtgagcagattgcagattcacagcatcggtctcacagacagatggcaaccatcaccaacccactaatcaggcatgagaatagaatggtgctggccagcactacagctaaggctatggagcagatggcgggatcaagtgagcaggcagcagaagccatggaggtcgccaatcaggctagacagatggtgcaggcaatgaggacaattgggactcatcctaattctagtgctggtctgagagataatcttcttgaaaatttgcaggcctaccagaaacgaatgggagtgcagatgcagcgattcaagtgatcctcttgttgttgccgcaagtatcattgggatcttgcacttgatattgtggattcttgatcgtcttttcttcaaatacatttatcgtcgccttaaatacggtttgaaaagagggccttctacggaaggggtaccggagtctatgagggaagagtaccggcaggaacagcagaatgctgtagatgttgacgatggtcattttgtcaacatagaattggagtaa
>gi|745629682|gb|KP285336.1|_Influenza_A_virus_(A/goose/Shantou/1806/2014(H5N6))_segment_7_matrix_protein_2_(M2)_and_matrix_protein_1_(M1)_genes_complete_cds
atgagtcttctaaccgaggtcgaaacgtacgttctctctatcataccatcaggccccctcaaagccgagatcgcgcagaaacttgaggatgtgtttgcaggaaagaacgctgatctcgaggctctcatggagtggctaaagacaagaccaatcctgtcacctctgactaaagggatcttgggatttgtattcacgctcaccgtgcccagtgagcgaggactgcagcgtagacgttttgttcagaatgccctaaatggaaatggagatccaaataatatggatagggcagttaagctatataagaagctgaaaagagaaataacattccatggagctaaggaggtcgcactcagttactcaaccggtgcacttgccagttgcatgggtcttatatacaacagaatgggaacggtgactacagaagtggcttttggcctagtgtgtgccacttgtgagcagattgcagattcacagcatcggtctcacagacagatggcaaccatcaccaacccactaatcaggcatgagaacagaatggtgctggccagcactacagctaaggctatggagcagatggcgggatcaagtgagcaggcagcagaagccatggaggtcgctaatcaggctagacagatggtgcaggcaatgaggacaattgggactcatcctaattctagtgctggtctgagagacaatcttcttgaaaatttgcaggcctaccagaaacgaatgggagtgcagatgcagcgattcaagtgatcctcttgttgttgccgcaagtatcattgggatcttgcacttgatattgtggattcttgatcgtcttttcttcaaatacatttatcgtcgccttaaatacggtttgaaaagagggccttctacggaaggagtaccggagtctatgagggaagagtaccggcaggaacagcagaatgctgtagatgttgacgatggtcattttgtcaacatagaattggagtaa
>gi|620599390|gb|KJ683891.1|_Influenza_A_virus_(A/chicken/Yunnan/1/2014(H5N1))_segment_7_matrix_protein_2_(M2)_and_matrix_protein_1_(M1)_genes_complete_cds
atgagtcttctaaccgaggtcgaaacgtacgttctctctatcatcccatcaggccccctcaaagccgagatcgcgcagaaacttgaagatgtgtttgcagggaagaatgctgatctcgaggctctcatggagtggctaaagacaagaccaatcctgtcacctctgactaaagggatcttgggatttgtattcacgctcaccgtgcccagtgagcgaggactgcagcgtagacgttttgtccagaatgccctaaatggaaatggagatccaaataatatggatagggcagttaagctatataagaagctgaaaagagaaataacattccatggagctaaggaggtcgcactcagttactcaaccggtgcacttgccagttgcatgggtctcatatacaacagaatgggaacggtgactacagaagtggcttttggcctagtgtgtgccacttgtgagcagattgcagattcacagcatcggtctcacagacagatggcaaccatcaccaacccactaatcaggcatgagaacagaatggtgctggccagcactacagctaaggctatggagcagatggcgggatcaagtgagcaggcagcagaagccatggaggtcgccaatcaggctagacagatggtgcaggcaatgaggacaattgggactcatcctaattctagtgctggtctgagagacaatcttcttgaaaatttgcaggcctaccagaaacgaatgggagtgcagatgcagcgattcaagtgatcctcttgttgttgccgcaagtatcattgggatcttgcacttgatattgtggattcttgatcgtcttttcttcaaatgcatttatcgtcgccttaaatacggtttgaaaagagggccttctacggaaggggtaccggagtctatgagggaagagtaccggcaggaacagcagaatgctgtagatgttgacgatggtcattttgtcaacatagaattggagtaa
>gi|953525522|gb|KT963054.1|_Influenza_A_virus_(A/environment/Yunnan/YN22/2015(H5N6))_segment_7_matrix_protein_2_(M2)_and_matrix_protein_1_(M1)_genes_complete_cds
atgagtcttctaaccgaggtcgaaacgtacgttctctctatcatcccatcaggccccctcaaagccgagatcgcgcagaaacttgaggatgtgtttgcaggaaagaacgctgatctcgaggctctcatggagtggctaaagacaagaccaatcctgtcacctctgactaaagggatcttgggatttgtattcacgctcaccgtgcccagtgagcgaggactgcagcgtagacgtttcgtccagaatgccctaaatggaaatggagatccaaataatatggatagggcagttaagctatataagaagctgaaaagagaaataacattccatggagctaaggaggtcgcactcagttactcaaccggtgcacttgccagttgcatgggtctcatatacaacagaatgggaacggtgactacagaagtggcttttggcctagtgtgtgccacttgtgagcagattgcagattcacagcatcggtctcacagacagatggcaaccatcaccaacccactaatcaggcatgagaacagaatggtgctggccagcactacagctaaggctatggagcagatggcgggatcaagtgagcaggcagcagaagccatggaggtagccaaccaggctagacagatggtgcaggcaatgaggacaattgggactcatcctaattctagtgctggtctgagagacaatcttcttgaaaatttgcaggcctaccagaaacgaatgggagtgcagatgcagcgattcaagtgatcctcttgttgttgcagcaagtatcattgggatcttgcacttgatattgtggattcttgatcgtcttttcttcaaatacatttatcgtcgccttaaatacggtttgaaaagagggccttctacggaaggagtaccggagtctatgagggaagagtaccggcaggaacagcagaatgctgtagatgttgacgatgatcattttgtcaacatagaattggagtaa
>gi|922057710|gb|KT370069.1|_Influenza_A_virus_(A/environment/Guangdong/PY955/2014(H5N6))_segment_7_matrix_protein_2_(M2)_and_matrix_protein_1_(M1)_genes_complete_cds
atgagtcttctaaccgaggtcgaaacgtacgttctctctatcatcccatcaggccccctcaaagccgagatcgcgcagaaacttgaggatgtgtttgcaggaaagaacgctgatctcgaggctctcatggagtggctaaagacaagaccaatcctgtcacctctgactaaagggatcttgggatttgtattcacgctcaccgtgcccagtgagcgaggactgcagcgtagacgttttgtccagaatgccctaaatggaaatggagatccaaataatatggatagggcagttaagctatataagaagctgaaaagagaaataacgttccatggagctaaggaggtcgcactcagttactcaaccggtgcacttgccagttgcatgggtctcatatacaacagaatgggaacggtgactacagaagtggcttttggcctagtgtgtgccacttgtgagcagattgcagattcacagcatcggtctcacagacagatggcaaccatcaccaacccactaatcaggcatgagaacagaatggtgctggccagcactacagctaaggctatggagcagatggcgggatcaagtgagcaggcagcagaggccatggaggtcgccaatcaggctagacagatggtgcaggcaatgaggacaattgggactcatcctaattctagtgctggtctgagagacaatcttcttgaaaatttgcaggcctaccagaaacgaatgggagtgcagatgcagcgattcaagtgatcctcttgctgttgccgcaagtatcattgggatcttgcacttgatattgtggattcttgatcgccttttcttcaaatacatttatcgtcgccttaaatacggtttgaaaagagggccttctacggaaggagtaccggagtctatgagggaagagtaccggcaggaacagcagaatgctgtagatgttgacgatgatcattttgtcaacatagaattggagtaa
>gi|673249492|gb|KM251481.1|_Influenza_A_virus_(A/pigeon/Sichuan/NCXN29/2014(H5N1))_segment_7_matrix_protein_2_(M2)_and_matrix_protein_1_(M1)_genes_complete_cds
atgagtcttctaaccgaggtcgaaacgtacgttctctctatcatcccatcaggccccctcaaagccgagatcgcgcagaaacttgaggatgtgtttgcagggaagaatgctgatctcgaggctctcatggagtggataaagacaagaccaatcctgtcacctctgactaaagggatcttgggatttgtattcacgctcaccgtgcccagtgagcgaggactgcagcgtagacgttttgtccagaatgccctaaatggaaatggagatccaaataatatggatagggcagttaagctatataagaagctgaaaagagaaataacattccatggagctaaggaggtcgcactcagttactcaaccggtgcacttgccagttgcatgggtctcatatacaacagaatgggaacggtgactacagaagtggcttttggcctagtgtgtgccacttgtgagcagattgcagattcacagcatcggtctcacagacagatggcaaccatcaccaacccactaatcaggcatgagaacagaatggtgctggccagcactacagctaaggctatggagcagatggcgggatcaagtgagcaggcagcagaagccatggaggtcgccaatcaggctagacagatggtgcaggcaatgaggacaattgggactcatcctaattctagtgctggtctgagagacaatcttcttgaaaatttgcaggcctaccagaaacgaatgggagtgcagatgcagcgattcaagtgatcctcttgttgttgccgcaagtatcattgggatcttgcacttgatattgtggattcttgatcgtcttttcttcaaatgcatttatcgtcgccttaaatacggtttgaaaagagggccttctacggaaggggtaccggagtctatgagggaagagtaccggcaggaacagcagaatgctgtagatgttgacgatggtcattttgtcaacatagaattggagtaa
>gi|673249486|gb|KM251479.1|_Influenza_A_virus_(A/duck/Sichuan/NCXN10/2014(H5N1))_segment_7_matrix_protein_2_(M2)_and_matrix_protein_1_(M1)_genes_complete_cds
atgagtcttctaaccgaggtcgaaacgtatgttctctctatcatcccatcaggccccctcaaagccgagatcgcgcagaaacttgaggatgtgtttgcagggaagaatgctgatctcgaggctctcatggagtggctaaagacaagaccaatcctgtcacctctgactaaagggatcttgggatttgtattcacgctcaccgtgcccagtgagcgaggactgcagcgtagacgttttgtccagaatgccctaaatggaaatggagatccaaataatatggatagggcagttaagctatataagaagctgaaaagagaaataacattccatggagctaaggaggtcgcactcagttactcaaccggtgcacttgccagttgcatgggtctcatatacaacagaatgggaacggtgactacagaagtggcttttggcctagtgtgtgccacttgtgagcagattgcagattcacagcatcggtctcacagacagatggcaaccatcaccaacccactaatcaggcatgagaacagaatggtgctggccagcactacagctaaggctatggagcagatggcgggatcaagtgagcaggcagcagaagccatggaggtcgccaatcaggctagacagatggtgcaggcaatgaggacaattgggactcatcctaattctagtgctggtctgagagacaatcttcttgaaaatttgcaggcctaccagaaacgaatgggagtgcagatgcagcgattcaagtgatcctcttgttgttgccgcaagtatcattgggatcttgcacttgatattgtggattcttgatcgtcttttcttcaaatgcatttatcgtcgccttaaatacggtttgaaaagagggccttctacggaaggggtaccggagtctatgagggaagagtaccggcaggaacagcagaatgctgtagatgttgacgatggtcattttgtcaacatagaattggagtaa
>gi|728605696|gb|KP090442.1|_Influenza_A_virus_(A/chicken/Jiangxi/NCDZT1123/2014(H5N6))_segment_7_matrix_protein_2_(M2)_and_matrix_protein_1_(M1)_genes_complete_cds
atgagtcttctacccgaggtcgaaacgtacgttctctctatcatcccatcagtccccctcaaagccgagatcgcgcagaaacttgaggatgtgtttgcaggaaagaacgctgatctcgaggctctcatggagtggctaaagacaagaccaatcctgtcacctctgactaaagggatcttgggatttgtattcacgctcaccgtgcccagtgagcgaggactgcagcgtagacgttttgtccagaatgccctaaatggaaatggagatccaaataatatggatagggcagttaagctatataagaagctgaaaagagaaataacattccatggagctaaggaggtcgcactcagttactcaaccggtgcacttgccagttgcatgggtctcatatacaacagaatgggaacggtgactacagaagtggcttttggcctagtgtgtgccacttgtgagcagattgcagattcacagcatcggtctcacagacagatggcaaccatcaccaacccactaatcaggcatgagaacagaatggtgctggccagcactacagctaaggctatggagcagatggcgggatcaagtgagcaggcagcagaggccatggaggtcgccaatcaggctagacagatggtgcaggcaatgaggacaattgggactcatcctaattctagtgctggtctgagagacaatcttcttgaaaatttgcaggcctaccagaaacgaatgggagtgcagatgcagcgattcaagtgatcctcttgttgttgccgcaagtatcattgggatcttgcacttgatattgtggattcttgatcgtcttttcttcaaatacatttatcgtcgccttaaatacggtttgaaaagagggacttctacggaaggagtaccggagtctatgagggaagagtaccggcaggaacagcagaatgctgtagatgttgacgatgatcattttgtcaacatagaattggagtaa
>gi|953525542|gb|KT963047.1|_Influenza_A_virus_(A/environment/Yunnan/YN19/2015(H5N6))_segment_7_matrix_protein_2_(M2)_and_matrix_protein_1_(M1)_genes_complete_cds
atgagtcttctcgacgaggtcgaaacgtacgttctctctatcatcccatcaggccccctcaaagccgagatcgcgcagaaacttgaggatgtgtttgcaggaaagaacgctgatctcgaggctctcatggagtggctaaagacaagaccaatcctgtcacctctgactaaagggatcttgggatttgtattcacgctcaccgtgcccagtgagcgaggactgcagcgtagacgtttygtccagaatgccctaaatggaaatggagatccaaataatatggatagggcagttaagctatataagaagctgaaaagagaaataacattccatggagctaaggaggtcgcactcagttactcaaccggtgcacttgccagttgcatgggtctcatatacaacagaatgggaacggtgactacagaagtggcttttggcctagtgtgtgccacttgtgagcagattgcagattcacagcatcggtctcacagacagatggcaaccatcaccaacccactaatcaggcatgagaacagaatggtgctggccagcactacagctaaggctatggagcagatggcgggatcaagtgagcaggcagcagaagccatggaggtagccaatcaggctagacagatggtgcaggcaatgaggacaattgggactcatcctaattctagtgctggtctgagagacaatcttcttgaaaatttgcaggcctaccagaaacgaatgggagtgcagatgcagcgattcaagtgatcctcttgttgttgcagcaagtatcattgggatcttgcacttgatattgtggattcttgatcgtcttttcttcaaatacatttatcgtcgccttaaatacggtttgaaaagagggccttctacggaaggagtaccggagtctatgagggaagagtaccggcaggaacagcagaatgctgtagatgttgacgatggtcattttgtcaacatagaattggagtaa
>gi|954033377|gb|KU042842.1|_Influenza_A_virus_(A/duck/Zhejiang/727158/2014(H5N6))_segment_7_matrix_protein_2_(M2)_and_matrix_protein_1_(M1)_genes_complete_cds
atgagtcttctaaccgaggtcgaaacgtacgttctctctatcatcccatcaggccccctcaaagccgagatcgcgcagaaacttgaggatgtgtttgcaggaaagaacgctgatctagaggctctcatggagtggctaaagacaagaccaatcctgtcacctctgactaaagggatcttgggatttgtattcacgctcaccgtgcccagtgagcgaggactgcagcgtagacgttttgtccagaatgccctaaatggaaatggagatccaaataatatggatagggcagttaagctatataagaagctgaaaagagaaataacattccatggagctaaggaggtcgcactcagttactcaaccggtgcacttgccagttgcatgggtctcatatacaacagaatgggaacggtgactacagaagtggcttttggcctagtgtgtgccacttgtgagcagattgcagattcacagcatcggtctcacagacagatggcaaccattaccaacccactaatcaggcatgagaacagaatggtgctggctagcactacagctaaggctatggagcagatggctggatcaagtgagcaggcagcagaagccatggaggtcgccaatcaggctagacagatggtgcaggcaatgaggacaattgggactcatcctaattctagtgctggtctgagagacaatcttcttgaaaatttgcaggcctaccagaaacgaatgggagtgcagatgcagcgattcaagtgatcctcttgctgttgcagcaagtatcattgggatcttgcacttgatattgtggattcttgatcgtcttttcttcaaatacatttatcgtcgccttaaatacggtttgaaaagagggccttctacggaaggagtaccggagtctatgagggaagagtaccggcaggaacagcagaatgctgtagatgttgacgatggtcattttgtcaacatagaattggagtaa
>gi|954033359|gb|KU042843.1|_Influenza_A_virus_(A/goose/Zhejiang/727092/2014(H5N6))_segment_7_matrix_protein_2_(M2)_and_matrix_protein_1_(M1)_genes_complete_cds
atgagtcttctaaccgaggtcgaaacgtacgttctctctatcatcccatcaggccccctcaaagccgagatcgcgcagaaacttgaggatgtgtttgcaggaaagaacgctgatctagaggctctcatggagtggctaaagacaagaccaatcctgtcacctctgactaaagggatcttgggatttgtattcacgctcaccgtgcccagtgagcgaggactgcagcgtagacgttttgtccagaatgccctaaatggaaatggagatccaaataatatggatagggcagttaagctatataagaagctgaaaagagaaataacattccatggagctaaggaggtcgcactcagttactcaaccggtgcacttgccagttgcatgggtctcatatacaacagaatgggaacggtgactacagaagtggcttttggcctagtgtgtgccacttgtgagcagattgcagattcacagcatcggtctcacagacagatggcaaccattaccaacccactaatcaggcatgagaacagaatggtgctggctagcactacagctaaggctatggagcagatggctggatcaagtgagcaggcagcagaagccatggaggtcgccaatcaggctagacagatggtgcaggcaatgaggacaattgggactcatcctaattctagtgctggtctgagagacaatcttcttgaaaatttgcaggcctaccagaaacgaatgggagtgcagatgcagcgattcaagtgatcctcttgctgttgcagcaagtatcattgggatcttgcacttgatattgtggattcttgatcgtcttttcttcaaatacatttatcgtcgccttaaatacggtttgaaaagagggccttctacggaaggagtaccggagtctatgagggaagagtaccggcaggaacagcagaatgctgtagatgttgacgatggtcattttgtcaacatagaattggagtaa
>gi|954033215|gb|KU042851.1|_Influenza_A_virus_(A/chicken/Zhejiang/727022/2014(H5N6))_segment_7_matrix_protein_2_(M2)_and_matrix_protein_1_(M1)_genes_complete_cds
atgagtcttctaaccgaggtcgaaacgtacgttctctctatcatcccatcaggccccctcaaagccgagatcgcgcagaaacttgaggatgtgtttgcaggaaagaacgctgatctagaggctctcatggagtggctaaagacaagaccaatcctgtcacctctgactaaagggatcttgggatttgtattcacgctcaccgtgcccagtgagcgaggactgcagcgtagacgttttgtccagaatgccctaaatggaaatggagatccaaataatatggatagggcagttaagctatataagaagctgaaaagagaaataacattccatggagctaaggaggtcgcactcagttactcaaccggtgcacttgccagttgcatgggtctcatatacaacagaatgggaacggtgactacagaagtggcttttggcctagtgtgtgccacttgtgagcagattgcagattcacagcatcggtctcacagacagatggcaaccattaccaacccactaatcaggcatgagaacagaatggtgctggctagcactacagctaaggctatggagcagatggctggatcaagtgagcaggcagcagaagccatggaggtcgccaatcaggctagacagatggtgcaggcaatgaggacaattgggactcatcctaattctagtgctggtctgagagacaatcttcttgaaaatttgcaggcctaccagaaacgaatgggagtgcagatgcagcgattcaagtgatcctcttgctgttgcagcaagtatcattgggatcttgcacttgatattgtggattcttgatcgtcttttcttcaaatacatttatcgtcgccttaaatacggtttgaaaagagggccttctacggaaggagtaccggagtctatgagggaagagtaccggcaggaacagcagaatgctgtagatgttgacgatggtcattttgtcaacatagaattggagtaa
>gi|954033197|gb|KU042852.1|_Influenza_A_virus_(A/chicken/Zhejiang/727026/2014(H5N6))_segment_7_matrix_protein_2_(M2)_and_matrix_protein_1_(M1)_genes_complete_cds
atgagtcttctaaccgaggtcgaaacgtacgttctctctatcatcccatcaggccccctcaaagccgagatcgcgcagaaacttgaggatgtgtttgcaggaaagaacgctgatctagaggctctcatggagtggctaaagacaagaccaatcctgtcacctctgactaaagggatcttgggatttgtattcacgctcaccgtgcccagtgagcgaggactgcagcgtagacgttttgtccagaatgccctaaatggaaatggagatccaaataatatggatagggcagttaagctatataagaagctgaaaagagaaataacattccatggagctaaggaggtcgcactcagttactcaaccggtgcacttgccagttgcatgggtctcatatacaacagaatgggaacggtgactacagaagtggcttttggcctagtgtgtgccacttgtgagcagattgcagattcacagcatcggtctcacagacagatggcaaccattaccaacccactaatcaggcatgagaacagaatggtgctggctagcactacagctaaggctatggagcagatggctggatcaagtgagcaggcagcagaagccatggaggtcgccaatcaggctagacagatggtgcaggcaatgaggacaattgggactcatcctaattctagtgctggtctgagagacaatcttcttgaaaatttgcaggcctaccagaaacgaatgggagtgcagatgcagcgattcaagtgatcctcttgctgttgcagcaagtatcattgggatcttgcacttgatattgtggattcttgatcgtcttttcttcaaatacatttatcgtcgccttaaatacggtttgaaaagagggccttctacggaaggagtaccggagtctatgagggaagagtaccggcaggaacagcagaatgctgtagatgttgacgatggtcattttgtcaacatagaattggagtaa
>gi|922057713|gb|KT370070.1|_Influenza_A_virus_(A/environment/Guangdong/HY243/2015(H5N6))_segment_7_matrix_protein_2_(M2)_and_matrix_protein_1_(M1)_genes_complete_cds
atgagtcttctaaccgaggtcgaaacgtacgttctctctatcaatccatcaggccccctcaaagccgagatcgcgcagaaacttgaggatgtgtttgcaggaaagaacgctgatctcgaggctctcatggagtggctaaagacaagaccaatcctgtcacctctgactaaagggatcttgggatttgtattcacgctcaccgtgcccagtgagcgaggactgcagcgtagacgttttgtccagaatgccctaaatggaaatggagatccaaataatatggatagggcagttaagctatataagaagctgaaaagagaaataacattccatggagctaaggaggtcgcactcagttactcaaccggtgcacttgccagttgcatgggtctcatatacaacagaatgggaacggtgactacagaagtggcttttggcctagtgtgtgccacttgtgagcagattgcagactcacagcatcggtctcacagacagatggcaaccatcaccaacccactaatcaggcatgagaacagaatggtgctggccagcactacagctaaggctatggagcagatggcgggatcaagtgagcaggcagcagaggccatggaggtcgccaatcaggctagacagatggtgcaggcaatgaggacaattgggactcatcctaattctagtgctggtctgagagacaatcttcttgaaaatttgcaggcctaccagaaacgaatgggagtgcagatgcagcgattcaagtgatcctcttgttgttgccgcaagtatcattgggatcttgcacttgatattgtggattcttgatcgtctttttttcaaatacatttatcgtcgccttaaatacggtttgaaaagagggccttctacggaaggagtaccggagtctatgagggaagagtaccggcaggaacagcagaatgctgtagatgttgacgatgatcattttgtcaacatagaattggagtaa
>gi|922057698|gb|KT370065.1|_Influenza_A_virus_(A/environment/Guangdong/ZS356/2014(H5N6))_segment_7_matrix_protein_2_(M2)_and_matrix_protein_1_(M1)_genes_complete_cds
atgagtcttctaaccgaggtcgaaacgtacgttctctctatcatcccatcaggccccctcaaagccgagatcgcgcagaaacttgaggatgtgtttgcaggaaagaacgctgatctcgaggctctcatggagtggctaaagacaagaccaatcctgtcacctctgactaaagggatcttgggatttgtattcacgctcaccgtgcccagtgagcgaggactgcagcgtagacgttttgtccagaatgccctaaatggaaatggagatccaaataatatggatagggcagttaagctatataagaagctgaaaagagaaataacgttccatggagctaaggaggtcgcactcagttactcaaccggtgcacttgccagttgcatgggtctcatatacaacagaatgggaacggtgactacagaagtggcttttggcctagtgtgtgccacttgtgagcagattgcagattcacagcatcggtctcacagacagatggcaaccatcaccaacccactaatcaggcatgagaacagaatggtgctggccagcactacagctaaggctatggagcagatggcgggatcaagtgagcaggcagcagaggccatggaggtcgccaatcaggctagacagatggtgcaggcaatgaggacaattgggactcatcctaattctagtgctggtctgagagacaatcttcttgaaaatttgcaggcctaccagaaacgaatgggagtgcagatgcagcgattcaagtgatcctcttgctgttgccgcaagtatcattgggatcttgcacttgatattgtggattcttgatcgcctttttttcaaatacatttatcgtcgccttaaatacggtttgaaaagagggccttctacggaaggagtaccggagtctatgagggaagagtaccggcaggaacagcagaatgctgtagatgttgacgatgatcattttgtcaacatagaattggagtaa
>gi|760241003|gb|KP732557.1|_Influenza_A_virus_(A/chicken/AnNing/1/2014(H5N1))_segment_7_matrix_protein_2_(M2)_and_matrix_protein_1_(M1)_genes_complete_cds
atgagtcttctaaccgaggtcgaaacgtacgttctctctatcatcccatcaggccccctcaaagccgagatcgcgcagaaacttgaggatgtgtttgcagggaagaatgctgatctcgaggctctcatggagtggctaaagacaagaccaatcctgtcacctctgactaaagggatcttgggatttgtattcacgctcaccgtgcccagtgagcgaggactgcagcgtagacgttttgtccagaatgccctaaatggaaatggagatccaaataatatggatagggcagttaagctatataagaagctgaaaagagaaataacattccatggagctaaggaggtcgcactcagttactcaaccggtgcacttgccagttgcatgggtctcatatacaacagaatgggaacggtgactacagaagtggcttttggcctagtgtgtgccacttgtgagcagattgcagattcacagcatcggtctcacagacagatggcaaccatcaccaacccactaatcaggcatgagaacagaatggtgctggccagcactacagctaaggctatggagcagatggcgggatcaagtgagcaggcagcagaagccatggaggtcgccaatcaggctagacagatggtgcaggcaatgaggacaattgggactcatcctaattctagtgctggtctgagagacaatcttcttgaaaatttgcaggcctaccagaaacgaatgggagtgcagatgcagcgattcaagtgatcctcttgttgttgccgcaagtatcattgggatcttgcacttgatattgtggattcttgatcgtcttttcttcaaatgcatttatcgtcgccttaaatacggtttgaaaagagggccttctacggaaggggtaccggagtctatgagggaagagtaccggcaggaacagcagaatgctgtagatgttggcgatggtcattttgtcaacatagagttggagtaa
>gi|673249489|gb|KM251480.1|_Influenza_A_virus_(A/duck/Sichuan/NCXN11/2014(H5N1))_segment_7_matrix_protein_2_(M2)_and_matrix_protein_1_(M1)_genes_complete_cds
atgagtcttctaaccgaggtcgaaacgtatgttctctctatcatcccatcaggccccctcaaagccgagatcgcgcagaaacttgaggatgtgtttgcagggaagaatgctgatctcgaggctctcatggagtggataaagacaagaccaatcctgtcacctctgactaaagggatcttgggatttgtattcacgctcaccgtgcccagtgagcgaggactgcagcgtagacgttttgtccagaatgccctaaatggaaatggagatccaaataatatggatagggcagttaagctatataagaagctgaaaagagaaataacattccatggagctaaggaggtcgcactcagttactcaaccggtgcacttgccagttgcatgggtctcatatacaacagaatgggaacggtgactacagaagtggcttttggcctagtgtgtgccacttgtgagcagattgcagattcacagcatcggtctcacagacagatggcaaccatcaccaacccactaatcaggcatgagaacagaatggtgctggccagcactacagctaaggctatggagcagatggcgggatcaagtgagcaggcagcagaagccatggaggtcgccaatcaggctagacagatggtgcaggcaatgaggacaattgggactcatcctaattctagtgctggtctgagagacaatcttcttgaaaatttgcaggcctaccagaaacgaatgggagtgcagatgcagcgattcaagtgatcctcttgttgttgccgcaagtatcattgggatcttgcacttgatattgtggattcttgatcgtcttttcttcaaatgcatttatcgtcgccttaaatacggtttgaaaagagggccttctacggaaggggtaccggagtctatgagggaagagtaccggcaggaacagcagaatgctgtagatgttgacgatggtcattttgtcaacatagaattggagtaa
>gi|673245471|gb|KM234824.1|_Influenza_A_virus_(A/duck/Jiangxi/JXA131986/2013(mixed))_clone_MPa_segment_7_matrix_protein_2_(M2)_and_matrix_protein_1_(M1)_genes_complete_cds
atgagtcttctaaccgaggtcgaaacgtacgttctctctatcatcccatcaggccccctcaaagccgagatcgcgcagaaacttgaggatgtgtttgcaggaaagaacgctgatctcgaggctctcatggagtggctaaagacaagaccaatcctgtcacctctgactaaagggatcttgggatttgtattcacgctcaccgtgcccagtgagcgaggactgcagcgtagacgttttgtccagaatgccctaaatggaaatggagatccaaataatatggatagggcagttaagctatataagaagctgaaaagagaaataacattccatggagctaaggaggtcgcactcagttactcaaccggtgcacttgccagttgcatgggtctcatatacaacagaatgggaacggtgactacagaagtggcttttggcctagtgtgtgccacttgtgagcagattgcagattcacagcatcggtctcacagacagatggcaaccatcaccaacccactaatcaggcatgagaacagaatggtgctggccagcactacagctaaggctatggagcagatggcgggatcaagtgagcaggcagcagaagccatggaggtcgccaatcaggctagacagatggtgcaggcaatgaggacaattgggactcatcctaattctagtgctggtctgagagacaatcttcttgaaaatttgcaggcctaccagaaacgaatgggagtgcagatgcagcgattcaagtgatcctcttgttgttgccgcaagtatcattgggatcttgcacttgatattgtggattcttgatcgtcttttcttcaaatgcatttatcgtcgccttaaatacggtttgaaaagagggccttctacggaaggagtgcctgagtctatgagggaagagtatcggcaggaacagcagagtgctgtggatgttgacgatggtcattttgtcaacatagaattggagtaa
>gi|766553827|gb|KP732703.1|_Influenza_A_virus_(A/duck/Eastern_China/S0908/2014(H5N6))_segment_7_matrix_protein_2_(M2)_and_matrix_protein_1_(M1)_genes_complete_cds
atgagtcttctaaccgaggtcgaaacgtacgttctctctatcatcccatcaggccccctcaaagccgagatcgcgcagaaacttgaggatgtgtttgcaggaaagaacgctgatctcgaggctctcatggagtggctaaagacaagaccaatcctgtcacctctgactaaagggatcttgggatttgtattcacgctcaccgtgcccagtgagcgaggactgcagcgtagacgttttgtccagaatgccctaaatggaaatggagatccaaataatatggatagggcagttaagctatataagaagctgaaaagagaaataacattccatggagctaaggaggtcgcactcagttactcaaccggtgcacttgccagttgcatgggtctcatatacaacagaatgggaacggtgactacagaagtggcttttggtctagtgtgtgccacttgtgagcagattgcagattcacagcatcggtctcacagacagatggcaaccatcaccaacccattaatcaggcatgagaacagaatggtgctggccagcactacagctaaggctatggagcagatggcgggatcaagtgagcaggcagcagaagccatggaggtcgccaatcaggctagacagatggtgcaggcaatgaggacaattgggactcatcctaattctagtgctggtctgagagataatcttcttgaaaatttgcaggcctaccagaaacgaatgggagtgcagatgcagcgattcaagtgatcctcttgttgttgccgcaagtatcattgggatcttgcacttgatattgtggattcttgatcgtcttttcttcaaatacatttatcgtcgccttaaatacggtttgaaaagagggccttctacggaaggggtaccggagtctatgagggaagagtaccggcaggaacagcagaatgctgtagatgttgacaatggtcattttgtcaacatagaatggaagtaa
>gi|954033341|gb|KU042844.1|_Influenza_A_virus_(A/goose/Zhejiang/727110/2014(H5N6))_segment_7_matrix_protein_2_(M2)_and_matrix_protein_1_(M1)_genes_complete_cds
atgagtcttctaaccgaggtcgaaacgtacgttctctctatcatcccatcaggccccctcaaagccgagatcgcgcagaaacttgaggatgtgtttgcaggaaagaacgctgatctagaggctctcatggagtggctaaagacaagaccaatcctgtcacctctgactaaagggatcttgggatttgtattcacgctcaccgtgcccagtgagcgaggactgcagcgtagacgttttgtccagaatgccctaaatggaaatggagatccaaataatatggatagggcagttaagctatataagaagctgaaaagagaaataacattccatggagctaaggaggtcgcactcagttactcaaccggtgcacttgccagttgcatgggtctcatatacaacagaatgggaacggtgactacagaagtggcttttggcctagtgtgtgccacttgtgagcagattgcagattcacagcatcggtctcacagacagatggcaaccattaccaacccactaatcaggcatgagaacagaatggtgctggctagcactacagctaaggctatggagcagatggctggatcaagtgagcaggcagcagaagccatggaggtcgccaatcaggctagacagatggtgcaggcaatgaggacaattgggactcatcctaattctagtgctggtctgagagacaatcttcttgaaaatttgcaggcctaccagaaacgaatgggagtgcagatgcagcgattcaagtgatcctcttgctgttgcagcaagtatcattgggatcttgcacttgatattgtggattcttgatcgtcttttcttcaaatacatttatcgtcgccttaaatacggtttgaaaagagggccttctacggaaggagtaccggagtctatgagggaagagtaccggcagggacagcagaatgctgtagatgttgacgatggtcattttgtcaacatagaattggagtaa
>gi|760241035|gb|KP732564.1|_Influenza_A_virus_(A/chicken/DaLi/302/2014(H5N1))_segment_7_matrix_protein_2_(M2)_and_matrix_protein_1_(M1)_genes_complete_cds
atgagtcttctaaccgaggtcgaaacgtacgttctctctatcatcccatcaggccccctcaaagccgagatcgcgcagaaacttgaggatgtgtttgcagggaagaatgctgatctcgaggctctcatggagtggctaaagacaagaccaatcctgtcacctctgaccaaagggatcttgggatttgtattcacgctcaccgtgcccagtgagcgaggactgcagcgtagacgttttgtccagaatgccctaaatggaaatggagatccaaataatatggatagggcagttaagctatataagaagctgaaaagagaaataacattccatggagctaaggaggtcgcactcagttactcaaccggtgcacttgccagttgcatgggtctcatatacaacagaatgggaacggtgactacagaagtggcttttggcctagtgtgtgccacttgtgagcagattgcagattcacagcatcggtctcacagacagatggcaaccatcaccaacccactaatcaggcatgagaacagaatggtgctggccagcactacagctaaggctatggagcagatggcgggatcaagtgagcaggcagcagaagccatggaggtcgccaatcaggctagacagatggtgcaggcaatgaggacaattgggactcatcctaattctagtgctggtctgagagacaatcttcttgaaaatttgcaggcctaccagaaacgaatgggagtgcagatgcagcgattcaagtgatcctcttgttgctgccgcaagtatcattgggatcttgcacttgatattgtggattcttgatcgtcttttcttcaaatgcatttatcgtcgccttaaatacggtttgaaaagagggccttctacggaaggggtaccggagtctatgagggaagagtaccggcaggaacagcagaatgctgtagatgttgacgatggtcattttgtcaacatagagttggagtaa
>gi|760240897|gb|KP732550.1|_Influenza_A_virus_(A/chicken/TongHai/302/2014(H5N1))_segment_7_matrix_protein_2_(M2)_and_matrix_protein_1_(M1)_genes_complete_cds
atgagtcttctaaccgaggtcgaaacgtacgttctctctatcatcccatcaggccccctcaaagccgagatcgcgcagaaacttgaggatgtgtttgcagggaagaatgctgatctcgaggctctcatggagtggctaaagacaagaccaatcctgtcacctctgactaaagggatcttgggatttgtattcacgctcaccgtgcccagtgagcgaggactgcagcgtagacgttttgtccagaatgccctaaatggaaatggaggtccaaataatatggatagggcagttaagctatataagaagctgaaaagagaaataacattccatggagctaaggaggtcgcactcagttactcaaccggtgcacttgccagttgcatgggtctcatatacaacagaatgggaacggtgactacagaagtggcttttggcctagtgtgtgccacttgtgagcagattgcagattcacagcatcggtctcacagacagatggcaaccatcaccaacccactaatcaggcatgagaacagaatggtgctggccagcactacagctaaggctatggagcagatggcgggatcaagtgagcaggcagcagaagccatggaggtcgccaatcaggctagacagatggtgcaggcaatgaggacaattgggactcatcctaattctagtgctggtctgagagacaatcttcttgaaaatttgcaggcctaccagaaacgaatgggagtgcagatgcagcgattcaagtgatcctcttgttgttgccgcaagtatcattgggatcttgcacttgatattgtggattcttgatcgtcttttcttcaaatgcatttatcgtcgccttaaatacggtttgaaaagagggccttctacggaaggggtaccggagtctatgagggaagagtaccggcaggaacagcagagtgctgtagatgttgacgatggtcattttgtcaacatagagttggagtaa
>gi|443612039|gb|KC436112.1|_Influenza_A_virus_(A/Shenzhen/1/2011(H5N1))_segment_7_matrix_protein_2_(M2)_and_matrix_protein_1_(M1)_genes_complete_cds
atgagtcttctaaccgaggtcgaaacgtacgttctctctatcatcccatcaggccccctcaaagccgagatcgcgcagaaacttgaggatgtgtttgcaggaaagaacactgatctcgaggctctcatggagtggctaaagacaagaccaatcctgtcacctctgactaaagggatcttgggatttgtattcacgctcaccgtgcccagtgagcgaggactgcagcgtagacgttttgtccagaatgccctaaatggaaatggagatccaaataatatggatagggcagttaagctatataagaagctgaaaagagaaataacattccatggagctaaggaggtcgcactcagttactcaaccggtgcacttgccagttgcatgggtctcatatacaacaggatgggaacggtgactacagaagtggcttttggcctagtgtgtgccacttgtgagcagattgcagattcacagcatcggtctcacagacagatggcaaccatcaccaacccactaatcaggcatgagaacagaatggtgctggccagcactacagctaaggctatggagcagatggcgggatcaagtgagcaggcagcagaagccatggaggtcgccaatcaggctagacagatggtgcaggcaatgaggacaattgggactcatcctaactctagtgctggtctgagagataatcttcttgaaaatttgcaggcctaccagaaacgaatgggagtgcagatgcagcgattcaagtgatcctcttgttgttgccgcaagtatcattgggatcttgcacttgatattgtggattcttgatcgtcttttcttcaaatgcatttatcgtcgccttaaatacggtttgaaaagagggccttctacggaaggggtaccggagtctatgagggaagagtaccggcaggaacagcagaatgctgtggatgttgacgatggtcattttgtcaacatagaattggagtaa
>gi|954033179|gb|KU042853.1|_Influenza_A_virus_(A/chicken/Zhejiang/727155/2014(H5N6))_segment_7_matrix_protein_2_(M2)_and_matrix_protein_1_(M1)_genes_complete_cds
atgagtcttctaaccgaggtcgaaacgtacgttctctctatcatcccatcaggccccctcaaagccgagatcgcgcagaaacttgaggatgtgtttgcaggaaagaacgctgatctagaggctctcatggagtggctaaagacaagaccaatcctgtcacctctgactaaagggatcttgggatttgtattcacgctcaccgtgcccagtgagcgaggactgcagcgtagacgttttgtccagaatgccctaaatggaaatggagatccaaataatatggatagggcagttaagctatataagaagctgaaaagagaaataacattccatggagctaaggaggtcgcactcagttactcaaccggtgcacttgccagttgcatgggtctcatatacaacagaatgggaacggtgactacagaagtggcttttggcctagtgtgtgccacttgtgagcagattgcagattcacagcatcggtctcacagacagatggcaaccattaccaacccactaatcaggcatgagaacagaatggtgctggctagcactacagctaaggctatggagcagatggctggatcaagtgagcaggcagcagaagccatggaggtcgccaatcaggctagacagatggtgcaggcaatgaggacaattgggactcatcctaattctagtgctggtctgagagacaatcttcttgaaaatttgcaggcctaccagaaacgaatgggagtgcagatgcagcgattcaagtgatcctcttgctgttgcagcaagtatcattgggatcttgcacttgatattgtggattcttgatcgtcttttcttcaaatacatttatcgtcgccttaaatacggtttgaaaagagggccttctacggaaggagtaccggagtctatgagggaagagtactcgcaggaacagcagaatgctgtagatgttgacgatggtcattttgtcaacatagaattggagtaa
>gi|823854066|gb|KR732493.1|_Influenza_A_virus_(A/duck/Vietnam/NCVD-672/2011(H5N1))_segment_7_matrix_protein_2_(M2)_and_matrix_protein_1_(M1)_genes_complete_cds
atgagtcttctaaccgaggtcgaaacgtacgttctctctatcatcccatcaggccccctcaaagccgagatcgcgcagaaacttgaggatgtgtttgcaggaaagaacactgatctcgaggctctcatggagtggctaaagacaagaccaatcctgtcacctctgactaaagggatcttgggatttgtattcacgctcaccgtgcccagtgagcgaggactgcagcgtagacgttttgtccagaatgccctaaatggaaatggagatccaaataatatggatagggcagttaagctatataagaagctgaaaagagaaataacattccatggagctaaggaggtcgcactcagttactcaaccggtgcacttgccagttgcatgggtctcatatacaacaggatgggaacggtgactacagaagtggcttttggcctagtgtgtgccacttgtgagcagattgcagattcacagcatcggtctcacagacagatggcaaccatcaccaacccactaatcaggcatgagaacagaatggtgctggccagcactacagctaaggctatggagcagatggcgggatcaagtgagcaggcagcagaagccatggaggtcgccaatcaggctaggcagatggtgcaggcaatgaggacaattgggactcatcctaactctagtgctggtctgagagataatcttcttgaaaatttgcaggcctaccagaaacgaatgggagtgcagatgcagcgattcaagtgatcctcttgttgttgccgcaagtatcattgggatcttgcacttgatattgtggattcttgatcgtcttttcttcaaatgcatttatcgtcgccttaaatacggtttgaaaagagggccttctacggaaggggtaccggagtctatgagggaagagtaccggcaggaacagcagaatgctgtggatgttgacgatggtcattttgtcaacatagaattggagtaa
>gi|516525793|gb|CY146703.1|_Influenza_A_virus_(A/duck/Hunan/S4220/2011(H5N1))_matrix_protein_2_(M2)_and_matrix_protein_1_(M1)_genes_complete_cds
atgagtcttctaaccgaggtcgaaacgtacgttctctctatcatcccatcaggccccctcaaagccgagatcgcgcagaaacttgaggatgtgtttgcaggaaagaacactgatctcgaggctctcatggagtggctaaagacaagaccaatcctgtcacctctgactaaagggatcttgggatttgtattcacgctcaccgtgcccagtgagcgaggactgcagcgtagacgttttgtccagaatgccctaaatggaaatggagatccaaataatatggatagggcagttaagctatataagaagctgaaaagagaaataacattccatggagctaaggaggtcgcactcagttactcaaccggtgcacttgccagttgcatgggtctcatatacaacaggatgggaacggtgactacagaagtggcttttggcctagtgtgtgccacttgtgagcagattgcagattcacagcatcggtctcacagacagatggcaaccatcaccaacccactaatcaggcatgagaacagaatggtgcttgccagcactacagctaaggctatggagcagatggcgggatcaagtgagcaggcagcagaagccatggaggtcgccaatcaggctagacagatggtgcaggcaatgaggacaattgggactcatcctaactctagtgctggtctgagagataatcttcttgaaaatttgcaggcctaccagaaacgaatgggagtgcagatgcagcgattcaagtgatcctcttgttgttgccgcaagtatcattgggatcttgcacttgatattgtggattcttgatcgtcttttcttcaaatgcatttatcgtcgccttaaatacggtttgaaaagagggccttctacggaaggggtaccggagtctatgagggaagagtaccggcaggaacagcagaatgctgtggatgttgacgatggtcattttgtcaacatagaattggagtaa
>gi|730044384|gb|KP098000.1|_Influenza_A_virus_(A/duck/Vietnam/NCVD-A672/2011(H5N1))_segment_7_matrix_protein_2_(M2)_gene_partial_cds_and_matrix_protein_1_(M1)_gene_complete_cds
atgagtcttctaaccgaggtcgaaacgtacgttctctctatcatcccatcaggccccctcaaagccgagatcgcgcagaaacttgaggatgtgtttgcaggaaagaacactgatctcgaggctctcatggagtggctaaagacaagaccaatcctgtcacctctgactaaagggatcttgggatttgtattcacgctcaccgtgcccagtgagcgaggactgcagcgtagacgttttgtccagaatgccctaaatggaaatggagatccaaataatatggatagggcagttaagctatataagaagctgaaaagagaaataacattccatggagctaaggaggtcgcactcagttactcaaccggtgcacttgccagttgcatgggtctcatatacaacaggatgggaacggtgactacagaagtggcttttggcctagtgtgtgccacttgtgagcagattgcagattcacagcatcggtctcacagacagatggcaaccatcaccaacccactaatcaggcatgagaacagaatggtgctggccagcactacagctaaggctatggagcagatggcgggatcaagtgagcaggcagcagaagccatggaggtcgccaatcaggctaggcagatggtgcaggcaatgaggacaattgggactcatcctaactctagtgctggtctgagagataatcttcttgaaaatttgcaggcctaccagaaacgaatgggagtgcagatgcagcgattcaagtgatcctcttgttgttgccgcaagtatcattgggatcttgcacttgatattgtggattcttgatcgtcttttcttcaaatgcatttatcgtcgccttaaatacggtttgaaaagagggccttctacggaaggggtaccggagtctatgagggaagagtaccggcaggaacagcagaatgctgtggatgttgacgatggtcattttgtcaacatagaattggagt--
>gi|673536417|dbj|AB979514.1|_Influenza_A_virus_(A/duck/Vietnam/LBM639/2014(H5N1))_M1_M2_genes_for_matrix_protein_1_matrix_protein_2_complete_cds_segment_7
atgagtcttctaaccgaggtcgaaacgtatgttctctctatcatcccatcaggccccctcaaagccgagatcgcgcagaaacttgaggatgtgtttgcagggaagaatgctgatctcgaggctctcatggagtggctaaagacaagaccaatcctgtcacctctgactaaagggatcttgggatttgtattcacgctcaccgtgcccagtgagcgaggactgcagcgtagacgctttgtccagaatgccctaaatggaaacggagatccaaataatatggatagggcagttaagctatataagaagctgaaaagagaaataacattccatggagctaaggaggtcgcactcagttactcaaccggtgcacttgccagttgcatgggtctcatatacaacagaatgggaacggtgactacagaagtggcttttggcctagtgtgtgccacttgtgagcagattgcagattcacagcatcggtctcacagacagatggcaaccatcaccaacccactaatcaggcatgagaacagaatggtgctggccagcactacagctaaggctatggagcagatggcgggatcaagtgagcaggcagcagaagccatggaggtcgccaatcaggctagacagatggtgcaggcaatgaggacaattgggactcatcctaattctagtgctggtctgagagaaaatcttcttgaaaatttgcaggcctaccagaaacgaatgggagtgcaaatgcagcgattcaagtgatcctcttgttgttgccgcaagtatcattgggatcttgcacttgatattgtggattcttgatcgtcttttcttcaaatgcatttatcgtcgccttaaatacggtttgaaaagagggccttctacggaaggggtaccggagtctatgagggaagagtaccggcaggaacagcagaatgctgtagatgttgacgatggtcattttgtcaacatagaattggagtaa
>gi|673536398|dbj|AB979506.1|_Influenza_A_virus_(A/duck/Vietnam/LBM638/2014(H5N1))_M1_M2_genes_for_matrix_protein_1_matrix_protein_2_complete_cds_segment_7
atgagtcttctaaccgaggtcgaaacgtatgttctctctatcatcccatcaggccccctcaaagccgagatcgcgcagaaacttgaggatgtgtttgcagggaagaatgctgatctcgaggctctcatggagtggctaaagacaagaccaatcctgtcacctctgactaaagggatcttgggatttgtattcacgctcaccgtgcccagtgagcgaggactgcagcgtagacgctttgtccagaatgccctaaatggaaacggagatccaaataatatggatagggcagttaagctatataagaagctgaaaagagaaataacattccatggagctaaggaggtcgcactcagttactcaaccggtgcacttgccagttgcatgggtctcatatacaacagaatgggaacggtgactacagaagtggcttttggcctagtgtgtgccacttgtgagcagattgcagattcacagcatcggtctcacagacagatggcaaccatcaccaacccactaatcaggcatgagaacagaatggtgctggccagcactacagctaaggctatggagcagatggcgggatcaagtgagcaggcagcagaagccatggaggtcgccaatcaggctagacagatggtgcaggcaatgaggacaattgggactcatcctaattctagtgctggtctgagagaaaatcttcttgaaaatttgcaggcctaccagaaacgaatgggagtgcaaatgcagcgattcaagtgatcctcttgttgttgccgcaagtatcattgggatcttgcacttgatattgtggattcttgatcgtcttttcttcaaatgcatttatcgtcgccttaaatacggtttgaaaagagggccttctacggaaggggtaccggagtctatgagggaagagtaccggcaggaacagcagaatgctgtagatgttgacgatggtcattttgtcaacatagaattggagtaa
>gi|673536379|dbj|AB979498.1|_Influenza_A_virus_(A/muscovy_duck/Vietnam/LBM636/2014(H5N1))_M1_M2_genes_for_matrix_protein_1_matrix_protein_2_complete_cds_segment_7
atgagtcttctaaccgaggtcgaaacgtatgttctctctatcatcccatcaggccccctcaaagccgagatcgcgcagaaacttgaggatgtgtttgcagggaagaatgctgatctcgaggctctcatggagtggctaaagacaagaccaatcctgtcacctctgactaaagggatcttgggatttgtattcacgctcaccgtgcccagtgagcgaggactgcagcgtagacgctttgtccagaatgccctaaatggaaacggagatccaaataatatggatagggcagttaagctatataagaagctgaaaagagaaataacattccatggagctaaggaggtcgcactcagttactcaaccggtgcacttgccagttgcatgggtctcatatacaacagaatgggaacggtgactacagaagtggcttttggcctagtgtgtgccacttgtgagcagattgcagattcacagcatcggtctcacagacagatggcaaccatcaccaacccactaatcaggcatgagaacagaatggtgctggccagcactacagctaaggctatggagcagatggcgggatcaagtgagcaggcagcagaagccatggaggtcgccaatcaggctagacagatggtgcaggcaatgaggacaattgggactcatcctaattctagtgctggtctgagagaaaatcttcttgaaaatttgcaggcctaccagaaacgaatgggagtgcaaatgcagcgattcaagtgatcctcttgttgttgccgcaagtatcattgggatcttgcacttgatattgtggattcttgatcgtcttttcttcaaatgcatttatcgtcgccttaaatacggtttgaaaagagggccttctacggaaggggtaccggagtctatgagggaagagtaccggcaggaacagcagaatgctgtagatgttgacgatggtcattttgtcaacatagaattggagtaa
>gi|673536360|dbj|AB979490.1|_Influenza_A_virus_(A/muscovy_duck/Vietnam/LBM635/2014(H5N1))_M1_M2_genes_for_matrix_protein_1_matrix_protein_2_complete_cds_segment_7
atgagtcttctaaccgaggtcgaaacgtatgttctctctatcatcccatcaggccccctcaaagccgagatcgcgcagaaacttgaggatgtgtttgcagggaagaatgctgatctcgaggctctcatggagtggctaaagacaagaccaatcctgtcacctctgactaaagggatcttgggatttgtattcacgctcaccgtgcccagtgagcgaggactgcagcgtagacgctttgtccagaatgccctaaatggaaacggagatccaaataatatggatagggcagttaagctatataagaagctgaaaagagaaataacattccatggagctaaggaggtcgcactcagttactcaaccggtgcacttgccagttgcatgggtctcatatacaacagaatgggaacggtgactacagaagtggcttttggcctagtgtgtgccacttgtgagcagattgcagattcacagcatcggtctcacagacagatggcaaccatcaccaacccactaatcaggcatgagaacagaatggtgctggccagcactacagctaaggctatggagcagatggcgggatcaagtgagcaggcagcagaagccatggaggtcgccaatcaggctagacagatggtgcaggcaatgaggacaattgggactcatcctaattctagtgctggtctgagagaaaatcttcttgaaaatttgcaggcctaccagaaacgaatgggagtgcaaatgcagcgattcaagtgatcctcttgttgttgccgcaagtatcattgggatcttgcacttgatattgtggattcttgatcgtcttttcttcaaatgcatttatcgtcgccttaaatacggtttgaaaagagggccttctacggaaggggtaccggagtctatgagggaagagtaccggcaggaacagcagaatgctgtagatgttgacgatggtcattttgtcaacatagaattggagtaa
>gi|673536341|dbj|AB979482.1|_Influenza_A_virus_(A/muscovy_duck/Vietnam/LBM634/2014(H5N1))_M1_M2_genes_for_matrix_protein_1_matrix_protein_2_complete_cds_segment_7
atgagtcttctaaccgaggtcgaaacgtatgttctctctatcatcccatcaggccccctcaaagccgagatcgcgcagaaacttgaggatgtgtttgcagggaagaatgctgatctcgaggctctcatggagtggctaaagacaagaccaatcctgtcacctctgactaaagggatcttgggatttgtattcacgctcaccgtgcccagtgagcgaggactgcagcgtagacgctttgtccagaatgccctaaatggaaacggagatccaaataatatggatagggcagttaagctatataagaagctgaaaagagaaataacattccatggagctaaggaggtcgcactcagttactcaaccggtgcacttgccagttgcatgggtctcatatacaacagaatgggaacggtgactacagaagtggcttttggcctagtgtgtgccacttgtgagcagattgcagattcacagcatcggtctcacagacagatggcaaccatcaccaacccactaatcaggcatgagaacagaatggtgctggccagcactacagctaaggctatggagcagatggcgggatcaagtgagcaggcagcagaagccatggaggtcgccaatcaggctagacagatggtgcaggcaatgaggacaattgggactcatcctaattctagtgctggtctgagagaaaatcttcttgaaaatttgcaggcctaccagaaacgaatgggagtgcaaatgcagcgattcaagtgatcctcttgttgttgccgcaagtatcattgggatcttgcacttgatattgtggattcttgatcgtcttttcttcaaatgcatttatcgtcgccttaaatacggtttgaaaagagggccttctacggaaggggtaccggagtctatgagggaagagtaccggcaggaacagcagaatgctgtagatgttgacgatggtcattttgtcaacatagaattggagtaa
>gi|673536322|dbj|AB979474.1|_Influenza_A_virus_(A/duck/Vietnam/LBM633/2014(H5N1))_M1_M2_genes_for_matrix_protein_1_matrix_protein_2_complete_cds_segment_7
atgagtcttctaaccgaggtcgaaacgtatgttctctctatcatcccatcaggccccctcaaagccgagatcgcgcagaaacttgaggatgtgtttgcagggaagaatgctgatctcgaggctctcatggagtggctaaagacaagaccaatcctgtcacctctgactaaagggatcttgggatttgtattcacgctcaccgtgcccagtgagcgaggactgcagcgtagacgctttgtccagaatgccctaaatggaaacggagatccaaataatatggatagggcagttaagctatataagaagctgaaaagagaaataacattccatggagctaaggaggtcgcactcagttactcaaccggtgcacttgccagttgcatgggtctcatatacaacagaatgggaacggtgactacagaagtggcttttggcctagtgtgtgccacttgtgagcagattgcagattcacagcatcggtctcacagacagatggcaaccatcaccaacccactaatcaggcatgagaacagaatggtgctggccagcactacagctaaggctatggagcagatggcgggatcaagtgagcaggcagcagaagccatggaggtcgccaatcaggctagacagatggtgcaggcaatgaggacaattgggactcatcctaattctagtgctggtctgagagaaaatcttcttgaaaatttgcaggcctaccagaaacgaatgggagtgcaaatgcagcgattcaagtgatcctcttgttgttgccgcaagtatcattgggatcttgcacttgatattgtggattcttgatcgtcttttcttcaaatgcatttatcgtcgccttaaatacggtttgaaaagagggccttctacggaaggggtaccggagtctatgagggaagagtaccggcaggaacagcagaatgctgtagatgttgacgatggtcattttgtcaacatagaattggagtaa
>gi|673536303|dbj|AB979466.1|_Influenza_A_virus_(A/duck/Vietnam/LBM632/2014(H5N1))_M1_M2_genes_for_matrix_protein_1_matrix_protein_2_complete_cds_segment_7
atgagtcttctaaccgaggtcgaaacgtatgttctctctatcatcccatcaggccccctcaaagccgagatcgcgcagaaacttgaggatgtgtttgcagggaagaatgctgatctcgaggctctcatggagtggctaaagacaagaccaatcctgtcacctctgactaaagggatcttgggatttgtattcacgctcaccgtgcccagtgagcgaggactgcagcgtagacgctttgtccagaatgccctaaatggaaacggagatccaaataatatggatagggcagttaagctatataagaagctgaaaagagaaataacattccatggagctaaggaggtcgcactcagttactcaaccggtgcacttgccagttgcatgggtctcatatacaacagaatgggaacggtgactacagaagtggcttttggcctagtgtgtgccacttgtgagcagattgcagattcacagcatcggtctcacagacagatggcaaccatcaccaacccactaatcaggcatgagaacagaatggtgctggccagcactacagctaaggctatggagcagatggcgggatcaagtgagcaggcagcagaagccatggaggtcgccaatcaggctagacagatggtgcaggcaatgaggacaattgggactcatcctaattctagtgctggtctgagagaaaatcttcttgaaaatttgcaggcctaccagaaacgaatgggagtgcaaatgcagcgattcaagtgatcctcttgttgttgccgcaagtatcattgggatcttgcacttgatattgtggattcttgatcgtcttttcttcaaatgcatttatcgtcgccttaaatacggtttgaaaagagggccttctacggaaggggtaccggagtctatgagggaagagtaccggcaggaacagcagaatgctgtagatgttgacgatggtcattttgtcaacatagaattggagtaa
>gi|673536284|dbj|AB979458.1|_Influenza_A_virus_(A/muscovy_duck/Vietnam/LBM631/2014(H5N1))_M1_M2_genes_for_matrix_protein_1_matrix_protein_2_complete_cds_segment_7
atgagtcttctaaccgaggtcgaaacgtatgttctctctatcatcccatcaggccccctcaaagccgagatcgcgcagaaacttgaggatgtgtttgcagggaagaatgctgatctcgaggctctcatggagtggctaaagacaagaccaatcctgtcacctctgactaaagggatcttgggatttgtattcacgctcaccgtgcccagtgagcgaggactgcagcgtagacgctttgtccagaatgccctaaatggaaacggagatccaaataatatggatagggcagttaagctatataagaagctgaaaagagaaataacattccatggagctaaggaggtcgcactcagttactcaaccggtgcacttgccagttgcatgggtctcatatacaacagaatgggaacggtgactacagaagtggcttttggcctagtgtgtgccacttgtgagcagattgcagattcacagcatcggtctcacagacagatggcaaccatcaccaacccactaatcaggcatgagaacagaatggtgctggccagcactacagctaaggctatggagcagatggcgggatcaagtgagcaggcagcagaagccatggaggtcgccaatcaggctagacagatggtgcaggcaatgaggacaattgggactcatcctaattctagtgctggtctgagagaaaatcttcttgaaaatttgcaggcctaccagaaacgaatgggagtgcaaatgcagcgattcaagtgatcctcttgttgttgccgcaagtatcattgggatcttgcacttgatattgtggattcttgatcgtcttttcttcaaatgcatttatcgtcgccttaaatacggtttgaaaagagggccttctacggaaggggtaccggagtctatgagggaagagtaccggcaggaacagcagaatgctgtagatgttgacgatggtcattttgtcaacatagaattggagtaa
>gi|443612042|gb|KC436114.1|_Influenza_A_virus_(A/oriental_magpie_robin/Hong_Kong/470.1/2011(H5N1))_segment_7_matrix_protein_2_(M2)_and_matrix_protein_1_(M1)_genes_complete_cds
atgagtcttctaaccgaggtcgaaacgtacgttctctctatcatcccatcaggccccctcaaagccgagatcgcgcagaaacttgaggatgtgtttgcaggaaagaacactgatctcgaggctctcatggagtggctaaagacaagaccaatcctgtcacctctgactaaagggatcttgggatttgtattcacgctcaccgtgcccagtgagcgaggactgcagcgtagacgttttgtccagaatgccctaaatggaaatggagatccaaataatatggatagggcagttaagctatataagaagctgaaaagagaaataacattccatggagctaaggaggtcgcactcagttactcaaccggtgcacttgccagttgcatgggtctcatatacaacaggatggggacggtgactacagaagtggcttttggcctagtgtgtgccacttgtgagcagattgcagattcacagcatcggtctcacagacagatggcaaccatcaccaacccactaatcaggcatgagaacagaatggtgctggccagcactacagctaaggctatggagcagatggcgggatcaagtgagcaggcagcagaagccatggaggtcgccaatcaggctaggcagatggtgcaggcaatgaggacaattgggactcatcctaactctagtgctggtctgagagataatcttcttgaaaatttgcaggcctaccagaaacgaatgggagtgcagatgcagcgattcaagtgatcctcttgttgttgccgcaagtatcattgggatcttgcacttgatattgtggattcttgatcgtcttttcttcaaatgcatttatcgtcgccttaaatacggtttgaaaagagggccttctacggaaggggtaccggagtctatgagggaagagtaccggcaggaacagcagaatgctgtggatgttgacgatggtcattttgtcaacatagaattggagtaa
>gi|346989667|gb|JN646740.1|_Influenza_A_virus_(A/duck/Zhejiang/2248/2011(H5N1))_segment_7_matrix_protein_2_(M2)_and_matrix_protein_1_(M1)_genes_complete_cds_gi|346989703|gb|JN646738.1|_Influenza_A_vis
atgagtcttctaaccgaggtcgaaacgtacgttctctctatcatcccatcaggccccctcaaagccgagatcgcgcagaaacttgaggatgtatttgcaggaaagaacactgatctcgaggctctcatggagtggctaaagacaagaccaatcctgtcacctctgactaaagggatcttgggatttgtattcacgctcaccgtgcccagtgagcgaggactgcagcgtagacgttttgtccagaatgccctaaatggaaatggagatccaaataatatggatagggcagttaagctatataagaagctgaaaagagaaataacattccatggagctaaggaggtcgcactcagttactcaaccggtgcacttgccagttgcatgggtctcatatacaacaggatgggaacggtgactacagaagtggcttttggcctagtgtgtgccacttgtgagcagattgcagattcacagcatcggtctcacagacagatggcaaccatcaccaacccactaatcaggcatgagaacagaatggtgctggccagcactacagctaaggctatggagcagatggcgggatcaagtgagcaggcagcagaagccatggaggtcgccaatcaggctaggcagatggtgcaggcaatgaggacaattgggactcatcctaactctagtgctggtctgagagataatcttcttgaaaatttgcaggcctaccagaaacgaatgggagtgcagatgcagcgattcaagtgatcctcttgttgttgccgcaagtatcattgggatcttgcacttgatattgtggattcttgatcgtcttttcttcaaatgcatttatcgtcgccttaaatacggtttgaaaagagggccttctacggaaggggtaccggagtctatgagggaagagtaccggcaggaacagcagaatgctgtggatgttgacgatggtcattttgtcaacatagaattggagtaa
>gi|936345160|gb|KT762442.1|_Influenza_A_virus_(A/chicken/Guangxi/S2039/2009(H5N1))_segment_7_matrix_protein_2_(M2)_and_matrix_protein_1_(M1)_genes_complete_cds
atgagtcttctaaccgaggtcgaaacgtacgttctctctatcatcccatcaggccccctcaaagccgagatcgcgcagaaacttgaggatgtatttgcaggaaagaacactgatctcgaggctctcatggagtggctaaagacaagaccaatcctgtcacctctgactaaagggatcttgggatttgtattcacgctcaccgtgcccagtgagcgaggactgcagcgtagacgttttgtccagaatgccctaaatggaaatggagatccaaataatatggatagggcagttaagctatataagaagctgaaaagagaaataacattccatggagctaaggaggtcgcactcagttactcaaccggtgcacttgccagttgcatgggtctcatatacaacaggatgggaacggtgactacagaagtggcttttggcctagtgtgtgccacctgtgagcagattgcagattcacagcatcggtctcacagacagatggcaaccatcaccaacccactaatcaggcatgagaacagaatggtgctggccagcactacagctaaggctatggagcagatggcgggatcaagtgagcaggcagcagaagccatggaggtcgccaatcaggctaggcagatggtgcaggcaatgaggacaattgggactcatcctaactctagtgctggtctgagagataatcttcttgaaaatttgcaggcctaccagaaacgaatgggagtgcagatgcagcgattcaagtgatcctcttgttgttgccgcaagtatcattgggatcttgcacttgatattgtggattcttgatcgtcttttcttcaaatgcatttatcgtcgccttaaatacggtttgaaaagagggccttctacggaaggggtaccggagtctatgagggaagagtaccggcaggaacagcagaatgctgtggatgttgacgatggtcattttgtcaacatagaattggagtaa
>gi|954033485|gb|KU042836.1|_Influenza_A_virus_(A/duck/Zhejiang/727041/2014(H5N2))_segment_7_matrix_protein_2_(M2)_and_matrix_protein_1_(M1)_genes_complete_cds
atgagtcttctaaccgaggtcgaaacgtacgttctctctatcatcccatcaggccccctcaaagccgagatcgcgcagaaacttgaggatgtgtttgcaggaaagaacgctgatctcgaggctctcatggagtggctaaagacaagaccaatcctgtcacctctgactaaagggattttggggtttgtattcacgctcaccgtgcccagtgagcgaggactgcagcgtagacgttttgtccagaatgccctaaatggaaatggagatccaaataatatggatagggcagttaagctatataagaagctgaaaagagaaataacattccatggagctaaggaggtcgcactcagttactcaaccggtgcacttgccagttgcatgggtctcatatacaacagaatgggaacggtgactacagaagtggcttttggcctagtgtgtgccacttgtgagcagattgcagattcacagcatcggtctcacagacagatggcaaccatcaccaacccactaatcaggcatgagaacagaatggtgctggccagcactacagctaaggctatggagcagatggcgggatcaagtgagcaggcagcagaggccatggaggtcgccaatcaggctagacagatggtgcaggcaatgaggacaattgggactcatcctaattctagtgctggtctgagagacgatcttcttgaaaatttgcaggcctaccagaaacgaatgggagtgcagatgcagcgattcaagtgatcctcttgttgttgccgcaagtatcattgggatcttgcacttgatattgtggattcttgatcgtctttttttcaaatacatttatcgtcgccttaaatacggtttgaaagagggcctttctacggaaggagtacctgagtctatgagggaagagtatcggcaggaacagcagaatgctgtagatgttgacgatgatcattttgtcaacatagaattggagtaa
>gi|746645994|gb|KP288319.1|_Influenza_A_virus_(A/quail/Nanchang/6631/2013(H5N1))_segment_7_matrix_protein_2_(M2)_and_matrix_protein_1_(M1)_genes_complete_cds
atgagtcttctaaccgaggtcgaaacgtacgttctctctatcatcccatcaggccccctcaaagccgagatcgcgcagaaacttgaggatgtgtttgcagggaagaacactgatctcgaggctctcatggagtggctaaagacaagaccaatcctgtcacctctgactaaagggatcttgggatttgtattcacgctcaccgtgcccagtgagcggggactgcagcgtagacgttttgtccagaatgccctaaatggaaatggagatccaaataatatggatagggcagttaagctatataagaagctgaaaagagaaataacattccatggagctaaggaggtctcactcagttactcaaccggtgcacttgccagttgcatgggtctcatatacaacaggatgggaacggtgactacagaagtggcttttggcctagtgtgtgccacttgtgagcagattgcagattcacagcatcggtctcacagacagatggcaaccatcaccaacccactaatcaggcatgagaacagaatggtgctggccagcactacagctaaggctatggagcagatggcgggatcaagtgagcaggcagcagaagccatggaggtcgccaatcaggctagacagatggtgcaggcaatgaggacaattgggactcatcctaactctagtgctggtctgagagataatcttcttgaaaatttgcaggcctaccagaaacgaatgggagtgcagatgcagcgattcaagtgatcctcttgttgttgccgcaagtatcattgggatcttgcacttgatattgtggattcttgatcgtcttttcttcaaatgcatttatcgtcgccttaaatacggtttgaaaagagggccttctacggaaggggtaccggagtctatgagggaagagtaccggcaggaacagcagaatgctgtggatgttgacgatggtcattttgtcaacatagaattggagtaa
>gi|730044366|gb|KP097994.1|_Influenza_A_virus_(A/chicken/Vietnam/NCVD-KA423/2013(H5N1))_segment_7_matrix_protein_2_(M2)_and_matrix_protein_1_(M1)_genes_complete_cds
atgagtcttctaaccgaggtcgaaacgtacgttctctctatcatcccatcaggccccctcaaagccgagatcgcgcagaaacttgaggatgtgtttgcaggaaagaacgctgatctcgaggctctcatggagtggctaaagacaagaccaatcctgtcacctctgactaaagggatcttgggatttgtattcacactcaccgtgcccagtgagcgaggactgcagcgtagacgttttgtccagaatgccctaaatggaaatggagatccaaataatatggatagggcagttaagctatataagaagctgaaaagagaaataacattccatggagctaaagaggtcgcactcagttactcaaccggtgcacttgccagttgcatgggtctcatatacaacagaatgggaacggtgactacagaagtggcttttggcctagtgtgtgccacttgtgagcagattgcagattcacagcatcggtctcacagacagatggcaaccatcaccaacccactaatcaggcatgagaacagaatggtgctggccagcactacagctaaggctatggagcagatggcggggtcaagtgagcaggcaacagaagccatggaggtcgccaatcaggctagacagatggtgcaggcaatgaggacaattgggactcaccctaattctagtgcgggtctgagagataatcttcttgaaaatttgcaggcctaccagaaacgaatgggagtgcagatgcagcgattcaagtgatcctcttgttgttgccgcaagtatcattgggatcttgcacttgatattgtggattcttgatcgtcttttcttcaaatacatttatcgtcgccttaaatacggtttgaaaagagggccttctacggaaggggtaccggagtctatgagggaagagtaccggcaggaacagcagaatgctgtggatgttgacggtggtcattttgtcaacatagaattggagtaa
>gi|443612054|gb|KC436118.1|_Influenza_A_virus_(A/large_billed_crow/Hong_Kong/497/2011(H5N1))_segment_7_matrix_protein_2_(M2)_and_matrix_protein_1_(M1)_genes_complete_cds
atgagtcttctaaccgaggtcgaaacgtacgttctctctatcatcccatcaggccccctcaaagccgagatcgcgcagaaacttgaggatgtatttgcaggaaagaacactgatctcgaggctctcatggagtggctaaagacaagaccaatcctgtcacctctgactaaagggatcttgggatttgtattcacgctcaccgtgcccagtgagcgaggactgcagcgtagacgttttgttcagaatgccctaaatggaaatggagatccaaataatatggatagggcagttaagctatataagaagctgaaaagagaaataacattccatggagctaaggaggtcgcactcagttactcaaccggtgcacttgccagttgcatgggtctcatatacaacaggatgggaacggtgactacagaagtggcttttggcctagtgtgtgccacttgtgagcagattgcagattcacagcatcggtctcacagacagatggcaaccatcaccaacccactaatcaggcatgagaacagaatggtgctggccagcactacagctaaggctatggagcagatggcgggatcaagtgagcaggcagcagaagccatggaggtcgccaatcaggctaggcagatggtgcaggcaatgaggacaattgggactcatcctaactctagtgctggtctgagagataatcttcttgaaaatttgcaggcctaccagaaacgaatgggagtgcagatgcagcgattcaagtgatcctcttgttgttgccgcaagtatcattgggatcttgcacttgatattgtggattcttgatcgtcttttcttcaaatgcatttatcgtcgccttaaatacggtttgaaaagagggccttctacggaaggggtaccggagtctatgagggaagagtaccggcaggaacagcagaatgctgtggatgttgacgatggtcattttgtcaacatagaattggagtaa
>gi|443612051|gb|KC436117.1|_Influenza_A_virus_(A/brown-headed_gull/Hong_Kong/709/2011(H5N1))_segment_7_matrix_protein_2_(M2)_and_matrix_protein_1_(M1)_genes_complete_cds
atgagtcttctaaccgaggtcgaaacgtacgttctctctatcatcccatcaggccccctcaaagccgagatcgcgcagaaacttgaggatgtatttgcaggaaagaacactgatctcgaggctctcatggagtggctaaagacaagaccaatcctgtcacctctgactaaagggatcttgggatttgtattcacgctcaccgtgcccagtgagcgaggactgcagcgtagacgttttgtccagaatgccctaaatggaaatggagatccaaataatatggatagggcagttaagctatataagaagctgaaaagagaaataacattccatggagctaaggaggtcgcactcagttactcaaccggtgcacttgccagttgcatgggtctcatatacaacaggatgggaacggtgactacagaagtggcttttggcctagtgtgtgccacttgtgagcagattgcagattcacagcatcggtctcacagacagatggcaaccatcaccaacccactaatcaggcatgagaacagaatggtgctggccagcactacagccaaggctatggagcagatggcgggatcaagtgagcaggcagcagaagccatggaggtcgccaatcaggctagacagatggtgcaggcaatgaggacaattgggactcatcctaactctagtgctggtctgagagataatcttcttgaaaatttgcaggcctaccagaaacgaatgggagtgcagatgcagcgattcaagtgatcctcttgttgttgccgcaagtatcattgggatcttgcacttgatattgtggattcttgatcgccttttcttcaaatgcatttatcgtcgccttaaatacggtttgaaaagagggccttctacggaaggggtaccggagtctatgagggaagagtaccggcaggaacagcagaatgctgtggatgttgacgatggtcattttgtcaacatagaattggagtaa
>gi|346989775|gb|JN646734.1|_Influenza_A_virus_(A/duck/Zhejiang/213/2011(H5N1))_segment_7_matrix_protein_2_(M2)_and_matrix_protein_1_(M1)_genes_complete_cds
atgagtcttctaaccgaggtcgaaacgtacgttctctctatcatcccatcaggccccctcaaagccgagatcgcgcagaaacttgaggatgtatttgcaggaaagaacactgatctcgaggctctcatggagtggctaaagacaagaccaatcctgtcacctctgactaaagggatcttgggatttgtattcacgctcaccgtgcccagtgagcgaggactgcagcgtagacgttttgtccagaatgccctaaatggaaatggagatccaaataatatggatagggcagttaagctatataagaagctgaaaagagaaataacattccatggagctaaggaggtcgcactcagttactcaaccggtgcacttgccagttgcatgggtctcatatacaacaggatgggaacggtgactacagaagtggcttttggcctagtgtgtgccacttgtgagcagattgcagattcacagcatcggtctcacagacagatggcaaccatcaccaacccactaatcaggcatgagaacagaatggtgctggccagcactacagccaaggctatggagcagatggcgggatcaagtgagcaggcagcagaagccatggaggtcgccaatcaggctagacagatggtgcaggcaatgaggacaattgggactcatcctaactctagtgctggtctgagagataatcttcttgaaaatttgcaggcctaccagaaacgaatgggagtgcagatgcagcgattcaagtgatcctcttgttgttgccgcaagtatcattgggatcttgcacttgatattgtggattcttgatcgtcttttcttcaaatgcatttatcgtcgccttaaatacggtttgaaaagagggccttctacgggaggggtaccggagtctatgagggaagagtaccggcaggaacagcagaatgctgtggatgttgacgatggtcattttgtcaacatagaattggagtaa
>gi|641738850|gb|KJ801489.1|_Influenza_A_virus_(A/chicken/Fujian/FZ02/2011(H9N2))_segment_7_matrix_protein_2_(M2)_and_matrix_protein_1_(M1)_genes_complete_cds
atgagccttctaaccgaggtcgaaacgtacgttctctctatcatcccatcaggccccctcaaagccgagatcgcgcagaaacttgaggatgtatttgcaggaaagaacactgatctcgaggctctcatggagtggctaaagacaagaccaatcctgtcacctctgactaaagggatcttgggatttgtattcacgctcaccgtgcccagtgagcgaggactgcagcgtagacgttttgtccagaatgccctaaatggaaatggagatccaaataatatggatagggcagttaagctatataagaagctgaaaagagaaataacattccatggagctaaggaggtcgcactcagttactcaaccggtgcacttgccagttgcatgggtctcatatacaacaggatgggaacggtgactacagaagtggcttttggcctagtgtgtgccacttgtgagcagattgcagattcacagcatcggtctcacagacagatggcaaccatcaccaacccactaatcaggcatgagaacagaatggtgctggccagcactacagctaaggctatggagcagatggcgggatcaagtgagcaggcagcagaagccatggaggtcgccaatcaggctaggcagatggtgcaggcaatgaggacaattgggactcatcctaactctagtgctggtctgagagataatcttcttgaaaatttgcaggcctaccagaaacgaatgggagtgcagatgcagcgattcaagtgatcctcttgttgttgccgcaagtatcattgggatcttgcacttgatattgtggattcttgatcgtcttttcttcaaatgcatttatcgtcgccttaaatacggtttgaaaagagggccttctacggaaggggtaccggagtctatgagggaagagtaccggcaggaacagcagaatgctgtggatgttgacgatggtcattttgtcaacatagaactggagtaa
>gi|746646014|gb|KP288327.1|_Influenza_A_virus_(A/duck/Nanchang/9789/2013(H5N1))_segment_7_matrix_protein_2_(M2)_and_matrix_protein_1_(M1)_genes_complete_cds
atgagtcttctaaccgaggtcgaaacgtacgttctctctatcatcccatcaggccccctcaaagccgagatcgcgcagaaacttgaggatgtgtttgcagggaagaacactgatctcgaggctctcatggagtggctaaagacaagaccaatcctgtcacctctgactaaagggatcttgggatttgtattcacgctcaccgtgcccagtgagcggggactgcagcgtagacgttttgtccagaatgccctaaatggaaatggagatccaaataatatggatagggcagttaagctatataagaagctgaaaagagaaataacattccatggagctaaggaggtctcactcagttactcaaccggtgcacttgccagttgcatgggtctcatatacaacaggatgggaacggtgactacagaagtggcttttggcctagtgtgtgccacttgtgagcagattgcagattcacagcatcggtctcacagacagatggcaaccatcaccaacccactaatcaggcatgagaacagaatggtgctggccagcactacagctaaggctatggagcagatggcgggatcaagtgagcaggcagcagaagccatggaggtcgccaatcaggctagacagatggtgcaggcaatgaggacaattgggactcatcctaactctagtgctggtctgagagataatcttcttgaaaatttgcaggcctaccagaaacgaatgggagtgcagatgcagcgattcaagtgatcctcttgttattgccgcaagtatcattgggatcttgcacttgatattgtggattcttgatcgtcttttcttcaaatgcatttatcgtcgccttaaatacggtttgaaaagagggccttctacggaaggggtaccggagtctatgagggaagagtaccggcaggaacagcagaatgctgtggatgttgacgatggtcattttgtcaacatagaattggagtaa
>gi|730044330|gb|KP097982.1|_Influenza_A_virus_(A/duck/Vietnam/NCVD-KA25/2011(H5N1))_segment_7_matrix_protein_2_(M2)_and_matrix_protein_1_(M1)_genes_complete_cds
atgagtcttctaaccgaggtcgaaacgtacgttctctctatcatcccctcaggccccctcaaagccgagatcgcgcagaaacttgaggatgtatttgcaggaaagaacactgatctcgaggctctcatggagtggctaaagacaagaccaatcctgtcacctctgactaaagggatcttgggatttgtattcacgctcaccgtgcccagtgagcgaggactgcagcgtagacgttttgtccagaatgccctaaatggaaatggagatccaaataatatggatagggcagttaagctatataagaagctgaaaagagaaataacattccatggagctaaggaggtcgcactcagttactcaaccggtgcacttgccagttgcatgggtctcatatacaacaggatgggaacggtgaccacagaagtggcttttggcctagtgtgtgccacttgtgagcagattgcagattcacagcatcggtctcacagacagatggcaaccatcaccaacccactaatcaggcatgagaacagaatggtgctggccagcactacagctaaggctatggagcagatggcgggatcaagtgagcaggcagcagaagccatggaggtcgccaatcaggctagacagatggtgcaggcaatgaggacaattgggactcatcctaactctagtgctggtctgagagataatcttcttgaaaatttgcaggcctaccagaaacgaatgggagtgcagatgcagcgattcaagtgatcctcttgttgttgccgcaagtatcattgggatcttgcacttgatattgtggattcttgatcgccttttcttcaaatgcatttatcgtcgccttaaatacggtttgaaaagagggccttctacggaaggggtaccggagtctatgagggaagagtaccggcaggaacagcagaatgctgtggatgttgacgatggtcattttgtcaacatagaattggagtaa
>gi|723801855|dbj|LC010715.1|_Influenza_A_virus_(A/muscovy_duck/Quang_Ninh/48c1-4-1/2013(H5N1))_viral_cRNA_segment_7_complete_sequence
atgagtcttctaaccgaggtcgaaacgtacgttctctctatcatcccatcaggccccctcaaagccgagatcgcgcagaaacttgaggatgtgtttgcaggaaagaacactgatctcgaggctctcatggagtggctaaagacaagaccaatcctgtcacctctgactaaagggatcttgggatttgtattcacgctcaccgtgcccagtgagcgaggactgcagcgtagacgttttgtccagaatgccctaaatggaaatggagatccaaataatatggatagggcagttaagctatataagaagctgaaaagagaaataacattccatggagctaaggaggtcgcactcagttactcaaccggtgcacttgccagttgcatgggtctcatatacaacaggatgggaacggtgactacagaagtggcttttggcctagtgtgtgccacttgtgagcagattgcagattcacagcatcggtctcacagacagatggcaaccatcaccaacccactaatcaggcatgagaacagaatggtgctggccagcactacagctaaggctatggagcaaatggcgggatcaagtgagcaggcagcagaagccatggaggtcgccaatcaggctagacagatggtgcaggcaatgaggacaattgggactcatcctaactctagtgctggtctgagagataatcttcttgaaaatttgcaggcctatcagaaacgaatgggagtgcagatgcagcgattcaagtgatcctcttgttgttgccgcaagtatcattgggatcttgcacttgatattgtggattcttgatcgtcttttcttcaaatgcatttatcgtcgccttaaatacggtttgaaaagagggccttctacggaaggggtaccggagtctatgagggaagagtaccggcaggaacagcagaatgctgtggatgttgacgatagtcattttgtcaacataggattggagtaa
>gi|404351896|gb|JX534600.1|_Influenza_A_virus_(A/wild_duck/Fujian/2/2011(H5N1))_segment_7_matrix_protein_2_(M2)_and_matrix_protein_1_(M1)_genes_complete_cds_gi|404351915|gb|JX534592.1|_Influenza_A_vis
atgagtcttctaaccgaggtcgaaacgtacgttctctctatcatcccatcaggccccctcaaagccgagatcgcgcagaaacttgaggatgtatttgcaggaaagaacactgatctcgaggctctcatggagtggctaaagacaagaccaatcctgtcacctctgactaaagggatcttgggatttgtattcacgctcaccgtgcccagtgagcgaggactgcagcgtagacgttttgtccagaatgccctaaatggaaatggagatccaaataatatggatagggcagttaagctgtataagaagctgaaaagagaaataacattccatggagctaaggaggtcgcactcagttactcaaccggtgcacttgccagttgcatgggtctcatatacaacaggatgggaacggtgactacagaagtggcttttggcctagtgtgtgccacttgtgagcagattgcagattcacagcatcgttctcacagacagatggcaaccatcaccaacccactaatcaggcatgagaacagaatggtgctggccagcactacagctaaggctatggagcagatggcgggatcaagtgagcaggcagcagaagccatggaggtcgccaatcaggctagacagatggtgcaggcaatgaggacaattgggactcatcctaactctagtgctggtctgagagataatcttcttgaaaatttgcaggcctaccagaaacgaatgggagtgcagatgcagcgattcaagtgatcctcttgttgttgccgcaaatatcattgggatcttgcacttgatattgtggattcttgatcgtcttttcttcaaatgcatttatcgtcgccttaaatacggtttgaaaagagggccttctacggaaggggtaccggagtctatgagggaagagtaccggcaggaacagcagaatgctgtggatgttgacgatggtcattttgtcaacatagaattggagtaa
>gi|513130856|gb|KF182744.1|_Influenza_A_virus_(A/duck/Vietnam/QB1207/2012(H5N1))_segment_7_matrix_protein_2_(M2)_and_matrix_protein_1_(M1)_genes_complete_cds
atgagtcttctaaccgaggtcgaaacgtacgttctctctatcatcccatcaggccccctcaaagccgagatcgcgcagaaacttgaggatgtatttgcaggaaagaacactgatctcgaggctctcatggagtggctaaagacaagaccaatcctgtcacctctgactaaagggatcttgggatttgtattcacgctcaccgtgcccagtgagcgaggactgcagcgtagacgttttgtccagaatgccctaaatggaaatggagatccaaataatatggatagggcagttaagctatataagaagctgaaaagagaaataacattccatggagctaaggaggtcgcactcagttactcaaccggtgcacttgccagttgcatgggtctcatatacaacaggatgggaacggtgactacagaagtggcttttggcctagtgtgtgccacttgtgagcagattgcagattcacagcatcggtctcacagacagatggcaaccatcaccaacccactaatcaggcatgagaacagaatggtgctggccagcactacagctaaggccatggagcagatggcgggatcaagcgagcaggcagcagaagccatggaggtcgccaatcaggctagacagatggtgcaggcaatgaggacaattgggactcatcctaactctagtgctggtctgagagataatcttcttgaaaatttgcaggcctaccagaaacgaatgggagtgcagatgcagcgattcaagtgatcctcttattgttgccgcaagtatcattgggatcttgcacttgatattgtggattcttgatcgtcttttcttcaaatgcatttatcgtcgccttaaatacggtttgaaaagagggccttctacggaaggggtaccggagtctatgagggaagagtaccggcaggaacagcagaatgctgtggatgttgacgatggtcattttgtcaacatagaattggagtaa
>gi|518743067|dbj|AB828592.1|_Influenza_A_virus_(A/duck/Quang_Ninh/53/2013(H5N1))_viral_cRNA_segment_7_complete_sequence_gi|520188896|dbj|AB828696.1|_Influenza_A_virus_(A/muscovy_duck/Quang_Ninh/49/20e
atgagtcttctaaccgaggtcgaaacgtacgttctctctatcatcccatcaggccccctcaaagccgagatcgcgcagaaacttgaggatgtgtttgcaggaaagaacactgatctcgaggctctcatggagtggctaaagacaagaccaatcctgtcacctctgactaaagggatcttgggatttgtattcacgctcaccgtgcccagtgagcgaggactgcagcgtagacgttttgtccagaatgccctaaatggaaatggagatccaaataatatggatagggcagttaagctatataagaagctgaaaagagaaataacattccatggagctaaggaggtcgcactcagttactcaaccggtgcacttgccagttgcatgggtctcatatacaacaggatgggaacggtgactacagaagtggcttttggcctagtgtgtgccacttgtgagcagattgcagattcacagcatcggtctcacagacagatggcaaccatcaccaacccactaatcaggcatgagaacagaatggtgctggccagcactacagctaaggctatggagcaaatggcgggatcaagtgagcaggcagcagaagccatggaggtcgccaatcaggctagacagatggtgcaggcaatgaggacaattgggactcatcctaactctagtgctggtctgagagataatcttcttgaaaatttgcaggcctatcagaaacgaatgggagtgcagatgcagcgattcaagtgatcctcttgttgttgccgcaagtatcattgggatcttgcacttgatattgtggattcttgatcgtcttttcttcaaatgcatttatcgtcgccttaaatacggtttgaaaagagggccttctacggaaggggtaccggagtctatgagggaagagtaccggcaggaacagcagaatgctgtggatgttgacgatagtcattttgtcaacataggattggagtaa
>gi|515795639|dbj|AB828363.1|_Influenza_A_virus_(A/muscovy_duck/Vietnam/LBM344/2013(H5N1))_viral_cRNA_segment_7_complete_sequence
atgagtcttctaaccgaggtcgaaacgtacgttctctctatcatcccatcaggccccctcaaagccgagatcgcgcagaaacttgaggatgtatttgcaggaaagaacactgatctcgaggctctcatggagtggctaaagacaagaccaatcctgtcacctctgactaaagggatcttgggatttgtattcacgctcaccgtgcccagtgagcgaggactgcagcgtagacgttttgtccagaatgccctaaatggaaatggagatccaaataatatggatagggcagttaagctatataagaagctgaaaagagaaataacattccatggagctaaggaggtcgcactcagttactcaaccggtgcacttgccagttgcatgggtctcatatacaacaggatgggaacggtgactacagaagtggcttttggcctagtgtgtgccacttgtgagcagattgcagattcacagcatcggtctcacagacagatggcaaccatcaccaacccactaatcaggcatgagaacagaatggtgctggccagcactacagctaaggccatggagcagatggcgggatcaagcgagcaggcagcagaagccatggaggtcgccaatcaggctagacagatggtgcaggcaatgaggacaattgggactcatcctaactctagtgctggtctgagagataatcttcttgaaaatttgcaggcctaccagaaacgaatgggagtgcagatgcagcgattcaagtgatcctcttattgttgccgcaagtatcattgggatcttgcacttgatattgtggattcttgatcgtcttttcttcaaatgcatttatcgtcgccttaaatacggtttgaaaagagggccttctacggaaggggtaccggagtctatgagggaagagtaccggcaggaacagcagaatgctgtggatgttgacgatggtcattttgtcaacatagaattggagtaa
>gi|400132245|dbj|AB741569.1|_Influenza_A_virus_(A/muscovy_duck/Vietnam/LBM66/2011_(H5N1))_M2_M1_genes_for_matrix_protein_2_matrix_protein_1_complete_cds
atgagtcttctaaccgaggtcgaaacgtacgttctctctatcatcccctcaggccccctcaaagccgagatcgcgcagaaacttgaggatgtatttgcaggaaagaacactgatctcgaggctctcatggagtggctaaagacaagaccaatcctgtcacctctgactaaagggatcttgggatttgtattcacgctcaccgtgcccagtgagcgaggactgcagcgtagacgttttgtccagaatgccctaaatggaaatggagatccaaataatatggatagggcagttaagctatataagaagctgaaaagagaaataacattccatggagctaaggaggtcgcactcagttactcaaccggtgcacttgccagttgcatgggtctcatatacaacaggatgggaacggtgaccacagaagtggcttttggcctagtgtgtgccacttgtgagcagattgcagattcacagcatcggtctcacagacagatggcaaccatcaccaacccactaatcaggcatgagaacagaatggtgctggccagcactacagctaaggctatggagcagatggcgggatcaagtgagcaggcagcagaagccatggaggtcgccaatcaggctagacagatggtgcaggcaatgaggacaattgggactcatcctaactctagtgctggtctgagagataatcttcttgaaaatttgcaggcctaccagaaacgaatgggagtgcagatgcagcgattcaagtgatcctcttgttgttgccgcaagtatcattgggatcttgcacttgatattgtggattcttgatcgccttttcttcaaatgcatttatcgtcgccttaaatacggtttgaaaagagggccttctacggaaggggtaccggagtctatgagggaagagtaccggcaggaacagcagaatgctgtggatgttgacgatggtcattttgtcaacatagaattggagtaa
>gi|699978918|gb|KM873649.1|_Influenza_A_virus_(A/swan_goose/Jilin/JL01/2014(H5N6))_segment_7_matrix_protein_2_(M2)_and_matrix_protein_1_(M1)_genes_complete_cds
atgagtcttctaaccgaggtcgaaacgtacgttctctctatcatcccatcaggccccctcaaagccgagatcgcgcagaaacttgaggatgtgtttgcagggaagaacactgatctcgaggctctcatggagtggctaaagacaagaccaatcctgtcacctctgactaaagggatcttgggatttgtattcacgctcaccgtgcccagtgagcgaggactgcagcgtagacgttttgtccagaatgccctaaatggaaatggagatccaaataatatggatagggcagttaagctatataagaagctgaaaagagaaataacattccatggagctaaggaggtctcactcagttactcaaccggtgcacttgccagttgcatgggtctcatatacaacaggatgggaacggtgactacagaagtggcttttggcctagtgtgtgccacttgtgagcagattgcagattcacagcatcggtctcacagacagatggcaaccatcactaacccactaatcaggcatgagaacagaatggtgctggccagcactacagctaaggctatggagcagatggcgggatcaagtgagcaggcagcagaagcaatggaggtcgccaatcaggctagacagatggtgcaggcaatgaggacaattgggactcatcctaactctagtgctggtctgagagataatcttcttgaaaatttgcaggcctaccagaaaagaatgggagtgcagatgcagcgattcaagtgatcctcttgttgttgccgcaagtatcattgggatcttgcacttgatattgtggattcttgatcgtcttttcttcaaatgcatttatcgtcgccttaaatacggtttgaaaagagggccttctacggaaggggtaccggagtctatgagggaagagtaccggcaggaacagcagaatgctgtggatgttgacgatggtcattttgtcaacatagaattggagtaa
>gi|814550604|dbj|LC050594.1|_Influenza_A_virus_(A/muscovy_duck/Quang_Ninh/4c111/2013(H5N6))_viral_cRNA_segment_7_complete_sequence_gi|814550623|dbj|LC050602.1|_Influenza_A_virus_(A/muscovy_duck/Quange
atgagtcttctaaccgaggtcgaaacgtacgttctctctatcatcccatcaggccccctcaaagccgagatcgcgcagaaacttgaggatgtgtttgcagggaagaacactgatctcgaggctctcatggagtggctaaagacaagaccaatcctgtcacctctgactaaagggatcttgggatttgtattcacgctcaccgtgcccagtgagcgaggactgcagcgtagacgttttgtccagaatgccctaaatggaaatggagatccaaataatatggatagggcagttaagctatataagaagctgaaaagagaaataacattccatggagctaaggaggtctcactcagttactcaaccggtgcacttgccagttgcatgggtctcatatacaacaggatgggaacggtgactacagaagtggcttttggcctagtgtgtgccacttgtgagcagattgcagattcacagcatcggtctcacagacagatggcaaccatcactaacccactaatcaggcatgagaacagaatggtgctggccagcactacagctaaggctatggagcagatggcgggatcaagtgagcaggcagcagaagcaatggaggtcgccaatcaggctagacagatggtgcaggcaatgaggacaattgggactcatcctaactctagtgctggtctgagagataatcttcttgaaaatttgcaggcctaccagaaaagaatgggagtgcagatgcagcgattcaagtgatcctcttgttgttgccgcaagtatcattgggatcttgcacttgatattgtggattcttgatcgtcttttcttcaaatgcatttatcgtcgccttaaatacggtttgaaaagagggccttctacggaaggggtaccggagtctatgagggaagagtaccggcaggaacagcagaatgctgtggatgttgacgatggtcattttgtcaacatagaattggagtaa
>gi|730044369|gb|KP097995.1|_Influenza_A_virus_(A/chicken/Vietnam/NCVD-KA432/2013(H5N1))_segment_7_matrix_protein_2_(M2)_and_matrix_protein_1_(M1)_genes_complete_cds
atgagtcttctaaccgaggtcgaaacgtacgttctctctatcatcccatcaggccccctcaaagccgagatcgcgcagaaacttgaggatgtatttgcaggaaagaacactgatctcgaggctctcatggagtggctaaagacaagaccaatcctgtcacctctgactaaagggatcttgggatttgtattcacgctcaccgtgcccagtgagcgaggactgcagcgtagacgttttgtccagaatgccctaaatggaaatggagacccaaataatatggatagggcagttaagctatataagaagctgaaaagagaaataacattccatggagctaaggaggtcgcactcagttactcaaccggtgcacttgccagttgcatgggtctcatatacaacaggatgggaacggtgactacagaagtggcttttggcctagtgtgtgccacttgtgagcagattgcagattcacagcatcggtctcacagacagatggcaaccatcaccaacccactaatcaggcatgagaacagaatggtgctggccagcactacagctaaggccatggagcagatggcgggatcaagcgagcaggcagcagaagccatggaggtcgccaatcaggctagacagatggtgcaggcaatgaggacaattgggactcatcctaactctagtgctggtctgagagataatcttcttgaaaatttgcaggcctaccagaaacgaatgggagtgcagatgcagcgattcaagtgatcctcttattgttgccgcaagtatcattgggatcttgcacttgatattgtggattcttgatcgtcttttcttcaaatgcatttatcgtcgccttaaatacggtttgaaaagagggccttctacggaaggggtaccggagtctatgagggaagagtaccggcaggaacagcagaatgctgtggatgttgacgatggtcattttgtcaacatagaattggagtaa
>gi|730044351|gb|KP097989.1|_Influenza_A_virus_(A/duck/Vietnam/NCVD-KA262/2012(H5N1))_segment_7_matrix_protein_2_(M2)_and_matrix_protein_1_(M1)_genes_complete_cds_gi|730044360|gb|KP097992.1|_Influenzas
atgagtcttctaaccgaggtcgaaacgtacgttctctctatcatcccatcaggccccctcaaagccgagatcgcgcagaaacttgaggatgtatttgcaggaaagaacactgatctcgaggctctcatggagtggctaaagacaagaccaatcctgtcacctctgactaaagggatcttgggatttgtattcacgctcaccgtgcccagtgagcgaggactgcagcgtagacgttttgtccagaatgccctaaatggaaatggagatccaaataatatggatagggcagttaagctatataagaagctgaaaagagaaataacattccatggagctaaggaggtcgcactcagttactcaaccggtgcacttgccagttgcatgggtctcatatacaacaggatgggaacggtgactacagaagtggcttttggcctagtgtgtgccacttgtgagcagattgcagattcacagcatcggtctcacagacagatggcaaccatcaccaacccactaatcaggcatgagaacagaatggtgctggccagcactacagctaaggccatggagcagatggcaggatcaagcgagcaggcagcagaagccatggaggtcgccaatcaggctagacagatggtgcaggcaatgaggacaattgggactcatcctaactctagtgctggtctgagagataatcttcttgaaaatttgcaggcctaccagaaacgaatgggagtgcagatgcagcgattcaagtgatcctcttattgttgccgcaagtatcattgggatcttgcacttgatattgtggattcttgatcgtcttttcttcaaatgcatttatcgtcgccttaaatacggtttgaaaagagggccttctacggaaggggtaccggagtctatgagggaagagtaccggcaggaacagcagaatgctgtggatgttgacgatggtcattttgtcaacatagaattggagtaa
>gi|730044342|gb|KP097986.1|_Influenza_A_virus_(A/duck/Vietnam/NCVD-KA250/2012(H5N1))_segment_7_matrix_protein_2_(M2)_and_matrix_protein_1_(M1)_genes_complete_cds
atgagtcttctaaccgaggtcgaaacgtacgttctctctatcatcccatcaggccccctcaaagccgagatcgcgcagaaacttgaggatgtatttgcaggaaagaacactgatctcgaggctctcatggagtggctaaagacaagaccaatcctgtcacctctgactaaagggatcttgggatttgtattcacgctcaccgtgcccagtgagcgaggactgcagcgtagacgttttgtccagaatgccctaaatggaaatggagatccaaataatatggatagggcagttaagctatataagaagctgaaaagagaaataacattccatggagctaaggaggtcgcactcagttactcaaccggtgcacttgccagttgcatgggtctcatatacaacaggatgggaacggtgactacagaagtggcttttggcctagtgtgtgccacttgtgagcagattgcagattcacagcatcggtctcacagacagatggcaaccatcaccaacccactaatcaggcatgagaacagaatggtgctggccagcactacagctaaggccatggagcagatggcgggatcaagcgagcaggcagcagaagccatggaggtcgccaatcaggctagacagatggtgcaggcaatgaggacaattgggactcatcctaactctagtgctggtctgagagataatcttcttgaaaatttgcaggcctaccagaaacgaatgggagtgcagatgcagcgattcaagtgatcctcttactgttgccgcaagtatcattgggatcttgcacttgatattgtggattcttgatcgtcttttcttcaaatgcatttatcgtcgccttaaatacggtttgaaaagagggccttctacggaaggggtaccggagtctatgagggaagagtaccggcaggaacagcagaatgctgtggatgttgacgatggtcattttgtcaacatagaattggagtaa
>gi|699978367|gb|KM821705.1|_Influenza_A_virus_(A/duck/Khanhhoa/CVVI-06/2013(H5N1))_segment_7_matrix_protein_2_(M2)_and_matrix_protein_1_(M1)_genes_complete_cds
atgagtcttctaaccgaggtcgaaacgtacgttctctctatcatcccatcaggccccctcaaagccgagatcgcgcagaaacttgaggatgtatttgcaggaaagaacactgatctcgaggctctcatggagtggctaaagacaagaccaatcctgtcacctctgactaaagggatcttgggatttgtattcacgctcaccgtgcccagtgagcgaggactgcagcgtagacgttttgtccagaatgccctaaatggaaatggagatccaaataatatggatagggcagttaagctatataagaagctgaaaagagaaataacattccatggagctaaggaggtagcactcagttactcaaccggtgcacttgccagttgcatgggtctcatatacaacaggatgggaacggtgactacagaagtggcttttggcctagtgtgtgccacttgtgagcagattgcagattcacagcatcggtctcacagacagatggcaaccatcaccaacccactaatcaggcatgagaacagaatggtgctggccagcactacagctaaggccatggagcagatggcgggatcaagcgagcaggcagcagaagccatggaggtcgccaatcaggctagacagatggtgcaggcaatgaggacaattgggactcatcctaactctagtgctggtctgagagataatcttcttgaaaatttgcaggcctaccagaaacgaatgggagtgcagatgcagcgattcaagtgatcctcttattgttgccgcaagtatcattgggatcttgcacttgatattgtggattcttgatcgtcttttcttcaaatgcatttatcgtcgccttaaatacggtttgaaaagagggccttctacggaaggggtaccggagtctatgagggaagagtaccggcaggaacagcagaatgctgtggatgttgacgatggtcattttgtcaacatagaattggagtaa
>gi|699978355|gb|KM821701.1|_Influenza_A_virus_(A/chicken/Khanhhoa/CVVI-02/2013(H5N1))_segment_7_matrix_protein_2_(M2)_and_matrix_protein_1_(M1)_genes_complete_cds_gi|699978358|gb|KM821702.1|_Influenzs
atgagtcttctaaccgaggtcgaaacgtacgttctctctatcatcccatcaggccccctcaaagccgagatcgcgcagaaacttgaggatgtatttgcaggaaagaacactgatctcgaggctctcatggagtggctaaagacaagaccaatcctgtcacctctgactaaagggatcttgggatttgtattcacgctcaccgtgcccagtgagcgaggactgcagcgtagacgttttgtccagaatgccctaaatggaaatggagatccaaataatatggatagggcagttaagctatataagaagctgaaaagagaaataacattccatggagctaaggaggtcgcactcagttactcaaccggtgcacttgccagttgcatgggtctcatatacaacaggatgggaacggtgactacagaagtggcttttggcctagtgtgtgccacttgtgagcagattgcagattcacagcatcggtctcacagacagatggcaaccatcaccaacccactaatcaggcatgagaacagaatggtgctggccagcactacagctaaggccatggagcagatggcgggatcaagcgagcaggcagcagaagccatggaggtcgccaatcaggctagacagatggtgcaggcaatgaggacaattggaactcatcctaactctagtgctggtctgagagataatcttcttgaaaatttgcaggcctaccagaaacgaatgggagtgcagatgcagcgattcaagtgatcctcttattgttgccgcaagtatcattgggatcttgcacttgatattgtggattcttgatcgtcttttcttcaaatgcatttatcgtcgccttaaatacggtttgaaaagagggccttctacggaaggggtaccggagtctatgagggaagagtaccggcaggaacagcagaatgctgtggatgttgacgatggtcattttgtcaacatagaattggagtaa
>gi|699978352|gb|KM821700.1|_Influenza_A_virus_(A/duck/Khanhhoa/CVVI-01/2013(H5N1))_segment_7_matrix_protein_2_(M2)_and_matrix_protein_1_(M1)_genes_complete_cds_gi|699978361|gb|KM821703.1|_Influenza_As
atgagtcttctaaccgaggtcgaaacgtacgttctctctatcatcccatcaggccccctcaaagccgagatcgcgcagaaacttgaggatgtatttgcaggaaagaacactgatctcgaggctctcatggagtggctaaagacaagaccaatcctgtcacctctgactaaagggatcttgggatttgtattcacgctcaccgtgcccagtgagcgaggactgcagcgtagacgttttgtccagaatgccctaaatggaaatggagatccaaataatatggatagggcagttaagctatataagaagctgaaaagagaaataacattccatggagccaaggaggtcgcactcagttactcaaccggtgcacttgccagttgcatgggtctcatatacaacaggatgggaacggtgactacagaagtggcttttggcctagtgtgtgccacttgtgagcagattgcagattcacagcatcggtctcacagacagatggcaaccatcaccaacccactaatcaggcatgagaacagaatggtgctggccagcactacagctaaggccatggagcagatggcgggatcaagcgagcaggcagcagaagccatggaggtcgccaatcaggctagacagatggtgcaggcaatgaggacaattgggactcatcctaactctagtgctggtctgagagataatcttcttgaaaatttgcaggcctaccagaaacgaatgggagtgcagatgcagcgattcaagtgatcctcttattgttgccgcaagtatcattgggatcttgcacttgatattgtggattcttgatcgtcttttcttcaaatgcatttatcgtcgccttaaatacggtttgaaaagagggccttctacggaaggggtaccggagtctatgagggaagagtaccggcaggaacagcagaatgctgtggatgttgacgatggtcattttgtcaacatagaattggagtaa
>gi|673244948|gb|KM234677.1|_Influenza_A_virus_(A/goose/Jiangxi/JXA130246/2013(mixed))_clone_MPc_segment_7_matrix_protein_2_(M2)_and_matrix_protein_1_(M1)_genes_complete_cds
atgagtcttctaaccgaggtcgaaacgtacgttctctctatcatcccatcaggccccctcaaagccgagatcgcgcagaaacttgaggatgtatttgcaggaaagaacactgatctcgaggctctcatggagtggctaaagacaagaccaatcctgtcacctctaactaaagggatcttgggatttgtattcacgctcaccgtgcccagtgagcgaggactgcagcgtagacgttttgtccagaatgccctaaatggaaatggagatccaaataatatggatagggcagttaagctatataagaagctgaaaagagaaataacattccatggagctaaggaggtcgcactcagttactcaaccggtgcacttgccagttgcatgggtctcatatacaacaggatgggaacggtgactacagaagtggcttttggcctagtgtgtgccacttgtgagcagattgcagattcacagcatcggtctcacagacagatggcaaccatcaccaacccactaatcaggcatgagaacagaatggtgctggccagcactacagctaaggccatggagcagatggcgggatcaagcgagcaggcagcagaagccatggaggtcgccaatcaggctagacagatggtgcaggcaatgaggacaattgggactcatcctaactctagtgctggtctgagagataatcttcttgaaaatttgcaggcctaccagaaacgaatgggagtgcagatgcagcgattcaagtgatcctcttattgttgccgcaagtatcattgggatcttgcacttgatattgtggattcttgatcgtcttttcttcaaatgcatttatcgtcgccttaaatacggtttgaaaagagggccttctacggaaggggtaccggagtctatgagggaagagtaccggcaggaacagcagaatgctgtggatgttgacgatggtcattttgtcaacatagaattggagtaa
>gi|662490873|gb|KM028002.1|_Influenza_A_virus_(A/swine/Guangxi/592/2011(H5N1))_segment_7_matrix_protein_2_(M2)_and_matrix_protein_1_(M1)_genes_complete_cds
atgagtcttctaaccgaggtcgaaacgtacgttctctctatcatcccatcaggccccctcaaggccgagatcgcgcagaaacttgaggatgtatttgcaggaaagaacactgatctcgaggctctcatggagtggctaaagacaagaccaatcctgtcacctctgactaaagggatcttgggatttgtattcacgctcaccgtgcccagtgagcgaggactgcagcgtagacgttttgtccagaatgccctaaatggaaatggagatccaaataatatggatagggcagttaagctatataagaagctgaaaagagaaataacattccatggagctaaggaggtcgcactcagttactcaaccggtgcacttgccagttgcatgggtctcatatacaacaggatgggaacggtgactacagaagtggcttttggcctagtgtgtgctacttgtgagcagattgcagattcacagcatcggtctcacagacagatggcaaccatcaccaacccactaatcaggcatgagaacagaatggtgctggccagcactacagctaaggctatggagcagatggcgggatcaagtgagcaggcagcagaagccatggaggtcgccaatcaggctaggcagatggtgcaggcaatgaggacaattgggactcatcctaactctagtgctggtctgagagataatcttcttgaaaatttgcaggcctaccagaaacgaatgggagtgcagatgcagcgattcaagtgatcctcttgttgttgccgcaagtatcattgggatcttgcacttgatattgtggattcttgatcgtcttttcttcaaatgcatttatcgtcgccttaaatacggtttgaaaagagggccttctacggaaggggtaccggagtctatgagggaagagtaccggcaggaacagcagaatgctggggatgttgacgatggtcattttgtcaacatagaattggagtaa
>gi|642991757|gb|KJ812111.1|_Influenza_A_virus_(A/pekin_duck/Vietnam/27386/2009(H5N1))_segment_7_matrix_protein_2_(M2)_and_matrix_protein_1_(M1)_genes_complete_cds
atgagtcttctaaccgaggtcgaaacgtacgttctctctatcatcccatcaggccccctcaaagccgagatcgcgcagaaacttgaggatgtctttgcaggaaagaacaccgatctcgaggctctcatggagtggctaaagacaagaccaatcctgtcacctctgactaaagggatcttgggatttgtattcacgctcaccgtgcccagtgagcgaggactgcagcgtagacgttttgtccagaatgccctaaatggaaatggagatccaaataatatggatagggcagttaagctatataagaagctgaaaagagaaataacattccatggagctaaggaggtcgcactcagttactcaaccggtgcacttgccagttgcatgggtctcatatacaacaggatgggaacggtgactacggaagtggcttttggcctagtgtgtgccacttgtgagcagattgcagattcacagcatcggtctcacagacagatggcaaccatcaccaacccactaatcaggcatgagaacagaatggtgctggccagcactacagctaaggctatggagcagatggcgggatcaagtgagcaggcagcagaagccatggaggtcgccaatcaggctaggcagatggtgcaggcaatgaggacaattgggactcatcctaactctagtgctggtctgagagataatcttcttgaaaatttgcaggcctaccagaaacgaatgggagtgcagatgcagcgattcaagtgatcctcttgttgttgccgcaaatatcattgggatcttgcacttgatattgtggattcttgatcgtcttttcttcaaatgcatttatcgtcgccttaaatacggtttgaaaagagggccttctacggaaggggtaccggagtctatgagggaagagtaccggcaggaacagcagaatgctgtggatgttgacgatggtcattttgtcaacatagaattggagtaa
>gi|630756860|gb|CY036248.2|_Influenza_A_virus_(A/grey_heron/Hong_Kong/1046/2008(H5N1))_segment_7_sequence
atgagtcttctaaccgaggtcgaaacgtacgttctctctatcatcccatcaggccccctcaaagccgagatcgcgcagaaacttgaggatgtctttgcaggaaagaacaccgatctcgaggctctcatggagtggctaaagacaagaccaatcctgtcacctctgactaaagggatcttgggatttgtattcacgctcaccgtgcccagtgagcgaggactgcagcgtagacgttttgtccagaatgccctaaatggaaatggagatccaaataatatggatagggcagttaagctatataagaagctgaaaagagaaataacattccatggagctaaggaggtcgcactcagttactcaaccggtgcacttgccagttgcatgggtctcatatacaacaggatgggaacggtgactacggaagtggcttttggcctagtgtgtgccacttgtgagcagattgcagattcacagcatcggtctcacagacagatggcaaccatcaccaacccactaatcaggcatgagaacagaatggtgctggccagcactacagctaaggctatggagcagatggcgggatcaagtgagcaggcagcagaagccatggaggtcgccaatcaggctaggcagatggtgcaggcaatgaggacaattgggactcatcctaactctagtgctggtctgagagataatcttcttgaaaatttgcaggcctaccagaaacgaatgggagtgcagatgcagcgattcaagtgatcctcttgttgttgccgcaagtatcattgggatcttgcacttgatattgtggattcttgatcgtcttttcttcaaatgcatttatcgtcgccttaaatacggtttgaaaagagggccttctacggaaggggtaccggagtctatgagggaagagtaccggcaggaacagcagagtgctgtggatgttgacgatggtcattttgtcaacatagaattggagtaa
>gi|533112028|dbj|AB847568.1|_Influenza_A_virus_(A/muscovy_duck/Vietnam/LBM438/2013(H5N1))_viral_cRNA_segment_7_complete_sequence_gi|537712581|dbj|AB849463.1|_Influenza_A_virus_(A/muscovy_duck/Vietname
atgagtcttctaaccgaggtcgaaacgtacgttctctctatcatcccatcgggccccctcaaagccgagatcgcgcagaaacttgaggatgtatttgcaggaaagaacactgatctcgaggctctcatggagtggctaaagacaagaccaatcctgtcacctctgactaaagggatcttgggatttgtattcacgctcaccgtgcccagtgagcgaggactgcagcgtagacgttttgtccagaatgccctaaatggaaatggagatccaaataatatggatagggcagttaagctatataagaagctgaaaagagaaataacattccatggagctaaggaggtcgcactcagttactcaaccggtgcacttgccagttgcatgggtctcatatacaacaggatgggaacggtgactacagaagtggcttttggcctagtgtgtgccacttgtgagcagattgcagattcacagcatcggtctcacagacagatggcaaccatcaccaacccactaatcaggcatgagaacagaatggtgctggccagcactacagctaaggccatggagcagatggcgggatcaagcgagcaggcagcagaagccatggaggtcgccaatcaggctagacagatggtgcaggcaatgaggacaattgggactcatcctaactctagtgctggtctgagagataatcttcttgaaaatttgcaggcctaccagaaacgaatgggagtgcagatgcagcgattcaagtgatcctcttattgttgccgcaagtatcattgggatcttgcacttgatattgtggattcttgatcgtcttttcttcaaatgcatttatcgtcgccttaaatacggtttgaaaagagggccttctacggaaggggtaccggagtctatgagggaagagtaccggcaggaacagcagaatgctgtggatgttgacgatggtcattttgtcaacatagaattggagtaa
>gi|512380495|dbj|AB824266.1|_Influenza_A_virus_(A/muscovy_duck/Quang_Ninh/6/2013(H5N1))_viral_cRNA_segment_7_complete_sequence_gi|512380514|dbj|AB824274.1|_Influenza_A_virus_(A/muscovy_duck/Quang_Nine
atgagtcttctaaccgaggtcgaaacgtacgttctctctatcatcccatcaggccccctcaaagccgagatcgcgcagaaacttgaggatgtatttgcaggaaagaacactgatctcgaggctctcatggagtggctaaagacaagaccaatcctgtcacctctgactaaagggatcttgggatttgtattcacgctcaccgtgcccagtgagcgaggactgcagcgtagacgttttgtccagaatgccctaaatggaaatggagatccaaataatatggatagggcagttaagctatataagaagctgaaaagagaaataacattccatggagctaaggaggtcgcactcagttactcaaccggtgcacttgccagttgcatgggtctcatatacaacaggatgggaacggtgactacagaagtggcttttggcctagtgtgtgccacttgtgagcagattgcagattcacagcatcggtctcacagacagatggcaaccatcaccaacccactaatcaggcatgagaacagaatggtgctggccagcactacagctaaggccatggagcagatggcgggatcaagcgagcaggcagcagaagccatggaggtcgccaatcaggctagacagatggtgcaggcaatgaggacaattgggactcatcctaactctagtgctggtctgagagataatcttcttgaaaatttgcaggcctaccagaaacgaatgggagtgcagatgcagcgattcaagtgatcctcttattgttgcagcaagtatcattgggatcttgcacttgatattgtggattcttgatcgtcttttcttcaaatgcatttatcgtcgccttaaatacggtttgaaaagagggccttctacggaaggggtaccggagtctatgagggaagagtaccggcaggaacagcagaatgctgtggatgttgacgatggtcattttgtcaacatagaattggagtaa
>gi|443612033|gb|KC436110.1|_Influenza_A_virus_(A/swine/Guangxi/ns592/2011(H5N1))_segment_7_matrix_protein_2_(M2)_and_matrix_protein_1_(M1)_genes_complete_cds
atgagtcttctaaccgaggtcgaaacgtacgttctctctatcatcccatcaggccccctcaaggccgagatcgcgcagaaacttgaggatgtatttgcaggaaagaacactgatctcgaggctctcatggagtggctaaagacaagaccaatcctgtcacctctgactaaagggatcttgggatttgtattcacgctcaccgtgcccagtgagcgaggactgcagcgtagacgttttgtccagaatgccctaaatggaaatggagatccaaataatatggatagggcagttaagctatataagaagctgaaaagagaaataacattccatggagctaaggaggtcgcactcagttactcaaccggtgcacttgccagttgcatgggtctcatatacaacaggatgggaacggtgactacagaagtggcttttggcctagtgtgtgctacttgtgagcagattgcagattcacagcatcggtctcacagacagatggcaaccatcaccaacccactaatcaggcatgagaacagaatggtgctggccagcactacagctaaggctatggagcagatggcgggatcaagtgagcaggcagcagaagccatggaggtcgccaatcaggctaggcagatggtgcaggcaatgaggacaattgggactcatcctaactctagtgctggtctgagagataatcttcttgaaaatttgcaggcctaccagaaacgaatgggagtgcagatgcagcgattcaagtgatcctcttgttgttgccgcaagtatcattgggatcttgcacttgatattgtggattcttgatcgtcttttcttcaaatgcatttatcgtcgccttaaatacggtttgaaaagagggccttctacggaaggggtaccggagtctatgagggaagagtaccggcaggaacagcagaatgctggggatgttgacgatggtcattttgtcaacatagaattggagtaa
>gi|451810007|dbj|AB786679.1|_Influenza_A_virus(A/muscovy_duck/Vietnam/LBM227/2012(H5N1))_M1_M2_genes_for_matrix_protein_1_matrix_protein_2_complete_cds_gi|451810026|dbj|AB786687.1|_Influenza_A_virus(s
atgagtcttctaaccgaggtcgaaacgtacgttctctctatcatcccatcaggccccctcaaagccgagatcgcgcagaaacttgaggatgtatttgcaggaaagaacactgatctcgaggctctcatggagtggctaaagacaagaccaatcctgtcacctctgactaaagggatcttgggatttgtattcacgctcaccgtgcccagtgagcgaggactgcagcgtagacgttttgtccagaatgccctaaatggaaatggagatccaaataatatggatagggcagttaagctatataagaagctgaaaagagaaataacattccatggagctaaggaggtcgcactcagttactcaaccggtgcacttgccagttgcatgggtctcatatacaacaggatgggaacggtgactacagaagtggcttttggcctagtgtgtgccacttgtgagcagattgcagattcacagcatcggtctcacagacagatggcaaccatcaccaacccactaatcaggcatgagaacagaatggtgctggccagcactacagctaaggccatggagcagatggcgggatcaagcgagcaggcagcagaagccatggaggtcgccaatcaggctagacagatggtgcaggcaatgaggacaattgggactcatcctaactctagtgctggtctgagagataatcttcttgaaaatttgcaggcctaccagaaacgaatgggagtgcagatgcagcgattcaagtgatcctctcattgttgccgcaagtatcattgggatcttgcacttgatattgtggattcttgatcgtcttttcttcaaatgcatttatcgtcgccttaaatacggtttgaaaagagggccttctacggaaggggtaccggagtctatgagggaagagtaccggcaggaacagcagaatgctgtggatgttgacgatggtcattttgtcaacatagaattggagtaa
>gi|336180747|gb|JN055398.1|_Influenza_A_virus_(A/chicken/Vietnam/27262/2009(H5N1))_segment_7_matrix_protein_2_(M2)_and_matrix_protein_1_(M1)_genes_complete_cds
atgagtcttctaaccgaggtcgaaacgtacgttctctctatcatcccatcaggccccctcaaagccgagatcgcgcagaaacttgaggatgtctttgcaggaaagaacaccgatctcgaggctctcatggagtggctaaagacaagaccaatcctgtcacctctgactaaagggatcttgggatttgtattcacgctcaccgtgcccagtgagcgaggactgcagcgtagacgttttgtccagaatgccctaaatggaaatggagatccaaataatatggatagggcagttaagctatataagaagctgaaaagagaaataacattccatggagctaaggaggtcgcactcagttactcaaccggtgcacttgccagttgcatgggtctcatatacaacaggatgggaacggtgactacggaagtggcttttggcctagtgtgtgccacttgtgagcagattgcagattcacagcatcggtctcacagacagatggcaaccatcaccaacccactaatcaggcatgagaacagaatggtgctggccagcactacagctaaggctatggagcagatggcgggatcaagtgagcaggcagcagaagccatggaggtcgccaatcaggctaggcagatggtgcaggcaatgaggacaattgggactcatcctaactctagtgctggtctgagagataatcttcttgaaaatttgcaggcctaccagaaacgaatgggagtgcagatgcagcgattcaagtgatcctcttgttgttgccgcaaatatcattgggatcttgcacttgatattgtggattcttgatcgtcttttcttcaaatgcatttatcgtcgccttaaatacggtttgaaaagagggccttctacggaaggggtaccggagtctatgagggaagagtaccggcaggaacagcagaatgctgtggatgttgacgatggtcattttgtcaacatagaattggagtaa
>gi|336180735|gb|JN055394.1|_Influenza_A_virus_(A/Muscovy_duck/Vietnam/18151/2009(H5N1))_segment_7_matrix_protein_2_(M2)_and_matrix_protein_1_(M1)_genes_complete_cds
atgagtcttctaaccgaggtcgaaacgtacgttctctctatcatcccatcaggccccctcaaagccgagatcgcgcagaaacttgaggatgtctttgcaggaaagaacaccgatctcgaggctctcatggagtggctaaagacaagaccaatcctgtcacctctgactaaagggatcttgggatttgtattcacgctcaccgtgcccagtgagcgaggactgcagcgtagacgttttgtccagaatgccctaaatggaaatggagatccaaataatatggatagggcagttaagctatataagaagctgaaaagagaaataacattccatggagctaaggaggtcgcactcagttactcaaccggtgcacttgccagttgcatgggtctcatatacaacaggatgggaacggtgactacggaagtggcttttggcctagtgtgtgccacttgtgagcagattgcagattcacagcatcggtctcacagacagatggcaaccatcaccaacccactaatcaggcatgagaacagaatggtgctggccagcactacagctaaggctatggagcagatggcgggatcaagtgagcaggcagcagaagccatggaggtcgccaatcaggctaggcagatggtgcaggcaatgaggacaattgggactcatcctaactctagtgctggtctgagagataatcttcttgaaaatttgcaggcctaccagaaacgaatgggagtgcagatgcagcgattcaagtgatcctcttgttgttgccgcaaatatcattgggatcttgcacttgatattgtggattcttgatcgtcttttcttcaaatgcatttatcgtcgccttaaatacggtttgaaaagagggccttctacggaaggggtaccggagtctatgagggaagagtaccggcaggaacagcagaatgctgtggatgttgacgatggtcattttgtcaacatagaattggagtaa
>gi|212509224|gb|CY036264.1|_Influenza_A_virus_(A/magpie_robin/Hong_Kong/1897/2008(H5N1))_segment_7_sequence
atgagtcttctaaccgaggtcgaaacgtacgttctctctatcatcccatcaggccccctcaaagccgagatcgcgcagaaacttgaggatgtctttgcaggaaagaacaccgatctcgaggctctcatggagtggctaaagacaagaccaatcctgtcacctctgactaaagggatcttgggatttgtattcacgctcaccgtgcccagtgagcgaggactgcagcgtagacgttttgtccagaatgccctaaatggaaatggagatccaaataatatggatagggcagttaagctatataagaagctgaaaagagaaataacattccatggagctaaggaggtcgcactcagttactcaaccggtgcacttgccagttgcatgggtctcatatacaacaggatgggaacggtgactacggaagtggcttttggcctagtgtgtgccacttgtgagcagattgcagattcacagcatcggtctcacagacagatggcaaccatcaccaacccactaatcaggcatgagaacagaatggtgctggccagcactacagctaaggctatggagcagatggcgggatcaagtgagcaggcagcagaagccatggaggtcgccaatcaggctaggcagatggtgcaggcaatgaggacaattgggactcatcctaactctagtgctggtctgagagataatcttcttgaaaatttgcaggcctaccagaaacgaatgggagtgcagatgcagcgattcaagtgatcctcttgttgttgccgcaagtatcattgggatcttgcacttgatattgtggattcttgatcgtcttttcttcaaatgcatttatcgtcgccttaaatacggtttgaaaagagggccttctacggaaggggtaccggagtctatgagggaagagtaccggcaggaacagcagagtgctgtggatgttgacgatggtcattttgtcaacatagaattggagtaa
>gi|919307143|dbj|LC070008.1|_Influenza_A_virus_(A/environment/Vietnam/HU1-1434/2014(H5N6))_viral_cRNA_segment_7_complete_sequence
atgagtcttctaaccgaggtcgaaacgtacgttctctctatcatcccatcaggccccctcaaagccgagatcgcgcagaaacttgaggatgtgtttgcagggaagaacactgatctcgaggctctcatggagtggmtaaagacaagaccaatcctgtcacctctgactaaagggatcttgggatttgtattcacgctcaccgtgcccagtgagcgaggactgcagcgtagacgttttgtccagaatgccctaaatggaaatggagatccaaataatatggatagggcagttaagctatataagaagctgaaaagagaaataacattccatggagctaaggaggtctcactcagttactcaaccggtgcacttgccagttgcatgggtctcatatacaacaggatgggaacggtgactacagaagtggcttttggcctagtgtgtgccacttgtgagcagattgcagattcacagcatcggtctcacagacagatggcaaccatcactaacccactaatcaggcatgagaacagaatggtgctggccagcactacagctaaggctatggagcagatggcgggatcaagtgagcaggcagcagaagcaatggaggtcgccaatcaggctagacagatggtgcaggcaatgaggacaattgggactcatcctaactctagtgctggtctgagagataatcttcttgaaaatttgcaggcctaccagaaaagaatgggagtgcagatgcagcgattcaagtgatcctcttgttgttgccgcaagtatcattgggatcttgcacttgatattgtggattcttgatcgtcttttcttcaaatgcatttatcgtcgccttaaatacggtttgaaaagagggccttctacggaaggggtaccggagtctatgagggaagagtaccggcaggaacagcagaatgctgtggatgttgacgatggtcattttgtcaacatagaattggagtaa
>gi|814550661|dbj|LC050618.1|_Influenza_A_virus_(A/duck/Quang_Ninh/15c111/2013(H5N1))_viral_cRNA_segment_7_complete_sequence
atgagtcttctaaccgaggtcgaaacgtacgttctctctatcatcccatcaggccccctcaaagccgagatcgcgcagaaacttgaggatgtatttgcaggaaagaacactgatctcgaggctctcatggagtggctaaagacaagaccaatcctgtcacctctgactaaagggatcttgggatttgtattcacgctcaccgtgcccagtgagcgaggactgcagcgtagacgttttgtccagaatgccctaaatggaaatggagatccaaataatatggatagggcagttaagctatataagaagctgaaaagagaaataacattccatggagctaaggaggtcgcactcagttactcaaccggtgcacttgccagttgcatgggtctcatatacaacaggatgggaacggtgactacagaagtggcttttggcctagtgtgtgccacttgtgagcagattgcagattcacagcatcggtctcacagacagatggcaaccatcaccaacccactaatcaggcatgagaacagaatggtgctggccagcactacagctaaggccatggagcagatggctggatcaagcgagcaggcagcagaagccatggaggtcgccaatcaggctagacagatggtgcaggcaatgaggacaattgggactcatcctaactctagtgctggtctgagagataatcttcttgaaaatttgcaggcctaccagaaacgaatgggagtgcagatgcagcgattcaagtgatcctcttattgttgcagcaagtatcattgggatcttgcacttgatattgtggattcttgatcgtcttttcttcaaatgcatttatcgtcgccttaaatacggtttgaaaagagggccttctacggaaggggtaccggagtctatgagggaagagtaccggcaggaacagcagaatgctgtggatgttgacgatggtcattttgtcaacatagaattggagtaa
>gi|673249471|gb|KM251474.1|_Influenza_A_virus_(A/duck/Sichuan/NCJPL7/2014(H5N6))_segment_7_matrix_protein_2_(M2)_and_matrix_protein_1_(M1)_genes_complete_cds_gi|699978900|gb|KM873641.1|_Influenza_A_vs
atgagtcttctaaccgaggtcgaaacgtacgttctctctatcatcccatcaggccccctcaaagccgagatcgcgcagaaacttgaggatgtgtttgcagggaagaacactgatctcgaggctctcatggagtggctaaagacaagaccaatcctgtcacctctgaccaaagggatcttgggatttgtattcacgctcaccgtgcccagtgagcgaggactgcagcgtagacgttttgtccagaatgccctaaatggaaatggagatccaaataatatggatagggcagttaagctatataagaagctgaaaagagaaataacattccatggagctaaggaggtctcactcagttactcaaccggtgcacttgccagttgcatgggtctcatatacaacaggatgggaacggtgactacagaagtggcttttggcctagtgtgtgccacttgtgagcagattgcagattcacagcatcggtctcacagacagatggcaaccatcactaacccactaatcaggcatgagaacagaatggtgctggccagcactacagctaaggctatggagcagatggcgggatcaagtgagcaggcagcagaagcaatggaggtcgccaatcaggctagacagatggtgcaggcaatgaggacaattgggactcatcctaactctagtgctggtctgagagataatcttcttgaaaatttgcaggcctaccagaaaagaatgggagtgcagatgcagcgattcaagtgatcctcttgttgttgccgcaagtatcattgggatcttgcacttgatattgtggattcttgatcgtcttttcttcaaatgcatttatcgtcgccttaaatacggtttgaaaagagggccttctacggaaggggtaccggagtctatgagggaagagtaccggcaggaacagcagaatgctgtggatgttgacgatggtcattttgtcaacatagaattggagtaa
>gi|730044372|gb|KP097996.1|_Influenza_A_virus_(A/chicken/Vietnam/NCVD-KA435/2013(H5N1))_segment_7_matrix_protein_2_(M2)_and_matrix_protein_1_(M1)_genes_complete_cds
atgagtcttctaaccgaggtcgaaacgtacgttctctctatcatcccatcaggccccctcaaagccgagatcgcgcagaaacttgaggatgtatttgcaggaaagaacactgatctcgaggctctcatggagtggctaaagacaagaccaatcctgtcacctctgactaaagggatcttgggagttgtattcacgctcaccgtgcccagtgagcgaggactgcagcgtagacgttttgtccagaatgccctaaatggaaatggagatccaaataatatggatagggcagttaagctatataagaagctgaaaagagaaataacattccatggagctaaggaggtcgcactcagttactcaaccggtgcacttgccagttgcatgggtctcatatacaacaggatgggaacggtgactacagaagtggcttttggcctagtgtgtgccacttgtgagcagattgcagattcacagcatcggtctcacagacagatggcaaccatcaccaacccactaatcagacatgagaacagaatggtgctggccagcactacagctaaggccatggagcagatggcgggatcaagcgagcaggcagcagaagccatggaggtcgccaatcaggctagacagatggtgcaggcaatgaggacaattgggactcatcctaactctagtgctggtctgagagataatcttcttgaaaatttgcaggcctaccagaaacgaatgggagtgcagatgcagcgattcaagtgatcctcttattgttgccgcaagtatcattgggatcttgcacttgatattgtggattcttgatcgtcttttcttcaaatgcatttatcgtcgccttaaatacggtttgaaaagagggccttctacggaaggggtaccggagtctatgagggaagagtaccggcaggaacagcagaatgctgtggatgttgacgatggtcattttgtcaacatagaattggagtaa
>gi|723801817|dbj|LC010699.1|_Influenza_A_virus_(A/duck/Vietnam/LBM360c1-4-1/2013(H5N6))_viral_cRNA_segment_7_complete_sequence_gi|723801836|dbj|LC010707.1|_Influenza_A_virus_(A/duck/Quang_Ninh/13c1-2e
atgagtcttctaaccgaggtcgaaacgtacgttctctctatcatcccatcaggccccctcaaagccgagatcgcgcagaaacttgaggatgtatttgcaggaaagaacactgatctcgaggctctcatggagtggctaaagacaagaccaatcctgtcacctctgactaaagggatcttgggatttgtattcacgctcaccgtgcccagtgagcgaggactgcagcgtagacgttttgtccagaatgccctaaatggaaatggagatccaaataatatggatagggcagttaagctatataagaagctgaaaagagaaataacattccatggagctaaggaggtagcactcagttactcaaccggtgcacttgccagttgcatgggtctcatatacaacaggatgggaacggtgactacagaagtggcttttggcctagtgtgtgccacttgtgagcagattgcagattcacagcatcggtctcacagacagatggcaaccatcaccaacccactaatcaggcatgagaacagaatggtgctggccagcactacagctaaggccatggagcagatggcgggatcaagcgagcaggcagcagaagccatggaggtcgccaatcaggctagacagatggtgcaggcaatgaggacaattgggactcatcctaactctagtgctggtctgagagataatcttcttgaaaatttgcaggcctaccagaaacgaatgggagtgcagatgcagcgattcaagtgatcctcttattgttgccgcaagtatcattgggatcttgcacttgatattgtggattcttgatcgtcttttcttcaaatgcatttatcgtcgccttaaatacggtttgaaaagaggcccttctacggaaggggtaccggagtctatgagggaagagtaccggcaggaacagcagaatgctgtggatgttgacgatggtcattttgtcaacatagaattggagtaa
>gi|699978412|gb|KM821720.1|_Influenza_A_virus_(A/duck/Khanhhoa/CVVI-21/2013(H5N1))_segment_7_matrix_protein_2_(M2)_and_matrix_protein_1_(M1)_genes_complete_cds
atgagtcttctaaccgaggtcgaaacgtacgttctctctatcatcccatcaggccccctcaaagccgagatcgcgcagaaacttgaggatgtatttgcaggaaagaacactgatctcgaggctctcatggagtggctaaagacaagaccaatcctgtcacctctgactaaagggatcttgggatttgtattcacgctcaccgtgcccagtgagcgaggactgcagcgtagacgttttgtccagaatgctctaaatggaaatggagatccaaataatatggatagggcagttaagctatataagaagctgaaaagagaaataacattccatggagctaaggaggtcgcactcagttactcaaccggtgcacttgccagttgcatgggtctcatatacaacaggatgggaacggtgactacagaagtggcttttggcctagtgtgtgccacttgtgagcagattgcagattcacagcatcggtctcacagacagatggcaaccatcaccaacccactaatcaggcatgagaacagaatggtgctggccagcactacagctaaggccatggagcagatggcgggatcaagcgagcaggcagcagaagccatggaggtcgccaatcaggctagacagatggtgcaggcaatgaggacaattggaactcatcctaactctagtgctggtctgagagataatcttcttgaaaatttgcaggcctaccagaaacgaatgggagtgcagatgcagcgattcaagtgatcctcttattgttgccgcaagtatcattgggatcttgcacttgatattgtggattcttgatcgtcttttcttcaaatgcatttatcgtcgccttaaatacggtttgaaaagagggccttctacggaaggggtaccggagtctatgagggaagagtaccggcaggaacagcagaatgctgtggatgttgacgatggtcattttgtcaacatagaattggagtaa
>gi|699978409|gb|KM821719.1|_Influenza_A_virus_(A/duck/Khanhhoa/CVVI-20/2013(H5N1))_segment_7_matrix_protein_2_(M2)_and_matrix_protein_1_(M1)_genes_complete_cds
atgagtcttctaaccgaggtcgaaacgtacgttctctctatcatcccatcaggccccctcaaagccgagatcgcgcagaaacttgaggatgtatttgcaggaaagaacactgatctcgaggctctcatggagtggctaaagacaagaccaatcctgtcacctctgactaaagggatcttgggatttgtattcacgctcaccgtgcccagtgagcgaggactgcagcgtagacgttttgtccagaatgccctaaatggaaatggagatccaaataatatggatagggcagttaagctatataagaagctgaaaagagaaataacattccatggagctaaggaggtcgcactcagttactcaaccggtgcacttgccagttgcatgggtctcatatacaacaggatgggaacggtgactacagaagtggcttttggcctagtgtgtaccacttgtgagcagattgcagattcacagcatcggtctcacagacagatggcaaccatcaccaacccactaatcaggcatgagaacagaatggtgctggccagcactacagctaaggccatggagcagatggcgggatcaagcgagcaggcagcagaagccatggaggtcgccaatcaggctagacagatggtgcaggcaatgaggacaattggaactcatcctaactctagtgctggtctgagagataatcttcttgaaaatttgcaggcctaccagaaacgaatgggagtgcagatgcagcgattcaagtgatcctcttattgttgccgcaagtatcattgggatcttgcacttgatattgtggattcttgatcgtcttttcttcaaatgcatttatcgtcgccttaaatacggtttgaaaagagggccttctacggaaggggtaccggagtctatgagggaagagtaccggcaggaacagcagaatgctgtggatgttgacgatggtcattttgtcaacatagaattggagtaa
>gi|699978406|gb|KM821718.1|_Influenza_A_virus_(A/duck/Khanhhoa/CVVI-19/2013(H5N1))_segment_7_matrix_protein_2_(M2)_and_matrix_protein_1_(M1)_genes_complete_cds
atgagtcttctaaccgaggtcgaaacgtacgttctctctatcatcccatcaggccccctcaaagccgagatcgcgcagaaacttgaggatgtatttgcaggaaagaacactgatctcgaggctctcatggagtggctaaagacaagaccaatcctgtcacctctgactaaagggatcttgggatttgtattcacgctcaccgtgcccagtgagcgaggactgcagcgtagacgttttgtccagaatgccctaaatggaaatggagatccaaataatatggatagggcagttaagctatataagaagctgaaaagagaaataacattccatggagctaaggaggtcgcactcagttactcaaccggtgcacttgccagttgcatgggtcttatatacaacaggatgggaacggtgactacagaagtggcttttggcctagtgtgtgccacttgtgagcagattgcagattcacagcatcggtctcacagacagatggcaaccatcaccaacccactaatcaggcatgagaacagaatggtgctggccagcactacagctaaggccatggagcagatggcgggatcaagcgagcaggcagcagaagccatggaggtcgccaatcaggctagacagatggtgcaggcaatgaggacaattggaactcatcctaactctagtgctggtctgagagataatcttcttgaaaatttgcaggcctaccagaaacgaatgggagtgcagatgcagcgattcaagtgatcctcttattgttgccgcaagtatcattgggatcttgcacttgatattgtggattcttgatcgtcttttcttcaaatgcatttatcgtcgccttaaatacggtttgaaaagagggccttctacggaaggggtaccggagtctatgagggaagagtaccggcaggaacagcagaatgctgtggatgttgacgatggtcattttgtcaacatagaattggagtaa
>gi|699978394|gb|KM821714.1|_Influenza_A_virus_(A/duck/Khanhhoa/CVVI-15/2013(H5N1))_segment_7_matrix_protein_2_(M2)_and_matrix_protein_1_(M1)_genes_complete_cds
atgagtcttctaaccgaggtcgaaacgtacgttctctctatcatcccatcaggccccctcaaagccgagatcgcgcagaaacttgaggatgtatttgcaggaaagaacactgatctcgaggctctcatggagtggctaaagacaagaccaatcctgtcacctctgactaaagggatcttggggtttgtattcacgctcaccgtgcccagtgagcgaggactgcagcgtagacgttttgtccagaatgccctaaatggaaatggagatccaaataatatggatagggcagttaagctatataagaagctgaaaagagaaataacattccatggagctaaggaggtcgcactcagttactcaaccggtgcacttgccagttgcatgggtctcatatacaacaggatgggaacggtgactacagaagtggcttttggcctagtgtgtgccacttgtgagcagattgcagattcacagcatcggtctcacagacagatggcaaccatcaccaacccactaatcaggcatgagaacagaatggtgctggccagcactacagctaaggccatggagcagatggcgggatcaagcgagcaggcagcagaagccatggaggtcgccaatcaggctagacagatggtgcaggcaatgaggacaattggaactcatcctaactctagtgctggtctgagagataatcttcttgaaaatttgcaggcctaccagaaacgaatgggagtgcagatgcagcgattcaagtgatcctcttattgttgccgcaagtatcattgggatcttgcacttgatattgtggattcttgatcgtcttttcttcaaatgcatttatcgtcgccttaaatacggtttgaaaagagggccttctacggaaggggtaccggagtctatgagggaagagtaccggcaggaacagcagaatgctgtggatgttgacgatggtcattttgtcaacatagaattggagtaa
>gi|699978391|gb|KM821713.1|_Influenza_A_virus_(A/duck/Khanhhoa/CVVI-14/2013(H5N1))_segment_7_matrix_protein_2_(M2)_and_matrix_protein_1_(M1)_genes_complete_cds
atgagtcttctaaccgaggtcgaaacgtacgttctctctatcatcccatcaggccccctcaaagccgagatcgcgcagaaacttgaggatgtatttgcaggaaagaacactgatctcgaggctctcatggagtggctaaagacaagaccaatcctgtcacctctgactaaagggatcttgggatttgtattcacgctcaccgtgcccagtgagcgaggactgcagcgtagacgttttgtccagaatgccctaaatggaaatggagatccaaataatatggatagggcagttaagctatataagaagctgaaaagagaaataacattccatggagccaaggaggtcgcactcagttactcaaccggtgcacttgccagttgcatgggtctcatatacaacaggatgggaacggtgactacagaagtggcttttggcctagtgtgtgccacttgtgagcagattgcagattcacagcatcggtctcacagacagatggcaaccatcaccaacccactaatcaggcatgagaacagaatggtgctggccagcactacagctaaggccatggagcagatggcgggatcaagcgagcaggcagcagaagccatggaggtcgccaatcaggctagacagatggtgcaggcaatgaggacaattgggactcatcctaactctagtactggtctgagagataatcttcttgaaaatttgcaggcctaccagaaacgaatgggagtgcagatgcagcgattcaagtgatcctcttattgttgccgcaagtatcattgggatcttgcacttgatattgtggattcttgatcgtcttttcttcaaatgcatttatcgtcgccttaaatacggtttgaaaagagggccttctacggaaggggtaccggagtctatgagggaagagtaccggcaggaacagcagaatgctgtggatgttgacgatggtcattttgtcaacatagaattggagtaa
>gi|658158481|gb|KJ938661.1|_Influenza_A_virus_(A/environment/Zhenjiang/C13/2013(H5N6))_segment_7_matrix_protein_2_(M2)_and_matrix_protein_1_(M1)_genes_complete_cds
atgagtcttctaaccgaggtcgaaacgtacgttctctctatcatcccatcaggccccctcaaagccgagatcgcgcagaaacttgaggatgtgtttgcagggaagaacactgatctcgaggctctcatggagtggctaaagacaagaccaatcctgtcacctctgactaaagggatcttgggatttgtattcacgctcaccgtgcccagtgagcgaggactgcagcgtagacgttttgtccagaatgccctaaatggaaatggagatccaaataatatggatagggcagttaagctatataagaagctgaaaagagaaataacattccatggagctaaggaggtctcactcagttactcaaccggtgcacttgccagttgcatgggtctcatatacaacaggatgggaacggtgactacagaagtggcttttggcctagtgtgtgccacttgtgagcagattgcagattcacagcatcggtctcacagacagatggcaaccatcactaacccactaatcaggcatgagaacagaatggtgctggccagcactacagctaaggctatggagcagatggcgggatcaagtgagcaggcagcagaagcaatggaggtcgccaatcaggctagacagatggtgcaggcaatgaggacaattgggactcatcctaactctagtgctggtctgagagataatcttcttgaaaatttgcaggcctaccagaaaagaatgggagtgcagatgcagcgattcaagtgatcctcttgttgttgccgcaagtatcattgggatcttgcacttgatattgtggattcttgatcgtcttttcttcaaatgcatttatcgtagccttaaatacggtttgaaaagagggccttctacggaaggggtaccggagtctatgagggaagagtaccggcaggaacagcagaatgctgtggatgttgacgatggtcattttgtcaacatagaattggagtaa
>gi|594704178|gb|KJ484624.1|_Influenza_A_virus_(A/duck/Hunan/749/2011(mixed))_segment_7_matrix_protein_2_(M2)_and_matrix_protein_1_(M1)_genes_complete_cds
atgagtcttctaaccgaggtcgaaacgtacgttctctctatcatcccatcaggccccctcaaagccgagattgcgcagaaacttgaggatgtatttgcaggaaagaacactgatctcgaggctctcatggagtggctaaagacaagaccaatcctgtcacctctgactaaagggatcttgggatttgtattcacgctcaccgtgcccagtgagcgaggactgcagcgtagacgttttgtccagaatgccctaaatggaaatggagatccaaataatatggatagggcagttaagctatataagaagctgaaaagagaaataacattccatggagctaaggaggtcgcactcagttactcaaccggtgcacttgccagttgcatgggtctcatatacaacaggatgggaacggtgactacagaagtggcttttggcctagtgtgtgccacttgtgagcagattgcagattcacagcatcggtctcacagacagatggcaaccatcaccaacccactaatcaggcatgagaacagaatggtgctggccagcactacagctaaggccatggagcagatggcggggtcaagcgagcaggcagcagaagccatggaggtcgccaatcaggctagacagatggtgcaggcaatgaggacaattgggactcatcctaactctagtgctggtctgagagataatcttcttgaaaatttgcaggcctaccagaaacgaatgggagtgcagatgcagcgattcaagtgatcctcttattgttgccgcaagtatcattgggatcttgcacttgatattgtggattcttgatcgtcttttcttcaaatgcatttatcgtcgccttaaatacggtttgaaaagagggccttctacggaaggggtaccggagtctatgagggaagagtaccggcaggaacagcagaatgctgtggatgttgacgatggtcattttgtcaacatagaattggagtaa
>gi|451798716|gb|KC535011.1|_Influenza_A_virus_(A/Japanese_white-eye/Taoyuan/Q454/2012(H5N1))_segment_7_matrix_protein_2_(M2)_and_matrix_protein_1_(M1)_genes_complete_cds
atgagtcttctaaccgaggtcgaaacgtacgttctctctatcatcccatcaggccccctcaaagccgagatcgcgcagaaacttgaggatgtatttgcaggaaagaacactgatctcgaggctctcatggagtggctaaagacaagaccaatcctgtcacctctgactaaagggatcttgggatttgtattcacgctcaccgtgcccagtgagcgaggactgcagcgtagacgttttgtccagaatgccctaaatggaaatggagatccaaataatatggatagggcagttaagctatataagaagctgaaaagagaaataacattccatggagctaaggaggtcgcactcagttactcaaccggtgcacttgccagttgcatgggtctcatatacaacaggatgggaacagtgactacagaagtggcttttggcctagtgtgtgccacttgtgagcagattgcagattcacagcatcggtctcacagacagatggcaaccatcaccaacccactaatcaggcatgagaacagaatggtgctggccagcactacagctaaggccatggagcagatggcgggatcaagcgagcaggcagcagaagccatggaggtcgccaatcaggctagacagatggtgcaggcaatgaggacaattgggactcatcctaactctagtgctggtctgagagataatcttcttgaaaatttgcaggcctaccagaaacgaatgggagtgcagatgcagcgattcaagtgatcctcttattgttgccgcaagtatcattgggatcttgcacttgatattgtggattcttgatcgtcttttcttcaaatgcatttatcgtcgccttaaatacggtttgaaaagagggccttctacggaaggggtgccggagtctatgagggaagagtaccggcaggaacagcagaatgctgtggatgttgacgatggtcattttgtcaacatagaattggagtaa
>gi|559147589|gb|KF813116.1|_Influenza_A_virus_(A/tiger/Jiangsu/01/2013(H5N1))_segment_7_matrix_protein_2_(M2)_and_matrix_protein_1_(M1)_genes_complete_cds
atgagtcttctaaccgaggtcgaaacgtacgttctctctatcatcccatcaggccccctcaaagccgagatcgcgcagaaacttgaggatgtatttgcaggaaagaacactgatctcgaggctctcatggagtggctaaagacaagaccaatcctgtcacctctgactaaagggatcttgggatttgtattcacgctcaccgtgcccagtgagcgaggactgcagcgtagacgttttgtccagaatgccctaaatggaaatggagatccaaataatatggatagggcagttaagctatataagaagctgaaaagagaaataacatttcatggagctaaggaggtcgcactcagttactcaaccggtgcacttgccagttgcatgggtctcatatacaacaggatgggaacggtgactacagaagtggcttttggcctagtgtgtgccacttgtgagcagattgcagattcacagcatcggtctcacagacagatggcaaccatcaccaacccactaatcaggcatgagaacagaatggtgctggccagcactacagctaaggccatggagcagatggcgggatcaagcgagcaggcagcagaagccatggaggtcgccaatcaggctagacagatggtgcaggcaatgaggacaattgggactcatcccaactctagtgctggtctgagagataatcttcttgaaaatttgcaggcctaccagaaacgaatgggagtgcagatgcagcgattcaagtgatcctcttattgttgccgcaagtatcattgggatcttgcacttgatattgtggattcttgatcgtcttttcttcaaatgcatttatcgtcgccttaaatacggtttgaaaagagggccttctacggaaggggtaccggagtctatgagggaagagtaccggcaggaacagcagaatgctgtggatgttgacgatggtcattttgtcaacatagaattggagtaa
>gi|520992707|dbj|AB829740.1|_Influenza_A_virus_(A/muscovy_duck/Vietnam/LBM398/2013(H5N1))_viral_cRNA_segment_7_complete_sequence_gi|520992726|dbj|AB829748.1|_Influenza_A_virus_(A/muscovy_duck/Vietname
atgagtcttctaaccgaggtcgaaacgtacgttctctctatcatcccatcaggccccctcaaagccgagatcgcgcagaaacttgaggatgtatttgcaggaaagaacactgatctcgaggctctcatggagtggctaaagacaagaccaatcctgtcacctctgactaaagggatcttgggatttgtattcacgctcaccgtgcccagtgagcgaggactgcagcgtagacgttttgtccagaatgccctaaatggaaatggagatccaaacaatatggatagggcagttaagctatataagaagctgaaaagagaaataacattccatggagctaaggaggtcgcactcagttactcaaccggtgcacttgccagttgcatgggtctcatatacaacaggatgggaacggtgactacagaagtggcttttggcctagtgtgtgccacttgtgagcagattgcagattcacagcatcggtctcacagacagatggcaaccatcaccaacccactaatcaggcatgagaacagaatggtgctggccagcactacagctaaggccatggagcagatggcggggtcaagcgagcaggcagcagaagccatggaggtcgccaatcaggctagacagatggtgcaggcaatgaggacaattgggactcatcctaactctagtgctggtctgagagataatcttcttgaaaatttgcaggcctaccagaaacgaatgggagtgcagatgcagcgattcaagtgatcctcttattgttgccgcaagtatcattgggatcttgcacttgatattgtggattcttgatcgtcttttcttcaaatgcatttatcgtcgccttaaatacggtttgaaaagagggccttctacggaaggggtaccggagtctatgagggaagagtaccggcaggaacagcagaatgctgtggatgttgacgatggtcattttgtcaacatagaattggagtaa
>gi|514236650|dbj|AB827994.1|_Influenza_A_virus_(A/muscovy_duck/Vietnam/LBM330/2013(H5N1))_viral_cRNA_segment_7_complete_genome_gi|514957032|dbj|AB828100.1|_Influenza_A_virus_(A/muscovy_duck/Vietnam/Le
atgagtcttctaaccgaggtcgaaacgtacgttctctctatcatcccatcaggccccctcaaagccgagatcgcacagaaacttgaggatgtatttgcaggaaagaacactgatctcgaggctctcatggagtggctaaagacaagaccaatcctgtcacctctgactaaagggatcttgggatttgtattcacgctcaccgtgcccagtgagcgaggactgcagcgtagacgttttgtccagaatgccctaaatggaaatggagatccaaataatatggatagggcagttaagctatataagaagctgaaaagagaaataacattccatggagctaaggaggtcgcactcagttactcaaccggtgcacttgccagttgcatgggtctcatatacaacaggatgggaacggtgactacagaagtggcttttggcctagtgtgtgccacttgtgagcagattgcagattcacagcatcggtctcacagacagatggcaaccatcaccaacccactaatcaggcatgagaacagaatggtgctggccagcactacagctaaggccatggagcagatggcgggatcaagcgagcaggcagcagaagccatggaggtcgccaatcaggctagacagatggtgcaggcaatgaggacaattgggactcatcctaactctagtgctggtctgagagataatcttcttgaaaatttgcaggcctaccagaaacgaatgggagtgcagatgcagcgattcaagtgatcctcttattgttgcagcaagtatcattgggatcttgcacttgatattgtggattcttgatcgtcttttcttcaaatgcatttatcgtcgccttaaatacggtttgaaaagagggccttctacggaaggggtaccggagtctatgagggaagagtaccggcaggaacagcagaatgctgtggatgttgacgatggtcattttgtcaacatagaattggagtaa
>gi|443612100|gb|KC436134.1|_Influenza_A_virus_(A/chicken/Viet_Nam/3/2010(H5N1))_segment_7_matrix_protein_2_(M2)_and_matrix_protein_1_(M1)_genes_complete_cds
atgagtcttctaaccgaggtcgaaacgtacgttctctctatcatcccatcaggccccctcaaagccgagatcgcgcagaaacttgaggatgtatttgcaggaaagaacaccgatctcgaggctctcatggagtggctaaagacaagaccaatcctgtcacctctgactaaagggatcttgggatttgtattcacgctcaccgtgcccagtgagcgaggactgcagcgtagacgttttgtccagaatgccctaaatggaaatggagatccaaataatatggatagggcagttaagctatataagaagctgaaaagagaaataacattccatggagctaaggaggtcgcactcagttactcaaccggtgcacttgccagttgcatgggtctcatatacaacaggatgggaacggtgactacggaagtggcttttggcctagtgtgtgccacctgtgagcagattgcagattcacagcatcggtctcacagacagatggcaaccatcaccaacccactaatcaggcatgagaacagaatggtgctggccagcactacagctaaggctatggagcagatggcgggatcaagtgagcaggcagcagaagccatggaggtcgccaatcaggctaggcagatggtgcaggcaatgaggacaattgggactcatcctaactctagtgctggtctgagagataatcttcttgaaaatttgcaggcctaccagaaaagaatgggagtgcagatgcagcgattcaagtgatcctcttgttgttgccgcaagtatcattgggatcttgcacttgatattgtggattcttgatcgtcttttcttcaaatgcatttatcgtcgccttaaatacggtttgaaaagagggccttctacggaaggggtaccggagtctatgagggaagagtaccggcaggaacagcagaatgctgtggatgttgacgatggtcattttgtcaacatagaattggagtaa
>gi|443612088|gb|KC436130.1|_Influenza_A_virus_(A/barn_swallow/Hong_Kong/1161/2010(H5N1))_segment_7_matrix_protein_2_(M2)_and_matrix_protein_1_(M1)_genes_complete_cds
atgagtcttctaaccgaggtcgaaacgtacgttctctctatcatcccatcaggccccctcaaagccgagatcgcgcagaaacttgaagatgtatttgcaggaaagaacactgatctcgaggctctcatggagtggctaaagacaagaccaatcctgtcacctctgactaaagggatcttgggatttgtattcacgctcaccgtgcccagtgagcgaggactgcagcgtagacgttttgtccagaatgccctaaatggaaatggagatccaaataatatggatagggcagttaagctatataagaagctgaaaagagaaataacattccatggagctaaggaggtcgcactcagctactcaaccggtgcacttgccagttgcatgggtctcatatacaacaggatgggaacggtgactacggaagtggcttttggcctagtgtgtgccacctgtgagcagattgcagattcacagcatcggtctcacagacagatggcaaccatcaccaacccactaatcaggcatgagaacagaatggtgctggccagcactacagctaaggctatggagcagatggcgggatcaagtgagcaggcagcagaagccatggaggtcgccaatcaggctaggcagatggtgcaggcaatgaggacaattgggactcatcctaactctagtgctggtctgagagataatcttcttgaaaatttgcaggcctaccagaaacgaatgggagtgcagatgcagcgattcaagtgatcctcttgttgttgccgcaagtatcattgggatcttgcacttgatattgtggattcttgatcgtcttttcttcaaatgcatttatcgtcgccttaaatacggtttgaaaagagggccttctacggaaggggtaccggagtctatgagggaagagtaccggcaggaacagcagaatgctgtggatgttgacgatggtcattttgtcaacatagaattggagtaa
>gi|451810064|dbj|AB786703.1|_Influenza_A_virus(A/muscovy_duck/Vietnam/LBM230/2012(H5N1))_M2_M1_genes_for_matrix_protein_2_matrix_protein_1_complete_cds
atgagtcttctaaccgaggtcgaaacgtacgttctctctatcatcccatcaggccccctcaaagccgagatcgcgcagaaacttgaggatgtatttgcaggaaagaacactgatctcgaggctctcatggagtggctaaagacaagaccaatcctgtcacctctgactaaagggatcttgggatttgtattcacgctcaccgtgcccagtgagcgaggactgcagcgtagacgttttgtccagaatgccctaaatggaaatggagatccaaataatatggatagggcagttaagctatataagaagctgaaaagagaaataacattccatggagctaaggaggtcgcactcagttactcaaccggtgcacttgccagttgcatgggtctcatatacaacaggatgggaacggtgactacagaagtggcttttggcctagtgtgtgccacttgtgagcagattgcagattcacagcatcggtctcacagacagatggcaaccatcaccaacccactaatcaggcatgagaacagaatggtgctggccagcactacagctaaggccatggagcagatggcgggatcaagcgagcaggcagcagaagccatggaggtcgccaatcaggctagacagatggtgcaggcaatgaggacaattgggactcatcctaactctagtgctggtctgagagataatcttcttgaaaatttgcaggcctaccagaaacgaatgggagtgcagatgcagcgattcaagtgatcctctcattgttgccgcaagtatcattgggatcttgcacttgatattgtggattcttgatcgtcttttcttcaaatgcatttatcgtcgccttaaatacggtttgaaaagagggccttctacggaaggggtaccggagtctatgagggaaaagtaccggcaggaacagcagaatgctgtggatgttgacgatggtcattttgtcaacatagaattggagtaa
>gi|336180750|gb|JN055399.1|_Influenza_A_virus_(A/duck/Vietnam/27354/2009(H5N1))_segment_7_matrix_protein_2_(M2)_and_matrix_protein_1_(M1)_genes_complete_cds
atgagtcttctaaccgaggtcgaaacgtacgttctctctatcatcccatcaggccccctcaaagccgagatcgcgcagaaacttgaggatgtctttgcaggaaagaacaccgatctcgaggctctcatggagtggctaaagacaagaccaatcctgtcacctctgactaaagggatcttgggatttgtattcacgctcaccgtgcccagtgagcgaggactgcagcgtagacgttttgtccagaatgccctaaatggaaatggagatccaaataatatggatagggcagttaagctatataagaagctgaaaagagaaataacattccatggagctaaggaggtcgcactcagttactcaaccggtgcacttgccagttgcatgggtctcatatacaacaggatgggaacggtgactacggaagtggcttttggcctagtgtgtgccacttgtgagcagattgcagattcacagcatcggtctcacagacagatggcaaccatcaccaacccactaatcaggcatgagaacagaatggtgctggccagcactacagctaaggctatggagcagatggcgggatcaagtgagcaggcagcagaagccatggaggtcgccaatcaggctaggcagatggtgcaggcaatgaggacaattgggactcatcctaactctagtgctggtctgagagataatcttcttgaaaatttgcaggcctaccagaaacgaatgggagtgcagatgcagcgattcaagtgatcctcttattgttgccgcaaatatcattgggatcttgcacttgatattgtggattcttgatcgtcttttcttcaaatgcatttatcgtcgccttaaatacggtttgaaaagagggccttctacggaaggggtaccggagtctatgagggaagagtaccggcaggaacagcagaatgctgtggatgttgacgatggtcattttgtcaacatagaattggagtaa
>gi|336180741|gb|JN055396.1|_Influenza_A_virus_(A/chicken/Vietnam/20346/2009(H5N1))_segment_7_matrix_protein_2_(M2)_and_matrix_protein_1_(M1)_genes_complete_cds
atgagtcttctaaccgaggtcgaaacgtacgttctctctatcatcccatcaggccccctcaaagccgagatcgcgcagaaacttgaggatgtctttgcaggaaagaacaccgatctcgaggctctcatggagtggctaaagacaagaccaatcctgtcacctctgactaaagggatcttgggatttgtattcacgctcaccgtgcccagtgagcgaggactgcagcgtagacgttttgtccagaatgccctaaatggaaatggagatccaaataatatggatagggcagttaagctatataagaagctgaaaagagaaataacattccatggagctaaggaggtcgcactcagttactcaactggtgcacttgccagttgcatgggtctcatatacaacaggatgggaacggtgactacggaagtggcttttggcctagtgtgtgccacttgtgagcagattgcagattcacagcatcggtctcacagacagatggcaaccatcaccaacccactaatcaggcatgagaacagaatggtgctggccagcactacagctaaggctatggagcagatggcgggatcaagtgagcaggcagcagaagccatggaggtcgccaatcaggctaggcagatggtgcaggcaatgaggacaattgggactcatcctaactctagtgctggtctgagagataatcttcttgaaaatttgcaggcctaccagaaacgaatgggagtgcagatgcagcgattcaagtgatcctcttgttgttgccgcaaatatcattgggatcttgcacttgatattgtggattcttgatcgtcttttcttcaaatgcatttatcgtcgccttaaatacggtttgaaaagagggccttctacggaaggggtaccggagtctatgagggaagagtaccggcaggaacagcagaatgctgtggatgttgacgatggtcattttgtcaacatagaattggagtaa
>gi|212508809|gb|CY036240.1|_Influenza_A_virus_(A/great_egret/Hong_Kong/807/2008(H5N1))_segment_7_sequence
atgagtcttctaaccgaggtcgaaacgtacgttctctctatcatcccatcaggccccctcaaagccgagatcgcgcagaaacttgaggatgtttttgcaggaaagaacaccgatctcgaggctctcatggagtggctaaagacaagaccaatcctgtcacctctgactaaagggatcttgggatttgtattcacgctcaccgtgcccagtgagcgaggactgcagcgtagacgttttgtccagaatgccctaaatggaaatggagatccaaataatatggatagggcagttaagctatataagaagctgaaaagagaaataacattccatggagctaaggaggtcgcactcagttactcaaccggtgcacttgccagttgcatgggtctcatatacaacaggatgggaacggtgactacggaagtggcttttggcctagtgtgtgccacttgtgagcagattgcagattcacagcatcggtctcacagacagatggcaaccatcaccaacccactaatcaggcatgagaacagaatggtgctggccagcactacagctaaggctatggagcagatggcgggatcaagtgagcaggcagcagaagccatggaggtcgccaatcaggctaggcagatggtgcaggcaatgaggacaattgggactcatcctaactctagtgctggtctgagagataatcttcttgaaaatttgcaggcctaccagaaacgaatgggagtgcagatgcagcgattcaagtgatcctcttgttgttgccgcaagtatcattgggatcttgcacttgatattgtggattcttgatcgtcttttcttcaaatgcatttatcgtcgccttaaatacggtttgaaaagagggccttctacggaaggggtacctgagtctatgagggaagagtaccggcaggaacagcagagtgctgtggatgttgacgatggtcattttgtcaacatagaattggagtaa
>gi|212508268|gb|CY036216.1|_Influenza_A_virus_(A/grey_heron/Hong_Kong/3088/2007(H5N1))_segment_7_sequence
atgagtcttctaaccgaggtcgaaacgtacgttctctctatcatcccatcaggccccctcaaagccgagatcgcgcagaaacttgaggatgtctttgcaggaaagaacaccgatctcgaggctctcatggagtggctaaagacaagaccaatcctgtcacctctgactaaagggatcttgggatttgtattcacgctcaccgtgcccagtgagcgaggactgcagcgtagacgttttgtccagaatgccctaaatggaaatggagatccaaataatatggatagggcagttaagctatataagaagctgaaaagagaaataacattccatggagctaaggaggtcgcactcagttactcaaccggtgcacttgccagttgcatgggtctcatatacaacaggatgggaacggtgactacggaagtggcttttggcctagtgtgtgccacttgtgagcagattgcagattcacagcatcggtctcacagacagatggcaaccatcaccaacccactaatcaggcatgagaacagaatggtgctggccagcactacagctaaggctatggagcagatggcgggatcaagtgagcaggcagcagaagccatggaggtcgccaatcaggctaggcagatggtgcaggcaatgaggacaattgggactcatcctaactctagtgctggtctgagagataatcttcttgaaaatttgcaggcctaccagaaacgaatgggagtgcagatgcagcgattcaagtgatcctcttgttgttgccgcaagtatcattgggatcttgcacttgatattgtggattcttgatcgtcttttcttcaaatgcatttatcgtcgccttaaatacggtttgaaaagagggccttctacggaaggggtacctgagtctatgagggaagagtaccggcaggaacagcagagtgctgtggatgttgacgatggtcattttgtcaacatagaattggagtaa
>gi|745632859|gb|KP286611.1|_Influenza_A_virus_(A/black_chicken/Jiangxi/10131/2014(mixed))_segment_7_matrix_protein_2_(M2)_and_matrix_protein_1_(M1)_genes_complete_cds
atgagtcttctaaccgaggtcgaaacgtacgttctctctatcatcccatcaggccccctcaaagccgagatcgcgcagaaacttgaggatgtgtttgcagggaagaacactgatctcgaggctctcatggagtggctaaagacaagaccaatcctgtcacctctgactaaagggatcttgggatttgtattcacgctcaccgtgcccagtgagcgaggactgcagcgtagacgttttgtccagaatgccctaaatggaaatggagatccaaataatatggatagggcagttaagctatataagaagctgaaaagagaaataacattccatggagctaaggaggtctcactcagttactcaaccggtgcacttgccagttgcatgggtctcatatacaacaggatgggaacggtgactacagaagtggcttttggcctagtgtgtgccacttgtgagcagattgcagattcacagcatcggtctcacagacagatggcaaccatcacyaacccactaatcaggcatgagaacagaatggtgctggccagcactacagctaaggctatggagcagatggcgggatcaagtgagcaggcagcagaagcaatggaggtcgccaatcaggctagacagatggtgcaggcaatgaggacaattgggactcatcctaactctagtgctggtctgagagataatcttcttgaaaatttgcaggcctaccagaaaagaatgggagtgcagatgcagcgattcaagtgatcctcttgttgttgccgcaagtatcattgggatcttgcacttgatattgtggattcttgatcgtcttttcttcaaatgcatttatcgtcgccttaaatacggtttgaaaagagggccttctacggaagggataccggagtctatgagggaagagtaccggcaggaacagcagaatgctgtggatgttgacgatagtcattttgtcaacatagaattggagtaa
>gi|954033575|gb|KU042831.1|_Influenza_A_virus_(A/goose/Zhejiang/727098/2014(H5N1))_segment_7_matrix_protein_2_(M2)_and_matrix_protein_1_(M1)_genes_complete_cds
atgagtcttctaaccgaggtcgaaacgtacgttctctctatcatcccatcaggccccctcaaagccgagatcgcgcagaaacttgaggatgtatttgcaggaaaaaacactgatctcgaggctctcatggagtggctaaagacaagaccaatcctgtcacctctgactaaagggatcttgggatttgtattcacgctcaccgtgcccagtgagcgaggactgcagcgtagacgttttgtccagaatgccctaaatggaaatggagatccaaataatatggatagggcagttaagctatataagaagctgaaaagagaaataacattccatggagctaaggaggtcgcactcagttactcaaccggtgcacttgccagttgcatgggtctcatatacaacaggatgggaacggtgactacagaagtggcttttggcctagtgtgtgccacttgtgagcagattgcagattcacagcatcggtctcacagacagatggcaaccatcaccaacccactaatcaggcatgagaacagaatggtgctggccagcactacagctaaggccatggagcagatggcgggttcaagcgagcaggcagcagaagccatggaggtcgccaatcaggctagacagatggtgcaggcaatgaggacaattgggactcatcctaactctagtgctggtctgagagataatcttcttgaaaatttgcaggcctatcagaaacgaatgggagtgcagatgcagcgattcaagtgatcctcttattgttgccgcaagtatcattgggatcttgcacttgatattgtggattcttgatcgtcttttcttcaaatgcatttatcgtcgccttaaatacggtttgaaaagagggccttctacggaaggggtaccggagtctatgagggaagagtaccggcaggaacagcagaatgctgtggatgttgacgatggtcattttgtcaacatagaattggagtaa
>gi|954033557|gb|KU042832.1|_Influenza_A_virus_(A/pigeon/Zhejiang/727097/2014(H5N1))_segment_7_matrix_protein_2_(M2)_and_matrix_protein_1_(M1)_genes_complete_cds
atgagtcttctaaccgaggtcgaaacgtacgttctctctatcatcccatcaggccccctcaaagccgagatcgcgcagaaacttgaggatgtatttgcaggaaaaaacactgatctcgaggctctcatggagtggctaaagacaagaccaatcctgtcacctctgactaaagggatcttgggatttgtattcacgctcaccgtgcccagtgagcgaggactgcagcgtagacgttttgtccagaatgccctaaatggaaatggagatccaaataatatggatagggcagttaagctatataagaagctgaaaagagaaataacattccatggagctaaggaggtcgcactcagttactcaaccggtgcacttgccagttgcatgggtctcatatacaacaggatgggaacggtgactacagaagtggcttttggcctagtgtgtgccacttgtgagcagattgcagattcacagcatcggtctcacagacagatggcaaccatcaccaacccactaatcaggcatgagaacagaatggtgctggccagcactacagctaaggccatggagcagatggcgggttcaagcgagcaggcagcagaagccatggaggtcgccaatcaggctagacagatggtgcaggcaatgaggacaattgggactcatcctaactctagtgctggtctgagagataatcttcttgaaaatttgcaggcctatcagaaacgaatgggagtgcagatgcagcgattcaagtgatcctcttattgttgccgcaagtatcattgggatcttgcacttgatattgtggattcttgatcgtcttttcttcaaatgcatttatcgtcgccttaaatacggtttgaaaagagggccttctacggaaggggtaccggagtctatgagggaagagtaccggcaggaacagcagaatgctgtggatgttgacgatggtcattttgtcaacatagaattggagtaa
>gi|954033467|gb|KU042837.1|_Influenza_A_virus_(A/goose/Zhejiang/77166/2014(H5N2))_segment_7_matrix_protein_2_(M2)_and_matrix_protein_1_(M1)_genes_complete_cds
atgagtcttctaaccgaggtcgaaacgtacgttctctctatcatcccatcaggccccctcaaagccgagatcgcgcagaaacttgaggatgtgtttgcagggaagaacgctgatctcgaggctctcatggagtggctaaagacaagaccaatcctgtcacctctgactaaagggatcttgggatttgtattcacgctcaccgtgcccagtgagcgaggactgcagcgtagacgttttgtccagaatgccctaaatggaaatggagatccaaataatatggatagggcagttaagctatataagaagctgaaaagagaaataacattccatggagctaaggaagtctcactcagttactcaaccggtgcacttgccagttgcatgggtctcatatacaacagaatgggaacggtgactacagaagtggcttttggcctagtgtgtgccacttgtgagcagattgcagattcacagcatcggtctcacagacagatggcaaccatcactaacccactaatcaggcatgagaacagaatggtgctggccagcactacagctaaggctatggagcagatggcgggatcaagtgagcaggcagcagaagcaatggaggtcgccaatcaggctagacagatggtgcaggcaatgaggacaattgggactcatcctaactctagtgctggtctgagagataatcttcttgataatttgcaggcctaccagaaaagaatgggagtgcagatgcagcgattcaagtgatcctcttgttgttgctgcaagtatcattgggatcttgcacttgatattgtggattcttgatcgtcttttcttcaaatgcatttatcgtcgccttaaatacggtttgaaaagagggccttctacggaaggggtaccggagtctatgagggaagagtaccggcagggacagcagaatgctgtggatgttgacgatggtcattttgtcaacatagaattggagtaa
>gi|954033449|gb|KU042838.1|_Influenza_A_virus_(A/goose/Zhejiang/77167/2014(H5N2))_segment_7_matrix_protein_2_(M2)_and_matrix_protein_1_(M1)_genes_complete_cds
atgagtcttctaaccgaggtcgaaacgtacgttctctctatcatcccatcaggccccctcaaagccgagatcgcgcagaaacttgaggatgtgtttgcagggaagaacgctgatctcgaggctctcatggagtggctaaagacaagaccaatcctgtcacctctgactaaagggatcttgggatttgtattcacgctcaccgtgcccagtgagcgaggactgcagcgtagacgttttgtccagaatgccctaaatggaaatggagatccaaataatatggatagggcagttaagctatataagaagctgaaaagagaaataacattccatggagctaaggaagtctcactcagttactcaaccggtgcacttgccagttgcatgggtctcatatacaacagaatgggaacggtgactacagaagtggcttttggcctagtgtgtgccacttgtgagcagattgcagattcacagcatcggtctcacagacagatggcaaccatcactaacccactaatcaggcatgagaacagaatggtgctggccagcactacagctaaggctatggagcagatggcgggatcaagtgagcaggcagcagaagcaatggaggtcgccaatcaggctagacagatggtgcaggcaatgaggacaattgggactcatcctaactctagtgctggtctgagagataatcttcttgataatttgcaggcctaccagaaaagaatgggagtgcagatgcagcgattcaagtgatcctcttgttgttgctgcaagtatcattgggatcttgcacttgatattgtggattcttgatcgtcttttcttcaaatgcatttatcgtcgccttaaatacggtttgaaaagagggccttctacggaaagggtaccggagtctatgagggaagagtaccggcaggaacagcagaatgctgtggatgttgacgatggtcattttgtcaacatagaattggagtaa
>gi|823852744|gb|KR732461.1|_Influenza_A_virus_(A/chicken/Vietnam/NCVD-398/2010(H5N1))_segment_7_matrix_protein_2_(M2)_and_matrix_protein_1_(M1)_genes_complete_cds
atgagtcttctaaccgaggtcgaaacgtacgttctctctatcatcccatcaggccccctcaaagccgagatcgcacagaaacttgaggatgtatttgcaggaaagaacactgatctcgaggctctcatggagtggctaaagacaagaccaatcctgtcacctctgactaaagggatcttgggatttgtattcacgctcaccgtgcccagtgagcgaggactgcagcgtagacgttttgtccagaatgccctaaatggaaatggagatccaaataatatggatagggcagttaagctatataagaagctgaaaagagaaataacattccatggagctaaggaggtcgcactcagttactcaaccggtgcacttgccagttgcatgggtctcatatacaacaggatgggaacggtgactacggaagtggcttttggcctagtgtgtgccacctgtgagcagattgcagattcacagcatcggtctcacagacagatggcaaccatcaccaacccactaatcaggcatgagaacagaatggtgctggccagcactacagctaaggctatggagcagatggcgggatcaagtgagcaggcagcagaagccatggaggtcgccaatcaggctaggcagatggtgcaggcaatgaggacaattgggactcatcctaactctagtgctggtctgagggataatcttcttgaaaatttgcaggcctaccagaaaagaatgggagtgcagatgcagcgattcaagtgatcctcttgttgttgccgcaagtatcattgggatcttgcacttgatattgtggattcttgatcgtcttttcttcaaatgcatttatcgtcgccttaaatacggtttgaaaagagggccttctacggaaggggtaccggagtctatgagggaagagtaccggcaggaacagcagaatgctgtggatgttgacgatggtcattttgtcaacatagaattggagtaa
>gi|645170339|gb|KJ807785.1|_Influenza_A_virus_(A/chicken/Zhejiang/6C2/2013(H5N6))_segment_7_matrix_protein_2_(M2)_and_matrix_protein_1_(M1)_genes_complete_cds
atgagtcttctaaccgaggtcgaaacgtacgttctctctatcatcccatcaggccccctcaaagccgagatcgcgcagaaacttgaggatgtgtttgcagggaagaacactgatctcgaggctctcatggagtggctaaagacaagaccaatcctgtcacctctgactaaagggatcttgggatttgtattcacgctcaccgtgcccagtgagcgaggactgcagcgtagacgttttgtccagaatgccctaaatggaaatggagatccaaataatatggatagggcagttaagctatataagaagctgaaaagagaaataacattccatggagctaaggaggtctcactcagttactcaaccggtgcacttgccagttgcatgggtctcatatacaacaggatgggaacggtgactacagaagtggcttttggcctagtgtgtgccacttgtgagcagattgcagattcacagcatcggtctcacagacagatggcaaccatcactaacccactaatcaggcatgagaacagaatggtgctggccagcactacagctaaggctatggagcagatggcgggatcaagtgagcaggcagcagaagcaatggaggtcgccaatcaggctagacagatggtgcaggcaatgaggacaattgggactcatcctaactctagtgctggtttgagagataatcttcttgaaaatttgcaggcctaccagaaaagaatgggagtgcagatgcagcgattcaagtgatcctcttgttgttgccgcaagtatcattgggatcttgcacttgatattgtggattcttgatcgtcttttcttcaaatgcatttatcgtcgccttaaatacggtttgaaaagagggccttctacggaaggggtaccggagtctatgagggaagagtaccggcaggaacagcagaatgctgtggatgttgacgatagtcattttgtcaacatagaattggagtaa
>gi|745628945|gb|KP285040.1|_Influenza_A_virus_(A/duck/Jiangxi/10160/2014(H5N6))_segment_7_matrix_protein_2_(M2)_and_matrix_protein_1_(M1)_genes_complete_cds_gi|745628965|gb|KP285048.1|_Influenza_A_vis
atgagtcttctaaccgaggtcgaaacgtacgttctctctatcatcccatcaggccccctcaaagccgagatcgcgcagaaacttgaggatgtgtttgcagggaagaacactgatctcgaggctctcatggagtggctaaagacaagaccaatcctgtcacctctgactaaagggatcttgggatttgtattcacgctcaccgtgcccagtgagcgaggactgcagcgtagacgttttgtccagaatgccctaaatggaaatggagatccaaataatatggatagggcagttaagctatataagaagctgaaaagagaaataacattccatggagctaaggaggtctcactcagttactcaaccggtgcacttgccagttgcatgggtctcatatacaacaggatgggaacggtgactacagaagtggcttttggcctagtgtgtgccacttgtgagcagattgcagattcacagcatcggtctcacagacagatggcaaccatcactaacccactaatcaggcatgagaacagaatggtgctggccagcactacagctaaggctatggagcagatggcgggatcaagtgagcaggcagcagaagcaatggaggtcgccaatcaggctagacagatggtgcaggcaatgaggacaattgggactcatcctaactctagtgctggtctgagagataatcttcttgaaaatttgcaggcctaccagaaaagaatgggagtgcagatgcagcgattcaagtgatcctcttgttgttgccgcaagtatcattgggatcttgcacttgatattgtggattcttgatcgtcttttcttcaaatgcatttatcgtcgccttaaatacggtttgaaaagagggccttctacggaagggataccggagtctatgagggaagagtaccggcaggaacagcagaatgctgtggatgttgacgatagtcattttgtcaacatagaattggagtaa
>gi|673249468|gb|KM251473.1|_Influenza_A_virus_(A/chicken/Sichuan/NCJPL1/2014(H5N6))_segment_7_matrix_protein_2_(M2)_and_matrix_protein_1_(M1)_genes_complete_cds_gi|673249483|gb|KM251478.1|_Influenza_s
atgagtcttctaaccgaggtcgaaacgtacgttctctctatcatcccatcaggccccctcaaagccgagatcgcgcagaaacttgaggatgtgtttgcagggaagaacactgatctcgaggctctcatggagtggctaaagacaagaccaatcctgtcacctctgaccaaagggatcttgggatttgtattcacgctcaccgtgcccagtgagcgaggactgcagcgtagacgttttgtccagaatgccctaaatggaaatggagatccaaataatatggatagggcagttaagctatataagaagctgaaaagagaaataacattccatggagctaaggaggtctcactcagttactcaaccggtgcacttgccagttgcatgggtctcatatacaacaggatgggaacggtgactacagaagtggcttttggcctagtgtgtgccacttgtgagcagattgcagattcacagcatcggtctcacagacagatggcaaccatcactaacccactaatcaggcatgagaacagaatggtgctggccagcactacagctaaggctatggagcagatggcgggatcaagtgagcaggcagcagaagcaatggaggtcgccaatcaggctagacagatggtgcaggcaatgaggacaattgggactcatcctaactctagtgctggtctgagagataatcttcttgaaaatttgcaggcctaccagaaaagaatgggagtgcagatgcagcgattcaagtgatcctcttgttgttgccgcaagtatcattgggatcttgcacttgatattgtggattcttgatcgtcttttcttcaaatgcatttatcgtcgccttaaatacggtttgaaaagagggccttctacggaaggggtaccggagtctatgagggaagagtaccggcaggaacagcagaatgctgtggatgttgacgatagtcattttgtcaacatagaattggagtaa
>gi|699978457|gb|KM821735.1|_Influenza_A_virus_(A/duck/Khanhhoa/CVVI-36/2014(H5N1))_segment_7_matrix_protein_2_(M2)_and_matrix_protein_1_(M1)_genes_complete_cds
atgagtcttctaaccgaggtcgaaacgtacgttctctctatcatcccatcaggccccctcaaagccgagatcgcgcagaaacttgaggatgtatttgcaggaaagaacactgatctcgaggctctcatggagtggctaaagacaagaccaatcctgtcacctctgactaaagggatcttgggatttgtattcacgctcaccgtgcccagtgagcgaggactgcagcgtagacgttttgtccagaatgccctaaatggaaatggagatccaaataatatggatagggcagttaagctatataagaagctgaaaagagaaataacattccatggagctaaggaggtagcactcagttactcaaccggtgcacttgccagttgcatgggtctcatatacaacaggatgggaacggtgactacagaagtggcttttggcctagtgtgtgccacttgtgagcagattgcagattcacagcatcggtctcacagacagatggcaaccatcaccaacccactaatcaggcatgagaacagaatggtgctggccagcactacagctaaggccatggagcagatggctggatcaagcgagcaggcagcagaagccatggaggtcgccaatcaggctagacagatggtgcaggcaatgaggacaattgggactcatcctaactctagtgctggtctgagagataatcttcttgaaaatttgcaggcctaccagaaacgaatgggagtgcagatgcagcgattcaagtgatcctcttattgttgccgcaagtatcattgggatcttgcacttgatattgtggattcttgatcgtcttttcttcaaatgcatttatcgtcgccttaaatacggtttgaaaagagggccttctacggaaggggtaccggagtctatgagggaagagtaccggcaggaacagcagaatgctgtggatgttgacgatggtcattttgtccacatagaattggagtaa
>gi|699978376|gb|KM821708.1|_Influenza_A_virus_(A/chicken/Khanhhoa/CVVI-09/2013(H5N1))_segment_7_matrix_protein_2_(M2)_and_matrix_protein_1_(M1)_genes_complete_cds_gi|699978382|gb|KM821710.1|_Influenzs
atgagtcttctaaccgaggtcgaaacgtacgttctctctatcatcccatcaggccccctcaaagccgagatcgcacagaaacttgaggatgtatttgcaggaaagaacactgatctcgaggctctcatggagtggctaaagacaagaccaatcctgtcacctctgactaaagggatcttgggatttgtattcacgctcaccgtgcccagtgagcgaggactgcagcgtagacgttttgtccagaatgccctaaatggaaatggagatccaaataatatggatagggcagttaagctatataagaagctgaaaagagaaataacattccatggagctaaggaggtcgcactcagttactcaaccggtgcacttgccagttgcatgggtctcatatacaacaggatgggaacggtgactacagaagtggcttttggcctagtgtgtgccacttgtgagcagattgcagattcacagcatcggtctcacagacagatggcaaccatcaccaacccactaatcaggcatgagaacagaatggtgctggccagcactacagctaaggccatggagcagatggcgggatcaagcgagcaggcagcagaagccatggaggtcgccaatcaggctagacagatggtgcaggcaatgaggacaattggaactcatcctaactctagtgctggtctgagagataatcttcttgaaaatttgcaggcctaccagaaacgaatgggagtgcagatgcagcgattcaagtgatcctcttattgttgccgcaagtatcattgggatcttgcacttgatattgtggattcttgatcgtcttttcttcaaatgcatttatcgtcgccttaaatacggtttgaaaagagggccttctacggaaggggtaccggagtctatgagggaagagtaccggcaggaacagcagaatgctgtggctgttgacgatggtcattttgtcaacatagaattggagtaa
>gi|699978370|gb|KM821706.1|_Influenza_A_virus_(A/duck/Khanhhoa/CVVI-07/2013(H5N1))_segment_7_matrix_protein_2_(M2)_and_matrix_protein_1_(M1)_genes_complete_cds_gi|699978379|gb|KM821709.1|_Influenza_As
atgagtcttctaacggaggtcgaaacgtacgttctctctatcatcccatcaggccccttcaaagccgagatcgcgcagaaacttgaggatgtatttgcaggaaagaacactgatctcgaggctctcatggagtggctaaagacaagaccaatcctgtcacctctgactaaagggatcttgggatttgtattcacgctcaccgtgcccagtgagcgaggactgcagcgtagacgttttgtccagaatgccctaaatggaaatggagatccaaataatatggatagggcagttaagctatataagaagctgaaaagagaaataacattccatggagctaaggaggtcgcactcagttactcaaccggtgcacttgccagttgcatgggtctcatatacaacaggatgggaacggtgactacagaagtggcttttggcctagtgtgtgccacttgtgagcagattgcagattcacagcatcggtctcacagacagatggcaaccatcaccaacccactaatcaggcatgagaacagaatggtgctggccagcactacagctaaggccatggagcagatggcgggatcaagcgagcaggcagcagaagccatggaggtcgccaatcaggctagacagatggtgcaggcaatgaggacaattggaactcatcctaactctagtgctggtctgagagataatcttcttgaaaatttgcaggcctaccagaaacgaatgggagtgcagatgcagcgattcaagtgatcctcttattgttgccgcaagtatcattgggatcttgcacttgatattgtggattcttgatcgtcttttcttcaaatgcatttatcgtcgccttaaatacggtttgaaaagagggccttctacggaaggggtaccggagtctatgagggaagagtaccggcaggaacagcagaatgctgtggatgttgacgatggtcattttgtcaacatagaattggagtaa
>gi|523794214|gb|KF277185.1|_Influenza_A_virus_(A/Viet_Nam/CM32/2011(H5N1))_segment_7_matrix_protein_2_(M2)_and_matrix_protein_1_(M1)_genes_complete_cds
atgagtcttctaaccgaggtcgaaacgtacgttctctctatcatcccatcaggccccctcaaagccgagatcgcgcagaaacttgaggatgtatttgcaggaaagaacactgatctcgaggctctcatggagtggctaaagacaagaccaatcctgtcacctctgactaaagggatcttgggatttgtattcacgctcaccgtgcccagtgagcgaggactgcagcgtagacgttttgtccagaatgccctaaatggaaatggagatccaaataatatggatagggcagttaagctatataaaaagctgaaaagagaaataacattccatggagccaaggaggtagcactcagttactcaaccggtgcacttgccagttgcatgggtctcatatacaacaggatgggaacagtgactacagaagtagcttttggcctagtgtgtgccacttgtgagcagattgcagattcacagcatcggtctcacagacagatggcaaccatcaccaacccactaatcaggcatgagaacagaatggtgctggccagcactacagccaaggctatggagcagatggcgggatcaagtgagcaggcagcagaagccatggaggtcgccaatcaggctagacagatggtgcaggcaatgaggacaattgggactcatcctaactctagtgctggtctgagagataatcttcttgaaaatttgcaggcctaccagaaacgaatgggagtgcagatgcagcgattcaagtgatcctcttgttgttgccgcaagtatcattgggatcttgcacttgatattgtggattcttgatcgtcttttcttcaaatgcatttatcgtcgccttaaatacggtttgaaaagagggccttctacggaaggggtaccggagtctatgagggaagagtaccggcaggaacagcagaatgctgtggatgttgacgatggtcattttgtcaacatagaattggagtaa
>gi|511105903|gb|KF042287.1|_Influenza_A_virus_(A/hill_myna/Heilongjiang/0704/2012(H5N1))_segment_7_matrix_protein_2_(M2)_and_matrix_protein_1_(M1)_genes_complete_cds
atgagtcttctaaccgaggtcgaaacgtacgttctctctatcatcccatcaggccccctcaaagccgagatcgcgcagaaacttgaggatgtatttgcaggaaagaacactgatctcgaggctctcatggagtggctaaagacaagaccaatcctgtcacctctgactaaagggatcttgggatttgtattcacgctcaccgtgcccagtgagcgaggactgcagcgtagacgttttgtccaaaatgccctaaatggaaatggagatccaaataatatggatagggcagttaagctatataagaagctgaaaagagaaataacattccatggagctaaggaggtcgcactcagttactcaaccggtgcacttgccagttgcatgggtctcatatacaacaggatgggaacagtgactacagaagtggcttttggcctagtgtgtgccacttgtgagcagattgcagattcacagcatcggtctcacagacagatggcaaccatcaccaacccactaatcaggcatgagaacagaatggtgctggccagcactacagctaaggccatggagcagatggcgggatcaagcgagcaggcagcagaagccatggaggtcgccaatcaggctagacagatggtgcaggcaatgaggacaattgggactcatcctaactctagtgctggtctgagagataatcttcttgaaaatttgcaggcctaccagaaacgaatgggagtgcagatgcagcgattcaagtgatcctcttattgttgccgcaagtatcattgggatcttgcacttgatattgtggattcttgatcgtcttttcttcaaatgcatttatcgtcgccttaaatacggtttgaaaagagggccttctacggaaggggtgccggagtctatgagggaagagtaccggcaggaacagcagaatgctgtggatgttgacgatggtcattttgtcaacatagaattggagtaa
>gi|630756867|gb|CY036256.2|_Influenza_A_virus_(A/magpie_robin/Hong_Kong/1097/2008(H5N1))_segment_7_sequence
atgagtcttctaaccgaggtcgaaacgtacgttctctctatcatcccatcaggccccctcaaagccgagatcgcgcagaaacttgaggatgtctttgcaggaaagaacaccgatctcgaggctctcatggagtggctaaagacaagaccaatcctgtcacctctgactaaagggatcttgggatttgtattcacgctcaccgtgcccagtgagcgaggactgcaacgtagacgttttgtccagaatgccctaaatggaaatggagatccaaataatatggatagggcagttaagctatataagaagctgaaaagagaaataacattccatggagctaaggaggtcgcactcagttactcaaccggtgcacttgccagttgcatgggtctcatatacaacaggatgggaacggtgactacggaagtggcttttggcctagtgtgtgccacttgtgagcagattgcagattcacagcatcggtctcacagacagatggcaaccatcaccaacccactaatcaggcatgagaacagaatggtgctggccagcactacagctaaggctatggagcagatggcgggatcaagtgagcaggcagcagaagccatggaggtcgccaatcaggctaggcagatggtgcaggcaatgaggacaattgggactcatcctaactctagtgctggtctgagagataatcttcttgaaaatttgcaggcctaccagaaacgaatgggagtgcagatgcagcgattcaagtgatcctcttgctgttgccgcaagtatcattgggatcttgcacttgatattgtggattcttgatcgtcttttcttcaaatgcatttatcgtcgccttaaatacggtttgaaaagagggccttctacggaaggggtaccggagtctatgagggaagagtaccggcaggaacagcagagtgctgtggatgttgacgatggtcattttgtcaacatagaattggagtaa
>gi|516525576|gb|CY146647.1|_Influenza_A_virus_(A/duck/Hunan/S4030/2011(H5N1))_matrix_protein_2_(M2)_and_matrix_protein_1_(M1)_genes_complete_cds
atgagtcttctaaccgaggtcgaaacgtacgttctctctatcatcccatcaggccccctcaaagccgagatcgcgcagaaacttgaggatgtatttgcaggaaagaacaccgatctcgaggctctcatggagtggctaaagacaagaccaatcctgtcacctctgactaaagggatcttgggatttgtattcacgctcaccgtgcccagtgagcgaggactgcagcgtagacgttttgtccagaatgccctaaatggaaatggagatccaaataatatggatagggcagttaagctatataagaagctgaaaagagaaataacattccatggagctaaggaggtcgcactcagttactcaaccggtgcacttgccagttgcatgggtctcatatacaacaggatgggaacggtgactacggaagtggcttttggcctagtgtgtgccacctgtgagcagattgcagattcacagcatcggtctcacagacagatggcaaccatcaccaacccactaatcaggcatgagaacagaatggtgctggccagcactacagctaaggctatggagcagatggcgggatcaagtgagcaggcagcagaagccatggagatcgccaatcaggctaggcagatggtgcaggcaatgaggacaattgggactcatcctaactctagtgctggtctgagagataatcttcttgaaaatttgcaggcctaccagaaaagaatgggagtgcagatgcagcgattcaagtgatcctcttgttgttgccgcaagtatcattgggatcttgcacttgatattgtggattcttgatcgtcttttcttcaaatgcatttatcgtcgccttaaatacggtttgaaaagagggccttctacggaaggggtaccggagtctatgagggaagagtaccggcaggaacagcagaatgctgtggatgttgacgatggtcattttgtcaacatagaattggagtaa
>gi|512380533|dbj|AB824282.1|_Influenza_A_virus_(A/duck/Quanh_Ninh/21/2013(H5N1))_viral_cRNA_segment_7_complete_sequence
atgagtcttctaaccgaggtcgaaacgtacgttctctctatcatcccatcaggccccctcaaagccgagatcgcgcagaaacttgaggatgtgtttgcaggaaagaacactgatctcgaggctctcatggagtggctaaagacaagaccaatcctgtcacctctgactaaagggatcttgggatttgtattcacgctcaccgtgcccagtgagcgaggactgcagcgtagacgttttgtccagaatgccctaaatggaaatggagatccaaataatatggatagggcagttaagctatataagaagctgaaaagagaaataacattccatggagctaaagaggtcgcactcagttactcaaccggtgcacttgccagttgcatgggtctcatatacaacaggatgggaacggtgactacagaggtggcttttggcctagtgtgtgccacttgtgagcagattgcagattcacagcatcggtctcacagacagatggcaaccatcaccaacccactaatcaggcatgagaacagaatggtgctggccagcactacagctaaggctatggagcaaatggcgggatcaagtgagcaggcagcagaagccatggaggtcgccaatcaggctagacagatggtgcaggcaatgaggacaattgggactcatcctaactctagtgctggtctgagagataatcttcttgaaaatttgcaggcctatcagaaacgaatgggagtgcagatgcagcgattcaaatgatcctcttgttgttgccgcaagtatcattgggatcttgcacttgatattgtggattcttgatcgtcttttcttcaaatgcatttatcgtcgccttaaatacggtttgaaaagagggccttctacggaaggggtaccggagtctatgagggaagagtaccggcaggaacagcagaatgctgtggatgttgacgatagtcattttgtcaacataggattggagtaa
>gi|954033431|gb|KU042839.1|_Influenza_A_virus_(A/goose/Zhejiang/77168/2014(H5N2))_segment_7_matrix_protein_2_(M2)_and_matrix_protein_1_(M1)_genes_complete_cds
atgagtcttctaaccgaggtcgaaacgtacgttctctctatcatcccatcaggccccctcaaagccgagatcgcgcagaaacttgaggatgtgtttgcagggaagaacgctgatctcgaggctctcatggagtggctaaagacaagaccaatcctgtcacctctgactaaagggatcttgggatttgtattcacgctcaccgtgcccagtgagcgaggactgcagcgtagacgttttgtccagaatgccctaaatggaaatggagatccaaataatatggatagggcagttaagctatataagaagctgaaaagagaaataacattccatggagctaaggaagtctcactcagttactcaaccggtgcacttgccagttgcatgggtctcatatacaacagaatgggaacggtgactacagaagtggcttttggcctagtgtgtgccacttgtgagcagattgcagattcacagcatcggtctcacagacagatggcaaccatcactaacccactaatcaggcatgagaacagaatggtgctggccagcactacagctaaggctatggagcagatggcgggatcaagtgagcaggcagcagaagcaatggaggtcgccaatcaggctagacagatggtgcaggcaatgaggacaattgggactcatcctaactctagtgctggtctgagagataatcttcttgataatttgcaggcctaccagaaaagaatgggagtgcagatgcagcgattcaagtgatcctcttgttgttgctgcaagtatcattgggatcttgcacttgatattgtggattcttgatcgtcttttcttcaaatgcatttatcgtcgccttaaatacggtttgaaaagagggccttctacggaaggggtaccggagtctatgagggaagagtaccggcaggaacagcagaatgctgtggatgttgacgatggtcattttgtcaacatagagctggagtaa
>gi|954033305|gb|KU042846.1|_Influenza_A_virus_(A/goose/Zhejiang/925105/2014(H5N6))_segment_7_matrix_protein_2_(M2)_and_matrix_protein_1_(M1)_genes_complete_cds
atgagtcttctaaccgaggtcgaaacgtacgttctctctatcatcccatcaggccccctcaaagccgagatcgcgcagaaacttgaggatgtgtttgcagggaaaaacactgatctcgaggctctcatggagtggctaaagacaagaccaatcctgtcacctctgactaaagggatcttgggatttgtattcacgctcaccgtgcccagtgagcgaggactgcagcgtagacgttttgtccagaatgccctaaatggaaatggagatccaaataatatggatagggcagttaagctatataagaagctgaaaagagaaataacattccatggagctaaggaggtctcactcagttactcaaccggtgcacttgccagttgcatgggtctcatatacaacaggatgggaacggtgactacagaagtggcttttggcctagtgtgtgccacttgtgagcagattgcagattcacagcatcggtctcacagacagatggcaaccatcactaacccactaatcaggcatgagaacagaatggtgctggccagcactacagctaaggctatggagcagatggcgggatcaagtgaacaggcagcagaagcaatggaggtcgccaatcaggctagacagatggtgcaggcaatgaggacaattgggactcatcctaactctagtgctggtctgagagataatcttcttgaaaatttgcaggcctaccagaaaaggatgggagtgcagatgcagcgattcaagtgatcctcttgttgttgccgcaagtatcattgggatcttgcacttgatattgtggattcttgatcgtcttttcttcaaatgcatttatcgtcgccttaaatacggtttgaaaagagggccttctacggaaggggtaccggagtctatgagggaagagtaccggcaggaacagcagaatgctgtggatgttgacgatggtcattttgtcaacatagaattggagtaa
>gi|954033269|gb|KU042848.1|_Influenza_A_virus_(A/goose/Zhejiang/925108/2014(H5N6))_segment_7_matrix_protein_2_(M2)_and_matrix_protein_1_(M1)_genes_complete_cds
atgagtcttctaaccgaggtcgaaacgtacgttctctctatcatcccatcaggccccctcaaagccgagatcgcgcagaaacttgaggatgtgtttgcagggaaaaacactgatctcgaggctctcatggagtggctaaagacaagaccaatcctgtcacctctgactaaagggatcttgggatttgtattcacgctcaccgtgcccagtgagcgaggactgcagcgtagacgttttgtccagaatgccctaaatggaaatggagatccaaataatatggatagggcagttaagctatataagaagctgaaaagagaaataacattccatggagctaaggaggtctcactcagttactcaaccggtgcacttgccagttgcatgggtctcatatacaacaggatgggaacggtgactacagaagtggcttttggcctagtgtgtgccacttgtgagcagattgcagattcacagcatcggtctcacagacagatggcaaccatcactaacccactaatcaggcatgagaacagaatggtgctggccagcactacagctaaggctatggagcagatggcgggatcaagtgaacaggcagcagaagcaatggaggtcgccaatcaggctagacagatggtgcaggcaatgaggacaattgggactcatcctaactctagtgctggtctgagagataatcttcttgaaaatttgcaggcctaccagaaaaggatgggagtgcagatgcagcgattcaagtgatcctcttgttgttgccgcaagtatcattgggatcttgcacttgatattgtggattcttgatcgtcttttcttcaaatgcatttatcgtcgccttaaatacggtttgaaaagagggccttctacggaaggggtaccggagtctatgagggaagagtaccggcaggaacagcagaatgctgtggatgttgacgatggtcattttgtcaacatagaattggagtaa
>gi|766554566|gb|KP762503.1|_Influenza_A_virus_(A/chicken/Jiangsu/927/2013(H5N1))_segment_7_matrix_protein_2_(M2)_and_matrix_protein_1_(M1)_genes_complete_cds
atgagtcttctaaccgaggtcgaaacgtacgttctctctatcatcccatcaggccccctcaaagccgagatcgcgcagaaacttgaggatgtatttgcaggaaaaaacactgatctcgaggctctcatggaatggctaaagacaagaccaatcctgtcacctctgactaaagggatcttgggatttgtattcacgctcaccgtgcccagtgagcgaggactgcagcgtagacgttttgtccagaatgccctaaatggaaatggagatccaaataatatggatagggcagttaagctatataagaagctgaaaagagaaataacattccatggagctaaggaggtagcactcagttactcaaccggtgcacttgccagttgcatgggtctcatatacaacaggatgggaacggtgactacagaagtggcttttggcctagtgtgtgccacttgtgagcagattgcagattcacagcatcggtctcacagacagatggcaaccatcaccaacccactaatcaggcatgagaacagaatggtgctggccagcactacagctaaggccatggagcagatggcgggatcaagcgagcaggcagcagaagccatggaggtcgccaatcaggctagacagatggtgcaggcaatgaggacaattgggactcatcctaactctagtgctggtctgagagataatcttcttgaaaatttgcaggcctaccagaaacgaatgggagtgcagatgcagcgattcaagtgatcctcttattgttgccgcaagtatcattgggatcttgcacttgatattgtggattcttgatcgtcttttcttcaaatgcatttatcgtcgccttaaatacggtttgaaaagagggccttctacggaaggggtaccggagtctatgagggaagagtaccggcaggaacagcagaatgctgtggatgttgacgatggtcattttgtcaacatagaattgtagtaa
>gi|766554527|gb|KP762515.1|_Influenza_A_virus_(A/chicken/Jiangsu/2477/2014(H5N1))_segment_7_matrix_protein_2_(M2)_and_matrix_protein_1_(M1)_genes_complete_cds
atgagtcttctaaccgaggtcgaaacgtacgttctctctatcatcccatcaggccccctcaaagccgagatcgcgcagaaacttgaggatgtatttgcaggaaagaacactgatctcgaggctctcatggagtggctaaagacaagaccaatcctgtcacctctgactaaaggaatcttgggatttgtattcacgctcaccgtgcccagtgagcgaggactgcagcgtagacgttttgttcagaatgccctaaatggaaatggagatccaaataatatggatagggcagttaagctatataagaagctgaaaagagaaataacattccatggagctaaggaggtcgcactcagttactcaaccggtgcacttgccagttgcatgggtctcatatacaacaggatgggaacggtgactacagaagtggcttttggcctagtgtgtgccacttgtgagcagattgcagattcacagcatcggtctcacagacagatggcaaccatcaccaacccactaataaggcatgagaacagaatggtgctggccagcactacagctaaggccatggagcagatggcgggatcaagcgagcaggcagcagaagccatggaggtcgccaatcaggctagacagatggtgcaggcaatgaggacaattgggactcatcctaactctagtgctggtctgagagataatcttcttgaaaatttgcaggcctaccagaaacgaatgggagtgcagatgcagcgattcaagtgatcctcttattgttgccgcaagtatcattgggatcttgcacttgatattgtggattcttgatcgtcttctcttcaaatgcatttatcgtcgccttaaatacggtttgaaaagagggccttctacggaaggggtaccggagtctatgagggaagagtaccggcaggaacagcagaatgctgtggatgttgacgatggtcattttgtcaacatagaattggagtaa
>gi|823856302|gb|KR732540.1|_Influenza_A_virus_(A/chicken/Vietnam/NCVD-421/2010(H5N1))_segment_7_matrix_protein_2_(M2)_and_matrix_protein_1_(M1)_genes_complete_cds
atgagtcttctaaccgaggtcgaaacgtacgttctctctatcatcccatcaggccccctcaaagccgagatcgcgcagaaacttgaggatgtatttgcaggaaagaacaccgatctcgaggctctcatggagtggctaaagacaagaccaatcctgtcacctctgactaaagggatcttgggctttgtattcacgctcaccgtgcccagtgagcgaggactgcagcgtagacgttttgtccagaatgccctaaatggaaatggagatccaaataatatggatagggcagttaagctatataagaagctgaaaagagaaataacattccatggagcaaaggaggtcgcactcagttactcaaccggtgcacttgccagttgcatgggtctcatatacaacaggatgggaacggtgactacggaagtggcttttggcctagtgtgtgccacctgtgagcagattgcagattcacagcatcggtctcacagacagatggcaaccatcaccaacccactaatcaggcatgagaacagaatggtgctggccagcactacagctaaggctatggagcagatggcgggatcaagtgagcaggcagcagaagccatggaggtcgccaatcaggctaggcagatggtgcaggcaatgaggacaattgggactcatcctaactctagtgctggtctgagagataatcttcttgaaaatttgcaggcctaccagaaaagaatgggagtgcagatgcagcgattcaagtgatcctcttgttgttgccgcaagtatcattgggatcttgcacttgatattgtggattcttgatcgtcttttcttcaaatgcatttatcgtcgccttaaatacggtttgaaaagagggccttctacggaaggggtaccggagtctatgagggaagagtaccggcaggaacagcagaatgctgtggatgttgacgatggtcattttgtcaacatagaattggagtaa
>gi|745632397|gb|KP286424.1|_Influenza_A_virus_(A/duck/Jiangxi/13469/2014(H5N6))_segment_7_matrix_protein_2_(M2)_and_matrix_protein_1_(M1)_genes_complete_cds_gi|745632417|gb|KP286432.1|_Influenza_A_vis
atgagtcttctaaccgaggtcgaaacgtacgttctctctatcatcccatcaggccccctcaaagccgagatcgcgcagaaacttgaggatgtgtttgcagggaagaacaccgatctcgaggctctcatggagtggctaaagacaagaccaatcctgtcacctctgactaaagggatcttgggatttgtattcacgctcaccgtgcccagtgagcgaggactgcagcgtagacgttttgttcagaatgccctaaatggaaatggagatccaaataatatggatagggcagttaagctatataagaagctgaaaagagaaataacattccatggagctaaggaggtctcactcagttactcaaccggtgcacttgccagttgcatgggtctcatatacaacaggatgggaacggtgactacagaagtggcttttggcctagtgtgtgccacttgtgagcagattgcagattcacagcatcggtctcacagacagatggcaaccatcactaacccactaatcaggcatgagaacagaatggtgctggccagcactacagctaaggctatggagcagatggcgggatcaagtgagcaggcagcagaagcaatggaggtcgccaatcaggctagacagatggtgcaggcaatgaggacaattgggactcatcctaactctagtgctggtctgagagataatcttcttgaaaatttgcaggcctaccagaaaagaatgggagtgcagatgcagcgattcaagtgatcctcttgttgttgccgcaagtatcattgggatcttgcacttgatattgtggattcttgatcgtcttttcttcaaatgcatttatcgtcaccttaaatacggtttgaaaagagggccttctacggaaggggtaccggagtctatgagggaagagtaccggcaggaacagcagaatgctgtggatgttgacgatggtcattttgtcaacatagaattggagtaa
>gi|673249477|gb|KM251476.1|_Influenza_A_virus_(A/duck/Sichuan/NCXJ16/2014(H5N6))_segment_7_matrix_protein_2_(M2)_and_matrix_protein_1_(M1)_genes_complete_cds_gi|673249480|gb|KM251477.1|_Influenza_A_vs
atgagtcttctaaccgaggtcgaaacgtacgttctctctatcatcccatcaggccccctcaaagccgagatcgcgcagaaacttgaggatgtgtttgcagggaagaacactgatctcgaggctctcatggagtggctaaagacaagaccaatcctgtcacctctgaccaaagggatcttgggatttgtattcacgctcaccgtgcccagtgagcgaggactgcagcgtagacgttttgtccagaatgccctaaatggaaatggagatccaaataatatggatagggcagttaagctatataagaagctgaaaagagaaataacattccatggagctaaggaggtctcactcagttactcaaccggtgcacttgccagttgcatgggtctcatatacaacaggatgggaacggtgactgcagaagtggcttttggcctagtgtgtgccacttgtgagcagattgcagattcacagcatcggtctcacagacagatggcaaccatcactaacccactaatcaggcatgagaacagaatggtgctggccagcactacagctaaggctatggagcagatggcgggatcaagtgagcaggcagcagaagcaatggaggtcgccaatcaggctagacagatggtgcaggcaatgaggacaattgggactcatcctaactctagtgctggtctgagagataatcttcttgaaaatttgcaggcctaccagaaaagaatgggagtgcagatgcagcgattcaagtgatcctcttgttgttgccgcaagtatcattgggatcttgcacttgatattgtggattcttgatcgtcttttcttcaaatgcatttatcgtcgccttaaatacggtttgaaaagagggccttctacggaaggggtaccggagtctatgagggaagagtaccggcaggaacagcagaatgctgtggatgttgacgatagtcattttgtcaacatagaattggagtaa
>gi|673249474|gb|KM251475.1|_Influenza_A_virus_(A/duck/Sichuan/NCXJ15/2014(H5N6))_segment_7_matrix_protein_2_(M2)_and_matrix_protein_1_(M1)_genes_complete_cds
atgagtcttctaaccgaggtcgaaacgtacgttctctctatcatcccatcaggccccctcaaagccgagatcgcgcagaaacttgaggatgtgtttgcagggaagaacactgatctcgaggctctcatggagtggctaaagacaagaccaatcctgtcacctctgaccaaagggatcttgggatttgtattcacgctcaccgtgcccagtgagcgaggactgcagcgtagacgttttgtccagaatgccctaaatggaaatggagatccaaataatatggatagggcagttaagctatataagaagctgaaaagagaaataacattccatggagctaaggaggtctcactcagttactcaaccggtgcacttgccagttgcatgggtctcatatacaacaggatgggaacggtgactacagaagtggcttttggcctagtgtgtgccacttgtgagcagattgcagattcacagcatcggtctcacagacagatggcaaccatcactaacccactaatcaggcatgagaacagaatggtgctggccagcactacagctaaggctatggagcagatggcgggatcaagtgagcaggcagcagaagcaatggaggtcgccaatcaggctagacagatggtgcaggcaatgaggacaattgggactcatcctaactctagtgctggtctgagagataatcttcttgaaaatttgcaggcctaccagaaaagaatgggagtgcagatgcagcgattcaagtgatcctcttgttgttgccgcaagtatcattgggatcttgcacttgatattgtggattcttgatcgtcttttcttcaaatgcatttatcgtcgccttaaatacggtttgaaaagagggccttctacggaaggggtaccggagtctatgagggaagagtaccggcaggaacagcagaatgctggggatgttgacgatagtcattttgtcaacatagaattggagtaa
>gi|730044470|gb|KP098030.1|_Influenza_A_virus_(A/duck/Vietnam/NCVD-KA415/2012(H5N2))_segment_7_matrix_protein_2_(M2)_and_matrix_protein_1_(M1)_genes_complete_cds
atgagtcttctaaccgaggtcgaaacgtacgttctctctattatcccatcaggccccctcaaagccgagatcgcgcagaaacttgaggatgtatttgcaggaaagaacactgatctcgaggctctcatggagtggctaaagacaagaccaatcctgtcacctctgactaaagggatcttgggatttgtattcacgctcaccgtgcccagtgagcgaggactgcagcgtagacgttttgtccagaatgccctaaatggaaatggagatccaaataatatggatagggcagttaagctatataagaagctgaaaagagaaataacattccatggagctaaggaggtcgcactcagttactcaaccggtgcacttgccagttgcatgggtctcatatacaacaggatgggaacggtgactacagaagtggcttttggcctagtgtgtgccacttgtgagcagattgcagattcacagcatcggtctcacagacagatggcaaccatcaccaacccactaatcaggcatgagaacagaatggtgctggccagcactacagctaaggccatggagcagatggcgggatcaagcgagcaggcagcagaagccatggaggtcgccaatcaggctagacagatggtgcaggcaatgaggacaattgggactcatcctaactctagtgctggtctgagagataatcttcttgaaaatttgcaggcctaccagaaacgaatgggagtgcagatgcagcggttcaaatgatcctcttattgttgccgcaaatatcattgggatcttgcacttgatattgtggattcttgatcgtcttttcttcaaatgcatttatcgtcgccttaaatacggtttgaaaagagggccttctacggaaggagtaccggagtctatgagggaagagtaccggcaggaacagcagaatgctgtggatgttgacaatggtcattttgtcaacatagaattggagtaa
>gi|730044348|gb|KP097988.1|_Influenza_A_virus_(A/duck/Vietnam/NCVD-KA261/2012(H5N1))_segment_7_matrix_protein_2_(M2)_and_matrix_protein_1_(M1)_genes_complete_cds
atgagtcttctaaccgaggtcgaaacgtacgttctctctatcatcccatcaggccccctcaaagccgagattgcgcagaaacttgaggatgtatttgcaggaaagaacactgatctcgaggctctcatggagtggctaaagacaagaccaatcctgtcacctctgactaaagggatcttgggatttgtattcacgctcaccgtgcccagtgagcgaggactgcagcgtagacgttttgtccagaatgccctaaatggaaatggagatccaaataatatggatagggcagttaagctatataaaaagctgaaaagagaaataacattccatggagccaaggaggtagcactcagttactcaaccggtgcacttgccagttgcatgggtctcatatacaacaggatgggaacggtgactacagaagtggcctttggcctagtgtgtgccacttgtgagcagattgcagattcacagcatcggtctcacagacagatggcaaccatcaccaacccactaatcaggcatgagaacagaatggtgctggccagcactacagccaaggctatggagcagatggcgggatcaagtgagcaggcagcagaagccatggaggtcgccaatcaggctagacagatggtgcaggcaatgaggacaattgggactcatcctaactctagtgctggtctgagagacaatcttcttgaaaatttgcaggcctaccagaaacgaatgggagtgcagatgcagcgattcaagtgatcctcttgttgttgccgcaagtatcattgggatcttgcacttgatattgtggatccttgatcgtcttttcttcaaatgcatttatcgtcgccttaaatacggtttgaaaagagggccttctacggaaggggtaccggagtctatgagggaagagtaccggcaggaacagcagaatgctgtggatgttgacgatggtcattttgtcaacatagagttggagtaa
>gi|730044333|gb|KP097983.1|_Influenza_A_virus_(A/duck/Vietnam/NCVD-KA30/2012(H5N1))_segment_7_matrix_protein_2_(M2)_and_matrix_protein_1_(M1)_genes_complete_cds
atgagtcttctaaccgaggtcgaaacgtacgttctctctatcatcccatcaggccccctcaaagccgagatagcgcagaaacttgaggatgtatttgcaggaaagaacaccgatctcgaggctctcatggagtggctaaagacaagaccaatcctgtcacctctgactaaagggatcttgggatttgtattcacgctcaccgtgcccagtgagcgaggactgcagcgtagacgttttgtccagaatgccctaaatggaaatggagatccaaataatatggatagggcagttaagctatataagaagctgaaaagagaaataacattccatggagctaaggaggtcgcactcagttactcaaccggtgcacttgccagttgcatgggtctcatatacaacaggatgggaacggtgactacggaagtggcttttggcctagtgtgtgccacctgtgagcagattgcagattcacagcatcggtctcacagacagatggcaaccatcaccaacccactaatcaggcatgagaacagaatggtgctggccagcactacagctaaggctatggagcagatggcgggatcaagtgagcaggcagcagaagccatggagatcgccaatcaggctaggcagatggtgcaggcaatgaggacaattgggactcatcctaactctagtgctggtctgagagataatcttcttgaaaatttgcaggcctaccagaaacgaatgggagtacagatgcagcgattcaagtgatcctcttgttgttgccgcaagtatcattgggatcttgcacttgatattgtggattcttgatcgtcttttcttcaaatgcatttatcgtcgccttaaatacggtttgaaaagagggccttctacggaaggggtaccggagtctatgagggaagagtaccggcaggaacagcagaatgctgtggatgttgacgatggtcattttgtcaacatagaattggagtaa
>gi|699978448|gb|KM821732.1|_Influenza_A_virus_(A/duck/Khanhhoa/CVVI-33/2014(H5N1))_segment_7_matrix_protein_2_(M2)_and_matrix_protein_1_(M1)_genes_complete_cds
atgagtcttctaaccgaggtcgaaacgtacgttctctctatcatcccatcaggccccctcaaagccgaaatcgcgcagaaacttgaggatgtatttgcaggaaagaacactgatctcgaggctctcatggagtggctaaagacaagaccaatcctgtcacctctgactaaagggatcttgggatttgtattcacgctcaccgtgcccagtgagcgaggactgcagcgtagacgttttgtccagaatgccctaaatggaaatggagatccaaataatatggatagggcagttaagctatataagaagctgaaaagagaaataacattccatggagctaaggaggtcgcactcagttactcaaccggtgcacttgccagttgcatgggtctcatatacaacaggatgggaacggtgactacagaagtggcttttggcctagtgtgtgccacttgtgagcagattgcagattcacagcatcggtctcacagacagatggcaaccatcactaacccactaatcaggcatgagaacagaatggtgctggccagcactacagctaaggccatggagcagatggcgggatcaagcgagcaggcagcagaagccatggaggtcgccaatcaggctagacagatggtgcaggcaatgagaacaattggaactcatcctaactctagtgctggtctgagagataatcttcttgaaaatttgcaggcctaccagaaacgaatgggagtgcagatgcagcgattcaagtgatcctcttattgttgccgcaagtatcattgggatcttgcacttgatattgtggattcttgatcgtcttttcttcaaatgcatttatcgtcgccttaaatacggtttgaaaagagggccttctacggaaggggtaccggagtctatgagggaagagtaccggcaggaacagcagaatgctgtggatgttgacgatggtcattttgtcaacatagaattggagtaa
>gi|699978445|gb|KM821731.1|_Influenza_A_virus_(A/duck/Khanhhoa/CVVI-32/2014(H5N1))_segment_7_matrix_protein_2_(M2)_and_matrix_protein_1_(M1)_genes_complete_cds
atgagtcttctaaccgaggtcgaaacgtacgttctctctatcatcccatcaggccccctcaaagccgagatcgcgcagaaacttgaggatgtatttgcaggaaagaacactgatctcgaggctctcatggagtggctaaagacaagaccaatcctgtcacctctgactaaagggatcttgggatttgtattcacgctcaccgtgcccagtgagcgaggactgcagcgtagacggtttgtccagaatgccctaaatggaaatggagatccaaataatatggatagggcagttaagctgtataagaaactgaaaagagaaataacattccatggagctaaggaggtcgcactcagttactcaaccggtgcacttgccagttgcatgggtctcatatacaacaggatgggaacggtgactacagaagtggcttttggcctagtgtgtgccacttgtgagcaaattgcagattcacagcatcggtctcacagacagatggcaaccatcaccaacccactaatcaggcatgagaacagaatggtgctggccagcactacagctaaggccatggagcagatggcgggatcaagcgagcaggcagcagaagccatggaggtcgccaatcaggctagacagatggtgcaggcaatgaggacaattgggactcatcctaactctagtgctggtctgagagataatcttcttgaaaatttgcaggcctaccagaaacgaatgggagtgcagatgcagcgattcaagtgatcctcttattgttgccgcaagtatcattgggatcttgcacttgatattgtggattcttgatcgtcttttcttcaaatgcatttatcgtcgccttaaatacggtttgaaaagagggccttctacggaaggggtaccggagtctatgagggaagagtaccggcaggaacagcagaatgctgtggatgttgacgatggtcattttgtcaacatagaattggagtaa
>gi|699978397|gb|KM821715.1|_Influenza_A_virus_(A/duck/Khanhhoa/CVVI-16/2013(H5N1))_segment_7_matrix_protein_2_(M2)_and_matrix_protein_1_(M1)_genes_complete_cds
atgagtcttctaaccgaggtcgaaacgtacgttctctctatcatcccatcaggccccctcaaagccgagatcgcgcagaaacttgaggatgtatttgcaggaaagaacactgatctcgaggctctcatggagtggctaaagacaagaccaatcctgtcacctctgactaaagggatcttgggatttgtattcacgctcaccgtgcccagtgagcgaggactgcagcgtagacgttttgtccagaatgccctaaatggaaatggagatccaaataatatggatagggcagttaagctatataagaagctgaaaagagaaataacattccatggagccaaggaggtcgcactcagttactcaaccggtgcacttgccagttgcatgggtctcatatacaacaggatgggaacggtgactacagaagtggcttttggcctagtgtgtgacacttgtgagcagattgcagattcacagcatcggtctcacagacagatggcaaccatcaccaacccactaatcaggcatgagaacagaatggtgctggccagcactacagctaaggccatggagcagatggcgggatcaagcgagcaggcagcagaagccatggaggtcgccaatcaggctagacagatggtgcaggcaatgaggacaattgggactcatcctaactctagtactggtctgagagataatcttcttgaaaatttgcaggcctaccagaaacgaatgggagtgcagatgcagcgattcaagtgatcctcttattgtcgccgcaagtatcattgggatcttgcacttgatattgtggattcttgatcgtcttttcttcaaatgcatttatcgtcgccttaaatacggtttgaaaagagggccttctacggaaggggtaccggagtctatgagggaagagtaccggcaggaacagcagaatgctgtggatgttgacgatggtcattttgtcaacatagaattggagtaa
>gi|664641338|dbj|AB972718.1|_Influenza_A_virus_(A/muscovy_duck/Vietnam/LBM571/2014(H5N1))_viral_cRNA_segment_7_complete_sequence_gi|664641357|dbj|AB972726.1|_Influenza_A_virus_(A/muscovy_duck/Vietname
atgagtcttctaaccgaggtcgaaacgtacgttctctctatcatcccatcaggccccctcaaagccgagattgcgcagaaacttgaggatgtgtttgcaggaaagaacactgatctcgaggctctcatggagtggctaaagacaagaccaatcctgtcacctctgactaaagggatcttgggatttgtattcacgctcaccgtgcccagtgagcgaggactgcagcgtagacgttttgtccagaatgccctaaatggaaatggagatccaaataatatggatagggcagttaagctatataagaagctgaaaagagaaataacattccatggagctaaagaggtcgcactcagttactcaaccggtgcacttgccagttgcatgggtctcatatacaacaggatgggaacggtgactacagaggtggcttttggcctagtgtgtgccacttgtgagcagattgcagattcacagcatcggtctcacagacagatggcaaccatcaccaacccactaatcaggcatgagaacagaatggtgctggccagcactacagctaaggctatggagcaaatggcgggatcaagtgagcaggcagcagaagccatggaggtcgccaatcaggctagacagatggtgcaggcaatgaggacaattgggactcatcctaactctagtgctggtctgagagataatcttcttgaaaatttgcaggcctatcagaaacgaatgggagtgcagatgcagcgattcaagtgatcctcttgttgttgccgcaagtatcattgggatcttgcacttgatattgtggattcttgatcgccttttcttcaaatgcatttatcgtcgccttaaatacggtttgaaaagagggccttctacggaaggggtaccggagtctatgagggaagagtaccggcaggaacagcagaatgctgtggatgttgacgatagtcattttgtcaacataggattggagtaa
>gi|464101994|dbj|AB807883.1|_Influenza_A_virus_(A/muscovy_duck/Vietnam/LBM295/2012(H5N1))_viral_cRNA_segment_7_complete_sequence
atgagtcttctaaccgaggtcgaaacgtacgttctctccatcatcccatcaggccccctcaaagccgagattgcgcagaaacttgaggatgtatttgcaggaaagaacactgatctcgaggctctcatggagtggctaaagacaagaccaatcctgtcacctctgactaaagggatcttgggatttgtattcacgctcaccgtgcccagtgagcgaggactgcagcgtagacgttttgtccagaatgccctaaatggaaatggagatccaaataatatggatagggcagttaagctatataagaagctgaaaagagaaataacattccatggagctaaggaggtcgcactcagttactcaaccggtgcacttgccagttgcatgggtctcatatacaacaggatgggaacggtggctacagaagtggcttttggcctagtgtgtgccacttgtgagcagattgcagattcacagcatcggtctcacagacagatggcaaccatcaccaacccactaatcaggcatgagaacagaatggtgctggccagcactacagctaaggccatggagcagatggcgggatcaagcgagcaggcagcagaagccatggaggtcgccaatcaggctagacagatggtgcaggcaatgaggacaattgggactcatcctaactctagtgctggtctgagagataatcttcttgaaaatttgcaggcctaccagaaacgaatgggagtgcagatgcagcgattcaagtgatcctctcattgttgccgcaagtatcattgggatcttgcacttgatattgtggattcttgatcgtcttttcttcaaatgcatttatcgtcgccttaaatacggtttgaaaagagggccttctacggaaggggtaccggagtctatgagggaagagtaccggcaggaacagcagaatgctgtggatgttgacgatggtcattttgtcaacatagaattggagtaa
>gi|400132207|dbj|AB741553.1|_Influenza_A_virus_(A/muscovy_duck/Vietnam/LBM14/2011_(H5N1))_M2_M1_genes_for_matrix_protein_2_matrix_protein_1_complete_cds
atgagtcttctaaccgaggtcgaaacgtacgttctctctatcatcccatcaggccccctcaaagccgagatcgcgcagaaacttgaggatgtatttgcaggaaagaacaccgatctcgaggctctcatggagtggctaaagacaagaccaatcctgtcacctctgactaaagggatcttgggatttgtattcacgctcaccgtgcccagtgagcgaggactgcagcgtagacgttttgtccagaatgccctaaatggaaatggagatccaaataatatggatagggcagttaagctatataagaagctgaaaagagaaataacattccatggagctaaggaggttgcactcagttactcaaccggtgcacttgccagttgcatgggtctcatatacaacagaatgggaacggtgactacagaagtggcttttggcctagtgtgtgccacctgtgagcagattgcagattcacaacatcggtctcacagacagatggcaaccatcaccaacccactaatcaggcatgagaacagaatggtactggccagcactacagctaaggctatggagcagatggcgggatcaagtgagcaggcagcggaagccatggaggtcgccaatcaggctaggcagatggtgcaggcaatgaggacaattgggactcatcctaactctagtgctggtctgagagataatcttcttgaaaatttgcaggcctaccagaaaagaatgggagtgcagatgcagcgattcaagtgatcctcttgttgttgccgcaagtatcattgggatcttgcacttgatattgtggattcttgatcgtcttttcttcaaatgcatttatcgtcgccttaaatacggtttgaaaagagggccttctacggaaggggtaccggagtctatgagggaagagtaccggcaggaacagcagaatgctgtggatgttgacgatggtcattttgtcaacatagaattggagtaa
>gi|756763104|gb|KP715091.1|_Influenza_A_virus_(A/whooper_swan/Henan/01B/2015(H5N1))_segment_7_matrix_protein_2_(M2)_and_matrix_protein_1_(M1)_genes_complete_cds
atgagtcttctaaccgaggtcgaaacgtacgttctctctatcataccatcaggccccctcaaagccgagatcgcgcagaaacttgaggatgtatttgcaggaaagaacactgatctcgaggctctcatggagtggctaaagacaagaccaatcctgtcacctctgactaaagggatcttgggatttgtattcacgctcaccgtgcccagtgagcgaggactgcagcgtagacgttttgttcagaatgccctaaatggaaatggagatccaaataatatggatagggcagttaagctatataagaagctgaaaagagaaataacattccatggagctaaggaggtcgcactcagttactcaaccggtgcacttgccagttgcatgggtctcatatacaacaggatgggaacggtgactacagaagtggcttttggcctagtgtgtgccacttgtgagcaaattgcagattcacagcatcggtctcacagacagatggcaaccatcaccaacccactaatcaggcatgagaacagaatggtgctggccagcactacagctaaggccatggagcagatggcgggatcaagcaagcaggcagcagaagccatggaggtcgccaatcaggctagacagatggtgcaggcaatgaggacaattgggactcatcctaactctagtgctggtctgagagataatcttcttgaaaatttgcaggcctaccagaaacgaatgggagtgcagatgcagcgattcaagtgatcctcttattgttgccgcaagtatcattgggatcttgcacttgatattgtggattcttgatcgtcttctcttcaaatgcatttatcgtcgccttaaatacggtttgaaaagagggccttctacggaaggggtaccggagtctatgagggaagagtaccggcaggaacagcagaatgctgtggatgttgacgatggtcattttgtcaacatagaattggagtaa
>gi|756763085|gb|KP715083.1|_Influenza_A_virus_(A/common_pochard/Henan/09L/2015(H5N1))_segment_7_matrix_protein_2_(M2)_and_matrix_protein_1_(M1)_genes_complete_cds
atgagtcttctaaccgaggtcgaaacgtacgttctctctatcataccatcaggccccctcaaagccgagatcgcgcagaaacttgaggatgtatttgcaggaaagaacactgatctcgaggctctcatggagtggctaaagacaagaccaatcctgtcacctctgactaaagggatcttgggatttgtattcacgctcaccgtgcccagtgagcgaggactgcagcgtagacgttttgttcagaatgccctaaatggaaatggagatccaaataatatggatagggcagttaagctatataagaagctgaaaagagaaataacattccatggagctaaggaggtcgcactcagttactcaaccggtgcacttgccagttgcatgggtctcatatacaacaggatgggaacggtgactacagaagtggcttttggcctagtgtgtgccacttgtgagcaaattgcagattcacagcatcggtctcacagacagatggcaaccatcaccaacccactaatcaggcatgagaacagaatggtgctggccagcactacagctaaggccatggagcagatggcgggatcaagcaagcaggcagcagaagccatggaggtcgccaatcaggctagacagatggtgcaggcaatgaggacaattgggactcatcctaactctagtgctggtctgagagataatcttcttgaaaatttgcaggcctaccagaaacgaatgggagtgcagatgcagcgattcaagtgatcctcttattgttgccgcaagtatcattgggatcttgcacttgatattgtggattcttgatcgtcttctcttcaaatgcatttatcgtcgccttaaatacggtttgaaaagagggccttctacggaaggggtaccggagtctatgagggaagagtaccggcaggaacagcagaatgctgtggatgttgacgatggtcattttgtcaacatagaattggagtaa
>gi|756763066|gb|KP715075.1|_Influenza_A_virus_(A/common_pochard/Shanxi/16B/2015(H5N1))_segment_7_matrix_protein_2_(M2)_and_matrix_protein_1_(M1)_genes_complete_cds
atgagtcttctaaccgaggtcgaaacgtacgttctctctatcataccatcaggccccctcaaagccgagatcgcgcagaaacttgaggatgtatttgcaggaaagaacactgatctcgaggctctcatggagtggctaaagacaagaccaatcctgtcacctctgactaaagggatcttgggatttgtattcacgctcaccgtgcccagtgagcgaggactgcagcgtagacgttttgttcagaatgccctaaatggaaatggagatccaaataatatggatagggcagttaagctatataagaagctgaaaagagaaataacattccatggagctaaggaggtcgcactcagttactcaaccggtgcacttgccagttgcatgggtctcatatacaacaggatgggaacggtgactacagaagtggcttttggcctagtgtgtgccacttgtgagcaaattgcagattcacagcatcggtctcacagacagatggcaaccatcaccaacccactaatcaggcatgagaacagaatggtgctggccagcactacagctaaggccatggagcagatggcgggatcaagcaagcaggcagcagaagccatggaggtcgccaatcaggctagacagatggtgcaggcaatgaggacaattgggactcatcctaactctagtgctggtctgagagataatcttcttgaaaatttgcaggcctaccagaaacgaatgggagtgcagatgcagcgattcaagtgatcctcttattgttgccgcaagtatcattgggatcttgcacttgatattgtggattcttgatcgtcttctcttcaaatgcatttatcgtcgccttaaatacggtttgaaaagagggccttctacggaaggggtaccggagtctatgagggaagagtaccggcaggaacagcagaatgctgtggatgttgacgatggtcattttgtcaacatagaattggagtaa
>gi|756763047|gb|KP715067.1|_Influenza_A_virus_(A/whooper_swan/Shanxi/17L/2015(H5N1))_segment_7_matrix_protein_2_(M2)_and_matrix_protein_1_(M1)_genes_complete_cds
atgagtcttctaaccgaggtcgaaacgtacgttctctctatcataccatcaggccccctcaaagccgagatcgcgcagaaacttgaggatgtatttgcaggaaagaacactgatctcgaggctctcatggagtggctaaagacaagaccaatcctgtcacctctgactaaagggatcttgggatttgtattcacgctcaccgtgcccagtgagcgaggactgcagcgtagacgttttgttcagaatgccctaaatggaaatggagatccaaataatatggatagggcagttaagctatataagaagctgaaaagagaaataacattccatggagctaaggaggtcgcactcagttactcaaccggtgcacttgccagttgcatgggtctcatatacaacaggatgggaacggtgactacagaagtggcttttggcctagtgtgtgccacttgtgagcaaattgcagattcacagcatcggtctcacagacagatggcaaccatcaccaacccactaatcaggcatgagaacagaatggtgctggccagcactacagctaaggccatggagcagatggcgggatcaagcaagcaggcagcagaagccatggaggtcgccaatcaggctagacagatggtgcaggcaatgaggacaattgggactcatcctaactctagtgctggtctgagagataatcttcttgaaaatttgcaggcctaccagaaacgaatgggagtgcagatgcagcgattcaagtgatcctcttattgttgccgcaagtatcattgggatcttgcacttgatattgtggattcttgatcgtcttctcttcaaatgcatttatcgtcgccttaaatacggtttgaaaagagggccttctacggaaggggtaccggagtctatgagggaagagtaccggcaggaacagcagaatgctgtggatgttgacgatggtcattttgtcaacatagaattggagtaa
>gi|766553821|gb|KP732701.1|_Influenza_A_virus_(A/duck/Eastern_China/S0711/2014(H5N6))_segment_7_matrix_protein_2_(M2)_and_matrix_protein_1_(M1)_genes_complete_cds
atgagtcttctaaccgaggtcgaaacgtacgttctctctatcatcccatcaggccccctcaaagccgagatcgcgcagaaacttgaggatgtgtttgcagggaagaacaccgatctcgaggctctcatggagtggctaaagacaagaccaatcctgtcacctctgactaaagggatcttgggatttgtattcacgctcaccgtgcccagtgagcgaggactgcagcgtagacgttttgttcagaatgccctaaatggaaatggagatccaaataatatggatagggcagttaagctatataagaagctgaaaagagaaataacattccatggagctaaggaggtctcactcagttactcaaccggtgcacttgccagttgcatgggtctcatatacaacaggatgggaacggtgactacagaagtggcttttggcctagtgtgtgccacttgtgagcagattgcagattcacagcatcggtctcacagacagatggcaaccatcactaacccactaatcaggcatgaaaacagaatggtgctggccagcactacagctaaggctatggagcagatggcgggatcaagtgagcaggcagcagaagcaatggaggtcgccaatcaggctagacagatggtgcaggcaatgaggacaattgggactcatcctaactctagtgctggtctgagagataatcttcttgaaaatttgcaggcctaccagaaaagaatgggagtgcagatgcagcgattcaagtgatcctcttgttgttgccgcaagtatcattgggatcttgcacttgatattgtggattcttgatcgtcttttcttcaaatgcatttatcgtcaccttaaatacggtttgaaaagagggccttctacggaaggggtaccggagtctatgagggaagagtaccggcaggaacagcagaatgctgtggatgttgacgatggtcattttgtcaacatagaattggagtaa
>gi|954033233|gb|KU042850.1|_Influenza_A_virus_(A/goose/Zhejiang/1120132/2014(H5N6))_segment_7_matrix_protein_2_(M2)_and_matrix_protein_1_(M1)_genes_complete_cds
atgagtcttctaaccgaggtcgaaacgtacgttctctctatcatcccatcaggccccctcaaagccgagatcgcgcagaaacttgaggatgtgtttgcagggaagaacactgatctcgaggctctcatggagtggctaaagacaagaccaatcctgtcacctctgactaaagggatattgggatttgtattcacgctcaccgtgcccagtgagcgaggactgcagcgtagacgttttgttcagaatgccctaaatggaaatggagatccaaataatatggatagggcagttaagctatataagaagctgaaaagagaaataacattccatggagctaaggaggtctcactcagttactcaaccggtgcacttgccagttgcatgggtctcatatacaacaggatgggaacggtgactacagaagtggcttttggcctagtgtgtgccacttgtgagcagattgcagattcacagcatcggtctcacagacagatggcaaccatcactaacccactaatcaggcatgagaacagaatggtgctggccagcactacagctaaggctatggagcagatggcgggatcaagtgagcaggcagcagaagcaatggaggtcgccaatcaggctagacagatggtgcaggcaatgaggacaattgggactcatcctaactctagtgctggtctgagagataatcttcttgaaaatttgcaggcctaccagaaaagaatgggagtgcagatgcagcgattcaagtgatcctcttgttgttgccgcaagtatcattgggatcttgcacttgatattgtggattcttgatcgtcttttcttcaaatgcatttatcgtcgccttaaatacggtttgaaaagagggccttctacggaaggggtaccggagtctatgagggaagagtaccggcaggaacagcagaatgctgtggatgttgacgatggtcattttgtcaccataaaattggagtaa
>gi|823854603|gb|KR732506.1|_Influenza_A_virus_(A/chicken/Vietnam/NCVD-675/2011(H5N1))_segment_7_matrix_protein_2_(M2)_and_matrix_protein_1_(M1)_genes_complete_cds
atgagtcttctaaccgaggtcgaaacgtacgttctctctatcatcccatcaggccccctcaaagccgagatcgcgcagaaacttgaggatgtatttgcagggaagaacaccgatctcgaggctctcatggagtggctaaagacaagaccaatcctgtcacctttgactaaagggatcttgggatttgtattcacgctcaccgtgcccagtgagcgaggactgcagcgtagacgttttgtccagaatgccctaaatggaaatggagatccaaataatatggatagggcagttaagctatataagaagctgaaaagagaaataacattccatggagctaaggaggtcgcactcagttactcaaccggtgcacttgccagctgcatgggtctcatatacaacaggatgggaacggtgactacggaagtggcttttggcctagtgtgtgccacctgtgagcagattgcagattcacagcatcggtctcacagacagatggcaaccatcaccaacccactaatcaggcatgagaacagaatggtgctggccagcactacagctaaggctatggagcagatggcgggatcaagtgagcaggcagcagaagccatggaggtcgccaatcaggctaggcagatggtgcaggcaatgaggacaattgggactcatcctaactctagtgctggtctgagagataatcttcttgaaaatttgcaggcctaccagaaaagaatgggagtgcagatgcagcgattcaagtgatcctcttgttgttgccgcaagtatcattgggatcttgcacttgatattgtggattcttgatcgtcttttcttcaaatgcatttatcgtcgccttaaatacggtttgaaaagagggccttctacggaaggggtaccggagtctatgagggaagagtaccggcaggaacagcagaatgctgtggatgttgacgatggtcattttgtcaacatagaattggagtaa
>gi|645170362|gb|KJ807786.1|_Influenza_A_virus_(A/duck/Zhejiang/6D2/2013(H5N6))_segment_7_matrix_protein_2_(M2)_and_matrix_protein_1_(M1)_genes_complete_cds
atgagtcttctaaccgaggtcgaaacgtacgttctctctatcatcccatcaggccccctcaaagccgagatcgcgcagaaacttgaggatgtgtttgcagggaagaacactgatctcgaggctctcatggagtggctaaagacaagaccaatcctgtcacctctgactaaagggatcttgggatttgtattcacgctcaccgtgcccagtgagcgaggactgcagcgtagacgttttgtccagaatgccctaaatggaaatggagatccaaataatatggatagggcagttaagctatataagaagctgaaaagagaaataacattccatggagctaaggaggtctcactcagttactcaaccggtgcacttgccagttgcatgggtctcatatacaacaggatgggaacggtgactacagaagtggcttttggcctagtgtgtgccacttgtgagcagattgcagattcacagcatcggtctcacagacagatggcaaccatcactaacccactaatcaggcatgagaacagaatggtgctggccagcactacagctaaggctatggagcagatggcgggatcaagtgagcaggcagcagaagcaatggaggtcgccaatcaggctagacagatggtgcaggcaatgaggacaattgggactcatcctaactctagtgctggtttgagagataatcttcttgaaaatttgcaggcctaccagaaaagaatgggagtgcagatgcagcgattcaagtgatcctcttgttgttgccgcaagtatcattgggatcttgcacttgatattgtggattcttgatcgtcttttcttcaaatgcatttatcgtcgccttaaatacggtttgaaaagagggccttctacggaaagggtaccggagtctatgagggaagagtaccggcaggaacagcagagtgctgtggatgttgacgatagtcattttgtcaacatagaattggagtaa
>gi|745628811|gb|KP284984.1|_Influenza_A_virus_(A/chicken/Shenzhen/1845/2013(H5N6))_segment_7_matrix_protein_2_(M2)_and_matrix_protein_1_(M1)_genes_complete_cds
atgagtcttctaaccgaggtcgaaacgtacgttctctctatcatcccatcaggccccctcaaagccgagatcgcgcagaaacttgaggatgtgtttgcagggaagaacactgatctcgaggctctcatggagtggctaaagacaagaccaatcctgtcacctctgactaaagggatcttgggatttgtattcacgctcaccgtgcccagtgagcgaggactgcagcgtagacgttttgtccagaatgccctaaatggaaatggagatccaaataatatggatagggcagttaagctatataagaagctgaaaagagaaataacattccatggagctaaggaggtctcactaagttactcaaccggtgcacttgccagttgcatgggtctcatctacaacaggatgggaacggtgactacagaagtggcttttggcctagtgtgtgccacttgtgagcagattgcagattcacagcatcggtctcacagacagatggcaaccatcactaacccactaatcaggcatgagaacagaatggtgctggccagcactacagctaaggctatggagcagatggcgggatcaagtgagcaagcagcagaagcaatggaggtcgccaatcaggctagacagatggtgcaggcaatgaggacaattgggactcatcctaactctagtgctggtctgagagataatcttcttgaaaatttgcaggcctaccagaaaagaatgggagtgcagatgcagcgattcaagtgatcctcttgttgttgccgcaagtatcattgggatcttgcacttgatattgtggattcttgatcgtcttttcttcaaatgcatttatcgtcgccttaaatacggtttgaaaagagggccttctacggaaggggtaccggagtctatgagggaagagtaccggcaggaacagcagaatgctgtggatgttgacgatagtcattttgtcaacatagaattggagtaa
>gi|673249465|gb|KM251472.1|_Influenza_A_virus_(A/Anas_crecca/Hubei/Chenhu1623-5/2014(H5N6))_segment_7_matrix_protein_2_(M2)_and_matrix_protein_1_(M1)_genes_complete_cds
atgagtcttctacccgaggtcgaaacgtacgttctctctatcatcccatcagaccccctcaaagccgagatcgcgcagaaacttgaggatgtgtttgcagggaagaacactgatctcgaggctctcatggagtggctaaagacaagaccaatcctgtcacctctgactaaagggatcttgggatttgtattcacgctcaccgtgcccagtgagcgaggactgcagcgtagacgttttgtccagaatgccctaaatggaaatggagatccaaataatatggatagggcagttaagctatataagaagctgaaaagagaaataacattccatggggctaaggaggtctcactcagttactcaaccggtgcacttgccagttgcatgggtctcatatacaacaggatgggaacggtgactacagaagtggcttttggcctagtgtgtgccacttgtgagcagattgcagattcacagcatcggtctcacagacagatggcaaccatcactaacccactaatcaggcatgagaacagaatggtgctggccagcactacagctaaggctatggagcagatggcgggatcaagtgagcaggcagcagaagcaatggaggtcgccaatcaggctagacagatggtgcaggcaatgaggacaattgggactcatcctaactctagtgctggtctgagagataatcttcttgaaaatttgcaggcctaccagaaaagaatgggagtgcagatgcagcgattcaagtgatcctcttgttgttgccgcaagtatcattgggatcttgcacttgatattgtggattcttgatcgtcttttcttcaaatgcatttatcgtcgccttaaatacggtttgaaaagagggccttctacggaaggggtaccggagtctatgagggaagagtaccggcaggaacagcagaatgctgtggatgttgacgatagtcattttgtcaacatagaattggagtaa
>gi|730044354|gb|KP097990.1|_Influenza_A_virus_(A/duck/Vietnam/NCVD-KA309/2012(H5N1))_segment_7_matrix_protein_2_(M2)_and_matrix_protein_1_(M1)_genes_complete_cds
atgagtcttctaaccgaggtcgaaacgtacgttctctctatcatcccatcaggccccctcaaagccgagatcgcgcagaaacttgaggatgtatttgcaggaaagaacactgacctcgaggctctcatggagtggctaaagacaagaccaatcctgtcacctctgactaaagggatcttgggatttgtattcacgctcaccgtgcccagtgagcgaggactgcagcgtagacgttttgtccagaatgccctaaatgggaatggagatccaaataatatggatagggcagttaagctatataagaagctgaaaagagaaataacattccatggagctaaggaggtcgcactcagttattcaaccggtgcacttgccagttgcatgggtctcatatacaacaggatgggaacggtgactacagaagtggcttttggcctagtgtgtgccacttgtgagcagattgcagattcacagcatcggtctcacagacaaatggcaaccatcaccaacccactaatcaggcatgagaacagaatggtgctggccagcactacagctaaggccatggagcagatggcgggatcaagcgagcaggcagcagaagccatggaggtcgccaatcaggctagacagatggtgcaggcaatgaggacaattgggactcatcctaactctagtgctggtctgagagataatcttcttgaaaatttgcaggcctaccagaaacgaatgggagtgcagatgcagcgattcaagtgatcctcttgttgttgcctcaagtatcattgggatcttgcacttgatactgtggattcttgatcgtcttttcttcaaatgcatttatcgtcgccttaaatacggtttgaaaagagggccttctacggaaggggtaccggagtctatgagggaagagtaccggcaggaacagcagaatgctgtggatgttgacgatggtcattttgtcaacatagaattggagtaa
>gi|464095401|dbj|AB807756.1|_Influenza_A_virus_(A/muscovy_duck/Vietnam/LBM315/2012(H5N1))_viral_cRNA_segment_7_complete_sequence
atgagtcttctaaccgaggtcgaaacgtacgttctctctatcatcccatcaggccccctcaaagccgaaatcgcgcagaaacttgaggatgtatttgcaggaaagaacactgatctcgaggctctcatggagtggctaaagacaagaccaatcctgtcacctctgactaaagggatcttgggacttgtattcacgctcaccgtgcccagtgagcgaggactgcagcgtagacgttttgtccagaatgccctaaatggaaatggagatccaaataatatggatagggcagttaagctatataagaagctgaaaagagaaataacattccatggagctaaggaggtcgcactcagttactcaaccggtgcactttccagttgcatgggtctcatatacaacaggatgggaacggtgactacagaagtggctcttggcctagtgtgtgccacttgtgagcaggttgcagattcacagcatcggtctcacagacagatggcaaccatcaccaacccactaatcaggcatgagaacagaatggtgctggccagcactacagctaaggccatggagcagatggcgggatcaagcgagcaggcagcagaagccatggaggtcgccaatcaggctagacagatggtgcaggcaatgaggacaattgggactcatcctaactctagtgctggtctgagagataatcttcttgaaaatttgcaggcctaccagaaacgaatgggagtgcagatgcagcgattcaagtgatcctcttattgttgccgcaagtatcattgggatcttgcacttgatattgtggattcttgatcgtcttttcttcaaatgcatttatcgtcgccttaaatacggtttgaaaagagggccttctacggaaggggtaccggagtctatgagggaagagtaccggcaggaacagcagaatgctgtggatgttgacgatggtcattttgtcaacatagaattggagtaa
>gi|401664277|dbj|AB742266.1|_Influenza_A_virus_(A/duck/Vietnam/LBM132/2012(H5N1))_cRNA_segment:_7_complete_sequence_gi|401664296|dbj|AB742274.1|_Influenza_A_virus_(A/duck/Vietnam/LBM133/2012(H5N1))_ce
atgagtcttctaaccgaggtcgaaacgtacgttctctctatcatcccatcaggccccctcaaagccgagatcgcacagaaacttgaggatgtatttgcaggaaagaacaccgatctcgaggctctcatggagtggctaaagacaagaccaatcctgtcacctttgactaaagggatcttgggatttgtattcacgctcaccgtgcccagtgagcgaggactgcagcgtagacgttttgtccagaatgccctaaatggaaatggagatccaaataatatggatagggcagttaagctatataagaagctgaaaagagaaataacattccatggagctaaggaggtcgcactcagttactcaaccggtgcacttgccagttgcatgggtctcatatacaacaggatgggaacggtgactacggaagtggcttttggcctagtgtgtgccacctgtgagcagattgcagattcacagcatcggtctcacagacagatggcaaccatcaccaacccactaatcaggcatgagaacagaatggtgctggccagcactacagctaaggctatggagcagatggcgggatcaagtgagcaggcagcagaagccatggagatcgccaatcaggctaggcagatggtgcaggcaatgaggacaattgggactcatcctaactctagtgctggtctgagagataatcttcttgaaaatttgcaggcctaccagaaaagaatgggagtgcagatgcagcgattcaagtgatcctcttgttgttgccgcaagtatcattgggatcttgcacttgatattgtggattcttgatcgtcttttcttcaaatgcatttatcgtcgccttaaatacggtttgaaaagagggccttctacggaaggggtaccggagtctatgagggaagagtaccggcaggaacagcagaatgctgtggatgttgacgatggtcattttgtcaacatagaattggagtaa
>gi|400132226|dbj|AB741561.1|_Influenza_A_virus_(A/muscovy_duck/Vietnam/LBM57/2011_(H5N1))_M2_M1_genes_for_matrix_protein_2_matrix_protein_1_complete_cds_gi|404311996|dbj|AB746485.1|_Influenza_A_viruse
atgagtcttctaaccgaggtcgaaacgtacgttctctctatcatcccatcaggccccctcaaagccgagatcgcgcagaaacttgaggatgtatttgcaggaaagaacaccgatctcgaggctctcatggagtggctaaagacaaggccaatcctgtcacctctgactaaagggatcttgggatttgtattcacgctcaccgtgcccagtgagcgaggactgcagcgtagacgttttgtccagaatgccctaaatggaaatggagatccaaataatatggatagggcagttaagctatataagaagctgaaaagagaaataacattccatggagctaaggaggtcgcactcagttactcaaccggtgcacttgccagttgcatgggtctcatatacaacaggatgggaacggtgactacggaagtggcttttggcctagtgtgtgccacctgtgagcagattgcagattcacagcatcggtctcacagacagatggcaaccatcaccaacccactaatcaggcatgagaacagaatggtgctggccagcactacagctaaggctatggagcagatggcgggatcaagtgagcaggcagcagaagccatggaggtcgccaatcaggctaggcagatggtgcaggcaatgaggacaattgggactcatcctaactctagtgctggtctgagagataatcttcttgaaaatttgcaggcctaccagaaaagaatgggagtgcagatgcagcggttcaagtgatcctcttgttgttgccgcaaatatcattgggatcttgcacttgatattgtggattcttgatcgtcttttcttcaaatgcatttatcgtcgccttaaatacggtttgaaaagagggccttctacggaaggggtaccggagtctatgagggaagagtaccggcaggaacagcagaatgctgtggatgttgacgatggtcattttgtcaacatagaattggagtaa
>gi|730044387|gb|KP098001.1|_Influenza_A_virus_(A/chicken/Vietnam/NCVD-A675/2011(H5N1))_segment_7_matrix_protein_2_(M2)_gene_partial_cds_and_matrix_protein_1_(M1)_gene_complete_cds
atgagtcttctaaccgaggtcgaaacgtacgttctctctatcatcccatcaggccccctcaaagccgagatcgcgcagaaacttgaggatgtatttgcagggaagaacaccgatctcgaggctctcatggagtggctaaagacaagaccaatcctgtcacctttgactaaagggatcttgggatttgtattcacgctcaccgtgcccagtgagcgaggactgcagcgtagacgttttgtccagaatgccctaaatggaaatggagatccaaataatatggatagggcagttaagctatataagaagctgaaaagagaaataacattccatggagctaaggaggtcgcactcagttactcaaccggtgcacttgccagctgcatgggtctcatatacaacaggatgggaacggtgactacggaagtggcttttggcctagtgtgtgccacctgtgagcagattgcagattcacagcatcggtctcacagacagatggcaaccatcaccaacccactaatcaggcatgagaacagaatggtgctggccagcactacagctaaggctatggagcagatggcgggatcaagtgagcaggcagcagaagccatggaggtcgccaatcaggctaggcagatggtgcaggcaatgaggacaattgggactcatcctaactctagtgctggtctgagagataatcttcttgaaaatttgcaggcctaccagaaaagaatgggagtgcagatgcagcgattcaagtgatcctcttgttgttgccgcaagtatcattgggatcttgcacttgatattgtggattcttgatcgtcttttcttcaaatgcatttatcgtcgccttaaatacggtttgaaaagagggccttctacggaaggggtaccggagtctatgagggaagagtaccggcaggaacagcagaatgctgtggatgttgacgatggtcattttgtcaacatagaattggagt--
>gi|954033593|gb|KU042830.1|_Influenza_A_virus_(A/goose/Zhejiang/112071/2014(H5N1))_segment_7_matrix_protein_2_(M2)_and_matrix_protein_1_(M1)_genes_complete_cds
atgagtcttctaaccgaggtcgaaacgtacgttctctctatcatcccatcaggccccctcaaagccgagatcgcgcagaaacttgaggatgtatttgtaggaaagaacactgatctcgaggctctcatggagtggctaaagacaagaccaatcctgtcacctctgactaagggaatcttgggatttgtattcacgctcaccgtgcccagtgagcgaggactgcagcgtagacgttttgttcagaatgccctaaatggaaatggagatccaaataatatggatagggcagttaagctatataagaagctgaaaagagaaataacattccatggagctaaggaggtcgcactcagttactcaaccggtgcacttgccagttgcatgggtctcatatacaacaggatgggaacggtgactacagaagtggcttttggcctagtgtgtgccacttgtgagcagattgcagattcacagcatcggtctcacagacagatggcaaccatcaccaacccactaatcaggcatgagaacagaatggtgctggccagcactacagctaaggccatggagcagatggcgggatcaagcgagcaggcagcagaagccatggaggtcgccaatcaggctagacagatggtgcaggcaatgaggacaattgggactcatcctaactctagtgctggtctgagagataatcttcttgaaaatttgcaggcctaccagaaacgaatgggagtgcagatgcagcgattcaagtgatcctcttgttgttgccgcaagtatcattgggatcttgcacttgatattgtggattcttgatcgtcttctcttcaaatgcatttatcgtcgccttaaatacggtttgaaaagagggccttctacggaaggagtaccggagtctatgaagggagagtaccggcaggaacagcagaatgctgtggatgttgacgatggtcattttgtcaacataaaattggagtaa
>gi|954033521|gb|KU042834.1|_Influenza_A_virus_(A/pigeon/Zhejiang/112090/2014(H5N1))_segment_7_matrix_protein_2_(M2)_and_matrix_protein_1_(M1)_genes_complete_cds
atgagtcttctaaccgaggtcgaaacgtacgttctctctatcatcccatcaggccccctcaaagccgagatcgcgcagaaacttgaggatgtatttgcaggaaagaacactgatctcgaggctctcatggagtggctaaagacaagaccaatcctgtcacctctgactaaaggaatcttgggatttgtattcacgctcaccgtgcccagtgagcgaggactgcagcgtagacgttttgttcagaatgccctaaatggaaatggagatccaaataatatggatagggcagttaagctatataagaagctgaaaagagaaataacattccatggagctaaggaggtcgcactcagttactcaaccggtgcacttgccagttgcatgggtctcatatacaacaggatgggaacggtgactacagaagtggcttttggcctagtgtgtgccacttgtgagcagattgcagattcacagcatcggtctcacagacagatggcaaccatcaccaacccactaatcaggcatgagaacagaatggtgctggccagcactacagctaaggccatggagcagatggcgggatcaagcgagcaggcagcagaagccatggaggtcgccaatcaggctagacagatggtgcaggcaatgaggacaattgggactcatcctaactctagtgctggtctgagagataatcttcttgaaaatttgcaggcctaccagaaacgaatgggagtgcagatgcagcgattcaagtgatcctcttattgttgccgcaagtatcattgggatcttgcacttgatattgtggattcttgatcgtcttctcttcaaatgcatttatcgtcgccttaaatacggtttgaaaagagggccttctacggaaggggtaccggagtctatgaaggaagagtaccggcaggaacagcagaatgctggggatgttgacgatggtcattttgtcaacatagaattggaataa
>gi|954033503|gb|KU042835.1|_Influenza_A_virus_(A/duck/Zhejiang/77138/2014(H5N2))_segment_7_matrix_protein_2_(M2)_and_matrix_protein_1_(M1)_genes_complete_cds
atgagtcttctaaccgaggtcgaaacgtacgttctctctatcatcccatcaggccccctcaaagccgagatcgcgcagaaacttgaggatgtgtttgcagggaagaacgctgatctcgaggctctcatggagtggctaaagacaagaccaatcctgtcacctctgactaaagggatcttgggatttgtattcacgctcaccgtgcccagtgagcgaggactgcagcgtagacgttttgtccagaatgccctaaatggaaatggagatccaaataatatggatagggcagttaagctatataagaagctgaaaagagaaataacattccatggagctaaggaagtctcactcagttactcaaccggtgcacttgccagttgcatgggtctcatatacaacagaatgggaacggtgactacagaagtggcttttggcctagtgtgtgccacttgtgagcagattgcagattcacagcatcggtctcacagacagatggcaaccatcactaacccactaatcaggcatgagaacagaatggtgctggccagcactacagctaaggctatggagcagatggcgggatcaagtgagcaggcagcagaagcaatggaggtcgccaatcaggctagacagatggtgcaggcaatgaggacaattgggactcatcctaactctagtgctggtctgagagataatcttcttgataatttgcaggcctaccagaaaagaatgggagtgcagatgcagcgattcaagtgatcctcttgttgttgctgcaagtatcattgggatcttgcacttgatattgtggattcttgatcgtcttttcttcaaatgcatttatcgtcgccttaaatacggtttgaaaagagggccttctacggaaggggtaccggagtctatgatggaagagtaccgggcaggacagcagaatgctgtggatgttgacgatggtcattttgtcaacatagagttggagtaa
>gi|954033251|gb|KU042849.1|_Influenza_A_virus_(A/goose/Zhejiang/112080/2014(H5N6))_segment_7_matrix_protein_2_(M2)_and_matrix_protein_1_(M1)_genes_complete_cds
atgagtcttctaaccgaggtcgaaacgtacgttctctctatcatcccatcaggccccctcaaagccgagatcgcgcagaaacttgaggatgtgtttgcagggaagaacactgatctcgaggctctcatggagtggctaaagacaagaccaatcctgtcacctctgactaaagggatattgggatttgtattcacgctcaccgtgcccagtgagcgaggactgcagcgtagacgttttgttcagaatgccctaaatggaaatggagatccaaataatatggatagggcagttaagctatataaaaagctgaaaagagaaataacattccatggagctaaggaggtctcactcagttactcaaccggtgcacttgccagttgcatgggtctcatatacaacaggatgggaacggtgactacagaagtggcttttggcctagtgtgtgccacttgtgagcagattgcagattcacagcatcggtctcacagacagatggcaaccatcactaacccactaatcaggcatgagaacagaatggtgctggccagcactacagctaaggctatggagcagatggcgggatcaagtgagcaggcagcagaagcaatggaggtcgccaatcaggctagacagatggtgcaggcaatgaggacaattgggactcatcctaactctagtgctggtctgagagataatcttcttgaaaatttgcaggcctaccagaaaagaatgggagtgcagatgcagcgattcaagtgatcctcttgttgttgccgcaagtatcattgggatcttgcacttgatattgtggattcttgatcgtcttttcttcaaatgcatttatcgtcgccttaaatacggtttgaaaagagggccttctacggaaggagtaccggagtctatgagggaagagtaccggcaggaacagcagaatgctgtggatgttgacgatggtcattttgtccacataaaattggaataa
>gi|723801893|dbj|LC010731.1|_Influenza_A_virus_(A/muscovy_duck/Vietnam/LBM669/2014(H5N1))_viral_cRNA_segment_7_complete_sequence
atgagtcttctaaccgaggtcgaaacgtacgttctctctatcatcccatcaggccccctcaaagccgagattgcgcagaaacttgaggatgtgtttgcaggaaagaacactgatctcgaggctctcatggagtggctaaagacaagaccaatcctgtcacctctgactaaagggatcttgggatttgtattcacgctcaccgtgcccagtgagcgaggactgcagcgtagacgttttgtccagaatgccctaaatggaaatggagatccaaataacatggatagggcagttaagctatataagaagctgaaaagagaaataacattccatggagctaaagaggtcgcactcagttactcaaccggtgcacttgccagttgcatgggtctcatatacaacaggatgggaacggtgactacagaggtggcttttggcctagtgtgtgccacttgtgagcagattgcagattcacagcatcggtctcacagacagatggcaaccatcaccaacccactaatcaggcatgagaacagaatggtgctggccagcactacagctaaggctatggagcaaatggcgggatcaagtgagcaggcagcagaagccatggaggtcgccaatcaggctagacagatggtgcaggcaatgaggacaattgggactcatcctaactctagtgctggtctgagagataatcttcttgaaaatttgcaggcctatcagaaacgaatgggagtgcagatgcagcgattcaagtgatcttcttgttgttgccgcaagtatcattgggatcttgcacttgatattgtggattcttgatcgtcttttcttcaaatgcatttatcgtcgccttaaatacggtttgaaaagagggccttctacggaaggggtaccggagtctatgagggaagagtaccggcaggaacagcagaatgctgtggatgttgacgatagtaattttgtcaacataggattggagtaa
>gi|723801874|dbj|LC010723.1|_Influenza_A_virus_(A/muscovy_duck/Vietnam/LBM668/2014(H5N1))_viral_cRNA_segment_7_complete_sequence_gi|723801912|dbj|LC010739.1|_Influenza_A_virus_(A/muscovy_duck/Vietname
atgagtcttctaaccgaggtcgaaacgtacgttctctctatcatcccatcaggccccctcaaagccgagattgcgcagaaacttgaggatgtgtttgcaggaaagaacactgatctcgaggctctcatggagtggctaaagacaagaccaatcctgtcacctctgactaaagggatcttgggatttgtattcacgctcaccgtgcccagtgagcgaggactgcagcgtagacgttttgtccagaatgccctaaatggaaatggagatccaaataacatggatagggcagttaagctatataagaagctgaaaagagaaataacattccatggagctaaagaggtcgcactcagttactcaaccggtgcacttgccagttgcatgggtctcatatacaacaggatgggaacggtgactacagaggtggcttttggcctagtgtgtgccacttgtgagcagattgcagattcacagcatcggtctcacagacagatggcaaccatcaccaacccactaatcaggcatgagaacagaatggtgctggccagcactacagctaaggctatggagcaaatggcgggatcaagtgagcaggcagcagaagccatggaggtcgccaatcaggctagacagatggtgcaggcaatgaggacaattgggactcatcctaactctagtgctggtctgagagataatcttcttgaaaatttgcaggcctatcagaaacgaatgggagtgcagatgcagcgattcaagtgatcttcttgttgttgccgcaagtatcattgggatcttgcacttgatattgtggattcttgatcgtcttttcttcaaatgcatttatcgtcgccttaaatacggtttgaaaagagggccttctacggaaggggtaccggagtctatgagggaagagtaccggcaggaacagcagaatgctgtggatgttgacgatagtaattttgtcaacataggattggagtaa
>gi|699978433|gb|KM821727.1|_Influenza_A_virus_(A/chicken/Khanhhoa/CVVI-28/2014(H5N1))_segment_7_matrix_protein_2_(M2)_and_matrix_protein_1_(M1)_genes_complete_cds
atgagtcttctaaccgaggtcgaaacgtacgttctctctatcatcccatcaggccccctcaaagccgagatcgcccagaaacttgaggatgtatttgcaggaaagaacaccgatctcgaggctctcatggagtggctaaagacaagaccaatcctgtcacctttgactaaagggatcttgggatttgtattcacgctcaccgtgcccagtgagcgaggactgcagcgtagacgttttgtccagaatgccctaaatggaaatggagatccaaataatatggatagggcagttaagctatataagaagctgaaaagagaaataacattccatggagctaaagaggtcgcactcagttactcaaccggtgcacttgccagttgcatgggtctcatatacaacaggatgggaacggtgactacggaagtggcttttggcctagtgtgtgccacctgtgagcagattgcagattcacagcatcggtctcacagacagatggcaaccatcaccaacccactaatcaggcatgagaacagaatggtgctggccagcactacagctaaggctatggagcagatggcgggatcaagtgagcaggcagcagaagccatggagatcgccaatcaggctaggcagatggtgcaggcaatgaggacaattgggactcatcctaactctagtgctggtctgagagataatcttcttgaaaatttgcaggcctaccagaaaagaatgggagtgcagatgcagcgattcaagtgatcctcttgttgttgccgcaagtatcattgggatcttgcacttgatattgtggattcttgatcgtcttttcttcaaatgcatttatcgtcgccttaaatacggtttgaaaagagggccttctacggaaggggtaccggagtctatgagggaagagtaccggcaggaacagcagaatgctgtggatgttgacgatggtcattttgtcaacatagaattggagtaa
>gi|453040248|dbj|AB787204.1|_Influenza_A_virus_(A/muscovy_duck/Vietnam/LBM258/2012(H5N1))_M2_M1_genes_for_matrix_protein_2_matrix_protein_1_complete_cds_gi|453040267|dbj|AB787212.1|_Influenza_A_viruss
atgagtcttctaaccgaggtcgaaacgtacgttctctctatcatcccatcaggccccctcaaagccgagatcgcacagaaacttgaggatgtatttgcaggaaagaacaccgatctcgaggctctcatggagtggctaaagacaagaccaatcctgtcacctttgactaaagggatcttgggatttgtattcacgctcaccgtgcccagtgagcgaggactgcagcgtagacgttttgtccaaaatgccctaaatggaaatggagatccaaataatatggatagggcagttaagctatataagaagctgaaaagagaaataacattccatggagctaaggaggtcgcactcagttactcaaccggtgcacttgccagttgcatgggtctcatatacaacaggatgggaacggtgactacggaagtggcttttggcctagtgtgtgccacctgtgagcagattgcagattcacagcatcggtctcacagacagatggcaaccatcactaacccactaatcaggcatgagaacagaatggtgctggccagcactacagctaaggctatggagcagatggcgggatcaagtgagcaggcagcagaagccatggagatcgccaatcaggctaggcagatggtgcaggcaatgaggacaattgggactcatcctaactctagtgctggtctgagagacaatcttcttgaaaatttgcaggcctaccagaaaagaatgggagtgcagatgcagcgattcaagtgatcctcttgttgttgccgcaagtatcattgggatcttgcacttgatattgtggattcttgatcgtcttttcttcaaatgcatttatcgtcgccttaaatacggtttgaaaagagggccttctacggaaggggtaccggagtctatgagggaagagtaccggcaggaacagcagaatgctgtggatgttgacgatggtcattttgtcaacatagaattggagtaa
>gi|407228420|gb|JX576787.1|_Influenza_A_virus_(A/environment/Hunan/3/2011(H5N1))_segment_7_matrix_protein_2_(M2)_and_matrix_protein_1_(M1)_genes_complete_cds
atgagtcttctaaccgaggtcgaaacgtacgttctctctatcatcccatcaggccccctcaaagccgagatcgcgcagaaacttgaggatgtatttgcaggaaagaacaccgatctcgaggctctcatggagtggctaaagacaagaccaatcctgtcacctctgactaaagggatcttgggatttgtattcacgctcaccgtgcctagtgagcgaggactgcagcgtagacgttttgtccagaatgccctaaatggaaatggagatccaaataatatggatagggcagttaagctatataagaagctgaaaagagaaataacattccatggagctaaggaggttgcactcagttactcaaccggtgcacttgccagttgcatgggtctcatatacaacaggatgggaacggtgactacggaagtggcttttggcctagtgtgtgccacctgtgagcagattgcagattcacagcatcggtctcacagacagatggcaactatcaccaacccactaatcaggcatgagaacagaatggtgctggccagcactacagctaaggctatggagcagatggcgggatcaagtgagcaggcagcagaagccatggaggtcgccaatcaggctaggcaaatggtgcaggcaatgaggacaattgggactcatcctaactctagtgctggtctgagagataatcttcttgaaaatttgcaggcctaccagaaaagaatgggagtgcagatgcagcgattcaagtgatcctcttgttgttgccgcaagtatcattgggatcttgcacttgatattgtggattcttgatcgtcttttcttcaaatgcatttatcgtcgccttaaatacggtttgaaaagagggccttctacggaaggggtaccggagtctatgagggaagagtaccggcaggaacagcagaatgctgtggatgttgacgatggtcattttgtcaacatagaattggagtaa
>gi|401664334|dbj|AB742290.1|_Influenza_A_virus_(A/duck/Vietnam/LBM139/2012(H5N1))_cRNA_segment:_7_complete_sequence
atgagtcttctaaccgaggtcgaaacgtacgttctctctatcaccccatcaggccccctcaaagccgagatcgcacagaaacttgaggatgtatttgcaggaaagaacaccgatctcgaggctctcatggagtggctaaagacaagaccaatcctgtcacctttgactaaagggatcttgggatttgtattcacgctcaccgtgcccagtgagcgaggactgcagcgtagacgttttgtccagaatgccctaaatggaaatggagatccaaataatatggatagggcagttaagctatataagaagctgaaaagagaaataacattccatggagctaaggaggtcgcactcagttactcaaccggtgcacttgccagttgcatgggtctcatatacaacaggatgggaacggtgactacggaagtggcttttggcctagtgtgtgccacctgtgagcagattgcagattcacagcatcggtctcacagacagatggcaaccatcaccaacccactaatcaggcatgagaacagaatggtgctggccagcactacagctaaggctatggagcagatggcgggatcaagtgagcaggcagcagaagccatggagatcgccaatcaggctaggcagatggtgcaggcaatgaggacaattgggactcatcctaactctagtgctggtctgagagataatcttcttgaaaatttgcaggcctaccagaaaagaatgggagtgcagatgcagcgattcaagtgatcctcttgttgttgccgcaagtatcattgggatcttgcacttgatattgtggattcttgatcgtcttttcttcaaatgcatttatcgtcgccttaaatacggtttgaaaagagggccttctacggaaggggtaccggagtctatgagggaagagtaccggcaggaacagcagaatgctgtggatgttgacgatggtcattttgtcaacatagaattggagtaa
>gi|401664258|dbj|AB742258.1|_Influenza_A_virus_(A/Muscovy_duck/Vietnam/LBM113/2012(H5N1))_cRNA_segment:_7_complete_sequence
atgagtcttctaaccgaggtcgaaacgtacgttctctctatcatcccatcaggccccctcaaagccgagatcgcacagaaacttgaggatgtatttgcaggaaagaacaccgatctcgaggctctcatggagtggctaaagacaagaccaatcctgtcacctttgactaaagggatcttgggatttgtattcacgctcaccgtgcccagtgagcgaggactgcagcgtagacgttttgtccaaaatgccctaaatggaaatggagatccaaataatatggatagggcagttaagctatataagaagctgaaaagagaaataacattccatggagctaaggaggtcgcactcagttactcaaccggtgcacttgccagttgcatgggtctcatatacaacaggatgggaacggtgactacggaagtggcttttggcctagtgtgtgccacctgtgagcagattgcagattcacagcatcggtctcacagacagatggcaaccatcaccaacccactaatcaggcatgagaacagaatggtgctggccagcactacagctaaggctatggagcagatggcgggatcaagtgagcaggcagcagaagccatggagatcgccaatcaggctaggcagatggtgcaggcaatgaggacaattgggactcatcctaactctagtgctggtctgagagataatcttcttgaaaatttgcaggcctaccagaaaagaatgggagtgcagatgcagcgattcaagtgatcctcttgttgttgccgcaagtatcattgggatcttgcacttgatattgtggattcttgatcgtcttttcttcaaatgcatttatcgtcgccttaaatacggtttgaaaagagggccttctacggaaggggtaccggagtctatgagggaagagtaccggcaggaacagcagaatgctgtggatgttgacgatggtcattttgtcaacatagaattggagtaa
>gi|212507660|gb|CY036200.1|_Influenza_A_virus_(A/little_egret/Hong_Kong/8550/2007(H5N1))_segment_7_sequence
atgagtcttctaaccgaggtcgaaacgtacgttctctctatcatcccgtcaggccccctcaaagccgagatcgcgcagaaacttgaggatgtctttgcaggaaagaacaccgatctcgaggctctcatggagtggctaaagacaagaccaatcctgtcacctctgactaaagggatcttgggatttgtattcacgctcaccgtgcccagtgagcgaggactgcagcgtagacgttttgtccagaatgccctaaatggaaatggagatccaaataatatggatagggcagttaagctatataagaagctgaaaagagaaataacattccatggagctaaggaggtcgcactcagttactcaaccggtgcacttgccagttgcatgggtctcatatacaacaggatgggaacggtgactacggaagtggcttttggcctagtgtgtgccacttgtgagcagattgcagattcacagcatcggtctcacagacagatggcaaccatcaccaacccactaatcaggcatgagaacagaatggtgctggccagcactacagctaaggctatggagcagatggcggggtcaagtgagcaggcagcggaagccatggaggtcgctaatcaggctaggcagatggtgcaggcaatgaggacaattgggactcatcctaactctagtgctggtctgagagataatcttcttgaaaatttgcaggcctaccagaaacgaatgggagtgcagatgcagcgattcaagtgatcctcttgttgttgccgcaagtatcattgggatcttgcacttgatattgtggattcttgatcgtcttttcttcaaatgcatttatcgtcgccttaaatacggtttgaaaagagggccttctacggaaggggtacctgagtctatgagggaagagtaccggcaggaacagcagagtgctgtggatgttgacgatggtcattttgtcaacatagaattggagtaa
>gi|384551577|dbj|AB700638.2|_Influenza_A_virus_(A/duck/Vietnam/OIE-2533/2011(H5N1))_M2_and_M1_genes_for_matrix_protein_2_and_matrix_protein_1_partial_and_complete_cds
atgagtcttctaaccgaggtcgaaacgtacgttctctctatcatcccatcaggccccctcaaagccgagatcgcgcagaaacttgaggatgtatttgcaggaaagaacaccgatctcgaggctctcatggagtggctaaagacaagaccaatcctgtcacctctgactaaggggatcttgggatttgtattcacgctcaccgtgcccagtgagcgaggactgcagcgtagacgttttgtccagaatgccctaaatggaaatggagatccaaataatatggatagggcagttaagctatataagaagctgaaaagagaaataacattccatggagctaaggaggtcgcactcagttactcaaccggtgcacttgccagttgcatgggtctcatatacaacaggatgggaacggtgactacggaagtggcttttggcctagtgtgtgccacctgtgagcagattgcagattcacagcatcggtctcacagacagatggcaaccatcaccaacccactaatcaggcatgagaacagaatggtgctggccagcactacagctaaggctatggagcagatggcgggatcaagtgagcaggcagcagaagccatggagatcgccaatcaggctaggcagatggtgcaggcaatgaggacaattgggactcatcctaactctagtgctggtctgagagataatcttcttgaaaatttgcaggcctaccagaaaagaatgggagtgcagatgcagcgattcaagtgatcctcttgttgttgccgcaagtatcattgggatcttgcacttgatattgtggattcttgatcgtcttttcttcaaatgcatttatcgtcgccttaaatacgggttgaaaagagggccttctacggaaggggtacctgagtctatgagggaagagtaccggcaggaacagcagaatgctgtggatgttgacgatggtcattttgtcaacatagaattggagta-
>gi|401664353|dbj|AB742298.1|_Influenza_A_virus_(A/duck/Vietnam/LBM140/2012(H5N1))_cRNA_segment:_7_complete_sequence
atgagtcttctaaccgaggtcgaaacgtacgttctctctatcaccccatcaggccccctcaaagccgagatcgcacagaaacttgaggatgtatttgcaggaaagaacaccgatctcgaggctctcatggagtggctaaagacaagaccaatcctgtcacctttgactaaagggatcttgggatttgtattcacgctcaccgtgcccagtgagcgaggactgcagcgtagacgttttgtccagaatgccctaaatggaaatggagatccaaataatatggatagggcagttaagctatataagaagctgaaaagagaaataacattccatggagctaaggaggtcgcactcagttactcaaccggtgcacttgccagttgcatgggtctcatatacaacaggatgggaacggtgactacggaagtggcttttggcctagtgtgtgccacctgtgagcagattgcagattyacagcatcggtctcacagacagatggcaaccatcaccaacccactaatcaggcatgagaacagaatggtgctggccagcactacagctaaggctatggagcagatggcgggatcaagtgagcaggcagcagaagccatggagatcgccaatcaggctaggcagatggtgcaggcaatgaggacaattgggactcatcctaactctagtgctggtctgagagataatcttcttgaaaatttgcaggcctaccagaaaagaatgggagtgcagatgcagcgattcaagtgatcctcttgttgttgccgcaagtatcattgggatcttgcacttgatattgtggattcttgatcgtcttttcttcaaatgcatttatcgtcgccttaaatacggtttgaaaagagggccttctacggaaggggtaccggagtctatgagggaagagtaccggcaggaacagcagaatgctgtggatgttgacgatggtcattttgtcaacatagaattggagtaa
>gi|954033539|gb|KU042833.1|_Influenza_A_virus_(A/pigeon/Zhejiang/112089/2014(H5N1))_segment_7_matrix_protein_2_(M2)_and_matrix_protein_1_(M1)_genes_complete_cds
atgagtcttctaaccgaggtcgaaacgtacgttctctctatcatcccatcaggccccctcaaagccgagatcgcgcagaaacttgaggatgtatttgcaggaaagaacactgatctcgaggctctcatggagtggctaaagacaagaccaatcctgtcacctctgactaagggaatcttgggatttgtattcacgctcaccgtgcccagtgagcgaggactgcagcgtagacgttttgttcagaatgccctaaatggaaatggagatccaaataatatggatagggcagttaagctatataagaagctgaaaagagaaataacattccatggagctaaggaggtcgcactcagttactcaaccggtgcacttgccagttgcatgggtctcatatacaacaggatgggaacggtgactacagaagtggcttttggcctagtgtgtgccacttgtgagcagattgcagattcacagcatcggtctcacagacagatggcaaccatcaccaacccactaatcaggcatgagaacagaatggtgctggccagcactacagctaaggccatggagcagatggcgggatcaagcgagcaggcagcagaagccatggaggtcgccaatcaggctagacagatggtgcaggcaatgaggacaattgggactcatcctaactctagtgctggtctgagagataatcttcttgaaaatttgcaggcctaccagaaacgaatgggagtgcagatgcagcgattcaagtgatcctcttgttgttgccgcaagtatcattgggatcttgcacttgatattgtggattcttgatcgtcttctcttcaaatgcatttatcgtcgccttaaatacggtttgaaaagagggccttctacggaaggggtaccggagtctatgaaggaagagtaccggcaggaacagcagaatgctgtggatgttgacgatgggcattttggcaacataaaattggagtaa
>gi|730044363|gb|KP097993.1|_Influenza_A_virus_(A/duck/Vietnam/NCVD-KA368/2012(H5N1))_segment_7_matrix_protein_2_(M2)_and_matrix_protein_1_(M1)_genes_complete_cds
atgagtcttctaaccgaggtcgaaacgtacgttctctctatcatcccatcaggccccctcaaagccgagatcgcacagaaacttgaggatgtatttgcaggaaagaacaccgatctcgaggctctcatggaatggctaaagacaagaccaatcctgtcacctttgactaaagggatcttgggatttgtattcacgctcaccgtgcccagtgagcgaggactgcagcgtagacgttttgtccagaatgccctaaatggaaatggagatccaaataatatggatagggcagttaagctatataagaagctgaaaagagaaataacattccatggagctaaggaggtcgcactcagttactcaaccggtgcacttgccagttgcatgggtctcatatacaacaggatgggaacggtgactacggaagtggcttttggcctagtgtgtgccacctgtgagcagattgcagattcacagcatcggtctcacagacagatggcaaccatcaccaacccactaatcaggcatgagaacagaatggtgctggccagcactacagctaaggctatggagcagatggcgggatcaagtgagcaggcagcagaagccatggagatcgccaatcaggctaggcagatggtgcaggcaatgaggacaattgggactcatcctaactctagtgctggtctgagagataatcttcttgaaaatttgcaggcctaccagaaaaggatgggagtgcagatgcagcgattcaagtgatcctcttgttgttgccgcaagtatcattgggatcttgcacttgatattgtggattcttgatcgtcttttcttcaaatgcatttatcgtcgccttaaatacggtttgaaaagagggccttctacggaaggggtaccggagtctatgagggaagagtaccggcaggaacagcagaatgctgtggatgttgacgatggtcattttgtcaacatagaattggagtaa
>gi|730044357|gb|KP097991.1|_Influenza_A_virus_(A/duck/Vietnam/NCVD-KA310/2012(H5N1))_segment_7_matrix_protein_2_(M2)_and_matrix_protein_1_(M1)_genes_complete_cds
atgagtcttctaaccgaggtcgaaacgtacgttctctctatcatcccatcaggccccctcaaagccgagatcgcacagaaacttgaggatgtatttgcaggaaagaacactgatctcgaggctctcatggagtggctaaagacaagaccaatcctgtcacctttgactaaagggatcttgggatttgtattcacgctcaccgtgcccagtgagcgaggactgcagcgtagacgttttgtccaaaatgccctaaatggaaatggagatccaaataatatggatagggcagttaagctatataagaagctgaaaagagaaataacattccatggagctaaggaggtcgcactcagttactcaaccggtgcacttgccagttgcatgggtctcatatacaacaggatgggaacggtgactacggaagtggcttttggcctagtgtgtgccacctgtgagcagattgcagattcacagcatcggtctcacagacagatggcaaccatcaccaacccattaatcaggcatgagaacagaatggtgctggccagcactacagctaaggctatggagcagatggcgggatcaagtgagcaggcagcagaagccatagagatcgccaatcaggctaggcagatggtgcaggcaatgaggacaattgggactcatcctaactctagtgctggtctgagagataatcttcttgaaaatttgcaggcctaccagaaaagaatgggagtgcagatgcagcgattcaagtgatcctcttgttgttgccgcaagtatcattgggatcttgcacttgatattgtggattcttgatcgtcttttcttcaaatgcatttatcgtcgccttaaatacggtttgaaaagagggccttctacggaaggggtaccggagtctatgagggaagagtaccggcaggaacagcagaatgctgtggatgttgacgatggtcattttgtcaacatagaattggagtaa
>gi|730044345|gb|KP097987.1|_Influenza_A_virus_(A/duck/Vietnam/NCVD-KA260/2012(H5N1))_segment_7_matrix_protein_2_(M2)_and_matrix_protein_1_(M1)_genes_complete_cds
atgagtcttctaaccgaggtcgaaacgtacgttctatctatcatcccatcaggccccctcaaagccgagatcgcgcagaaacttgaggatgtatttgcaggaaagaacaccgatctcgaggctctcatggagtggctaaagacaagaccaatcctgtcacctttgactaaagggatcttgggatttgtattcacgctcaccgtgcccagtgagcgaggactgcagcgtagacgttttgtccagaatgccctaaatggaaatggggatccaaataatatggatagggcagttaagctatataagaagctgaaaagagaaataacattccatggagctaaggaggtcgcactcagttactcaaccggtgcacttgccagttgcatgggtctcatatacaacaggatgggaacggtgactacggaagtggcttttggcctagtgtgtgccacctgtgagcagattgcagattcacagcatcggtctcacagacagatggcaaccatcaccaacccactaatcaggcatgagaacagaatggtgctggccagcactacagctaaggctatggagcagatggcgggatcaagtgagcaggcagcagaagccatggagatcgccaatcaggctaggcagatggtgcaggcaatgaggacaattgggactcatcctaactctagtgctggtctgagagataatcttcttgaaaatttgcaggcctaccagaaaagaatgggagtgcagatacagcgattcaagtgatcctcttgttgttgccgcaagtatcattgggatcttgcacttgatattgtggattcttgatcgtcttttcttcaaatgcatttatcgtcgccttaaatacggtttgaaaagagggccttctacggaaggggtaccggagtctatgagggaagagtaccggcaggaacagcagaatgctgtggatgttgacgatggtcattttgtcaacatagaattggagtaa
>gi|723801988|dbj|LC010771.1|_Influenza_A_virus_(A/muscovy_duck/Long_An/89/2014(H5N1))_viral_cRNA_segment_7_complete_sequence
atgagtcttctaaccgaggtcgaaacgtacgttctctctatcatcccatcaggccccctcaaagccgagatcgcacagaaacttgaggatgtatttgcaggaaagaacaccgatctcgaggctctcatggagtggctaaagacaagaccaatcctgtcacctttgactaaagggatcttgggatttgtattcacgctcaccgtgcccagtgagcgaggactgcagcgtagacgttttgtccagaatgccctaaatggaaatggagatccaaataatatggatagggcagttaagctatataagaagctgaaaagagaaataacattccatggagctaaggaggtcgcactcagttactcaaccggtgcacttgccagttgcatgggtctcatatacaacaggatgggaacggtgactacggaagtggcttttggcctagtgtgtgccacctgtgagcagattgcagattcacagcatcggtcacacagacagatggcaaccatcaccaacccactaatcaggcatgagaacagaatggtgctggccagcactacagctaaggctatggagcagatggcgggatcaagtgagcaggcagcagaagccatggagatcgccaatcaggctaggcagatggtgcaggcaatgaggacaattgggactcatcctaactctagtgctggtctaagagataatcttcttgaaaatttgcaggcctaccagaaaagaatgggagtgcagatgcagcgattcaagtgatcctcttgttgttgccgcaagtatcattgggatcttgcacttgatattgtggattcttgatcgtcttttcttcaaatgcatttatcgtcgccttaaatacggtttgaaaagagggccttctacggaaggggtaccggagtctatgagggaagagtaccggcaggaacagcagaatgctgtggatgttgacgatggtcattttgtcaacatagaattggagtaa
>gi|723801969|dbj|LC010763.1|_Influenza_A_virus_(A/muscovy_duck/Long_An/88/2014(H5N1))_viral_cRNA_segment_7_complete_sequence_gi|723802007|dbj|LC010779.1|_Influenza_A_virus_(A/muscovy_duck/Long_An/90/e
atgagtcttctaaccgaggtcgaaacgtacgttctctctatcatcccatcaggccccctcaaagccgagatcgcacagaaacttgaggatgtatttgcaggaaagaacaccgatctcgaggctctcatggagtggctaaagacaagaccaatcctgtcacctttgactaaagggatcttgggatttgtattcacgctcaccgtgcccagtgagcgaggactgcagcgtagacgttttgtccagaatgccctaaatggaaatggagatccaaataatatggatagggcagttaagctatataagaagctgaaaagagaaataacattccatggagctaaggaggtcgcactcagttactcaaccggtgcacttgccagttgcatgggtctcatatacaacaggatgggaacggtgactacggaagtggcttttggcctagtgtgtgccacctgtgagcagattgcagattcacagcatcggtcacacagacagatggcaaccatcaccaacccactaatcaggcatgagaacagaatggtgctggccagcactacagctaaggctatggagcagatggcgggatcaagtgagcaggcagcagaagccatggagatcgccaatcaggctaggcagatggtgcaggcaatgaggacaattgggactcatcctaactctagtgctggtctaagagataatcttcttgaaaatttgcaggcctaccagaaaagaatgggagtgcagatgcagcgattcaagtgatcctcttgttgttgccgcaagtatcattgggatcttgcacttgatattgtggattcttgatcgtcttttcttcaaatgcatttatcgtcgccttaaatacggtttgaaaagagggccttctacggaaggggtaccggagtctatgagggaagagtaccggcaggaacagcagaatgctgtggatgttgacgatggtcattttgtcaacatagaattggagtaa
>gi|723801950|dbj|LC010755.1|_Influenza_A_virus_(A/muscovy_duck/Long_An/87/2014(H5N1))_viral_cRNA_segment_7_complete_sequence
atgagtcttctaaccgaggtcgaaacgtacgttctctctatcatcccatcaggccccctcaaagccgagatcgcacagaaacttgaggatgtatttgcaggaaagaacaccgatctcgaggctctcatggagtggctaaagacaagaccaatcctgtcacctttgactaaagggatcttgggatttgtattcacgctcaccgtgcccagtgagcgaggactgcagcgtagacgttttgtccagaatgccctaaatggaaatggagatccaaataatatggatagggcagttaagctatataagaagctgaaaagagaaataacattccatggagctaaggaggtcgcactcagttactcaaccggtgcacttgccagttgcatgggtctcatatacaacaggatgggaacggtgactacggaagtggcttttggcctagtgtgtgccacctgtgagcagattgcagattcacagcatcggtcacacagacagatggcaaccatcaccaacccactaatcaggcatgagaacagaatggtgctggccagcactacagctaaggctatggagcagatggcgggatcaagtgagcaggcagcagaagccatggagatcgccaatcaggctaggcagatggtgcaggcaatgaggacaattgggactcatcctaactctagtgctggtctaagagataatcttcttgaaaatttgcaggcctaccagaaaagaatgggagtgcagatgcagcgattcaagtgatcctcttgttgttgccgcaagtatcattgggatcttgcacttgatattgtggattcttgatcgtcttttcttcaaatgcatttatcgtcgccttaaatacggtttgaaaagagggccttctacggaaggggtaccggagtctatgagggaagagtaccggcaggaacagcagaatgctgtggatgttgacgatggtcattttgtcaacatagaattggagtaa
>gi|723801931|dbj|LC010747.1|_Influenza_A_virus_(A/muscovy_duck/Long_An/86/2014(H5N1))_viral_cRNA_segment_7_complete_sequence
atgagtcttctaaccgaggtcgaaacgtacgttctctctatcatcccatcaggccccctcaaagccgagatcgcacagaaacttgaggatgtatttgcaggaaagaacaccgatctcgaggctctcatggagtggctaaagacaagaccaatcctgtcacctttgactaaagggatcttgggatttgtattcacgctcaccgtgcccagtgagcgaggactgcagcgtagacgttttgtccagaatgccctaaatggaaatggagatccaaataatatggatagggcagttaagctatataagaagctgaaaagagaaataacattccatggagctaaggaggtcgcactcagttactcaaccggtgcacttgccagttgcatgggtctcatatacaacaggatgggaacggtgactacggaagtggcttttggcctagtgtgtgccacctgtgagcagattgcagattcacagcatcggtcacacagacagatggcaaccatcaccaacccactaatcaggcatgagaacagaatggtgctggccagcactacagctaaggctatggagcagatggcgggatcaagtgagcaggcagcagaagccatggagatcgccaatcaggctaggcagatggtgcaggcaatgaggacaattgggactcatcctaactctagtgctggtctaagagataatcttcttgaaaatttgcaggcctaccagaaaagaatgggagtgcagatgcagcgattcaagtgatcctcttgttgttgccgcaagtatcattgggatcttgcacttgatattgtggattcttgatcgtcttttcttcaaatgcatttatcgtcgccttaaatacggtttgaaaagagggccttctacggaaggggtaccggagtctatgagggaagagtaccggcaggaacagcagaatgctgtggatgttgacgatggtcattttgtcaacatagaattggagtaa
>gi|699978403|gb|KM821717.1|_Influenza_A_virus_(A/chicken/Khanhhoa/CVVI-18/2013(H5N1))_segment_7_matrix_protein_2_(M2)_and_matrix_protein_1_(M1)_genes_complete_cds
atgagtcttctaaccgaggtcgaaacgtacgttctctctatcatcccatcaggccccctcaaagccgagatcgcacagaaacttgaggatgtatttgcaggaaagaacaccgatctcgaggctctcatggagtggctaaagacaagaccaatcctgtcacctttgactaaagggatcttgggatttgtattcacgctcaccgtgcccagtgagcgaggactgcagcgtagacgttttgtccagaatgccctaaatggaaatggagatccaaataatatggatagggcagttaagctatataagaagctgaaaagagaaataacattccatggagctaaggaggtcgcactcagttactcaaccggtgcacttgccagttgcatgggtctcatatacaacaggatgggaacggtgactacggaagtggcttttggcctagtgtgtgccacctgtgagcagattgcagattcacagcatcggtctcacagacagatggcaaccatcaccaacccactaatcaggcatgagaacagaatggttctggccagcactacagctaaggctatggagcagatggcgggatcaagtgaacaggcagcagaagccatggagatcgccaatcaggctaggcagatggtgcaggcaatgaggacaattgggactcatcctaactctagtgctggtctgagagataatcttcttgaaaatttgcaggcctaccagaaaagaatgggagtgcagatgcagcgattcaagtgatcctcttgttgttgccgcaagtatcattgggatcttgcacttgatattgtggattcttgatcgtcttttcttcaaatgcatttatcgtcgccttaaatacggtttgaaaagagggccttctacggaaggggtaccggagtctatgagggaagagtaccggcaggaacagcagaatgctgtggatgttgacgatggtcattttgtcaacatagaattggagtaa
>gi|527139861|gb|KF369246.1|_Influenza_A_virus_(A/environment/Cambodia/C373W11M4/2013(H5N1))_segment_7_matrix_protein_2_(M2)_and_matrix_protein_1_(M1)_genes_complete_cds
atgagtcttctaaccgaggtcgaaacgtacgttctctctatcatcccatcaggccccctcaaagccgagatcgcacagaaacttgaggatgtatttgcaggaaagaacaccgatctcgaggctctcatggagtggctaaagacaagaccaatcctgtcacctttgactaaagggatcttgggatttgtattcacgctcaccgtgcccagtgagcgaggactgcagcgtagacgttttgtccagaatgccctaaatggaaatggagatccaaataatatggatagggcagttaagctatataagaagctgaaaagagaaataacattccatggagctaaggaggtctcactcagttactcaacaggtgcacttgccagttgcatgggtctcatatacaacaggatgggaacggtgactacggaagtggcttttggcctagtgtgtgccacctgtgagcagattgcagattcacagcatcggtctcacagacagatggcaaccatcaccaacccactaatcaggcatgagaacagaatggtgctggccagcactacagctaaggctatggagcagatggcgggatcaagtgagcaggcagcagaagccatggagatcgccaatcaggctaggcagatggtgcaggcaatgaggacaattgggactcatcctaactctagtgctggtctgagagataatcttcttgaaaatttgcaggcctaccagaaaagaatgggagtgcagatgcagcgattcaagtgatcctcttgttgttgccgcaagtatcattgggatcttgcacttgatattgtggattcttgatcgtcttttcttcaaatgcatttatcgtcgccttaaatacggtttgaaaagagggccttctacggaaggggtaccggagtctatgagggaagagtaccggcaggaacagcagaatgctgtggatgttgacgatggtcattttgtcaacatagaattggagtaa
>gi|506460643|gb|KF001429.1|_Influenza_A_virus_(A/duck/Cambodia/46W2M4/2013(H5N1))_segment_7_matrix_protein_2_(M2)_and_matrix_protein_1_(M1)_genes_complete_cds
atgagtcttctaaccgaggtcgaaacgtacgttctctctatcatcccatcaggccccctcaaagccgagatcgcacagaaacttgaggatgtatttgcaggaaagaacaccgatctcgaggctctcatggagtggctaaagacaagaccaatcctgtcacctttgactaaagggatcttgggatttgtattcacgctcaccgtgcccagtgagcgaggactgcagcgtagacgttttgtccagaatgccctaaatggaaatggagatccaaataatatggatagggcagttaagctatataagaagctgaaaagagaaataacattccatggagctaaggaggtctcactcagttactcaacaggtgcacttgccagttgcatgggtctcatatacaacaggatgggaacggtgactacggaagtggcttttggcctagtgtgtgccacctgtgagcagattgcagattcacagcatcggtctcacagacagatggcaaccatcaccaacccactaatcaggcatgagaacagaatggtgctggccagcactacagctaaggctatggagcagatggcgggatcaagtgagcaggcagcagaagccatggagatcgccaatcaggctaggcagatggtgcaggcaatgaggacaattgggactcatcctaactctagtgctggtctgagagataatcttcttgaaaatttgcaggcctaccagaaaagaatgggagtgcagatgcagcgattcaagtgatcctcttgttgttgccgcaagtatcattgggatcttgcacttgatattgtggattcttgatcgtcttttcttcaaatgcatttatcgtcgccttaaatacggtttgaaaagagggccttctacggaaggggtaccggagtctatgagggaagagtaccggcaggaacagcagaatgctgtggatgttgacgatggtcattttgtcaacatagaattggagtaa
>gi|506460586|gb|KF001451.1|_Influenza_A_virus_(A/duck/Cambodia/202W6M1/2013(H5N1))_segment_7_matrix_protein_2_(M2)_and_matrix_protein_1_(M1)_genes_complete_cds_gi|506460620|gb|KF001437.1|_Influenza_As
atgagtcttctaaccgaggtcgaaacgtacgttctctctatcatcccatcaggccccctcaaagccgagatcgcacagaaacttgaggatgtatttgcaggaaagaacaccgatctcgaggctctcatggagtggctaaagacaagaccaatcctgtcacctttgactaaagggatcttgggatttgtattcacgctcaccgtgcccagtgagcgaggactgcagcgtagacgttttgtccagaatgccctaaatggaaatggagatccaaataatatggatagggcagttaagctatataagaagctgaaaagagaaataacattccatggagctaaggaggtctcactcagttactcaacaggtgcacttgccagttgcatgggtctcatatacaacaggatgggaacggtgactacggaagtggcttttggcctagtgtgtgccacctgtgagcagattgcagattcacagcatcggtctcacagacagatggcaaccatcaccaacccactaatcaggcatgagaacagaatggtgctggccagcactacagctaaggctatggagcagatggcgggatcaagtgagcaggcagcagaagccatggagatcgccaatcaggctaggcagatggtgcaggcaatgaggacaattgggactcatcctaactctagtgctggtctgagagataatcttcttgaaaatttgcaggcctaccagaaaagaatgggagtgcagatgcagcgattcaagtgatcctcttgttgttgccgcaagtatcattgggatcttgcacttgatattgtggattcttgatcgtcttttcttcaaatgcatttatcgtcgccttaaatacggtttgaaaagagggccttctacggaaggggtaccggagtctatgagggaagagtaccggcaggaacagcagaatgctgtggatgttgacgatggtcattttgtcaacatagaattggagtaa
>gi|506460502|gb|KF001489.1|_Influenza_A_virus_(A/chicken/Cambodia/X0124310/2013(H5N1))_segment_7_matrix_protein_2_(M2)_and_matrix_protein_1_(M1)_genes_complete_cds
atgagtcttctaaccgaggtcgaaacgtacgttctctctatcatcccatcaggccccctcaaagccgagatcgcacagaaacttgaggatgtatttgcaggaaagaacaccgatctcgaggctctcatggagtggctaaagacaagaccaatcctgtcacctttgactaaagggatcttgggatttgtattcacgctcaccgtgcccagtgagcgaggactgcagcgtagacgttttgtccagaatgccctaaatggaaatggagatccaaataatatggatagggcagttaagctatataagaagctgaaaagagaaataacattccatggagctaaggaggtctcactcagttactcaacaggtgcacttgccagttgcatgggtctcatatacaacaggatgggaacggtgactacggaagtggcttttggcctagtgtgtgccacctgtgagcagattgcagattcacagcatcggtctcacagacagatggcaaccatcaccaacccactaatcaggcatgagaacagaatggtgctggccagcactacagctaaggctatggagcagatggcgggatcaagtgagcaggcagcagaagccatggagatcgccaatcaggctaggcagatggtgcaggcaatgaggacaattgggactcatcctaactctagtgctggtctgagagataatcttcttgaaaatttgcaggcctaccagaaaagaatgggagtgcagatgcagcgattcaagtgatcctcttgttgttgccgcaagtatcattgggatcttgcacttgatattgtggattcttgatcgtcttttcttcaaatgcatttatcgtcgccttaaatacggtttgaaaagagggccttctacggaaggggtaccggagtctatgagggaagagtaccggcaggaacagcagaatgctgtggatgttgacgatggtcattttgtcaacatagaattggagtaa
>gi|347364526|gb|CY098761.1|_Influenza_A_virus_(A/Hubei/1/2010(H5N1))_matrix_protein_2_(M2)_and_matrix_protein_1_(M1)_genes_complete_cds
atgagtcttctaaccgaggtcgaaacgtacgttctctctatcatcccatcaggccccctcaaagccgagatcgcgcagaaacttgaggatgtatttgcaggaaagaacaccgatctcgaggctctcatggagtggctaaagacaagaccaatcctgtcacctctgactaaagggatcttgggatttgtattcacgctcaccgtgcccagtgagcggggactgcagcgtagacgttttgtccagaatgccctaaatggaaatggagatccaaataatatggatagggcagttaagctatataagaagctgaaaagagaaataacattccatggagctaaggaggtcgcactcagttactcaagcggtgcacttgccagttgcatgggtctcatatacaacaggatgggaacggtgactacggaagtggcttttggcctagtgtgtgccacctgtgagcagattgcagattcacagcatcggtctcacagacagatggcaaccatcaccaacccactaatcaggcatgagaacaggatggtgctggccagcactacagctaaggctatggagcagatggcgggatcaagtgagcaggcagcagaagccatggaggtcgccaatcagactaggcagatggtgcaggcaatgaggacaattgggactcatcctaactctagtgctggtctgagagataatcttcttgaaaatttgcaggcctaccagaaaagaatgggagtgcagatgcagcgattcaagtgatcctcttgttgttgccgcaagtatcattgggatcttgcacttgatattgtggattcttgatcgtcttttcttcaaatgcatttatcgtcgccttaaatacggtttgaaaagagggccttctacggaaggggtaccggagtctatgagggaagagtaccggcaggaacagcagaatgctgtggatgttgacgatagtcattttgtcaacatagaattggagtaa
>gi|527139872|gb|KF369250.1|_Influenza_A_virus_(A/duck/Cambodia/141W4M4/2013(H5N1))_segment_7_matrix_protein_2_(M2)_and_matrix_protein_1_(M1)_genes_complete_cds
atgagtcttctaaccgaggtcgaaacgtacgttctctctatcatcccatcaggccccctcaaagccgagatcgcacagaaacttgaggatgtatttgcaggaaagaacaccgatctcgaggctctcatggagtggctaaagacaagaccaatcctgtcacctttgactaaagggatcttgggatttgtattcacgctcaccgtgcccagtgagcgaggactgcagcgtagacgttttgtccagaatgccctaaatggaaatggagatccaaataatatggatagggcagttaagctatataagaagctgaaaagagaaataacattccatggagctaaggaggtctcactcagttactcaacaggtgcacttgccagttgcatgggtctcatatacaacaggatgggaacggtgactacggaagtggcttttggcctagtgtgtgccacctgtgagcagattgcagattcacagcatcggtctcacagacagatggcaaccatcaccaacccactaatcaggcatgagaacagaatggtgctggccagcactacagctaaggctatggagcagatggcgggatcaagtgagcaggcagcagaagccatggagatcgccaatcaggctaggcagatggtgcaggcaatgaggacaattgggactcatcctaactctagtgctggtctgagagataatcttcttgaaaatttgcaggcctaccagaaaagaatgggagtgcagatgcagcgattcaggtgatcctcttgttgttgccgcaagtatcattgggatcttgcacttgatattgtggattcttgatcgtcttttcttcaaatgcatttatcgtcgccttaaatacggtttgaaaagagggccttctacggaaggggtaccggagtctatgagggaagagtaccggcaggaacagcagaatgctgtggatgttgacgatggtcattttgtcaacatagaattggagtaa
>gi|527139869|gb|KF369249.1|_Influenza_A_virus_(A/environment/Cambodia/E375W11M4/2013(H5N1))_segment_7_matrix_protein_2_(M2)_and_matrix_protein_1_(M1)_genes_complete_cds
atgagtcttctaaccgaggtcgaaacgtacgttctctctatcatcccatcaggccccctcaaagccgagatcgcacagaaacttgaggatgtatttgcaggaaagaacaccgatctcgaggctctcatggagtggctaaagacaagaccaatcctgtcacctttgactaaagggatcttgggatttgtattcacgctcaccgtgcccagtgagcgaggactgcagcgtagacgttttgtccagaatgccctaaatggaaatggagatccaaataatatggatagggcagttaagctatataagaagctgaaaagagaaataacattccatggagctaaggaggtctcactcagttactcaacaggtgcacttgccagttgcatgggtctcatatacaacaggatgggaacggtgactacggaagtggcttttggcctagtgtgtgccacctgtgagcagattgcagattcacagcatcggtctcacagacagatggcaaccatcaccaacccactaatcaggcatgagaacagaatggtgctggccagcactacagctaaggctatggagcagatggcgggatcaagtgagcaggcagcagaagccatggagatcgccaatcaggctaggcagatggtgcaggcaatgaggacaattgggactcatcctaactctagtgctggtctgagagataatcttcttgaaaatttgcaggcctaccagaaaagaatgggagtgcagatgcagcgattcaagtgatcctcttgttgttgccgcaagtatcattggggtcttgcacttgatattgtggattcttgatcgtcttttcttcaaatgcatttatcgtcgccttaaatacggtttgaaaagagggccttctacggaaggggtaccggagtctatgagggaagagtaccggcaggaacagcagaatgctgtggatgttgacgatggtcattttgtcaacatagaattggagtaa
>gi|527139866|gb|KF369248.1|_Influenza_A_virus_(A/environment/Cambodia/E316W9M3/2013(H5N1))_segment_7_matrix_protein_2_(M2)_and_matrix_protein_1_(M1)_genes_complete_cds
atgagtcttctaaccgaggtcgaaacgtacgttctctctatcatcccatcaggccccctcaaagccgagatcgcacagaaacttgaggatgtatttgcaggaaagaacaccgatctcgaggctctcatggagtggctaaagacaagaccaatcctgtcacctttgactaaagggatcttgggatttgtattcacgctcaccgtgcccagtgagcgaggactgcagcgtagacgttttgtccagaatgccctaaatggaaatggagatccaaataatatggatagggcagttaagctatataagaagctgaaaagagaaataacattccatggagctaaggaggtctcactcagttactcaacaggtgcacttgccagttgcatgggtctcatatacaacaggatgggaacggtgactacggaagtggcttttggcctagtgtgtgccacctgtgagcagattgcagattcacagcatcggtctcacagacagatggcaaccatcaccaacccactaatcaggcatgagaacagaatggtgctggccagcactacagctaaggctatggagcagatggcgggatcaagtgagcaggcagcagaagccatggagatcgccaatcaggctaggcagatggtgcaggcaatgaggacaattgggactcatcctaactctagtgctggtctgagagataatcttcttgaaaatttgcaggcctaccagaaaagaatgggagtgcagatgcagcgattcaagtgatcctcttgttgttgccgcaagtatcattggggtcttgcacttgatattgtggattcttgatcgtcttttcttcaaatgcatttatcgtcgccttaaatacggtttgaaaagagggccttctacggaaggggtaccggagtctatgagggaagagtaccggcaggaacagcagaatgctgtggatgttgacgatggtcattttgtcaacatagaattggagtaa
>gi|527139858|gb|KF369245.1|_Influenza_A_virus_(A/duck/Cambodia/58W3M1/2013(H5N1))_segment_7_matrix_protein_2_(M2)_and_matrix_protein_1_(M1)_genes_complete_cds
atgagtcttctaaccgaggtcgaaacgtacgttctctctatcatcccatcaggccccctcaaagccgagatcgcacagaaacttgaggatgtatttgcaggaaagaacaccgatctcgaggctctcatggagtggctaaagacaagaccaatcctgtcacctttgactaaagggatcttgggatttgtattcacgctcaccgtgcccagtgagcgaggactgcagcgtagacgttttgtccagaatgccctaaatggaaatggagatccaaataatatggatagggcagttaagctatataagaagctgaaaagagaaataacattccatggagctaaggaggtcgcactcagttactcaacaggtgcacttgccagttgcatgggtctcatatacaacaggatgggaacggtgaccacggaagtggcttttggcctagtgtgtgccacctgtgagcagattgcagattcacagcatcggtctcacagacagatggcaaccatcaccaacccactaatcaggcatgagaacagaatggtgctggccagcactacagctaaggctatggagcagatggcgggatcaagtgagcaggcagcagaagccatggagatcgccaatcaggctaggcagatggtgcaggcaatgaggacaattgggactcatcctaactctagtgctggtctgagagataatcttcttgaaaatttgcaggcctaccagaaaaggatgggagtgcagatgcagcgattcaagtgatcctcttgttgttgccgcaagtatcattgggatcttgcacttgatattgtggattcttgatcgtcttttcttcaaatgcatttatcgtcgccttaaatacggtttgaaaagagggccttctacggaaggggtaccggagtctatgagggaagagtaccggcaggaacagcagaatgctgtggatgttgacgatggtcattttgtcaacatagaattggagtaa
>gi|527139852|gb|KF369243.1|_Influenza_A_virus_(A/duck/Cambodia/298W9M1/2013(H5N1))_segment_7_matrix_protein_2_(M2)_and_matrix_protein_1_(M1)_genes_complete_cds
atgagtcttctaaccgaggtcgaaacgtacgttctctctatcatcccatcaggccccctcaaagccgagatcgcacagaaacttgaggatgtatttgcaggaaagaacaccgatctcgaggctctcatggagtggctaaagacaagaccaatcctgtcacctttgactaaagggatcttgggatttgtattcacgctcaccgtgcccagtgagcgaggactgcagcgtagacgttttgtccagaatgccctaaatggaaatggagatccaaataatatggatagggcagttaagctatataagaagctgaaaagagaaataacattccatggagctaaggaggtctcactcagttactcaacaggtgcacttgccagttgcatgggtctcatatacaacaggatgggaacggtgaccacggaagtggcttttggcctagtgtgtgccacctgtgagcagattgcagattcacagcatcggtctcacagacagatggcaaccatcaccaacccactaatcaggcatgagaacagaatggtgctggccagcactacagctaaggctatggagcagatggcgggatcaagtgagcaggcagcagaagccatggagatcgccaatcaggctaggcagatggtgcaggcaatgaggacaattgggactcatcctaactctagtgctggtctgagagataatcttcttgaaaatttgcaggcctaccagaaaagaatgggagtgcagatgcagcgattcaagtgatcctcttgttgttgccgcaagtatcattgggatcttgcacttgatattgtggattcttgatcgtcttttcttcaaatgcatttatcgtcgccttaaatacggtttgaaaagagggccttctacggaaggggtaccggagtctatgagggaagagtaccggcaggaacagcagaatgctgtggatgttgacgatggtcattttgtcaacatagaattggagtaa
>gi|527139849|gb|KF369242.1|_Influenza_A_virus_(A/duck/Cambodia/23W2M2/2013(H5N1))_segment_7_matrix_protein_2_(M2)_and_matrix_protein_1_(M1)_genes_complete_cds
atgagtcttctaaccgaggtcgaaacgtacgttctctctatcatcccatcaggccccctcaaagccgagatcgcacagaaacttgaggatgtatttgcaggaaagaacaccgatctcgaggctctcatggagtggctaaagacaagaccaatcctgtcacctttgactaaagggatcttgggatttgtattcacgctcaccgtgcccagtgagcgaggactgcagcgtagacgttttgtccagaatgccctaaatggaaatggagatccaaataatatggatagggcagttaagctatataagaagctgaaaagagaaataacattccatggagctaaggaggtctcactcagttactcaacaggtgcacttgccagttgcatgggtctcatatacaacaggatgggaacggtgactacggaagtggcttttggcctagtgtgtgccacctgtgagcagattgcagattcacagcatcggtctcacagacagatggcaaccatcaccaacccactaatcaggcatgagaacagaatggtgctggccagcactacagctaaggctatggagcagatggcgggatcaagtgagcaggcagcagaagccatggagatcgccaatcaggctaggcagatggtgcaggcaatgaggacaattgggactcatcctaactctagtgctggtctgagagataatcttcttgaaaatttgcaggcctaccagaaaagaatgggagtgcagatgcagcgattcaggtgatcctcttgttgttgccgcaagtatcattgggatcttgcacttgatattgtggattcttgatcgtcttttcttcaaatgcatttatcgtcgccttaaatacggtttgaaaagagggccttctacggaaggggtaccggagtctatgagggaagagtaccggcaggaacagcagaatgctgtggatgttgacgatggtcattttgtcaacatagaattggagtaa
>gi|527139846|gb|KF369241.1|_Influenza_A_virus_(A/environment/Cambodia/C303W9M2/2013(H5N1))_segment_7_matrix_protein_2_(M2)_and_matrix_protein_1_(M1)_genes_complete_cds
atgagtcttctaaccgaggtcgaaacgtacgttctctctatcatcccatcaggccccctcaaagccgagatcgcacagaaacttgaggatgtatttgcaggaaagaacaccgatctcgaggctctcatggagtggctaaagacaagaccaatcctgtcacctttgactaaagggatcttgggatttgtattcacgctcaccgtgcccagtgagcgaggactgcagcgtagacgttttgtccagaatgccctaaatggaaatggagatccaaataatatggatagggcagttaagctatataagaagctgaaaagagaaataacattccatggagctaaggaggtctcactcagttactcaacaggtgcacttgccagttgcatgggtctcatatacaacaggatgggaacggtgaccacggaagtggcttttggcctagtgtgcgccacctgtgagcagattgcagattcacagcatcggtctcacagacagatggcaaccatcaccaacccactaatcaggcatgagaacagaatggtgctggccagcactacagctaaggctatggagcagatggcgggatcaagtgagcaggcagcagaagccatggagatcgccaatcaggctaggcagatggtgcaggcaatgaggacaattgggactcatcctaactctagtgctggtctgagagataatcttcttgaaaatttgcaggcctaccagaaaagaatgggagtgcagatgcagcgattcaagtgatcctcttgttgttgccgcaagtatcattgggatcttgcacttgatattgtggattcttgatcgtcttttcttcaaatgcatttatcgtcgccttaaatacggtttgaaaagagggccttctacggaaggagtaccggagtctatgagggaagagtaccggcaggaacagcagaatgctgtggatgttgacgatggtcattttgtcaacatagaattggagtaa
>gi|506460750|gb|KF001383.1|_Influenza_A_virus_(A/Cambodia/X0123312/2013(H5N1))_segment_7_matrix_protein_2_(M2)_and_matrix_protein_1_(M1)_genes_complete_cds
atgagtcttctaaccgaggtcgaaacgtacgttctctctatcatcccatcaggccccctcaaagccgagatcgcacagaaacttgaggatgtatttgcaggaaagaacaccgatctcgaggctctcatggagtggctaaagacaagaccaatcctgtcacctttgactaaagggatcttgggatttgtattcacgctcaccgtgcccagtgagcgaggactgcagcgtagacgttttgtccagaatgccctaaatggaaatggagatccaaataatatggatagggcagttaagctatataagaagctgaaaagagaaataacattccatggagctaaggaggtctcactcagttactcaacaggtgcacttgccagttgcatgggtctcatatacaacaggatgggaacggtgaccacggaagtggcttttggcctagtgtgtgccacctgtgagcagattgcagattcacagcatcggtctcacagacagatggcaaccatcaccaacccactaatcaggcatgagaacagaatggtgctggccagcactacagctaaggctatggagcagatggcgggatcaagtgagcaggcagcagaagccatggagatcgccaatcaggctaggcagatggtgcaggcaatgaggacaattgggactcatcctaactctagtgctggtctgagagataatcttcttgaaaatttgcaggcctaccagaaaagaatgggagtgcagatgcagcgattcaagtgatcctcttgttgttgccgcaagtatcattgggatcttgcacttgatattgtggattcttgatcgtcttttcttcaaatgcatttatcgtcgccttaaatacggtttgaaaagagggccttctacggaaggggtaccggagtctatgagggaagagtaccggcaggaacagcagaatgctgtggatgttgacgatggtcattttgtcaacatagaattggagtaa
>gi|506460731|gb|KF001391.1|_Influenza_A_virus_(A/Cambodia/X0125302/2013(H5N1))_segment_7_matrix_protein_2_(M2)_and_matrix_protein_1_(M1)_genes_complete_cds
atgagtcttctaaccgaggtcgaaacgtacgttctctctatcatcccatcaggccccctcaaagccgagatcgcacagaaacttgaggatgtatttgcaggaaagaacaccgatctcgaggctctcatggagtggctaaagacaagaccaatcctgtcacctttgactaaagggatcttgggatttgtattcacgctcaccgtgcccagtgagcgaggactgcagcgtagacgttttgtccagaatgccctaaatggaaatggagatccaaataatatggatagggcagttaagctatataagaagctgaaaagagaaataacattccatggagctaaggaggtctcactcagttactcaacaggtgcacttgccagttgcatgggtctcatatacaacaggatgggaacggtgaccacggaagtggcttttggcctagtgtgtgccacctgtgagcagattgcagattcacagcatcggtctcacagacagatggcaaccatcaccaacccactaatcaggcatgagaacagaatggtgctggccagcactacagctaaggctatggagcagatggcgggatcaagtgagcaggcagcagaagccatggagatcgccaatcaggctaggcagatggtgcaggcaatgaggacaattgggactcatcctaactctagtgctggtctgagagataatcttcttgaaaatttgcaggcctaccagaaaagaatgggagtgcagatgcagcgattcaagtgatcctcttgttgttgccgcaagtatcattgggatcttgcacttgatattgtggattcttgatcgtcttttcttcaaatgcatttatcgtcgccttaaatacggtttgaaaagagggccttctacggaaggggtaccggagtctatgagggaagagtaccggcaggaacagcagaatgctgtggatgttgacgatggtcattttgtcaacatagaattggagtaa
>gi|506460693|gb|KF001407.1|_Influenza_A_virus_(A/Cambodia/X0212301/2013(H5N1))_segment_7_matrix_protein_2_(M2)_and_matrix_protein_1_(M1)_genes_complete_cds
atgagtcttctaaccgaggtcgaaacgtacgttctctctatcatcccatcaggccccctcaaggccgagatcgcacagaaacttgaggatgtatttgcaggaaagaacaccgatctcgaggctctcatggagtggctaaagacaagaccaatcctgtcacctttgactaaagggatcttgggatttgtattcacgctcaccgtgcccagtgagcgaggactgcagcgtagacgttttgtccagaatgccctaaatggaaatggagatccaaataatatggatagggcagttaagctatataagaagctgaaaagagaaataacattccatggagctaaggaggtctcactcagttactcaacaggtgcacttgccagttgcatgggtctcatatacaacaggatgggaacggtgactacggaagtggcttttggcctagtgtgtgccacctgtgagcagattgcagattcacagcatcggtctcacagacagatggcaaccatcaccaacccactaatcaggcatgagaacagaatggtgctggccagcactacagctaaggctatggagcagatggcgggatcaagtgagcaggcagcagaagccatggagatcgccaatcaggctaggcagatggtgcaggcaatgaggacaattgggactcatcctaactctagtgctggtctgagagataatcttcttgaaaatttgcaggcctaccagaaaagaatgggagtgcagatgcagcgattcaagtgatcctcttgttgttgccgcaagtatcattgggatcttgcacttgatattgtggattcttgatcgtcttttcttcaaatgcatttatcgtcgccttaaatacggtttgaaaagagggccttctacggaaggggtaccggagtctatgagggaagagtaccggcaggaacagcagaatgctgtggatgttgacgatggtcattttgtcaacatagaattggagtaa
>gi|506460571|gb|KF001458.1|_Influenza_A_virus_(A/duck/Cambodia/250W7M1/2013(H5N1))_segment_7_matrix_protein_2_(M2)_and_matrix_protein_1_(M1)_genes_complete_cds
atgagtcttctaaccgaggtcgaaacgtacgttctctctatcatcccatcaggccccctcaaagccgagatcgcacagaaacttgaggatgtatttgcaggaaagaacaccgatctcgaggctctcatggagtggctaaagacaagaccaatcctgtcacctttgactaaagggatcttgggatttgtattcacgctcaccgtgcccagtgagcgaggactgcagcgtagacgttttgtccagaatgccctaaatggaaatggagatccaaataatatggatagggcagttaagctatataagaagctgaaaagagaaataacattccatggagcaaaggaggtctcactcagttactcaacaggtgcacttgccagttgcatgggtctcatatacaacaggatgggaacggtgactacggaagtggcttttggcctagtgtgtgccacctgtgagcagattgcagattcacagcatcggtctcacagacagatggcaaccatcaccaacccactaatcaggcatgagaacagaatggtgctggccagcactacagctaaggctatggagcagatggcgggatcaagtgagcaggcagcagaagccatggagatcgccaatcaggctaggcagatggtgcaggcaatgaggacaattgggactcatcctaactctagtgctggtctgagagataatcttcttgaaaatttgcaggcctaccagaaaagaatgggagtgcagatgcagcgattcaagtgatcctcttgttgttgccgcaagtatcattgggatcttgcacttgatattgtggattcttgatcgtcttttcttcaaatgcatttatcgtcgccttaaatacggtttgaaaagagggccttctacggaaggggtaccggagtctatgagggaagagtaccggcaggaacagcagaatgctgtggatgttgacgatggtcattttgtcaacatagaattggagtaa
>gi|506460536|gb|KF001471.1|_Influenza_A_virus_(A/environment/Cambodia/E73W3M3/2013(H5N1))_segment_7_matrix_protein_2_(M2)_and_matrix_protein_1_(M1)_genes_complete_cds
atgagtcttctaaccgaggtcgaaacgtacgttctctctatcatcccatcaggccccctcaaagccgagatcgcacagaaacttgaggatgtatttgcaggaaagaacaccgatctcgaggctctcatggagtggctaaagacaagaccaatcctgtcacctttgactaaagggatcttgggatttgtattcacgctcaccgtgcccagtgagcgaggactgcagcgtagacgttttgtccagaatgccctaaatggaaatggagatccaaataatatggatagggcagttaagctatataagaagctgaaaagagaaataacattccatggagctaaggaggtcgcactcagttactcaacaggtgcacttgccagttgcatgggtctcatatacaacaggatgggaacggtgactacggaagtggcttttggcctagtgtgtgccacctgtgagcagattgcagattcacaacatcggtctcacagacagatggcaaccatcaccaacccactaatcaggcatgagaacagaatggtgctggccagcactacagctaaggctatggagcagatggcgggatcaagtgagcaggcagcagaagccatggagatcgccaatcaggctaggcagatggtgcaggcaatgaggacaattgggactcatcctaactctagtgctggtctgagagataatcttcttgaaaatttgcaggcctaccagaaaaggatgggagtgcagatgcagcgattcaagtgatcctcttgttgttgccgcaagtatcattgggatcttgcacttgatattgtggattcttgatcgtcttttcttcaaatgcatttatcgtcgccttaaatacggtttgaaaagagggccttctacggaaggggtaccggagtctatgagggaagagtaccggcaggaacagcagaatgctgtggatgttgacgatggtcattttgtcaacatagaattggagtaa
>gi|506460467|gb|KF001505.1|_Influenza_A_virus_(A/chicken/Cambodia/X0305302/2013(H5N1))_segment_7_matrix_protein_2_(M2)_and_matrix_protein_1_(M1)_genes_complete_cds
atgagtcttctaaccgaggtcgaaacgtacgttctctctatcatcccatcaggccccctcaaagccgagatcgcacagaaacttgaggatgtatttgcaggaaagaacaccgatctcgaggctctcatggagtggctaaagacaagaccaatcctgtcacctttgactaaagggatcttgggatttgtattcacgctcaccgtgcccagtgagcgaggactgcagcgtagacgttttgtccagaatgccctaaatggaaatggagatccaaataatatggatagggcagttaagctatataagaagctgaaaagagaaataacattccatggagctaaggaggtctcactcagttactcaacaggtgcacttgccagttgcatgggtctcatatacaacaggatgggaacggtgactacggaagtggcttttggcctagtgtgtgccacctgtgagcagattgcagattcacagcatcggtctcacagacagatggcaaccatcaccaacccactaatcaggcatgagaacagaatggtgctggccagcactacagctaaggctatggagcagatggcgggatcaagtgagcaggcagcagaagccatggagatcgccaatcaggctaggcagatggtgcaggcaatgaggacaattgggactcatcctaactctagtgctggtctgagagataatcttcttgaaaatttgcaggcctaccagaaaagaatgggagtgcagatgcagcgattcaggtgatcctcttgttgttgccgcaagtatcattgggatcttgcacttgatattgtggattcttgatcgtcttttcttcaaatgcatttatcgtcgccttaaatacggtttgaaaagagggccttctacggaaggggtaccggagtctatgagggaagagtaccggcaggaacagcagaatgctgtggatgttgacgatggtcattttgtcaacatagaattggagtaa
>gi|570933305|gb|KF918459.1|_Influenza_A_virus_(A/Cambodia/X0628313/2013(H5N1))_segment_7_matrix_protein_2_(M2)_and_matrix_protein_1_(M1)_genes_complete_cds
atgagtcttctaaccgaggtcgaaacgtacgttctctctatcatcccatcaggccccctcaaagccgagatcgcacagaaacttgaggatgtatttgcaggaaagaacaccgatctcgaggctctcatggagtggctaaagacaagaccaatcctgtcacctttgactaaagggatcttgggatttgtattcacgctcaccgtgcccagtgagcgaggactgcagcgtagacgttttgtccagaatgccctaaatggaaatggagatccaaataatatggatagggcagttaagctatataagaagctgaaaagagaaataacattccatggagctaaggaggtctcactcagttactcaacaggtgcacttgccagttgcatgggtctcatatacaacaggatgggaacggtgaccacggaagtggcttttggcctagtgtgtgccacctgtgagcagattgcagattcacagcatcggtctcacagacagatggcaaccatcaccaacccactaatcaggcatgagaacagaatggtgctggccagcactacagctaaggctatggagcagatggcgggatcaagtgagcaggcagcagaagccatggagatcgccaatcaggctaggcagatggtgcaggcaatgaggacaattgggactcatcctaactctagtgctggtctgagagataatcttcttgaaaatttgcaggcctaccagaaaagaatgggagtgcagatgcagcgattcaagtgatcctcttgttgttgccgcaagtatcattgggatcttgcacttgatattgtggattcttgatcgtcttttcttcaaatgcatttatcgtcgccttaaatacggtttgaaaagagggccttctacggaaggggtaccggagtctatgagggaagagtaccggcaggaacagcagaatgctgtggatgttgacgatggtcattttgtcaacatagaattggagtaa
>gi|268527099|gb|GU182145.1|_Influenza_A_virus_(A/chicken/Hunan/3/2007(H5N1))_segment_7_matrix_protein_2_(M2)_and_matrix_protein_1_(M1)_genes_complete_cds
atgagtcttctaaccgaggtcgaaacgtacgttctctctatcatcccatcaggccccctcaaagccgagatcgcgcagaaacttgaggatgtctttgcaggaaagaacaccgatctcgaggctctcatggagtggctaaagacaagaccaatcctgtcacctctgactaaagggatcttgggatttgtattcacgctcaccgtgcccagtgagcgaggactgcagcgtagacgttttgtccagaatgccctaaatggaaatggagatccaaataatatggatagggcagttaagctatataagaagctgaaaagagaaataacattccatggggctaaggaggttgcactcagctactcaaccggtgcacttgccagttgcatgggtctcatatacaacaggatgggaacggtgactacggaagtggcttttggcctagtgtgtgccacttgtgagcagattgcagattcacagcatcggtctcacagacagatggcaaccatcaccaacccactaatcaggcatgagaacagaatggtgctggccagcactacagctaaggctatggagcagatggcgggatcaagcgagcaggcagcggaagccatggaggtcgctaatcaggctaggcagatggtgcaggcaatgaggacaattgggactcatcctaactctagtgctggtctgagagataatcttcttgaaaatttgcaggcctaccagaaacgaatgggagtgcagatgcagcgattcaagtgatcctcttgttgttgccgcaagtatcattgggatcttgcacttgatattgtggattcttgatcgtcttttcttcaaatgcatttatcgtcgccttaaatacggtttgaaaagagggccttctacggaaggggtacctgagtctatgagggaagagtaccggcaggaacagcagagtgctgtggatgttgacgatggtcattttgtcaacatagaattggagtaa
>gi|960311955|gb|KU143322.1|_Influenza_A_virus_(A/duck/Wenzhou/YHQL22/2014(H5N6))_segment_7_matrix_protein_2_(M2)_and_matrix_protein_1_(M1)_genes_complete_cds
atgagtcttctaaccgaggtcgaaacgtacgttctctctatcatcccatcaggccccctcaaagccgagatcgcgcagaaacttgaggatgtgtttgcagggaagaacactgatctcgaggctctcatggagtggctaaagacaagaccaatcctgtcacctctgactaaagggatcttgggatttgtattcacgctcaccgtgcccagtgagcgaggactgcagcgtagacgctttgtccagaatgccctaaatggaaatggagatccaaataatatggatagggcagtcaagctatataagaagctgaaaagagaaataacattccatggagctaaggaggtctcactcagttactcaaccggtgcacttgccagttgcatgggtctcatatacaacaggatgggaacggtgactacggaagtagcttttggcctagtgtgtgccacttgtgagcagattgcagattcacagcatcggtctcacagacagatggcaaccatcactaacccactaatcaggcatgagaacagaatggtgctggccagcactacagctaaggctatggagcagatggcgggatcaagtgagcaggcagcagaagcaatggaggtcgccaatcaggctagacagatggtgcaggcaatgaggacaattgggactcatcctaactctagcgctggtctgagagataatcttcttgaaaatttgcaggcctaccagaaaagaatgggagtgcagatgcagcgattcaagtgatcctcttgttgttgccgcaagtatcattgggatcttgcacttgatattgtggattcttgatcgtcttttcttcaaatgcatttatcgtcgccttaaatacggtttgaaaagagggccttctacggaaggggtaccggagtctatgagggaagagtaccggcaggaacagcagaatgctgtggatgttgacgatggtcattttgtcaacatagagctgaagtaa
>gi|960311909|gb|KU143323.1|_Influenza_A_virus_(A/duck/Taizhou/TZYG12/2015(H5N6))_segment_7_matrix_protein_2_(M2)_and_matrix_protein_1_(M1)_genes_complete_cds
atgagtcttctaaccgaggtcgaaacgtacgttctctctatcatcccatcaggccccctcaaagccgagatcgcgcagaaacttgaggatgtgtttgcagggaagaacactgatctcgaggctctcatggagtggctaaagacaagaccaatcctgtcacctctgactaaagggatcttgggatttgtattcacgctcaccgtgcccagtgagcgaggactgcagcgtagacgctttgtccagaatgccctaaatggaaatggagatccaaataatatggatagggcagtcaagctatataagaagctgaaaagagaaataacattccatggagctaaggaggtctcactcagttactcaaccggtgcacttgccagttgcatgggtctcatatacaacaggatgggaacggtgactacggaagtagcttttggcctagtgtgtgccacttgtgagcagattgcagattcacagcatcggtctcacagacagatggcaaccatcactaacccactaatcaggcatgagaacagaatggtgctggccagcactacagctaaggctatggagcagatggcgggatcaagtgagcaggcagcagaagcaatggaggtcgccaatcaggctagacagatggtgcaggcaatgaggacaattgggactcatcctaactctagcgctggtctgagagataatcttcttgaaaatttgcaggcctaccagaaaagaatgggagtgcagatgcagcgattcaagtgatcctcttgttgttgccgcaagtatcattgggatcttgcacttgatattgtggattcttgatcgtcttttcttcaaatgcatttatcgtcgccttaaatacggtttgaaaagagggccttctacggaaggggtaccggagtctatgagggaagagtaccggcaggaacagcagaatgctgtggatgttgacgatggtcattttgtcaacatagagctgaagtaa
>gi|779786403|gb|KP872898.1|_Influenza_A_virus_(A/quail/Vietnam/CVVI-50/2014(H5N1))_segment_7_matrix_protein_2_(M2)_and_matrix_protein_1_(M1)_genes_complete_cds
atgagtcttctaaccgaggtcgaaacgtacgttctctctatcatcccatcaggccccctcaaagccgagatcgcacagaaacttgaggatgtatttgcaggaaagaacaccgatctcgaggctctcatggagtggctaaagacaagaccaatcctgtcacctttgactaaagggatcttgggatttgtattcacgctcaccgtgcccagtgagcgaggactgcagcgtagacgttttgtccagaatgccctaaatggaaatggagatccaaataatatggatagggcagttaagctatataagaagctgaaaagagaaataacattccatggagctaaggaggtctcactcagttactcaacaggtgcacttgccagttgcatgggtctcatatacaacaggatgggaacggtgaccacggaagtggcttttggcctagtgtgtgccacctgtgagcagattgcagattcacagcatcggtctcacagacagatggcaaccatcaccaacccactaatcagacatgagaacagaatggtgctggccagcactacagctaaggctatggagcagatggcgggatcaagtgagcaggcagcagaagccatggagatcgccaatcaggctaggcagatggtgcaggcaatgaggacaattgggactcatcctaactctagtgctggtctgagagataatcttcttgaaaatttgcaggcctaccagaaaagaatgggagtgcagatgcagcgattcaagtgatcctcttgttgttgccgcaagtatcattgggatcttgcacttgatattgtggattcttgatcgtcttttcttcaaatgcatttatcgtcgccttaaatacggtttgaaaagagggccttctacggaaggggtaccggagtctatgagggaagagtaccggcaggaacagcagaatgctgtggatgttgacgatggtcattttgtcaacatagaattggagtaa
>gi|727202084|gb|CY103809.1|_Influenza_A_virus_(A/chicken/Viet_Nam/TMU008/2008(H5N1))_matrix_protein_2_(M2)_and_matrix_protein_1_(M1)_genes_complete_cds
atgagtcttctaaccgaggtcgaaacgtacgttctctctatcatcccgtcaggccccctcaaagccgagatagcgcagaaacttgaggatgtctttgcaggaaagaacaccgatctcgaggctctcatggagtggctaaagacaagaccaatcctgtcacctctgactaaagggatcttgggatttgtattcacgctcaccgtgcccagtgagcgaggactgcagcgtagacgctttgtccagaatgccctaaatggaaatggagatccaaataatatggatagggcagttaagctatataagaagctgaaaagagaaataacattccatggggctaaggaggtcgcactcagctactcaaccggtgcacttgccagttgcatgggtctcatatacaacaggatgggaacggtgactacagaagtggcttttggcctagtgtgtgccacttgtgagcagattgcagattcacagcatcggtctcacagacagatggcaaccatcaccaacccactaatcaggcatgagaacagaatggtgctggccagcactacagctaaggctatggagcagatggcgggatcaagcgagcaggcagcggaagccatggaggtcgctaatcaggctaggcagatggtgcaggcaatgaggacaattgggactcatcctaactctagtgctggtctgagagataatcttcttgaaaatttgcaggcctaccagaaacgaatgggagtgcagatacagcgattcaagtgatcctcttgttgttgccgcaagtatcattgggatcttgcacttgatattgtggattcttgatcgtcttttcttcaaatgcatttatcgtcgccttaaatacggtttgaaaagagggccttctacggaaggagtacctgagtctatgagggaagagtaccggcaggaacagcagagtgctgtggatgttgacgatggtcattttgtcaacatagaattggagtaa
>gi|699978421|gb|KM821723.1|_Influenza_A_virus_(A/duck/Khanhhoa/CVVI-24/2013(H5N1))_segment_7_matrix_protein_2_(M2)_and_matrix_protein_1_(M1)_genes_complete_cds_gi|699978427|gb|KM821725.1|_Influenza_As
atgagtcttctaaccgaggtcgaaacgtacgttctctctatcatcccatcaggccccctcaaagccgagatcgcacagaaacttgaggatgtatttgcaggaaagaacaccgatctcgaggctctcatggagtggctaaagacaagaccaatcctgtcacctttgactaaagggatcttgggatttgtattcacgctcaccgtgcccagtgagcgaggactgcagcgtagacgttttgtccagaatgccctaaatggaaatggagatccaaataatatggatagggcagttaagctatataagaagctgaaaagagaaataacattccatggagctaaggaggtctcactcagttactcaacaggtgcacttgccagttgcatgggtctcatatacaacaggatgggaacggtgaccacggaagtggcttttggcctagtgtgtgccacctgtgagcagattgcagattcacagcatcggtctcacagacagatggcaaccatcaccaacccactaatcagacatgagaacagaatggtgctggccagcactacagctaaggctatggagcagatggcgggatcaagtgagcaggcagcagaagccatggagatcgccaatcaggctaggcagatggtgcaggcaatgaggacaattgggactcatcctaactctagtgctggtctgagagataatcttcttgaaaatttgcaggcctaccagaaaagaatgggagtgcagatgcagcgattcaagtgatcctcttgttgttgccgcaagtatcattgggatcttgcacttgatattgtggattcttgatcgtcttttcttcaaatgcatttatcgtcgccttaaatacggtttgaaaagagggccttctacggaaggggtaccggagtctatgagggaagagtaccggcaggaacagcagaatgctgtggatgttgacgatggtcattttgtcaacatagaattggagtaa
>gi|527139897|gb|KF369261.1|_Influenza_A_virus_(A/environment/Cambodia/E591W16M2/2013(H5N1))_segment_7_matrix_protein_2_(M2)_and_matrix_protein_1_(M1)_genes_complete_cds
atgagtcttctaaccgaggtcgaaacgtacgttctctctatcatcccatcaggccccctcaaagccgagatcgcacagaaacttgaggatgtatttgcagggaagaacaccgatctcgaggctctcatggagtggctaaagacaagaccaatcctgtcacctttgactaaagggatcttgggatttgtattcacgctcaccgtgcccagtgagcgaggactgcagcgtagacgttttgtccagaatgccctaaatggaaatggagatccaaataatatggatagggcagttaagctatataagaagctgaaaagagaaataacattccatggagctaaggaggtctcactcagttactcaacaggtgcacttgccagttgcatgggtctcatatacaacaggatgggaacggtgaccacggaagtggcttttggcctagtgtgtgccacctgtgagcagattgcagattcacagcatcggtctcacagacagatggcaaccatcaccaacccactaatcaggcatgagaacagaatggtgctggccagcactacagctaaggctatggagcagatggcgggatcaagtgagcaggcagcagaagccatggagatcgccaatcaggctaggcagatggtgcaggcaatgaggacaattgggactcatcctaactctagtgctggtctgagagataatcttcttgaaaatttgcaggcctaccagaaaagaatgggagtgcagatgcagcgattcaagtgatcctcttgttgttgccgcaagtatcattgggatcttgcacttgatattgtggattcttgatcgtcttttcttcaaatgcatttatcgtcgccttaaatacggtttgaaaagagggccttctacggaaggggtaccggagtctatgagggaagagtaccggcaggaacagcagaatgctgtggatgttgacgatggtcattttgtcaacatagaattggagtaa
>gi|527139855|gb|KF369244.1|_Influenza_A_virus_(A/duck/Cambodia/311W9M2/2013(H5N1))_segment_7_matrix_protein_2_(M2)_and_matrix_protein_1_(M1)_genes_complete_cds
atgagtcttctaaccgaggtcgaaacgtacgttctctctatcatcccatcaggccccctcaaagccgagatcgcacagaaacttgaggatgtatttgcaggaaagaacaccgatctcgaggctctcatggagtggctaaagacaagaccaatcctgtcacctttgactaaagggatcttgggatttgtattcacgctcaccgtgcccagtgagcgaggactgcagcgtagacgttttgtccagaatgccctaaatggaaatggagatccaaataatatggatagggcagttaagctatataagaagctgaaaagagaaataacattccatggagctaaggaggtctcactcagttactcaacaggtgcacttgccagttgcatgggtctcatatacaacaggatgggaacggtgactacggaagtggcttttggcctggtgtgtgccacctgtgagcagattgcagattcacagcatcggtctcacagacagatggcaaccatcaccaacccactaatcaggcatgagaacagaatggtgctggccagcactacagctaaggctatggagcagatggcgggatcaagtgagcaggcagcagaagccatggagatcgccaatcaggctaggcagatggtgcaggcaatgaggacaattgggacccatcctaactctagtgctggtctgagagataatcttcttgaaaatttgcaggcctaccagaaaagaatgggagtgcagatgcagcgattcaagtgatcctcttgttgttgccgcaagtatcattgggatcttgcacttgatattgtggattcttgatcgtcttttcttcaaatgcatttatcgtcgccttaaatacggtttgaaaagagggccttctacggaaggggtaccggagtctatgagggaagagtaccggcaggaacagcagaatgctgtggatgttgacgatggtcattttgtcaacatagaattggagtaa
>gi|506460769|gb|KF001375.1|_Influenza_A_virus_(A/Cambodia/X0123311/2013(H5N1))_segment_7_matrix_protein_2_(M2)_and_matrix_protein_1_(M1)_genes_complete_cds
atgagtcttctaaccgaggtcgaaacgtacgttctctctatcatcccatcaggccccctcaaagccgaaatcgcacagaaacttgaggatgtatttgcaggaaagaacaccgatctcgaggctctcatggagtggctaaagacaagaccaatcctgtcacctttgactaaagggatattgggatttgtattcacgctcaccgtgcccagtgagcgaggactgcagcgtagacgttttgtccagaatgccctaaatggaaatggagatccaaataatatggatagggcagttaagctatataagaagctgaaaagagaaataacattccatggagctaaggaggtcgcactcagttactcaacaggtgcacttgccagttgcatgggtctcatatacaacaggatgggaacggtgactacggaagtggcttttggcctagtgtgtgccacctgtgagcagattgcagattcacagcatcggtctcacagacagatggcaaccatcaccaacccactaatcaggcatgagaacagaatggtgctggccagcactacagctaaggctatggagcagatggcgggatcaagtgagcaggcagcagaagccatggagatcgccaatcaggctaggcagatggtgcaggcaatgaggacaattgggactcatcctaactctagtgctggtctgagagataatcttcttgaaaatttgcaggcctaccagaaaaggatgggagtgcagatgcagcgattcaagtgatcctcttgttgttgccgcaagtatcattgggatcttgcacttgatattgtggattcttgatcgtcttttcttcaaatgcatttatcgtcgccttaaatacggtttgaaaagagggccttctacggaaggggtaccggagtctatgagggaagagtaccggcaggaacagcagaatgctgtggatgttgacgatggtcattttgtcaacatagaattggagtaa
>gi|506460712|gb|KF001399.1|_Influenza_A_virus_(A/Cambodia/X0207301/2013(H5N1))_segment_7_matrix_protein_2_(M2)_and_matrix_protein_1_(M1)_genes_complete_cds
atgagtcttctaaccgaggtcgaaacgtacgttctctctatcatcccatcaggccccctcaaagccgagatcgcacagaagcttgaggatgtatttgcaggaaagaacaccgatctcgaggctctcatggagtggctaaagacaagaccaatcctgtcacctttgactaaagggatcttgggatttgtattcacgctcaccgtgcccagtgagcgaggactgcagcgtagacgttttgtccagaatgccctaaatggaaatggagatccaaataatatggatagggcagttaagctatataagaagctgaaaagagaaataacattccatggagctaaggaggtctcactcagttactcaacaggtgcacttgccagttgcatgggtctcatatacaacaggatgggaacggtgaccacggaagtggcttttggcctagtgtgtgccacctgtgagcagattgcagattcacagcatcggtctcacagacagatggcaaccatcaccaacccactaatcaggcatgagaacagaatggtgctggccagcactacagctaaggctatggagcagatggcgggatcaagtgagcaggcagcagaagccatggagatcgccaatcaggctaggcagatggtgcaggcaatgaggacaattgggactcatcctaactctagtgctggtctgagagataatcttcttgaaaatttgcaggcctaccagaaaagaatgggagtgcagatgcagcgattcaagtgatcctcttgttgttgccgcaagtatcattgggatcttgcacttgatattgtggattcttgatcgtcttttcttcaaatgcatttatcgtcgccttaaatacggtttgaaaagagggccttctacggaaggggtaccggagtctatgagggaagagtaccggcaggaacagcagaatgctgtggatgttgacgatggtcattttgtcaacatagaattggagtaa
>gi|506460674|gb|KF001415.1|_Influenza_A_virus_(A/Cambodia/X0219301/2013(H5N1))_segment_7_matrix_protein_2_(M2)_and_matrix_protein_1_(M1)_genes_complete_cds
atgagtcttctaaccgaggtcgaaacgtacgttctctctatcatcccatcaggccccctcaaagccgagatcgcacagaaacttgaggatgtatttgcaggaaagaacaccgatctcgaggctctcatggagtggctaaagacaagaccaatcctgtcacctttgactaaagggatcttgggatttgtattcacgctcaccgtgcccagtgagcgaggactgcagcgtagacgttttgtccagaatgccctaaatggaaatggagatccaaataatatggatagggcagttaagctatataagaagctgaaaagagaaataacattccatggagctaaggaggtctcactcagttactcaacaggtgcacttgccagttgcatgggtctcatatacaacaggatgggaacggtgaccacggaagtggcttttggcctagtgtgcgccacctgtgagcagattgcagattcacagcatcggtctcacagacagatggcaaccatcaccaacccactaatcaggcatgagaacagaatggtgctggccagcactacagctaaggctatggagcagatggcgggatcaagtgagcaggcagcagaagccatggagatcgccaatcaggctaggcagatggtgcaggcaatgaggacaattgggactcatcctaactctagtgctggtctgagagataatcttcttgaaaatttgcaggcctaccagaaaagaatgggagtgcagatgcagcgattcaagtgatcctcttgttgttgccgcaagtatcattgggatcttgcacttgatattgtggattcttgatcgtcttttcttcaaatgcatttatcgtcgccttaaatacggtttgaaaagagggccttctacggaaggggtaccggagtctatgagggaagagtaccggcaggaacagcagaatgctgtggatgttgacgatggtcattttgtcaacatagaattggagtaa
>gi|506460605|gb|KF001445.1|_Influenza_A_virus_(A/duck/Cambodia/191W5M4/2013(H5N1))_segment_7_matrix_protein_2_(M2)_and_matrix_protein_1_(M1)_genes_complete_cds
atgagtcttctaaccgaggtcgaaacgtacgttctctctatcatcccatcaggccccctcaaagccgagatcgcacagaaacttgaggatgtatttgcagggaagaacaccgatctcgaggctctcatggagtggctaaagacaagaccaatcctgtcacctttgactaaagggatcttgggatttgtattcacgctcaccgtgcccagtgagcgaggactgcagcgtagacgttttgtccagaatgccctaaatggaaatggagatccaaataatatggatagggcagttaagctatataagaagctgaaaagagaaataacattccatggagctaaggaggtctcactcagttactcaacaggtgcacttgccagttgcatgggtctcatatacaacaggatgggaacggtgaccacggaagtggcttttggcctagtgtgtgccacctgtgagcagattgcagattcacagcatcggtctcacagacagatggcaaccatcaccaacccactaatcaggcatgagaacagaatggtgctggccagcactacagctaaggctatggagcagatggcgggatcaagtgagcaggcagcagaagccatggagatcgccaatcaggctaggcagatggtgcaggcaatgaggacaattgggactcatcctaactctagtgctggtctgagagataatcttcttgaaaatttgcaggcctaccagaaaagaatgggagtgcagatgcagcgattcaagtgatcctcttgttgttgccgcaagtatcattgggatcttgcacttgatattgtggattcttgatcgtcttttcttcaaatgcatttatcgtcgccttaaatacggtttgaaaagagggccttctacggaaggggtaccggagtctatgagggaagagtaccggcaggaacagcagaatgctgtggatgttgacgatggtcattttgtcaacatagaattggagtaa
>gi|506460555|gb|KF001464.1|_Influenza_A_virus_(A/duck/Cambodia/261W7M2/2013(H5N1))_segment_7_matrix_protein_2_(M2)_and_matrix_protein_1_(M1)_genes_complete_cds
atgagtcttctaaccgaggtcgaaacgtacgttctctctatcatcccatcaggccccctcaaagccgagatcgcacagaaacttgaggatgtatttgcagggaagaacaccgatctcgaggctctcatggagtggctaaagacaagaccaatcctgtcacctttgactaaagggatcttgggatttgtattcacgctcaccgtgcccagtgagcgaggactgcagcgtagacgttttgtccagaatgccctaaatggaaatggagatccaaataatatggatagggcagttaagctatataagaagctgaaaagagaaataacattccatggagctaaggaggtctcactcagttactcaacaggtgcacttgccagttgcatgggtctcatatacaacaggatgggaacggtgaccacggaagtggcttttggcctagtgtgtgccacctgtgagcagattgcagattcacagcatcggtctcacagacagatggcaaccatcaccaacccactaatcaggcatgagaacagaatggtgctggccagcactacagctaaggctatggagcagatggcgggatcaagtgagcaggcagcagaagccatggagatcgccaatcaggctaggcagatggtgcaggcaatgaggacaattgggactcatcctaactctagtgctggtctgagagataatcttcttgaaaatttgcaggcctaccagaaaagaatgggagtgcagatgcagcgattcaagtgatcctcttgttgttgccgcaagtatcattgggatcttgcacttgatattgtggattcttgatcgtcttttcttcaaatgcatttatcgtcgccttaaatacggtttgaaaagagggccttctacggaaggggtaccggagtctatgagggaagagtaccggcaggaacagcagaatgctgtggatgttgacgatggtcattttgtcaacatagaattggagtaa
>gi|506460531|gb|KF001473.1|_Influenza_A_virus_(A/environment/Cambodia/E99W4M1/2013(H5N1))_segment_7_matrix_protein_2_(M2)_and_matrix_protein_1_(M1)_genes_complete_cds
atgagtcttctaaccgaggtcgaaacgtacgttctctctatcatcccatcaggccccctcaaagccgagatcgcacagaaacttgaggatgtatttgcaggaaagaacaccgatctcgaggctctcatggagtggctaaagacaagaccaatcctgtcacctttgactaaagggatcttgggatttgtattcacgctcaccgtgcccagtgagcgaggactgcagcgtagacgttttgtccagaatgccctaaatggaaatggagatccaaataatatggatagggcagttaagctatataagaagctgaaaagagaaataacattccatggagctaaggaggtctcactcagttactcaacaggtgcacttgccagttgcatgggtctcatatacaacaggatgggaacggtgaccacggaagtggcttttggcctagtgtgtgccacctgtgagcagattgcagattcacagcatcggtctcacagacagatggcaaccatcaccaacccactaatcaggcatgagaacagaatggtgctggccagcactacagctaaggctatggagcagatggcgggatcaagtgagcaggcagcagaagccatggagatcgccaatcaggctaggcagatggtgcaggcaatgaggacaattgggactcatcctaactctagtgctggtctgagagataatcttcttgaaaatttgcaggcctaccagaaaagaatgggagtgcagatgcagcgattcaagtgatcctcttgttgttgccgcaagtatcattgggatattgcacttgatattgtggattcttgatcgtcttttcttcaaatgcatttatcgtcgccttaaatacggtttgaaaagagggccttctacggaaggggtaccggagtctatgagggaagagtaccggcaggaacagcagaatgctgtggatgttgacgatggtcattttgtcaacatagaattggagtaa
>gi|506460521|gb|KF001481.1|_Influenza_A_virus_(A/civet_cat/Cambodia/X0313307/2013(H5N1))_segment_7_matrix_protein_2_(M2)_and_matrix_protein_1_(M1)_genes_complete_cds
atgagtctgctatccgaggtcgaaacgtacgttctctctatcatcccatcaggccccctcaaagccgagatcgcacagaaacttgaggatgtatttgcaggaaagaacaccgatctcgaggctctcatggagtggctaaagacaagaccaatcctgtcacctttgactaaagggatcttgggatttgtattcacgctcaccgtgcccagtgagcgaggactgcagcgtagacgttttgtccagaatgccctaaatggaaatggagatccaaataatatggatagggcagttaagctatataagaagctgaaaagagaaataacattccatggagctaaggaggtctcactcagttactcaacaggtgcacttgccagttgcatgggtctcatatacaacaggatgggaacggtgaccacggaagtggcttttggcctagtgtgtgccacctgtgagcagattgcagattcacagcatcggtctcacagacagatggcaaccatcaccaacccactaatcaggcatgagaacagaatggtgctggccagcactacagctaaggctatggagcagatggcgggatcaagtgagcaggcagcagaagccatggagatcgccaatcaggctaggcagatggtgcaggcaatgaggacaattgggactcatcctaattctagtgctggtctgagagataatcttcttgaaaatttgcaggcctaccagaaaagaatgggagtgcagatgcagcgattcaagtgatcctcttgttgttgccgcaagtatcattgggatcttgcacttgatattgtggattcttgatcgtcttttcttcaaatgcatttatcgtcgccttaaatacggtttgaaaagagggccttctacggaaggggtaccggagtctatgagggaagagtaccggcaggaacagcagaatgctgtggatgttgacgatggtcattttgtcaacatagaattggagtaa
>gi|664641395|dbj|AB972742.1|_Influenza_A_virus_(A/muscovy_duck/Long_An/43/2013(H5N1))_viral_cRNA_segment_7_complete_sequence
atgagtcttctaaccgaggtcgaaacgtacgttctctctatcatcccatcaggccccctcaaagccgagatcgcacagaaacttgaggatgtatttgcaggaaagaacaccgatctcgaggctctcatggagtggctaaagacaagaccaatcctgtcacctttgactaaagggatcttgggatttgtattcacgctcaccgtgcccagtgagcgaggactgcagcgtagacgttttgtccagaatgccctaaatggaaatggagatccaaataatatggatagggcagttaagctatataagaagctgaaaagagaaataacattccatggagctaaggaggtctcactcagttactcaacaggtgcacttgccagttgcatgggtctcatatacaacagaatgggaacggtgaccacggaagtggcttttggcctagtgtgtgccacctgtgagcagattgcagattcacagcatcggtctcacagacagatggcaaccatcaccaacccactaatcagacatgagaacagaatggtgctggccagcactacagctaaagctatggagcagatggcgggatcaagtgagcaggcagcagaagccatggagatcgccaatcaggctaggcagatggtgcaggcaatgaggacaattgggactcatcctaactctagtgctggtctgagagataatcttcttgaaaatttgcaggcctaccagaaaagaatgggagtgcagatgcagcgattcaagtgatcctcttgttgttgccgcaagtatcattgggatcttgcacttgatattgtggattcttgatcgtcttttcttcaaatgcatttatcgtcgccttaaatacggtttgaaaagagggccttctacggaaggggtaccggagtctatgagggaagagtaccggcaggaacagcagaatgctgtggatgttgacgatggtcattttgtcaacatagaattggagtaa
>gi|570933357|gb|KF918481.1|_Influenza_A_virus_(A/chicken/Cambodia/X0815301/2013(H5N1))_segment_7_matrix_protein_2_(M2)_and_matrix_protein_1_(M1)_genes_complete_cds
atgagtcttctaaccgaggtcgaaacgtacgttctctctatcatcccatcaggccccctcaaagccgagatcgcacagaaacttgaggatgtatttgcaggaaagaacaccgatctcgaggctctcatggagtggctaaagacaagaccaatcctgtcacctttgactaaagggatcttgggatttgtattcacgctcaccgtgcccagtgagcgaggactgcagcgtagacgttttgtccagaatgccctaaatggaaatggagatccaaataatatggatagggcagttaagctatataagaagctgaaaagagaaataacattccatggagctaaggaggtctcactcagttactcaacaggtgcacttgccagttgcatgggtctcatatacaacaggatgggaacggtgaccacggaagtggcttttggcctagtgtgtgccacctgtgagcagattgcggattcacagcatcggtctcacagacagatggcaaccatcaccaacccactaatcaggcatgagaacagaatggtgctggccagcactacagctaaggctatggagcagatggcgggatcaagtgagcaggcagcagaagccatggagatcgccaatcaggctaggcagatggtgcaggcaatgaggacaattgggactcatcctaactctagtgctggtctgagagataatcttcttgaaaatttgcaggcctaccagaaaagaatgggagtgcagatgcagcgattcaagtgatcctcttgttgttgccgcaagtatcattgggatcttgcacttgatattgtggattcttgatcgtcttttcttcaaatgcatttatcgtcgccttaaatacggtttgaaaagagggccttctacggaaggggtaccggagtctatgagggaagagtaccggcaggaacagcagaatgctgtggatgttgacgatggtcattttgtcaacatagaattggagtaa
>gi|570933324|gb|KF918467.1|_Influenza_A_virus_(A/Cambodia/X0808305/2013(H5N1))_segment_7_matrix_protein_2_(M2)_and_matrix_protein_1_(M1)_genes_complete_cds
atgagtcttctaaccgaggtcgaaacgtacgttctctctatcatcccatcaggccccctcaaagccgagatcgcacagaaacttgaggatgtatttgcaggaaagaacaccgatctcgaggctctcatggagtggctaaagacaagaccaatcctgtcacctttgactaaagggatcttgggatttgtattcacgctcaccgtgcccagtgagcgaggactgcagcgtagacgttttgtccagaatgccctaaatggaaatggagatccaaataatatggatagggcagttaagctatataagaagctgaaaagagaaataacattccatggagctaaggaggtctcactcagttactcaacaggtgcacttgccagttgcatgggtctcatatacaacaggatgggaacggtgaccacggaagtggcttttggcctagtgtgtgccacctgtgagcagattgcggattcacagcatcggtctcacagacagatggcaaccatcaccaacccactaatcaggcatgagaacagaatggtgctggccagcactacagctaaggctatggagcagatggcgggatcaagtgagcaggcagcagaagccatggagatcgccaatcaggctaggcagatggtgcaggcaatgaggacaattgggactcatcctaactctagtgctggtctgagagataatcttcttgaaaatttgcaggcctaccagaaaagaatgggagtgcagatgcagcgattcaagtgatcctcttgttgttgccgcaagtatcattgggatcttgcacttgatattgtggattcttgatcgtcttttcttcaaatgcatttatcgtcgccttaaatacggtttgaaaagagggccttctacggaaggggtaccggagtctatgagggaagagtaccggcaggaacagcagaatgctgtggatgttgacgatggtcattttgtcaacatagaattggagtaa
>gi|347364696|gb|CY098833.1|_Influenza_A_virus_(A/water/Xinjiang/3/2009(H5N1))_matrix_protein_2_(M2)_and_matrix_protein_1_(M1)_genes_complete_cds
atgagtcttctaaccgaggtcgaaacgtacgttctctctatcatcccgtcaggccccctcaaagccgagatcgcgcagaaacttgaggatgtctttgcaggaaagaacaccgatctcgaggctctcatggagtggctaaagacaagaccaatcctgtcacctctgactaaagggatcttgggatttgtattcacgctcaccgtgcccagtgagcgaggactgcagcgtagacgttttgtccagaatgccctaaatggaaatggagatccaaataatatggatagggcagttaagctatataagaagctgaaaagagaaataacattccatggggctaaggaggttgcactcagctactcaaccggtgcacttgccagttgcatgggtctcatatacaacaggatgggaacggtgactacggaagtggcttttggcctagtgtgtgccacttgtgagcagattgcagattcacagcatcggtctcacagacagatggcaaccatcaccaacccactaatcaggcatgagaacagaatggtgctggccagcactacagctaaggctatggagcagatggcgggatcaagcgagcaggcagcggaagccatggaggtcgctaatcaggctaggcagatggtgcaggcaatgaggacaattgggactcatcctaactctagtgctggtctgagagataatcttcttgaaaatttgcaggcctaccagaaacgaatgggagtgcagatgcagcgattcaagtgatcctcttgttgttgccgcaagtatcattgggatcttgcacttgatattgtggattcttgatcgtcttttcttcaaatgcatttatcgtcgccttaaatacggtttgaaaagagggccttctacggaaggggtacctgagtctatgagggaagagtaccggcaggaacagcagagtgctgtggatgttgacgatggtcattttgtcaacatagaattggagtaa
>gi|347364620|gb|CY098801.1|_Influenza_A_virus_(A/environment/Guizhou/2/2009(H5N1))_matrix_protein_2_(M2)_and_matrix_protein_1_(M1)_genes_complete_cds
atgagtcttctaaccgaggtcgaaacgtacgttctctctatcatcccgtcaggccccctcaaagccgagatagcgcagaaacttgaggatgtctttgcaggaaagaacaccgatctcgaggctctcatggagtggctaaagacaagaccaatcctgtcacctctgactaaagggatcttgggatttgtattcacgctcaccgtgcccagtgagcgaggactgcagcgtagacgctttgtccagaatgccctaaatggaaatggagatccaaataatatggatagggcagttaagctatataagaagctgaaaagagaaataacattccatggggctaaggaggtcgcactcagctactcaaccggtgcacttgccagttgcatgggtctcatatacaacaggatgggaacggtgactacggaagtggcttttggcctagtgtgtgccacttgtgagcagattgcagattcacagcatcggtctcacagacagatggcaaccatcaccaacccactaatcaggcatgagaacagaatggtgctggccagcactacagctaaggctatggagcagatggcgggatcaagcgagcaggcagcggaagccatggaggtcgctaatcaggctaggcagatggtgcaggcaatgaggacaattgggactcatcctaactctagtgctggtctgagagataatcttcttgaaaatttgcaggcctaccagaaacgaatgggagtgcagatgcagcgattcaagtgatcctcttgttgttgccgcaagtatcattgggatcttgcacttgatattgtggattcttgatcgtcttttcttcaaatgcatttatcgtcgccttaaatacggtttgaaaagagggccttctacggaaggagtacctgagtctatgagggaagagtaccggcaggaacagcagagtgctgtggatgttgacgatggtcattttgtcaacatagaattggagtaa
>gi|268527096|gb|GU182153.1|_Influenza_A_virus_(A/duck/Hunan/3/2007(H5N1))_segment_7_matrix_protein_2_(M2)_and_matrix_protein_1_(M1)_genes_complete_cds
atgagtcttctaaccgaggtcgaaacgtacgttctctctatcatcccgtcaggccccctcaaagccgagatcgcgcagaaacttgaggatgtctttgcaggaaagaacaccgatctcgaggctctcatggagtggctaaagacaagaccaatcctgtcacctctgactaaagggatcttgggatttgtattcacgctcaccgtgcccagtgagcgaggactgcagcgtagacgttttgtccagaatgccctaaatggaaatggagatccaaataatatggatagggcagttaagctatataagaagctgaaaagagaaataacattccatggggctaaggaggttgcactcagctactcaaccggtgcacttgccagttgcatgggtctcatatacaacaggatgggaacggtgactacggaagtggcttttggcctagtgtgtgccacttgtgagcagattgcagattcacagcatcggtctcacagacagatggcaaccatcaccaacccactaatcaggcatgagaacagaatggtgctggccagcactacagctaaggctatggagcagatggcgggatcaagcgagcaggcagcggaagccatggaggtcgctaatcaggctaggcagatggtgcaggcaatgaggacaattgggactcatcctaactctagtgctggtctgagagataatcttcttgaaaatttgcaggcctaccagaaacgaatgggagtgcagatgcagcgattcaagtgatcctcttgttgttgccgcaagtatcattgggatcttgcacttgatattgtggattcttgatcgtcttttcttcaaatgcatttatcgtcgccttaaatacggtttgaaaagagggccttctacggaaggggtacctgagtctatgagggaagagtaccggcaggaacagcagagtgctgtggatgttgacgatggtcattttgtcaacatagaattggagtaa
>gi|199580457|gb|CY034699.1|_Influenza_A_virus_(A/duck/Laos/P0050/2007(H5N1))_segment_7_sequence
atgagtcttctaaccgaggtcgaaacgtacgttctctctgtcatcccgtcaggccccctcaaagccgagatcgcgcagaaacttgaggatgtctttgcaggaaagaacacagatctcgaggctctcatggagtggctaaagacaagaccaatcctgtcacctctgactaaagggattttgggatttgtattcacgctcaccgtgcccagtgagcgaggactgcagcgtagacgctttgtccagaatgccctaaatggaaatggagatccaaataatatggatagggcagttaagctatataagaagctgaaaagagaaataacattccatggggctaaggaggtcgcactcagctactcaaccggtgcacttgccagttgcatgggtctcatatacaacaggatgggaacggtgactacggaagtggcttttggcctagtgtgtgccacttgtgagcagattgcagattcacagcatcggtctcacagacagatggcaaccatcaccaacccactaatcaggcatgagaacagaatggtgctggccagcactacagctaaggctatggagcagatggcgggatcaagcgagcaggcagcggaagccatggaggtcgctaatcaggctaggcagatggtgcaggcaatgaggacaattgggactcatcctaactctagtgctggtctgagagacaatcttcttgaaaatttgcaggcctaccagaaacgaatgggagtgcagatgcagcgattcaagtgatcctcttgttgttgccgcaagtatcattgggatcttgcacttgatattgtggattcttgatcgtcttttcttcaaatgcatttatcgtcgccttaaatacggtttgaaaagagggccttctacggaaggggtacctgagtctatgagggaagagtaccggcaggaacagcagaatgctgtggatgttgacgatggtcattttgtcaacatagaattggagtaa
>gi|161137749|gb|EU263984.1|_Influenza_A_virus_(A/human/China/GD02/2006(H5N1))_matrix_protein_2_(M2)_and_matrix_protein_1_(M1)_genes_complete_cds
atgagtcttctaaccgaggtcgaaacgtacgttctctctatcatcccgtcaggccccctcaaagccgagatcgcgcagaaacttgaggatgtctttgcaggaaagaacaccgatctcgaggctctcatggagtggctaaagacaagaccaatcctgtcacctctgactaaagggatcttgggatttgtattcacgctcaccgtgcccagtgagcgaggactgcagcgtagacgttttgtccagaatgccctaaatggaaatggagatccaaataatatggatagggcagttaagctatataagaagctgaaaagagaaataacattccatggggctaaggaggtcgcactcagctactcaaccggtgcacttgccagttgcatgggtctcatatacaacaggatgggaacggtgactacggaagtggcttttggcctagtgtgtgccacttgtgagcagattgcagattcacagcatcggtctcacagacagatggcaaccatcaccaacccactaatcaggcatgagaacagaatggtgctggccagcactacagctaaggctatggagcagatggcgggatcaagcgagcaggcagcggaagccatggaggttgctaatcaggctaggcagatggtgcaggcaatgaggacaattgggactcatcctaactctagtgctggtctgagagataatcttcttgaaaatttgcaggcctaccagaaacgaatgggagtgcagatgcagcgattcaagtgatcctcttgttgttgccgcaagtatcattgggatcttgcacttgatattgtggattcttgatcgtcttttcttcaaatgcatttatcgtcgccttaaatacggtttgaaaagagggccttctacggaaggggtacctgagtctatgagggaagagtaccggcaggaacagcagagtgctgtggatgttgacgatggtcattttgtcaacatagaattggagtaa
>gi|133711831|gb|EF137707.1|_Influenza_A_virus_(A/Shenzhen/406H/2006(H5N1))_matrix_protein_(M)_gene_complete_cds
atgagtcttctaaccgaggtcgaaacgtacgttctctctatcatcccgtcaggccccctcaaagccgagatcgcgcagaaacttgaggatgtctttgcaggaaagaacaccgatctcgaggctctcatggagtggctaaagacaagaccaatcctgtcacctctgactaaagggatcttgggatttgtattcacgctcaccgtgcccagtgagcgaggactgcagcgtagacgttttgtccagaatgccctaaatggaaatggagatccaaataatatggatagggcagttaagctatataagaagctgaaaagagaaataacattccatggggctaaggaggtcgcactcagctactcaaccggtgcacttgccagttgcatgggtctcatatacaacaggatgggaacggtgactacggaagtggcttttggcctagtgtgtgccacttgtgagcagattgcagattcacagcatcggtctcacagacagatggcaaccatcaccaacccactaatcaggcatgagaacagaatggtgctggccagcactacagctaaggctatggagcagatggcgggatcaagcgagcaggcagcggaagccatggaggttgctaatcaggctaggcagatggtgcaggcaatgaggacaattgggactcatcctaactctagtgctggtctgagagataatcttcttgaaaatttgcaggcctaccagaaacgaatgggagtgcagatgcagcgattcaagtgatcctcttgttgttgccgcaagtatcattgggatcttgcacttgatattgtggattcttgatcgtcttttcttcaaatgcatttatcgtcgccttaaatacggtttgaaaagagggccttctacggaaggggtacctgagtctatgagggaagagtaccggcaggaacagcagagtgctgtggatgttgacgatggtcattttgtcaacatagaattggagtaa
>gi|118583554|gb|EF124053.1|_Influenza_A_virus_(A/little_egret/Hong_Kong/718/2006(H5N1))_matrix_protein_2_(M2)_and_matrix_protein_1_(M1)_genes_complete_cds_gi|118583557|gb|EF124054.1|_Influenza_A_virus
atgagtcttctaaccgaggtcgaaacgtacgttctctctatcatcccgtcaggccccctcaaagccgagatcgcgcagaaacttgaggatgtctttgcaggaaagaacaccgatctcgaggctctcatggagtggctaaagacaagaccaatcctgtcacctctgactaaagggatcttgggatttgtattcacgctcaccgtgcccagtgagcgaggactgcagcgtagacgctttgtccagaatgccctaaatggaaatggagatccaaataatatggatagggcagttaagctatataagaagctgaaaagagaaataacattccatggggctaaggaggtcgcactcagctactcaaccggtgcacttgccagttgcatgggtctcatatacaacaggatgggaacggtgactacggaagtggcttttggcctagtgtgtgccacttgtgagcagattgcagattcacagcatcggtctcacagacagatggcaaccatcaccaacccactaatcaggcatgagaacagaatggtgctggccagcactacagctaaggctatggagcagatggcgggatcaagcgagcaggcagcggaagccatggaggtcgctaatcaggctaggcagatggtgcaggcaatgaggacaattgggactcatcctaactctagtgctggtctgagagataatcttcttgaaaatttgcaggcctaccagaaacgaatgggagtgcagatgcagcgattcaagtgatcctcttgttgttgccgcaagtatcattgggatcttgcacttgatattgtggattcttgatcgtcttttcttcaaatgcatttatcgtcgccttaaatacggtttgaaaagagggccttctacggaaggggtacctgagtctatgagggaagagtaccggcaggaacagcagagtgctgtggatgttgacgatggtcattttgtcaacatagaattggagtaa
>gi|118583539|gb|EF124048.1|_Influenza_A_virus_(A/magpie_robin/Hong_Kong/75/2006(H5N1))_matrix_protein_2_(M2)_and_matrix_protein_1_(M1)_genes_complete_cds
atgagtcttctaaccgaggtcgaaacgtacgttctctctatcatcccgtcaggccccctcaaagccgagatcgcgcagaaacttgaggatgtctttgcaggaaagaacaccgatctcgaggctctcatggagtggctaaagacaagaccaatcctgtcacctctgactaaagggatcttgggatttgtattcacgctcaccgtgcccagtgagcgaggactgcagcgtagacgctttgtccagaatgccctaaatggaaatggagatccaaataatatggatagggcagttaagctatataagaagctgaaaagagaaataacattccatggggctaaggaggtcgcactcagctactcaaccggtgcacttgccagttgcatgggtctcatatacaacaggatgggaacggtgactacagaagtggcttttggcctagtgtgtgccacttgtgagcagattgcagattcacagcatcggtctcacagacagatggcaaccatcaccaacccactaatcaggcatgagaacagaatggtgctggccagcactacagctaaggctatggagcagatggcgggatcaagcgagcaggcagcggaagccatggaggtcgctaatcaggctaggcagatggtgcaggcaatgaggacaattgggactcatcctaactctagtgctggtctgagagataatcttcttgaaaatttgcagacctaccagaaacgaatgggagtgcagatgcagcgattcaagtgatcctcttgttgttgccgcaagtatcattgggatcttgcacttgatattgtggattcttgatcgtcttttcttcaaatgcatttatcgtcgccttaaatacggtttgaaaagagggccttctacggaaggggtacctgagtctatgagggaagagtaccggcaggaacagcagagtgctgtggatgttgacgatggtcattttgtcaacatagaattggagtaa
>gi|807778565|dbj|LC041315.1|_Influenza_A_virus_(A/duck/Vietnam/HU1-1151/2014(H5N6))_M2_M1_genes_for_matrix_protein_2_matrix_protein_1_partial_and_complete_cds
atgagtcttctaaccgaggtcgaaacgtacgttctctctatcatcccatcaggccccctcaaagccgagatcgcgcagaaacttgaggatgtgtttgcagggaagaacactgatctcgaggctctcatggagtggctaaagacaagaccaatcctgtcacctctgactaaagggatcttgggatttgtattcacgctcaccgtgcccagtgagcgaggactgcagcgtagacgttttgtccagaatgccctaaatggaaatggagatccaaataatatggatagggcagttaagctatataagaagctgaaaagagaaataacattccatggagctaaggaggtctcactcagttactcaaccggtgcacttgccagttgcatgggtctcatatacaacaggatgggaacggtgactacagaagtggcttttggcctagtgtgtgccacttgtgagcagattgcagattcacagcatcggtctcacagacagatggcaaccatcactaacccactaatcaggcatgagaacagaatggtgctggccagcactacagctaaggctatggagcagatggcgggatcaagtgagcaggcagcagaagcaatggaggtcgccaatcaggctagacagatggtgcaggcaatgaggacaattgggactcatcctaactctagtgctggtctgagagataatcttcttgaaaatttgcaggcctaccagaaaagaatgggagtgcagatgcagcgattcaagtgatcctcttgttgttgccgcaagtatcattgggatcttgcacttgatattgtggattcttgatcgtcttttcttcaaatgcatttatcgtcgccttaaatacggtttgaaaagagggccttctacggaaggggtaccggagtctatgagggaagagtaccggcaggaacagcagaatgctgtggatgttgacgatggtca-------------------------
>gi|727202103|gb|CY103813.1|_Influenza_A_virus_(A/chicken/Viet_Nam/TMU011/2008(H5N1))_matrix_protein_2_(M2)_and_matrix_protein_1_(M1)_genes_complete_cds
atgagtcttctaaccgaggtcgaaacgtacgttctctctatcatcccgtcaggccccctcaaagccgagatagcgcagaaacttgaggatgtctttgcaggaaagaacaccgatctcgaggctctcatggagtggctaaagacaagaccaatcctgtcacctctgactaaagggatcttgggatttgtattcacgctcaccgtgcccagtgagcgaggactgcagcgtagacgctttgtccagaatgccctaaatggaaatggagatccaaataatatggatagggcagttaagctatataagaagctgaaaagagaaataacattccatggggctaaggaagtcgcactcagctactcaaccggtgcacttgccagttgcatgggtctcatatacaacaggatgggaacggtgactacagaagtggcttttggcctagtgtgtgccacttgtgagcagattgcagattcacagcatcggtctcacagacagatggcaaccatcaccaacccactaatcaggcatgagaacagaatggtgctggccagcactacagctaaggctatggagcagatggcgggatcaagcgagcaggcagcggaagccatggaggtcgctaatcaggctaggcagatggtgcaggcaatgaggacaattgggactcatcctaactctagtgctggtctgagagataatcttcttgaaaatttgcaggcctaccagaaacgaatgggagtgcagatacagcgattcaagtgatcctcttgttgttgccgcaagtatcattgggatcttgcacttgatattgtggattcttgatcgtcttttcttcaaatgcatttatcgtcgccttaaatacggtttgaaaagagggccttctacggaaggagtacctgagtctatgagggaagagtaccggcaggaacagcagagtgctgtggatgttgacgatggtcattttgtcaacatagaattggagtaa
>gi|699978481|gb|KM821743.1|_Influenza_A_virus_(A/chicken/Khanhhoa/CVVI-44/2014(H5N1))_segment_7_matrix_protein_2_(M2)_and_matrix_protein_1_(M1)_genes_complete_cds
atgagtcttctaaccgaggtcgaaacgtacgttctctctatcatcccatcaggccccctcaaagccgagatcgcacagaaacttgaggatgtatttgcaggaaagaacaccgatctcgaggctctcatggagtggctaaagacaagaccaatcctgtcacctttgactaaagggatcttgggatttgtattcacgctcaccgtgcccagtgagcgaggactgcagcgtagacgttttgtccagaatgccctaaatggaaatggagatccaaataatatggatagggcagttaagctatataagaagctgaaaagagaaataacattccatggagctaaggaggtctcactcagttactcaacaggtgcacttgccagttgcatgggtctcatatacaacaggatgggaacggtgaccacggaagtggcttttggcctagtgtgtgccacctgtgagcagattgcagattcacagcatcggtctcacagacagatggcaaccatcaccaacccactaatcagacatgagaacagaatggtgctggccagcactacagctaaggctatggagcagatggcgggatcaagtgagcaggcagcagaagccatggagatcgccaatcaggctaggcagatggtgcaggcaatgaggacaattgggactcatcctaactctagtgctggtctgagagataatcttcttgaaaatttgcaggcctaccagaaaagaatgggagtgcagatgcagcgattcaagtgatcctcttgttgttgccgcaagtatcattgggatcttgcacttgatattgtggattcttgatcgtcttttcttcaaatgcatttatcgtcgccttaaatacggtttgaaaagagggccttctacggaaggggtaccggagtctatgaaggaagagtaccggcaggaacagcagaatgctgtggatgttgacgatggtcattttgtcaacatagaattggagtaa
>gi|699978430|gb|KM821726.1|_Influenza_A_virus_(A/chicken/Khanhhoa/CVVI-27/2014(H5N1))_segment_7_matrix_protein_2_(M2)_and_matrix_protein_1_(M1)_genes_complete_cds_gi|699978454|gb|KM821734.1|_Influenzs
atgagtcttctaaccgaggtcgaaacgtacgttctctctatcatcccatcaggccccctcaaagccgagatcgcacagaaacttgaggatgtatttgcaggaaagaacaccgatctcgaggctctcatggagtggctaaagacaagaccaatcctgtcacctttgactaaagggatcttgggatttgtattcacgctcaccgtgcccagtgagcgaggactgcagcgtagacgttttgtccagaatgccctaaatggaaatggagatccaaataatatggatagggcagttaagctatataagaagctgaaaagagaaataacattccatggagctaaggaggtctcactcagttactcaacaggtgcacttgccagttgcatgggtctcatatacaacaggatgggaacggtgaccacggaagtggcttttggcctagtgtgtgccacctgtgagcagattgcagattcacagcatcggtctcacagacagatggcaaccatcaccaacccactaatcagacatgagaacagaatggtgctggccagcactacagctaaggctatggagcagatggcgggatcaagtgagcaggcagcagaagccatggagatcgccaatcaggctaggcagatggtgcaggcaatgaggacaattggaactcatcctaactctagtgctggtctgagagataatcttcttgaaaatttgcaggcctaccagaaaagaatgggagtgcagatgcagcgattcaagtgatcctcttgttgttgccgcaagtatcattgggatcttgcacttgatattgtggattcttgatcgtcttttcttcaaatgcatttatcgtcgccttaaatacggtttgaaaagagggccttctacggaaggggtaccggagtctatgagggaagagtaccggcaggaacagcagaatgctgtggatgttgacgatggtcattttgtcaacatagaattggagtaa
>gi|673245299|gb|KM234776.1|_Influenza_A_virus_(A/chicken/Jiangxi/JXA131985/2013(H6N2))_segment_7_matrix_protein_2_(M2)_and_matrix_protein_1_(M1)_genes_complete_cds
atgagtcttctaaccgaggtcgaaacgtacgttctctctatcatcccatcaggccccctcaaagccgagatcgcgcagaaacttgaggatgtgtttgcaggaaagaacgctgatctcgaggctctcatggagtggctaaagacaagaccaatcctgtcacctctgactaaagggatcttgggatttgtattcacgctcaccgtgcccagtgagcgaggactgcagcgtagacgttttgtccagaatgccctaaatggaaatggagatccaaataatatggatagggcagttaagctatataagaagctgaaaagagaaataacattccatggagctaaggaggtcgcactcagttactcaaccggtgcacttgccagttgcatgggtctcatatacaacagaatgggaacggtgactacagaagtggcttttggcctagtgtgtgccacttgtgagcagattgcagattcacagcatcggtctcacagacagatggcaaccatcaccaacccactaatcaggcatgagaacagaatggtgctggccagcactacagctaaggctatggagcagatggcgggatcaagtgagcaggcagcagaagccatggaagtcgctaatcaggctaggcagatggtgcaggcaatgaggacaattgggactcatcctaactccagtgctggtctgaaagatgatcttcttgaaaatttgcaggcctaccagaaccgaatgggagtgcaaatgcagcgattcaagtgatcctctcgttgttgccgcaaatatcattgggatcttgcacttgatattgtggattcttgatcgtcttttcttcaaatgcatttatcgtcgctttaaatacggtttgaaaagagggccttctacggaaggagtgcctgagtctatgagggaagaatatcggcaggaacagcagaatgctgtggatgttgacgatggtcattttgtcaacatagagctggagtaa
>gi|664641471|dbj|AB972750.1|_Influenza_A_virus_(A/muscovy_duck/Long_An/46/2013(H5N1))_viral_cRNA_segment_7_complete_sequence
atgagtcttctaaccgaggtcgaaacgtacgttctctctatcatcccatcaggccccctcaaagccgagatcgcacagaaacttgaggatgtatttgcaggaaagaacaccgatctcgaggctctcatggagtggctaaagacaagaccaatcctgtcacctttgactaaagggatcttgggatttgtattcacgctcaccgtgcccagtgagcgaggactgcagcgtagacgttttgtccagaatgccctaaatggaaatggagatccaaataatatggatagggcagttaagctatgtaagaagctgaaaagagaaataacattccatggagctaaggaggtctcactcagttactcaacaggtgcacttgccagttgcatgggtctcatatacaacagaatgggaacggtgaccacggaagtggcttttggcctagtgtgtgccacctgtgagcagattgcagattcacagcatcggtctcacagacagatggcaaccatcaccaacccactaatcagacatgagaacagaatggtgctggccagcactacagctaaagctatggagcagatggcgggatcaagtgagcaggcagcagaagccatggagatcgccaatcaggctaggcagatggtgcaggcaatgaggacaattgggactcatcctaactctagtgctggtctgagagataatcttcttgaaaatttgcaggcctaccagaaaagaatgggagtgcagatgcagcgattcaagtgatcctcttgttgttgccgcaagtatcattgggatcttgcacttgatattgtggattcttgatcgtcttttcttcaaatgcatttatcgtcgccttaaatacggtttgaaaagagggccttctacggaaggggtaccggagtctatgagggaagagtaccggcaggaacagcagaatgctgtggatgttgacgatggtcattttgtcaacatagaattggagtaa
>gi|570933384|gb|KF918493.1|_Influenza_A_virus_(A/Cambodia/X0817302/2013(H5N1))_segment_7_matrix_protein_2_(M2)_and_matrix_protein_1_(M1)_genes_complete_cds
atgagtcttctaaccgaggtcgaaacgtacgttctctctatcatcccatcaggccccctcaaagccgagatcgcacagaaacttgaggatgtatttgcaggaaagaacaccgatctcgaggctctcatggagtggctaaagacaagaccaatcctgtcacctttgactaaagggatcttgggatttgtattcacgctcaccgtgcccagtgagcgaggactgcagcgtagacgttttgtccagaatgccctaaatggaaatggagatccaaataatatggatagggcagttaagctatataagaagctgaaaagagaaataacattccatggagctaaagaggtctcactcagttactcaacaggtgcacttgccagttgcatgggtctcatatacaacaggatgggaacggtgaccacagaagtggcttttggcctagtgtgtgccacctgtgagcagattgcggattcacagcatcggtcacacagacagatggcaaccatcaccaacccactaatcaggcatgagaacagaatggtgctggccagcactacagctaaggctatggagcagatggcgggatcaagtgagcaggcagcagaagccatggagatcgccaatcaggctaggcagatggtgcaggcaatgaggacaattgggactcatcctaactctagtgctggtctgagagataatcttcttgaaaatttgcaggcctaccagaaaagaatgggagtgcagatgcagcgattcaagtgatcctcttgttgttgccgcaagtatcattgggatcttgcacttgatattgtggattcttgatcgtcttttcttcaaatgcatttatcgtcgccttaaatacggtttgaaaagagggccttctacggaaggggtaccggagtctatgagggaagagtaccggcaggaacagcagaatgctgtggatgttgacgatggtcattttgtcaacatagaattggagtaa
>gi|570933338|gb|KF918473.1|_Influenza_A_virus_(A/Cambodia/X0810301/2013(H5N1))_segment_7_matrix_protein_2_(M2)_and_matrix_protein_1_(M1)_genes_complete_cds
atgagtcttctaaccgaggtcgaaacgtacgttctctctatcatcccatcaggccccctcaaagccgagatcgcacagaaacttgaggatgtatttgcaggaaagaacaccgatctcgaggctctcatggagtggctaaagacaagaccaatcctgtcacctttgactaaagggatcttgggatttgtattcacgctcaccgtgcccagtgagcgaggactgcagcgtagacgttttgtccagaatgccctaaatggaaatggagatccaaataatatggatagggcagttaagctatataagaagctgaaaagagaaataacattccatggagctaaggaggtctcactcagttactcaacaggtgcacttgccagttgcatgggtctcatatacaacaggatgggaacggtgaccacggaagtggcttttggcctagtgtgtgccacctgtgagcagattgcggattcacagcatcggtcacacagacagatggcaaccatcaccaacccactaatcaggcatgagaacagaatggtgctggccagcactacagctaaggctatggagcagatggcgggatcaagtgagcaggcagcagaagccatggagatcgccaatcaggctaggcagatggtgcaggcaatgaggacaattgggactcatcctaactctagtgctggtctgagagataatcttcttgaaaatttgcaggcctaccagaaaagaatgggagtgcagatgcagcgattcaagtgatcctcttgttgttgccgcaagtatcattgggatcttgcacttgatattgtggattcttgatcgtcttttcttcaaatgcatttatcgtcgccttaaatacggtttgaaaagagggccttctacggaaggggtaccggagtctatgagggaagagtaccggcaggaacagcagaatgctgtggatgttgacgatggtcattttgtcaacatagaattggagtaa
>gi|433359174|dbj|AB478038.1|_Influenza_A_virus_(A/village_chicken/Kyaing_Tong/2433/2007(H5N1))_M2_M1_genes_for_matrix_protein_2_matrix_protein_1_complete_cds
atgagtcttctaaccgaggtcgaaacgtacgttctctctatcatcccgtcaggccccctcaaagccgagatagcgcagaaacttgaggatgtctttgcaggaaagaacaccgatctcgaggctctcatggagtggctaaagacaagaccaatcctgtcacctctgactaaagggatcttgggatttgtattcacgctcaccgtgcccagtgagcgaggactgcagcgtagacgctttgtccagaatgccctaaatggaaatggagatccaaataatatggatagggcagttaagctatataagaagctgaaaagagaaataacattccatggggctaaggaggtcgcactcagctactcaaccggtgcacttgccagttgcatgggtctcatatacaacaggatgggaacggtgactacggaagtggcttttggcctagtgtgtgccacttgtgagcagattgcagattcacagcatcggtctcacagacagatggcaaccatcaccaacccactaatcaggcatgagaacagaatggtgctggccagcactacagctaaggctatggagcagatggcgggatcaagcgagcaggcagcggaagccatggaggtcgctaatcaggctaggcagatggtgcaggcaatgaggacaattgggactcatcctaactctagtgctggtctgagagataatcttcttgaaaatttgcaggcctaccagaaacgaatgggagtgcagatgcagcgattcaagtaatcctcttgttgttgccgcaagtatcattgggatcttgcacttgatattgtggattcttgatcgtcttttcttcaaatgcatttatcgtcgccttaaatacggtttgaaaagagggccttctacggaaggagtacctgagtctatgagggaagagtaccggcaggaacagcagagtgctgtggatgttgacgatggtcattttgtcaacatagaattggagtaa
>gi|295189471|gb|HM114540.1|_Influenza_A_virus_(A/Vietnam/UT30850/2005(H5N1))_segment_7_matrix_protein_2_(M2)_gene_partial_cds_and_matrix_protein_1_(M1)_gene_complete_cds
atgagtcttctaaccgaggtcgaaacgtacgttctctctatcatcccgtcaggccccctcaaagccgagatcgcgcagaaacttgaggatgtctttgcaggaaagaacaccgatctcgaggctctcatggagtggctaaagacaagaccaatcctgtcacctctgactaaagggatcttgggatttgtattcacgctcaccgtgcccagtgagcgaggactgcagcgtagacgctttgtccagaatgccctaaatggaaatggagatccaaataatatggatagggcagttaagctatataagaagctgaaaagagaaataacattccatggggctaaggaggtcgcactcagctactcaaccggtgcacttgccagttgcatgggtctcatatacaacaggatgggaacggtgactacggaagtggcttttggcctagtgtgtgccacttgtgagcagattgcagattcacagcatcggtctcacagacagatggcaaccatcaccaacccactaatcaggcatgagaacagaatggtgctggccagcactacagctaaggctatggagcagatggcgggatcaagcgagcaggcagcggaagccatggaggtcgctaatcaggctaggcagatggtgcaggcaatgaggacaattgggactcatcctaactctagtgctggtctgagagataatcttcttgaaaatttgcaggcctaccagaaacgaatgggagtgcagatgcagcgattcaagtgatcctcttgttgttgccgcaagtatcattgggatcttgcacttgatattgtggattcttgatcgtcttttcttcaaatgcatttatcgtcgccttaaatacggtttgaaaagagggccttctacggaaggggtacctgagtctatgagggaagagtaccggcaggaacagcagagtgctgtggatgttgacgatggtcattttgtcaacatagaattggag---
>gi|268527078|gb|GU182201.1|_Influenza_A_virus_(A/environment/Hunan/5-25/2007(H5N1))_segment_7_matrix_protein_2_(M2)_and_matrix_protein_1_(M1)_genes_complete_cds
atgagtcttctaaccgaggtcgaaacgtacgttctctctatcatcccgtcaggccccctcaaagccgagatcgcgcagaaacttgaggatgtctttgcaggaaagaacaccgatctcgaggctctcatggagtggctaaagacaagaccaatcctgtcacctctgactaaagggatcttgggatttgtattcacgctcaccgtgcccagtgagcgaggactgcagcgtagacgttttgtccagaatgccctaaatggaaatggagatccaaataatatggatagggcagttaagctatataagaagctgaaaagagaaataacattccatggggctaaggaggttgcactcagctactcaaccggtgcacttgccagttgcatgggtctcatatacaacaggatgggaacggtgactacggaagtggcttttggcctagtgtgtgccacttgtgagcagattgcagattcacagcatcggtctcacagacagatggcaaccatcaccaacccactaatcaggcatgagaacagaatggtgctggccagcactacagctaaggctatggagcagatggcgggatcaagcgagcaggcagcggaagccatggaggtcgctaatcaggctaggcagatggtgcaggcaatgaggacaattgggactcatcctaactctagtgctggtctgagagataatcttcttgaaaatttgcaggcctaccagaaacgaatgggagtgcagatgcagcgattcaagtgatcctcttgttgttgccgcaagtatcattgggatcttgcacttgatattgtggattcttgatcgtcttttcttcaaatgcatttatcgtcgccttaaatacggtttgaaaggagggccttctacggaaggggtacctgagtctatgagggaagagtaccggcaggaacagcagagtgctgtggatgttgacgatggtcattttgtcaacatagaattggagtaa
>gi|238628237|gb|CY041001.1|_Influenza_A_virus_(A/chicken/Laos/16/2008(H5N1))_segment_7_sequence
atgagtcttctaaccgaggtcgaaacgtacgttctctctatcatcccgtcaggccccctcaaagccgagatagcgcagaaacttgaggatgtctttgcaggaaagaacaccgatctcgaggctctcatggagtggctaaagacaagaccaatcctgtcacctctgactaaagggatcttgggatttgtattcacgctcaccgtgcccagtgagcgaggactgcagcgtagacgctttgtccagaatgccctaaatggaaatggagatccaaataatatggatagggcagttaagctatataagaagctgaaaagagaaataacattccatggggctaaggaggtcgcactcagctactcaaccggtgcacttgccagttgcatgggtctcatatacaacaggatgggaacggtgactacggaagtggcttttggcctagtgtgtgccacttgtgagcagattgcagattcacagcatcggtctcacagacagatggcaaccatcaccaacccactaatcaggcatgagaacagaatggtgctggccagcactacagctaaggctatggagcagatggcgggatcaagcgagcaagcagcggaagccatggaggtcgctaatcaggctaggcagatggtgcaggcaatgaggacaattgggactcatcctaactctagtgctggtctgagagataatcttcttgaaaatttgcaggcctaccagaaacgaatgggagtgcagatgcagcgattcaagtgatcctcttgttgttgccgcaagtatcattgggatcttgcacttgatattgtggattcttgatcgtcttttcttcaaatgcatttatcgtcgccttaaatacggtttgaaaagagggccttctacggaaggagtacctgagtctatgagggaagagtaccggcaggaacagcagagtgctgtggatgttgacgatggtcattttgtcaacatagaattggagtaa
>gi|238628180|gb|CY040977.1|_Influenza_A_virus_(A/chicken/Laos/P0130/2007(H5N1))_segment_7_sequence
atgagtcttctaaccgaggtcgaaacgtacgttctctctgtcatcccgtcaggccccctcaaagccgagatcgcgcagaaacttgaggatgtctttgcaggaaagaacacagatctcgaggctctcatggagtggctaaagacaagaccaatcctgtcacctctgactaaagggattttgggatttgtattcacgctcaccgtgcccagtgagcgaggactgcagcgtagacgctttgtccagaatgccctaaatggaaatggagatccaaataatatggatagggcagttaagctatataagaagctgaaaagagaaataacattccatggggctaaggaggtcgcactcagctactcaaccggtgcacttgccagttgcatgggtctcatatacaacaggatgggaacggtgactacggaagtggcttttggcctagtatgtgccacttgtgagcagattgcagattcacagcatcggtctcacagacagatggcaaccatcaccaacccactaatcaggcatgagaacagaatggtgctggccagcactacagctaaggctatggagcagatggcgggatcaagcgagcaggcagcggaagccatggaggtcgctaatcaggctaggcagatggtgcaggcaatgaggacaattgggactcatcctaactctagtgctggtctgagagacaatcttcttgaaaatttgcaggcctaccagaaacgaatgggagtgcagatgcagcgattcaagtgatcctcttgttgttgccgcaagtatcattgggatcttgcacttgatattgtggattcttgatcgtcttttcttcaaatgcatttatcgtcgccttaaatacggtttgaaaagagggccttctacggaaggggtacctgagtctatgagggaagagtaccggcaggaacagcagaatgctgtggatgttgacgatggtcattttgtcaacatagaattggagtaa
>gi|212508580|gb|CY036232.1|_Influenza_A_virus_(A/black-crowned_night_heron/Hong_Kong/659/2008(H5N1))_segment_7_sequence
atgagtcttctaaccgaggtcgaaacgtacgttctctctatcatcccgtcaggccccctcaaagccgagatcgcgcagaaacttgaggatgtctttgcaggaaagaacaccgatctcgaggctctcatggagtggctaaagacaagaccaatcctgtcacctctgactaaagggatcttgggatttgtattcacgctcaccgtgcccagtgagcgaggactgcagcgtagacgttttgtccagaatgccctaaatggaaatggagatccaaataatatggatagggcagttaagctatataagaagctgaaaagagaaataacattccatggggctaaggaggttgcactcagctactcaaccggtgcacttgccagttgcatgggtctcatatacaacaggatgggaacggtgactacggaagtggcttttggcctagtgtgtgccacttgtgagcagattgcagattcacagcatcggtctcacagacagatggcaaccatcaccaacccactaatcaggcatgagaacagaatggtgctggccagcactacagctaaggctatggagcagatggcgggatcaagcgagcaggcagcggaagccatggaggtcgctaatcaggctaggcagatggtgcaggcaatgaggacaattgggactcatcctaactctagtgctggtctgagagataatcttcttgaaaatttgcaggcctaccagaaacgaatgggagtgcagatgcagcgattcaagtgatcctcttgctgttgccgcaagtatcattgggatcttgcacttgatattgtggattcttgatcgtcttttcttcaaatgcatttatcgtcgccttaaatacggtttgaaaagagggccttctacggaaggggtacctgagtctatgagggaagagtaccggcaggaacagcagagtgctgtggatgttgacgatggtcattttgtcaacatagaattggagtaa
>gi|212507503|gb|CY036192.1|_Influenza_A_virus_(A/house_crow/Hong_Kong/5288/2007(H5N1))_segment_7_sequence
atgagtcttctaaccgaggtcgaaacgtacgttctctctatcatcccgtcaggccccctcaaagccgagatcgcgcagaaacttgaggatgtctttgcaggaaagaacaccgatctcgaggctctcatggagtggctaaagacaagaccaatcctgtcacctctgactaaagggatcttgggatttgtattcacgctcaccgtgcccagtgagcgaggactgcagcgtagacgttttgtccagaatgccctaaatggaaatggagatccaaataatatggatagggcagttaagctatataagaagctgaaaagagaaataacattccatggggctaaggaggttgcactcagctactcaaccggtgcacttgccagttgcatgggtctcatatacaacaggatgggaacggtgactacggaagtggcttttggcctagtgtgtgccacttgtgagcagattgcagattcacagcatcggtctcacagacagatggcaaccatcaccaacccactaatcaggcatgagaacagaatggtgctggccagcactacagctaaggctatggagcagatggcgggatcaagcgagcaggcagcggaagccatggaggtcgctaatcaggctaggcagatggtgcaggcaatgaggacaattgggactcatcctaactctagtgctggtctgagagataatcttcttgaaaatttgcaggcctaccagaaacgaatgggagtgcagatgcagcgattcaagtgatcctcttgttgttgccgcaagtatcattgggatcttgcacttgatattgtggattcttgatcgtcttttcttcaaatgcatttatcgtcgccttaaatacggtttgaaaagaggaccttctacggaaggggtacctgagtctatgagggaagagtaccggcaggaacagcagagtgctgtggatgttgacgatggtcattttgtcaacatagaattggagtaa
>gi|212507287|gb|CY036184.1|_Influenza_A_virus_(A/Daurian_starling/Hong_Kong/1532/2007(H5N1))_segment_7_sequence
atgagtcttctaaccgaggtcgaaacgtacgttctctctatcatcccgtcaggccccctcaaagccgagatcgcgcagaaacttgaggatgtctttgcaggaaagaacaccgatctcgaggctctcatggagtggctaaagacaagaccaatcctgtcacctctgactaaagggatcttgggatttgtattcacgctcaccgtgcccagtgagcgaggactgcagcgtagacgttttgtccagaatgccctaaatggaaatggagatccaaataatatggatagggcagttaagctatataagaagctgaaaagagaaataacattccatggggctaaggaggttgcactcagctactcaaccggtgcacttgccagttgcatgggtctcatatacaacaggatgggaacggtgactacggaagtggcttttggcctagtgtgtgccacttgtgagcagattgcagattcacagcatcggtctcacagacagatggcaaccatcaccaacccactaatcaggcatgagaacagaatggtgctggccagcactacagctaaggctatggagcagatggcgggatcaagcgagcaggcagcggaagccatggaggtcgctaatcaggctaggcagatggtgcaggcaatgaggacaattgggactcatcctaactctagtgctggtctgagagataatcttcttgaaaatttgcaggcctaccagaaacgaatgggagtgcagatgcagcgattcaagtgatcctcttgttgttgccgcaagtatcattgggatcttgcacttgatattgtggattcttgatcgtcttttcttcaaatgcatttatcgtcgccttaaatacggtttgaaaagaggaccttctacggaaggggtacctgagtctatgagggaagagtaccggcaggaacagcagagtgctgtggatgttgacgatggtcattttgtcaacatagaattggagtaa
>gi|156992267|gb|EU124189.1|_Influenza_A_virus_(A/Chicken/Laos/Xaythiani_32/2006(H5N1))_segment_7_matrix_protein_2_(M2)_and_matrix_protein_1_(M1)_genes_complete_cds
atgagtcttctaaccgaggtcgaaacgtacgttctctctatcatcccgtcaggccccctcaaagccgagatcgcgcagaaacttgaggatgtctttgcaggaaagaacaccgatctcgaggctctcatggagtggctaaagacaagaccaatcctgtcacctctgactaaagggattttgggatttgtattcacgctcaccgtgcccagtgagcgaggactgcagcgtagacgctttgtccagaatgccctaaatggaaatggagatccaaataatatggatagggcagttaagctatataagaagctgaaaagagaaataacattccatggggctaaggaggtcgcactcagctactcaaccggtgcacttgccagttgcatgggtctcatatacaacaggatgggaacggtgactacggaagtggcttttggcctagtgtgtgccacttgtgagcagattgcagattcacagcatcggtctcacagacagatggcaaccatcaccaacccactaatcaggcatgagaacagaatggtgctggccagcactacagctaaggctatggagcagatggcgggatcaagcgagcaggcagcggaagccatggaggtcgctaatcaggctaggcagatggtgcaggcaatgaggacaattgggactcatcctaactctagtgctggtctgagagataatcttcttgaaaatttgcaggcctaccagaaacgaatgggagtgcagatgcagcgattcaagtgatcctcttgttgttgccgcaagtatcattgggatcttgcacttgatattgtggattcttgatcgtcttttcttcaaatgcatttatcgtcgccttaaatacggtttgaaaagagggccttctacggaaggggtacctgagtctatgagggaagagtaccggcaggaacagcagagtgctgtggatgttgacgatggtcattttgtcaacatagaattggagtaa
>gi|118583959|gb|EF124188.1|_Influenza_A_virus_(A/duck/Guangxi/2143/2006(H5N1))_matrix_protein_2_(M2)_and_matrix_protein_1_(M1)_genes_complete_cds
atgagtcttctaaccgaggtcgaaacgtacgttctctctatcatcccgtcaggccccctcaaagccgagatcgcgcagaaacttgaggatgtctttgcaggaaagaacaccgatctcgaggctctcatggagtggctaaagacaagaccaatcctgtcacctctgactaaagggattttgggatttgtattcacgctcaccgtgcccagtgagcgaggactgcagcgtagacgctttgtccagaatgccctaaatggaaatggagatccaaataatatggatagggcagttaagctatataagaagctgaaaagagaaataacattccatggggctaaggaggtcgcactcagctactcaaccggtgcacttgccagttgcatgggtctcatatacaacaggatgggaacggtgactacggaagtggcttttggcctagtgtgtgccacttgtgagcagattgcagattcacagcatcggtctcacagacagatggcaaccatcaccaacccactaatcaggcatgagaacagaatggtgctggccagcactacagctaaggctatggagcagatggcgggatcaagcgagcaggcagcggaagccatggaggtcgctaatcaggctaggcagatggtgcaggcaatgaggacaattgggactcatcctaactctagtgctggtctgagagacaatcttcttgaaaatttgcaggcctaccagaaacgaatgggagtgcagatgcagcgattcaagtgatcctcttgttgttgccgcaagtattattgggatcttgcacttgatattgtggattcttgatcgtcttttcttcaaatgcatttatcgtcgccttaaatacggtttgaaaagagggccttctacggaaggggtacctgagtctatgagggaagagtaccggcaggaacagcagagtgctgtggatgttgacgatggtcattttgtcaacatagaattggagtaa
>gi|118583611|gb|EF124072.1|_Influenza_A_virus_(A/chicken/Guangxi/4989/2005(H5N1))_matrix_protein_2_(M2)_and_matrix_protein_1_(M1)_genes_complete_cds_gi|118583632|gb|EF124079.1|_Influenza_A_virus_(A/gs
atgagtcttctaaccgaggtcgaaacgtacgttctctctatcatcccgtcaggccccctcaaagccgagatcgcgcagaaacttgaggatgtctttgcaggaaagaacaccgatctcgaggctctcatggagtggctaaagacaagaccaatcctgtcacctctgactaaagggattttgggatttgtattcacgctcaccgtgcccagtgagcgaggactgcagcgtagacgctttgtccagaatgccctaaatggaaatggagatccaaataatatggatagggcagttaagctatataagaagctgaaaagagaaataacattccatggggctaaggaggtcgcactcagctactcaaccggtgcacttgccagttgcatgggtctcatatacaacaggatgggaacggtgactacggaagtggcttttggcctagtgtgtgccacttgtgagcagattgcagattcacagcatcggtctcacagacagatggcaaccatcaccaacccactaatcaggcatgagaacagaatggtgctggccagcactacagctaaggctatggagcagatggcgggatcaagcgagcaggcagcggaagccatggaggtcgctaatcaggctaggcagatggtgcaggcaatgaggacaattgggactcatcctaactctagtgctggtctgagagataatcttcttgaaaatttgcaggcctaccagaaacgaatgggagtgcagatgcagcgattcaagtgatcctcttgttgttgccgcaagtatcattgggatcttgcacttgatattgtggattcttgatcgtcttttcttcaaatgcatttatcgtcgccttaaatacggtttgaaaagagggccttctacggaaggggtacctgagtctatgagggaagagtaccggcaggaacagcagagtgctgtggatgttgacgatggtcattttgtcaacatagaattggagtaa
>gi|118583545|gb|EF124050.1|_Influenza_A_virus_(A/magpie_robin/Hong_Kong/366/2006(H5N1))_matrix_protein_2_(M2)_and_matrix_protein_1_(M1)_genes_complete_cds
atgagtcttctaaccgaggtcgaaacgtacgttctctctatcatcccgtcaggccccctcaaagccgagatcgcgcagaaacttgaggatgtctttgcaggaaagaacaccgatctcgaggctctcatggagtggctaaagacaagaccaatcctgtcacctctgactaaagggatcttgggatttgtattcacgctcaccgtgcccagtgagcgaggagtgcagcgtagacgctttgtccagaatgccctaaatggaaatggagatccaaataatatggatagggcagttaagctatataagaagctgaaaagagaaataacattccatggggctaaggaggtcgcactcagctactcaaccggtgcacttgccagttgcatgggtctcatatacaacaggatgggaacggtgactacggaagtggcttttggcctagtgtgtgccacttgtgagcagattgcagattcacagcatcggtctcacagacagatggcaaccatcaccaacccactaatcaggcatgagaacagaatggtgctggccagcactacagctaaggctatggagcagatggcgggatcaagcgagcaggcagcggaagccatggaggtcgctaatcaggctaggcagatggtgcaggcaatgaggacaattgggactcatcctaactctagtgctggtctgagagataatcttcttgaaaatttgcaggcctaccagaaacgaatgggagtgcagatgcagcgattcaagtgatcctcttgttgttgccgcaagtatcattgggatcttgcacttgatattgtggattcttgatcgtcttttcttcaaatgcatttatcgtcgccttaaatacggtttgaaaagagggccttctacggaaggggtacctgagtctatgagggaagagtaccggcaggaacagcagagtgctgtggatgttgacgatggtcattttgtcaacatagaattggagtaa
>gi|84797323|gb|DQ320970.1|_Influenza_A_virus_(A/duck/Hunan/149/2005(H5N1))_matrix_(M)_gene_complete_cds
atgagtcttctaaccgaggtcgaaacgtacgttctctctatcatcccgtcaggccccctcaaagccgagatcgcgcagaaacttgaagatgtctttgcaggaaagaacaccgatctcgaggctctcatggagtggctaaagacaagaccaatcctgtcacctctgactaaagggatcttgggatttgtattcacgctcaccgtgcccagtgagcgaggactgcagcgtagacgctttgtccagaatgccctaaatggaaatggagatccaaataatatggatagggcagttaagctatataagaagctgaaaagagaaataacattccatggggctaaggaggtcgcactcagctactcaaccggtgcacttgccagttgcatgggtctcatatacaacaggatgggaacggtgactacggaagtggcttttggcctagtgtgtgccacttgtgagcagattgcagattcacagcatcggtctcacagacagatggcaaccatcaccaacccactaatcaggcatgagaacagaatggtgctggccagcactacagctaaggctatggagcagatggcgggatcaagtgagcaggcagcggaagccatggaggtcgctaatcaggctaggcagatggtgcaggcaatgaggacaattgggactcatcctaactctagtgctggtctgagagataatcttcttgaaaatttgcaggcctaccagaaacggatgggagtgcagatgcagcgattcaagtgatcctcttgttgttgccgcaagtatcattgggatcttgcacttgatattgtggattcttgatcgtcttttcttcaaatgcatttatcgtcgccttaaatacggtttgaaaagagggccttctacggaaggggtacctgagtctatgagggaagagtaccggcaggaacagcagagtgctgtggatgttgacgatggtcattttgtcaacatagaattggagtaa
>gi|727202136|gb|CY103819.1|_Influenza_A_virus_(A/muscovy_duck/Viet_Nam/TMU014/2008(H5N1))_matrix_protein_2_(M2)_and_matrix_protein_1_(M1)_genes_complete_cds
atgagtcttctaaccggggtcgaaacgtacgttctctctatcatcccgtcaggccccctcaaagccgagatagcgcagaaacttgaggatgtctttgcaggaaagaacaccgatctcgaggctctcatggagtggctaaagacaagaccaatcctgtcacctctgactaaagggatcttgggatttgtattcacgctcaccgtgcccagtgagcgaggactgcagcgtagacgctttgtccagaatgccctaaatggaaatggagatccaaataatatggatagggcagttaagctatataagaagctgaaaagagaaataacattccatggggctaaggaggtcgcactcagctactcaaccggtgcacttgccagttgcatgggtctcatatacaacaggatgggaacggtgactacggaagtggcttttggcctagtgtgtgccacttgtgagcagattgcagattcacagcatcggtctcacagacagatggcaaccatcaccaacccactaatcaggcatgagaacagaatggtgctggccagcactacagctaaggctatggagcagatggcgggatcaagcgagcaggcagcggaagccatggaggtcgctaatcaggctaggcagatggtgcaggcaatgaggacaattgggactcatcctaactctagtgctggcctgagagataatcttcttgaaaatttgcaggcctaccagaaacgaatgggagtgcagatgcagcgattcaagtgatcctcttgttgttgccgcaagtatcattgggatcttgcacttgatattgtggattcttgatcgtcttttcttcaaatgcatttatcgtcgccttaaatacggtttgaaaagagggccttctacggaaggagtacctgagtctatgagggaagagtaccggcaggaacagcagagtgctgtggatgttgacgatggtcattttgtcaacatagaattggagtaa
>gi|699978490|gb|KM821746.1|_Influenza_A_virus_(A/duck/Phuyen/CVVI-47/2014(H5N1))_segment_7_matrix_protein_2_(M2)_and_matrix_protein_1_(M1)_genes_complete_cds
atgagtcttctaaccgaggtcgaaacgtacgttctctctatcatcccatcaggccccctcaaagccgagatcgcacagaaacttgaggatgtatttgcaggaaagaacaccgatctcgaggctctcatggagtggctaaagacaagaccaatcctgtcacctttgactaaagggatcttgggatttgtattcacgctcaccgtgcccagtgagcgaggactgcagcgtagacgttttgtccagaatgccctaaatggaaatggagatccaaataatatggatagggcagttaagctatataagaagctgaaaagagaaataacattccatggagctaaggaggtctcactcagttactcaacaggtgcacttgccagttgcatgggtctcatatacaacaggatgggaacagtgaccacggaagtggcttttggcctagtgtgtgccacctgtgagcagattgcagattcacagcatcggtctcacagacagatggcaaccatcaccaacccactaatcagacatgagaacagaatggtgctggccagcactacagctaaggctatggagcagatggcgggatcaagtgagcaggcagcagaagccatggaaatcgccaatcaggctaggcagatggtgcaggcaatgaggacaattgggactcatcctaactctagtgctggtctgagagataatcttcttgaaaatttgcaggcctaccagaaaagaatgggagtgcagatgcagcgattcaagtgatcctcttgttgttgccgcaagtatcattgggatcttgcacttgatattgtggattcttgatcgtcttttcttcaaatgcatttatcgtcgccttaaatacggtttgaaaagagggccttctacggaaggggtaccggagtctatgagggaagagtaccggcaggaacagcagaatgctgtggatgttgacgatggtcattttgtcaacatagaattggagtaa
>gi|699978463|gb|KM821737.1|_Influenza_A_virus_(A/duck/Khanhhoa/CVVI-38/2014(H5N1))_segment_7_matrix_protein_2_(M2)_and_matrix_protein_1_(M1)_genes_complete_cds
atgagtcttctaaccgaggtcgaaacgtacgttctctctatcatcccatcaggccccctcaaagccgagatcgcacagaaacttgaggatgtatttgcaggaaagaacaccgatctcgaggctctcatggagtggctaaagacaagaccaatcctgtcacctttgactaaagggatcttgggatttgtattcacgctcaccgtgcccagtgagcgaggactgcagcgtagacgttttgtccagaatgccctaaatggaaatggagatccaaataatatggatagggcagttaagctatataagaagctgaaaagagaaataacattccatggggctaaggaggtctcactcagttactcaacaggtgcacttgccagttgcatgggtctcatatacaacaggatgggaacggtgaccacggaagtggcttttggcctagtgtgtgccacctgtgagcagattgcagattcacagcatcggtctcacagacagatggcaaccatcaccaacccactaatcagacatgagaacagaatggtgctggccagcactacagctaaggctatggagcagatggcgggatcaagtgagcaggcagcagaagccatggagatcgccaatcaggctaggcagatggtgcaggcaatgaggacaattggaactcatcctaactctagtgctggtctgagagataatcttcttgaaaatttgcaggcctaccagaaaagaatgggagtgcagatgcagcgattcaagtgatcctcttgttgttgccgcaagtatcattgggatcttgcacttgatattgtggattcttgatcgtcttttcttcaaatgcatttatcgtcgccttaaatacggtttgaaaagagggccttctacggaaggggtaccggagtctatgagggaagagtaccggcaggaacagcagaatgctgtggatgttgacgatggtcattttgtcaacatagaattggagtaa
>gi|699978460|gb|KM821736.1|_Influenza_A_virus_(A/duck/Khanhhoa/CVVI-37/2014(H5N1))_segment_7_matrix_protein_2_(M2)_and_matrix_protein_1_(M1)_genes_complete_cds
atgagtcttctaaccgaggtcgaaacgtacgttctctctatcatcccatcaggccccctcaaagccgagatcgcacagaaacttgaggatgtatttgcaggaaagaacaccgatctcgaggctctcatggagtggctaaagacaagaccaatcctgtcacctttgactaaagggatcttgggatttgtattcacgctcaccgtgcccagtgagcgaggactgcagcgtagacgttttgtccagaatgccctaaatggaaatggagatccaaataatatggatagggcagttaagctatataagaagctgaaaagagaaataacattccatggagctaaggaggtctcactcagttactcaacaggtgcacttgccagttgcatgggtctcatatacaacaggatgggaacggtggccacggaagtggcttttggcctagtgtgtgccacctgtgagcagattgcagattcacagcatcggtctcacagacagatggcaaccatcaccaacccactaatcagacatgagaacagaatggtgctggccagcactacagctaaggctatggagcagatggcgggatcaagtgagcaggcagcagaagccatggagatcgccaatcaggctaggcagatggtgcaggcaatgaggacaattggaactcatcctaactctagtgctggtctgagagataatcttcttgaaaatttgcaggcctaccagaaaagaatgggagtgcagatgcagcgattcaagtgatcctcttgttgttgccgcaagtatcattgggatcttgcacttgatattgtggattcttgatcgtcttttcttcaaatgcatttatcgtcgccttaaatacggtttgaaaagagggccttctacggaaggggtaccggagtctatgagggaagagtaccggcaggaacagcagaatgctgtggatgttgacgatggtcattttgtcaacatagaattggagtaa
>gi|699978442|gb|KM821730.1|_Influenza_A_virus_(A/chicken/Khanhhoa/CVVI-31/2014(H5N1))_segment_7_matrix_protein_2_(M2)_and_matrix_protein_1_(M1)_genes_complete_cds
atgagtcttctaaccgaggtcgaaacgtacgttctctctatcatcccatcaggccccctcaaagccgagatcgcacagaaacttgaggatgtatttgcaggaaagaacaccgatctcgaggctctcatggagtggctaaagacaagaccaatcctgtcacctttgactaaagggatcttgggatttgtattcacgctcaccgtgcccagtgagcgaggactgcagcgtagacgttttgtccagaatgccctaaatggaaatggagatccaaataatatggatagggcagttaagctatataagaagctgaaaagagaaataacattccatggagctaaggaggtctcactcagttactcaacaggtgcacttgccagttgcatgggtctcatatacaacaggatgggaacggtgaccacggaagtggcttttggcctagtgtgtgccacctgtgagcagattgcagattcacagcatcggtctcacagacagatggcaaccatcaccaacccactaatcagacatgagaacagaatggtgctggccagcactacagctaaggctatggagcagatggcgggatcaagtgagcaggcagcagaagccatggagatcgccaatcaggctaggcagatggtgcaggcaatgaggacaattggaactcatcctaactctagtgctggtctgagagataatcttcttgaaaatttgcaggcctaccagaaaagaatgggagtgcagatgcagcgattcaagtgatcctcttgttgttgccgcaagtatcattgggatcttgcacttgatattgtggattcttgatcgtcttttcttcaaatgcatttatcgtcgccttaaatacggtttgaaaagagggccttttacggaaggggtaccggagtctatgagggaagagtaccggcaggaacagcagaatgctgtggatgttgacgatggtcattttgtcaacatagaattggagtaa
>gi|699978439|gb|KM821729.1|_Influenza_A_virus_(A/duck/Khanhhoa/CVVI-30/2014(H5N1))_segment_7_matrix_protein_2_(M2)_and_matrix_protein_1_(M1)_genes_complete_cds
atgagtcttctaaccgaggtcgaaacgtacgttctctctatcatcccatcaggccccctcaaagccgagatcgcacagaaacttgaggatgtatttgcaggaaagaacaccgatctcgaggctctcatggagtggctaaagacaagaccaatcctgtcacctttgactaaagggatcttgggatttgtattcacgctcaccgtgcccagtgagcgaggactgcagcgtagacgttttgtccagaatgccctaaatggaaatggagatccaaataatatggatagggcagttaagctatataagaagctgaaaagagaaataacattccatggagctaaagaggtctcactcagttactcaacaggtgcacttgccagttgcatgggtctcatatacaacaggatgggaacggtgaccacggaagtggcttttggcctagtgtgtgccacctgtgagcagattgcagattcacagcatcggtctcacagacagatggcaaccatcaccaacccactaatcagacatgagaacagaatggtgctggccagcactacagctaaggctatggagcagatggcgggatcaagtgagcaggcagcagaagccatggagatcgccaatcaggctaggcagatggtgcaggcaatgaggacaattggaactcatcctaactctagtgctggtctgagagataatcttcttgaaaatttgcaggcctaccagaaaagaatgggagtgcagatgcagcgattcaagtgatcctcttgttgttgccgcaagtatcattgggatcttgcacttgatattgtggattcttgatcgtcttttcttcaaatgcatttatcgtcgccttaaatacggtttgaaaagagggccttctacggaaggggtaccggagtctatgagggaagagtaccggcaggaacagcagaatgctgtggatgttgacgatggtcattttgtcaacatagaattggagtaa
>gi|699978436|gb|KM821728.1|_Influenza_A_virus_(A/duck/Khanhhoa/CVVI-29/2014(H5N1))_segment_7_matrix_protein_2_(M2)_and_matrix_protein_1_(M1)_genes_complete_cds
atgagtcttctaaccgaggtcgaaacgtacgttctctctatcatcccatcaggccccttcaaagccgagatcgcacagaaacttgaggatgtatttgcaggaaagaacaccgatctcgaggctctcatggagtggctaaagacaagaccaatcctgtcacctttgactaaagggatcttgggatttgtattcacgctcaccgtgcccagtgagcgaggactgcagcgtagacgttttgtccagaatgccctaaatggaaatggagatccaaataatatggatagggcagttaagctatataagaagctgaaaagagaaataacattccatggagctaaggaggtctcactcagttactcaacaggtgcacttgccagttgcatgggtctcatatacaacaggatgggaacggtgaccacggaagtggcttttggcctagtgtgtgccacctgtgagcagattgcagattcacagcatcggtctcacagacagatggcaaccatcaccaacccactaatcagacatgagaacagaatggtgctggccagcactacagctaaggctatggagcagatggcgggatcaagtgagcaggcagcagaagccatggagatcgccaatcaggctaggcagatggtgcaggcaatgaggacaattggaactcatcctaactctagtgctggtctgagagataatcttcttgaaaatttgcaggcctaccagaaaagaatgggagtgcagatgcagcgattcaagtgatcctcttgttgttgccgcaagtatcattgggatcttgcacttgatattgtggattcttgatcgtcttttcttcaaatgcatttatcgtcgccttaaatacggtttgaaaagagggccttctacggaaggggtaccggagtctatgagggaagagtaccggcaggaacagcagaatgctgtggatgttgacgatggtcattttgtcaacatagaattggagtaa
>gi|527139894|gb|KF369260.1|_Influenza_A_virus_(A/duck/Cambodia/586W16M1/2013(H5N1))_segment_7_matrix_protein_2_(M2)_and_matrix_protein_1_(M1)_genes_complete_cds
atgagtcttctaaccgaggtcgaaacgtacgttctctctatcatcccatcaggccccctcaaagccgagatcgcacagaaacttgaggatgtatttgcagggaagaacaccgatctcgaggctctcatggagtggctaaagacaagaccaatcctgtcacctttgactaaagggatcttgggatttgtattcacgctcaccgtgcccagtgagcgaggactgcagcgtagacgttttgtccagaatgccctaaatggaaatggagatccaaataatatggatagggcagttaagctatataagaagctgaaaagagaaataacattccatggagctaaggaggtctcactcagttactcaacaggtgcacttgccagttgcatgggtctcatatacaacaggatgggaacggtgaccacggaagtggcttttggcctagtgtgtgccacctgtgagcagattgcagattcacagcatcggtctcacagacagatggcaaccatcaccaacccactaatcaggcatgagaacagaatggtgctggccagcactacagctaaggctatggagcagatggcgggatcaagtgagcaggcagcagaagccatggagatcgccaatcaggctaggcagatggtgcaggcaatgaggacaattgggactcatcctaactctagtgctggtctgagagataatcttcttgaaaatttgcaggcctaccagaaaagaatgggagtgcagatgcagcgattcaagtgatcctcttgttgttgccgcaagtatcattgggatcttgcacttgatattgtggattcttgatcgtcttttcttcaaatgcatttatcgtcgccttaaatacggtttgaaaagagggccttctacggaaggggtaccggagtctatgagggaagagtaccggcaggaacagcagaatgctgtggatgttgacgatgctcattatgtcaacatagaattggagtaa
>gi|582047947|gb|KJ003990.1|_Influenza_A_virus_(A/duck/Hubei/xn/2007(H5N1))_segment_7_matrix_protein_2_(M2)_and_matrix_protein_1_(M1)_genes_complete_cds
atgagtcttctaaccgaggtcgaagcgtacgttctctctatcatcccgtcaggccccctcaaagccgagatcgcgcagaaacttgaggatgtctttgcaggaaagaacaccgatctcgaggctctcatggagtggctaaagacaagaccaatcctgtcacctctgactaaagggatcttgggatttgtattcacgctcaccgtgcccagtgagcgaggactgcagcgtagacgttttgtccagaatgccctaaatggaaatggagatccaaataatatggatagagcagttaagctatataagaagctgaaaagagaaataacattccatggggctaaggaggttgcactcagctactcaaccggtgcacttgccagttgcatgggtctcatatacaacaggatgggaacggtgactacggaagtggcttttggcctagtgtgtgccacttgtgagcagattgcagattcacagcatcggtctcacagacagatggcaaccatcaccaacccactaatcaggcatgagaacagaatggtgctggccagcactacagctaaggctatggagcagatggcgggatcaagcgagcaggcagcggaagccatggaggtcgctaatcaggctaggcagatggtgcaggcaatgaggacaattgggactcatcctaactctagtgctggtctgagagataatcttcttgaaaatttgcaggcctaccagaaacgaatgggagtgcagatgcagcgattcaagtgatcctcttgttgttgccgcaagtatcattgggatcttgcacttgatattgtggattcttgatcgtcttttcttcaaatgcatttatcgtcgccttaaatacggtttgaaaagagggccttctacggaaggggtacctgagtctatgagggaagagtaccggcaggaacagcagagtgctgtggatgttgacgatggtcattttgtcaacatagaattggagtaa
>gi|402695221|gb|JX420145.1|_Influenza_A_virus_(A/chicken/Hanoi/45/2007(H5N1))_segment_7_matrix_protein_2_(M2)_and_matrix_protein_1_(M1)_genes_complete_cds
atgagtcttctaaccgaggtcgaaacgtacgttctctctatcatcccgtcaggccccctcaaagccgagatcgcgcagaaacttgaggatgtctttgcaggaaagaacaccgatctcgaggctctcatggagtggctaaagacaagaccaatcctgtcacctctgactaaagggattttgggatttgtattcacactcaccgtgcccagtgagcgaggactgcagcgtagacgctttgtccagaatgccctaaatggaaatggagatccaaataatatggatagggcagttaagctatataagaagctgaaaagagaaataacattccatggggctaaggaggtcgcactcagctactcaaccggtgcacttgccagttgcatgggtctcatatacaacaggatgggaacggtgactacagaagtggcttttggcctagtgtgtgccacttgtgagcagattgcagattcacagcatcggtctcacagacagatggcaaccatcaccaacccactaatcaggcatgagaacagaatggtgctggccagcactacagctaaggctatggagcagatggcgggatcaagcgagcaggcagcggaagccatggaggtcgctaatcaggctaggcagatggtgcaggcaatgaggacaattgggactcatcctaactctagtgctggtctgagagataatcttcttgaaaatttgcaggcctaccagaaacgaatgggagtgcagatgcagcgattcaagtgatcctcttgttgttgccgcaagtatcattgggatcttgcacttgatattgtggattcttgatcgtcttttcttcaaatgcatttatcgtcgccttaaatacggtttgaaaagagggccttctacggaaggggtacctgagtctatgagggaagagtaccggcaggaacagcagagtgctgtggatgttgacgatagtcattttgtcaacatagaattggagtaa
>gi|428931008|dbj|AB766242.1|_Influenza_A_virus_(A/chicken/Vietnam/OIE-2215/2012(H5N2))_M_gene_for_matrix_protein_1_matrix_protein_2_partial_cds
---------------------------------ctctctatcatcccatcaggccccctcaaagccgagatcgcgcagaaacttgaggatgtatttgcaggaaagaacactgatctcgaggctctcatggagtggctaaagacaagaccaatcctgtcacctctgactaaagggatcttgggatttgtattcacgctcaccgtgcccagtgagcgaggactgcagcgtagacgttttgtccagaatgccctaaatggaaatggagatccaaataatatggatagggcagttaagctatataagaagctgaaaagagaaataacattccatggagctaaggaggtcgcactcagttactcaaccggtgcacttgccagttgcatgggtctcatatacaacaggatgggaacggtgactacagaagtggcttttggcctagtgtgtgccacttgtgagcagattgcagattcacagcatcggtctcacagacagatggcaaccatcaccaacccactaatcaggcatgagaacagaatggtgctggccagcactacagctaaggccatggagcagatggcgggatcaagcgagcaggcagcagaagccatggaggtcgccaatcaggctagacagatggtgcaggcaatgaggacaattgggactcatcctaactctagtgctggtctgagagataatcttcttgaaaatttgcaggcctaccagaaacgaatgggagtgcagatgcagcgattcaagtgatcctcttattgttgccgcaagtatcattgggatcttgcacttgatattgtggattcttgatcgtcttttcttcaaatgcatttatcgtcgccttaaatacggtttgaaaagagggccttctacggaaggggtaccggagtctatgagggaagagtaccggcaggaacagcagaatgctgtggatgttgacgatggtcattttgtcaacatagaattggagtaa
>gi|291359295|gb|HM006754.1|_Influenza_A_virus_(A/Chicken/Laos/Xaythiani_26/2006(H5N1))_segment_7_matrix_protein_2_(M2)_and_matrix_protein_1_(M1)_genes_complete_cds
atgagtcttctaaccgaggtcgaaacgtacgttctctctgtcatcccgtcaggccccctcaaagccgagatcgcgcagaaacttgaggatgtctttgcaggaaagaacaccgatctcgaggctctcatggagtggctaaagacaagaccaatcctgtcacctctgactaaagggattttgggatttgtattcacgctcaccgtgcccagtgagcgaggactgcagcgtagacgctttgtccagaatgccctaaatggaaatggagatccaaataatatggatagggcagttaagctatataagaagctgaaaagagaaataacattccatggggctaaggaggtcgcactcagctactcaaccggtgcacttgccagttgcatgggtctcatatacaacaggatgggaacggtgactacggaagtggcttttggcctagtgtgtgccacttgtgagcagattgcagattcacagcatcggtctcacagacagatggcaaccatcaccaacccactaatcaggcatgagaacagaatggtgctggccagcactacagctaaggctatggagcagatggcgggatcaagcgagcaggcagcggaagccatggaggtcgctaatcaggctaggcagatggtgcaggcaatgaggacaattgggactcatcctaactctagtgctggtctgagagataatcttcttgaaaatttgcaggcctaccagaaacgaatgggagtgcagatgcagcgattcaagtgatcctcttgttgttgccgcaagtatcattgggatcttgcacttgatattgtggattcttgatcgtcttttcttcaaatgcatttatcgtcgccttaaatacggtttgaaaagagggccttctacggaaggggtacctgagtctatgagggaagagtaccggcaggaacagcagagtgctgtggatgttgacgatggtcattttgtcaacatagaattggagtaa
>gi|333891196|gb|JF975564.1|_Influenza_A_virus_(A/swan/Shanghai/10/2009(H5N1))_segment_7_matrix_protein_2_(M2)_and_matrix_protein_1_(M1)_genes_complete_cds
atgagtcttctaaccgaggtcgaaacgtacgttctctctatcatcccgtcaggccccctcaaagccgagatcgcgcagaaacttgaggatgtctttgcaggaaagaacaccgatctcgaggctctcatggagtggctaaagacaagaccaatcctgtcacctctgactaaagggatcttgggatttgtattcacgctcaccgtgcccagtgagcgaggactgcagcgtagacgttttgtccagaatgccctaaatggaaatggagatccaaataatatggatagggcagttaagctatataagaagctgaaaagagaaataacattccatggggctaaggaggttgcactcagctactcaaccggtgcacttgccagttgcatgggtctcatatacaacaggatgggaacggtgactacggaagtggcttttggcctagtatgtgccacttgtgagcagattgcagattcacagcatcggtctcacagacagatggcaaccatcaccaacccactaatcaggcatgagaacagaatggtgctggccagcactacagctaaggctatggagcagatggcgggatcaagcgagcaggcagcggaagccatggaggtcgctaatcaggctaggcagatggtgcaggcaatgaggacaattgggactcatcctaactctagtgctggtctgagagataatcttcttgaaaatttgcaggcctaccagaaacgaatgggagtgcagatgcagcgattcaagtgatcctcttgttgttgccgcaagtatcattgggatcttgcacttgatattgtggattcttgatcgtcttttcttcaaatgcatttatcgtcgtcttaaatacggtttgaaaagagggccttctacggaaggggtacctgagtctatgagggaagagtaccggcaggaacagcagagtgctgtggatgttgacgatggtcattttgtcaacatagaattggagtaa
>gi|367464883|gb|EU930981.3|_Influenza_A_virus_(A/Muscovy_duck/Vietnam/213/2005(H5N1))_segment_7_matrix_protein_2_(M2)_and_matrix_protein_1_(M1)_genes_complete_cds
atgagtcttctaaccgaggtcgaaacgtacgttctctctatcatcccgtcaggccccctcaaagccgagatcgcgcagaaacttgaggatgtctttgcaggaaagaacaccgatctcgaggctctcatggagtggctaaagacaagaccaatcctgtcacctctgactaaagggattttgggatttgtattcacgctcaccgtgcccagtgagcgaggactgcagcgtagacgctttgtccagaatgccctaaatggaaatggagatccaaataatatggatagggcagttaagctatataagaagctgaaaagagaaataacattccatggggctaaggaggtcgcactcagctactcaaccggtgcacttgccagttgcatgggtctcatatacaacaggatgggaacggtgactacggaagtggcttttggcctagtgtgtgccacttgtgagcagattgcagattcacagcatcggtctcacagacagatggcaaccatcacaaacccactaatcaggcatgagaacagaatggtgctggccagcactacagctaaggctatggagcagatggcgggatcaagcgagcaggcagcggaagccatggaggtcgctaatcaggctaggcagatggtgcaggcaatgaggacaattgggactcatcctaactctagtgctggtctgagagataatcttcttgaaaatttgcaggcctaccagaaacgaatgggagtgcagatgcagcgattcaagtgatcctcttgttgttgccgcaagtatcattgggatcttgcacttgatattgtggattcttgatcgtcttttcttcaaatgcatttatcgtcgccttaaatacggtttgaaaagagggccttctacggaaggggtacctgagtctatgagggaagagtaccggcaggaacagcagagtgctgtggatgttgacgatggtcattttgtcaacatagaattggagtaa
>gi|267846687|gb|GU050422.1|_Influenza_A_virus_(A/duck/Nghe_An/07-49/2007(H5N1))_segment_7_matrix_protein_2_(M2)_and_matrix_protein_1_(M1)_genes_complete_cds_gi|267846690|gb|GU050429.1|_Influenza_A_vis
atgagtcttctaaccgaggtcgaaacgtacgttctctctatcatcccatcaggccccctcaaagccgagatcgcgcagaaacttgaggatgtctttgcaggaaagaacaccgatctcgaggctctcatggagtggctaaagacaagaccaatcctgtcacctctgactaaagggattttgggatttgtattcacgctcaccgtgcccagtgagcgaggactgcagcgtagacgctttgtccagaatgccctaaatggaaatggagatccaaataatatggatagggcagttaagctatacaagaagctgaaaagagaaataacattccatggggctaaggaggtcgcactcagctattcaaccggtgcacttgccagttgcatgggtctcatatacaacaggatgggaacggtgactacggaagtggcttttggcctagtgtgtgccacttgtgagcagattgcagattcacagcatcggtctcacagacagatggcaaccatcaccaacccactaatcaggcatgagaacagaatggtgctggccagcactacagctaaggctatggagcagatggcgggatcaagcgagcaggcagcggaagccatggaggtcgctaatcaggctaggcagatggtgcaggcaatgaggacaattgggactcatcctaactctagtgctggtctaagagataatcttcttgaaaatttgcaggcctaccagaaacgaatgggagtgcagatgcagcgattcaagtgatcctcttgttgttgccgcaagtatcattgggatcttgcacttgatattgtggattcttgatcgtcttttcttcaaatgcatttatcgtcgccttaaatacggtttgaaaagagggccttctacggaaggggtacctgagtctatgagggaagagtaccggcaggaacagcagagtgctgtagatgttgacgatggtcattttgtcaacatagaattggagtaa
>gi|295189465|gb|HM114556.1|_Influenza_A_virus_(A/Vietnam/UT31239/2007(H5N1))_segment_7_matrix_protein_2_(M2)_and_matrix_protein_1_(M1)_genes_complete_cds
atgagtcttctaaccgaggtcgaaacgtacgttctctctatcatcccatcaggccccctcaaagccgagatcgcgcagaaacttgaggatgtctttgcaggaaagaacaccgatctcgaggctctcatggagtggctaaagacaagaccaatcctgtcacctctgactaaagggattttgggatttgtattcacgctcaccgtgcccagtgagcgaggactgcagcgtagacgctttgtccagaatgccctaaatggaaatggagatccaaataatatggatagggcagttaagctatacaagaagctgaaaagagaaataacattccatggggctaaggaggtcgcactcagctattcaaccggtgcacttgccagttgcatgggtctcatatacaacaggatgggaacggtgactacggaagtggcttttggcctagtgtgtgccacttgtgagcagattgcagattcacagcatcggtctcacagacagatggcaaccatcaccaacccactaatcaggcatgagaacagaatggtgctggccagcactacagctaaggctatggagcagatggcgggatcaagcgagcaggcagcggaagccatggaggtcgctaatcaggctaggcagatggtgcaggcaatgaggacaattgggactcatcctaactctagtgctggtctaagagataatcttcttgaaaatttgcaggcctaccagaaacgaatgggagtgcagatgcagcgattcaagtgatcctcttgttgttgccgcaagtatcattgggatcttgcacttgatattgtggattcttgatcgtcttttcttcaaatgcatttatcgtcgccttaaatacggtttgaaaagagggccttctacggaaggggtacctgagtctatgagggaagagtaccggcaggaacagcagagtgctgtagatgttgacgatggtcattttgtcaacatagaattggagtaa
>gi|269315647|gb|GU186733.1|_Influenza_A_virus_(A/chicken/Ninh_Binh/209/2005(H5N1))_segment_7_matrix_protein_2_(M2)_and_matrix_protein_1_(M1)_genes_complete_cds_gi|269825382|gb|GU052166.1|_Influenza_As
atgagtcttctaaccgaggtcgaaacgtacgttctctctatcatcccgtcaggccccctcaaagccgagatcgcgcagaaacttgaggatgtctttgcaggaaagaacaccgatctcgaggctctcatggagtggctaaagacaagaccaatcctgtcacctctgactaaagggattttgggatttgtattcacgctcaccgtgcccagtgagcgaggactgcagcgtagacgctttgtccagaatgccctaaatggaaatggagatccaaataatatggatagggcagttaagctatataagaagctgaaaagagaaataacattccatggggctaaggaggtcgcactcagctactcaaccggtgcacttgccagttgcatgggtctcatatacaacaggatgggaacggtgactacggaagtggcttttggcctagtgtgtgccacttgtgagcagattgcagattcacagcatcggtctcacagacagatggcaaccatcacaaacccactaatcaggcatgagaacagaatggtgctggccagcactacagctaaggctatggagcagatggcgggatcaagcgagcaggcagcggaagccatggaggtcgctaatcaggctaggcagatggtgcaggcaatgaggacaattgggactcatcctaactctagtgctggtctgagagataatcttcttgaaaatttgcaggcctaccagaaacgaatgggagtgcagatgcagcgattcaagtgatcctcttgttgttgccgcaagtatcattgggatcttgcacttgatattgtggattcttgatcgtcttttcttcaaatgcatttatcgtcgccttaaatacggtttgaaaagagggccttctacggaaggggtacctgagtctatgagggaagagtaccggcaggaacagcagagtgctgtggatgttgacgatggtcattttgtcaacatagaattggagtaa
>gi|238628332|gb|CY041041.1|_Influenza_A_virus_(A/duck/Laos/25/2006(H5N1))_segment_7_sequence
atgagtcttctaaccgaggtcgaaacgtacgttctctctgtcatcccgtcaggccccctcaaagccgagatcgcgcagaaacttgaggatgtctttgcaggaaagaacaccgatctcgaggctctcatggagtggctaaagacaagaccaatcctgtcacctctgactaaagggattttgggatttgtattcacgctcaccgtgcccagtgagcgaggactgcagcgtagacgctttgtccagaatgccctaaatggaaatggagatccaaataatatggatagggcagttaagctatataagaagctgaaaagagaaataacattccatggggctaaggaggtcgcactcagctactcaaccggtgcacttgccagttgcatgggtctcatatacaacaggatgggaacggtgactacggaagtggcttttggcctagtgtgtgccacttgtgagcagattgcagattcacagcatcggtctcacagacagatggcaaccatcaccaacccactaatcaggcatgagaacagaatggtgctggccagcactacagctaaggctatggagcagatggcgggatcaagcgagcaggcagcggaagccatggaggtcgctaatcaggctaggcagatggtgcaggcaatgaggacaattgggactcatcctaactctagtgctggtctgagagataatcttcttgaaaatttgcaggcctaccagaaacgaatgggagtgcagatgcagcgattcaagtgatcctcttgttgttgccgcaagtatcattgggatcttgcacttgatattgtggattcttgatcgtcttttcttcaaatgcatttatcgtcgccttaaatacggtttgaaaagagggccttctacggaaggggtacctgagtctatgagggaagagtaccggcaggaacagcagagtgctgtggatgttgacgatggtcattttgtcaacatagaattggagtaa
>gi|195934343|gb|EU930949.1|_Influenza_A_virus_(A/chicken/Vietnam/209/2005(H5N1))_segment_7_matrix_protein_2_(M2)_and_matrix_protein_1_(M1)_genes_complete_cds
atgagtcttctaaccgaggtcgaaacgtacgttctctctatcatcccgtcaggccccctcaaagccgagatcgcgcagaaacttgaggatgtctttgcaggaaagaacaccgatctcgaggctctcatggagtggctaaagacaagaccaatcctgtcacctctgactaaagggattttgggatttgtattcacgctcaccgtgcccagtgagcgaggactgcagcgtagacgctttgtccagaatgccctaaatggaaatggagatccaaataatatggatagggcagttaagctatataagaagctgaaaagagaaataacattccatggggctaaggaggtcgcactcagctactcaaccggtgcacttgccagttgcatgggtctcatatacaacaggatgggaacggtgactacggaagtggcttttggcctagtgtgtgccacttgtgagcagattgcagattcacagcatcggtctcacagacagatggcaaccatcacaaacccactaatcaggcatgagaacagaatggtgctggccagcactacagctaaggctatggagcagatggcgggatcaagcgagcaggcagcggaagccatggaggtcgctaatcaggctaggcagatggtgcaggcaatgaggacaattgggactcatcctaactctagtgctggtctgagagataatcttcttgaaaatttgcaggcctaccagaaacgaatgggagtgcagatgcagcgattcaagtgatcctcttgttgttgccgcaagtatcattgggatcttgcacttgatattgtggattcttgatcgtcttttcttcaaatgcatttatcgtcgccttaaatacggtttgaaaagagggccttctacggaaggggtacctgagtctatgagggaagagtaccggcaggaacagcagagtgctgtggatgttgacgatggtcattttgtcaacatagaattggagtaa
>gi|195934324|gb|EU930957.1|_Influenza_A_virus_(A/duck/Vietnam/210/2005(H5N1))_segment_7_matrix_protein_2_(M2)_and_matrix_protein_1_(M1)_genes_complete_cds
atgagtcttctaaccgaggtcgaaacgtacgttctctctatcatcccgtcaggccccctcaaagccgagatcgcgcagaaacttgaggatgtctttgcaggaaagaacaccgatctcgaggctctcatggagtggctaaagacaagaccaatcctgtcacctctgactaaagggattttgggatttgtattcacgctcaccgtgcccagtgagcgaggactgcagcgtagacgctttgtccagaatgccctaaatggaaatggagatccaaataatatggatagggcagttaagctatataagaagctgaaaagagaaataacattccatggggctaaggaggtcgcactcagctactcaaccggtgcacttgccagttgcatgggtctcatatacaacaggatgggaacggtgactacggaagtggcttttggcctagtgtgtgccacttgtgagcagattgcagattcacagcatcggtctcacagacagatggcaaccatcacaaacccactaatcaggcatgagaacagaatggtgctggccagcactacagctaaggctatggagcagatggcgggatcaagcgagcaggcagcggaagccatggaggtcgctaatcaggctaggcagatggtgcaggcaatgaggacaattgggactcatcctaactctagtgctggtctgagagataatcttcttgaaaatttgcaggcctaccagaaacgaatgggagtgcagatgcagcgattcaagtgatcctcttgttgttgccgcaagtatcattgggatcttgcacttgatattgtggattcttgatcgtcttttcttcaaatgcatttatcgtcgccttaaatacggtttgaaaagagggccttctacggaaggggtacctgagtctatgagggaagagtaccggcaggaacagcagagtgctgtggatgttgacgatggtcattttgtcaacatagaattggagtaa
>gi|195934305|gb|EU930965.1|_Influenza_A_virus_(A/Muscovy_duck/Vietnam/211/2005(H5N1))_segment_7_matrix_protein_2_(M2)_and_matrix_protein_1_(M1)_genes_complete_cds
atgagtcttctaaccgaggtcgaaacgtacgttctctctatcatcccgtcaggccccctcaaagccgagatcgcgcagaaacttgaggatgtctttgcaggaaagaacaccgatctcgaggctctcatggagtggctaaagacaagaccaatcctgtcacctctgactaaagggattttgggatttgtattcacgctcaccgtgcccagtgagcgaggactgcagcgtagacgctttgtccagaatgccctaaatggaaatggagatccaaataatatggatagggcagttaagctatataagaagctgaaaagagaaataacattccatggggctaaggaggtcgcactcagctactcaaccggtgcacttgccagttgcatgggtctcatatacaacaggatgggaacggtgactacggaagtggcttttggcctagtgtgtgccacttgtgagcagattgcagattcacagcatcggtctcacagacagatggcaaccatcacaaacccactaatcaggcatgagaacagaatggtgctggccagcactacagctaaggctatggagcagatggcgggatcaagcgagcaggcagcggaagccatggaggtcgctaatcaggctaggcagatggtgcaggcaatgaggacaattgggactcatcctaactctagtgctggtctgagagataatcttcttgaaaatttgcaggcctaccagaaacgaatgggagtgcagatgcagcgattcaagtgatcctcttgttgttgccgcaagtatcattgggatcttgcacttgatattgtggattcttgatcgtcttttcttcaaatgcatttatcgtcgccttaaatacggtttgaaaagagggccttctacggaaggggtacctgagtctatgagggaagagtaccggcaggaacagcagagtgctgtggatgttgacgatggtcattttgtcaacatagaattggagtaa
>gi|195934286|gb|EU930973.1|_Influenza_A_virus_(A/chicken/Vietnam/212/2005(H5N1))_segment_7_matrix_protein_2_(M2)_and_matrix_protein_1_(M1)_genes_complete_cds
atgagtcttctaaccgaggtcgaaacgtacgttctctctatcatcccgtcaggccccctcaaagccgagatcgcgcagaaacttgaggatgtctttgcaggaaagaacaccgatctcgaggctctcatggagtggctaaagacaagaccaatcctgtcacctctgactaaagggattttgggatttgtattcacgctcaccgtgcccagtgagcgaggactgcagcgtagacgctttgtccagaatgccctaaatggaaatggagatccaaataatatggatagggcagttaagctatataagaagctgaaaagagaaataacattccatggggctaaggaggtcgcactcagctactcaaccggtgcacttgccagttgcatgggtctcatatacaacaggatgggaacggtgactacggaagtggcttttggcctagtgtgtgccacttgtgagcagattgcagattcacagcatcggtctcacagacagatggcaaccatcacaaacccactaatcaggcatgagaacagaatggtgctggccagcactacagctaaggctatggagcagatggcgggatcaagcgagcaggcagcggaagccatggaggtcgctaatcaggctaggcagatggtgcaggcaatgaggacaattgggactcatcctaactctagtgctggtctgagagataatcttcttgaaaatttgcaggcctaccagaaacgaatgggagtgcagatgcagcgattcaagtgatcctcttgttgttgccgcaagtatcattgggatcttgcacttgatattgtggattcttgatcgtcttttcttcaaatgcatttatcgtcgccttaaatacggtttgaaaagagggccttctacggaaggggtacctgagtctatgagggaagagtaccggcaggaacagcagagtgctgtggatgttgacgatggtcattttgtcaacatagaattggagtaa
>gi|195934229|gb|EU930997.1|_Influenza_A_virus_(A/chicken/Vietnam/216/2005(H5N1))_segment_7_matrix_protein_2_(M2)_and_matrix_protein_1_(M1)_genes_complete_cds
atgagtcttctaaccgaggtcgaaacgtacgttctctctatcatcccgtcaggccccctcaaagccgagatcgcgcagaaacttgaggatgtctttgcaggaaagaacaccgatctcgaggctctcatggagtggctaaagacaagaccaatcctgtcacctctgactaaagggattttgggatttgtattcacgctcaccgtgcccagtgagcgaggactgcagcgtagacgctttgtccagaatgccctaaatggaaatggagatccaaataatatggatagggcagttaagctatataagaagctgaaaagagaaataacattccatggggctaaggaggtcgcactcagctactcaaccggtgcacttgccagttgcatgggtctcatatacaacaggatgggaacggtgactacggaagtggcttttggcctagtgtgtgccacttgtgagcagattgcagattcacagcatcggtctcacagacagatggcaaccatcacaaacccactaatcaggcatgagaacagaatggtgctggccagcactacagctaaggctatggagcagatggcgggatcaagcgagcaggcagcggaagccatggaggtcgctaatcaggctaggcagatggtgcaggcaatgaggacaattgggactcatcctaactctagtgctggtctgagagataatcttcttgaaaatttgcaggcctaccagaaacgaatgggagtgcagatgcagcgattcaagtgatcctcttgttgttgccgcaagtatcattgggatcttgcacttgatattgtggattcttgatcgtcttttcttcaaatgcatttatcgtcgccttaaatacggtttgaaaagagggccttctacggaaggggtacctgagtctatgagggaagagtaccggcaggaacagcagagtgctgtggatgttgacgatggtcattttgtcaacatagaattggagtaa
>gi|195934172|gb|EU931021.1|_Influenza_A_virus_(A/duck/Vietnam/219/2005(H5N1))_segment_7_matrix_protein_2_(M2)_and_matrix_protein_1_(M1)_genes_complete_cds_gi|195934191|gb|EU931013.1|_Influenza_A_virus
atgagtcttctaaccgaggtcgaaacgtacgttctctctatcatcccgtcaggccccctcaaagccgagatcgcgcagaaacttgaggatgtctttgcaggaaagaacaccgatctcgaggctctcatggagtggctaaagacaagaccaatcctgtcacctctgactaaagggattttgggatttgtattcacgctcaccgtgcccagtgagcgaggactgcagcgtagacgctttgtccagaatgccctaaatggaaatggagatccaaataatatggatagggcagttaagctatataagaagctgaaaagagaaataacattccatggggctaaggaggtcgcactcagctactcaaccggtgcacttgccagttgcatgggtctcatatacaacaggatgggaacggtgactacggaagtggcttttggcctagtgtgtgccacttgtgagcagattgcagattcacagcatcggtctcacagacagatggcaaccatcacaaacccactaatcaggcatgagaacagaatggtgctggccagcactacagctaaggctatggagcagatggcgggatcaagcgagcaggcagcggaagccatggaggtcgctaatcaggctaggcagatggtgcaggcaatgaggacaattgggactcatcctaactctagtgctggtctgagagataatcttcttgaaaatttgcaggcctaccagaaacgaatgggagtgcagatgcagcgattcaagtgatcctcttgttgttgccgcaagtatcattgggatcttgcacttgatattgtggattcttgatcgtcttttcttcaaatgcatttatcgtcgccttaaatacggtttgaaaagagggccttctacggaaggggtacctgagtctatgagggaagagtaccggcaggaacagcagagtgctgtggatgttgacgatggtcattttgtcaacatagaattggagtaa
>gi|212508438|gb|CY036224.1|_Influenza_A_virus_(A/common_buzzard/Hong_Kong/9213/2007(H5N1))_segment_7_sequence
atgagtcttctaaccgaggtcgaaacgtacgttctctctatcatcccgtcaggccccctcaaagccgagatcgcgcagaaacttgaggatgtctttgcaggaaagaacaccgatctcgaggctctcatggagtggctaaagacaagaccaatcctgtcacctctgactaaagggatcttgggatttgtattcacgctcaccgtgcccagtgagcgaggactgcagcgtagacgttttgtccagaatgccctaaatggaaatggagatccaaataatatggatagggcagttaagctatataagaagctgaaaagagaaataacattccatggggctaaggaggttgcactcagctactcaaccggtgcacttgccagttgcatgggtctcatatacaacaggatgggaacggtgactacggaagtggcttttggcctagtgtgtgccacttgtgagcagattgcagattcacagcatcggtctcacagacagatggcaaccatcaccaacccactaatcaggcatgagaacagaatggtgctggccagcactacagctaaggctatggagcagatggcgggatcaagcgagcaggcagcggaagccatggaggtcgctaatcaggctaggcagatggtgcaggcaatgaggacaattgggactcatcctaactctagtgctggtctgagagataatcttcttgaaaatttgcaggcctaccagaaacgaatgggagtgcagatgcagcgattcaagtgatcctcttgttgttgccgcaaatatcattgggatcttgcacttgatattgtggattcttgatcgtcttttcttcaaatgcatttatcgtcgccttaaatacggtttgaaaagagggccttctacggaaggggtacctgagtctatgagggaagagtaccggcaggaacagcagagtgctgtggatgttgacaatggtcattttgtcaacatagaattggagtaa
>gi|212508079|gb|CY036208.1|_Influenza_A_virus_(A/little_egret/Hong_Kong/8863/2007(H5N1))_segment_7_sequence
atgagtcttctaaccgaggtcgaaacgtacgttctctctatcatcccgtcaggccccctcaaagccgagatcgcgcagaaacttgaggatgtctttgcaggaaagaacaccgatctcgaggctctcatggagtggctaaagacaagaccaatcctgtcacctctgactaaagggatcttgggatttgtgttcacgctcaccgtgcccagtgagcgaggactgcagcgtagacgttttgtccagaatgccctaaatggaaatggtgatccaaataatatggatagggcagttaagctatataagaagctgaaaagagaaataacattccatggggctaaggaggtcgcactcagctactcaaccggtgcacttgccagttgcatgggtctcatatacaacaggatgggaacggtgactacggaagtggcttttggcctagtgtgtgccacttgtgagcagattgcagactcacagcatcggtctcacagacagatggcaaccatcaccaacccactaatcaggcatgagaacagaatggtgctggccagcactacagctaaggctatggagcagatggcgggatcaagcgagcaggcagcggaagccatggaggtcgctaatcaggctaggcagatggtgcaggcaatgaggacaattgggactcatcctaactctagtgctggtctgagagataatcttcttgaaaatttgcaggcctaccagaaacgaatgggagtgcagatgcagcgattcaagtgatcctcttgttgttgccgcaagtatcattgggatcttgcacttgatattgtggattcttgatcgtcttttcttcaaatgcatttatcgtcgccttaaatacggtttgaaaagagggccttctacggaaggggtacctgagtctatgagggaagagtaccggcaggaacagcagagtgctgtggatgttgacgatggtcattttgtcaacatagaattggagtaa
>gi|172053153|gb|CY029698.1|_Influenza_A_virus_(A/Muscovy_duck/Vietnam/48/2007(H5N1))_segment_7_sequence
atgagtcttctaaccgaggtcgaaacgtacgttctctctatcatcccatcaggccccctcaaagccgagatcgcgcagaaacttgaggatgtctttgcaggaaagaacaccgatctcgaggctctcatggagtggctaaagacaagaccaatcctgtcacctctgactaaagggattttgggatttgtattcacgctcaccgtgcccagtgagcgaggactgcagcgtagacgctttgtccagaatgccctaaatggaaatggagatccaaataatatggatagggcagttaagctatacaagaagctgaaaagagaaataacattccatggggctaaggaggtcgcactcagctattcaaccggtgcacttgccagttgcatgggtctcatatacaacaggatgggaacggtgactacggaagtggcttttggcctagtgtgtgccacttgtgagcagattgcagattcacagcatcggtctcacagacagatggcaaccatcaccaacccactaatcaggcatgagaacagaatggtgctggccagcactacagctaaggctatggagcagatggcgggatcaagcgagcaggcagcggaagccatggaggtcgctaatcaggctaggcagatggtgcaggcaatgaggacaattgggactcatcctaactctagtgctggtctaagagataatcttcttgaaaatttgcaggcctaccagaaacgaatgggagtgcagatgcagcgattcaagtgatcctcttgttgttgccgcaagtatcattgggatcttgcacttgatattgtggattcttgatcgtcttttcttcaaatgcatttatcgtcgccttaaatacggtttgaaaagagggccttctacggaaggggtacctgagtctatgagggaagagtaccggcaggaacagcagagtgctgtagatgttgacgatggtcattttgtcaacatagaattggagtaa
>gi|156992273|gb|EU124191.1|_Influenza_A_virus_(A/Chicken/Laos/Xaythiani_37/2006(H5N1))_segment_7_matrix_protein_2_(M2)_and_matrix_protein_1_(M1)_genes_complete_cds
atgagtcttctaaccgaggtcgaaacgtacgttctctctgtcatcccgtcaggccccctcaaagccgagatcgcgcagaaacttgaggatgtctttgcaggaaagaacaccgatctcgaggctctcatggagtggctaaagacaagaccaatcctgtcacctctgactaaagggattttgggatttgtattcacgctcaccgtgcccagtgagcgaggactgcagcgtagacgctttgtccagaatgccctaaatggaaatggagatccaaataatatggatagggcagttaagctatataagaagctgaaaagagaaataacattccatggggctaaggaggtcgcactcagctactcaaccggtgcacttgccagttgcatgggtctcatatacaacaggatgggaacggtgactacggaagtggcttttggcctagtgtgtgccacttgtgagcagattgcagattcacagcatcggtctcacagacagatggcaaccatcaccaacccactaatcaggcatgagaacagaatggtgctggccagcactacagctaaggctatggagcagatggcgggatcaagcgagcaggcagcggaagccatggaggtcgctaatcaggctaggcagatggtgcaggcaatgaggacaattgggactcatcctaactctagtgctggtctgagagataatcttcttgaaaatttgcaggcctaccagaaacgaatgggagtgcagatgcagcgattcaagtgatcctcttgttgttgccgcaagtatcattgggatcttgcacttgatattgtggattcttgatcgtcttttcttcaaatgcatttatcgtcgccttaaatacggtttgaaaagagggccttctacggaaggggtacctgagtctatgagggaagagtaccggcaggaacagcagagtgctgtggatgttgacgatggtcattttgtcaacatagaattggagtaa
>gi|156992270|gb|EU124190.1|_Influenza_A_virus_(A/Chicken/Laos/Xaythiani_36/2006(H5N1))_segment_7_matrix_protein_2_(M2)_and_matrix_protein_1_(M1)_genes_complete_cds
atgagtcttctaaccgaggtcgaaacgtacgttctctctatcatcccgtcaggccccctcaaagccgagatcgcgcagaaacttgaggatgtctttgcaggaaagaacaccgatctcgaggctctcatggagtggctaaagacaagaccaatcctgtcacctctgactaaagggattttgggatttgtattcacgctcaccgtgcccagtgagcgaggactgcagcgtagacgctttgtccagaatgccctaaatggaaatggagatccaaataatatggatagggcagttaagctatataagaagctgaaaagagaaataacattccatggggctaaggaggtcgcactcagctactcaaccggtgcacttgccagttgcatgggtctcatatacaacaggatgggaacggtgactacggaagtggcttttggcctagtgtgtgccacttgtgagcagattgcagattcacagcatcggtctcacagacagatggcaaccatcaccaacccactaatcaggcatgagaacagaatggtgctggccagcactacagctaaggctatggagcagatggcgggatcaagcgagcaggcagcggaagccatggaggtcgctaatcaggctaggcagatggtgcaggcaatgaggacaattgggactcatcctaactctagtgctggtctgagagataatcttcttgaaaatttgcaggcctaccagaaacgaatgggagtgcagatgcagcgattcaagtgatcctcttgttgttgccgcaagtatcattgggatcttgcacttgatattgtggattcttgatcgtcttttcttcaaatgcatttaccgtcgccttaaatacggtttgaaaagagggccttctacggaaggggtacctgagtctatgagggaagagtaccggcaggaacagcagagtgctgtggatgttgacgatggtcattttgtcaacatagaattggagtaa
>gi|118583953|gb|EF124186.1|_Influenza_A_virus_(A/goose/Guangxi/1898/2006(H5N1))_matrix_protein_2_(M2)_and_matrix_protein_1_(M1)_genes_complete_cds
atgagtcttctaaccgaggtcgaaacgtacgttctctctatcatcccgtcaggccccctcaaagccgagatcgcgcagaaacttgaggatgtctttgcaggaaagaacaccgatctcgaggctctcatggagtggctaaagacaagaccaatcctgtcacctctgactaaagggattttgggatttgtattcacgctcaccgtgcccagtgagcgaggactgcagcgtagacgctttgtccagaatgccctaaatggaaatggagatccaaataatatggatagggcagttaagctatataagaagctgaaaagagaaataacattccatggggctaaggaggtcgcactcagctactcaaccggtgcacttgccagttgcatgggtctcatatacaacaggatgggaacggtgactacggaagtggcttttggcctagtgtgtgccacttgtgagcagattgcagattcacagcatcggtctcacagacagatggcaaccatcaccaacccactaatcaggcatgagaacagaatggtgctggccagcactacagctaaggctatggagcagatggcgggatcaagcgagcaggcagcggaagccatggaggtcgctaatcaggctaggcagatggtgcaggcaatgaggacaattgggactcatcctaactctagtgctggtctgagagataatcttcttgaaaatttgcaggcctaccagaaacgaatgggagtgcagatgcagcgattcaagtgatcctcttgttgttgccgcaagtatcattgggatcttgcacttgatattgtggattcttgatcgtcttttcttcaaatgcatttatcgtcgccttaaatacggtttgaaaagagggccttctacggaaggggtgcctgagtctatgagggaagagtaccggcaggaacagcagagtgctgtggatgttgacgatggtcattttgtcaacatagaattggagtaa
>gi|118583692|gb|EF124099.1|_Influenza_A_virus_(A/duck/Hunan/5106/2005(H5N1))_matrix_protein_2_(M2)_and_matrix_protein_1_(M1)_genes_complete_cds_gi|118583695|gb|EF124100.1|_Influenza_A_virus_(A/duck/Hs
atgagtcttctaaccgaggtcgaaacgtacgttctctctatcatcccgtcaggccccctcaaagccgagatcgcgcagaaacttgaggatgtctttgcaggaaagaacaccgatctcgaggctctcatggagtggctaaagacaagaccaatcctgtcacctctgactaaagggattttgggatttgtattcacgctcaccgtgcccagtgagcgaggactgcagcgtagacgctttgtccagaatgccctaaatggaaatggagatccaaataatatggatagggcagttaagctatataagaagctgaaaagagaaataacattccatggggctaaggaggtcgcactcagctactcaaccggtgcacttgccagttgcatgggtctcatatacaacaggatgggaacggtgactacggaagtggcttttggcctagtgtgtgccacttgtgagcagattgcagattcacagcatcggtctcaccgacagatggcaaccatcaccaacccactaatcaggcatgagaacagaatggtgctggccagcactacagctaaggctatggagcagatggcgggatcaagcgagcaggcagcggaagccatggaggtcgctaatcaggctaggcagatggtgcaggcaatgaggacaattgggactcatcctaactctagtgctggtctgagagataatcttcttgaaaatttgcaggcctaccagaaacgaatgggagtgcagatgcagcgattcaagtgatcctcttgttgttgccgcaagtatcattgggatcttgcacttgatattgtggattcttgatcgtcttttcttcaaatgcatttatcgtcgccttaaatacggtttgaaaagagggccttctacggaaggggtacctgagtctatgagggaagagtaccggcaggaacagcagagtgctgtggatgttgacgatggtcattttgtcaacatagaattggagtaa
>gi|118583659|gb|EF124088.1|_Influenza_A_virus_(A/chicken/Guiyang/29/2006(H5N1))_matrix_protein_2_(M2)_and_matrix_protein_1_(M1)_genes_complete_cds
atgagtcttctaaccgaggtcgaaacgtacgttctctctatcatcccgtcaggccccctcaaagccgagatcgcgcagaaacttgaggatgtctttgcaggaaagaacaccgatctcgaggctctcatggagtggctaaagacaagaccaatcctgtcacctctgactaaagggatcttgggatttgtattcacgctcaccgtgcccagtgagcgaggactgcagcgtagacgctttgtccagaatgccctaaatggaaatggagatccaaataatatggataaggcagttaagctatataagaagctgaaaagagaaataacattccatggggctaaggaggtcgcactcagctactcaaccggtgcacttgccagttgcatgggtctcatatacaacaggatgggaacggtgactacggaagtggcttttggcctagtgtgtgccacttgtgagcagattgcagattcacagcatcggtctcacagacagatggcaaccatcaccaacccactaatcaggcatgagaacagaatggtgctggccagcactacagctaaggctatggagcagatggcgggatcaagcgagcaggcagcggaagccatggaggtcgctaatcaggctaggcagatggtgcaggcaatgaggacaattgggactcatcctaactctagtgctggtctgagagataatcttcttgaaaatttgcaggcctaccagaaacgaatgggagtgcagatgcagcgattcaagtgatcctcttgttgttgccgcaagtatcattgggatcttgcacttgatattgtggattcttgatcgtcttttcttcaaatgcatttatcgtcgccttaaatacggtttgaaaagagggccttctacggaaggggtacctgagtctatgagggaagagtaccggcaggaacagcagagtgctgtggatgttgacgatggtcattttgtcaacataaaattggagtaa
>gi|118583638|gb|EF124081.1|_Influenza_A_virus_(A/duck/Guangxi/392/2006(H5N1))_matrix_protein_2_(M2)_and_matrix_protein_1_(M1)_genes_complete_cds
atgagtcttctaaccgaggtcgaaacgtacgttctctctatcatcccgtcaggccccctcaaagccgagatcgcgcagaaacttgaggatgtctttgcaggaaagaacaccgatctcgaggctctcatggagtggctaaagacaagaccaatcctgtcacctctgactaaagggattttgggatttgtattcacgctcaccgtgcccagtgagcgaggactgcagcgtagacgctttgtccagaatgccctaaatggaaatggagatccaaataacatggatagggcagttaagttatataagaagctgaaaagagaaataacattccatggggctaaggaggtcgcactcagctactcaaccggtgcacttgccagttgcatgggtctcatatacaacaggatgggaacggtgactacagaagtggcttttggcctagtgtgtgccacttgtgagcagattgcagattcacagcatcggtctcacagacagatggcaaccatcaccaacccactaatcaggcatgagaacagaatggtgctggccagcactacagctaaggctatggagcagatggcgggatcaagcgagcaggcagcggaagccatggaggtcgctaatcaggctaggcagatggtgcaggcaatgaggacaattgggactcatcctaactctagtgctggtctgagagataatcttcttgaaaatttgcaggcctaccagaaacgaatgggagtgcagatgcagcgattcaagtgatcctcttgttgttgccgcaagtatcattgggatcttgcacttgatattgtggattcttgatcgtcttttcttcaaatgcatttatcgtcgccttaaatacggtttgaaaagagggccttctacggaaggggtacctgagtctatgagggaagagtaccggcaggaacagcagagtgctgtggatgttgacgatggtcattttgtcaacatagaattggagtaa
>gi|118583629|gb|EF124078.1|_Influenza_A_virus_(A/duck/Guangxi/150/2006(H5N1))_matrix_protein_2_(M2)_and_matrix_protein_1_(M1)_genes_complete_cds
atgagtcttctaaccgaggtcgaaacgtacgttctctctatcatcccgtcaggccccctcaaagccgagatcgcgcagaaacttgaggatgtctttgcaggaaagaacaccgatctcgaggctctcatggagtggctaaagacaagaccaatcctgtcacctctgactaaagggattttgggatttgtattcacactcaccgtgcccagtgagcgaggactgcagcgtagacgctttgtccagaatgccctaaatggaaatggagatccaaataatatggatagggcagttaagctatataagaagctgaaaagagaaataacattccatggggctaaggaggtcgcactcagctactcaaccggtgcacttgccagttgcatgggtctcatatacaacaggatgggaacggtgactacggaagtggcttttggcctagtgtgtgccacttgtgagcagattgcagattcacagcatcggtctcacagacagatggcaaccatcaccaacccactaatcaggcatgagaacagaatggtgctggccagcactacagctaaggctatggagcagatggcgggatcaagcgagcaggcagcggaagccatggaggtcgctaatcaggctaggcagatggtgcaggcaatgaggacaattgggactcatcctaactctagtgctggtctgagagataatcttcttgaaaatttgcaggcctaccagaaacgaatgggagtgcagatgcagcgattcaagtgatcctcttgttgttgccgcaagtatcattgggatcttgcacttgatattgtggattcttgatcgtcttttcttcaaatgcatttatcgtcgccttaaatacggtttgaaaagagggccttctacggaaggggtacctgagtctatgagggaagagtaccggcaggaacagcagagtgctgtggatgttgacgatggtcattttgtcaacatagaattggagtaa
>gi|118583602|gb|EF124069.1|_Influenza_A_virus_(A/duck/Guangxi/4428/2005(H5N1))_matrix_protein_2_(M2)_and_matrix_protein_1_(M1)_genes_complete_cds
atgagtcttctaaccgaggtcgaaacgtacgttctctctatcatcccgtcaggccccctcaaagccgagatcgcgcagaaacttgaggatgtctttgcaggaaagaacaccgatctcgaggctctcatggagtggctaaagacaagaccaatcctgtcacctctgactaaagggattttgggatttgtgttcacgctcaccgtgcccagtgagcgaggactgcagcgtagacgctttgtccagaatgccctaaatggaaatggagatccaaataatatggatagggcagttaagctatataagaagctgaaaagagaaataacattccatggggctaaggaggtcgcactcagctactcaaccggtgcacttgccagttgcatgggtctcatatacaacaggatgggaacggtgactacggaagtggcttttggcctagtgtgtgccacttgtgagcagattgcagattcacagcatcggtctcacagacagatggcaaccatcaccaacccactaatcaggcatgagaacagaatggtgctggccagcactacagctaaggctatggagcagatggcgggatcaagcgagcaggcagcggaagccatggaggtcgctaatcaggctaggcagatggtgcaggcaatgaggacaattgggactcatcctaactctagtgctggtctgagagataatcttcttgaaaatttgcaggcctaccagaaacgaatgggagtgcagatgcagcgattcaagtgatcctcttgttgttgccgcaagtatcattgggatcttgcacttgatattgtggattcttgatcgtcttttcttcaaatgcatttatcgtcgccttaaatacggtttgaaaagagggccttctacggaaggggtacctgagtctatgagggaagagtaccggcaggaacagcagagtgctgtggatgttgacgatggtcattttgtcaacatagaattggagtaa
>gi|118583599|gb|EF124068.1|_Influenza_A_virus_(A/goose/Guangxi/4289/2005(H5N1))_matrix_protein_2_(M2)_and_matrix_protein_1_(M1)_genes_complete_cds
atgagtcttctaaccgaggtcgaaacgtacgttctctctatcatcccgtcaggccccctcaaagccgagatcgcgcagaaacttgaggatgtctttgcaggaaagaacaccgatctcgaggctctcatggagtggctaaagacaagaccaatcctgtcacctctgactaaagggattttgggatttgtattcacgctcaccgtgcccagtgagcgaggactgcagcgtagacgctttgtccagaatgccctaaatggaaatggagatccaaataatatggatagggcagttaagctatataagaagctgaaaagagaaataacattccatggggctaaggaggtcgcactcagctactcaaccggtgcacttgccagttgcatgggtctcatatacaacaggatgggaacggtgactacggaagtggcttttggcctagtgtgtgccacttgtgagcagattgcagattcacagcatcggtctcacagacagatggcaaccatcaccaacccactaatcaggcatgagaacagaatggtgctggccagcactacagctaaggctatggagcagatggcgggatcaagcgagcaggcagcggaagccatggaggtcgctaatcaggctaggcagatggtgcaggcaatgaggacaattgggactcatcctaactctagtgctggtctgagagataatcttcttgaaaatttgcaggcctaccagaaacgaatgggagtgcagatgcagcgattcaagtgatcctcttgttgttgccgcaagtatcattgggatcttgcacttgatattgtggattcttgatcgtcttttcttcaaatgcattcatcgtcgccttaaatacggtttgaaaagagggccttctacggaaggggtacctgagtctatgagggaagagtaccggcaggaacagcagagtgctgtggatgttgacgatggtcattttgtcaacatagaattggagtaa
>gi|169124939|gb|CY029324.1|_Influenza_A_virus_(A/duck/Hunan/733/2004(H5N1))_segment_7_sequence
atgagtcttctaaccgaggtcgaaacgtacgttctctctatcatcccatcaggccccctcaaagccgagatcgcgcagaaacttgaagatgtctttgcaggaaagaacaccgatctcgaggctctcatggagtggctaaagacaagaccaatcctgtcacctctgactaaagggattttgggatttgtattcacgctcaccgtgcccagtgagcgaggactgcagcgtagacgctttgtccagaatgccctaaatggaaatggagatccaaataatatggatagggcagttaagctatataagaagctgaaaagagaaataacattccatggggctaaggaggtcgcactcagctactcaaccggtgcacttgccagttgcatgggtctcatatacaacaggatgggaacggtgactacggaagtggcttttggcctagtgtgtgccacttgtgagcagattgcagattcacagcatcggtctcacagacagatggcaaccatcaccaacccactaatcaggcatgagaacagaatggtgctggccagcactacagctaaggctatggagcagatggcgggatcaagcgagcaggcagcggaagccatggaggtcgctaatcaggctaggcagatggtgcaggcaatgaggacaattgggactcatcctaactctagtgctggtctgagagataatcttcttgaaaatttgcaggcctaccagaaacgaatgggagtgcagatgcagcgattcaagtgatcctcttgttgttgccgcaagtatcattgggatcttgcacttgatattgtggattcttgatcgtcttttcttcaaatgcatttatcgtcgccttaaatacggtttgaaaagagggccttctacggcaggggtacctgagtctatgagggaagagtaccggcaggaacagcagagtgctgtggatgttgacgatggtcattttgtcaacatagaattggagta-
>gi|84797335|gb|DQ320976.1|_Influenza_A_virus_(A/chicken/Hunan/999/2005(H5N1))_matrix_(M)_gene_complete_cds
atgagtcttctaaccgaggtcgaaacgtacgttctctctatcatcccgtcaggccccctcaaagccgagatcgcgcagaaacttgaagatgtctttgcaggaaagaacaccgatctcgaggctctcatggagtggctaaagacaagaccaatcctgtcacctctgactaaagggatcttgggatttgtattcacgctcaccgtgcccagtgagcgaggactgcagcgtagacgctttgtccagaatgccctaaatggaaatggagatccaaataatatggatagggcagttaagctatataagaagctgaaaagagaaataacattccatggggctaaggaggtcgcactcagctactcaaccggtgcacttgccagttgcatgggtctcatatacaacaggatgggaacggtgactacggaagtggcttttggcctagtgtgtgccacttgtgagcagattgcagattcacagcatcggtctcacagacagatggcaaccatcaccaacccactaatcaggcatgagaacagaatggtgctggccagcactacagctaaggctatggagcagatggcgggatcaagtgagcaggcagcggaagccatggaggtcgctaatcaggctaggcagatggtgcaggcaatgaggacaattgggactcatcctaactctagtgctggtctgagagataatcttcttgaaaatttgcaggcctaccagaaacggatgggagtgcagatgcagcgattcaagtgatcctcttgttgttgccgcaagtatcattgggatcttgcacttgatattgtggattcttgatcgtcttttcttcaaatgcatttatcgtcgccttaaatacggtttgaaaagagggccttctacggaaggggtacctgagtctatgagggaagagtaccggcaggaacagcagagtgctgtggatgttgacgatggccattttgtcaacatagaattggagta-
>gi|823849371|gb|KR732395.1|_Influenza_A_virus_(A/duck/Vietnam_NamDinh/NCVD-88/2007(H5N1))_segment_7_matrix_protein_2_(M2)_and_matrix_protein_1_(M1)_genes_complete_cds
atgagtcttctaaccgaggtcgaaacgtacgttctctctatcatcccatcaggccccctcaaagccgagatcgcgcagaaacttgaggatgtctttgcaggaaagaacaccgatctcgaggctctcatggagtggctaaagacaagaccaatcctgtcacctctgactaaagggattttgggatttgtattcacgctcaccgtgcccagtgagcgaggactgcagcgtagacgctttgtccagaatgccctaaatggaaatggagatccaaataatatggatagggcagttaagctatacaagaagctgaaaagagaaataacattccatggggctaaggaggtcgcactcagctattcaaccggtgcacttgccagttgcatgggtctcatatacaacaggatgggaacggtgactacggaagtggcttttggcctagtgtgtgccacttgtgagcagattgcagattcacagcatcggtctcacagacagatggcaaccatcaccaacccactaatcaggcatgagaacagaatggtgctggccagcactacagctaaggctatggagcagatggcgggatcaagcgagcaggcagcggaagccatggaggtcgctaatcaggctaggcagatggtgcaggcaatgaggacaattgggactcatcctaactctagtgctggtctaagagataatcttcttgaaaatttgcaggcctaccagaaacgaatgggagtgcagatgcagcgattcaagtgatcctcttgttgttgccgcaagtatcattgggatcttgcacttgatattgtggattcttgatcgtcttttcttcaaatgcatttatcgtcgccttaaatacggtttgaaaagagggccttctacggaaggggtacctgagtctatgagggaagagtaccggcaggaacagcagagtgctgtagatgttgacgatggtcattttgtcaacatagagttggagtaa
>gi|699978451|gb|KM821733.1|_Influenza_A_virus_(A/duck/Khanhhoa/CVVI-34/2014(H5N1))_segment_7_matrix_protein_2_(M2)_and_matrix_protein_1_(M1)_genes_complete_cds
atgagtcttctaaccgaggtcgaaacgtacgttctctctatcatcccatcaggccccctcaaagccgagatcgcacagaaacttgaggatgtatttgcaggaaagaacaccgatctcgaggctctcatggagtggctaaagacaagaccaatcctgtcacctttgactaaagggattttgggatttgtattcacgctcaccgtgcccagtgagcgaggactgcagcgtagacgttttgtccagaatgccctaaatggaaatggagatccaaataatatggatagggcagttaagctatataagaagctgaaaagagaaataacattccatggagctaaggaggtctcactcagttactcaacaggtgcacttgccagttgcatgggtctcatatacaacaggatgggaacggtgaccacggaagtggcttttggcctagtgtgtgccacctgtgagcagattgcagattcacagcatcggtctcacagacagatggcaaccatcaccaacccactaatcagacatgagaacagaatggtgctggccagcactacagctaaggctatggagcagatggcgggatcaagtgagcaggcagcagaagccatggagatcgccaatcaggctaggcagatggtgcaggcaatgaggacaattggaactcatcctaactctagtgctggtctgagagataatcttcttgaaaatttacaggcctaccagaaaagaatgggagtgcagatgcagcgattcaagtgatcctcttgttgttgccgcaagtatcattgggatcttgcacttgatattgtggattcttgatcgtcttttcttcaaatgcatttatcgtcgccttaaatacggtttgaaaagagggccttctacggaaggggtaccggagtctatgagggaagagtaccggcaggaacagcagaatgctgtggatgttgacgatggtcattttgtcaacatagaattggagtaa
>gi|585485120|gb|KJ200694.1|_Influenza_A_virus_(A/chicken/Hunan/S3003/2009(H6N6))_segment_7_matrix_protein_2_(M2)_and_matrix_protein_1_(M1)_genes_complete_cds
atgagtcttctaaccgaggtcgaaacgtacgttctctctatcatcccgtcaggccccctcaaagccgagatcgcgcagaaacttgaggatgtctttgcaggaaagaacaccgatctcgaggctctcatggagtggctaaagacaagaccaatcctgtcacctctgactaaagggattttgggatttgtattcacgctcaccgtgcccagtgagcgaggactgcagcgtagacgctttgtccagaatgccctaaatggaaatggagatccaaataatatggatagggcagttaagctatataagaagctgaaaagagaaataacattccatggggctaaggaggtcgcactcagctactcaaccggtgcacttgccagttgcatgggtctcatatacaacaggatgggaacggtgactacggaagtggcttttggcctagtgtgtgccacttgtgagcagattgcagattcacagcatcggtctcacagacagatggcaaccatcaccaacccactaatcaggcatgagaacagaatggtgctggccagcactacagctaaggctatggagcagatggcgggatcaagcgagcaggcagcggaagccatggaggtcgctaatcaggctaggcagatggtgcaggcaatgaggacaattgggactcatcctaactctagtgctggtctgagagataatcttcttgaaaatttgcaggcctaccagaaacgaatgggagtgcagatgcagcgattcaagtgatcctcttgttgttgccgcaagtatcattgggatcttgcacttgatattgtggattcttgatcgtcttttcttcaaatgcatttatcgtcgccttaaatacggtttgaaaagagggccttctacggaaggggtacctgagtctatgagggaagagtaccggcaggaacagcagagtgctgtggatgttgacgatggtcattttgtcaacatagagctggagtaa
>gi|570933476|gb|KF918533.1|_Influenza_A_virus_(A/Cambodia/X1024307/2013(H5N1))_segment_7_matrix_protein_2_(M2)_and_matrix_protein_1_(M1)_genes_complete_cds
atgagtcttctgaccgaggtcgaaacgtacgttctctctatcatcccatcaggccccctcaaagccgagatcgcacagaaacttgaggatgtatttgcaggaaagaacaccgatctcgaggctctcatggagtggctaaagacaagaccaatcctgtcacctttgactaaagggatcttgggatttgtattcacgctcaccgtgcccagtgagcgaggactgcagcgtagacgttttgtccagaatgccctaaatggaaatggagatccaaataatatggatagggcagttaagctatataagaagctgaaaagagaaataacattccatggagctaaggaggtctcactcagttactcaacaggtgcacttgccagttgcatgggtctcatatacaacaggatgggaacggtgaccacggaagtggcttttggcctagtgtgtgccacctgtgagcagattgcggattcacagcatcggtctcacagacagatggcaaccatcaccaacccactaatcaggcatgagaacagaatggtgctggccagcactacagctaaggctatggagcagatggcaggatcaagtgagcaggcagcagaagccatggagatcgccaatcaggctaggcagatggtgcaggcaatgaggacaattgggactcatcctaactctagtgctggtctgagagataatcttcttgaaaatttgcaggcataccagaaaagaatgggagtgcagatgcagcgattcaagtgatcctcttgttgttgccgcaagtatcattgggatcttgcacttgatattgtggattcttgatcgtcttttcttcaaatgcatttatcgtcgccttaaatacggtttgaaaagagggccttctacggaaggggtaccggagtctatgagggaagagtaccggcaggaacagcagaatgctgtggatgttgacgatggtcattttgtcaacatagaattggagtaa
>gi|570933403|gb|KF918501.1|_Influenza_A_virus_(A/Cambodia/X0828324/2013(H5N1))_segment_7_matrix_protein_2_(M2)_and_matrix_protein_1_(M1)_genes_complete_cds
atgagtcttctaaccgaggtcgaaacgtacgttctctctatcatcccatcaggccccctcaaagccgagatcgcacagaaacttgaggatgtatttgcaggaaagaacaccgatctcgaggctctcatggagtggctaaagacaagaccaatcctgtcacctttgactaaagggatattgggatttgtattcacgctcaccgtgcccagtgagcgaggactgcagcgtagacgttttgtccagaatgccctaaatggaaatggagatccaaataatatggatagggcagttaagctatataagaagctgaaaagagaaataacattccatggagctaaggaggtctcactcagttactcaacaggtgcacttgccagttgcatgggtctcatatacaacaggatgggaacggtgaccacggaagtggcttttggtctagtgtgtgccacctgtgagcagattgcagattcacagcatcggtctcacagacagatggcaaccatcaccaacccactaatcagacatgagaacagaatggtgctggccagcactacagctaaggctatggagcagatggcgggatcaagtgagcaggcagcggaagccatggagatcgccaatcaggctaggcagatggtgcaggcaatgaggacaattgggactcatcctaactctagtgctggtctgagagataatcttcttgaaaatttgcaggcctaccagaaaagaatgggagtgcagatgcagcgattcaagtgatcctcttgttgttgccgcaagtatcattgggatcttgcacttgatattgtggattcttgatcgtcttttcttcaaatgcatttatcgtcgccttaaatacggtttgaaaagagggccttctacggaaggggtaccggagtctatgagggaagagtaccggcaggaacagcagaatgctgtggatgttgacgatggtcattttgtcaacatagaattggagtaa
>gi|402695126|gb|JX420185.1|_Influenza_A_virus_(A/chicken/Cao_Bang/20/2007(H5N1))_segment_7_matrix_protein_2_(M2)_and_matrix_protein_1_(M1)_genes_complete_cds
atgagtcttctaaccgaggtcgaaacgtacgttctctctatcatcccatcaggccccctcaaagccgagatcgcgcagaaacttgaggatgtctttgcaggaaagaacaccgatctcgaggctctcatggagtggctaaagacaagaccaatcctgtcacctctgactaaagggattttgggatttgtattcacgctcaccgtgcccagtgagcgaggactgcagcgtagacgctttgtccagaatgccctaaatggaaatggagatccaaataatatggatagggcagttaagctatacaagaagctgaaaagagaaataacattccatggggctaaggaggtcgcactcagctattcaaccggtgcacttgccagttgcatgggtctcatatacaacaggatgggaacggtgactacggaagtggcttttggcctagtgtgtgccacttgtgagcagattgcagattcacagcatcggtctcacagacagatggcaaccaccaccaacccactaatcaggcatgagaacagaatggtgctggccagcactacagctaaggctatggagcagatggcgggatcaagcgagcaggcagcggaagccatggaggtcgctaatcaggctaggcagatggtgcaggcaatgaggacaattgggactcatcctaactctagtgctggtctaagagataatcttcttgaaaatttgcaggcctaccagaaacgaatgggagtgcagatgcagcgattcaagtgatcctcttgttgttgccgcaagtatcattgggatcttgcacttgatattgtggattcttgatcgtcttttcttcaaatgcatttatcgtcgccttaaatacggtttgaaaagagggccttctacggaaggggtacctgagtctatgagggaagagtaccggcaggaacagcagagtgctgtagatgttgacgatggtcattttgtcaacatagaattggagtaa
>gi|371767249|gb|EU930917.2|_Influenza_A_virus_(A/duck/Vietnam/205/2005(H5N1))_segment_7_matrix_protein_2_(M2)_and_matrix_protein_1_(M1)_genes_complete_cds
atgagtcttctaaccgaggtcgaaacgtacgttctctctatcatcccgtcaggccccctcaaagccgagatcgcgcagaaacttgaggatgtctttgcaggaaagaacaccgatctcgaggctctcatggagtggctaaagacaagaccaatcctgtcacctctgactaaagggattttgggatttgtattcacgctcaccgtgcccagtgagcgaggactgcagcgtagacgctttgtccagagtgccctaaatggaaatggagatccaaataatatggatagggcagttaagctatataagaagctgaaaagagaaataacattccatggggctaaggaggtcgcactcagctactcaaccggtgcacttgccagttgcatgggtctcatatacaacaggatgggaacggtgactacggaagtggcttttggcctagtgtgtgccacttgtgagcagattgcagattcacagcatcggtctcacagacagatggcaaccatcacaaacccactaatcaggcatgagaacagaatggtgctggccagcactacagctaaggctatggagcagatggcgggatcaagcgagcaggcagcggaagccatggaggtcgctaatcaggctaggcagatggtgcaggcaatgaggacaattgggactcatcctaactctagtgctggtctgagagataatcttcttgaaaatttgcaggcctaccagaaacgaatgggagtgcagatgcagcgattcaagtgatcctcttgttgttgccgcaagtatcattgggatcttgcacttgatattgtggattcttgatcgtcttttcttcaaatgcatttatcgtcgccttaaatacggtttgaaaagagggccttctacggaaggggtacctgagtctatgagggaagagtaccggcaggaacagcagagtgctgtggatgttgacgatggtcattttgtcaacatagaattggagtaa
>gi|267846708|gb|GU050476.1|_Influenza_A_virus_(A/chicken/Ha_Nam/07-83/2007(H5N1))_segment_7_matrix_protein_2_(M2)_and_matrix_protein_1_(M1)_genes_complete_cds_gi|267846711|gb|GU050484.1|_Influenza_A_s
atgagtcttctaaccgaggtcgaaacgtacgttctctctatcatcccatcaggccccctcaaagccgagatcgcgcagaaacttgaggatgtctttgcaggaaagaacaccgatctcgaggctctcatggagtggctaaagacaagaccaatcctgtcacctctgactaaagggattttgggatttgtattcacgctcaccgtgcccagtgagcgaggactgcagcgtagacgctttgtccagaatgccctaaatggaaatggagatccaaataatatggatagggcagttaagctatacaagaagctgaaaagagaaataacattccatggggctaaggaggtcgcactcagctattcaaccggtgcacttgccagttgcatgggtctcatatacaacaggatgggaacggtgactacggaagtggcttttggcctagtgtgtgccacttgtgagcagattgcagattcacagcatcggtctcacagacagatggcaaccatcaccaacccactaatcaggcatgagaacagaatggtgctggccagcactacagctaaggctatggagcagatggcgggatcaagcgagcaggcagcggaagccatggaggtcgctaatcaggctaggcagatggtgcaggcaatgaggacaattgggactcatcctaactctagtgctggtctaagagataatcttcttgaaaatttgcaggcctaccagaaacgaatgggagtgcagatgcagcgattcaagtgatcctcttgttgttgccgcaagtatcattgggatcttgcacttgatattgtggattcttgatcgtcttttcttcaaatgcatttatcgtcgacttaaatacggtttgaaaagagggccttctacggaaggggtacctgagtctatgagggaagagtaccggcaggaacagcagagtgctgtagatgttgacgatggtcattttgtcaacatagaattggagtaa
>gi|267846693|gb|GU050437.1|_Influenza_A_virus_(A/duck/Nam_Dinh/07-55/2007(H5N1))_segment_7_matrix_protein_2_(M2)_and_matrix_protein_1_(M1)_genes_complete_cds_gi|267846717|gb|GU050500.1|_Influenza_A_vs
atgagtcttctaaccgaggtcgaaacgtacgttctctctatcatcccatcaggccccctcaaagccgagatcgcgcagaaacttgaggatgtctttgcaggaaagaacaccgatctcgaggctctcatggagtggctaaagacaagaccaatcctgtcacctctgactaaagggattttgggatttgtattcacgctcaccgtgcccagtgagcgaggactgcagcgtagacgctttgtccagaatgccctaaatggaaatggagatccaaataatatggatagggcagttaagctatacaagaagctgaaaagagaaataacattccatggggctaaggaggtcgcactcagctattcaaccggtgcacttgccagttgcatgggtctcatatacaacaggatgggaacggtgactacggaagtggcttttggcctagtgtgtgccacttgtgagcagattgcagattcacagcatcggtctcacagacagatggcaaccatcaccaacccactaatcaggcatgagaacagaatggtgctggccagcactacagctaaggctatggagcagatggcgggatcaagcgagcaggcagcggaagccatggaggtcgctaatcaggctaggcagatggtgcaggcaatgaggacaattgggactcatcctaactctagtgctggtctaagagataatcttcttgaaaatttgcaggcctaccagaaacgaatgggagtgcagatgcagcgattcaagtgatcctcttgttgttgccgcaagtatcattgggatcttgcacttgatattgtggattcttgatcgtcttttcttcaaatgcatttatcgtcgccttaaatacggtttgaaaagagggccttctacggaaggggtgcctgagtctatgagggaagagtaccggcaggaacagcagagtgctgtagatgttgacgatggtcattttgtcaacatagaattggagtaa
>gi|267846681|gb|GU050406.1|_Influenza_A_virus_(A/muscovy_duck/Ha_Nam/07-47/2007(H5N1))_segment_7_matrix_protein_2_(M2)_and_matrix_protein_1_(M1)_genes_complete_cds_gi|267846702|gb|GU050460.1|_Influens
atgagtcttctaaccgaggtcgaaacgtacgttctctctatcatcccatcaggccccctcaaagccgagatcgcgcagaaacttgaggatgtctttgcaggaaagaacaccgatctcgaggctctcatggagtggctaaagacaagaccaatcctgtcacctctgactaaagggattttgggatttgtattcacgctcaccgtgcccagtgagcgaggactgcagcgtagacgctttgtccagaatgccctaaatggaaatggagatccaaataatatggatagggcagttaagctatacaagaagctgaaaagagaaataacattccatggggctaaggaggtcgcactcagctattcaaccggtgcacttgccagttgcatgggtctcatatacaacaggatgggaacggtgactacggaagtggcttttggcctagtgtgtgccacttgtgagcagattgcagattcacagcatcggtctcacagacagatggcaaccatcaccaacccactaatcaggcatgagaacagaatggtgctggccagcactacagctaaggctatggagcagatggcgggatcaagcgagcaggcagcggaagccatggaggtcgctaatcaggctaggcagatggtgcaggcaatgaggacaattgggactcatcctaactctagtgctggtctaagagataatcttcttgaaaatttgcaggcctaccagaaacgaatgggagtgcagatgcagcgattcaagtgatcctcttgttgttgccgcaagtatcattgggatcttgcacttgatattgtggattcttgatcgtcttttcttcaaatgcatttatcgtcgccttaaatacggtttgaaaagagggccttctacggaaggggtacctgagtctatgagggaagagtaccggcaggaacagcagagtgctgtagatgttgacgatggtcattttgtcaacatagagttggagtaa
>gi|295915685|gb|HM172130.1|_Influenza_A_virus_(A/chicken/Hunan/41/2004(H5N1))_segment_7_matrix_protein_2_(M2)_and_matrix_protein_1_(M1)_genes_complete_cds
atgagtcttctaaccgaggtcgaaacgtacgttctctctatcatcccgtcaggccccctcaaagccgagatcgcgcagaaacttgaagatgtctttgcaggaaagaacaccgatctcgaggctctcatggagtggctaaagacaagaccaatcctgtcacctctgactaaagggatgttgggatttgtattcacgctcaccgtgcccagtgagcgaggactgcagcgtagacgctttgtccagaatgccctaaatggaaatggagatccaaataatatggatagggcagttaagctatataagaagctgaaaagagaaataacattccatggggctaaggaggtcgcactcagctactcaaccggtgcactcgccagttgcatgggtctcatatacaacaggatgggaacggtgactacggaagtggcttttggcctagtgtgtgccacttgtgagcagattgcagattcacagcatcggtctcacagacagatggcaactatcaccaacccactaatcaggcatgagaacagaatggtgctggccagcactacagctaaggctatggagcagatggcgggatcaagtgagcaggcagcggaagccatggaggtcgctaatcaggctaggcagatggtgcaggcaatgaggacaattgggactcatcctaactctagtgctggtctgagagataatcttcttgaaaatttgcaggcctaccagaaacgaatgggagtgcagatgcagcgattcaagtgatcctcttgttgttgccgcaagtatcattgggatcttgcacttgatattgtggattcttgatcgtcttttcttcaaatgcatttatcgtcgccttaaatacggtttgaaaagagggccttctacggaaggagtacctgagtctatgagggaagagtatcggcaggaacagcagagtgctgtggatgttgacgatggtcattttgtcaacatagaattggagtaa
>gi|295189462|gb|HM114564.1|_Influenza_A_virus_(A/Vietnam/UT31244II/2007(H5N1))_segment_7_matrix_protein_2_(M2)_and_matrix_protein_1_(M1)_genes_complete_cds_gi|397311336|gb|JX241038.1|_Influenza_A_virs
atgagtcttctaaccgaggtcgaaacgtacgttctctctatcatcccatcaggccccctcaaagccgagatcgcgcagaaacttgaggatgtctttgcaggaaagaacaccgatctcgaggctctcatggagtggctaaagacaagaccaatcctgtcacctctgactaaagggattttgggatttgtattcacgctcaccgtgcccagtgagcgaggactgcagcgtagacgctttgtccagaatgccctaaatggaaatggagatccaaataatatggatagggcagttaagctatacaagaagctgaaaagagaaataacattccatggggctaaggaggtcgcactcagctattcaaccggtgcacttgccagttgcatgggtctcatatacaacaggatgggaacggtgactacggaagtggcttttggcctagtgtgtgccacttgtgagcagattgcagattcacagcatcggtctcacagacagatggcaaccatcaccaacccactaatcaggcatgagaacagaatggtgctggccagcactacagctaaggctatggagcagatggcgggatcaagcgagcaggcagcggaagccatggaggtcgctaatcaggctaggcagatggtgcaggcaatgaggacaattgggactcatcctaactctagtgctggtctaagagataatcttcttgaaaatttgcaggcctaccagaaacgaatgggagtgcagatgcagcgattcaagtgatcctcttgttgttgccgcaagtatcattgggatcttgcacttgatattgtggattcttgatcgtcttttcttcaaatgcatttatcgtcgccttaaatacggtttgaaaagagggccttctacggaaggggtgcctgagtctatgagggaagagtaccggcaggaacagcagagtgctgtagatgttgacgatggtcattttgtcaacatagaattggagtaa
>gi|295189453|gb|HM114588.1|_Influenza_A_virus_(A/Vietnam/HN31388M1/2007(H5N1))_segment_7_matrix_protein_2_(M2)_and_matrix_protein_1_(M1)_genes_complete_cds
atgagtcttctaaccgaggtcgaaacgtacgttctctctatcatcccatcaggccccctcaaagccgagatcgcgcagaaacttgaggatgtctttgcaggaaagaacaccgatctcgaggctctcatggagtggctaaagacaagaccaatcctgtcacctctgactaaagggattttgggatttgtattcacgctcaccgtgcccagtgagcgaggactgcagcgtagacgctttgtccagaatgccctaaatggaaatggagatccaaataatatggatagggcagttaagctatacaagaagctgaaaagagaaataacattccatggggctaaggaggtcgcactcagctattcaaccggtgcacttgccagttgcatgggtctcatatacaacaggatgggaacggtgactacggaagtggcttttggcctagtgtgtgccacttgtgagcagattgcagattcacagcatcggtctcacagacagatggcaaccatcaccaacccactaatcaggcatgagaacagaatggtgctggccagcactacagctaaggctatggagcagatggcgggatcaagcgagcaggcagcggaagccatggaggtcgctaatcaggctaggcagatggtgcaggcaatgaggacaattgggactcatcctaactctagtgctggtctaagagataatcttcttgaaaatttgcaggcctaccagaaacgaatgggagtgcaaatgcagcgattcaagtgatcctcttgttgttgccgcaagtatcattgggatcttgcacttgatattgtggattcttgatcgtcttttcttcaaatgcatttatcgtcgccttaaatacggtttgaaaagagggccttctacggaaggggtacctgagtctatgagggaagagtaccggcaggaacagcagagtgctgtagatgttgacgatggtcattttgtcaacatagaattggagtaa
>gi|295189441|gb|HM114620.1|_Influenza_A_virus_(A/Vietnam/HN31432M/2008(H5N1))_segment_7_matrix_protein_2_(M2)_and_matrix_protein_1_(M1)_genes_complete_cds
atgagtcttctaaccgaggtcgaaacgtacgttctctctatcatcccgtcaggccccctcaaagccgagatagcgcagaaacttgaggatgtctttgcaggaaagaacaccgatctcgaggctctcatggagtggctaaagacaagaccaatcctgtcacctctgaccaaagggatcttgggatttgtattcacgctcaccgtgcccagtgagcgaggactgcagcgtagacgctttgtccagaatgccctaaatggaaatggagatccaaataatatggatagggcagttaagctatataagaagctgaaaagagaaataacattccatggggctaaggaggtcgcactcagctactcaaccggtgcacttgccagttgcatgggtctcatatacaacaggatgggaacggtgactacggaagtggcttttggcctagtgtgtgccacttgtgagcagattgcagattcacagcatcggtctcacagacagatggcaaccatcaccaacccactaatcaggcatgagaacagaatggtgctggccagcactacagctaaggctatggagcagatggcgggatcaagcgagcaggcagcggaagccatggaggtcgctaatcaggctaggcagatggtgcaggcaatgaggacaattgggactcatcctaactctagtgctggtctgagagataatcttcttgaaaatttgcaggcctaccagaaacgaatgggggtgcagatgcagcgattcaagtgatcctcttgttgttgccgcaagtatcattgggatattgcacttgatattgtggattcttgatcgtcttttcttcaaatgcatttatcgtcgccttaaatacggtttgaaaagagggccttctacggaaggagtacctgagtctatgagggaagagtaccggcaggaacagcagagtgctgtggatgttgacgatggtcattttgtcaacatagaattggagtaa
>gi|268527087|gb|GU182177.1|_Influenza_A_virus_(A/environment/Hunan/7-73/2008(H5N1))_segment_7_matrix_protein_2_(M2)_and_matrix_protein_1_(M1)_genes_complete_cds
atgagtcttctaaccgaggtcgaaacgtacgttctctctatcatcccgtcaggccccctcaaagccgagatcgcgcagaaacttgaggatgtctttgcaggaaagaacaccgatctcgaggctctcatggagtggctaaagacaagaccaatcctgtcacctctgactaaagggatcttgggatttgtattcacgctcaccgtgcccagtgagcgaggactgcagcgtagacgttttgtccagaatgccctaaatggaaatggagatccaaataatatggatagggcagttaagctatataagaagctgaaaagagaaataacattccatggggctaaggaggttgcactcagctactcaaccggtgcacttgccagttgcatgggtctcatatacaacaggatgggaacggtgactacggaagtggcttttggcctagtgtgtgccacttgtgagcagattgcagattcacagcatcggtctcacagacagatggcaaccatcaccaacccactaatcaggcatgagaacaggatggtgctggccagcactacggctaaggctatggagcagatggcgggatcaagcgagcaggcagcggaagccatggaggtcgctaatcaggctaggcagatggtgcaggcaatgaggacaattgggactcatcctaactctagtgctggtctgagagataatcttcttgaaaatttgcaggcctaccagaaacgaatgggagtgcagatgcagcgattcaagtgatcctcttgttgttgccgcaaatatcattgggatcttgcacttgatattgtggattcttgatcgtcttttcttcaaatgcatttatcgtcgccttaaatacggtttgaaaagagggccttctacggaaggggtacctgagtctatgagggaagagtaccggcaggaacagcagagtgctgtggatgttgacgatggtcattttgtcaacatagaattggagtaa
>gi|268527081|gb|GU182193.1|_Influenza_A_virus_(A/environment/Hunan/6-45/2008(H5N1))_segment_7_matrix_protein_2_(M2)_and_matrix_protein_1_(M1)_genes_complete_cds
atgagtcttctaaccgaggtcgaaacgtacgttctctctatcatcccgtcaggccccctcaaagccgagatcgcgcagaaacttgaggatgtctttgcaggaaagaacaccgatctcgaggctctcatggagtggctaaagacaagaccaatcctgtcacctctgactaaagggatcttgggatttgtattcacgctcaccgtgcccagtgagcgaggactgcagcgtagacgttttgtccagaatgctctaaatggaaatggagatccaaataatatggatagggcagttaagctatataagaagctgaaaagagaaataacattccatggggctaaggaggttgcactcagctactcaaccggtgcacttgccagttgcatgggtctcatatacaacaggatgggaacggtgactacggaagtggcttttggcctagtgtgtgccacttgtgagcagattgcagattcacagcatcggtctcacagacagatggcaaccatcaccaacccactaatcaggcatgagaacagaatggtgctggccagcactacggctaaggctatggagcagatggcgggatcaagcgagcaggcagcggaagccatggaggtcgctaatcaggctaggcagatggtgcaggcaatgaggacaattgggactcatcctaactctagtgctggtctgagagataatcttcttgaaaatttgcaggcctaccagaaacgaatgggagtgcagatgcagcgattcaagtgatcctcttgttgttgccgcaaatatcattgggatcttgcacttgatattgtggattcttgatcgtcttttcttcaaatgcatttatcgtcgccttaaatacggtttgaaaagagggccttctacggaaggggtacctgagtctatgagggaagagtaccggcaggaacagcagagtgctgtggatgttgacgatggtcattttgtcaacatagaattggagtaa
>gi|238628066|gb|CY040929.1|_Influenza_A_virus_(A/duck/Laos/P0161/2007(H5N1))_segment_7_sequence
atgagtcttctaactgaggtcgaaacgtacgttctctctgtcatcccgtcaggccccctcaaagccgagatcgcgcagaaacttgaggatgtctttgcaggaaagaacacagatctcgaggctctcatggagtggctaaagacaagaccaatcctgtcacctctgactaaagggattttgggatttgtattcacgctcaccgtgcccagtgagcgaggactgcagcgtagacgctttgtccagaatgccctaaatggaaatggagatccaaataatatggatagggcagttaagctatataagaagctgaaaagagaaataacattccatggggctaaggaggtcgcactcagctactcaaccggtgcacttgccagttgcatgggtctcatatacaacaggatgggaacggtgactacggaagtggcttttggcctagtgtgtgccacttgtgagcagattgcagattcacagcatcggtctcacagacagatggcaaccatcaccaacccactaatcaggcatgagaacagaatggtgctggccagcactacagctaaggctatggagcagatggcgggatcaagcgagcaggcagcggaagccatggaggtcgctaatcaggctaggcagatggtgcaggcaatgaggacaattgggactcatcctaactctagtgctggtctgagagacaatcttcttgaaaatttgcaggcctaccagaaacgaatgggagtgcagatgcagcgattcaagtgatcctcttgttgttgccgcaagtatcattgggatcttgcacttgatattgtggattcttgatcgtcttttcttcaaatgcatttattgtcgccttaaatacggtttgaaaagagggccttttacggaaggggtacctgagtctatgagggaagagtaccggcaggaacagcagaatgctgtggatgttgacgatggtcattttgtcaacatagaattggagtaa
>gi|238628047|gb|CY040921.1|_Influenza_A_virus_(A/duck/Laos/P0117/2007(H5N1))_segment_7_sequence
atgagtcttctaaccgaggtcgaaacgtacgttctctctgtcatcccgtcaggccccctcaaagccgagatcgcgcagaaacttgaggatgtctttgcaggaaagaacaccgatctcgaggctctcatggagtggctaaagacaagaccaatcctgtcacctctgactaaagggattttgggatttgtattcacgctcaccgtgcccagtgagcgaggactgcagcgtagacgctttgtccagaatgccctaaatggaaatggagatccaaataatatggatagggcagttaagctatataagaagctgaaaagagaaataacattccatggggctaaggaggtcgcactcagctactcaaccggtgcacttgccagttgcatgggtctcatatacaacaggatgggaacggtgactacggaagtggcttttggcctagtgtgtgccacttgtgagcagattgcagattcacagcatcggtctcacagacagatggcaaccatcactaacccactaatcaggcatgagaacagaatggtgctggccagcactacagctaaggctatggagcagatggcgggatcaagcgagcaggcagcggaagccatggaggtcgctaatcaggctaggcagatggtgcaggcaatgaggacaattgggactcatcctaactctagtgctggtctgagagataatcttcttgaaaatttgcaggcctaccagaaacgaatgggagtgcagatgcagcgattcaagtgatcctcttgttgttgccgcaagtatcattgggatcttgcacttgatattgtggattcttgatcgtcttttcttcaaatgcatttatcgtcgccttaaatacggtttgaaaagagggccttctacggaaggggtacccgagtctatgagggaagagtaccggcaggaacagcagagtgctgtggatgttgacgatggtcattttgtcaacatagaattggagtaa
>gi|238628012|gb|CY040906.1|_Influenza_A_virus_(A/chicken/Laos/P0072/2007(H5N1))_segment_7_sequence_gi|238628104|gb|CY040945.1|_Influenza_A_virus_(A/chicken/Laos/A0464/2007(H5N1))_segment_7_sequence
atgagtcttctaaccgaggtcgaaacgtacgttctctctgtcatcccgtcaggccccctcaaagccgagatcgcgcagaaacttgaggatgtctttgcaggaaagaacaccgatctcgaggctctcatggagtggctaaagacaagaccaatcctgtcacctctgactaaagggattttgggatttgtattcacgctcaccgtgcccagtgagcgaggactgcagcgtagacgctttgtccagaatgccctaaatggaaatggagatccaaataatatggatagggcagttaagctatataagaagctgaaaagagaaataacattccatggggctaaggaggtcgcactcagctactcaaccggtgcacttgccagttgcatgggtctcatatacaacaggatgggaacggtgactacggaagtggcttttggcctagtgtgtgccacttgtgagcagattgcagattcacagcatcggtctcacagacagatggcaaccatcactaacccactaatcaggcatgagaacagaatggtgctggccagcactacagctaaggctatggagcagatggcgggatcaagcgagcaggcagcggaagccatggaggtcgctaatcaggctaggcagatggtgcaggcaatgaggacaattgggactcatcctaactctagtgctggtctgagagataatcttcttgaaaatttgcaggcctaccagaaacgaatgggagtgcagatgcagcgattcaagtgatcctcttgttgttgccgcaagtatcattgggatcttgcacttgatattgtggattcttgatcgtcttttcttcaaatgcatttatcgtcgccttaaatacggtttgaaaagagggccttctacggaaggggtacctgagtctatgagggaagagtaccggcaggaacagcagagtgctgtggatgttgacgatggtcattttgtcaacatagaattggagt-a
>gi|238627986|gb|CY040895.1|_Influenza_A_virus_(A/chicken/Laos/P0001/2007(H5N1))_segment_7_sequence
atgagtcttctaaccgaggtcgaaacgtacgttctctctgtcatcccgtcaggccccctcaaagccgagatcgcgcagaaacttgaggatgtctttgcaggaaagaacaccgatctcgaggctctcatggagtggctaaagacaagaccaatcctgtcacctctgactaaagggattttgggatttgtattcacgctcaccgtgcccagtgagcgaggactgcagcgtagacgctttgtccagaatgccctaaatggaaatggagatccaaataatatggatagggcagttaagctatataagaagctgaaaagagaaataacattccatggggctaaggaggtcgcactcagctactcaaccggtgcacttgccagttgcatgggtctcatatacaacaggatgggaacggtgactacggaagtggcttttggcctagtgtgtgccacttgtgagcagattgcagattcacagcatcggtctcacagacagatggcaaccatcactaacccactaatcaggcatgagaacagaatggtgctggccagcactacagctaaggctatggagcagatggcgggatcaagcgagcaggcagcggaagccatggaggtcgctaatcaggctaggcagatggtgcaggcaatgaggacaattgggactcatcctaactctagtgctggtctgagagataatcttcttgaaaatttgcaggcctaccagaaacgaatgggagtgcagatgcagcgattcaagtgatcctcttgttgttgccgcaagtatcattgggatcttgcacttgatattgtggattcttgatcgtcttttcttcaaatgcatttatcgtcgccttaaatacggtttgaaaagagggccttctacggaaggggtacctgagtctatgagggaagagtaccggcaggaacagcagagtgctgtggatgttgacgatggtcattttgtcaacatagaattggagtaa
>gi|221327031|gb|FJ654298.1|_Influenza_A_virus_(A/chicken/Primorsky/85/2008(H5N1))_segment_7_matrix_protein_2_(M2)_and_matrix_protein_1_(M1)_genes_complete_cds
atgagtcttctaaccgaggtcgaaacgtacgttctctctatcatcccgtcaggccccctcaaagccgagatcgcgcagaaacttgaggatgtctttgcaggaaagaacaccgatctcgaggctctcatggagtggctaaagacaagaccaatcctgtcacctctgactaaagggatcttgggatttgtattcacgctcaccgtgcccagtgagcgaggactgcagcgtagacgttttgtccagaatgccctaaatggaaatggagatccaaataatatggatagagcagttaagctatataagaagctgaaaagagaaataacattccatggggctaaggaggttgcactcagctactcaaccggtgcacttgccagttgcatgggtctcatatacaacaggatgggaacggtgactacggaagtggcttttggcctagtgtgtgccacttgtgagcagattgcagattcacagcatcggtctcacagacagatggcaaccatcaccaacccactaatcaggcatgagaacagaatggtgctggccagcactacagctaaggctatggagcagatggcgggatcaagcgagcaggcagcggaagccatggaggtcgctaatcaggctaggcagatggtgcaggcaatgaggacaattggaactcatcctaactctagtgctggtctgagagataatcttcttgaaaatttgcaggcctaccagacacgaatgggagtgcagatgcagcgattcaagtgatcctcttgttgttgccgcaagtatcattgggatcttgcacttgatattgtggattcttgatcgtcttttcttcaaatgcatttatcgtcgccttaaatacggtttgaaaagagggccttctacggaaggggtacctgagtctatgagggaagagtaccggcaggaacagcagagtgctgtggatgttgacgatggtcattttgtcaacatagaattggagtaa
>gi|195934381|gb|EU930933.1|_Influenza_A_virus_(A/duck/Vietnam/207/2005(H5N1))_segment_7_matrix_protein_2_(M2)_and_matrix_protein_1_(M1)_genes_complete_cds_gi|195934476|gb|EU930893.1|_Influenza_A_virus
atgagtcttctaaccgaggtcgaaacgtacgttctctctatcatcccgtcaggccccctcaaagccgagatcgcgcagaaacttgaggatgtctttgcaggaaagaacaccgatctcgaggctctcatggagtggctaaagacaagaccaatcctgtcacctctgactaaagggattttgggatttgtattcacgctcaccgtgcccagtgagcgaggactgcagcgtagacgctttgtccagagtgccctaaatggaaatggagatccaaataatatggatagggcagttaagctatataagaagctgaaaagagaaataacattccatggggctaaggaggtcgcactcagctactcaaccggtgcacttgccagttgcatgggtctcatatacaacaggatgggaacggtgactacggaagtggcttttggcctagtgtgtgccacttgtgagcagattgcagattcacagcatcggtctcacagacagatggcaaccatcacaaacccactaatcaggcatgagaacagaatggtgctggccagcactacagctaaggctatggagcagatggcgggatcaagcgagcaggcagcggaagccatggaggtcgctaatcaggctaggcagatggtgcaggcaatgaggacaattgggactcatcctaactctagtgctggtctgagagataatcttcttgaaaatttgcaggcctaccagaaacgaatgggagtgcagatgcagcgattcaagtgatcctcttgttgttgccgcaagtatcattgggatcttgcacttgatattgtggattcttgatcgtcttttcttcaaatgcatttatcgtcgccttaaatacggtttgaaaagagggccttctacggaaggggtacctgagtctatgagggaagagtaccggcaggaacagcagagtgctgtggatgttgacgatggtcattttgtcaacatagaattggagtaa
>gi|195934362|gb|EU930941.1|_Influenza_A_virus_(A/duck/Vietnam/208/2005(H5N1))_segment_7_matrix_protein_2_(M2)_and_matrix_protein_1_(M1)_genes_complete_cds
atgagtcttctaaccgaggtcgaaacgtacgttctctctatcatcccgtcaggccccctcaaagccgagatcgcgcagaaacttgaggatgtctttgcaggaaagaacaccgatctcgaggctctcatggagtggctaaagacaagaccaatcctgtcacctctgactaaagggattttgggatttgtattcacgctcaccgtgcccagtgagcgaggactgcagcgtagacgctttgtccagagtgccctaaatggaaatggagatccaaataatatggatagggcagttaagctatataagaagctgaaaagagaaataacattccatggggctaaggaggtcgcactcagctactcaaccggtgcacttgccagttgcatgggtctcatatacaacaggatgggaacggtgactacggaagtggcttttggcctagtgtgtgccacttgtgagcagattgcagattcacagcatcggtctcacagacagatggcaaccatcacaaacccactaatcaggcatgagaacagaatggtgctggccagcactacagctaaggctatggagcagatggcgggatcaagcgagcaggcagcggaagccatggaggtcgctaatcaggctaggcagatggtgcaggcaatgaggacaattgggactcatcctaactctagtgctggtctgagagataatcttcttgaaaatttgcaggcctaccagaaacgaatgggagtgcagatgcagcgattcaagtgatcctcttgttgttgccgcaagtatcattgggatcttgcacttgatattgtggattcttgatcgtcttttcttcaaatgcatttatcgtcgccttaaatacggtttgaaaagagggccttctacggaaggggtacctgagtctatgagggaagagtaccggcaggaacagcagagtgctgtggatgttgacgatggtcattttgtcaacatagaattggagtaa
>gi|195934248|gb|EU930989.1|_Influenza_A_virus_(A/duck/Vietnam/215/2005(H5N1))_segment_7_matrix_protein_2_(M2)_and_matrix_protein_1_(M1)_genes_complete_cds
atgagtcttctaaccgaggtcgaaacgtacgttctctctatcatcccgtcaggccccctcaaagccgagatcgcgcagaaacttgaggatgtctttgcaggaaagaacaccgatctcgaggctctcatggagtggctaaagacaagaccaatcctgtcacctctgactaaagggattttgggatttgtattcacgctcaccgtgcccagtgagcgaggactgcagcgtagacgctttgtccagagtgccctaaatggaaatggagatccaaataatatggatagggcagttaagctatataagaagctgaaaagagaaataacattccatggggctaaggaggtcgcactcagctactcaaccggtgcacttgccagttgcatgggtctcatatacaacaggatgggaacggtgactacggaagtggcttttggcctagtgtgtgccacttgtgagcagattgcagattcacagcatcggtctcacagacagatggcaaccatcacaaacccactaatcaggcatgagaacagaatggtgctggccagcactacagctaaggctatggagcagatggcgggatcaagcgagcaggcagcggaagccatggaggtcgctaatcaggctaggcagatggtgcaggcaatgaggacaattgggactcatcctaactctagtgctggtctgagagataatcttcttgaaaatttgcaggcctaccagaaacgaatgggagtgcagatgcagcgattcaagtgatcctcttgttgttgccgcaagtatcattgggatcttgcacttgatattgtggattcttgatcgtcttttcttcaaatgcatttatcgtcgccttaaatacggtttgaaaagagggccttctacggaaggggtacctgagtctatgagggaagagtaccggcaggaacagcagagtgctgtggatgttgacgatggtcattttgtcaacatagaattggagtaa
>gi|198285921|gb|CY030980.1|_Influenza_A_virus_(A/goose/Yunnan/6193/2006(H5N1))_segment_7_sequence
atgagtcttctaaccgaggtcgaaacgtacgttctctctatcatcccgtcaggccccctcaaagccgagatcgcgcagaaacttgaggatgtctttgctggaaagaacaccgatctcgaggctctcatggagtggctaaagacaagaccaatcctgtcacctctgactaaagggattttgggatttgtattcacactcaccgtgcccagtgagcgaggactgcagcgtagacgctttgtccagaatgccctaaatggaaatggagatccaaataatatggatagggcagttaagctatataagaagctgaaaagagaaataacattccatggggctaaggaggtcgcactcagctactcaaccggtgcacttgccagttgcatgggtctcatatacaacaggatgggaacggtgactacggaagtggcttttggcctagtgtgtgccacttgtgagcagattgcagattcacagcatcggtctcacagacagatggcaaccatcaccaacccactaatcaggcatgagaacagaatggtgctggccagcactacagctaaggctatggagcagatggcgggatcaagcgagcaggcagcggaagccatggaggtcgctaatcaggctaggcagatggtgcaggcaatgaggacaattgggactcatcctaactctagtgctggtctgagagataatcttcttgaaaatttgcaggcctaccagaaacgaatgggagtgcagatgcagcgattcaagtgatcctcttgttgttgccgcaagtatcattgggatcttgcacttgatattgtggattcttgatcgtcttttcttcaaatgcatttatcgtcgccttaaatacggtttgaaaagagggccttctacggaaggggtacctgagtctatgagggaagagtaccggcaggaacagcagagtgctgtggatgttgacgatggtcattttgtcaacatagaattggagtaa
>gi|198285826|gb|CY030940.1|_Influenza_A_virus_(A/goose/Yunnan/5141/2006(H5N1))_segment_7_sequence
atgagtcttctaaccgaggtcgaaacgtacgttctctctatcatcccgtcaggccccctcaaagccgagatcgcgcagaaacttgaggatgtctttgcaggaaagaacaccgatctcgaggctctcatggagtggctaaagacaagaccaatcctgtcacctctgactaaagggattttgggatttgtattcacgctcaccgtgcccagtgagcgaggactgcagcgtagacgctttgtccagaatgccctaaatggaaatggagatccaaataatatggatagggcagttaagctatataagaagctgaaaagagaaataacattccatggggctaaggaggtcgcactcagctactcaaccggtgcactcgccagttgcatgggtctcatatacaacaggatgggaacggtgactacggaagtggcttttggcctagtgtgtgccacttgtgagcagattgcagattcacagcatcggtctcacagacagatggcaaccatcaccaacccactaatcaggcatgagaacagaatggtgctggccagcactacagctaaggctatggagcagatggcgggatcaagcgagcaggcagcggaagccatggaggtcgctaatcaggctaggcagatggtgcaggcaatgaggacaattgggactcatcctagctctagtgctggtctgagagataatcttcttgaaaatttgcaggcctaccagaaacgaatgggagtgcagatgcagcgattcaagtgatcctcttgttgttgccgcaagtatcattgggatcttgcacttgatattgtggattcttgatcgtcttttcttcaaatgcatttatcgtcgccttaaatacggtttgaaaagagggccttctacggaaggggtacctgagtctatgagggaagagtaccggcaggaacagcagagtgctgtggatgttgacgatggtcattttgtcaacatagaattggagtaa
>gi|198285807|gb|CY030932.1|_Influenza_A_virus_(A/goose/Yunnan/4985/2006(H5N1))_segment_7_sequence
atgagtcttctaaccgaggtcgaaacgtacgttctctctatcatcccgtcaggccccctcaaagccgagatcgcgcagaaacttgaggatgtctttgcaggaaagaacaccgatctcgaggctctcatggagtggctaaagacaagaccaatcctgtcacctctgactaaagggattttgggattcgtattcacgctcaccgtgcccagtgagcgaggactgcagcgtagacgctttgtccagaatgccctaaatggaaatggagatccaaataatatggatagggcagttaagctatataagaagctgaaaagagaaataacattccatggggctaaggaggtcgcactcagctactcaaccggtgcacttgccagttgcatgggtctcatatacaacaggatgggaacggtgactacggaagtggcttttggcctagtgtgtgccacttgtgagcagattgcagattcacagcatcggtctcacagacagatggcaaccatcaccaacccactaatcagacatgagaacagaatggtgctggccagcactacagctaaggctatggagcagatggcgggatcaagcgagcaggcagcggaagccatggaggtcgctaatcaggctaggcagatggtgcaggcaatgaggacaattgggactcatcctaactctagtgctggtctgagagataatcttcttgaaaatttgcaggcctaccagaaacgaatgggagtgcagatgcagcgattcaagtgatcctcttgttgttgccgcaagtatcattgggatcttgcacttgatattgtggattcttgatcgtcttttcttcaaatgcatttatcgtcgccttaaatacggtttgaaaagagggccttctacggaaggggtacctgagtctatgagggaagagtaccggcaggaacagcagagtgctgtggatgttgacgatggtcattttgtcaacatagaattggagtaa
>gi|198285750|gb|CY030908.1|_Influenza_A_virus_(A/goose/Yunnan/3798/2006(H5N1))_segment_7_sequence
atgagtcttctaaccgaggtcgaaacgtacgttctctctatcatcccgtcaggccccctcaaagccgagatcgcgcagaaacttgaggatgtctttgcaggaaagaacaccgatctcgaggctctcatggagtggctaaagacaagaccaatcctgtcacctctgactaaagggattttgggattcgtattcacgctcaccgtgcccagtgagcgaggactgcagcgtagacgctttgtccagaatgccctaaatggaaatggagatccaaataatatggatagggcagttaagctatataagaagctgaaaagagaaataacattccatggggctaaggaggtcgcactcagctactcaaccggtgcacttgccagttgcatgggtctcatatacaacaggatgggaacggtgactacggaagtggcttttggcctagtgtgtgccacttgtgagcagattgcagattcacagcatcggtctcacagacagatggcaaccatcaccaacccactaatcagacatgagaacagaatggtgctggccagcactacagctaaggctatggagcagatggcgggatcaagcgagcaggcagcggaagccatggaggtcgctaatcaggctaggcagatggtgcaggcaatgaggacaattgggactcatcctaactctagtgctggtctgagagataatcttcttgaaaatttgcaggcctaccagaaacgaatgggagtgcagatgcagcgattcaagtgatcctcttgttgttgccgcaagtatcattgggatcttgcacttgatattgtggattcttgatcgtcttttcttcaaatgcatttatcgtcgccttaaatacggtttgaaaagagggccttctacggaaggggtacctgagtctatgagggaagagtaccggcaggaacagcagagtgctgtggatgttgacgatggtcattttgtcaacatagaattggagtaa
>gi|198285693|gb|CY030884.1|_Influenza_A_virus_(A/duck/Yunnan/4873/2006(H5N1))_segment_7_sequence
atgagtcttctaaccgaggtcgaaacgtacgttctctctatcatcccgtcaggccccctcaaagccgagatcgcgcagaaacttgaggatgtctttgcaggaaagaacaccgatctcgaggctctcatggagtggctaaagacaagaccaatcctgtcacctctgactaaagggattttgggattcgtattcacgctcaccgtgcccagtgagcgaggactgcagcgtagacgctttgtccagaatgccctaaatggaaatggagatccaaataatatggatagggcagttaagctatataagaagctgaaaagagaaataacattccatggggctaaggaggtcgcactcagctactcaaccggtgcacttgccagttgcatgggtctcatatacaacaggatgggaacggtgactacggaagtggcttttggcctagtgtgtgccacttgtgagcagattgcagattcacagcatcggtctcacagacagatggcaaccatcaccaacccactaatcagacatgagaacagaatggtgctggccagcactacagctaaggctatggagcagatggcgggatcaagcgagcaggcagcggaagccatggaggtcgctaatcaggctaggcagatggtgcaggcaatgaggacaattgggactcatcctaactctagtgctggtctgagagataatcttcttgaaaatttgcaggcctaccagaaacgaatgggagtgcagatgcagcgattcaagtgatcctcttgttgttgccgcaagtatcattgggatcttgcacttgatattgtggattcttgatcgtcttttcttcaaatgcatttatcgtcgccttaaatacggtttgaaaagagggccttctacggaaggggtacctgagtctatgagggaagagtaccggcaggaacagcagagtgctgtggatgttgacgatggtcattttgtcaacatagaattggagtaa
>gi|188572099|gb|EU676173.1|_Influenza_A_virus_(A/chicken/Primorje/1/2008(H5N1))_matrix_protein_2_(M2)_and_matrix_protein_1_(M1)_genes_complete_cds
atgagtcttctaaccgaggtcgaaacgtacgttctctctatcatcccgtcaggccccctcaaagccgagatcgcgcagaaacttgaggatgtctttgcaggaaagaacaccgatctcgaggctctcatggagtggctaaagacaagaccaatcctgtcacctctgactaaagggatcttgggatttgtattcacgctcaccgtgcccagtgagcgaggactgcagcgtagacgttttgtccagaatgccctaaatggaaatggagatccaaataatatggatagagcagttaagctatataagaagctgaaaagagaaataacattccatggggctaaggaggttgcactcagctactcaaccggtgcacttgccagttgcatgggtctcatatacaacaggatgggaacggtgactacggaagtggcttttggcctagtgtgtgccacttgtgagcagattgcagattcacagcatcggtctcacagacagatggcaaccatcaccaacccactaatcaggcatgagaacagaatggtgctggccagcactacagctaaggctatggagcagatggcgggatcaagcgagcaggcagcggaagccatggaggtcgctaatcaggctaggcagatggtgcaggcaatgaggacaattggaactcatcctaactctagtgctggtctgagagataatcttcttgaaaatttgcaggcctaccagacacgaatgggagtgcagatgcagcgattcaagtgatcctcttgttgttgccgcaagtatcattgggatcttgcacttgatattgtggattcttgatcgtcttttcttcaaatgcatttatcgtcgccttaaatacggtttgaaaagagggccttctacggaaggggtacctgagtctatgagggaagagtaccggcaggaacagcagagtgctgtggatgttgacgatggtcattttgtcaacatagaattggagtaa
>gi|172053210|gb|CY029722.1|_Influenza_A_virus_(A/Muscovy_duck/Vietnam/51/2007(H5N1))_segment_7_sequence
[truncated: 2,047,679 more chars]
