# Supplementary material for: The complexity of human infected AIV H5N6 isolated from China
Source: BMC Infect Dis. 2016 Oct 25;16:600. doi: 10.1186/s12879-016-1932-1 (PMC5078974; doi:10.1186/s12879-016-1932-1)
Supplement: Additional file 1: — 1a–8a: Matrices of genomes involved in this study. 1a, PB2 (fas 4.73mb); 2a, PB1 (fas 4.72mb); 3a, PA (fas 4.45mb); 4a, HA (fas 1.88mb); 5a, NP (fas 3.26mb); 6a, NA (fas 1.62mb); 7a, MP (fas 2.33mb); 8a, NEP (fas 1.99mb). (ZIP 1 mb) [file 12879_2016_1932_MOESM1_ESM.zip › Additional file 1/8a-NEP.fas]

>A/Sichuan/26221/2014(H5N6)_NEP
atggattccaatactgtgtcaagttttcaggtagactgctttctttggcatgtccgcaaacgatttgcagaccaagaactgggtgatgccccattccttgaccggcttcgccgagatcagaagtccctaagaggaagaggcaacactcttggtctggacatcgaaacagctactcgtgcgggaaaacaaatagtggagcggattcttgatgaggaacctgatgaggcacttaaaa---------------tgccgacttcacgctacctaactgaaatgactctcgaagaaatgtcgagggactggttcatgctcatgcccaagcagaaagtggtgggttccctttgcatcaaaatggaccaggcaataatggataaaatcatcatactgaaagcaaacttcagtgtgatttttgaccggttagagactctaatactactcagagctttcacagaagaaggagcaattgtgggagaaatctcaccattaccttctcttccaggacatactggcgaggatgtcaaaaatgcaattggcgtcctcatcggaggacttgaatggaatgataacacagttcgggtctctgaaattatacagagattcgcttggagaagcagtgatgagggtgggagacttccact-ccctccaaatcagaaacggaaactggcgagagcaattgagtcagaagtttgaagaaataaggtggctgattgaagaagtacgacatagattgaaaattacagaaaacagcttcgaacagataacgtttatgcaagccttacaactactgcttgaagtggagcaagagataagagc---cttctcgtttcagcttatttaa
>KT245147_A/Yunnan/0127/2015(H5N6)_NEP
atggattccaatactgtgtcaagttttcaggtagactgttttctttggcatgtccgcaaacggtttgcagaccaagaactgggtgatgccccatttctagaccggcttcgccgagatcagaagtccctgagaggaagaagcagtactcttggcctggacatcagaacagcaactcgtgaaggaaagcatatagtggagcgaattttgaaggaagagtcagacgaagcatttaaaatgactattgcttcagtgccagcttcacgatatctaactgacatgactcttgaagaaatgtcaagagattggttaatgctcatacccaaacagaaagtgacagggtccctttgcattagaatggaccaagcaatagtggacaaaaacatcacattgaaagcaaatttcagtgtgattttcaatcgattggaagccctaatactacttagagcttttacggatgaaggagcaatagtgggcgagatctcaccattaccttctcttccaggacatactgacaaggatgtcaaaaatgcaattgagatcctcatcggaggatttgaatggaatgataacacagttcgagtctctgaaactctacagagattcgcttggagaagcagcgatgaggatgggagacctccact-ctctccaaagtaggaacgggaaatggagagaacaattaagccagaagttcgaagagataagatggttgattgaagaagtacgacataggttaaagattactgagaatagctttgaacaaataacttttatgcaagccttacaactattgcttgaagtggagcaagagataagaac---tttctcgtttcagcttatttaa
>KP765792_A/Guangzhou/39715/2014(H5N6)_NEP
atggattccaatactgtgtcaagttttcaggtagactgctttctttggcatatccgcaaacgatttgcagaccaagaactgggtgatgccccattccttgaccggcttcgccgagaccagaagtccctaagaggaagaggcaacactcttggtctggacatcgagacagctactcgtgcgggaaaacaaatagtggagcggattcttgatgaggaacctgatgaggcacttaaaa---------------tgccgacttcacgttacctaactgaaatgactctcgaagaaatgtcgagggactggttcatgctcatgcccaagcagaaagtggtgggttccctttgcatcaaaatggaccaggcaataatggataaaaacatcatactaaaagcaaatttcagtgtgatttttgaccggttagagaccctaatactgctcagagctttcacagaagaaggagcaatcgtgggagaaatctcaccattaccttctcttccaggacatactggcgaggatgtcaaaaatgcaattggcgtcctcatcggaggacttgaatggaatgataacacagttcgggtctctgaaattatacagagattcgcttggagaagcagtgatgagggtgggagacttccact-ccctccaaatcagaaacggaaactggcgagagcaattgagtcagaagtttgaagaaataaggtggctgattgaagaagtacgatatagattgaaaattacagaaaacagcttcgaacagataacttttatgcaagccttacaactactgcttgaagtggagcaagagataagagc---cttctcgtttcagcttatttaa
>KJ633812_A/Zhejiang/DTID-ZJU01/2013(H7N9)_NEP
atggattccaatactgtgtcaagcttccaggtagactgctttctttggcatgtccgcaaacgatttgcagaccaagaaatgggtgatgccccatttctagaccggcttcgccgagatcagaagtccctgagaggaagaagcagcactcttggtctggacatcagaactgccacgcgtgaaggaaagcatatagtggagcggattttagaggaagagtcagatgaagcatttaaaatgagtattgcttcagtgccagctccacgctatctaactgacatgactcttgaagaaatgtcaagagattggttaatgctcattcccaaacagaaaataacagggtccctatgcattagaatggaccaagcaatagtggacaaaaacatcacattgaaagcaaatttcagtgtgattttcaatcggcttgaagccctgatactacttagagcttttacggaagaaggagcaattgtaggcgaaatctcaccattaccttctcttccaggacatactgacaaggatgtcaaaaatgcaattgagatcctcatcggaggatttgaatggaatgataacacagttcgagtctctgaaactctacagagattcgcttggagaagcagcgatgaggatgggagatctccact-ctctacaaagtagaaacgggaaatggagagaacagttaagccagaagttcgaagaaataagatggttgattgaagaagtacgacatagattaaaaattacggagaatagctttgagcaaataacttttatgcaagccttacaactattgcttgaagtggagcaagagataagaac---tttctcgtttcagcttatttaa
>A/Jiangxi-Donghu/346-2/2013(H10N8)_NEP
atggattccaacactgtgtcaagcttccaggtagactgctttctttggcatgtccgcaaacggtttgcagaccaagaactgggtgatgccccatttctagaccggcttcgccgagatcagaagtccctgagaggaagaagcagcactcttggtctggacatcagaacagcaactcgtgaaggaaagcatatagtggagcgaattctggaggaagagtcagacgaagcatttaaaatgactattgcttcagtgccagctccacgctatctaactgacatgactcttgaagaaatgtcaagagattggttaatgctcatacccaaacagaaagtgacagggtccctttgcattagaatggaccaagcaatagtggacaaaaacatcacattgaaagcaaatttcagtgtgattttcaatcgattggaagccctaatactacttagagcttttacggatgaaggagcaatagtgggcgaaatctcaccattaccttctcttccaggacatactgacaaggatgtcaaaaatgcaattgaggtcctcatcggaggatttgaatggaatgataacacagttcgagtctctgaaactctacagagattcgcttggagaagcggcgataaggatgggagacctccact-ctctccaaagtaggaacgggaaatggagagaacaattaagccagaagttcgaagaaataagatggttgattgaagaagtacgacataggttaaagattacagagaatagctttgaacaaataacttttatgcaagccttacaactattgcttgaagtggagcaagagataagaac---tttctcgtttcagcttatttaa
>FJ969514_A/California/04/2009(H1N1)_NEP
atggactccaacaccatgtcaagctttcaggtagactgtttcctttggcatatccgcaagcgatttgcagacaatggattgggtgatgccccattccttgatcggctccgccgagatcaaaagtccttaaaaggaagaggcaacacccttggcctcgatatcgaaacagccactcttgttgggaaacaaatcgtggaatggatcttgaaagaggaatccagcgagacacttagaatgacaattgcatctgtacctacttcgcgctacctttctgacatgaccctcgaggaaatgtcacgagactggttcatgctcatgcctaggcaaaagataataggccctctttgcgtgcgattggaccaggcgatcatggaaaagaacatagtactgaaagcgaacttcagtgtaatctttaaccgattagagaccttgatactactaagggctttcactgaggagggagcaatagttggagaaatttcaccattaccttctcttccaggacatacttatgaggatgtcaaaaatgcagttggggtcctcatcggaggacttgaatggaatggtaacacggttcgagtctctgaaaatatacagagattcgcttggagaaactgtgatgagaatgggagaccttcact-acctccagagcagaaatgaaaagtggcgagagcaattgggacagaaatttgaggaaataaggtggttaattgaagaaatgcggcacagattgaaagcgacagagaatagtttcgaacaaataacatttatgcaagccttacaactactgcttgaagtagaacaagagataagagc---tttctcgtttcagcttatttaa
>gi|766561178|gb|KP765792.1|_Influenza_A_virus_(A/Guangzhou/39715/2014(H5N6))_segment_8_nuclear_export_protein_(NEP)_and_nonstructural_protein_1_(NS1)_genes_complete_cds
atggattccaatactgtgtcaagttttcaggtagactgctttctttggcatatccgcaaacgatttgcagaccaagaactgggtgatgccccattccttgaccggcttcgccgagaccagaagtccctaagaggaagaggcaacactcttggtctggacatcgagacagctactcgtgcgggaaaacaaatagtggagcggattcttgatgaggaacctgatgaggcacttaaaa---------------tgccgacttcacgttacctaactgaaatgactctcgaagaaatgtcgagggactggttcatgctcatgcccaagcagaaagtggtgggttccctttgcatcaaaatggaccaggcaataatggataaaaacatcatactaaaagcaaatttcagtgtgatttttgaccggttagagaccctaatactgctcagagctttcacagaagaaggagcaatcgtgggagaaatctcaccattaccttctcttccaggacatactggcgaggatgtcaaaaatgcaattggcgtcctcatcggaggacttgaatggaatgataacacagttcgggtctctgaaattatacagagattcgcttggagaagcagtgatgagggtgggagacttccact-ccctccaaatcagaaacggaaactggcgagagcaattgagtcagaagtttgaagaaataaggtggctgattgaagaagtacgatatagattgaaaattacagaaaacagcttcgaacagataacttttatgcaagccttacaactactgcttgaagtggagcaagagataagagc---cttctcgtttcagcttatttaa
>gi|745628775|gb|KP284969.1|_Influenza_A_virus_(A/chicken/Shenzhen/552/2013(H5N6))_segment_8_nuclear_export_protein_(NEP)_and_nonstructural_protein_1_(NS1)_genes_complete_cds_gi|745628833|gb|KP284993.s
atggattccaatactgtgtcaagttttcaggtagactgctttctttggcatatccgcaaacgatttgcagaccaagaactgggtgatgccccattccttgaccggcttcgccgagaccagaagtccctaagaggaagaggcaacactcttggtctggacatcgaaacagctactcgtgcgggaaaacaaatagtggagcggattcttgatgaggaacctgatgaggcacttaaaa---------------tgccgacttcacgttacctaactgaaatgactctcgaagaaatgtcgagggactggttcatgctcatgcccaagcagaaagtggtgggttccctttgcatcaaaatggaccaggcaataatggataaaagcatcatactgaaagcaaatttcagtgtgatttttgaccggttagagaccctaatactgctcagagctttcacagaagaaggagcaatcgtgggagaaatctcaccattaccttctcttccaggacatactggcgaggatgtcaaaaatgcaattggcgtcctcatcggaggacttgaatggaatgataacacagttcgggtctctgaaattatacagagattcgcttggagaagcagtgatgagggtgggagacttccact-ccctccaaatcagaaacggaaactggcgagagcaattgagtcagaagtttgaagaaataaggtggctgattgaagaagtacgacatagattgaaaattacagaaaacagcttcgaacagataacttttatgcaagccttacaactactgcttgaagtggagcaagagataagagc---cttctcgtttcagcttatttaa
>gi|922057765|gb|KT370092.1|_Influenza_A_virus_(A/environment/Guangdong/JY137/2014(H5N6))_segment_8_nuclear_export_protein_(NEP)_and_nonstructural_protein_1_(NS1)_genes_complete_cds
atggattccaatactgtgtcaagttttcaggtagactgctttctttggcatgtccgcaaacgatttgcagaccaagaactgggtgatgccccattccttgaccggcttcgccgagaccagaagtccctaagaggaagaggcaacactcttggtctggacatcgaaacagctactcgtgcgggaaaacaaatagtggagcggattcttgatgaggaacctgatgaggcacttaaaa---------------tgccgacttcacgttacctaactgaaatgactctcgaagaaatgtcgagggactggttcatgctcatgcccaagcagaaagtggtgggttccctttgcatcaaaatggaccaggcaataatggataaaagcatcatactgaaagcaaatttcagtgtgatttttgaccggttagagaccctaatactgctcagagctttcacagaagaaggagcaatcgtgggagaaatctcaccattaccttctcttccaggacatactggcgaggatgtcaaaaatgcaattggcgtcctcatcggaggacttgaatggaatgataacacagttcgggtctctgaaattatacagagattcgcttggagaagcagtgatgagggtgggagacttccact-ccctccaaatcagaaacggaaactggcgagagcaattgagtcagaagtttgaagaaataaggtggctgattgaagaagtacgacatagattgaaaattacagaaaacagcttcgaacagataacttttatgcaagccttacaactactgcttgaagtggagcaagagataagagc---cttctcgtttcagcttatttaa
>gi|673245426|gb|KM234811.1|_Influenza_A_virus_(A/duck/Jiangxi/JXA131996/2013(H5N2))_segment_8_nuclear_export_protein_(NEP)_and_nonstructural_protein_1_(NS1)_genes_complete_cds_gi|673245448|gb|KM23481s
atggattccaatactgtgtcaagttttcaggtagactgctttctttggcatatccgcaaacgatttgcagaccaagaactgggtgatgccccattccttgaccggcttcgccgagaccagaagtccctaagaggaagaggcaacactcttggtctggacatcgaaacagctactcgtgcgggaaaacaaatagtagagcggattcttgatgaggaacctgatgaggcacttaaaa---------------tgccgacttcacgttacctaactgaaatgactctcgaagaaatgtcgagggactggttcatgctcatgcccaagcagaaagtggtgggttccctttgcatcaaaatggaccaggcaataatggataaaagcatcatactgaaagcaaatttcagtgtgatttttgaccggttagagaccctaatactgctcagagctttcacagaagaaggagcaatcgtgggagaaatctcaccattaccttctcttccaggacatactggcgaggatgtcaaaaatgcaattggcgtcctcatcggaggacttgaatggaatgataacacagttcgggtctctgaaattatacagagattcgcttggagaagcagtgatgagggtgggagacttccact-ccctccaaatcagaaacggaaactggcgagagcaattgagtcagaagtttgaagaaataaggtggctgattgaagaagtacgacatagattgaaaattacagaaaacagcttcgaacagataacttttatgcaagccttacaactactgcttgaagtggagcaagagataagagc---cttctcgtttcagcttatttaa
>gi|960312053|gb|KU143446.1|_Influenza_A_virus_(A/duck/Wuhan/WHYF02/2015(H5N6))_segment_8_nuclear_export_protein_(NEP)_and_nonstructural_protein_1_(NS1)_genes_complete_cds
atggattccaatactgtgtcaagttttcaggtagactgctttctttggcatatccgcaaacgatttgcagaccaagaactgggtgatgccccattccttgaccggcttcgccgagaccagaagtccctaagaggaagaggcaacactcttggtctggacatcgagacagctactcgtgcgggaaaacaaatagtggagcggattcttgatgaggaacctgatgaggcacttaaaa---------------tgccgacttcacgttacctaactgaaatgactctcgaagaaatgtcgagggactggttcatgctcatgcccaagcagaaagtggtgggttccctttgcatcaaaatggaccaggcaataatggataaaagcatcatactgaaagcaaatttcagtgtgatttttgaccggttagagaccctaatgctgctcagagctttcacagaagaaggagcaatcgtgggagaaatctcaccattaccttctcttccaggacatactggcgaggatgtcaaaaatgcaattggcgtcctcatcggaggacttgaatggaatgataacacagttcgggtctctgaaattatacagagattcgcttggagaagcagtgatgagggtgggagacctccact-ccctccaaatcagaaacggaaactggcgagagcaattgagtcagaagtttgaagaaataaggtggctgattgaagaagtacgacatagattgaaaactacagaaaacagcttcgaacagataacttttatgcaagccttacaactactgcttgaagtggagcaagagataagagc---cttctcgtttcagcttatttaa
>gi|960312029|gb|KU143447.1|_Influenza_A_virus_(A/duck/Wuhan/WHYF03/2015(H5N6))_segment_8_nuclear_export_protein_(NEP)_and_nonstructural_protein_1_(NS1)_genes_complete_cds
atggattccaatactgtgtcaagttttcaggtagactgctttctttggcatatccgcaaacgatttgcagaccaagaactgggtgatgccccattccttgaccggcttcgccgagaccagaagtccctaagaggaagaggcaacactcttggtctggacatcgagacagctactcgtgcgggaaaacaaatagtggagcggattcttgatgaggaacctgatgaggcacttaaaa---------------tgccgacttcacgttacctaactgaaatgactctcgaagaaatgtcgagggactggttcatgctcatgcccaagcagaaagtggtgggttccctttgcatcaaaatggaccaggcaataatggataaaagcatcatactgaaagcaaatttcagtgtgatttttgaccggttagagaccctaatgctgctcagagctttcacagaagaaggagcaatcgtgggagaaatctcaccattaccttctcttccaggacatactggcgaggatgtcaaaaatgcaattggcgtcctcatcggaggacttgaatggaatgataacacagttcgggtctctgaaattatacagagattcgcttggagaagcagtgatgagggtgggagacctccact-ccctccaaatcagaaacggaaactggcgagagcaattgagtcagaagtttgaagaaataaggtggctgattgaagaagtacgacatagattgaaaactacagaaaacagcttcgaacagataacttttatgcaagccttacaactactgcttgaagtggagcaagagataagagc---cttctcgtttcagcttatttaa
>gi|960312006|gb|KU143448.1|_Influenza_A_virus_(A/chicken/Wuhan/WHYJ01/2015(H5N6))_segment_8_nuclear_export_protein_(NEP)_and_nonstructural_protein_1_(NS1)_genes_complete_cds
atggattccaatactgtgtcaagttttcaggtagactgctttctttggcatatccgcaaacgatttgcagaccaagaactgggtgatgccccattccttgaccggcttcgccgagaccagaagtccctaagaggaagaggcaacactcttggtctggacatcgagacagctactcgtgcgggaaaacaaatagtggagcggattcttgatgaggaacctgatgaggcacttaaaa---------------tgccgacttcacgttacctaactgaaatgactctcgaagaaatgtcgagggactggttcatgctcatgcccaagcagaaagtggtgggttccctttgcatcaaaatggaccaggcaataatggataaaagcatcatactgaaagcaaatttcagtgtgatttttgaccggttagagaccctaatgctgctcagagctttcacagaagaaggagcaatcgtgggagaaatctcaccattaccttctcttccaggacatactggcgaggatgtcaaaaatgcaattggcgtcctcatcggaggacttgaatggaatgataacacagttcgggtctctgaaattatacagagattcgcttggagaagcagtgatgagggtgggagacctccact-ccctccaaatcagaaacggaaactggcgagagcaattgagtcagaagtttgaagaaataaggtggctgattgaagaagtacgacatagattgaaaactacagaaaacagcttcgaacagataacttttatgcaagccttacaactactgcttgaagtggagcaagagataagagc---cttctcgtttcagcttatttaa
>gi|960311984|gb|KU143449.1|_Influenza_A_virus_(A/chicken/Wuhan/WHYJ02/2015(H5N6))_segment_8_nuclear_export_protein_(NEP)_and_nonstructural_protein_1_(NS1)_genes_complete_cds
atggattccaatactgtgtcaagttttcaggtagactgctttctttggcatatccgcaaacgatttgcagaccaagaactgggtgatgccccattccttgaccggcttcgccgagaccagaagtccctaagaggaagaggcaacactcttggtctggacatcgagacagctactcgtgcgggaaaacaaatagtggagcggattcttgatgaggaacctgatgaggcacttaaaa---------------tgccgacttcacgttacctaactgaaatgactctcgaagaaatgtcgagggactggttcatgctcatgcccaagcagaaagtggtgggttccctttgcatcaaaatggaccaggcaataatggataaaagcatcatactgaaagcaaatttcagtgtgatttttgaccggttagagaccctaatgctgctcagagctttcacagaagaaggagcaatcgtgggagaaatctcaccattaccttctcttccaggacatactggcgaggatgtcaaaaatgcaattggcgtcctcatcggaggacttgaatggaatgataacacagttcgggtctctgaaattatacagagattcgcttggagaagcagtgatgagggtgggagacctccact-ccctccaaatcagaaacggaaactggcgagagcaattgagtcagaagtttgaagaaataaggtggctgattgaagaagtacgacatagattgaaaactacagaaaacagcttcgaacagataacttttatgcaagccttacaactactgcttgaagtggagcaagagataagagc---cttctcgtttcagcttatttaa
>gi|922057762|gb|KT370091.1|_Influenza_A_virus_(A/environment/Guangdong/PY955/2014(H5N6))_segment_8_nuclear_export_protein_(NEP)_and_nonstructural_protein_1_(NS1)_genes_complete_cds
atggattccaatactgtgtcaagttttcaggtagactgctttctttggcatgtccgcaaacgatttgcagaccaagaactgggtgatgccccattccttgaccggcttcgccgagaccagaagtccctaagaggaagaggcaacactcttggtctggacatcgaaacagctactcgtgcgggaaaacaaatagtggagcggattcttgatgaggaacctgatgaggcacttaaaa---------------tgccgacttcacgttacctaactgaaatgactctcgaagaaatgtcgagggactggttcatgctcatgcccaagcagaaagtggtgggttccctttgcatcaaaatggaccaggcaataatggataaaagcatcatactgaaagcaaatttcagtgtgatttttgaccggttagagaccctaatactgctcagagctttcacagaagaaggagcaatcgtgggagaaatctcaccattaccttctcttccaggacatactggcgaggatgtcaaaaatgcaattggcgtcctcatcggaggacttgaatggaatgataacacagttcgggtctctgaaattatacagagattcgcttggggaagcagtgatgagggtgggagacttccact-ccctccaaatcagaaacggaaactggcgagagcaattgagtcagaagtttgaagaaataaggtggctgattgaagaagtacgacatagattgaaaattacagaaaacagcttcgaacagataacttttatgcaagccttacaactactgcttgaagtggagcaagagataagagc---cttctcgtttcagcttatttaa
>gi|745631601|gb|KP286105.1|_Influenza_A_virus_(A/chicken/Dongguan/2690/2013(H5N6))_segment_8_nuclear_export_protein_(NEP)_and_nonstructural_protein_1_(NS1)_genes_complete_cds
atggattccaatactgtgtcaagttttcaggtagactgctttctttggcatatccgcaaacgatttgcagaccaagaactgggtgatgccccattccttgaccggcttcgccgagatcagaagtccctaagaggaagaggcaacactcttggtctggacatcgaaacagctactcgtgcgggaaaacaaatagtggagcggattcttgatgaggaacctgatgaggcacttaaaa---------------tgccgacttcacgttacctaactgagatgactctcgaagaaatgtcgagggactggttcatgctcatgcccaagcagaaagtggtgggttccctttgcatcaaaatggaccaggcaataatggataaaagcatcatactgaaagcaaatttcagtgtgatttttgaccggttagagaccctaatactgctcagagctttcacagaagaaggagcaatcgtgggagaaatctcaccattaccttctcttccaggacatactggcgaggatgtcaaaaatgcaattggcgtcctcatcggaggacttgaatggaatgataacacagttcgggtctctgaaattatacagagattcgcttggagaagcagtgatgagggtgggagacttccact-ccctccaaatcagaaacggaaactggcgagagcaattgagtcagaagtttgaagaaataaggtggctgattgaagaagtacgacatagattgaaaattacagaaaacagcttcgaacagataacttttatgcaagccttacaactactgcttgaagtggagcaagagataagagc---cttctcgtttcagcttatttaa
>gi|745631563|gb|KP286089.1|_Influenza_A_virus_(A/chicken/Shenzhen/1061/2013(H5N6))_segment_8_nuclear_export_protein_(NEP)_and_nonstructural_protein_1_(NS1)_genes_complete_cds
atggattccaatactgtgtcaagttttcaggtagactgctttctttggcatgtccgcaaacgatttgcagaccaagaactgggtgatgccccattccttgaccggcttcgccgagaccagaagtccctaagaggaagaggcaacactcttggtctggacatcgaaacagctactcgtgcgggaaaacaaatagtggagcggattcttgatgaggaacctgatgaggcacttaaaa---------------tgccgacttcacgttacctaactgaaatgactctcgaagaaatgtcgagggactggttcatgctcatgcccaagcagaaagttgtgggttccctttgcatcaaaatggaccaggcaataatggataaaagcatcatactgaaagcaaatttcagtgtgatttttgaccggttagagaccctaatactgctcagagctttcacagaagaaggagcaatcgtgggagaaatctcaccattaccttctcttccaggacatactggcgaggatgtcaaaaatgcaattggcgtcctcatcggaggacttgaatggaatgataacacagttcgggtctctgaaattatacagagattcgcttggagaagcagtgatgagggtgggagacttccact-ccctccaaatcagaaacggaaactggcgagagcaattgagtcagaagtttgaagaaataaggtggctgattgaagaagtacgacatagattgaaaattacagaaaacagcttcgaacagataacttttatgcaagccttacaactactgcttgaagtggagcaagagataagagc---cttctcgtttcagcttatttaa
>gi|745628794|gb|KP284977.1|_Influenza_A_virus_(A/chicken/Shenzhen/1395/2013(H5N6))_segment_8_nuclear_export_protein_(NEP)_and_nonstructural_protein_1_(NS1)_genes_complete_cds
atggattccaatactgtgtcaagttttcaggtagactgctttctttggcatgtccgcaaacaatttgcagaccaagaactgggtgatgccccattccttgaccggcttcgccgagaccagaagtccctaagaggaagaggcaacactcttggtctggacatcgaaacagctactcgtgcgggaaaacaaatagtggagcggattcttgatgaggaacctgatgaggcacttaaaa---------------tgccgacttcacgttacctaactgaaatgactctcgaagaaatgtcgagggactggttcatgctcatgcccaagcagaaagtggtgggttccctttgcatcaaaatggaccaggcaataatggataaaagcatcatactgaaagcaaatttcagtgtgatttttgaccggttagagaccctaatactgctcagagctttcacagaagaaggagcaatcgtgggagaaatctcaccattaccttctcttccaggacatactggcgaggatgtcaaaaatgcaattggcgtcctcatcggaggacttgaatggaatgataacacagttcgggtctctgaaattatacagagattcgcttggagaagcagtgatgagggtgggagacttccact-ccctccaaatcagaaacggaaactggcgagagcaattgagtcagaagtttgaagaaataaggtggctgattgaagaagtacgacatagattgaaaattacagaaaacagcttcgaacagataacttttatgcaagccttacaactactgcttgaagtggagcaagagataagagc---cttctcgtttcagcttatttaa
>gi|745628756|gb|KP284961.1|_Influenza_A_virus_(A/chicken/Shenzhen/433/2013(H5N6))_segment_8_nuclear_export_protein_(NEP)_and_nonstructural_protein_1_(NS1)_genes_complete_cds_gi|745628871|gb|KP285009.s
atggattccaatactgtgtcaagttttcaggtagactgctttctttggcatgtccgcaaacgatttgcagaccaagaactgggtgatgccccattccttgaccggcttcgccgagatcagaagtccctaagaggaagaggcaacactcttggtctggacatcgaaacagctactcgtgcgggaaaacaaatagtggagcggattcttgatgaggaacctgatgaggcacttaaaa---------------tgccgacttcacgttacctaactgaaatgactctcgaagaaatgtcgagggactggttcatgctcatgcccaagcagaaagtggtgggttccctttgcatcaaaatggaccaggcaataatggataaaagcatcatactaaaagcaaatttcagtgtgatttttgaccggttagagaccctaatactgctcagagctttcacagaagaaggagcaattgtgggagaaatctcaccattaccttctcttccaggacatactggcgaggatgtcaaaaatgcaattggcgtcctcatcggaggacttgaatggaatgataacacagttcgggtctctgaaattatacagagattcgcttggagaagcagtgatgagggtgggagacttccact-ccctccaaatcagaaacggaaactggcgagagcaattgagtcagaagtttgaagaaataaggtggctgattgaagaagtacgacatagattgaaaattacagaaaacagcttcgaacagataacttttatgcaagccttacaactactgcttgaagtggagcaagagataagagc---cttctcgtttcagcttatttaa
>gi|692112559|gb|KM496981.1|_Influenza_A_virus_(A/duck/Laos/XBY004/2014(H5N6))_segment_8_nuclear_export_protein_(NEP)_and_nonstructural_protein_1_(NS1)_genes_complete_cds
atggattccaatactgtgtcaagttttcaggtagactgctttctttggcatatccgcaaacgatttgcagaccaagaactgggtgatgccccattccttgaccggcttcgccgagaccagaagtccctaagaggaagaggcaacactcttggtctggacatcgaaacagctactcgtgcgggaaaacaaatagtggagcggattcttgatgaggaacctgatgaggcacttaaaa---------------tgccgacttcacgttacctaactgaaatgactctcgaagaaatgtcgagggactggttcatgctcatgcccaagcagaaagtggtgggttccctttgcatcaaaatggaccaggcaataatggataaaagcatcatactgaaagcaaatttcagtgtgatttttgaccggttagagaccctaatactgctcagagctttcacagaagaaggagcaatcgtgggagaaatctcaccattaccttctcttccaggacatactggcgaggatgtcaaaaatgcaattggcgtcctcatcggaggacttgaatggaatgataacacagttcgggtctctgaaattatacagagattcgcttggagaagcagtgatgagggtgggagacttccact-ccctccaaatcagaaacggaaactggcgagagcaattgagtcagaagtttgaagaaataaggtggctgattgaagaagtacgacataggttgaaaattacagaaaacagcttcgaacagataactttcatgcaagccttacaactactgcttgaagtggagcaagagataagagc---cttctcgtttcagcttatttaa
>gi|673245663|gb|KM234876.1|_Influenza_A_virus_(A/chicken/Jiangxi/JXA132321/2013(H5))_segment_8_nuclear_export_protein_(NEP)_and_nonstructural_protein_1_(NS1)_genes_complete_cds
atggattccaatactgtgtcaagttttcaggtagactgctttctttggcatatccgcaaacgatttgcagaccaagaactgggtgatgccccattccttgaccggcttcgccgagaccagaagtccctaagaggaagaggcaacactcttggtctggacatcgaaacagctactcgtgcgggaaaacaaatagtagagcggattcttgatgaggaacctgatgaggcacttaaaa---------------tgccgacttcacgttacctaactgaaatgactctcgaagaaatgtcgagggactggttcatgctcatgcccaagcagagagtggtgggttccctttgcatcaaaatggaccaggcaataatggataaaagcatcatactgaaagcaaatttcagtgtgatttttgaccggttagagaccctaatactgctcagagctttcacagaagaaggagcaatcgtgggagaaatctcaccattaccttctcttccaggacatactggcgaggatgtcaaaaatgcaattggcgtcctcatcggaggacttgaatggaatgataacacagttcgggtctctgaaattatacagagattcgcttggagaagcagtgatgagggtgggagacttccact-ccctccaaatcagaaacggaaactggcgagagcaattgagtcagaagtttgaagaaataaggtggctgattgaagaagtacgacatagattgaaaattacagaaaacagcttcgaacagataacttttatgcaagccttacaactactgcttgaagtggagcaagagataagagc---cttctcgtttcagcttatttaa
>gi|766553918|gb|KP732724.1|_Influenza_A_virus_(A/duck/Eastern_China/S0322/2014_(H5N6))_segment_8_nuclear_export_protein_(NEP)_and_nonstructural_protein_1_(NS1)_genes_complete_cds
atggattccaatactgtgtcaagttttcaggtagactgctttctttggcatatccgcaaacgatttgcagaccaagaactgggtgatgccccattccttgaccggcttcgccgagatcagaagtccctaagaggaagaggcaacactcttggtctggacatcgaaacagctactcgtgcgggaaaacaaatagtggagcggattcttgatgaggaacctgatgaggcacttaaaa---------------tgccgacttcacgttacctaactgaaatgactcttgaagaaatgtcgagggactggttcatgctcatgcccaagcagaaagtggtgggttccctttgcatcaaaatggaccaggcaataatggataaaagcatcatactgaaagcaaatttcagtgtgatttttgaccggttagagaccctaatactgctcagagctttcacagaagaaggagcaatcgtgggagaaatctcaccattaccttctcttccaggacatactggcgaggatgtcaaaaatgcaattggcgtcctcatcggaggacttgaatggaatgataacacagttcgggtctctgaaattatacagagattcgcttggagaagcagtgatgagggtgggagacttccact-ccctccaaatcagaaacggaaactggcgagagcaattgagtcagaagtttgaagaaataaggtggctgattgaagaagtacgacatagattgaaaattacagaaaacagcttcgaacagataacttttatgcaagccttacaactactgcttgaagtggagcaagagataagagc---cttctcgtttcagcttatttga
>gi|745628909|gb|KP285025.1|_Influenza_A_virus_(A/duck/Dongguan/3069/2013(H5N6))_segment_8_nuclear_export_protein_(NEP)_and_nonstructural_protein_1_(NS1)_genes_complete_cds
atggattccaatactgtgtcaagttttcaggtagactgctttctttggcatgtccgcaaacgatttgcagaccaagaactgggtgatgccccattccttgaccggcttcgccgagatcagaagtccctaagaggaagaggcaacactcttggtctggacatcgaaacagctactcgtgcgggaaaacaaatagtggagcggattcttgatgaggaacctgatgaggcacttaaaa---------------tgccgacttcacgttacctaactgaaatgactctcgaagaaatgtcgagggactggttcatgctcatgcccaagcagaaagtggtgggttccctttgcatcaaaatggaccaggcaataatggataaaagcatcatactaaaagcaaatttcagtgtgatttttgaccggttagagaccctaatactgctcagagctttcacagaagaaggagcaattgtgggagaaatctcaccattaccttctcttccaggacatactggcgaggatgtcaaaaatgcaattggcgtcctcatcggaggacttgaatggaatgataacacagttcgggtctctgaaattatacagagattcgcttggagaagcagtgatgagggtgggagacttccact-cccyccaaatcagaaacggaaactggcgagagcaattgagtcagaagtttgaagaaataaggtggctgattgaagaagtacgacatagattgaaaattacagaaaacagcttcgaacagataacttttatgcaagccttacaactactgcttgaagtggagcaagagataagagc---cttctcgtttcagcttatttaa
>gi|960312124|gb|KU143443.1|_Influenza_A_virus_(A/turtledove/Wuhan/WHBJ28/2014(H5N6))_segment_8_nuclear_export_protein_(NEP)_and_nonstructural_protein_1_(NS1)_genes_complete_cds
atggattccaatactgtgtcaagctttcaggtagactgctttctttggcatatccgcaaacgatttgcagaccaagaactgggtgatgccccattccttgaccggcttcgccgagaccagaagtccctaagaggaagaggcaacactcttggtctggacatcgagacagctactcgtgcgggaaaacaaatagtggagcggattcttgatgaggaacctgatgaggcacttaaaa---------------tgccgacttcacgttacctaactgaaatgactctcgaagaaatgtcgagggactggttcatgctcatgcccaagcagaaagtggtgggttccctttgcatcaaaatggaccaggcaataatggataaaagcatcatactgaaagcaaatttcagtgtgatttttgaccggttagagaccctaatgctgctcagagctttcacagaagaaggagcaatcgtgggagaaatctcaccattaccttctcttccaggacatactggcgaggatgtcaaaaatgcaattggcgtcctcatcggaggacttgaatggaatgataacacagttcgggtctctgaaattatacagagattcgcttggagaagcagtgatgagggtgggagacctccact-ccctccaaatcagaaacggaaactggcgagagcaattgagtcagaagtttgaagaaataaggtggctgattgaagaagtacgacatagattgaaaactacagaaaacagcttcgaacagataacttttatgcaagccttacaactactgcttgaagtggagcaagagataagagc---cttctcgtttcagcttatttaa
>gi|960311892|gb|KU143442.1|_Influenza_A_virus_(A/turtledove/Wuhan/WHBJ26/2014(H5N6))_segment_8_nuclear_export_protein_(NEP)_and_nonstructural_protein_1_(NS1)_genes_complete_cds
atggattccaatactgtgtcaagctttcaggtagactgctttctttggcatatccgcaaacgatttgcagaccaagaactgggtgatgccccattccttgaccggcttcgccgagaccagaagtccctaagaggaagaggcaacactcttggtctggacatcgagacagctactcgtgcgggaaaacaaatagtggagcggattcttgatgaggaacctgatgaggcacttaaaa---------------tgccgacttcacgttacctaactgaaatgactctcgaagaaatgtcgagggactggttcatgctcatgcccaagcagaaagtggtgggttccctttgcatcaaaatggaccaggcaataatggataaaagcatcatactgaaagcaaatttcagtgtgatttttgaccggttagagaccctaatgctgctcagagctttcacagaagaaggagcaatcgtgggagaaatctcaccattaccttctcttccaggacatactggcgaggatgtcaaaaatgcaattggcgtcctcatcggaggacttgaatggaatgataacacagttcgggtctctgaaattatacagagattcgcttggagaagcagtgatgagggtgggagacctccact-ccctccaaatcagaaacggaaactggcgagagcaattgagtcagaagtttgaagaaataaggtggctgattgaagaagtacgacatagattgaaaactacagaaaacagcttcgaacagataacttttatgcaagccttacaactactgcttgaagtggagcaagagataagagc---cttctcgtttcagcttatttaa
>gi|954033380|gb|KU042871.1|_Influenza_A_virus_(A/duck/Zhejiang/727158/2014(H5N6))_segment_8_nuclear_export_protein_(NEP)_and_nonstructural_protein_1_(NS1)_genes_complete_cds
atggattccaatactgtgtcaagttttcaggtagactgctttctttggcatatccgcaaacgatttgcagaccaagaactgggtgatgccccattccttgaccggcttcgccgagaccagaagtccctaagaggaagaggcaacactcttggtctggacatcgaaacagctactcgtgcgggaaaacaaatagtggagcggattcttgatgaggaacctgatgaggcacttaaaa---------------tgccgacttcacgttacctaactgaaatgactctcgaagaaatgtcgagggactggtccatgctcatgcccaagcagaaagtggtgggttccctttgcatcaaaatggaccaggcaataatggataaaagcatcatactgaaagcaaatttcagtgtgatttttgaccggttagagaccctaatactgctcagagctttcacagaagaaggagcaatcgtgggagaaatctcaccattaccttctcttccaggacatactggcgaggatgtcaaaaatgcaattggcgtcctcatcggaggacttgaatggaatgataacacagttcgggtctctgaaattatacagagattcgcttggagaagcaatgatgagggtgggagacttccact-ccctccaaaccagaaacggaaactggcgagagcaattgagtcagaagtttgaagaaataaggtggctgattgaagaagtacgacatagattgaaaattacagaaaacagcttcgaacagataacttttatgcaagccttacaactactgcttgaagtggagcaagagataagagc---cttctcgtttcagcttatttaa
>gi|954033362|gb|KU042872.1|_Influenza_A_virus_(A/goose/Zhejiang/727092/2014(H5N6))_segment_8_nuclear_export_protein_(NEP)_and_nonstructural_protein_1_(NS1)_genes_complete_cds
atggattccaatactgtgtcaagttttcaggtagactgctttctttggcatatccgcaaacgatttgcagaccaagaactgggtgatgccccattccttgaccggcttcgccgagaccagaagtccctaagaggaagaggcaacactcttggtctggacatcgaaacagctactcgtgcgggaaaacaaatagtggagcggattcttgatgaggaacctgatgaggcacttaaaa---------------tgccgacttcacgttacctaactgaaatgactctcgaagaaatgtcgagggactggtccatgctcatgcccaagcagaaagtggtgggttccctttgcatcaaaatggaccaggcaataatggataaaagcatcatactgaaagcaaatttcagtgtgatttttgaccggttagagaccctaatactgctcagagctttcacagaagaaggagcaatcgtgggagaaatctcaccattaccttctcttccaggacatactggcgaggatgtcaaaaatgcaattggcgtcctcatcggaggacttgaatggaatgataacacagttcgggtctctgaaattatacagagattcgcttggagaagcaatgatgagggtgggagacttccact-ccctccaaaccagaaacggaaactggcgagagcaattgagtcagaagtttgaagaaataaggtggctgattgaagaagtacgacatagattgaaaattacagaaaacagcttcgaacagataacttttatgcaagccttacaactactgcttgaagtggagcaagagataagagc---cttctcgtttcagcttatttaa
>gi|954033326|gb|KU042874.1|_Influenza_A_virus_(A/goose/Zhejiang/925036/2014(H5N6))_segment_8_nuclear_export_protein_(NEP)_and_nonstructural_protein_1_(NS1)_genes_complete_cds
atggattccaatactgtgtcaagttttcaggtagactgctttctttggcatgtccgcaaacgatttgcagaccaagaactgggtgatgccccattccttgaccggcttcgccgagaccagaagtccctaagaggaagaggcaacactcttggtctggacatcgaaacagctactcgtgcgggaaaacaaatagtggagcggattcttgatgaggaacctgatgaggcacttaaaa---------------tgccgacttcacgttacctaactgaaatgactctcgaagaaatgtcaagggactggttcatgctcatgcccaagcagaaagtggtgggttccctttgcatcaaaatggaccaggcaataatggataaaagcatcatactgaaagcaaatttcagtgtgatttttgaccggttagagaccctaatactgctcagagctttcacagaagaaggagcaatcgtgggagaaatctcaccattaccttctcttccaggacatactggcgaggatgtcaaaaatgcaattggcgtcctcatcggaggacttgaatggaatgataacacagttcgggtctctgaaattatacagagattcgcttggggaagcagtgatgagggtgggagacttccact-ccctccaaatcagaaacggaaactggcgagagcaattgagtcagaagtttgaagaaataaggtggctgattgaagaagtacgacatagattgaaaattacagaaaacagcttcgaacagataacttttatgcaagccttacaactactgcttgaagtggagcaagagataagagc---cttctcgtttcagcttatttaa
>gi|954033218|gb|KU042880.1|_Influenza_A_virus_(A/chicken/Zhejiang/727022/2014(H5N6))_segment_8_nuclear_export_protein_(NEP)_and_nonstructural_protein_1_(NS1)_genes_complete_cds
atggattccaatactgtgtcaagttttcaggtagactgctttctttggcatatccgcaaacgatttgcagaccaagaactgggtgatgccccattccttgaccggcttcgccgagaccagaagtccctaagaggaagaggcaacactcttggtctggacatcgaaacagctactcgtgcgggaaaacaaatagtggagcggattcttgatgaggaacctgatgaggcacttaaaa---------------tgccgacttcacgttacctaactgaaatgactctcgaagaaatgtcgagggactggtccatgctcatgcccaagcagaaagtggtgggttccctttgcatcaaaatggaccaggcaataatggataaaagcatcatactgaaagcaaatttcagtgtgatttttgaccggttagagaccctaatactgctcagagctttcacagaagaaggagcaatcgtgggagaaatctcaccattaccttctcttccaggacatactggcgaggatgtcaaaaatgcaattggcgtcctcatcggaggacttgaatggaatgataacacagttcgggtctctgaaattatacagagattcgcttggagaagcaatgatgagggtgggagacttccact-ccctccaaaccagaaacggaaactggcgagagcaattgagtcagaagtttgaagaaataaggtggctgattgaagaagtacgacatagattgaaaattacagaaaacagcttcgaacagataacttttatgcaagccttacaactactgcttgaagtggagcaagagataagagc---cttctcgtttcagcttatttaa
>gi|954033200|gb|KU042881.1|_Influenza_A_virus_(A/chicken/Zhejiang/727026/2014(H5N6))_segment_8_nuclear_export_protein_(NEP)_and_nonstructural_protein_1_(NS1)_genes_complete_cds
atggattccaatactgtgtcaagttttcaggtagactgctttctttggcatatccgcaaacgatttgcagaccaagaactgggtgatgccccattccttgaccggcttcgccgagaccagaagtccctaagaggaagaggcaacactcttggtctggacatcgaaacagctactcgtgcgggaaaacaaatagtggagcggattcttgatgaggaacctgatgaggcacttaaaa---------------tgccgacttcacgttacctaactgaaatgactctcgaagaaatgtcgagggactggtccatgctcatgcccaagcagaaagtggtgggttccctttgcatcaaaatggaccaggcaataatggataaaagcatcatactgaaagcaaatttcagtgtgatttttgaccggttagagaccctaatactgctcagagctttcacagaagaaggagcaatcgtgggagaaatctcaccattaccttctcttccaggacatactggcgaggatgtcaaaaatgcaattggcgtcctcatcggaggacttgaatggaatgataacacagttcgggtctctgaaattatacagagattcgcttggagaagcaatgatgagggtgggagacttccact-ccctccaaaccagaaacggaaactggcgagagcaattgagtcagaagtttgaagaaataaggtggctgattgaagaagtacgacatagattgaaaattacagaaaacagcttcgaacagataacttttatgcaagccttacaactactgcttgaagtggagcaagagataagagc---cttctcgtttcagcttatttaa
>gi|954033182|gb|KU042882.1|_Influenza_A_virus_(A/chicken/Zhejiang/727155/2014(H5N6))_segment_8_nuclear_export_protein_(NEP)_and_nonstructural_protein_1_(NS1)_genes_complete_cds
atggattccaatactgtgtcaagttttcaggtagactgctttctttggcatatccgcaaacgatttgcagaccaagaactgggtgatgccccattccttgaccggcttcgccgagaccagaagtccctaagaggaagaggcaacactcttggtctggacatcgaaacagctactcgtgcgggaaaacaaatagtggagcggattcttgatgaggaacctgatgaggcacttaaaa---------------tgccgacttcacgttacctaactgaaatgactctcgaagaaatgtcgagggactggtccatgctcatgcccaagcagaaagtggtgggttccctttgcatcaaaatggaccaggcaataatggataaaagcatcatactgaaagcaaatttcagtgtgatttttgaccggttagagaccctaatactgctcagagctttcacagaagaaggagcaatcgtgggagaaatctcaccattaccttctcttccaggacatactggcgaggatgtcaaaaatgcaattggcgtcctcatcggaggacttgaatggaatgataacacagttcgggtctctgaaattatacagagattcgcttggagaagcaatgatgagggtgggagacttccact-ccctccaaaccagaaacggaaactggcgagagcaattgagtcagaagtttgaagaaataaggtggctgattgaagaagtacgacatagattgaaaattacagaaaacagcttcgaacagataacttttatgcaagccttacaactactgcttgaagtggagcaagagataagagc---cttctcgtttcagcttatttaa
>gi|922057750|gb|KT370087.1|_Influenza_A_virus_(A/environment/Guangdong/QY197/2014(H5N6))_segment_8_nuclear_export_protein_(NEP)_and_nonstructural_protein_1_(NS1)_genes_complete_cds
atggattccaatactgtgtcaagttttcaggtagactgctttctttggcatatccgcaaacgatttgcagaccaagaactgggtgatgccccattccttgaccggcttcgccgagaccagaagtccctaagaggaagaggcaacactcttggtctggacatcgaaacagctactcgtgcgggaaaacaaatagtggagcggattcttgatgaggaacctgatgaggcacttaaaa---------------tacctacttcacgttacctaactgaaatgactctcgaagaaatgtcgagggactggttcatgctcatgcccaagcagaaagtggtgggttccctttgcattaaaatggaccaggcaataatggataaaagcatcatactgaaagcaaatttcagtgtgatttttgaccggttagagaccctaatactgctcagagctttcacagaagaaggagcaatcgtgggagaaatctcaccattaccttctcttccaggacatactggcgaggatgtcaaaaatgcaattggcgtcctcatcggaggacttgaatggaatgataacacagttcgggtctctgaaattatacagagattcgcttggagaagcagtgatgagggtgggagacttccact-ccctccaaatcagaaacggaaactggcgagagcaattgagtcagaagtttgaagaaataaggtggctgattgaagaagtacgacatagattgaaaattacagaaaacagcttcgaacagataacttttatgcaagccttacaactactgcttgaagtggagcaagagataagagc---cttctcgtttcagcttatttaa
>gi|745631582|gb|KP286097.1|_Influenza_A_virus_(A/chicken/Shenzhen/2269/2013(H5N6))_segment_8_nuclear_export_protein_(NEP)_and_nonstructural_protein_1_(NS1)_genes_complete_cds
atggattccaatactgtgtcaagttttcaggtagactgctttctttggcatatccgcaaacgatttgcagaccaagaactgggtgatgccccattccttgaccggcttcgccgagaccagaagtccctaagaggaagaggcaacactcttggtctggacatcgaaacagctacttgtgcgggaaaacaaatagtggagcggattcttgatgaggaacctgatgaggcacttaaaa---------------tgccgacttcacgttacctaactgaaatgactctcgaagaaatgtcgagggactggttcatgctcatgcccaagcagaaagtggtgggttccctttgcatcaaaatggaccaggcaacaatggataaaagcatcatactgaaagcaaatttcagtgtgatttttgaccggttagagaccctaatactgctcagagctttcacagaagaaggagcaatcgtgggagaaatctcaccattaccttctcttccaggacatactggcgaggatgtcaaaaatgcaattggcgtcctcatcggaggacttgaatggaatgataacacagttcgggtctctgaaattatacagagattcgcttggagaagcagtgatgagggtgggagacttccact-ccctccaaatcagaaacggaaactggcgagagcaattgagtcaaaagtttgaagaaataaggtggctgattgaagaagtacgacatagattgaaaattacagaaaacagcttcgaacagataacttttatgcaagccttacaactactgcttgaagtggagcaagagataagagc---cttctcgtttcagcttatttaa
>gi|745629647|gb|KP285321.1|_Influenza_A_virus_(A/goose/Shantou/1763/2014(H5N6))_segment_8_nuclear_export_protein_(NEP)_and_nonstructural_protein_1_(NS1)_genes_complete_cds_gi|745629666|gb|KP285329.1|s
atggattccaatactgtgtcaagttttcaggtagactgctttctttggcatatccgcaaacgatttgcagaccaagaactgggtgatgccccattccttgaccggcttcgccgagacaagaagtccctaagaggaagaggcaacactcttggtctggacatcgaaacagctactcgtgcgggaaaacaaatagtggagcggattcttgatgaggaacctgatgaggcacttaaaa---------------tgccgaattcacgttacctaactgaaatgactctcgaagaaatgtcgagggactggttcatgctcatgcccaagcagaaagtggtgggttccctttgcatcaaaatggaccaggcaataatggataaaagcatcatactgaaagcaaatttcagtgtgatttttgaccggttagagaccctaatactgctcagagctttcacagaagaaggagcaatcgtgggagaaatctcaccattaccttctcttccaggacatactggcgaggatgtcaaaaatgcaattggcgtcctcatcggaggacttgaatggaatgataacacagttcgggtctctgaaattatacagagattcgcttggagaagcagtgatgagagtgggagacttccact-ccctccaaatcagaaacggaaactggcgagagcaattgagtcagaagtttgaagaaataaggtggctgattgaagaagtacgacatagattgaaaattacagaaaacagcttcgaacagataacttttatgcaagccttacaactactgcttgaagtggagcaagagataagagc---cttctcgtttcagcttatttaa
>gi|745628928|gb|KP285033.1|_Influenza_A_virus_(A/chicken/Dongguan/4259/2013(H5N6))_segment_8_nuclear_export_protein_(NEP)_and_nonstructural_protein_1_(NS1)_genes_complete_cds
atggattccaatactgtgtcaagttttcaggtagactgctttctttggcatatccgcaaacgatttgcagaccaagaactgggtgatgccccattccttgaccggcttcgccgagaccagaagtccctaagaggaagaggcaacactcttggtctggacatcgaaacagctactcgtgcgggaaaacaaatagtggagcggattcttgatgaggaacctgatgaggcacttaaaa---------------tgccgacttcacgttacctaactgaaatgactttcgaagaaatgtcgagggactggtccatgctcatgcccaagcagaaagtggtgggttccctttgcatcaaaatggaccaggcaataatggataaaagcatcatactgaaagcaaatttcagtgtgatttttgaccggttagagaccctaatactgctcagagctttcacagaagaaggagcaatcgtgggagaaatctcaccattaccttctcttccaggacatactggcgaggatgtcaaaaatgcaattggcgtcctcatcggaggacttgaatggaatgataacacagttcgggtctctgaaattatacagagattcgcttggagaagcagtgatgagggtgggagacttccact-ccctccaaatcagaaacggaaactggcgagagcagttgagtcagaagtttgaagaaataaggtggctgattgaagaagtacgacatagattgaaaattacagaaaacagcttcgaacagataacttttatgcaagccttacaactactgcttgaagtggagcaagagataagagc---cttctcgtttcagcttatttaa
>gi|745628890|gb|KP285017.1|_Influenza_A_virus_(A/silkie_chicken/Dongguan/2809/2013(H5N6))_segment_8_nuclear_export_protein_(NEP)_and_nonstructural_protein_1_(NS1)_genes_complete_cds
atggattccaatactgtgtcaagttttcaggtagactgctttctttggcatgtccgcaaacgatttgcagaccaagaactgggtgatgccccattccttgaccggcttcgccgagaccagaagtccctaagaggaagaggcaacactcttggtctggacatcaaaacagctactcgtgcgggaaaacaaatagtggagcggattcttgatgaggaacctgatgaggcacttaaaa---------------tgccgacttcacgttacctaactgaaatgactctcgaagaaatgtcgagggactggttcatgctcatgcccaagcagaaagtggtgggttccctttgcatcaaaatggaccaggcaataatggataaaagcatcatactgaaagcaaatttcagtgtgatttttgaccggttagagaccctaatactgctcagagctttcacagaagaaggagcaatcgtgggagaaatctcaccattaccttctcttccaggacatactggcgaggatgtcaaaaatgcaattggcgtcctcatcggaggacttgaatggaatgataacacagttcgggtctctgaaattatacagagattcgcttggagaagcagtgatgagggtgggagacttccact-ccccccaaatcagaaacggaaactggcgagagcaattgagtcagaagtttgaagaaataaggtggctgattgaagaagtacgacatagattgaaaattacagaaaacagcttcgaacagataacttttatgcaagccttacaactactgcttgaagtggagcaagagataagagc---cttctcgtttcagcttatttaa
>gi|728605751|gb|KP090451.1|_Influenza_A_virus_(A/chicken/Jiangxi/NCDZT1126/2014(H5N6))_segment_8_nuclear_export_protein_(NEP)_and_nonstructural_protein_1_(NS1)_genes_complete_cds
atggattccaatactgtgtcaagttttcaggtagactgctttctttggcatgtccgcaaacgatttgcagaccaagaactgggtgatgccccattccttgaccggcttcgccgagaccagaagtccctaagaggaagaggcaacactcttggtctggacatcgaaacagctactcgtgcgggaaaacaaatagtggagcggattcttgatgaggaacctgatgaggcacttaaaa---------------tgccgacttcacgttacctaactgaaatgactctcgaagaaatgtcgagggactggttcatgctcatgcccaagcagaaagtggtgggttccctttgcatcaaaatggaccaggcaataatggataaaagcatcatactgaaagcaaatttcagtgtgatttttgaccggttagagaccctaatactgctcagagctttcacagaagaaggagcaatcgtgggagaaatctcaccattaccttctcttccaggacatactggcgaggatgtcaaaaatgcaattggcgtcctcatcggaggacttgaatggaatgataacacagttcgggtctctgaaattatacagagattcgcttggggaagcagtgatgagggtgggagacttccact-ccctccaaatcagaaacggaaactggcgagagcaattgagtcagaagtttgaagaaataaggtggctgattgaagaagtacgacatagattgaaaattacagaaaacagcttcgaacagataacttttatgcaagccttacaactactgcttgaagtagagcaagagataagagc---cttctcgtttcagcttatttaa
>gi|728605699|gb|KP090443.1|_Influenza_A_virus_(A/chicken/Jiangxi/NCDZT1123/2014(H5N6))_segment_8_nuclear_export_protein_(NEP)_and_nonstructural_protein_1_(NS1)_genes_complete_cds
atggattccaatactgtgtcaagttttcaggtagactgctttctttggcatgtccgcaaacgatttgcagaccaagaactgggtgatgccccattccttgaccggcttcgccgagaccagaagtccctaagaggaagaggcaacactcttggtctggacatcgaaacagctactcgtgcgggaaaacaaatagtggagcggattcttgatgaggaacctgatgaggcacttaaaa---------------tgccgacttcacgttacctaactgaaatgactctcgaagaaatgtcgagggactggttcatgctcatgcccaagcagaaagtggtgggttccctttgcatcaaaatggaccaggcaataatggataaaagcatcatactgaaagcaaatttcagtgtgatttttgaccggttagagaccctaatactgctcagagctttcacagaagaaggagcaatcgtgggagaaatctcaccattaccttctcttccaggacatactggcgaggatgtcaaaaatgcaattggcgtcctcatcggaggacttgaatggaatgataacacagttcgggtctctgaaattatacagagattcgcttggggaagcagtgatgagggtgggagacttccact-ccctccaaatcagaaacggaaactggcgagagcaattgagtcagaagtttgaagaaataaggtggctaattgaagaagtacgacatagattgaaaattacagaaaacagcttcgaacagataacttttatgcaagccttacaactactgcttgaagtggagcaagagataagagc---cttctcgtttcagcttatttaa
>gi|692112532|gb|KM496969.1|_Influenza_A_virus_(A/chicken/Laos/LPQ001/2014(H5N6))_segment_8_nuclear_export_protein_(NEP)_and_nonstructural_protein_1_(NS1)_genes_complete_cds
atggattccaatactgtgtcaagttttcaggtagactgctttctttggcatatccgcaaacgatttgcagaccaagaactgggtgatgccccattccttgaccggcttcgccgagaccagaagtccctaagagggagaggcaacactcttggtctggacatcgaaacagctactcgtgcgggaaaacaaatagtggagcggattcttgatgaggaacctgatgaggcacttaaaa---------------tgccgacttcacgttacctaactgaaatgactctcgaagaaatgtcgagggactggttcatgctcatgcccaagcagaaagtggtgggttccctttgcatcaaaatggaccaggcaataatggataaaagcatcatactgaaagcaaatttcagtgtgatttttgaccggttagagaccctaatactgctcagagctttcacagaagaaggagcaatcgtgggagaaatctcaccattaccttctcttccaggacatactggcgaggatgtcaaaaatgcaattggcgtcctcatcggaggacttgaatggaatgataacacagttcgggtctctgaaattatacagagattcgcttggagaagcagtgatgagggtgggagacttccact-ccctccaaatcagaaacggaaactggcgagagcaattgagtcagaagtttgaagaaataaggtggctgattgaagaagtacgacataggttgaaaattacagaaaacagcttcgaacagataactttcatgcaagccttacaactactgcttgaagtggagcaagagataagagc---cttctcgtttcagcttatttaa
>gi|766553900|gb|KP732718.1|_Influenza_A_virus_(A/goose/Eastern_China/S0513/2013(H5N6))_segment_8_nuclear_export_protein_(NEP)_and_nonstructural_protein_1_(NS1)_genes_complete_cds
atggattccaatactgtgtcaagttttcaggtagactgctttctttggcatgtccgcaaacgatttgcagaccaagaactgggtgatgccccattccttgaccggcttcgccgagaccagaagtccctaagaggaagaggcaacactcttggtctggacatcgaaacagctactcgtgtgggaaaacaaatagtggagcggattcttgatgaggaacctgatgaggcacttaaaa---------------tgccgacttcacgttacctaactgaaatgactctcgaagaaatgtcgagggactggttcatgctcatgcccaagcagaaagtggtgggttccctttgcatcaaaatggaccaggcaataatggataaaagcatcatactgaaggcaaatttcagtgtgatttttgaccggttagagaccctaatactgctcagagctttcacagaagaaggagcaatcgtgggagaaatctcaccattaccttctcttccaggacatactggcgaggatgtcaaaaatgcaattggcgtcctcatcggaggacttgaatggaatgataacacagttcgggtctctgaaattatacagagattcgcttggagaagcagtgatgagggtgggagacttccact-ccctccaaatcagaaacggaaactggcgagagcaattgagtcagaagtttgaagaaataaggtggctgattgaagaagtacgacatagattgaaaattacagaaaacagcttcgaacagataacttttatgcaagccttacaactactgcttgaagtggagcaagagataagagc---cttctcgtttcagcttatttga
>gi|745629685|gb|KP285337.1|_Influenza_A_virus_(A/goose/Shantou/1806/2014(H5N6))_segment_8_nuclear_export_protein_(NEP)_and_nonstructural_protein_1_(NS1)_genes_complete_cds
atggattccaatactgtgtcaagttttcaggtagactgctttctttggcatatccgcaaacgatttgcagaccaagaactgggtgatgccccattccttgacmggcttcgccgagacaagaagtccctaagaggaagaggcaacactcttggtctggacatcgaaacagctactcgtgcgggaaaacaaatagtggagcggattcttgatgaggaacctgatgaggcacttaaaa---------------tgccgaattcacgttacctaactgaaatgactctcgaagaaatgtcgagggactggttcatgctcatgcccaagcagaaagtggtgggttccctttgcatcaaaatggaccaggcaataatggataaaagcatcatactgaaagcaaatttcagtgtgatttttgaccggttagagaccctaatactgctcagagctttcacagaagaaggagcaatcgtgggagaaatctcaccattaccttctcttccaggacatactggcgaggatgtcaaaaatgcaattggcgtcctcatcggaggacttgaatggaatgataacacagttcgggtctctgaaattatacagagattcgcttggagaagcagtgatgagagtgggagacttccact-ccctccaaatcagaaacggaaactggcgagagcaattgagtcagaagtttgaagaaataaggtggctgattgaagaagtacgacatagattgaaaattacagaaaacagcttcgaacagataacttttatgcaagccttacaactactgcttgaagtggagcaagagataagagc---cttctcgtttcagcttatttaa
>gi|960312148|gb|KU143441.1|_Influenza_A_virus_(A/turtledove/Wuhan/WHBJ12/2014(H5N6))_segment_8_nuclear_export_protein_(NEP)_and_nonstructural_protein_1_(NS1)_genes_complete_cds
atggattccaatactgtgtcaagctttcaggtagactgctttctttggcatatccgcaaacgatttgcagaccaagaactgggtgatgccccattccttgaccggcttcgccgagaccagaagtccctaagaggaagaggcaacactcttggtctggacatcgagacagctactcgtgcgggaaaacaaatagtggagcggattcttgatgaggaacctgatgaggcacttaaaa---------------tgccgacttcacgttacctaactgaaatgactctcgaagaaatgtcgagggactggttcatgctcaagcccaagcagaaagtggtgggttccctttgcatcaaaatggaccaggcaataatggataaaagcatcatactgaaagcaaatttcagtgtgatttttgaccggttagagaccctaatgctgctcagagctttcacagaagaaggagcaatcgtgggagaaatctcaccattaccttctcttccaggacatactggcgaggatgtcaaaaatgcaattggcgtcctcatcggaggacttgaatggaatgataacacagttcgggtctctgaaattatacagagattcgcttggagaagcagtgatgagggtgggagacctccact-ccctccaaatcagaaacggaaactggcgagagcaattgagtcagaagtttgaagaaataaggtggctgattgaagaagtacgacatagattgaaaactacagaaaacagcttcgaacagataacttttatgcaagccttacaactactgcttgaagtggagcaagagataagagc---cttctcgtttcagcttatttaa
>gi|960312099|gb|KU143444.1|_Influenza_A_virus_(A/turtledove/Wuhan/HKBJ27/2015(H5N6))_segment_8_nuclear_export_protein_(NEP)_and_nonstructural_protein_1_(NS1)_genes_complete_cds
atggattccaatactgtgtcaagctttcaggtagactgctttctttggcatatccgcaaacgatttgcagaccaagaactgggtgatgccccattccttgaccggcttcgccgagaccagaagtccctaagaggaagaggcaacactcttggtctggacatcgagacagctactcgtgcgggaaaacaaatagtggagcggattcttgatgaggaacctgatgaggcacttaaaa---------------tgccgacttcacgttacctaactgaaatgactctcgaagaaatgtcgagggactggttcatgctcaagcccaagcagaaagtggtgggttccctttgcatcaaaatggaccaggcaataatggataaaagcatcatactgaaagcaaatttcagtgtgatttttgaccggttagagaccctaatgctgctcagagctttcacagaagaaggagcaatcgtgggagaaatctcaccattaccttctcttccaggacatactggcgaggatgtcaaaaatgcaattggcgtcctcatcggaggacttgaatggaatgataacacagttcgggtctctgaaattatacagagattcgcttggagaagcagtgatgagggtgggagacctccact-ccctccaaatcagaaacggaaactggcgagagcaattgagtcagaagtttgaagaaataaggtggctgattgaagaagtacgacatagattgaaaactacagaaaacagcttcgaacagataacttttatgcaagccttacaactactgcttgaagtggagcaagagataagagc---cttctcgtttcagcttatttaa
>gi|960312076|gb|KU143445.1|_Influenza_A_virus_(A/turtledove/Wuhan/HKBJ43/2015(H5N6))_segment_8_nuclear_export_protein_(NEP)_and_nonstructural_protein_1_(NS1)_genes_complete_cds
atggattccaatactgtgtcaagctttcaggtagactgctttctttggcatatccgcaaacgatttgcagaccaagaactgggtgatgccccattccttgaccggcttcgccgagaccagaagtccctaagaggaagaggcaacactcttggtctggacatcgagacagctactcgtgcgggaaaacaaatagtggagcggattcttgatgaggaacctgatgaggcacttaaaa---------------tgccgacttcacgttacctaactgaaatgactctcgaagaaatgtcgagggactggttcatgctcaagcccaagcagaaagtggtgggttccctttgcatcaaaatggaccaggcaataatggataaaagcatcatactgaaagcaaatttcagtgtgatttttgaccggttagagaccctaatgctgctcagagctttcacagaagaaggagcaatcgtgggagaaatctcaccattaccttctcttccaggacatactggcgaggatgtcaaaaatgcaattggcgtcctcatcggaggacttgaatggaatgataacacagttcgggtctctgaaattatacagagattcgcttggagaagcagtgatgagggtgggagacctccact-ccctccaaatcagaaacggaaactggcgagagcaattgagtcagaagtttgaagaaataaggtggctgattgaagaagtacgacatagattgaaaactacagaaaacagcttcgaacagataacttttatgcaagccttacaactactgcttgaagtggagcaagagataagagc---cttctcgtttcagcttatttaa
>gi|960311867|gb|KU143440.1|_Influenza_A_virus_(A/turtledove/Wuhan/HKBJ07/2015(H5N6))_segment_8_nuclear_export_protein_(NEP)_and_nonstructural_protein_1_(NS1)_genes_complete_cds
atggattccaatactgtgtcaagctttcaggtagactgctttctttggcatatccgcaaacgatttgcagaccaagaactgggtgatgccccattccttgaccggcttcgccgagaccagaagtccctaagaggaagaggcaacactcttggtctggacatcgagacagctactcgtgcgggaaaacaaatagtggagcggattcttgatgaggaacctgatgaggcacttaaaa---------------tgccgacttcacgttacctaactgaaatgactctcgaagaaatgtcgagggactggttcatgctcaagcccaagcagaaagtggtgggttccctttgcatcaaaatggaccaggcaataatggataaaagcatcatactgaaagcaaatttcagtgtgatttttgaccggttagagaccctaatgctgctcagagctttcacagaagaaggagcaatcgtgggagaaatctcaccattaccttctcttccaggacatactggcgaggatgtcaaaaatgcaattggcgtcctcatcggaggacttgaatggaatgataacacagttcgggtctctgaaattatacagagattcgcttggagaagcagtgatgagggtgggagacctccact-ccctccaaatcagaaacggaaactggcgagagcaattgagtcagaagtttgaagaaataaggtggctgattgaagaagtacgacatagattgaaaactacagaaaacagcttcgaacagataacttttatgcaagccttacaactactgcttgaagtggagcaagagataagagc---cttctcgtttcagcttatttaa
>gi|954033344|gb|KU042873.1|_Influenza_A_virus_(A/goose/Zhejiang/727110/2014(H5N6))_segment_8_nuclear_export_protein_(NEP)_and_nonstructural_protein_1_(NS1)_genes_complete_cds
atggattccaatactgtgtcaagttttcaggtagactgctttctttggcatatccgcaaacgatttgcagaccaagaactgggtgatgccccattccttgaccggcttcgccgagaccagaagtccctaagaggaagaggcaacactcttggtctggacatcgaaacagctactcgtgcgggaaaacaaatagtggagcggattcttgatgaggaacctgatgaggcacttaaaa---------------tgcccacttcacgttacctaactgaaatgactctcgaagaaatgtcgagggactggtccatgctcatgcccaagcagaaagtggtgggttccctttgcatcaaaatggaccaggcaataatggataaaagcatcatactgaaagcaaatttcagtgtgatttttgaccggttagagaccctaatactgctcagagctttcacagaagaaggagcaatcgtgggagaaatctcaccattaccttctcttccaggacatactggcgaggatgtcaaaaatgcaattggcgtcctcatcggaggacttgaatggaatgataacacagttcgggtctctgaaattatacagagattcgcttggagaagcaatgatgagggtgggagacttccact-ccctccaaaccagaaacggaaactggcgagagcaattgagtcagaagtttgaagaaataaggtggctgattgaagaagtacgacatagattgaaaattacagaaaacagcttcgaacagataacttttatgcaagccttacaactactgcttgaagtggagcaagagataagagc---cttctcgtttcagcttatttaa
>gi|953525549|gb|KT963050.1|_Influenza_A_virus_(A/environment/Yunnan/YN19/2015(H5N6))_segment_8_nuclear_export_protein_(NEP)_and_nonstructural_protein_1_(NS1)_genes_complete_cds
atggattccaatactgtgtcaagttttcaggtagactgctttctttggcatatccgcaaacgatttgcagaccaagaactgggtgatgccccattccttgaccggcttcgccgagaccagaagtccctaagaggaagaggcaacactcttggtctggacatcgaaacagctactcgtgcgggaaaacaaatagtggagcggattcttgatgaggaacctgatgaggcacttaaaa---------------tgccgacttcacgttacctaactgaaatgactctcgaagaaatgtcgagggactggttcatgctcatgcccaagcagaaagtggtgggttccctttgcatcaaaatggaccaggcaataatggataaaagcatcatactgaaagcaaatttcagtgtgatttttgaccgattagagaccctaatactgctcagagctttcacagaagaaggagcaatcgtgggagaaatctcaccattaccttctcttccaggacatactggcgaggatgtcaaaaatgcaattggcgtcctcatcggaggacttgaatggaatgataacacagttcgggtctctgaaattatacagagattcgcttggagaagcagtgatgagggtgggagacttccact-cccaccaaatcagaaacggaaactggcgagagcaattgagtcagaagtttgaagaaataaggtggctgattgaagaagtacgacataggttgaaaattacagaaaacagcttcgaacagataactttcatgcaagccttacaactactgcttgaagtggagcaagagataagagc---cttctcgtttcagcttatttaa
>gi|953525509|gb|KT963065.1|_Influenza_A_virus_(A/environment/Yunnan/YN25/2015(H5N6))_segment_8_nuclear_export_protein_(NEP)_and_nonstructural_protein_1_(NS1)_genes_complete_cds
atggattccaatactgtgtcaagttttcaggtagactgctttctttggcatatccgcaaacgatttgcagaccaagaactgggtgatgccccattccttgaccggcttcgccgagaccagaagtccctaagaggaagaggcaacactcttggtctggacatcgaaacagctactcgtgcgggaaaacaaatagtggagcggattcttgatgaggaacctgatgaggcacttaaaa---------------tgccgacttcacgttacctaactgaaatgactctcgaagaaatgtcgagggactggttcatgctcatgcccaagcagaaagtggtgggttccctttgcatcaaaatggaccaggcaataatggataaaagcatcatactgaaagcaaatttcagtgtgatttttgaccgattagagaccctaatactgctcagagctttcacagaagaaggagcaatcgtgggagaaatctcaccattaccttctcttccaggacatactggcgaggatgtcaaaaatgcaattggcgtcctcatcggaggacttgaatggaatgataacacagttcgggtctctgaaattatacagagattcgcttggagaagcagtgatgagggtgggagacttccact-cccaccaaatcagaaacggaaactggcgagagcaattgagtcagaagtttgaagaaataaggtggctgattgaagaagtacgacataggttgaaaattacagaaaacagcttcgaacagataactttcatgcaagccttacaactactgcttgaagtggagcaagagataagagc---cttctcgtttcagcttatttaa
>gi|914296959|gb|KT313406.1|_Influenza_A_virus_(A/swine/Guangdong/1/2014(H5N6))_segment_8_nuclear_export_protein_(NEP)_and_nonstructural_protein_1_(NS1)_genes_complete_cds
atggattccaatactgtgtcaagttttcaggtagactgctttctttggcatgtccgcaaacgatttgcagaccaagaactgggtgatgccccattccttgaccggcttcgccgagaccagaagtccctaagaggaagaggcaacactcttggtctggacatcgaaacagctactcgtgcgggaaaacaaatagtggagcggattcttgatgaggaacctgatgaggcacttaaaa---------------tgccgacttcgcgttacctaactgaaatgactctcgaagaaatgtcgagggactggttcatgctcatgcccaagcagaaagtggtgggctccctttgcatcaaaatggaccaggcaataatggataaaagcatcatactgaaagcaaatttcagtgtgatttttgaccggttagagaccctaatactgctcagagctttcacagaagaaggagcaatcgtgggagaaatctcaccattaccttctcttccaggacatactggcgaggatgtcaaaaatgcaattggcgtcctcatcggaggacttgaatggaatgataacacagttcgggtctctgaaattatacagagattcgcttggagaagcagtgatgagggtgggagacttccact-ccctccaaatcagaaacggaaactggcgagagcaattgagccagaagtttgaagaaataaggtggctgattgaagaagtacgacatagattgaaaattacagaaaacagcttcgaacagataacttttatgcaagccttacaactactgcttgaagtggagcaagagataagagc---cttctcgtttcagcttatttaa
>gi|914296942|gb|KT313414.1|_Influenza_A_virus_(A/swine/Guangdong/2/2014(H5N6))_segment_8_nuclear_export_protein_(NEP)_and_nonstructural_protein_1_(NS1)_genes_complete_cds
atggattccaatactgtgtcaagttttcaggtagactgctttctttggcatgtccgcaaacgatttgcagaccaagaactgggtgatgccccattccttgaccggcttcgccgagaccagaagtccctaagaggaagaggcaacactcttggtctggacatcgaaacagctactcgtgcgggaaaacaaatagtggagcggattcttgatgaggaacctgatgaggcacttaaaa---------------tgccgacttcgcgttacctaactgaaatgactctcgaagaaatgtcgagggactggttcatgctcatgcctaagcagaaagtggtgggttccctttgcatcaaaatggaccaggcaataatggataaaagcatcatactgaaagcaaatttcagtgtgatttttgaccggttagagaccctaatactgctcagagctttcacagaagaaggagcaatcgtgggagaaatctcaccattaccttctcttccaggacatactggcgaggatgtcaaaaatgcaattggcgtcctcatcggaggacttgaatggaatgataacacagttcgggtctctgaaattatacagagattcgcttggagaagcagtgatgagggtgggagacttccact-ccctccaaatcagaaacggaaactggcgagagcaattgagccagaagtttgaagaaataaggtggctgattgaagaagtacgacatagattgaaaattacagaaaacagcttcgaacagataacttttatgcaagccttacaactactgcttgaagtggagcaagagataagagc---cttctcgtttcagcttatttaa
>gi|766561151|gb|KP765800.1|_Influenza_A_virus_(A/duck/Guangzhou/41227/2014(H5N6))_segment_8_nuclear_export_protein_(NEP)_and_nonstructural_protein_1_(NS1)_genes_complete_cds
atggattccaacactgtgtcaagttttcaggtagactgctttctttggcatgtccgcaaacgatttgcagaccaagaactgggtgatgccccattccttgaccggcttcgccgagaccagaagtccctaagaggaagaggcaacactcttggtctggacatcgaaacagctactcgtgcgggaaaacaaatagtggagcggattcttgatgaggaacctgatgaggcacttaaaa---------------tgccgacttcacgttacctaactgaaatgactctcgaagaaatgtcgagggactggttcatgctcatgcccaagcagaaagtggtgggttccctttgcatcaaaatggaccaggcaataatggataaaagcatcatactgaaagcaaatttcagtgtgatttttgaccggttagagaccctaatactgctcagagctttcacagaagaaggagcaatcgtgggagaaatctcaccattaccttctcttccaggacatactggcgaggatgtcaaaaatgcaattggcgtcctcatcggaggacttgaatggaatgataacacagttcgggtctctgaagttatacagagattcgcttggagaagcagtgatgagggtgggagacttccact-ccctccaaatcagaaacggaaactggcgagagcaattgagtcagaagtttgaagaaataaggtggctgattgaagaaatacgacatagattgaaaattacagaaaacagcttcgaacagataacttttatgcaagccttacaactactgcttgaagtggagcaagagataagagc---cttctcgtttcagcttatttaa
>gi|745631620|gb|KP286113.1|_Influenza_A_virus_(A/chicken/Dongguan/3363/2013(H5N6))_segment_8_nuclear_export_protein_(NEP)_and_nonstructural_protein_1_(NS1)_genes_complete_cds
atggattccaatactgtgtcaagttttcaggtagactgctttctttggcatgtccgcaaacgatttgcagaccaagaactgggtgatgccccattccttgaccggcttcgccgagaccagaagtccctaagaggaagaggcaacactcttggtctggacatcgaaacagctactcgtgtgggaaaacaaatagtggagcggattcttgatgaggaacctgatgaggcacttaaaa---------------tgccgacttcacgttacctaactgaaatgactctcgaagaaatgtcgagggactggttcatgctcatgcccaagcagaaagtggtgggttccctttgcatcaaaatggaccaggcaataatggataaaagcatcatactgaaggcaaatttcagtgtgatttttgaccggttagagaccctaatactgctcagagctttcacagaagaaggagcaatcgtgggagaaatctcaccattaccttctcttccaggacatactggcgaggatgtcaaaaatgcagttggcgtcctcatcggaggacttgaatggaatgataacacagttcgggtctctgaaattatacagagattcgcttggagaagcagtgatgagggtgggagacttccact-ccctccaaatcagaaacggaaactggcgagagcaattgagtcagaagtttgaagaaataaggtggctgattgaagaagtacgacatagattgaaaattacagaaaacagcttcgaacagataacttttatgcaagccttacaactactgcttgaagtggagcaagagataagagc---cttctcgtttcagcttatttaa
>gi|639126646|gb|KJ754149.1|_Influenza_A_virus_(A/duck/Guangdong/GD01/2014(H5N6))_segment_8_nuclear_export_protein_(NS2)_and_nonstructural_protein_1_(NS1)_genes_complete_cds
atggattccaatactgtgtcaagttttcaggtagactgctttctttggcatgtccgcaaacgatttgcagaccaagaactgggtgatgccccattccttgaccggcttcgccgagaccagaagtccctaagaggaagaggcaacactcttggtctggacatcgaaacagctactcgtgtgggaaaacaaatagtggagcggattcttgatgaggaacctgatgaggcacttaaaa---------------tgccgacttcacgttacctaactgaaatgactctcgaagaaatgtcgagggactggttcatgctcatgcccaagcagaaagtggtgggttccctttgcatcaaaatggaccaggcaataatggataaaagcatcatactgaaggcaaatttcagtgtgatttttgaccggttagagaccctaatactgctcagagctttcacagaagaaggagcaatcgtgggagaaatctcaccattaccttctcttccaggacatactggcgaggatgtcaaaaatgcaattggcgtcctcatcggaggacttgaatggaatgataacacagttcgggtctctgaaattatacagagattcgcttggagaagcagcgatgagggtgggagacttccact-ccctccaaatcagaaacggaaactggcgagagcaattgagtcagaagtttgaagaaataaggtggctgattgaagaagtacgacatagattgaaaattacagaaaacagcttcgaacagataacttttatgcaagccttacaactactgcttgaagtggagcaagagataagagc---cttctcgtttcagcttatttaa
>gi|766553915|gb|KP732723.1|_Influenza_A_virus_(A/duck/Eastern_China/S0908/2014(H5N6))_segment_8_nuclear_export_protein_(NEP)_and_nonstructural_protein_1_(NS1)_genes_complete_cds
atggattccaacactgtgtcaagctttcaggtagactgctttctttggcatatccgcaaacgatttgcagaccaagaactgggtgatgccccattccttgaccggcttcgccgagaccagaagtccctaagaggaagaggcaacactcttggtctggacatcgaaacagctactcgtgcgggaaaacaaatagtagagcggattcttgatgaggaacctgatgaggcacttaaaa---------------tgccgacttcacgttacctaactgaaatgactctcgaagaaatgtcgagggactggttcatgctcatgcccaagcagaaagtggtgggttccctttgcatcaaaatggaccaggcaataatggataaaagcatcatactgaaagcaaatttcagtgtgatttttaaccggttagagaccctaatactgctcagagctttcacagaagaaggagcaatcgtgggagaaatctcaccattaccttctcttccaggacatactggcgaggatgtcaaaaatgcaattggcgtcctcatcggaggacttgaatggaatgataacacagttcgggtctctgaaattatacagagattcgcttggagaagcagtgatgagggtgggagacttccact-ccctccaaatcagaaacggaaactggcgagagcaattgagtcagaagtttgaagaaataaggtggctgattgaagaagtacgacatagattgaaaattacagaaaacagcttcgaacagataacttttatgcaagccttacaactactgcttgaagtggagcaagagataagagc---cttctcgtttcagcttatttga
>gi|953525529|gb|KT963057.1|_Influenza_A_virus_(A/environment/Yunnan/YN22/2015(H5N6))_segment_8_nuclear_export_protein_(NEP)_and_nonstructural_protein_1_(NS1)_genes_complete_cds
atggattccaatacagtgtcaagttttcaggtagactgctttctttggcatgtccgcaaacgatttgcagaccaagaactgggtgatgccccattccttgaccggcttcgccgagaccagaagtccctaagaggaagaggcaacactcttggtctggacatcgaaacagctactcgtgcgggaaaacaaatagtggagcggattcttgatgaggaacctgatgaggcacttaaaa---------------tgccgacttcacgttacctaactgaaatgactctcgaagaaatgtcgagggactggttcatgctcatgcccaagcagaaagtggtgggttccctttgcatcaaaatggaccaggcaataatggataaaagcatcatactgaaagcaaatttcagtgtgatttttgaccgattagagaccctaatactgctcagagctttcacagaagaaggagcaatcgtgggagaaatctcaccattaccttctcttccaggacatactggcgaggatgtcaaaaatgcaattggcgtcctcatcggaggacttgaatggaatgataacacagttcgggtctctgaaattatacagagattcgcttggagaagcagtgatgagggtgggagacttccact-ccctccaaatcagaaacggaaactggcgagagcaattgagtcagaagtttgaagaaataaggtggctgattgaagaagtacgacataggttgaaaattacagaaaacagcttcgaacagataactttcatgcaagccttacaactactgcttgaagtggagcaagagataagagc---cttctcgtttcagcttatttaa
>gi|758371507|dbj|LC028351.1|_Influenza_A_virus_(A/duck/Vietnam/LBM760/2014(H5N6))_viral_cRNA_segment:_8_complete_sequence
atggattccaacactgtgtcaagttttcaggtagactgctttctttggcatgtccgcaaacgatttgcagaccaagaactgggtgatgccccattccttgaccggcttcgccgagaccagaagtcccttagaggaagaggcaacactcttggtctggacatcgaaacagctactcgtgcgggaaaacaaatagtggagcggattcttgatgaggaacctgatgaggcacttaaaa---------------tgccgacttcacgttacctaactgaaatgactctcgaagaaatgtcgagggactggttcatgctcatgcccaagcagaaagtggtgggttccctttgcatcaaaatggaccaggcaataatggataaaagcatcatactgaaagcaaatttcagtgtgatttttgaccggttagaaaccctaatactgctcagagctttcacagaagaaggagcaatcgtgggagaaatctcaccattaccttctcttccaggacatactggcgaggatgtcaaaaatgcaattggcgtcctcatcggaggacttgaatggaatgataacacagttcgggtctctgaagttatacagagattcgcttggagaagcagtgatgagggtgggagacttccact-ccctccaaatcagaaacggaaactggcgagagcaattgagtcagaagtttgaagaaataaggtggctgattgaagaagtacgacatagattgaaaattacagaaaacagcttcgaacagataacttttatgcaagccttacaactactgcttgaagtggagcaagagataagagc---cttctcgtttcagcttatttaa
>gi|758371450|dbj|LC028327.1|_Influenza_A_virus_(A/muscovy_duck/Vietnam/LBM757/2014(H5N6))_viral_cRNA_segment:_8_complete_sequence
atggattccaacactgtgtcaagttttcaggtagactgctttctttggcatgtccgcaaacgatttgcagaccaagaactgggtgatgccccattccttgaccggcttcgccgagaccagaagtcccttagaggaagaggcaacactcttggtctggacatcgaaacagctactcgtgcgggaaaacaaatagtggagcggattcttgatgaggaacctgatgaggcacttaaaa---------------tgccgacttcacgttacctaactgaaatgactctcgaagaaatgtcgagggactggttcatgctcatgcccaagcagaaagtggtgggttccctttgcatcaaaatggaccaggcaataatggataaaagcatcatactgaaagcaaatttcagtgtgatttttgaccggttagaaaccctaatactgctcagagctttcacagaagaaggagcaatcgtgggagaaatctcaccattaccttctcttccaggacatactggcgaggatgtcaaaaatgcaattggcgtcctcatcggaggacttgaatggaatgataacacagttcgggtctctgaagttatacagagattcgcttggagaagcagtgatgagggtgggagacttccact-ccctccaaatcagaaacggaaactggcgagagcaattgagtcagaagtttgaagaaataaggtggctgattgaagaagtacgacatagattgaaaattacagaaaacagcttcgaacagataacttttatgcaagccttacaactactgcttgaagtggagcaagagataagagc---cttctcgtttcagcttatttaa
>gi|758371431|dbj|LC028319.1|_Influenza_A_virus_(A/muscovy_duck/Vietnam/LBM756/2014(H5N6))_viral_cRNA_segment:_8_complete_sequence
atggattccaacactgtgtcaagttttcaggtagactgctttctttggcatgtccgcaaacgatttgcagaccaagaactgggtgatgccccattccttgaccggcttcgccgagaccagaagtcccttagaggaagaggcaacactcttggtctggacatcgaaacagctactcgtgcgggaaaacaaatagtggagcggattcttgatgaggaacctgatgaggcacttaaaa---------------tgccgacttcacgttacctaactgaaatgactctcgaagaaatgtcgagggactggttcatgctcatgcccaagcagaaagtggtgggttccctttgcatcaaaatggaccaggcaataatggataaaagcatcatactgaaagcaaatttcagtgtgatttttgaccggttagaaaccctaatactgctcagagctttcacagaagaaggagcaatcgtgggagaaatctcaccattaccttctcttccaggacatactggcgaggatgtcaaaaatgcaattggcgtcctcatcggaggacttgaatggaatgataacacagttcgggtctctgaagttatacagagattcgcttggagaagcagtgatgagggtgggagacttccact-ccctccaaatcagaaacggaaactggcgagagcaattgagtcagaagtttgaagaaataaggtggctgattgaagaagtacgacatagattgaaaattacagaaaacagcttcgaacagataacttttatgcaagccttacaactactgcttgaagtggagcaagagataagagc---cttctcgtttcagcttatttaa
>gi|758371412|dbj|LC028311.1|_Influenza_A_virus_(A/muscovy_duck/Vietnam/LBM755/2014(H5N6))_viral_cRNA_segment:_8_complete_sequence_gi|758371469|dbj|LC028335.1|_Influenza_A_virus_(A/duck/Vietnam/LBM758e
atggattccaacactgtgtcaagttttcaggtagactgctttctttggcatgtccgcaaacgatttgcagaccaagaactgggtgatgccccattccttgaccggcttcgccgagaccagaagtcccttagaggaagaggcaacactcttggtctggacatcgaaacagctactcgtgcgggaaaacaaatagtggagcggattcttgatgaggaacctgatgaggcacttaaaa---------------tgccgacttcacgttacctaactgaaatgactctcgaagaaatgtcgagggactggttcatgctcatgcccaagcagaaagtggtgggttccctttgcatcaaaatggaccaggcaataatggataaaagcatcatactgaaagcaaatttcagtgtgatttttgaccggttagaaaccctaatactgctcagagctttcacagaagaaggagcaatcgtgggagaaatctcaccattaccttctcttccaggacatactggcgaggatgtcaaaaatgcaattggcgtcctcatcggaggacttgaatggaatgataacacagttcgggtctctgaagttatacagagattcgcttggagaagcagtgatgagggtgggagacttccact-ccctccaaatcagaaacggaaactggcgagagcaattgagtcagaagtttgaagaaataaggtggctgattgaagaagtacgacatagattgaaaattacagaaaacagcttcgaacagataacttttatgcaagccttacaactactgcttgaagtggagcaagagataagagc---cttctcgtttcagcttatttaa
>gi|758371393|dbj|LC028212.1|_Influenza_A_virus_(A/muscovy_duck/Vietnam/LBM754/2014(H5N6))_viral_cRNA_segment:_8_complete_sequence
atggattccaacactgtgtcaagttttcaggtagactgctttctttggcatgtccgcaaacgatttgcagaccaagaactgggtgatgccccattccttgaccggcttcgccgagaccagaagtcccttagaggaagaggcaacactcttggtctggacatcgaaacagctactcgtgcgggaaaacaaatagtggagcggattcttgatgaggaacctgatgaggcacttaaaa---------------tgccgacttcacgttacctaactgaaatgactctcgaagaaatgtcgagggactggttcatgctcatgcccaagcagaaagtggtgggttccctttgcatcaaaatggaccaggcaataatggataaaagcatcatactgaaagcaaatttcagtgtgatttttgaccggttagaaaccctaatactgctcagagctttcacagaagaaggagcaatcgtgggagaaatctcaccattaccttctcttccaggacatactggcgaggatgtcaaaaatgcaattggcgtcctcatcggaggacttgaatggaatgataacacagttcgggtctctgaagttatacagagattcgcttggagaagcagtgatgagggtgggagacttccact-ccctccaaatcagaaacggaaactggcgagagcaattgagtcagaagtttgaagaaataaggtggctgattgaagaagtacgacatagattgaaaattacagaaaacagcttcgaacagataacttttatgcaagccttacaactactgcttgaagtggagcaagagataagagc---cttctcgtttcagcttatttaa
>gi|758371374|dbj|LC028204.1|_Influenza_A_virus_(A/duck/Vietnam/LBM752/2014(H5N6))_viral_cRNA_segment:_8_complete_sequence
atggattccaacactgtgtcaagttttcaggtagactgctttctttggcatgtccgcaaacgatttgcagaccaagaactgggtgatgccccattccttgaccggcttcgccgagaccagaagtcccttagaggaagaggcaacactcttggtctggacatcgaaacagctactcgtgcgggaaaacaaatagtggagcggattcttgatgaggaacctgatgaggcacttaaaa---------------tgccgacttcacgttacctaactgaaatgactctcgaagaaatgtcgagggactggttcatgctcatgcccaagcagaaagtggtgggttccctttgcatcaaaatggaccaggcaataatggataaaagcatcatactgaaagcaaatttcagtgtgatttttgaccggttagaaaccctaatactgctcagagctttcacagaagaaggagcaatcgtgggagaaatctcaccattaccttctcttccaggacatactggcgaggatgtcaaaaatgcaattggcgtcctcatcggaggacttgaatggaatgataacacagttcgggtctctgaagttatacagagattcgcttggagaagcagtgatgagggtgggagacttccact-ccctccaaatcagaaacggaaactggcgagagcaattgagtcagaagtttgaagaaataaggtggctgattgaagaagtacgacatagattgaaaattacagaaaacagcttcgaacagataacttttatgcaagccttacaactactgcttgaagtggagcaagagataagagc---cttctcgtttcagcttatttaa
>gi|758371355|dbj|LC028196.1|_Influenza_A_virus_(A/duck/Vietnam/LBM751/2014(H5N6))_viral_cRNA_segment:_8_complete_sequence
atggattccaacactgtgtcaagttttcaggtagactgctttctttggcatgtccgcaaacgatttgcagaccaagaactgggtgatgccccattccttgaccggcttcgccgagaccagaagtcccttagaggaagaggcaacactcttggtctggacatcgaaacagctactcgtgcgggaaaacaaatagtggagcggattcttgatgaggaacctgatgaggcacttaaaa---------------tgccgacttcacgttacctaactgaaatgactctcgaagaaatgtcgagggactggttcatgctcatgcccaagcagaaagtggtgggttccctttgcatcaaaatggaccaggcaataatggataaaagcatcatactgaaagcaaatttcagtgtgatttttgaccggttagaaaccctaatactgctcagagctttcacagaagaaggagcaatcgtgggagaaatctcaccattaccttctcttccaggacatactggcgaggatgtcaaaaatgcaattggcgtcctcatcggaggacttgaatggaatgataacacagttcgggtctctgaagttatacagagattcgcttggagaagcagtgatgagggtgggagacttccact-ccctccaaatcagaaacggaaactggcgagagcaattgagtcagaagtttgaagaaataaggtggctgattgaagaagtacgacatagattgaaaattacagaaaacagcttcgaacagataacttttatgcaagccttacaactactgcttgaagtggagcaagagataagagc---cttctcgtttcagcttatttaa
>gi|673536420|dbj|AB979515.1|_Influenza_A_virus_(A/duck/Vietnam/LBM639/2014(H5N1))_NS1_NS2_genes_for_nonstructural_protein_1_nonstructural_protein_2_complete_cds_segment_8
atggattccaatactgtgtcaagttttcaggtagactgctttctttggcatgtccgcaaacgatttgcagaccaagaactgggtgatgccccattccttgaccggcttcgccgagaccagaagtccctaagaggaagaggcaacactcttggtctggacatcgaaacagctactcgtgcgggaaaacaaatagtggagcggattcttgatgaggaacctgatgaggcacttaaaa---------------tgccgacttcacgttacctaactgaaatgactctcgaagaagtgtcgagggactggttcatgctcatgcccaagcagaaagtggtgggttccctttgcatcaaaatggatcaggcaataatggataaaaccatcatactgaaagcaaacttcagtgtgatttttgaccggttagagaccctaatactgctcagagctttcacagaagaaggagcaatcgtgggagaaatctcaccattaccttctcttccaggacatactggcgaggatgtcaaaaatgcaattggcgtcctcatcggaggacttgaatggaatgataacacagttcgggtctctgaaattatacagagattcgcttggagaagcagtgatgagggtgggagacttccact-ccctccaaatcagaaacggaaactggcgagagcaattgagtcagaagtttgaagaaataaggtggctgattgaagaagtacgacatagattgaaaattacagaaaacagcttcgaacagataacgtttatgcaagccttacaactactgcttgaagtggagcaagagataagagc---cttctcgtttcagcttatttaa
>gi|673536382|dbj|AB979499.1|_Influenza_A_virus_(A/muscovy_duck/Vietnam/LBM636/2014(H5N1))_NS1_NS2_genes_for_nonstructural_protein_1_nonstructural_protein_2_complete_cds_segment_8
atggattccaatactgtgtcaagttttcaggtagactgctttctttggcatgtccgcaaacgatttgcagaccaagaactgggtgatgccccattccttgaccggcttcgccgagaccagaagtccctaagaggaagaggcaacactcttggtctggacatcgaaacagctactcgtgcgggaaaacaaatagtggagcggattcttgatgaggaacctgatgaggcacttaaaa---------------tgccgacttcacgttacctaactgaaatgactctcgaagaagtgtcgagggactggttcatgctcatgcccaagcagaaagtggtgggttccctttgcatcaaaatggatcaggcaataatggataaaaccatcatactgaaagcaaacttcagtgtgatttttgaccggttagagaccctaatactgctcagagctttcacagaagaaggagcaatcgtgggagaaatctcaccattaccttctcttccaggacatactggcgaggatgtcaaaaatgcaattggcgtcctcatcggaggacttgaatggaatgataacacagttcgggtctctgaaattatacagagattcgcttggagaagcagtgatgagggtgggagacttccact-ccctccaaatcagaaacggaaactggcgagagcaattgagtcagaagtttgaagaaataaggtggctgattgaagaagtacgacatagattgaaaattacagaaaacagcttcgaacagataacgtttatgcaagccttacaactactgcttgaagtggagcaagagataagagc---cttctcgtttcagcttatttaa
>gi|673536363|dbj|AB979491.1|_Influenza_A_virus_(A/muscovy_duck/Vietnam/LBM635/2014(H5N1))_NS1_NS2_genes_for_nonstructural_protein_1_nonstructural_protein_2_complete_cds_segment_8
atggattccaatactgtgtcaagttttcaggtagactgctttctttggcatgtccgcaaacgatttgcagaccaagaactgggtgatgccccattccttgaccggcttcgccgagaccagaagtccctaagaggaagaggcaacactcttggtctggacatcgaaacagctactcgtgcgggaaaacaaatagtggagcggattcttgatgaggaacctgatgaggcacttaaaa---------------tgccgacttcacgttacctaactgaaatgactctcgaagaagtgtcgagggactggttcatgctcatgcccaagcagaaagtggtgggttccctttgcatcaaaatggatcaggcaataatggataaaaccatcatactgaaagcaaacttcagtgtgatttttgaccggttagagaccctaatactgctcagagctttcacagaagaaggagcaatcgtgggagaaatctcaccattaccttctcttccaggacatactggcgaggatgtcaaaaatgcaattggcgtcctcatcggaggacttgaatggaatgataacacagttcgggtctctgaaattatacagagattcgcttggagaagcagtgatgagggtgggagacttccact-ccctccaaatcagaaacggaaactggcgagagcaattgagtcagaagtttgaagaaataaggtggctgattgaagaagtacgacatagattgaaaattacagaaaacagcttcgaacagataacgtttatgcaagccttacaactactgcttgaagtggagcaagagataagagc---cttctcgtttcagcttatttaa
>gi|673536344|dbj|AB979483.1|_Influenza_A_virus_(A/muscovy_duck/Vietnam/LBM634/2014(H5N1))_NS1_NS2_genes_for_nonstructural_protein_1_nonstructural_protein_2_complete_cds_segment_8
atggattccaatactgtgtcaagttttcaggtagactgctttctttggcatgtccgcaaacgatttgcagaccaagaactgggtgatgccccattccttgaccggcttcgccgagaccagaagtccctaagaggaagaggcaacactcttggtctggacatcgaaacagctactcgtgcgggaaaacaaatagtggagcggattcttgatgaggaacctgatgaggcacttaaaa---------------tgccgacttcacgttacctaactgaaatgactctcgaagaagtgtcgagggactggttcatgctcatgcccaagcagaaagtggtgggttccctttgcatcaaaatggatcaggcaataatggataaaaccatcatactgaaagcaaacttcagtgtgatttttgaccggttagagaccctaatactgctcagagctttcacagaagaaggagcaatcgtgggagaaatctcaccattaccttctcttccaggacatactggcgaggatgtcaaaaatgcaattggcgtcctcatcggaggacttgaatggaatgataacacagttcgggtctctgaaattatacagagattcgcttggagaagcagtgatgagggtgggagacttccact-ccctccaaatcagaaacggaaactggcgagagcaattgagtcagaagtttgaagaaataaggtggctgattgaagaagtacgacatagattgaaaattacagaaaacagcttcgaacagataacgtttatgcaagccttacaactactgcttgaagtggagcaagagataagagc---cttctcgtttcagcttatttaa
>gi|673536325|dbj|AB979475.1|_Influenza_A_virus_(A/duck/Vietnam/LBM633/2014(H5N1))_NS1_NS2_genes_for_nonstructural_protein_1_nonstructural_protein_2_complete_cds_segment_8
atggattccaatactgtgtcaagttttcaggtagactgctttctttggcatgtccgcaaacgatttgcagaccaagaactgggtgatgccccattccttgaccggcttcgccgagaccagaagtccctaagaggaagaggcaacactcttggtctggacatcgaaacagctactcgtgcgggaaaacaaatagtggagcggattcttgatgaggaacctgatgaggcacttaaaa---------------tgccgacttcacgttacctaactgaaatgactctcgaagaagtgtcgagggactggttcatgctcatgcccaagcagaaagtggtgggttccctttgcatcaaaatggatcaggcaataatggataaaaccatcatactgaaagcaaacttcagtgtgatttttgaccggttagagaccctaatactgctcagagctttcacagaagaaggagcaatcgtgggagaaatctcaccattaccttctcttccaggacatactggcgaggatgtcaaaaatgcaattggcgtcctcatcggaggacttgaatggaatgataacacagttcgggtctctgaaattatacagagattcgcttggagaagcagtgatgagggtgggagacttccact-ccctccaaatcagaaacggaaactggcgagagcaattgagtcagaagtttgaagaaataaggtggctgattgaagaagtacgacatagattgaaaattacagaaaacagcttcgaacagataacgtttatgcaagccttacaactactgcttgaagtggagcaagagataagagc---cttctcgtttcagcttatttaa
>gi|673536306|dbj|AB979467.1|_Influenza_A_virus_(A/duck/Vietnam/LBM632/2014(H5N1))_NS1_NS2_genes_for_nonstructural_protein_1_nonstructural_protein_2_complete_cds_segment_8
atggattccaatactgtgtcaagttttcaggtagactgctttctttggcatgtccgcaaacgatttgcagaccaagaactgggtgatgccccattccttgaccggcttcgccgagaccagaagtccctaagaggaagaggcaacactcttggtctggacatcgaaacagctactcgtgcgggaaaacaaatagtggagcggattcttgatgaggaacctgatgaggcacttaaaa---------------tgccgacttcacgttacctaactgaaatgactctcgaagaagtgtcgagggactggttcatgctcatgcccaagcagaaagtggtgggttccctttgcatcaaaatggatcaggcaataatggataaaaccatcatactgaaagcaaacttcagtgtgatttttgaccggttagagaccctaatactgctcagagctttcacagaagaaggagcaatcgtgggagaaatctcaccattaccttctcttccaggacatactggcgaggatgtcaaaaatgcaattggcgtcctcatcggaggacttgaatggaatgataacacagttcgggtctctgaaattatacagagattcgcttggagaagcagtgatgagggtgggagacttccact-ccctccaaatcagaaacggaaactggcgagagcaattgagtcagaagtttgaagaaataaggtggctgattgaagaagtacgacatagattgaaaattacagaaaacagcttcgaacagataacgtttatgcaagccttacaactactgcttgaagtggagcaagagataagagc---cttctcgtttcagcttatttaa
>gi|673536287|dbj|AB979459.1|_Influenza_A_virus_(A/muscovy_duck/Vietnam/LBM631/2014(H5N1))_NS1_NS2_genes_for_nonstructural_protein_1_nonstructural_protein_2_complete_cds_segment_8_gi|673536401|dbj|AB98
atggattccaatactgtgtcaagttttcaggtagactgctttctttggcatgtccgcaaacgatttgcagaccaagaactgggtgatgccccattccttgaccggcttcgccgagaccagaagtccctaagaggaagaggcaacactcttggtctggacatcgaaacagctactcgtgcgggaaaacaaatagtggagcggattcttgatgaggaacctgatgaggcacttaaaa---------------tgccgacttcacgttacctaactgaaatgactctcgaagaagtgtcgagggactggttcatgctcatgcccaagcagaaagtggtgggttccctttgcatcaaaatggatcaggcaataatggataaaaccatcatactgaaagcaaacttcagtgtgatttttgaccggttagagaccctaatactgctcagagctttcacagaagaaggagcaatcgtgggagaaatctcaccattaccttctcttccaggacatactggcgaggatgtcaaaaatgcaattggcgtcctcatcggaggacttgaatggaatgataacacagttcgggtctctgaaattatacagagattcgcttggagaagcagtgatgagggtgggagacttccact-ccctccaaatcagaaacggaaactggcgagagcaattgagtcagaagtttgaagaaataaggtggctgattgaagaagtacgacatagattgaaaattacagaaaacagcttcgaacagataacgtttatgcaagccttacaactactgcttgaagtggagcaagagataagagc---cttctcgtttcagcttatttaa
>gi|922057756|gb|KT370089.1|_Influenza_A_virus_(A/environment/Guangdong/QY208/2014(H5N6))_segment_8_nuclear_export_protein_(NEP)_and_nonstructural_protein_1_(NS1)_genes_complete_cds
atggattccaatactgtgtcaagttttcaggtagactgctttctttggcatatccgcaaacgatttgcagaccaagaactgggtgatgccccattccttgaccggcttcgccgagaccagaagtccctaagaggaagaggcaacactcttggtctggacatcgaaacagctactcgtgcgggaaaacaaatagtggagcggattcttgatgaggaacctgatgaggcacttaaaa---------------tacctacttcacgttacctaactgaaatgactctcgaagaaatgtcgaggggctggttcatgctcatgcccaagcagaaagtggtgggttccctttgcatcaagatggaccaggcaataatggataaaagcatcatactgaaagcaaatttcagtgtgatttttgaccggttagagaccctaatactgctcagagctttcacagaagaaggagcaatcgtgggagaaatctcaccattaccttctcttccaggacatactggcgaggatgtcaaaaatgcaattggcgtcctcatcggaggacttgaatggaatgataacacagttcgggtctctgaaattatacagagattcgcttggagaagcagtgatgagggtgggagacttccact-ccctccaaatcagaaacggaaactggcgagagcaattgagtcagaagtttgaagaaataaggtggctgattgaagaagtacgacatagattgaaaattacagaaaacagctttgaacagataacttttatgcaagccttacaactactgcttgaagtggagcaagagataagagc---cttctcgtttcagcttatttga
>gi|922057747|gb|KT370086.1|_Influenza_A_virus_(A/environment/Guangdong/ZS356/2014(H5N6))_segment_8_nuclear_export_protein_(NEP)_and_nonstructural_protein_1_(NS1)_genes_complete_cds
atggattccaatactgtgtcaagttttcaggtagactgctttctttggcatgtccgtaaacgatttgcagaccaagaactgggtgatgccccattccttgatcggcttcgccgagaccagaagtccctaagaggaagaggcaacactcttggtctggacattgaaacagctactcgtgcgggaaaacaaatagtggagcggattcttgatgaggaacctgatgaggcacttaaaa---------------tacctacttcacgttacctaactgaaatgactctcgaagaaatgtcgagggactggttcatgctcatgcccaagcagaaagtggtgggttccctttgcatcaaaatggaccaggcaataatggataaaagcatcatactaaaagcaaatttcagtgtgatttttgaccggttagagaccctaatactgctcagagctttcacagaagaaggagcaatcgtgggagaaatctcaccattaccttctcttccaggacatactggcgaggatgtcaaaaatgcaattggcgtcctcatcggaggacttgaatggaatgataacacagttcgggtctctgaaattatacagagattcgcttggggaagcagtgatgagggtgggagacttccact-ccctccaaatcagaaacggaaactggcgagagcaattgagtcagaagtttgaagaaataaggtggctgattgaagaagtacgacatagattgaaaattacagaaaacagcttcgaacagataacttttatgcaagccttacaactactgcttgaagtggagcaagagataagagc---cttctcgtttcagcttatttaa
>gi|746646017|gb|KP288328.1|_Influenza_A_virus_(A/duck/Nanchang/9789/2013(H5N1))_segment_8_nuclear_export_protein_(NEP)_and_nonstructural_protein_1_(NS1)_genes_complete_cds
atggattccaatactgtatcaagttttcaggtagactgctttctttggcatgtccgcaaacgatttgcagaccaagaactgggtgatgccccattccttgaccggcttcgccgagatcagaagtccctaagaggaagaggcaacactcttggtctggacatcgaaacagctactcgtgcgggaaaacaaatagtggagcggattcttgatgaggaacctgatgaggcacttaaaa---------------tgccgacttcacgctacctaactgaaatgactctcgaagaaatgtcgagggactggttcatgctcatgcccaagcagaaagtggtgggttccctttgcatcaaaatggaccaggcaataatggataaaaccatcatactgaaagcaaacttcagtgtgatttttgaccggttagagaccctaatactactcagagctttcacagaagaaggagcaatcgtgggagaaatctcaccattaccttctcttccaggacatactggcgaggatgtcaaaaatgcaattggcgtcctcatcggaggacttgaatggaatgataacacagttcgggtctctgaaattatacagagattcgcttggagaagcagtgatgagggtgggagacttccact-ccctccaaatcagaaacggaaactggcgagagcaattgagtcagaagtttgaagaaataaggtggctgattgaagaagtacgacatagattgaaaattacagaaaacagcttcgaacagataacgtttatgcaagccttacaactactgcttgaagtggagcaagagataagagc---cttctcgtttcagcttatttaa
>gi|730044429|gb|KP098015.1|_Influenza_A_virus_(A/chicken/Vietnam/NCVD-KA423/2013(H5N1))_segment_8_nuclear_export_protein_(NEP)_and_nonstructural_protein_1_(NS1)_genes_complete_cds
atggattccaatactgtgtcaagttttcaggtagactgctttctttggcatgtccgcaaacgatttgcagaccaagaactgggtgatgccccattccttgaccggcttcgccgagatcagaagtccctaagaggaagaggcaacactcttggtctggacatcgaaacagctactcgtgcgggaaaacaaatagtggagcggattcttgatgaggaacctgatgaggcacttaaaa---------------tgccgacttcacgctacctaactgaaatgactctcgaagaaatgtcgagggactggttcatgctcatgcccaagcagaaagtggtgggttccctctgcatcaaaatggaccaggcaataatggataaaaccatcatactgaaagcaaacttcagtgtgatttttgaccggttagagaccctaatactactcagagctttcacagaagaaggagcaatcgtgggagaaatctcaccattaccttctcttccaggacatactggcgaggatgtcaaaaatgcaattggcgtcctcatcggaggacttgaatggaatgataacacagttcgggtctctgaaattatacagagattcgcttggagaagcagtgatgagggtgggagacttccact-ccctccaaatcagaaacggaaactggcgagagcaattgagtcagaagtttgaagaaataaggtggctgattgaagaagtacgacatagattgaaaattacagaaaacagcttcgaacagataacgtttatgcaagccttacaactactgcttgaagtggagcaagagataagagc---cttctcgtttcagcttatttaa
>gi|960311938|gb|KU143451.1|_Influenza_A_virus_(A/duck/Wuhan/JXYFB22/2015(H5N6))_segment_8_nuclear_export_protein_(NEP)_and_nonstructural_protein_1_(NS1)_genes_complete_cds
atggattccaatactgtgtcaagctttcaggtagactgctttctttggcatgtccgcaaacgatttgcagaccaagaactgggtgatgccccattccttgaccggcttcgccgagatcagaagtccctaagaggaagaggcagcactcttggtctggacatcgaaacagctactcgtgcgggaaaacagatagtggagcggattcttgatgaggaacctgatgaggaacttaaaa---------------tgccgacttcacgttacctaactgaaatgactctcgaagaaatgtcgagggactggttcatgctcatgcccaagcagaaagtggtgggttccctttgcatcaaaatggaccaggcaataatggataaaagcatcatactgaaagcaaatttcagtgtgatttttgaccggttagagaccctaatactgctcagagctttcacagaagaaggagcaatcgtgggagaaatctcaccattaccttctcttccaggacatactggcgaggatgtcaaaaatgcaattggcgtcctcatcggaggacttgaatggaatgataacacagttcgggtctctgaaattatacagagattcgcttggggaagcagtgatgagggtgggagacttccact-ccctccaaatcagaaatggaaactggcgagagcaattgagtcagaagtttgaagaaataaggtggctgattgaagaagtacgacatagattgaaaattacagaaaacagcttcgaacagataacttttatgcaagccttacaactactgcttgaagtggagcaagagataagagc---cttctcgtttcagcttatttaa
>gi|745628814|gb|KP284985.1|_Influenza_A_virus_(A/chicken/Shenzhen/1845/2013(H5N6))_segment_8_nuclear_export_protein_(NEP)_and_nonstructural_protein_1_(NS1)_genes_complete_cds
atggattccaatactgtgtcaagttttcaggtagactgctttctttggcatgtccgcaaacgatttgcagaccaagaactgggtgatgccccattccttgaccggcttcgccgagatcagaagtccctaagaggaagaggcaacactcttggtctggacatcgaaacagctactcgtgcgggaaaacaaatagtggagcggattcttgatgaggaacctgatgaggcacttaaaa---------------tgccgacttcacgctacctaactgaaatgactctcgaagaaatgtcgagggactggttcatgctcatgcccaagcagaaagtggtgggttccctttgcatcaaaatggaccaggcaataatggataaaaccatcatactgaaagcaaacttcagtgtgatttttgaccggttagagactctaatactactcagagctttcacagaagaaggagcaattgtgggagaaatctcaccattaccttctcttccaggacatactggcgaggatgtcaaaaatgcaattggcgtcctcatcggaggacttgaatggaatgataacacagttcgggtctctgaaattatacagagattcgcttggagaagcagtgatgagggtgggagacttccact-ccctccaaatcagaaacggaaactggcgagagcaattgagtcagaagtttgaagaaataaggtggctgattgaagaagtacgacatagattgaaaattacagaaaacagcttcgaacagataacgtttatgcaagccttacaactactgcttgaagtggagcaagagataagagc---cttctcgtttcagcttatttaa
>gi|746645997|gb|KP288320.1|_Influenza_A_virus_(A/quail/Nanchang/6631/2013(H5N1))_segment_8_nuclear_export_protein_(NEP)_and_nonstructural_protein_1_(NS1)_genes_complete_cds
atggattccaatactgtatcaagttttcaggtagactgctttctttggcatgtccgcaaacgatttgcagaccaagaactgggtgatgccccattccttgaccggcttcgccgagatcagaagtccctaagaggaagaggcaacactcttggtctggacatcgaaacagctactcgtgcgggaaaacaaatagtggagcggattcttgatgaggaacctgatgaggcacttaaaa---------------tgccgacttcacgctacctaactgaaatgactctcgaagaaatgtcgagggactggttcatgctcatgcccaagcagaaagtggtgggttccctttgcatcaaaatggaccaggcaataatggataaaaccatcatactgaaagcaaacttcagtgtgatttttgaccggttagagaccctaatactactcagagctttcacagaagaaggagcaatcgtgggagaaatctcaccattaccttctcttccaggacatactggcgaggatgtcaaaaatgcaattggcgtcctcatcggaggacttgaatggaatgataacacagttcgggtctctgaaattatacagagattcgcttggagaagcagtgatgagggtgggagacttccact-ccctccaaatcagaaacggaaactggcgagagcaattgagtcagaagtttgaagaaataaggtggctgattgaagaagtacgacatagattaaaaattacagaaaacagcttcgaacagataacgtttatgcaagccttacaactactgcttgaagtggagcaagagataagagc---cttctcgtttcagcttatttaa
>gi|673249609|gb|KM251510.1|_Influenza_A_virus_(A/duck/Sichuan/NCXN11/2014(H5N1))_segment_8_nuclear_export_protein_(NEP)_and_nonstructural_protein_1_(NS1)_genes_complete_cds_gi|673249612|gb|KM251511.1s
atggattccaatactgtgtcaagttttcaggtagactgctttctttggcatgtccgcaaacgatttgcagaccaagaactgggtgatgccccattccttgaccggcttcgccgagaccagaagtccctaagaggaagaggcaacactcttggtctggacatcgaaacagctactcgtgcggggaaacaattagtggagcggattcttgatgaggaacctgatgaggcacttaaaa---------------tgccgacttcacgttacctaactgaaatgactctcgaagaagtgtcgagggactggttcatgctcatgcccaagcagaaagttgtgggttccctttgcatcaaaatggatcaggcaataatggataaaaccatcatactgaaagcaaacttcagtgtgatttttgaccggttagagaccctaatactgctcagagctttcacagaagaaggagcaatcgtgggagaaatctcaccattaccttctcttccaggacatactggcgaggatgtcaaaaatgcaattggcgtcctcatcggaggacttgaatggaatgataacacagttcgggtctctgaaattatacagagattcgcttggagaagcagtgatgagggtgggagacttccact-ccctccaaatcagaaacggaaactggcgagagcaattgagtcagaagtttgaagaaataaggtggctgattgaagaagtacgacatagattgaaaattacagaaaacagcttcgaacagataacgtttatgcaagccttacaactactgcttgaagtggagcaagagataagagc---cttctcgtttcagcttatttaa
>gi|673249594|gb|KM251505.1|_Influenza_A_virus_(A/duck/Sichuan/NCXJ15/2014(H5N6))_segment_8_nuclear_export_protein_(NEP)_and_nonstructural_protein_1_(NS1)_genes_complete_cds_gi|699978903|gb|KM873642.1s
atggattccaatactgtgtcaagttttcaggtagactgctttctttggcatgtccgcaaacgatttgcagaccaagaactgggtgatgccccattccttgaccggcttcgccgagatcagaagtccctaagaggaagaggcaacactcttggtctggacatcgaaacagctactcgtgcgggaaaacaaatagtggagcggattcttgatgaggaacctgatgaggcacttaaaa---------------tgccgacttcacgctacctaactgaaatgactctcgaagaaatgtcgagggactggttcatgctcatgcccaagcagaaagtggtgggttccctttgcatcaaaatggaccaggcaataatggataaaatcatcatactgaaagcaaacttcagtgtgatttttgaccggttagagactctaatactactcagagctttcacagaagaaggagcaattgtgggagaaatctcaccattaccttctcttccaggacatactggcgaggatgtcaaaaatgcaattggcgtcctcatcggaggacttgaatggaatgataacacagttcgggtctctgaaattatacagagattcgcttggagaagcagtgatgagggtgggagacttccact-ccctccaaatcagaaacggaaactggcgagagcaattgagtcagaagtttgaagaaataaggtggctgattgaagaagtacgacatagattgaaaattacagaaaacagcttcgaacagataacgtttatgcaagccttacaactactgcttgaagtggagcaagagataagagc---cttctcgtttcagcttatttaa
>gi|516525796|gb|CY146704.1|_Influenza_A_virus_(A/duck/Hunan/S4220/2011(H5N1))_nuclear_export_protein_(NEP)_and_nonstructural_protein_1_(NS1)_genes_complete_cds
atggattccaatactgtgtcaagttttcaggtagactgctttctttggcatgtccgcaaacgatttgcagaccaagaactgggtgatgccccattccttgaccggcttcgccgagatcagaagtccctaagaggaagaggcaacactcttggtctggacatcgaaacagctactcgtgcgggaaaacagatagtggagcggattcttgatgaggaacctgatgaggcacttaaaa---------------tgccgacttcacgctacctaactgaaatgactctcgaagaaatgtcgagggactggttcatgctcatgcccaagcagaaagtggtgggttccctttgcatcaaaatggaccaggcaataatggataaaaccatcatactgaaagcaaacttcagtgtgatttttgaccggttagagaccctaatactactcagagctttcacagaagaaggagcaatagtgggagaaatctcaccattaccttctcttccaggacatactggcgaggatgtcaaaaatgcaattggcgtcctcatcggaggacttgaatggaatgataacacagttcgggtctctgaaattatacagagattcgcttggagaagcagtgatgagggtgggagacttccact-ccctccaaatcagaaacggaaactggcgagagcaattgagtcagaagtttgaagaaataaggtggctgattgaagaagtacgacatagattgaaaattacagaaaacagcttcgaacagataacgtttatgcaagccttacaactactgcttgaagtggagcaagagataagagc---cttctcgtttcagcttatttaa
>gi|954033470|gb|KU042866.1|_Influenza_A_virus_(A/goose/Zhejiang/77166/2014(H5N2))_segment_8_nuclear_export_protein_(NEP)_and_nonstructural_protein_1_(NS1)_genes_complete_cds
atggattccaatactgtgtcaagttttcaggtagactgctttctttggcatgtccgcaaacgatttgcagaccaagaactgggtgatgccccattccttgaccggcttcgccgagatcagaagtccctaagaggaagaggcaacactcttggtctggacatcgaaacagctactcgtgcgggaaaacaaatagtggagcggattcttgatgaggaacctgatgaggcacttaaaa---------------tgccgacttcacgctatctaactgaaatgactctcgaagaaatgtcgagggactggttcatgctcatgcccaagcagaaagtggtgggttccctttgcatcaaaatggaccaggcaataatggataaaaccatcatactgaaagcaaacttcagtgtgatttttgaccggttagagactctaatactactcagagctttcacagaagaaggagcaatcgtgggagaaatctcaccattaccttctcttccaggacatactggcgaggatgtcaaaaatgcaattggcgtcctcatcggaggacttgaatggaatgataacacagttcgggtctctgaaattatacagagattcgcttggagaagcagtgatgagggtgggagacttccact-ccctccaaatcagaaacggaaactggcgagagcaattgagtcagaagtttgaagaaataaggtggctgattgaagaggtacgacatagattgaaaattacagaaaacagcttcgaacagataacgtttatgcaagccttacaactactgcttgaagtggagcaagagataagagc---cttctcgtttcagcttatttaa
>gi|954033452|gb|KU042867.1|_Influenza_A_virus_(A/goose/Zhejiang/77167/2014(H5N2))_segment_8_nuclear_export_protein_(NEP)_and_nonstructural_protein_1_(NS1)_genes_complete_cds
atggattccaatactgtgtcaagttttcaggtagactgctttctttggcatgtccgcaaacgatttgcagaccaagaactgggtgatgccccattccttgaccggcttcgccgagatcagaagtccctaagaggaagaggcaacactcttggtctggacatcgaaacagctactcgtgcgggaaaacaaatagtggagcggattcttgatgaggaacctgatgaggcacttaaaa---------------tgccgacttcacgctatctaactgaaatgactctcgaagaaatgtcgagggactggttcatgctcatgcccaagcagaaagtggtgggttccctttgcatcaaaatggaccaggcaataatggataaaaccatcatactgaaagcaaacttcagtgtgatttttgaccggttagagactctaatactactcagagctttcacagaagaaggagcaatcgtgggagaaatctcaccattaccttctcttccaggacatactggcgaggatgtcaaaaatgcaattggcgtcctcatcggaggacttgaatggaatgataacacagttcgggtctctgaaattatacagagattcgcttggagaagcagtgatgagggtgggagacttccact-ccctccaaatcagaaacggaaactggcgagagcaattgagtcagaagtttgaagaaataaggtggctgattgaagaggtacgacatagattgaaaattacagaaaacagcttcgaacagataacgtttatgcaagccttacaactactgcttgaagtggagcaagagataagagc---cttctcgtttcagcttatttaa
>gi|922057753|gb|KT370088.1|_Influenza_A_virus_(A/environment/Guangdong/QY025/2013(H5N6))_segment_8_nuclear_export_protein_(NEP)_and_nonstructural_protein_1_(NS1)_genes_complete_cds
atggattccaatactgtgtcaagttttcaggtagactgctttctttggcatatccgcaaacgatttgcagaccaagaactgggtgatgcccctttccttgaccggcttcgccgagaccagaagtccctaagaggaagaggcaacactcttggtctggacatcgaaacagctactcgtgcgggaaaacaaatagtggagcggattctcgatgaggaacctgatgaggcacttaaaa---------------tacctacttcacgttacctaactgaaatgactctcgaagaaatgtcgagagactggttcatgctcatgcccaagcagaaagtggtgggttccctttgcatcaaaatggaccaggcaataatggataaaagcatcatactgaaagcaaatttcagtgtgatttttgaccggttagagaccctaatactgctcagagctttcacagaagaaggagcaatcgtgggagaaatctcaccattaccttctcttccaggacatactggcgaggatgtcaaaaatgcaattggcgtcctcatcggaggacttgaatggaatgataacacagttcgggtctctgaaattatacagagattcgcttggagaagcagtgatgagggtgggagacttccact-ccctccaaatcagaaacggaaactggcgagagcaattgagtcaaaagtttgaagaaataaggtggctgattgaagaagtacgacatagactgaaaatcacagaaaacagcttcgaacagataacttttatgcaagccttacaactactgcttgacgtggagcaagagataagagc---cttctcgtttcagcttatttaa
>gi|673249606|gb|KM251509.1|_Influenza_A_virus_(A/duck/Sichuan/NCXN10/2014(H5N1))_segment_8_nuclear_export_protein_(NEP)_and_nonstructural_protein_1_(NS1)_genes_complete_cds
atggattccaatactgtgtcaagttttcaggtagactgctttctttggcatgtccgcaaacgatttgcagaccaagaactgggtgatgccccattccttgaccggcttcgccgagaccagaagtccctaagaggaagaggcaacactcttggtctggacatcgaaacagctactcgtgcggggaaacaattagtggagcggattcttgatgaggaacctgatgaggcacttaaaa---------------tgccgacttcacgttacctaactgaaatgactctcgaagaagtgtcgagggactggttcatgctcatgcccaagcagaaagtggtgggttccctttgcatcaaaatggatcaggcaataatggataaaaccatcatactgaaagcaaacttcagtgtgatttttgaccggttagagaccctaatactgctcagagctttcacagaagaaggagcaatcgtgggagaaatctcaccattaccttctcttccaggacatactggcgaggatgtcaaaaatgcaattggcgtcctcatcggaggacttgaatggaatgataacacagttcgggtctctgaaattatacagagattcgcttggagaagcagtgatgagggtgggagacttccact-ctctccagatcagaaacggaaactggcgagagcaattgagtcagaagtttgaagaaataaggtggctgattgaagaagtacgacatagattgaaaattacagaaaacagcttcgaacagataacgtttatgcaagccttacaactactgcttgaagtggagcaagagataagagc---cttctcgtttcagcttatttaa
>gi|673249597|gb|KM251506.1|_Influenza_A_virus_(A/duck/Sichuan/NCXJ16/2014(H5N6))_segment_8_nuclear_export_protein_(NEP)_and_nonstructural_protein_1_(NS1)_genes_complete_cds_gi|673249600|gb|KM251507.1s
atggattccaatactgtgtcaagttttcaggtagactgctttctttggcatgtccgcaaacgatttgcagaccaagaactgggtgatgccccattccttgaccggcttcgccgagatcagaagtccctaagaggaagaggcaacactcttggtctggacatcgaaacagctactcgtgcgggaaaacaaatagtggagcggattcttgatgaggaacctgatgaggcacttaaaa---------------tgccgacttcacgctacctaactgaaatgactctcgaagaaatgtcgagggactggttcatgctcatgcccaagcagaaagtggtgggttccctttgcatcaaaatggaccaggcaataatggataaaatcatcatactgaaagcaaacttcagtgtgatttttgaccgattagagactctaatactactcagagctttcacagaagaaggagcaattgtgggagaaatctcaccattaccttctcttccaggacatactggcgaggatgtcaaaaatgcaattggcgtcctcatcggaggacttgaatggaatgataacacagttcgggtctctgaaattatacagagattcgcttggagaagcagtgatgagggtgggagacttccact-ccctccaaatcagaaacggaaactggcgagagcaattgagtcagaagtttgaagaaataaggtggctgattgaagaagtacgacatagattgaaaattacagaaaacagcttcgaacagataacgtttatgcaagccttacaactactgcttgaagtggagcaagagataagagc---cttctcgtttcagcttatttaa
>gi|673249588|gb|KM251503.1|_Influenza_A_virus_(A/chicken/Sichuan/NCJPL1/2014(H5N6))_segment_8_nuclear_export_protein_(NEP)_and_nonstructural_protein_1_(NS1)_genes_complete_cds_gi|673249591|gb|KM25150s
atggattccaatactgtgtcaagttttcaggtagactgctttctttggcatgtccgcaaacgatttgcagaccaagaactgggtgatgccccattccttgaccggcttcgccgagatcagaagtccctaagaggaagaggcaacactcttggtctggacatcgaaacagctactcgtgcgggaaaacaaatagtggagcggattcttgatgaggaacctgatgaggcacttaaaa---------------tgccgacttcacgctacctaactgaaatgactctcgaagaaatgtcgagggactggttcatgctcatgcccaagcagaaagtggtgggttccctttgcatcaaaatggaccaggcaataatggataaaattatcatactgaaagcaaacttcagtgtgatttttgaccggttagagactctaatactactcagagctttcacagaagaaggagcaattgtgggagaaatctcaccattaccttctcttccaggacatactggcgaggatgtcaaaaatgcaattggcgtcctcatcggaggacttgaatggaatgataacacagttcgggtctctgaaattatacagagattcgcttggagaagcagtgatgagggtgggagacttccact-ccctccaaatcagaaacggaaactggcgagagcaattgagtcagaagtttgaagaaataaggtggctgattgaagaagtacgacatagattgaaaattacagaaaacagcttcgaacagataacgtttatgcaagccttacaactactgcttgaagtggagcaagagataagagc---cttctcgtttcagcttatttaa
>gi|620599393|gb|KJ683892.1|_Influenza_A_virus_(A/chicken/Yunnan/1/2014(H5N1))_segment_8_nuclear_export_protein_(NEP)_and_nonstructural_protein_1_(NS1)_genes_complete_cds
atggattccaatactgtgtcaagttttcaggtagactgcttcctttggcatgtccgcaaacgatttgcagaccaagaactgggtgatgccccattccttgaccggcttcgccgagaccagaagtccctaagaggaagaggcaacactcttggtctggacatcgaaacagctactcgtgcgggaaaacaaatagtggagcggattcttgatgaggaacctgatgaggcacttaaaa---------------tgccgacttcacgttacctaactgaaatgactctcgaagaaatgtcgagggactggttcatgctcatgcccaagcaaaaagtggtgggttccctttgcatcaaaatggatcaggcaataatggataaaaccatcatactgaaagcaaacttcagtgtgatttttgaccggttagggaccctaatactgctcagagctttcacagaagaaggagcaatcgtgggagaaatctcaccattaccttctcttccaggacatactggcgaggatgtcaaaaatgcaattggcgtcctcatcggaggacttgaatggaatgataacacagttcgggtctctgaaattatacagagattcgcttggagaagcagtaatgagggtgggagacttccact-ccctccaaatcagaaacggaaattggcgagagcaattgagtcagaagtttgaagaaataaggtggctgattgaagaagtacgacatagattgaaaattacagagaacagcttcgaacagataacgtttatgcaagccttacaactactgcttgaagtggagcaagagataagagc---cttctcgtttcagcttatttaa
>gi|954033434|gb|KU042868.1|_Influenza_A_virus_(A/goose/Zhejiang/77168/2014(H5N2))_segment_8_nuclear_export_protein_(NEP)_and_nonstructural_protein_1_(NS1)_genes_complete_cds
atggattccaatactgtgtcaagttttcaggtagactgctttctttggcatgtccgcaaacgatttgcagaccaagaactgggtgatgccccattccttgaccggcttcgccgagatcagaagtccctaagaggaagaggcaacactcttggtctggacatcgaaacagccactcgtgcgggaaaacaaatagtggagcggattcttgatgaggaacctgatgaggcacttaaaa---------------tgccgacttcacgctatctaactgaaatgactctcgaagaaatgtcgagggactggttcatgctcatgcccaagcagaaagtggtgggttccctttgcatcaaaatggaccaggcaataatggataaaaccatcatactgaaagcaaacttcagtgtgatttttgaccggttagagactctaatactactcagagctttcacagaagaaggagcaatcgtgggagaaatctcaccattaccttctcttccaggacatactggcgaggatgtcaaaaatgcaattggcgtcctcatcggaggacttgaatggaatgataacacagttcgggtctctgaaattatacagagattcgcttggagaagcagtgatgagggtgggagacttccact-ccctccaaatcagaaacggaaactggcgagagcaattgagtcagaagtttgaagaaataaggtggctgattgaagaggtacgacatagattgaaaattacagaaaacagcttcgaacagataacgtttatgcaagccttacaactactgcttgaagtggagcaagagataagagc---cttctcgtttcagcttatttaa
>gi|699978921|gb|KM873650.1|_Influenza_A_virus_(A/swan_goose/Jilin/JL01/2014(H5N6))_segment_8_nuclear_export_protein_(NEP)_and_nonstructural_protein_1_(NS1)_genes_complete_cds
atggattccaatactgtgtcaagttttcaggtagactgctttctttggcatgtccgcaaacgatttgcagaccaagaactgggtgatgccccattccttgaccggcttcgccgagatcagaagtccctaagaggaagaggcaacactcttggtctggacatcaaaacagctactcgtgcgggaaaacaaatagttgagcggattcttgatgaggaacctgatgaggcacttaaaa---------------tgccgacttcacgctacctaactgaaatgactctcgaagaaatgtcgagggactggttcatgctcatgcccaagcagaaagtggtgggttccctttgcatcaaaatggaccaggcaataatggataaaaccatcatactgaaagcaaacttcagtgtgatttttgaccggttagagactctaatactactcagagctttcacagaagaaggagcaattgtgggagaaatctcaccattaccttctcttccaggacatactggcgaggatgtcaaaaatgcaattggcgtcctcatcggaggacttgaatggaatgataacacagttcgggtctctgaaattatacagagattcgcttggagaagcagtgatgagggtgggagacttccact-ccctccaaatcagaaacggaaactggcgagagcaattgagtcagaagtttgaagaaataaggtggctgattgaagaagtacgacatagattgaaaattacagaaaacagcttcgaacagataacgtttatgcaagccttacaactactgcttgaagtggagcaagagataagagc---cttctcgtttcagcttatttaa
>gi|645170342|gb|KJ807787.1|_Influenza_A_virus_(A/chicken/Zhejiang/6C2/2013(H5N6))_segment_8_nuclear_export_protein_(NEP)_and_nonstructural_protein_1_(NS1)_genes_complete_cds
atggattccaatactgtgtcaagttttcaggtagactgctttctttggcatgtccgcaaacgatttgcagaccaagaactgggtgatgccccattccttgaccggcttcgccgagatcagaagtccctaagaggaagaggcaacactcttggtctggacatcgaaacagctactcgtgcgggaaaacaaatagtggagcggattcttgatgaggaacctgatgaggcacttaaaa---------------tgccgacttcacgctacctaactgaaatgactctcgaagaaatgtcgagggactggttcatgctcatgcccaagcagaaagtggtgggttccctttgcatcaaaatggaccaggcaataatggataaaaccatcatactgaaagcaaacttcagtgtgatttttgaccggttagagactctaatgctactcagagctttcacagaagaaggagcaattgtgggagaaatctcaccattaccttctcttccaggacatactggcgaggatgtcaaaaatgcaattggcgtcctcatcggaggacttgaatggaatgataacacagttcgggtctctgaaattatacagagattcgcttggagaagcagtgatgagggtgggagacttccact-ccctccaaatcagaaacggaaactggagagagcaattgagtcagaagtttgaagaaataaggtggctgattgaagaagtacgacatagattgaaaattacagaaaacagcttcgaacagataacgtttatgcaagccttacaactactgcttgaagtggagcaagagataagagc---cttctcgtttcagcttatttaa
>gi|745628948|gb|KP285041.1|_Influenza_A_virus_(A/duck/Jiangxi/10160/2014(H5N6))_segment_8_nuclear_export_protein_(NEP)_and_nonstructural_protein_1_(NS1)_genes_complete_cds_gi|745632481|gb|KP286457.1|s
atggattccaatactgtgtcaagttttcaggtagactgctttctttggcatgtccgcaaacgatttgcagaccaagaactgggtgatgccccattccttgaccggcttcgccgagatcagaagtccctaagaggaagaggcaacactcttggtctggacatcgaaacagctactcgtgcgggaaaacaaatagtggagcggattcttgatgaggaacctgatgaggcacttaaaa---------------tgccgacttcacgctacctaactgaaatgactctcgaagaaatgtcgagggactggttcatgctcatgcccaagcagaaagtggtgggttccctttgcatcaaaatggaccaggcaataatggataaaaccatcatactgaaagcaaacttcagtgtgatttttgaccggttagagactctaatactactcagaggtttcacagaagaaggagcaattgtgggagaaatctcaccattaccttctcttccaggacatactggcgaggatgtcaaaaatgcaattggcgtcctcatcggaggacttgaatggaatgataacacagttcgggtctctgaaattatacagagattcgcttggggaagcagtgatgagggtgggagacttccact-ccctccaaatcagaaacggaaactggcgagagcaattgagtcagaagtttgaagaaataaggtggctgattgaagaagtacgacatagattgaaaattacagaaaacagcttcgaacagataacgtttatgcaagccttacaactactgcttgaagtggagcaagagataagagc---cttctcgtttcagcttatttaa
>gi|673249603|gb|KM251508.1|_Influenza_A_virus_(A/environment/Sichuan/NCLL1/2014(H5N6))_segment_8_nuclear_export_protein_(NEP)_and_nonstructural_protein_1_(NS1)_genes_complete_cds
atggattccaatactgtgtcaagttttcaggtagactgctttctttggcatgtccgcaaacgatttgcagaccaagaactgggtgatgccccattccttgaccggcttcgccgagatcagaagtccctaagaggaagaggcaacactcttggtctggacatcgaaacagctactcgtgcgggaaaacagatagtggagcgggttcttgatgaggaacctgatgaggcacttaaaa---------------tgccgacttcacgctacctaactgaaatgactctcgaagaaatgtcgagggactggttcatgctcatgcccaagcagaaagtggtgggttccctttgcatcaaaatggaccaggcaataatggataaaatcatcatactgaaagcaaacttcagtgtgatttttgaccggttagagactctaatactactcagagctttcacagaagaaggagcaattgtgggagaaatctcaccattaccttctcttccaggacatactggcgaggatgtcaaaaatgcaattggcgtcctcatcggaggacttgaatggaatgataacacagttcgggtctctgaaattatacagagattcgcttggagaagcagtgatgagggtgggagacttccact-ccctccaaatcagaaacggaaactggcgagagcaattgagtcagaagtttgaagaaataaggtggctgattgaagaagtacgacatagattgaaaattacagaaaacagcttcgaacagataacgtttatgcaagccttacaactactgcttgaagtggagcaagagataagagc---cttctcgtttcagcttatttaa
>gi|673249585|gb|KM251502.1|_Influenza_A_virus_(A/Anas_crecca/Hubei/Chenhu1623-5/2014(H5N6))_segment_8_nuclear_export_protein_(NEP)_and_nonstructural_protein_1_(NS1)_genes_complete_cds
atggattgcaatactgtgtcaagttttcaggtagactgctttctttggcatgtccgcaaacgatttgcagaccaagaactgggtgatgccccattccttgaccggcttcgccgagatcagaagtccctaagaggaagaggcaacactcttggtctggacatcgaaacagctactcgtgcgggaaaacaaatagtggagcggattcttgatgaggaacctgatgaggcacttaaaa---------------tgccgacttcacgctacctaactgaaatgactctcgaagaaatgtcgagggactggttcatgctcatgcccaagcagaaagtggtgggttccctttgcatcaaaatggaccaggcaataatggataaaaccatcatactgaaagcaaacttcagtgtgatttttgaccggttagagactctaatactactcagagctttcacagaagaaggagcaattgtgggagaaatctcaccattaccttctcttccaggacatactggcgaggatgtcaaaaatgcaattggcgtcctcatcggaggacttgaatggaatgataacacagttcgggtctctgaaattatacagagattcgcttggagaagcagtgatgagggtgggagacttccact-ccctccaaatcagaaacggaaactggcgagagcaattgagtcagaagtttgaagaaataaggtggctgattgaagaagtacgacatagattgaaaattacagaaaacagcttcgaacagataacgtttatgcaagccttacaactactgcttgaagtggagcaagagataagaga---cttctcgtttcagcttatttaa
>gi|954033506|gb|KU042864.1|_Influenza_A_virus_(A/duck/Zhejiang/77138/2014(H5N2))_segment_8_nuclear_export_protein_(NEP)_and_nonstructural_protein_1_(NS1)_genes_complete_cds
atggattccaatactgtgtcaagttttcaggtagactgctttctttggcatgtccgcaaacgatttgcagaccaagaactgggtgatgccccattccttgaccggcttcgccgagatcagaagtccctaagaggaagaggcaacactcttggtctggacatcgaaacagccactcgtgcgggaaaacaaatagtggagcggattcttgatgaggaacctgatgaggcacttaaaa---------------tgccgacttcacgctatctaactgaaatgactctcgaagaaatgtcgagggactggttcatgctcatgcccaagcagaaagtggtgggttccctttgcatcaaaatggaccaggcaataatggataaaaccatcatactgaaagcaaacttcagtgtgatttttgaccggttagagactctaatactactcagagctttcacagaagaaggagcaatcgtgggagaaatctcaccattaccttctcttccaggacatactggcgaggatgtcaaaaatgcaattggcgtcctcatcggaggacttgaatggaatgataacacagttcgggtctctgaaattatacagagattcgcttggggaagcagtgatgagggtgggagacttccact-ccctccaaatcagaaacggaaactggcgagagcaattgagtcagaagtttgaagaaataaggtggctgattgaagaggtacgacatagattgaaaattacagaaaacagcttcgaacagataacgtttatgcaagccttacaactactgcttgaagtggagcaagagataagagc---cttctcgtttcagcttatttaa
>gi|919307229|dbj|LC070037.1|_Influenza_A_virus_(A/duck/Vietnam/HU1-1507/2014(H5N6))_viral_cRNA_segment_8_complete_sequence
atggattccaatactgtgtcaagttttcaggtagactgctttctttggcatgtccgcaagcgatttgcagaccaagaactgggtgatgccccattccttgaccggcttcgccgagatcagaagtccctaagaggaagaggcaacactcttggtctggacatcaaaacagctacttgtgcgggaaaacaaatagtggagcggattcttgatgaggaacctgatgaggcacttaaaa---------------tgccgacttcacgctacctaactgaaatgactctcgaagaaatgtcgagggactggttcatgctcatgcccaagcagaaagtggtgggttccctttgcatcaaaatggaccaggcaataatggataaaaccatcatactgaaagcaaacttcagtgtgatttttgaccggttagagactctaatactactcagagctttcacagaagaaggagcaattgtgggagaaatctcaccattaccttctcttccaggacatactggcgaggatgtcaaaaatgcaattggcgtcctcatcggaggacttgaatggaatgataacacagttcgggtctctgaaattatacagagattcgcttggagaagcagtgatgagggtgggagacttccact-ccctccaaatcagaaacggaaactggcgagagcaattgagtcagaagtttgaagaaataaggtggctgattgaagaagtacgacatagattgaaaattacagaaaacagcttcgaacagataacgtttatgcaagccttacaactactgcttgaagtggagcaagagataagagc---cttctcgtttcagcttatttaa
>gi|814550607|dbj|LC050595.1|_Influenza_A_virus_(A/muscovy_duck/Quang_Ninh/4c111/2013(H5N6))_viral_cRNA_segment_8_complete_sequence_gi|814550626|dbj|LC050603.1|_Influenza_A_virus_(A/muscovy_duck/Quange
atggattccaatactgtgtcaagttttcaggtagactgctttctttggcatgtccgcaagcgatttgcagaccaagaactgggtgatgccccattccttgaccggcttcgccgagatcagaagtccctaagaggaagaggcaacactcttggtctggacatcaaaacagctacttgtgcgggaaaacaaatagtggagcggattcttgatgaggaacctgatgaggcacttaaaa---------------tgccgacttcacgctacctaactgaaatgactctcgaagaaatgtcgagggactggttcatgctcatgcccaagcagaaagtggtgggttccctttgcatcaaaatggaccaggcaataatggataaaaccatcatactgaaagcaaacttcagtgtgatttttgaccggttagagactctaatactactcagagctttcacagaagaaggagcaattgtgggagaaatctcaccattaccttctcttccaggacatactggcgaggatgtcaaaaatgcaattggcgtcctcatcggaggacttgaatggaatgataacacagttcgggtctctgaaattatacagagattcgcttggagaagcagtgatgagggtgggagacttccact-ccctccaaatcagaaacggaaactggcgagagcaattgagtcagaagtttgaagaaataaggtggctgattgaagaagtacgacatagattgaaaattacagaaaacagcttcgaacagataacgtttatgcaagccttacaactactgcttgaagtggagcaagagataagagc---cttctcgtttcagcttatttaa
>gi|645170365|gb|KJ807788.1|_Influenza_A_virus_(A/duck/Zhejiang/6D2/2013(H5N6))_segment_8_nuclear_export_protein_(NEP)_and_nonstructural_protein_1_(NS1)_genes_complete_cds
atggattccaatactgtgtcaagttttcaggtagactgctttctttggcatgtccgcaaacgatttgcagaccaagaactgggtgatgccccattccttgaccggcttcgccgagatcagaagtccctaagaggaagaggcaacactcttggtctggacatcgaaacagctactcgtgcgggaaaacaaatagtggagcgaattcttgatgaggaacctgatgaggcacttaaaa---------------tgccgacttcacgctacctaactgaaatgactctcgaagaaatgtcgagggactggttcatgctcatgcccaagcagaaagtggtgggttccctttgcatcaaaatggaccaggcaataatggataaaaccatcatactgaaagcaaacttcagtgtgatttttgaccggttagagactctaatgctactcagagctttcacagaagaaggagcaattgtgggagaaatctcaccattaccttctcttccaggacatactggcgaggatgtcaaaaatgcaattggcgtcctcatcggaggacttgaatggaatgataacacagttcgggtctctgaaattatacagagattcgcttggagaagcagtgatgagggtgggagacttccact-ccctccaaatcagaaacggaaactggagagagcaattgagtcagaagtttgaagaaataaggtggctgattgaagaagtacgacatagattgaaaattacagaaaacagcttcgaacagataacgtttatgcaagccttacaactactgcttgaagtggagcaagagataagagc---cttctcgtttcagcttatttaa
>gi|745628968|gb|KP285049.1|_Influenza_A_virus_(A/environment/Jiangxi/10164/2014(H5N6))_segment_8_nuclear_export_protein_(NEP)_and_nonstructural_protein_1_(NS1)_genes_complete_cds_gi|745628988|gb|KP28s
atggattccaatactgtgtcaagttttcaggtagactgctttctttggcatgtccgcaaacgatttgcagaccaagaactgggtgatgccccattccttgaccggcttcgccgagatcagaagtccctaagaggaagaggcaacactcttggtctggacatcgaaacagctactcgtgcgggaaaacaaatagtggagcggattcttgatgaggaacctgatgaggcacttaaaa---------------tgccgacttcacgctacctaactgaaatgactctcgaagaaatgtcgagggactggttcatgctcatgcccaagcagaaagtggtgggttccctttgcatcaaaatggaccaggcaataatggataaaaccatcatactgaaagcaaacttcagtgtgatttttgaccggttagagactctaatactactcagaggtttcacagaagaaggagcaattgtgggagaaatctcaccattaccttctcttccaggacatactggcgaggatgtcaaaaatgcaattggcatcctcatcggaggacttgaatggaatgataacacagttcgggtctctgaaattatacagagattcgcttggggaagcagtgatgagggtgggagacttccact-ccctccaaatcagaaacggaaactggcgagagcaattgagtcagaagtttgaagaaataaggtggctgattgaagaagtacgacatagattgaaaattacagaaaacagcttcgaacagataacgtttatgcaagccttacaactactgcttgaagtggagcaagagataagagc---cttctcgtttcagcttatttaa
>gi|919307235|dbj|LC070039.1|_Influenza_A_virus_(A/environment/Vietnam/HU1-1434/2014(H5N6))_NEP_NS_genes_for_nuclear_export_protein_nonstructural_protein_1_partial_and_complete_cds
atggattccaatactgtgtcaagttttcaggtagactgctttctttggcatgtccgcaagcgatttgcagaccaagaactgggtgatgccccattccttgaccggcttcgccgagatcagaagtccctaagaggaagaggcaacactcttggtctggacatcaaaacagctacttgtgcgggaaaacaaatagtggagcggattcttgatgaggaacctgatgaggcacttaaaa---------------tgccgacttcacgctacctaactgaaatgactctcgaagaaatgtcgagggactggttcatgctcatgcccaagcagaaagtggtgggttccctttgcatcaaaatggaccaggcaataatggataaaaccatcatactgaaagcaaacttcagtgtgatttttgaccggttagagactctaatactactcagagctttcacagaagaaggagcaattgtgggagaaatctcaccattaccttctcttccaggacatactggcgaggatgtcaaaaatgcaattggcgtcctcatcggaggacttgaatggaatgataacacagttcgggtctctgaaattatacagagattcgcttggagaagcagtgatgagggtgggagacttccact-ccctccaaatcagaaacggaaactggcgagagcaattgagtcagaagtttgaagaaataaggtggctgattgaagaagtacgacatagattgaaaattacagaaaacagcttcgaacagataacgtttatgcaagccttacaactactgcttgaagtggagcaagagataagagc---cttctcgtttcagcttatttta
>gi|954033272|gb|KU042877.1|_Influenza_A_virus_(A/goose/Zhejiang/925108/2014(H5N6))_segment_8_nuclear_export_protein_(NEP)_and_nonstructural_protein_1_(NS1)_genes_complete_cds
atggattccaatactgtgtcaagttttcaggtagactgctttctttggcatgtccgcaaacgatttgcagaccaagaactgggtgatgccccattccttgaccggcttcgccgagatcagaagtccctaagaggaagaggcaacactcttggtctggacatcaaaacagctacttgtgcgggaaaacaaatagttgagcggattcttgatgaggaacctgatgaggcacttaaaa---------------tgccgacttcacgctacctaactgaaatgactctcgaagaaatgtcgagggactggttcatgctcatgcccaaacagaaagtggtgggttccctttgcatcaaaatggaccaggcaataatggataaaaccatcatactgaaagcaaacttcagtgtgatttttgaccggttagagactctaatactactcagagctttcacagaagaaggagcaattgtgggagaaatctcaccattaccttctcttccaggacatactggcgaggatgtcaaaaatgcaattggcgtcctcatcggaggacttgaatggaatgataacacagttcgggtctctgaaattatacagagattcgcttggagaagcagtgatgagggtgggagacttccact-ccctccaaatcagaaacggaaactggcgagagcaattgagtcagaagtttgaagaaataaggtggctgattgaagaagtacgacatagattgaaaattacagaaaacagcttcgaacagataacgtttatgcaagccttacaactactgcttgaagtggagcaagagataagagc---cttctcgtttcagcttatttaa
>gi|919307238|dbj|LC070040.1|_Influenza_A_virus_(A/muscovy_duck/Vietnam/HU1-1144/2014(H5N6))_viral_cRNA_segment_8_complete_sequence
atggattccaatactgtgtcaagttttcaggtagactgctttctttggcatgtccgcaagcgatttgcagaccaagaactgggtgatgccccattccttgaccggcttcgccgagatcagaagtccctaagaggaagaggcaacactcttggtctggacatcaaaacagctacttgtgcgggaaaacaaatagtggagcggattcttgatgaggaacctgatgaggcacttaaaa---------------tgccgacttcacgctacctaactgaaatgactctcgaagaaatgtcgagggactggttcatgctcatgcccaagcagaaagtggtgggttccctttgcatcaaaatggaccaggcaataatggataaaaccatcatactgaaagcaaacttcagtgtgatttttgaccggttagagactctaatactactcagagctttcacagaagaaggagcaattgtgggagaaatctcaccattaccttctcttccaggacatactggcgaggatgtcaaaagtgcaattggcgtcctcatcggaggacttgaatggaatgataacacagttcgggtctctgaaattatacagagattcgcttggagaagcagtgatgagggtgggagacttccact-ccctccaaatcagaaacggaaactggcgagagcaattgagtcagaagtttgaagaaataaggtggctgattgaagaagtacgacatagattgaaaattacagaaaacagcttcgaacagataacgtttatgcaagccttacaactactgcttgaagtggagcaagagataagagc---cttctcgtttcagcttatttaa
>gi|919307232|dbj|LC070038.1|_Influenza_A_virus_(A/duck/Vietnam/HU1-1511/2014(H5N6))_viral_cRNA_segment_8_complete_sequence
atggattccaatactgtgtcaagttttcaggtagactgctttctttggcatgtccgcaagcgatttgcagaccaagaactgggtgatgccccattccttgaccggcttcgccgagatcagaagtccctaagaggaagaggcaacactcttggtctggacatcaaaacagctacttgtgcgggaaaacaaatagtggagcggattcttgatgaggaacctgatgaggcacttaaaa---------------tgccgacttcacgctacctaactgaaatgactctcgaagaaatgtcgagggactggttcatgctcatgcccaagcagaaagtggtgggttccctttgcatcaaaatggaccaggcaataatggataaaaccatcatactgaaagcaaacttcagtgtgatttttgaccggttagagactctaatactactcagagctttcacagaagaaggagcaattgtgggagaaatctcaccattaccttctcttccaggacatactggcgaggatgtcaaaaatgcaattggcgtcctcatcggaggacttgaatggaatgataacacagttcgggtctctgaaattatacagagattcgcttggagaagcagtgatgagggtgggagacttccact-ccctccaaatcagaaacggaaactggcgagagcaattgagtcagaagtttgaagaaataaggtggctgattgaagaagtacgacatagattgaaaatcacagaaaacagcttcgaacagataacgtttatgcaagccttacaactactgcttgaagtggagcaagagataagagc---cttctcgtttcagcttatttaa
>gi|745632840|gb|KP286603.1|_Influenza_A_virus_(A/chicken/Jiangxi/10122/2014(mixed))_clone_b_segment_8_nuclear_export_protein_(NEP)_and_nonstructural_protein_1_(NS1)_genes_complete_cds
atggattccaatactgtgtcaagttttcaggtagactgctttctttggcatgtccgcaaacgatttgcagaccaagaactgggtgatgccccattccttgaccggcttcgccgagatcagaagtccctaagaggaagaggcaacactcttggtctggacatcgaaacagctactcgtgcgggaaaacaaatagtggagcggattcttgatgaggaacctgatgaggcacttaaaa---------------tgccgacttcacgctacctaactgaaatgactctcgaagaaatgtcgagggactggttcatgctcatgcccaagcagaaagtggtgggttccctttgcatcaaaatggaccaggcaataatggataaaaccatcatactgaaagcaaacttcagtgtgatttttgaccggttagagactctaatactactcagaggtttcacagaagaaggagcaattgtgggagaaatctcaccattaccttctcttccaggacatactggcgaggatgtcaaaaatgcaattggcgtcctcatcggaggacttgaatggaatgataacacagttcgggtctctgaaattatacagagattcgcttggggaagcagtgatgagggtgggagacttccact-ccctacaaatcagaaacggaaaatggcgagagcaattgagtcagaagtttgaagaaataaggtggctgattgaagaagtacgacatagattgaaaattacagaaaacagcttcgaacagataacgtttatgcaagccttacaactactgcttgaagtggagcaagagataagagc---cttctcgtttcagcttatttaa
>gi|556527823|gb|KF735646.1|_Influenza_A_virus_(A/barn_swallow/Hong_Kong/1161/2010(H5N1))_segment_8_nuclear_export_protein_(NEP)_and_nonstructural_protein_1_(NS1)_genes_complete_cds
atggattccaacactgtgtcaagctttcaggtagactgctttctttggcatgtccgcaaacgatttgcagaccaagaactgggtgatgccccattccttgaccggcttcgccgagatcagaagtccctaagaggaagaggcaacactcttggtctggacatcgaaacagctactcgtgcgggaaaacagatagtggagcggattcttgatgaggaacctgatgaggcacttaaaa---------------tgccgacttcacgctacctaactgaaatgactctcgaagaaatgtcaagggactggttcatgctcatgcccaagcagaaagtggtgggttccctttgcatcaaaatggaccaggcaataatggataaaaccatcatactgaaagcaaacttcagtgtgatttttgaccggttagagaccctaatactactcagagctttcacagaagaaggagcaatcgtgggagaaatctcaccattaccttctcttccaggacatactggtgaggatgtcaaaaatgcaattggcgtcctcatcggaggacttgaatggaatgataacacagttcgggtctctgaaactatacagagattcgcttggagaagcagtgatgagggtgggagacttccact-ccctccaaatcagaaacggaaactggcgagagcaattgagtcagaagtttgaagaaataaggtggctgattgaagaagtacgacatagattgaaaattacagaaaacagcttcgaacagataacgtttatgcaagccttacaactactgcttgaagtggagcaagagataagagc---cttctcgtttcagcttatttaa
>gi|960311962|gb|KU143450.1|_Influenza_A_virus_(A/duck/Wenzhou/YHQL22/2014(H5N6))_segment_8_nuclear_export_protein_(NEP)_and_nonstructural_protein_1_(NS1)_genes_complete_cds
atggattccaatactgtatcaagttttcaggtagactgctttctttggcatgtccgcaaacgatttgcagaccaagaactgggtgatgccccattccttgaccggcttcgccgagatcagaagtccctaagaggaagaggcaacactcttggtctggacatcaaaacagctactcgtgcgggaaaacaaatagttgagcggattcttgatgaggaacctgatgaggcacttaaaa---------------tgccgacttcacgctacctaactgaaatgactctcgaagaaatgtcgagggactggttcatgctcatgcccaagcagaaagtggtgggttccctttgcatcaaaatggaccaggcaataatggataaaaccatcatactgaaagcaaacttcagtgtgatttttgaccggttagagactctaatactactcagagctttcacagaagaaggagcaattgtgggagaaatctcaccattaccttcttttccaggacatactggcgaggatgtcaaaaatgcaattggcgtcctcatcggaggacttgaatggaatgataacacagttcgggtctctgaaattatacagagattcgcttggagaagcagtgatgagggtgggagacttccact-ccctccaaatcagaaacggaaactggcgagagcaattgagtcagaagtttgaagaaataaggtggctgattgaagaagtacgacatagattgaaaattacagaaaacagcttcgaacagataacgtttatgcaagccttacaactactgcttgaagtggaacaagagataagagc---cttctcgtttcagcttatttaa
>gi|954033308|gb|KU042875.1|_Influenza_A_virus_(A/goose/Zhejiang/925105/2014(H5N6))_segment_8_nuclear_export_protein_(NEP)_and_nonstructural_protein_1_(NS1)_genes_complete_cds
atggattccaatactgtgtcaagttttcaggtagactgctttctttggcatgtccgcaaacgacttgcagaccaagaactgggtgatgccccattccttgaccggcttcgccgagatcagaagtccctaagaggaagaggcaacactcttggtctggacatcaaaacagctacttgtgcgggaaaacaaatagttgagcggattcttgatgaggaacctgatgaggcacttaaaa---------------tgccgacttcacgctacctaactgaaatgactctcgaagaaatgtcgagggactggttcatgctcatgcccaaacagaaagtggtgggttccctttgcatcaaaatggaccaggcaataatggataaaaccatcatactgaaagcaaacttcagtgtgatttttgaccggttagagactctaatactactcagagctttcacagaagaaggagcaattgtgggagaaatctcaccattaccttctcttccaggacatactggcgaggatgtcaaaaatgcaattggcgtcctcatcggaggacttgaatggaatgataacacagttcgggtctctgaaattatacagagattcgcttggagaagcagtgatgagggtgggagacttccact-ccctccaaatcagaaacggaaactggcgagagcaattgagtcagaagtttgaagaaataaggtggctgattgaagaagtacgacatagattgaaaattacagaaaacagcttcgaacagataacgtttatgcaagccttacaactactgcttgaagtggagcaagagataagagc---cttctcgtttcagcttatttaa
>gi|954033254|gb|KU042878.1|_Influenza_A_virus_(A/goose/Zhejiang/112080/2014(H5N6))_segment_8_nuclear_export_protein_(NEP)_and_nonstructural_protein_1_(NS1)_genes_complete_cds
atggattccaacactgtgtcaagttttcaggtagactgctttctttggcatgtccgcaaacgatttgcagaccaagaactgggtgatgccccattccttgaccggcttcgccgagatcagaagtccctaagaggaagaggcaacactcttggtctggacatcaaaacagctactcgtgcgggaaaacaaatagttgagcggattcttgatgaggaacctgatgaggcacttaaaa---------------tgccgacttcacgctatctaactgaaatgactctcgaagaaatgtcgagggactggttcatgctcatgcccaagcagaaagtggtgggttccctttgcatcaaaatggaccaggcaataatggataaaaccatcatactgaaagcaaacttcagtgtgatttttgaccggttagagactctaatactactcagagctttcacagaagaaggagcaattgtgggagaaatctcaccattaccttctcttccaggacatactggcgaggatgtcaaaaatgcaattggcgtcctcatcggaggacttgaatggaatgataacacagttcgggtctctgaaattatacagagattcgcttggagaagcagtgatgagggtgggagacttccact-ccctccaaatcagaaacggaaactggcgagagcaattgagtcagaagtttgaagaaataaggtggctgatcgaagaagtacgacatagattgaaaattacagaaaacagcttcgaacagataacatttatgcaagccttacaactactgcttgaagtggagcaagagataagagc---cttctcgtttcagcttatttaa
>gi|745632400|gb|KP286425.1|_Influenza_A_virus_(A/duck/Jiangxi/13469/2014(H5N6))_segment_8_nuclear_export_protein_(NEP)_and_nonstructural_protein_1_(NS1)_genes_complete_cds_gi|745632420|gb|KP286433.1|s
atggattccaatactgtgtcaagttttcaggtagactgctttctttggcatgtccgcaaacgatttgcagaccaagaactgggtgatgccccattccttgaccggcttcgccgagatcagaagtccctaagaggaagaggcaacactcttggtctggacatcaaaacagctactcgtgcgggaaaacaaatagttgagcggattcttagtgaggaacctgatgaggcacttaaaa---------------tgccgacttcacgctacctaactgaaatgactctcgaagaaatgtcgagggactggttcatgctcatgcccaagcagaaagtggtgggttccctttgcatcaaaatggaccaggcaataatggataaaaccatcatactgaaagcaaacttcagtgtgatttttgaccagttagagactctaatactactcagagctttcacagaagaaggagcaattgtgggagaaatctcaccattaccttctcttccaggacatactggcgaggatgtcaaaaatgcaattggcgtcctcatcggaggacttgaatggaatgataacacagttcgggtctctgaaattatacagagattcgcttggagaagcagtgatgagggtgggagacttccact-ccctccaaatcagaaacggaaactggcgagagcaattgagtcagaagtttgaagaaataaggtggctgattgaagaagtacgacatagattgaaaattacagaaaacagcttcgaacagataacgtttatgcaagccttacaactactgcttgaagtggagcaagagataagagc---cttctcgtttcagcttatttaa
>gi|523794217|gb|KF277186.1|_Influenza_A_virus_(A/Viet_Nam/CM32/2011(H5N1))_segment_8_nuclear_export_protein_(NEP)_and_nonstructural_protein_1_(NS1)_genes_complete_cds
atggattccaacactgtgtcaagttttcaggtagactgctttctttggcatgtccgcaaacgatttgcagaccaagaactgggtgatgccccattccttgaccggcttcgccgagatcagaagtccctaagaggaagaggcaacactcttggtctggacatcgaaacagctactcgtgcgggaaaacaaatagtggagcggattcttgatgaggaacctgatgaagcacttaaaa---------------tgccgacttcacgctacctaactgaaatgactctcgaagaaatgtcaagggactggttcatgctcatgcccaagcagaaagtggtgggttccctttgcatcaaaatggaccaggcaataatggataaaaccatcatactgaaagcaaacttcagtgtgattttcgaccggttagagaccctaatactactcagagctttcacagaaaaaggagcaatcgtgggagaaatctcaccattaccttctcttccaggacatactggtgaggatgtcaaaaatgcaattggcgtcctcatcggaggacttgaatggaatgataacacagttcgggtctctgaaactatacagagattcgcttggagaagcagtgatgagggtgggagacttccact-ccctccaaatcagaaacggaaactggcgagagcaattgagtcagaagtttgaagaaataaggtggctgattgaagaagtacgacatagattgaaaattacagaaaacagcttcgaacagataacgtttatgcaagccttacaactactgcttgaagtggagcaagagataagagc---cttctcgtttcagcttatttaa
>gi|760241039|gb|KP732565.1|_Influenza_A_virus_(A/chicken/DaLi/302/2014(H5N1))_segment_8_nuclear_export_protein_(NEP)_gene_partial_cds_and_nonstructural_protein_1_(NS1)_gene_complete_cds
atggattccaacactgtgtcaagttttcaggtagactgcttcctttggcatgtccgcaaacgatttgcagaccaagaactgggtgatgccccattccttgaccggcttcgccgagaccagaagtccctaagaggaagaggcaacactcttggtctggacatcgaaacagctactcgtgcgggaaaacaaatagtggagcggattcttgatgaggaacctgatgaggcacttaaaa---------------tgccgacttcacgttacctaactgaaatgactctcgaagaaatgtcgagggactggttcatgctcatgcccaagcaaaaagtggtgggttccctttgcatcaaaatggatcaggcaataatggataaaaccatcatactgaaagcaaacttcagtgcgatttttgaccggttagagaccctaatactgctcagagctttcacagaagaaggagcaatcgtgggagaaatctcaccattaccttctcttccaggacatactggcgaggatgtcaaaaatgcaattggcgtcctcatcggaggacttgaatggaatgataacacagttcgggtctctgaaattatacagagattcgcttggagaagcagtgatgagggtgggagacttccact-ccctccaaatcagaaacggaaactggcgagagcaattgagtcagaagtttgaagaaataaggtggctgattgaagaagtacgacatagattgaaaattacagaaaacagcttcgaacagataacgtttatgcaagccttacaactactgcttgaagtggagcaagagataagaactttcttctcgtttcagcttaatc--
>gi|760240913|gb|KP732551.1|_Influenza_A_virus_(A/chicken/TongHai/302/2014(H5N1))_segment_8_nuclear_export_protein_(NEP)_gene_partial_cds_and_nonstructural_protein_1_(NS1)_gene_complete_cds
atggattccaacactgtgtcaagttttcaggtagactgcttcctttggcatgtccgcaaacgatttgcagaccaagaactgggtgatgccccattccttgaccggcttcgccgagaccagaagtccctaagaggaagaggcaacactcttggtctggacatcgaaacagctactcgtgcgggaaaacaaatagtggagcggattcttgatgaggaacttgatgaggcacttaaaa---------------tgccgacttcacgttacctaactgaaatgactctcgaagaaatgtcgagggactggttcatgctcatgcccaagcaaaaagtggtgggttccctttgcatcaaaatggatcaggcaataatggataaaaccatcatactgaaagcaaacttcagtgtgatttttgaccggttagagaccctaatactgctcagagctttcacagaagaaggagcaatcgtgggagaaatctcaccattaccttctcttccaggacatactggcgaggatgtcaaaaatgcaattggcgtcctcatcggaggacttgaatggaatgataacacagttcgggtctctgaaattatacagagattcgcttggagaagcagtgatgagggtgggagacttccact-ccctccaaatcagaaacggaaactggcgagagcaattgagtcagaagtttgaagaaataaggtggctgattgaagaagtacgacatagattgaaaattacagaaaacagcttcgaacagataacgtttatgcaagccttacaactactgcttgaagtggagcaagagataagaacctttttctcgtttcagcttaatc--
>gi|954033236|gb|KU042879.1|_Influenza_A_virus_(A/goose/Zhejiang/1120132/2014(H5N6))_segment_8_nuclear_export_protein_(NEP)_and_nonstructural_protein_1_(NS1)_genes_complete_cds
atggattccaacactgtgtccagttttcaggtagactgctttctttggcatgtccgcaaacgatttgcagaccaagaactgggtgatgccccattccttgaccggcttcgccgagatcagaagtccctaagaggaagaggcaacactcttggtctggacatcaaaacagctactcgtgcgggaaaacaaatagttgagcggattcttgatgaggaacctgatgaggcacttaaaa---------------tgccgacttcacgctatctaactgaaatgactctcgaagaaatgtcgagggactggttcatgctcatgcccaagcagaaagtggtgggttccctttgcatcaaaatggaccaggcaataatggataaaaccatcatactgaaagcaaacttcagtgtgatttttgaccggttagagactctaatactactcagagctttcacagaagaaggagcaattgtgggagaaatctcaccattaccttctcttccaggacatactggcgaggatgtcaaaaatgcaattggcgtcctcatcggaggacttgaatggaatgataacacagttcgggtctctgaaattatacagagattcgcttggagaagcagtgatgagggtgggagacttccact-ccctccaaatcagaaacggaaactggcgagagcaattgagtcagaagtttgaagaaataaggtggctgatcgaagaagtacgacatagattgaaaattacagaaaacagcttcgaacagataacatttatgcaagccttacaactactgcttgaagtggagcaagagataagagc---cttctcgtttcagcttatttaa
>gi|404351899|gb|JX534601.1|_Influenza_A_virus_(A/wild_duck/Fujian/2/2011(H5N1))_segment_8_nuclear_export_protein_(NEP)_and_nonstructural_protein_1_(NS1)_genes_complete_cds_gi|404351918|gb|JX534593.1|s
atggattccaacactgtgtcaagttttcaggtagactgctttctttggcatgtccgcaaacgatttgcagaccaagaactgggtgatgccccattccttgaccggcttcgccgagatcagaagtccctaagaggaagaggcaacactcttggtctggacatcgaaacagctactcgttcgggaaaacaaatagtggagcggattcttgatgaggaacctgatgaggcacttaaaa---------------tgccgacttcacgctacctaactgaaatgactctcgaggaaatgtcaagggactggttcatgctcatgcccaagcagaaagtggtgggttccctttgcatcaaaatggaccaggcaataatggataaaaccatcatactgaaagcaaacttcagtgtaatttttgaccggttagagaccctaatactactcagagctttcacagaagaaggagcaatcgtgggagaaatctcaccattaccttctcttccaggacatactggtgaggatgtcaaaaatgcaattggcgtcctcatcggaggacttgaatggaatgataacacagttcgggtctctgaaactatacagagattcgcttggagaatcagtgatgagggtgggagacttccact-ccctccaaatcagaaacggaaactggcgagagcaattgagtcagaagtttgaagaaataaggtggctgattgaagaagtacgacatagattgaaaattacagaaaacagcttcgaacagataacgtttatgcaagccttacaactactgcttgaagtggagcaagagataagagc---cttctcgtttcagcttatttaa
>gi|766553909|gb|KP732721.1|_Influenza_A_virus_(A/duck/Eastern_China/S0711/2014(H5N6))_segment_8_nuclear_export_protein_(NEP)_and_nonstructural_protein_1_(NS1)_genes_complete_cds
atggattccaatactgtgtcaagttttcaggtagactgctttctttggcatgtccgcaaacgatttgcagaccaagaactgggtgatgccccattccttgaccggcttcgccgagatcagaagtccctaagaggaagaggcaacactcttggtctggacatcaaaacagctactcgtgcgggaaaacaaatagttgagcggattcttggtgaggaacctgatgaggcacttaaaa---------------tgccgacttcacgctacctaactgaaatgactctcgaagaaatgtcgagggactggttcatgctcatgcccaagcagaaagtggtgggttccctttgtatcaaaatggaccaggcaataatggataaaaccatcatactgaaagcaaacttcagtgtgatttttgaccagttagagactctaatactactcagagctttcacagaagaaggggcaattgtgggagaaatctcaccattaccttctcttccaggacatactggcgaggatgtcaaaaatgcaattggcgtcctcatcggaggacttgaatggaatgataacacagttcgggtctctgaaattatacagagattcgcttggagaagcagtgatgagggtgggagacttccact-ccctccaaatcagaaacggaaactggcgagagcaattgagtcagaagtttgaagaaataaggtggctgattgaagaagtacgacatagattgaaaattacagaaaacagcttcgaacagataacgtttatgcaagccttacaactactgcttgaagtggagcaagagataagagc---cttctcgtttcagcttatttga
>gi|730044417|gb|KP098011.1|_Influenza_A_virus_(A/duck/Vietnam/NCVD-KA309/2012(H5N1))_segment_8_nuclear_export_protein_(NEP)_and_nonstructural_protein_1_(NS1)_genes_complete_cds
atggattccaacactgtgtcaagttttcaggtagactgctttctttggcatgtccgcaaacgatttgcagaccaagaactgggtgatgccccattccttgaccggcttcgccgagatcagaagtccctgagaggaagaggcaacactcttggtctggacatcgaaacagctactcgtgcgggaaaacagatagtggagcggattcttgatgaggaacctgatgaggcacttaaaa---------------tgccgacttcacgctacctaactgaaatgactctcgaagagatgtcaagggactggttcatgctcatgcccaagcagaaagtggtgggttccctttgcatcaaaatggaccaggcaataatggataaaaccatcatactgaaagcaaacttcagtgtgatttttgaccggttagagaccctaatactactcagagctttcacaaaagaaggagcaatcgtgggagaaatctcaccattaccttctcttccaggacatactggtgaggatgtcaaaaatgcaattggcgtcctcatcggaggacttgaatggaatgataacacagttcgggtctctgaaactatacagagattcgcttggagaagcagtgatgagggtgggagacttccact-ccctccaaatcagaaacggaaactggcgagagcaattgagtcagaagtttgaagaaataaggtggctgattgaagaagtacgacatagattgaaaattacagaaaacagcttcgaacagataacgtttatgcaagctttacaactactgcttgaagtggagcaagagataagagc---cttctcgtttcagcttatttaa
>gi|730044414|gb|KP098010.1|_Influenza_A_virus_(A/duck/Vietnam/NCVD-KA262/2012(H5N1))_segment_8_nuclear_export_protein_(NEP)_and_nonstructural_protein_1_(NS1)_genes_complete_cds
atggattccaacactgtgtcaagttttcaggtagactgctttctttggcatgtccgcaaacgatttgcagaccaagaactgggtgatgccccattccttgaccggcttcgccgagatcagaagtccctaagaggaagaggcaacactcttggtctggacatcgaaacagctactcgtgcgggaaaacagatagtggagcggattcttgatgaggaacctgatgaggcacttaaaa---------------tgccgacttcacgctacctaactgaaatgactctcgaagagatgtcaagggactggttcatgctcatgcccaagcagaaagtgatgggttccctttgcatcaaaatggaccaggcaataatggataaaaccatcatactgaaagcaaacttcagtgtgatttttgaccggttagagaccctaatactactcagagctttcacagaagaaggagcaatcgtgggagaaatctcaccattaccttctcttccaggacatactggtgaggatgtcaaaaatgcaattggcgtcctcatcggaggacttgaatggaatgataacacagttcgggtctctgaaactatacagagattcgcttggagaaacagtgatgagggtgggagacttccact-ccctccaaatcagaaacggaaactggcgagagcaattgagtcagaagtttgaagaaataaggtggctgattgaagaagtacgacatagattgaaaattacagaaaacagcttcgaacagataacgtttatgcaagctttacaactactgcttgaagtggagcaagagataagagc---cttctcgtttcagcttatttaa
>gi|730044411|gb|KP098009.1|_Influenza_A_virus_(A/duck/Vietnam/NCVD-KA261/2012(H5N1))_segment_8_nuclear_export_protein_(NEP)_and_nonstructural_protein_1_(NS1)_genes_complete_cds
atggattccaacactgtgtcaagttttcaggtagactgctttctttggcatgtccgcaaacgatttgcagaccaagaactgggtgatgccccattccttgaccggcttcgccgagatcagaagtccctaagaggaagaggcaacactcttggtctggacatcgaaacagctactcgtgcgggaaaacagatagtggagcggattcttgatgaggaacctgatgaggcacttagaa---------------tgccgacttcacgctacctaactgaaatgactctcgaagaaatgtcaagggactggttcatgctcatgcccaagcagaaagtggtgggttccctttgcatcaaaatggaccaggcaataatggataaaaccatcatactgaaagcaaacttcagtgtgatttttgaccggttagagaccctaatactactcagagctttcacagaagaaggagcaatcgtgggagaaatctcaccattatcttctcttccaggacatactggtgaggatgtcaaaaatgcaattggcgtcctcatcggaggacttgaatggaatgataacacagttcgggtctctgaaaatatacagagattcgcttggagaagcagtgatgagggtgggagacttccact-ccctccaaattagaaacggaaactggcgagagcaattgagtcagaagtttgaagaaataagatggctgattgaagaagtacgacatagattgaaaattacagaaaacagcttcgaacagataacgtttatgcaagccttacaactactgcttgaagtggagcaagagataagagc---cttctcgtttcagcttatttaa
>gi|594704116|gb|KJ484615.1|_Influenza_A_virus_(A/duck/Hunan/747/2011(mixed))_segment_8_nuclear_export_protein_(NEP)_and_nonstructural_protein_1_(NS1)_genes_complete_cds_gi|594704185|gb|KJ484625.1|_Ins
atggattccaacactgtgtcaagttttcaggtagactgctttctttggcatgtccgcaaacgatttgcagaccaagaactgggtgatgccccattccttgaccggcttcgccgagatcagaagtccctaagaggaagaggcaacactcttggtctggacatcgaaacagctactcgtgcgggaaaacagatagtggagcggattcttgatgaggaacctgataaggcacttaaaa---------------tgccgacttcacgctacctaactgaaatgactctcgaagagatgtcaagggactggttcatgctcatgcccaagcagaaagtggtgggttccctttgcatcaaaatggaccaggcaataatggataaaaccatcatactgaaagcaaacttcagtgtgatttttgaccggttagagaccctaatactactcagagctttcacaaaagaaggagcaatcgtgggagaaatctcaccattaccttctcttccaggacatactggtgaggatgtcaaaaatgcaattggcgtcctcatcggaggacttgaatggaatgataacacagttcgggtctctgaaattatacagagattcgcttggagaaacagtgatgagggtgggagacttccact-ccctccaaatcagaaacggaaactggcgagagcaattgagtcagaagtttgaagaaataaggtggctgattgaagaagtacgacatagattgaaaattacagaaaacagcttcgaacagataacgtttatgcaagctttacaactactgcttgaagtggagcaagagataagagc---cttctcgtttcagcttatttaa
>gi|513130859|gb|KF182745.1|_Influenza_A_virus_(A/duck/Vietnam/QB1207/2012(H5N1))_segment_8_nuclear_export_protein_(NEP)_and_nonstructural_protein_1_(NS1)_genes_complete_cds
atggattccaacactgtgtcaagttttcaggtagactgctttctttggcatgtccgcaaacgatttgcagaccaagaactgggtgatgccccattccttgaccggcttcgccgagatcagaagtccctaagaggaagaggcaacactcttggtctggacatcgaaacagctactcgtgcgggaaaacagatagtggagcggattcttgatgaggaacctgatgaggcacttaaaa---------------tgccgacttcacgctacctaactgaaatgactctcgaagagatgtcaagggactggttcatgctcatgcccaagcagaaagtgatgggttccctttgcatcaaaatggaccaggcaataatggataaaaccatcatactgaaagcaaacttcagtgtgatttttgaccggttagagaccctaatactactcagagctttcacagaagaaggagcaatcgtgggagaaatctcaccattaccttctcttccaggacatactggtgaggatgtcaaaaatgcaattggcgtcctcatcggaggacttgaatggaatgataacacagttcgggtctctgaaactatacagagattcgcttggagaaacagtgatgagggtgggagacttccact-ccctccaaatcagaaacggaaactggcgagagcaattgagtcagaagtttgaagaaataaggtggctgattgaagaagtacgacatagattgaaaattacagaaaacagcttcgaacagataacgtttatgcaagctttacaactactgcttgaagtggagcaagagataagagc---cttctcgtttcagcttatttaa
>gi|451810010|dbj|AB786680.1|_Influenza_A_virus(A/muscovy_duck/Vietnam/LBM227/2012(H5N1))_NS1_NS2_genes_for_nonstructural_protein_1_nonstructural_protein_2_complete_cds_gi|451810029|dbj|AB786688.1|_Ine
atggattccaacactgtgtcaagttttcaggtagactgctttctttggcatgtccgcaaacgatttgcagaccaagaactgggtgatgccccattccttgaccggcttcgccgagatcagaagtccctaagaggaagaggcaacactcttggtctggacatcgaaacagctactcgtgcgggaaaacagatagtggagcggattcttgatgaggaacctgatgaggcacttaaaa---------------tgccgacttcacgctacctaactgaaatgactctcgaagagatgtcaagggactggttcatgctcatgcccaagcagaaagtgatgggttccctttgcatcaaaatggaccaggcaataatggataaaaccatcatactgaaagcaaacttcagtgtgatttttgaccggttagagaccctaatactactcagagctttcacagaagaaggagcaatcgtgggagaaatctcaccattaccttctcttccaggacatactggtgaggatgtcaaaaatgcaattggcgtcctcatcggaggacttgaatggaatgataacacagttcgggtctctgaaactatacagagattcgcttggagaaacagtgatgagggtgggagacttccact-ccctccaaatcagaaacggaaactggcgagagcaattgagtcagaagtttgaagaaataaggtggctgattgaagaagtacgacatagattgaaaattacagaaaacagcttcgaacagataacgtttatgcaagctttacaactactgcttgaagtggagcaagagataagagc---cttctcgtttcagcttatttaa
>gi|346989664|gb|JN646747.1|_Influenza_A_virus_(A/duck/Zhejiang/2248/2011(H5N1))_segment_8_nuclear_export_protein_(NEP)_and_nonstructural_protein_1_(NS1)_genes_complete_cds_gi|346989700|gb|JN646745.1|s
atggattccaacactgtgtcaagctttcaggtagactgctttctttggcatgtccgcaaacgatttgcagaccaagaactgggtgatgccccattccttgaccggcttcgccgagatcagaagtccctaagaggaagaggcaacactcttggtctggacatcgaaacagctactcgtgcgggaaaacagatagtggagcggattcttgatgaggaacctgatgaggcacttaaaa---------------tgccgacttcacgctacctaactgaaatgactctcgaagaaatgtcaagggactggttcatgctcatgcccaagcagaaagtggtgggttccctttgcatcaaaatggaccaggcaataatggataaaaccatcatactgaaagcaaacttcagtgtgatttttgaccggttagagaccctaatactactcagagctttcacagaagaaggagcaatcgtgggagaaatctcaccattaccttctcttccaggacatactggtgaggatgtcaaaaatgcaattggcgtcctcatcggaggacttgaatggaatgataacacagttcgggtctctgaaactgtacagagattcgcttggagaagcagtgatgagggtgggagacttccact-ccctccaaatcagaaacggaaaatggcgagagcaattgagtcagaagtttgaagaaataaggtggctgattgaacaagtacgacatagattgaaaattacagaaaacagcttcgaacagataacgtttatgcaagccttacaactactgcttgaagtggagcaagagataagagc---cttctcgtttcagcttatttaa
>gi|960311916|gb|KU143452.1|_Influenza_A_virus_(A/duck/Taizhou/TZYG12/2015(H5N6))_segment_8_nuclear_export_protein_(NEP)_and_nonstructural_protein_1_(NS1)_genes_complete_cds
atggattccaatactgtgtcaagttttcaggtagactgctttctttggcatgtccgcaaacgatttgcagaccaagaactgggtgatgccccattccttgaccggcttcgccgtgatcagaagtccctaagaggaagaggcaacactcttggtctggacatcaaaacagctactcgtgcgggaaaacaaatagttgagcggattcttgatgaggaacctgatgaggcacttaaaa---------------tgccgacttcacgctacctaactgaaatgactctcgaagaaatgtcgagggactggttcatgctcatgcccaagcagaaagtggtgggttccctttgcatcaaaatggaccaggcaataatggacaaaaccatcatactgaaagcaaacttcagtgtgatttttgaccggttagagactctaatactactcagagctttcacagaagaaggagcaattgtgggagaaatctcaccattaccttcttttccaggacatactggcgaggatgtcaaaaatgcaattggcgtcctcatcggaggacttgaatggaatgataacacagttcgggtctctgaaattatacagagattcgcttggagaagcagtgatgagggtgggagacttccact-ccctccaaatcagaaacggaaactggagagagcaattgagtcagaagtttgaagaaataaggtggctaattgaagaagtacgacatagattgaaaattacagaaaacagcttcgaacagataacgtttatgcaagccttacaactactgcttgaagtggaacaagagataagagc---cttctcgtttcagcttatttaa
>gi|823857185|gb|KR732559.1|_Influenza_A_virus_(A/duck/Vietnam/NCVD-672/2011(H5N1))_segment_8_nuclear_export_protein_(NEP)_and_nonstructural_protein_1_(NS1)_genes_complete_cds
atggattccaacactgtttcaagctttcaggtagactgctttctttggcatgtccgcaaacgatttgcagaccaagaactgggtgatgccccattccttgaccggcttcgccgagatcagaagtccctaagaggaagaggcaacactcttggtctggacatcgaaacagctactcgtgcgggaaaaaagatagtggagcggattcttgatgaggaacctgatgaggcacttaaaa---------------tgccgacttcacgctacctaactgaaatgactctcgaagaaatgtcaagggactggttcatgctcatgcccaagcagaaagtggtgggttccctttgcatcaaaatggaccaggcaataatggataaaaccatcatactgaaagcaaacttcagtgtgatttttgaccggttagagaccctaatactactcagagctttcacagaagaaggagcaatcgtgggagaaatctcaccattaccttctcttccaggacatactggtgaggatgtcaaaaatgcaattggcgtcctcatcggaggacttgaatggaatgataacacagttcgggtctctgaaactttacagagattcgcttggagaagcagtgatgagggtgggagacttccact-ccctccaaatcagaaacggaaattggcgagagcaattgagtcagaagtttgaagaaataaggtggctgattgaagaagtacgacatagattgaaaattacagaaaacagcttcgaacagataacgtttatgcaagccttacaactactgcttgaagtggagcaagagataagagc---cttctcgtttcagcttatttaa
>gi|641738857|gb|KJ801492.1|_Influenza_A_virus_(A/chicken/Fujian/FZ02/2011(H9N2))_segment_8_nuclear_export_protein_(NEP)_and_nonstructural_protein_1_(NS1)_genes_complete_cds
atggattccaacactgtttcaagctttcaggtagactgctttctttggcatgtccgcaaacgatttgcagaccaagaactgggtgatgccccattccttgaccggcttcgccgagatcagaagtccctaaaaggaagaggcaacactcttggtctggacatcgaaacagctactcgtgcgggaaaacagatagtggagcggattcttgatgaggaacctgatgaggcacttaaaa---------------tgccgacttcacgctacctaactgaaatgactctcgaagaaatgtcaagggactggttcatgctcatgcccaagcagaaagtggtgggttccctttgcatcaaaatggaccaggcaataatggataaaaccatcatactgaaagcaaacttcagtgtgatttttgaccggttagagaccctaatactactcagagctttcacagaagaaggagcaatcgtgggagaaatctcaccattaccttctcttccaggacatactggtgaggatgtcaaaaatgcaattggcgtcctcatcggaggacttgaatggaatgataacacagttcgggtctctgaaactgtacagagattcgcttggagaagcagtgatgagggtgggagacttccact-ccctccaaatcagaaacggaaattggcgagagcaattgagtcagaagtttgaagaaataaggtggctgattgaagaagtacgacatagattgaaaattacagaaaacagcttcgaacagataacgtttatgcaagccttacaactactgcttgaagtggagcaagagataagagc---cttctcgtttcagcttatttaa
>gi|730044473|gb|KP098031.1|_Influenza_A_virus_(A/duck/Vietnam/NCVD-KA415/2012(H5N2))_segment_8_nuclear_export_protein_(NEP)_and_nonstructural_protein_1_(NS1)_genes_complete_cds
atggattccaacactgtgtcaagttttcaggtagactgctttctttggcatgtccgcaaacgatttgcagaccaagaactgggtgatgccccattccttgaccggcttcgccgagatcagaagtccctaagaggaagaggcaacactcttggtctggacatcgaaacagctactcgtgcgggaaaacagatagtggagcggattcttgatgaggaacctgatgaggcacttaaaa---------------tgccgacttcacgctacctaactgaaatgactctcgaagagatgtcaaaggactggttcatgctcatgcccaagcagaaagtgatgggttccctttgcatcaaaatggaccaggcaataatggataaaaccatcatactgaaagcaaacttcagtgtgatttttgaccggttagagaccctaatactactcagagctttcacagaagaaggagcaatcgtgggagaaatctcaccattaccttctcttccaggacatactggtgaggatgtcaaaaatgcaattggcgtcctcatcggaggacttgaatggaatgataacacagttcgggtctctgaaactatacagagattcgcttggagaaacagtgatgagggtgggagacttccact-ccctccaaatcagaaacggaaactggcgagagcaattgagtcagaagtttgaagaaataaggtggctgattgaagaagtacgacatagattgaaaattacagaaaacagcttcgaacagataacgtttatgcaagctttacaactactgcttgaagtggagcaagagataagagc---cttctcgtttcagcttatttaa
>gi|730044447|gb|KP098021.1|_Influenza_A_virus_(A/duck/Vietnam/NCVD-A672/2011(H5N1))_segment_8_nuclear_export_protein_(NEP)_and_nonstructural_protein_1_(NS1)_genes_complete_cds
atggattccaacactgtttcaagctttcaggtagactgctttctttggcatgtccgcaaacgatttgcagaccaagaactgggtgatgccccattccttgaccggcttcgccgagatcagaagtccctaagaggaagaggcaacactcttggtctggacatcgaaacagctactcgtgcgggaaaaaagatagtggagcggattcttgatgaggaacctgatgaggcacttaaaa---------------tgccgacttcacgctacctaactgaaatgactctcgaagaaatgtcaagggactggttcatgctcatgcccaagcagaaagtggtgggttccctttgcatcaaaatggaccaggcaataatggataaaaccatcatactgaaagcaaacttcagtgtgatttttgaccggttagagaccctaatactactcagagctttcacagaagaaggagcaatcgtgggagaaatctcaccattaccttctcttccaggacatactggtgaggatgtcaaaaatgcaattggcgtcctcatcggaggacttgaatggaatgataacacagttcgggtctctgaaactttacagagattcgcttggagaagcagtgatgagggtgggagacttccact-ccctccaaatcagaaacggaaattggcgagagcaattgagtcagaagtttgaagaaataaggtggctgattgaagaagtacgacatagattgaaaattacagaaaacagcttcgaacagataacgtttatgcaagccttacaactactgcttgaagtggagcaagagataagagc---cttctcgtttcagcttatttaa
>gi|730044423|gb|KP098013.1|_Influenza_A_virus_(A/duck/Vietnam/NCVD-KA311/2012(H5N1))_segment_8_nuclear_export_protein_(NEP)_and_nonstructural_protein_1_(NS1)_genes_complete_cds
atggattccaacactgtgtcaagttttcaggtagactgctttctttggcatgtccgcaaacgatttgcagaccaagaactgggtgatgccccattccttgaccggcttcgccgagatcagaagtccctaagaggaagaggcaacactcttggtctggacatcgaaacagctactcgtgcgggaaaacagatagtggagcggattcttgatgaggaacctgatgaggcacttaaaa---------------tgccgacttcacgctacctaactgaaatgactctcgaagagatgtcaagggactggttcatgctcatgcccaagcagaaagtgatgggttccctttgcatcaaaatggaccaggcaataatggataaaaccatcatactgaaagcaaacttcagtgtgatttttgaccggttagagaccctaatactactcagagctttcacagaagaaggagcaatcgttggagaaatctcaccattaccttctcttccaggacatactggtgaggatgtcaaaaatgcaattggcgtcctcatcggaggacttgaatggaatgataacacagttcgggtctctgaaactatacagagattcgcttggagaaacagtgatgagggtgggagacttccact-ccctccaaatcagaaacggaaactggcgagagcaattgagtcagaagtttgaagaaataaggtggctgattgaagaagtacgacatagattgaaaattacagaaaacagcttcgaacagataacgtttatgcaagctttacaactactgcttgaagtggagcaagagataagagc---cttctcgtttcagcttatttaa
>gi|451798721|gb|KC535013.1|_Influenza_A_virus_(A/Japanese_white-eye/Taoyuan/Q454/2012(H5N1))_segment_8_nuclear_export_protein_(NEP)_and_nonstructural_protein_1_(NS1)_genes_complete_cds
atggattccaacactgtgtcaagttttcaggtagactgctttctttggcatgtccgcaaacgatttgcagaccaagaactgggtgatgccccattccttgaccggcttcgccgagatcagaagtccctaagaggaagaggcaacactcttggtctggacatcgaaacagctactcgtgcgggaaaacagatagtggagcggattcttgatgaggaacctgataaggcacttaaaa---------------tgccgacttcacgctacctaactgaaatgactctcgaagagatgtcaagggactggttcatgctcatgcccaagcagaaagtggtgggttccctttgcatcaaaatggaccaggcaataatggataaaaccatcatactgaaagcaaacttcagtgtgatttttgaccggttagagaccctaatactactcagagctttcacagaagaaggagcaatcgtgggagaaatctcaccattaccttctcttccaggacatactggtgaggatgtcaaaaatgcaattggcgtcctcatcggaggacttgaatggaatgataacacagttcgggtctctgaaactatacagagattcgcttggagagacagtgatgagggtgggagacttccact-ccctccaaatcagaaacggaaactggcgagagcaattgagtcagaagtttgaagaaataaggtggctgattgaagaagtacgacatagattgaaaattacagaaaacagcttcgaacagataacgtttatgcaagctttacaactactgcttgaagtggagcaagagataagagc---cttctcgtttcagcttatttaa
>gi|559147592|gb|KF813117.1|_Influenza_A_virus_(A/tiger/Jiangsu/01/2013(H5N1))_segment_8_nuclear_export_protein_(NEP)_and_nonstructural_protein_1_(NS1)_genes_complete_cds
atggattccaacactgtgtcaagttttcaggtagactgctttctttggcatgtccgcaaacgatttgcagaccaagaactgggtgatgccccattccttgaccggcttcgccgagatcagaagtccctaagaggaaggggcaacactcttggtctggacatcgaaacagctactcgtgcgggaaaacagatagtggagcggattcttgatgaggaacctgatgaggcacttaaaa---------------tgccgacttcacgctacctaactgaaatgactctcgaagagatgtcaagggactggttcatgctcatgcccaagcagaaagtggtgggttccctttgcatcaaaatggaccaggcaataatggataaaaccatcatactgaaagcaaacttcagtgtgatttttgaccggttagagaccctaatactactcagagctttcacagaagaaggagcaatcgtgggagaaatctcatcattaccttctcttccaggacatactggtgaggatgtcaaaaatgcaattggcgtcctcatcggaggacttgaatggaatgataacacagttcgggtctctgaaactatacagagattcgcttggagaaacagtgatgagggtgggagacttccact-ccctccaaatcagaaacggaaactggcgagagcaattgagtcagaagtttgaagaaataaggtggctgattgaagaagtacgacatagattgaaaattacagaaaacagcttcgaacagataacgtttatgcaagctttacaactactgcttgaagtggagcaagagataagagc---cttctcgtttcagcttatttaa
>gi|533112031|dbj|AB847569.1|_Influenza_A_virus_(A/muscovy_duck/Vietnam/LBM438/2013(H5N1))_viral_cRNA_segment_8_complete_sequence_gi|537712584|dbj|AB849464.1|_Influenza_A_virus_(A/muscovy_duck/Vietname
atggattccaacactgtgtcaagttttcaggtagactgctttctttggcatgtccgcaaacgatttgcagaccaagaactgggtgatgccccattccttgaccggcttcgccgagatcagaagtccctaagaggaagaggcaacactcttggtctggacatcgaaacagctactcgtgcgggaaaacagatagtggagcggattcttgatgaggaacctgatgaggcacttaaaa---------------tgccgacttcacgctacctaactgaaatgactctcgaagagatgtcaagggactggttcatgctcatgcccaagcagaaagtgatgggttccctttgcatcaaaatggaccaggcaataatggataaaaccatcatactgaaagcaaacttcagtgtgatttttggccggttagagaccctaatactactcagagctttcacagaagaaggagcaatcgtgggagaaatctcaccattaccttctcttccaggacatactggtgaggatgtcaaaaatgcaattggcgtcctcatcggaggacttgaatggaatgataacacagttcgggtctctgaaactatacagagattcgcttggagaaacagtgatgagggtgggagacttccact-ccctccaaatcagaaacggaaactggcgagagcaattgagtcagaagtttgaagaaataaggtggctgattgaagaagtacgacatagattgaaaattacagaaaacagcttcgaacagataacgtttatgcaagctttacaactactgcttgaagtggagcaagagataagagc---cttctcgtttcagcttatttaa
>gi|520992710|dbj|AB829741.1|_Influenza_A_virus_(A/muscovy_duck/Vietnam/LBM398/2013(H5N1))_viral_cRNA_segment_8_complete_sequence_gi|520992729|dbj|AB829749.1|_Influenza_A_virus_(A/muscovy_duck/Vietname
atggattccaacactgtgtcaagttttcaggtagactgcttcctttggcatgtccgcaaacgatttgcagaccaagaactgggtgatgccccattccttgaccggcttcgccgagatcagaagtccctaagaggaagaggcaacactcttggtctggacatcgaaacagctactcgtgcgggaaaacagatagtggagcggattcttgatgaggaacctgatgaggcacttaaaa---------------tgccgacttcacgctacctaactgaaatgactctcgaagagatgtcaagggactggttcatgctcatgcccaagcagaaagtgatgggttccctttgcatcaaaatggaccaggcaataatggataaaaccatcatactgaaagcaaacttcagtgtgatttttgaccggttagagaccctaatactactcagagctttcacagaagaaggagcaatcgtgggagaaatctcaccattaccttctcttccaggacatactggtgaggatgtcaaaaatgcaattggcgtcctcatcggaggacttgaatggaatgataacacagttcgggtctctgaaactatacagagattcgcttggagaaacagtgatgagggtgggagacttccact-ccctccaaatcagaaacggaaactggcgagagcaattgagtcagaagtttgaagaaataaggtggctgattgaagaagtacgacatagattgaaaattacagaaaacagcttcgaacagataacgtttatgcaagctttacaactactgcttgaagtggagcaagagataagagc---cttctcgtttcagcttatttaa
>gi|346989772|gb|JN646741.1|_Influenza_A_virus_(A/duck/Zhejiang/213/2011(H5N1))_segment_8_nuclear_export_protein_(NEP)_and_nonstructural_protein_1_(NS1)_genes_complete_cds
atggattccaacactgtgtcaagttttcaggtagactgctttctttggcatgtccgcaaacgatttgcagaccaagaactgggtgatgccccattccttgaccggcttcgcagagatcagaagtccctaagaggaagaggcaacactcttggtctggacatcgaaacagctactcgtgcgggaaaacagatagtggagcggattcttgatgaggaacctgatgaggcacttaaaa---------------tgccgacttcacgctacctaactgaaatgactctcgaagaaatgtcaagggactggttcatgctcatgcccaagcagaaagtggtgggttccctttgcatcaaaatggaccaggcaataatggataaaaccatcatactgaaagcaaacttcagtgtgatttttgaccggttagagaccctaatactactcagagctttcacagaagaaggagcaatcgtgggagaaatctcaccattaccttctcttccaggacatactggtgaggatgtcaaaaatgcaattggcgtcctcatcggaggacttgaatggaatgataacacagttcaggtctctgaaactatacagagattcgcttggagaagcagtgatgagggtgggagacttccact-ccctccaaatcagaaacggaaaatggcgagagcaattgagtcagaagtttgaagaactaaggtggctgattgaacaagtacgacatagattgaaaattacagaaaacagcttcgaacagataacgtttatgcaagccttacaactactgcttgaagtggagcaagagataagagc---cttctcgtttcagcttatttaa
>gi|760241008|gb|KP732558.1|_Influenza_A_virus_(A/chicken/AnNing/1/2014(H5N1))_segment_8_nuclear_export_protein_(NEP)_gene_partial_cds_and_nonstructural_protein_1_(NS1)_gene_complete_cds
atggattccaacactgtgtcaagttttcaggtagactgcctcctttggcatgtccgcaaacgatttgcagaccaagagctgggtgatgccccattccttgaccggcttcgccgagaccagaagtccctaagaggaagaggcaacactcttggtctggacatcgaaacagctactcgtgcgggaaaacaaatagtggagcggattcttgatgaggaacctgatgaggcacttaaaa---------------tgccgactccactttacctaactgaaatgactctcgaagaaatgtcgagggactggttcatgctcatgcccaagcaaaaagtggtgggttccctttgcatcaaaatggatcaggcaataatggataaaaccatcatactgaaagcaaacttcagtgtgatttttgaccggttagagaccctaatactgctcagagctttcacagaagaaggagcaatcgtgggagaaatctcaccattaccttctcttccaggacatactggcgaggatgtcaaaaatgcaattggcgtcctcatcggaggacttgaatggaatgataacacagttcgggtctctgaaattatacagagattcgcttggagaagcagtgatgagggtgggagacttccact-ccctccaaatcagaaacggaaactggcgagagcaattgagtcagaagtttgaagaaataaggtggctgattgaagaagtacgacatagattgaaaattacagaaaacagcttcgaacagataacgtttatgcaagccttacaactactgcttgaagtggagcaagagataagaactttcttctcgtttcagcttaatc--
>gi|922057759|gb|KT370090.1|_Influenza_A_virus_(A/environment/Guangdong/HY243/2015(H5N6))_segment_8_nuclear_export_protein_(NEP)_and_nonstructural_protein_1_(NS1)_genes_complete_cds
atggattccaatactgtgtcaagttttcaggtagactgctttctttggcatgtccgcaagcgatttgcagaccaagaactgggtgatgccccattccttgaccggcttcgccgagaccagaagtccctaagaggaagaggcaacactcttggtctggacatcgaaacagctactcgtgcgggaaaacaaatagtggagcggattcttgatgaggaacctgatgaggcacttaaaatgaccattgcttctgtgtctgcttcacgttacctaactgaaatgactctcgaagaaatgtcgagggactggttcatgctcatgcccaagcagaaagtggtgggttccctttgcatcaaaatggaccaggcaataatggataaaagcatcatactgaaagcaaatttcagtgtgatttttgaccggttagagaccctaatactgctcagagctttcacagaagaaggagcaatcgtgggagaaatctcaccattaccttctcttccaggacatactggcgaggatgtcaaaaatgcaattggcgtcctcatcggaggacttgaatggaatgataacacagttcgggtctctgaaattatacagagattcgcttggggaagcagtgatgagggtgggagacttccact-ccctccaaatcagaaacggaaactggcgagagcaattgagtcagaagtttgaagaaataaggtggctgattgaagaagtacgacatagattgaaaattacagaaaacagcttcgaacagataacttttatgcaagccttacaactactgcttgaagtggagcaagagataagagc---cttctcgtttcagcttatttaa
>gi|954033596|gb|KU042859.1|_Influenza_A_virus_(A/goose/Zhejiang/112071/2014(H5N1))_segment_8_nuclear_export_protein_(NEP)_and_nonstructural_protein_1_(NS1)_genes_complete_cds
atggattccaacactgtgtcaagttttcaggtagactgctttctctggcatgtccgcaaacgatttgcagaccaagaactgggtgatgccccattccttgaccggcttcgccgagatcagaagtccctaagaggaagaggcaacactcttggtctggacatcgaaacagctactcgtgcggggaaacagatagtggagcggattcttgatgaggaacctgatgaggcacttaaaa---------------tgccgacttcacgctacctaactgaaatgactctcgaagagatgtcaagggactggttcatgctcatgcccaagcagaaagtggtgggttcccttagcatcaaaatggaccaggcaataatggataaaaccatcatactaaaagcaaacttcagtgtgatttttgaccggttagagaccctaatactactcagagctttcacagaagaaggagcaatcgtgggagaaatctcaccattaccttctcttccaggacatactggtgaggatgtcaaaaatgcaattggcgtcctcatcggaggacttgaatggaatgataacacagttcgggtctctgaaactatacagagattcgcttggagaaacagtgatgagggtgggagacttccact-ccctccaaatcagaaacggaaactggcgagagcaattgagtcagaagtttgaagaaataaggtggctgattgaagaagtacgacatagattgaaaattacagaaaacagctttgaacagataacgtttatgcaagctttacaactactgcttgaagtggagcaagagataagagc---cttctcgtttcagcttatttaa
>gi|954033488|gb|KU042865.1|_Influenza_A_virus_(A/duck/Zhejiang/727041/2014(H5N2))_segment_8_nuclear_export_protein_(NEP)_and_nonstructural_protein_1_(NS1)_genes_complete_cds
atggattccaatactgtgtcaagttttcaggtagactgctttctttggcatgtccgcaaacgatttgcagaccaagaactgggtgatgccccattccttgaccggcttcgccgagatcagaagtccctaaggggaagaggcaacactcttggtctggacatcgaaacagctactcgtgcgggaaaacaaatagtggagcggattcttgatgaggaacctgatgaggcacttaaaa---------------tgccgacttctcgttacctaactgaaatgactctcgaagaaatgtcgagggactggttcatgctcatgcccaagcagaaagtggcgggttccctttgcatcaaaatggaccaggcaataatggataaaagcatcatactgaaagcaaatttcagggtgatttttgaccggttaaagaccctaatactgctcacagctttcacagaagaaggagcaatcgagggagaaatctcaccattaccttctcttccaggacatactggcgaggatgtcaaaaatgcaattggcgtcctcatcggaggacttgaatggaatgataacacaggtcgggtctctgaaattatacagagattcgcttggggaagcagtgatgagggtgggagacttccact-ccctccaaatcaaatacggaaactggcgagagcaattgagtcagaagtttgaagaaataaggtggctgattgaagaagtgcgacatagattgaaaattacagaaaacagcttcgaacagataacttttatgcaagccttacaactactgcttgaagtggagcaggagataagagc---cttctcgattcaacttatttaa
>gi|766554530|gb|KP762516.1|_Influenza_A_virus_(A/chicken/Jiangsu/2477/2014(H5N1))_segment_8_nuclear_export_protein_(NEP)_and_nonstructural_protein_1_(NS1)_genes_complete_cds
atggatcccaacactgtgtcaagttttcaggtagactgctttctctggcatgtccgcaaacgatttgcagaccaagaactgggtgatgccccattccttgaccggcttcgccgagatcagaagtccctaagaggaagaggcaacactcttggtctggacatcgaaacagctactcgtgcgggaaaacagatagtggagcggattcttgatgaggaacctgatgaggcacttaaaa---------------tgccgacttcacgctacctaactgaaatgactctcgaagagatgtcaagggactggttcatgctcatgcccaagcagaaagtggtgggttccctttgcatcaaaatggaccaggcaataatggataaaaccatcatactgaaagcaaacttcagtgtgatttttgaccggttagagaccctaatactactcagagctttcacagaagaaggagcaatcgtgggagaaatctcaccattaccttcccttccaggacatactggtgaggatgtcaaaaatgcaattggcgtcctcatcggaggacttgaatggaatgataacacagttcgggtctctgaaactatacagagattcgcttggagaaacagtgatgagggtgggagacttccact-ccctccaaatcagaaacggaaactggcgagagcaattgagtcagaagtttgaagaaataaggtggctgattgaagaagtacgacatagattgaaaattacagaaaacagcttcgaacagataacgtttatgcaagctttacaactactgcttgaagtggagcaagagataagagc---cttctcgtttcagcttatttaa
>gi|730044432|gb|KP098016.1|_Influenza_A_virus_(A/chicken/Vietnam/NCVD-KA432/2013(H5N1))_segment_8_nuclear_export_protein_(NEP)_and_nonstructural_protein_1_(NS1)_genes_complete_cds
atggattccaacactgtgtcaagttttcaggtagactgctttctttggcatgtccgcaaacgatttgcagaccaagaactgggtgatgccccattccttgaccggcttcgccgagatcagaagtccctaagaggaagaggcaacactcttggtctggacatcgaaacagctactcgtgcgggaaaacagatagtggagcggattcttgatgaggaacctgatgaggcacttaaaa---------------tgccgacttcacgctacctaactgaaatgactctcgaagagatgtcaagggactggttcatgctcatgcccaagcagaaagtgatgggttccctttgcatcaaaatggaccaggcaataatggataaaaccatcatactgaaagcaaacttcagtgtgatttttgaccggttagagaccctaatactactcagagctttcacagaagaaggatcaatcgtgggagaaatctcaccattaccttctcttccaggacatactggtgaggatgtcaaaaatgcaattggcgtcctcatcggaggacttgaatggaatgataacacagttcgggtctctgaaactatacagagattcgcttggagaaacagtgatgagggtgggagacttccact-ccctccaaatcagaaacggaaactggcgagagcaattgagtcagaagtttgaagaaataaggtggctgattgaaaaagtacgacatagattgaaaattacagaaaacagcttcgaacagataacgtttatgcaagctttacaactactgcttgaagtggagcaagagataagagc---cttctcgtttcagcttatttaa
>gi|723801877|dbj|LC010724.1|_Influenza_A_virus_(A/muscovy_duck/Vietnam/LBM668/2014(H5N1))_viral_cRNA_segment_8_complete_sequence_gi|723801896|dbj|LC010732.1|_Influenza_A_virus_(A/muscovy_duck/Vietname
atggattccaacactgtgtcaagttttcaggtagactgctttctttggcatgtccgcaaacgatttgcagaccaagaactgggtgatgccccattccttgaccggcttcgccgagatcagaagtccctaagaggaagaggcaacactcttggtctggacatcgaaacagctactcgtgcgggaaaacagatagtggagcggattcttgatgaggaacctgatgaggcacttaaaa---------------tgccgacttcacactacctaactgaaatgactctcgaagagatgtcaagggactggttcatgctcatgcccaagcagaaagtgatgggttccctttgcatcaaaatggaccaggcaataatggataaaaccatcatactgaaagcaaacttcagtgtgattttcgaccggttagagaccctaatactactcagagctttcacagaagaaggagcaatcgtgggagaaatctcaccattaccttctcttccaggacatactggtgaggatgtcaaaaatgcaattggcgtcctcatcggaggacttgaatggaatgataacacagttcgggtctctgaaactatacagagattcgcttggagaaacagtgatgagggtgggagacttccact-ccctccaaatcagaaacggaaactggcgagagcaattgagtcagaagtttgaagaaataaggtggctgattgaagaagtacgacatagattgaaaattacagaaaacagtttcgaacagataacgtttatgcaagccttacaactactgcttgaagtggagcaagagataagagc---cttctcgtttcagcttatttaa
>gi|723801858|dbj|LC010716.1|_Influenza_A_virus_(A/muscovy_duck/Quang_Ninh/48c1-4-1/2013(H5N1))_viral_cRNA_segment_8_complete_sequence
atggattccaacactgtgtcaagttttcaggtagactgctttctttggcatgtccgcaaacgatttgcagaccaagaactgggtgatgccccattccttgaccggcttcgccgagatcagaagtccctaagaggaagaggcaacactcttggtctggacatcgaaacagctactcgtgcgggaaaacagatagtggagcggattcttgatgaggaacctgatgaggcacttaaaa---------------tgccgacttcacactacctaactgaaatgactctcgaagagatgtcaagggactggttcatgctcatgcccaagcagaaagtgatgggttccctttgcatcaaaatggaccaggcaataatggataaaaccatcatactgaaagcaaacttcagtgtgattttcgaccggttagagaccctaatactactcagagctttcacagaagaaggagcaatcgtgggagaaatctcaccattaccttctcttccaggacatactggtgaggatgtcaaaaatgcaattggcgtcctcatcggaggacttgaatggaatgataacacagttcgggtctctgaaactatacagagattcgcttggagaaacagtgatgagggtgggagacttccact-ccctccaaatcagaaacggaaactggcgagagcaattgagtcagaagtttgaagaaataaggtggctgattgaagaagtacgacatagattgaaaattacagaaaacagcttcgaacagataacgtttatgcaagctttacaactactgcttgaagtggagcaagagataagagc---cttctcgtttcagcttatttaa
>gi|664641360|dbj|AB972727.1|_Influenza_A_virus_(A/muscovy_duck/Vietnam/LBM573/2014(H5N1))_viral_cRNA_segment_8_complete_sequence_gi|664641413|dbj|AB972711.1|_Influenza_A_virus_(A/duck/Vietnam/LBM570/e
atggattccaacactgtgtcaagttttcaggtagactgctttctttggcatgtccgcaaacgatttgcagaccaagaactgggtgatgccccattccttgaccggcttcgccgagatcagaagtccctaagaggaagaggcaacactcttggtctggacatcgaaacagctactcgtgcgggaaaacagatagtggagcggattcttgatgaggaacctgatgaggcacttaaaa---------------tgccgacttcacactacctaactgaaatgactctcgaagagatgtcaagggactggttcatgctcatgcccaagcagaaagtgatgggttccctttgcatcaaaatggaccaggcaataatggataaaaccatcatactgaaagcaaacttcagtgtgattttcgaccggttagagaccctaatactactcagagctttcacagaagaaggagcaatcgtgggagaaatctcaccattaccttctcttccaggacatactggtgaggatgtcaaaaatgcaattggcgtcctcatcggaggacttgaatggaatgataacacagttcgggtctctgaaactatacagagattcgcttggagaaacagtgatgagggtgggagacttccact-ccctccaaatcagaaacggaaactggcgagagcaattgagtcagaagtttgaagaaataaggtggctgattgaagaagtacgacatagattgaaaattacagaaaacagtttcgaacagataacgtttatgcaagccttacaactactgcttgaagtggagcaagagataagagc---cttctcgtttcagcttatttaa
>gi|662490876|gb|KM028003.1|_Influenza_A_virus_(A/swine/Guangxi/592/2011(H5N1))_segment_8_nuclear_export_protein_(NEP)_and_nonstructural_protein_1_(NS1)_genes_complete_cds
atggattccaacactgtttcaagctttcaggtagactgctttctttggcatgtccgcaaacgatttgcagaccaagaactgggtgatgccccattccttgaccggcttcgccgagatcagaagtccctaagaggaagaggcaacactcttggtctggacatcgaaacagctactcatgcgggaaaacagatagtggagcggattcttgatgaggaacctgatgaggcacttaaaa---------------tgccgacttcacgctacctaactgaaatgactctcgaagaaatgtcaagggactggttcatgctcatgcccaagcagaaagtggtgggttccctttacatcaaaatggaccaggcaataatggataaaaccatcatactgaaagcaaacttcagtgtgatttttgaccggttagagaccctaatactactcagagctttcacagaagaaggagcaatcgtgggagaaatctcaccattaccttctcttccaggacatactggtgaggatgtcaaaaatgcaattggcgtcctcatcggaggacttgaatggaatgataacacagttcgggtctctgaaactgtacagagattcgcttggagaagcagtgatgagggtgggagacttccact-ccctccaaatcagaaacggaaattggcgagagcaattgagtcagaagtttgaagaaataaggtggctgattgaagaagtacgacatagattgaaaattacagaaaacagcttcgaacagataacgtttatgcaagccttacaactactgcttgaagtggagcaagagataagagc---cttctcgtttcagcttatttaa
>gi|511105906|gb|KF042288.1|_Influenza_A_virus_(A/hill_myna/Heilongjiang/0704/2012(H5N1))_segment_8_nuclear_export_protein_(NEP)_and_nonstructural_protein_1_(NS1)_genes_complete_cds
atggattccaacactgtgtcaagttttcaggtagactgctttctttggcatgtccgcaaacgatttgcagaccaagaactgggtgatgccccattccttgaccggcttcgccgagatcagaagtccctaagaggaagaggcaacactcttggtctggacatcgaaacagctactcgtgcgggaaaacagatagtggagcggattcttgatgaggaacctgataaggcacttaaaa---------------tgccgacttcacgctacctaactgaaatgactctcgaagagatgtcaagggactggttcatgctcatgcccaagcagaaagtggtgggttccctttgcatcaaaatggaccaggcaataatggataaaaccatcatactgaaagcaaacttcagtgtgatttttgaccggttagagaccctaatactactcagagctttcacagaagaaggagcaatcgtgggagaaatctcaccattaccttctcttccaggacatactggtgaggatgtcaaaaatgcaattggcgtcctcatcggaggacttgaatggaatgataacacagttcgggtctctgaaactatacagagattcgcttggagagacagtgatgagggtgggagacttccact-ccctccaaatcagaaacggaaactggcgagagcaattgagtcagaagtttgaagaaataaggtggctgattgaaggagtacgacatagattgaaaattacagaaaacagcttcgaacagataacgtttatgcaagctttacaactactgcttgaagtggagcaagagataagagc---cttctcgtttcagcttatttaa
>gi|518743071|dbj|AB828593.1|_Influenza_A_virus_(A/duck/Quang_Ninh/53/2013(H5N1))_viral_cRNA_segment_8_complete_sequence_gi|520188901|dbj|AB828697.1|_Influenza_A_virus_(A/muscovy_duck/Quang_Ninh/49/20e
atggattccaacactgtgtcaagttttcaggtagactgctttctttggcatgtccgcaaacgatttgcagaccaagaactgggtgatgccccattccttgaccggcttcgccgagatcagaagtccctaagaggaagaggcaacactcttggtctggacatcgaaacagctactcgtgcgggaaaacagatagtggagcggattcttgatgaggaacctgatgaggcacttaaaa---------------tgccgacttcacactacctaactgaaatgactctcgaagagatgtcaagggactggttcatgctcatgcccaagcagaaagtgatgggttccctttgcatcaaaatggaccaggcaataatggataaaaccatcatactgaaagcaaacttcagtgtgattttcgaccggttagagaccctaatactactcagagctttcacagaagaaggagcaatcgtgggagaaatctcaccattaccttctcttccaggacatactggtgaggatgtcaaaaatgcaattggcgtcctcatcggaggacttgaatggaatgataacacagttcgggtctctgaaactatacagagattcgcttggagaaacagtgatgagggtgggagacttccact-ccctccaaatcagaaacggaaactggcgagagcaattgagtcagaagtttgaagaaataaggtggctgattgaagaagtacgacatagattgaaaattacagaaaacagcttcgaacagataacgtttatgcaagctttacaactactgcttgaagtggagcaagagataagagc---cttctcgtttcagcttatttaa
>gi|515795644|dbj|AB828364.1|_Influenza_A_virus_(A/muscovy_duck/Vietnam/LBM344/2013(H5N1))_viral_cRNA_segment_8_complete_sequence
atggattccaacactgtgtcaagctttcaggtagactgctttctttggcatgtccgcaaacgatttgcagaccaagaactgggtgatgccccattccttgaccggcttcgccgagatcagaagtccctaagaggaagaggcaacactcttggtctggacatcgaaacagctactcgtgcgggaaaacagatagtggagcggattcttgatgaggaacctgatgaggcacttaaaa---------------tgccgacttcacgctacctaactgaaatgactctcgaagagatgtcaagggactggttcatgctcatgcccaagcagaaagtgatgggttccctttgcatcaaaatggaccaggcaataatggataaaaccatcatactgaaagcaaacttcagtgtgattgttgaccggttagagaccctaatactactcagagctttcacagaagaaggagcaatcgtgggagaaatctcaccattaccttctcttccaggacatactggtgaggatgtcaaaaatgcaattggcgtcctcatcggaggacttgaatggaatgataacacagttcgggtctctgaaattatacaaagattcgcttggagaaacagtgatgagggtgggagacttccact-ccctccaaatcagaaacggaaactggcgagagcaattgagtcagaagtttgaagaaataaggtggctgattgaagaagtacgacatagattgaaaattacagaaaacagcttcgaacagataacgtttatgcaagctttacaactactgcttgaagtggagcaagagataagagc---cttctcgtttcagcttatttaa
>gi|512380498|dbj|AB824267.1|_Influenza_A_virus_(A/muscovy_duck/Quang_Ninh/6/2013(H5N1))_viral_cRNA_segment_8_complete_sequence_gi|512380517|dbj|AB824275.1|_Influenza_A_virus_(A/muscovy_duck/Quang_Nine
atggattcaaacactgtgtcaagttttcaggtagactgctttctttggcatgtccgcaaacgatttgcagaccaagaactgggtgatgccccattccttgaccggcttcgccgagatcagaagtccctaagaggaagaggcaacactcttggtctggacatcgaaacagctactcgtgcgggaaaacagatagtggagcggattcttgatgaggaacctgatgaggcacttaaaa---------------tgccgacttcacgctacctaactgaaatgactctcgaagagatgtcaagggactggttcatgctcatgcccaagcagaaagtgatgggttccctttgcatcaaaatggaccaggcaataatggataaaaccatcatactgaaagcaaacttcagtgtgatttttgaccggttagagaccctaatactactcagagctttcacagaagaaggagcaatcgtgggagaaatctcaccattaccttctcttccaggacatactggtgaggatgtcaaaaatgcaattggcgtcctcatcggaggacttgaatggaatgataacacagttcgggtctctgaaactatacagagattcgcttggagaaacagtgatgagagtgggagacttccact-ccctccaaatcagaaacggaaactggcgagagcaattgagtcagaagtttgaagaaataaggtggctgattgaagaagtacgacatagattgaaaattacagaaaacagcttcgaacagataacgtttatgcaagctttacaactactgcttgaagtggagcaagagataagagc---cttctcgtttcagcttatttaa
>gi|212508960|gb|CY036249.1|_Influenza_A_virus_(A/grey_heron/Hong_Kong/1046/2008(H5N1))_segment_8_sequence
atggattccaacactgtgtcaagctttcaggtagactgctttctttggcatgtccgcaaacgatttgcagaccaagaactgggtgatgccccattccttgaccggcttcgccgagatcagaagtccctaagaggaagaggcaacactcttggtctggacatcgaaacagctactcgtgcgggaaaacagatagtggagcggattctggatgaggaacctgatgaggcacttaaaa---------------tgccgacttcacgctacctaactgacatgactctcgaagaaatgtcaagggactggttcatgctcatgcccaagcagaaagtggtgggttccctttgcatcaaaatggaccaggcaataatggataaaaccatcatattgaaagcaaacttcagtgtgatttttgaccggttagagaccctaatactgcttagagctttcacagaagaaggagcaatcgtgggagaaatctcaccattaccttctcttccaggacatactggtgaggatgtcaaaaatgcaattggcgtcctcatcggaggacttgaatggaatgataacacagttcgggtctctgaaactatacagagattcgcttggagaagcagtgatgagggtgggagacttccact-ccctccaaatcagaaacggaaaatggcgagaacaattgagtcagaagtttgaagaaataaggtggctgattgaagaagtacgacatagattgaaaattacagaaaacagcttcgaacagataacgtttatgcaagccttacaactactgcttgaagtggagcaagagataagagc---cttctcgtttcagcttatttaa
>gi|954033542|gb|KU042862.1|_Influenza_A_virus_(A/pigeon/Zhejiang/112089/2014(H5N1))_segment_8_nuclear_export_protein_(NEP)_and_nonstructural_protein_1_(NS1)_genes_complete_cds
atggattccaacactgtgtcaagttttcaggtagactgctttctctggcatgtccgcaaacgatttgcagaccaagaactgggtgatgccccattccttgaccggcttcgccgagatcagaagtccctaagaggaagaggcaacactcttggtctggacatcgaaacagctactcgtgcggggaaacagatagtggagcggattcttgatgaggaacctgatgaggcacttaaaa---------------tgccgacttcacgctacctaactgaaatgactctcgaagagatgtcaagggactggttcatgctcatgcccaagcagaaagtggtgggttcccttagcatcaaaatggaccaggcaataatggataaaaccatcatactaaaagcaaacttcagtgtgatttttgaccggttagagaccctaatactactcagagctttcacagaagaaggagcaatcgtgggagaaatctcaccattaccttctcttccaggacatactggtgaggatgtcaaaaatgcaattggcgtcctcatcggaggacttgaatggaatgataacacagttcgggtctctgaaactatacagagattcgcttggagaaacagtgatgagggtgggagacttccact-ccctccaaatcagaaacggaaactggcgagagcaattgagtcagaagtttgaagaaataaggtggctgattgaagaagtacgacatagattgaaaattacagaaaacagctttgaacagataacgtttatgcaagctttacaactactgcttgaagtggaacaagagataagagc---cttctcgtttcagcttatttaa
>gi|954033524|gb|KU042863.1|_Influenza_A_virus_(A/pigeon/Zhejiang/112090/2014(H5N1))_segment_8_nuclear_export_protein_(NEP)_and_nonstructural_protein_1_(NS1)_genes_complete_cds
atggattccaacactgtgtcaagttttcaggtagactgctttctctggcatgtccgcaaacgatttgcagaccaagaactgggtgatgccccattccttgaccggcttcgccgagatcagaagtccctaagaggaagaggcaacactcttggtctggacatcgaaacagctactcgtgcgggaaaacagatagtggagcggattcttgatgaggaacctgatgaggcacttaaaa---------------tgccgacttcacgctacctaactgaaatgactctcgaagagatgtcaagggactggttcatgctcatgcctaagcagaaagtggtgggttccctttgcatcaaaatggaccaggcaataatggataaaaccatcatactgaaagcaaacttcagtgtgatttttgaccggttagagaccctaatactactcagagctttcacagaagaaggagcaatcgtgggagaaatctcaccattaccttctcttccaggacatactgatgaggatgtcaaaaatgcaattggcgtcctcatcggaggacttgaatggaatgataacacagttcgggtctctgaaactatacagagattcgcttggagaaacagtgatgagggtgggagacttccact-ccctccaaatcagaaacggaaactggcgagaacaattgagtcagaagtttgaagaaataaggtggctgattgaagaagtacgacatagattgaaaattacagaaaacagcttcgaacagataacgtttatgcaagctttacaactactgcttgaagtggagcaagagataagagc---cttctcgtttcagcttatttaa
>gi|814550664|dbj|LC050619.1|_Influenza_A_virus_(A/duck/Quang_Ninh/15c111/2013(H5N1))_viral_cRNA_segment_8_complete_sequence
atggattcaaacactgtgtcaagttttcaggtagactgctttctttggcatgtccgcaaacgatttgcagaccaagaactgggtgatgccccattccttgaccggcttcgccgagatcagaagtccctaagaggaagaggcaacactcttggtctggacatcgaaacagctactcgtgcgggaaaacagatagtggagcggattcttgatgaggaacctgatgaggcacttaaaa---------------tgccgacttcacgctacctaactgaaatgactctcgaagagatgtcaagggactggttcatgctcatgcccaagcagaaagtgatgggttccctttgcatcaaaatggaccaggcaataatggataaaaccatcatactgaaagcaaacttcagtgtgatttttgaccggttagagaccctaatactactcagagctttcacagaagaaggagcaatcgtgggagaaatctcaccattaccttctcttccaggacatactggtgaggatgtcaaaaatgcaattggcgtcctcatcggaggacttgaatggaatgataacacagttcgggtctctgaaactatacagagattcgcttggagaaacagtgatgagagtgggagacttccact-ccctccaaatcagaaacgaaaactggcgagagcaattgagtcagaagtttgaagaaataaggtggctgattgaagaagtacgacatagattgaaaattacagaaaacagcttcgaacagataacgtttatgcaagctttacaactactgcttgaagtggagcaagagataagagc---cttctcgtttcagcttatttaa
>gi|730044435|gb|KP098017.1|_Influenza_A_virus_(A/chicken/Vietnam/NCVD-KA435/2013(H5N1))_segment_8_nuclear_export_protein_(NEP)_and_nonstructural_protein_1_(NS1)_genes_complete_cds
atggattccaacactgtgtcaagttttcaggtagactgctttctttggcatgtccgcaaacgatttgcagaccaagaactgggtgatgccccattccttgaccggcttcgccgagatcagaagtccctaagaggaagaggcaacactcttggtctggacatcgaaacagctactcgtacgggaaaacagatagtggagcggattcttgatgaggaacctgatgaggcacttaaaa---------------tgccgacttcacgctacctaactgaaatgactctcgaagagatgtcaagggactggttcatgctcatgcccaagcagaaagtgatgggttccctttgcatcaaaatggaccaggcaataatggataaaaccatcatactgaaagcaaacttcagtgtgatttttgacaggttagagaccctaatactactcagagctttcacagaagaaggagcaatcgtgggagaaatctcaccattaccttctcttccaggacatactggtgaggatgtcaaaaatgcaattggcgtcctcatcggaggacttgaatggaatgataacacagttcgggtctctgaaactatacagagatttgcttggagaaacagtgatgagggtgggagacttccact-ccctccaaatcagaaacggaaactggcgagagcaattgagtcagaagtttgaagaaataaggtggctgattgaagaagtacgacatagattgaaaattacagaaaacagcttcgaacagataacgtttatgcaagctttacaactactgcttgaagtggagcaagagataagagc---cttctcgtttcagcttatttaa
>gi|730044393|gb|KP098003.1|_Influenza_A_virus_(A/duck/Vietnam/NCVD-KA25/2011(H5N1))_segment_8_nuclear_export_protein_(NEP)_and_nonstructural_protein_1_(NS1)_genes_complete_cds
atggattccaacactgtttcaagctttcaggtagactgctttctttggcatgtccgcaaacgatttgcagaccaagaactgggtgatgccccattccttgaccggcttcgccgagatcagaagtccctaagaggaagaggcaacactcttggtctggacatcgaaacagctactcgtgcgggaaaacagatagtggagcggattcttgatgaggaacctgatgaggcacttaaaa---------------tgccgacttcacgctacctaactgaaatgactctcgaagaaatgtcaagggactggttcatgctcatgcccaagcagaaagtggtgggttccctttgcatcaaaatggaccaggcaataatggataaaaccatcatactgaaagcaaacttcagtgtgatttttgaccggttagagaccctaatactactcagagctttcacagaagaaggagcaatcgtgggggaaatctcaccattaccttctcttccaggacatactggtgaggatgtcaaaaatgcaattggcgtcctcatcggaggacttgaatggaatgataacacagttcgggtctctgaaactgtacagagattcgcttggagaagcagtgatgagagtgggagacttccact-ccctccaaatcagaaacggaaattggcgagagcaattgggtcagaagtttgaagaaataaggtggctgattgaagaagtacgacatagattgaaaattacagaaaacagcttcgaacagataacgtttatgcaagccttacaactactgcttgaagtggagcaagagataagagc---cttctcgtttcagcttatttaa
>gi|664641341|dbj|AB972719.1|_Influenza_A_virus_(A/muscovy_duck/Vietnam/LBM571/2014(H5N1))_viral_cRNA_segment_8_complete_sequence_gi|664641379|dbj|AB972735.1|_Influenza_A_virus_(A/duck/Vietnam/LBM578/e
atggattccaacactgtgtcaagttttcaggtagactgctttctttggcatgtccgcaaacgatttgcagaccaagaactgggtgatgccccattcctcgaccggcttcgccgagatcagaagtccctaagaggaagaggcaacactcttggtctggacatcgaaacagctactcgtgcgggaaaacagatagtggagcggattcttgatgaggaacctgatgaggcacttaaaa---------------tgccgacttcacactacctaactgaaatgactctcgaagagatgtcaagggactggttcatgctcatgcccaagcagaaagtgatgggttccctttgcatcaaaatggaccaggcaataatggataaaaccatcatactgaaagcaaacttcagtgtgattttcgaccggttagagaccctaatactactcagagctttcacagaagaaggagcaatcgtgggagaaatctcaccattaccttctcttccaggacatactggtgaggatgtcaaaaatgcaattggcgtcctcatcggaggacttgaatggaatgataacacagttcgggtctctgaaactatacagagattcgcttggagaaacagtgatgagggtgggagacttccact-ccctccaaatcagaaacggaaactggcgagagcaattgagtcagaagtttgaagaaataaggtggctgattgaagaagtacgacatagattgaaaattacagaaaacagtttcgaacagataacgtttatgcaagccttacaactactgcttgaagtggagcaagagataagagc---cttctcgtttcagcttatttaa
>gi|516525839|gb|CY146712.1|_Influenza_A_virus_(A/duck/Hunan/S4234/2011(H5N1))_nuclear_export_protein_(NEP)_and_nonstructural_protein_1_(NS1)_genes_complete_cds
atggattccaacactgtgtcaagttttcaggtagactgctttctttggcatgtccgcaaacgatttgcagaccaagaactgggtgatgccccattccttgaccggcttcgccgagatcagaagtccctaagaggaagaggcaacactcttggtctggacatcgaaacagctactcgtgcgggaaaacagatagtggagcggattcttgatgaggaacctgataaggcacttaaaa---------------tgccgacttcacgctacctaactgaaatgactctcgaagagatgtcaagggactggttcatgctcatgcccaagcagaaagtggtgggttccctttgcatcaaaatggaccaggcaataatggataaaatcatcatactgaaagcaaacttcagtgtgatttttgaccggttagagaccctaatactactcagagctttcacaaaagaaggagcaatcgtgggagaaatctcaccattaccttctcttccaggacatactggtgaggatgtcaaaaatgcaattggcgtcctcatcggaggacttgaatggaatggtaacacagttcgggtctctgaaactatacagagattcgcttggagaaacagtgatgagggtgggagacttccact-ccctccaaatcagaaacggaaactggcgagagcaattgagtcagaagtttgaagaaataaggtggctgattgaagaagtacgacatagattgaaaactacagaaaacagcttcgaacagataacgtttatgcaagctttacaactactgcttgaagtggagcaagagataagagc---cttctcgtttcagcttatttaa
>gi|514236653|dbj|AB827995.1|_Influenza_A_virus_(A/muscovy_duck/Vietnam/LBM330/2013(H5N1))_viral_cRNA_segment_8_complete_genome_gi|514957035|dbj|AB828101.1|_Influenza_A_virus_(A/muscovy_duck/Vietnam/Le
atggattccaacactgtgtcaagttttcaggtagactgctttctttggcatgtccgcaaacgatttgcagaccaagaactgggtgatgccccattccttgaccggcttcgccgagatcagaagtccctaagaggaagaggcaacactcttggtctggacatcgaaacagctactcgtgcgggaaaacagatagtggagcggattcttgatgaggaacctgatgaggcacttaaaa---------------tgccgacttcacgctacctaactgaaatgactttcgaagagatgtcaagggactggttcatgctcatgcccaagcagaaagtgatgggttccctttgcatcaaaatggaccaggcaataatggataaagccatcatactgaaagcaaacttcagtgtgatttttgaccggttagagaccctaatactactcagagctttcacagaagaaggagcaatcgtgggagaaatctcaccattaccttctcttccaggacatactggtgaggatgtcaaaaatgcaattggcgtcctcatcggaggacttgaatggaatgataacacagttcgggtctctgaaactatacagagattcgcttggagaaacagtgatgagggtgggagacctccact-ccctccaaatcagaaacggaaactggcgagagcaattgagtcagaagtttgaagaaataaggtggctgattgaagaagtacgacatagattgaaaattacagaaaacagcttcgaacagataacgtttatgcaagctttacaactactgcttgaagtggagcaagagataagagc---cttctcgtttcagcttatttaa
>gi|400132248|dbj|AB741570.1|_Influenza_A_virus_(A/muscovy_duck/Vietnam/LBM66/2011_(H5N1))_NS2_NS1_genes_for_nonstructural_protein_2_nonstructural_protein_1_complete_cds
atggattccaacactgtttcaagctttcaggtagactgctttctttggcatgtccgcaaacgatttgcagaccaagaactgggtgatgccccattccttgaccggcttcgccgagatcagaagtccctaagaggaagaggcaacactcttggtctggacatcgaaacagctactcgtgcgggaaaacagatagtggagcggattcttgatgaggaacctgatgaggcacttaaaa---------------tgccgacttcacgctacctaactgaaatgactctcgaagaaatgtcaagggactggttcatgctcatgcccaagcagaaagtggtgggttccctttgcatcaaaatggaccaggcaataatggataaaaccatcatactgaaagcaaacttcagtgtgatttttgaccggttagagaccctaatactactcagagctttcacagaagaaggagcaatcgtgggggaaatctcaccattaccttctcttccaggacatactggtgaggatgtcaaaaatgcaattggcgtcctcatcggaggacttgaatggaatgataacacagttcgggtctctgaaactgtacagagattcgcttggagaagcagtgatgagagtgggagacttccact-ccctccaaatcagaaacggaaattggcgagagcaattgggtcagaagtttgaagaaataaggtggctgattgaagaagtacgacatagattgaaaattacagaaaacagcttcgaacagataacgtttatgcaagccttacaactactgcttgaagtggagcaagagataagagc---cttctcgtttcagcttatttaa
>gi|347364494|gb|CY098747.1|_Influenza_A_virus_(A/Guangxi/1/2009(H5N1))_nuclear_export_protein_(NEP)_and_nonstructural_protein_1_(NS1)_genes_complete_cds
atggattccaacactgtgtcaagctttcaggtagactgctttctttggcatgtccgcaaacgatttgcagaccaagaactgggtgatgccccattccttgaccggcttcgccgagatcagaagtccctaagaggaagaggcaacactcttggtctggacatcgaaacagctactcgtgcgggaaaacagatagtggagcggattctggatgaggaacctgatgaggcacttaaaa---------------tgccgacttcatgctacctaactgacatgactctcgaagaaatgtcaagggactggttcatgctcatgcccaagcagaaagtggtgggttccctttgcatcaaaatggaccaggcaataatggataaaaccatcatattgaaagcaaacttcagtgtgatttttgaccggttagagaccctaatactgcttagagctttcacagaagaaggagcaatcgtgggagaaatctcaccattaccttctcttccaggacatactggtgaggatgtcaaaaatgcaattggcgtcctcatcggaggacttgaatggaatgataacacagttcgggtctctgaaactatacagagattcgcttggagaagcagtgatgagggtgggagacttccact-ccctccaaatcagaaacggaaaatggcgagaacaattgagtcagaagtttgaagaaataaggtggctgattgaagaagtacgacatagattgaaaattacagaaaacagcttcgaacagataacgtttatgcaagccttacaactactgcttgaagtggagcaagagataagagc---cttctcgtttcagcttatttaa
>gi|212509107|gb|CY036257.1|_Influenza_A_virus_(A/magpie_robin/Hong_Kong/1097/2008(H5N1))_segment_8_sequence
atggattccaacactgtgtcaagctttcaggtagactgctttctttggcatgtccgcaaacgatttgcagaccaagaactgggtgatgccccattccttgaccggcttcgccgagatcagaagtccctaagaggaagaggcaacactcttggtctggacatcgaaacagctactcgtgcgggaaaacagatagtggagcggattctggatgaggaacctgatgaggcacttaaaa---------------tgccgacttcacgctacctaactgacatgactctcgaagaaatgtcaagggactggttcatgctcatgcccaagcagaaagtggtgggttccctttgcatcaaaatggaccaggcaataatggataaaaccatcatattgaaagcaaacttcagtgtgatttttgaccggttagaaaccctaatactgcttagagctttcacagaagaaggagcaatcgtgggagaaatctcaccattaccttctcttccaggacatactggtgaggatgtcaaaaatgcaattggcgtcctcatcggaggacttgaatggaatgataacacagttcgggtctctgaaactatacagagattcgcttggagaagcagtgatgagggtgggagacttccact-ccctccaaatcagaaacggaaaatggcgagaacaattgagtcagaagtttgaagaaataaggtggctgattgaagaagtacgacatagattgaaaattacagaaaacagcttcgaacagataacgtttatgcaagccttacaactactgcttgaagtggagcaagagataagagc---cttctcgtttcagcttatttaa
>gi|212508287|gb|CY036217.1|_Influenza_A_virus_(A/grey_heron/Hong_Kong/3088/2007(H5N1))_segment_8_sequence
atggattccaacactgtgtcaagctttcaggtagactgctttctttggcatgtccgcaaacgatttgcagaccaagaactgggtgatgccccattccttgaccggcttcgccgagatcagaagtccctaagaggaagaggcaacactcttggtctggacatcgaaacagctactcgtgcgggaaaacagatagtggagcggattctggatgaggaacctgatgaggcacttaaaa---------------tgccgacttcacgctacctaactgacatgactctcgaagaaatgtcaagggactggttcatgctcatgcccaagcagaaagtggtgggttccctttgcatcaaaatggaccaggcaataatggataaaaccatcatattgaaagcaaacttcagtgtgatttttgaccggttagaaaccctaatactgcttagagctttcacagaagaaggagcaatcgtgggagaaatctcaccattaccttctcttccaggacatactggtgaggatgtcaaaaatgcaattggcgtcctcatcggaggacttgaatggaatgataacacagttcgggtctctgaaactatacagagattcgcttggagaagcagtgatgagggtgggagacttccact-ccctccaaatcagaaacggaaaatggcgagaacaattgagtcagaagtttgaagaaataaggtggctgattgaagaagtacgacatagattgaaaattacagaaaacagcttcgaacagataacgtttatgcaagccttacaactactgcttgaagtggagcaagagataagagc---cttctcgtttcagcttatttaa
>gi|730044405|gb|KP098007.1|_Influenza_A_virus_(A/duck/Vietnam/NCVD-KA250/2012(H5N1))_segment_8_nuclear_export_protein_(NEP)_and_nonstructural_protein_1_(NS1)_genes_complete_cds
atggattccaacactgtgtcaagttttcaggtagactgctttctttggcatgtccgcaaacgatttgcagaccaagaactgggtgatgccccattccttgaccggcttcgccgagatcagaagtccctaagaggaagaggcaacactcttggtctggacatcgaaacagctactcgtgcgggaaaacagatagtggagcgaattcttgatgaggaacctgatgaggcacttaaaa---------------tgccgacttcacgctacctaactgaaatgactctcgaagagatgtcaagggactggttcatgctcatgcccaagcagaaagtggtgggttctctttgcatcaaaatggaccaggcaataatggataaaaccatcatactgaaagcaaacttcagtgtgatttttgaccggttagagaccctaatactactcagagctttcacaaaagaaggagcaatcgtgggagaaatctcaccattaccttctcttccaggacatactggtgaggatgtcaaaaatgcaattggcgtcctcatcggaggacttgaatggaatgataacacagttcgggtctctgaaactatacagagattcgcttggagaaacagtgatgagagtgggagacttccact-ccctccaaatcagaaacggaaactggcgagagcaattgagtcagaagtttgaagaaataaggtggctgattgaagaagtgcgacatagattgaaaattacagaaaacagcttcgaacagataacctttatgcaagctttacaactactgcttgaagtggagcaagagataagagc---cttctcgtttcagcttatttaa
>gi|723801953|dbj|LC010756.1|_Influenza_A_virus_(A/muscovy_duck/Long_An/87/2014(H5N1))_viral_cRNA_segment_8_complete_sequence
atggattccaacactgtgtcaagttttcaggtagactgctttctttggcatgtccgcaaacgatttgcagaccaagaactgggtgatgccccattccttgaccggcttcgccgagatcagaagtccctaagaggaagaggcaacactcttggtctggacatcaaaacagctactcgtgcaggaaaacagatagtggagcggatccttgatgaggaacctgatgaggcacttaaaa---------------tgccgacttcacgatacctaactgaaatgactctcgaagagatgtcaagggactggttcatgctcatgcccaagcagaaagtgatgggttccctttgcatcaaaatggaccaggcaataatggataaaaccatcatactgaaagcaaacttcagtgtgatttttgaccggttagagaccctaatactactcagagctttcacagaagaaggagcaatcgtgggagaaatctcaccattaccttctcttccaggacatactggtgaggatgtcaaaaatgcaattggcgtcctcatcggaggacttgaatggaatgataacacagttcgggtctctgaaactatacagagattcgcttggagaaacagtgatgagggtgggagacttccact-ccctccaaatcagaaacggaaactggcgagagcaattgagtcagaagtttgaagaaataaggtggctgattgaagaaatacgacatagattgaaaattacagaaaacagcttcgaacagataacgtttatgcaagctttacaactactgcttgaagtggagcaagagataagagc---cttctcgtttcagcttatttaa
>gi|723801934|dbj|LC010748.1|_Influenza_A_virus_(A/muscovy_duck/Long_An/86/2014(H5N1))_viral_cRNA_segment_8_complete_sequence_gi|723801972|dbj|LC010764.1|_Influenza_A_virus_(A/muscovy_duck/Long_An/88/e
atggattccaacactgtgtcaagttttcaggtagactgctttctttggcatgtccgcaaacgatttgcagaccaagaactgggtgatgccccattccttgaccggcttcgccgagatcagaagtccctaagaggaagaggcaacactcttggtctggacatcaaaacagctactcgtgcaggaaaacagatagtggagcggatccttgatgaggaacctgatgaggcacttaaaa---------------tgccgacttcacgatacctaactgaaatgactctcgaagagatgtcaagggactggttcatgctcatgcccaagcagaaagtgatgggttccctttgcatcaaaatggaccaggcaataatggataaaaccatcatactgaaagcaaacttcagtgtgatttttgaccggttagagaccctaatactactcagagctttcacagaagaaggagcaatcgtgggagaaatctcaccattaccttctcttccaggacatactggtgaggatgtcaaaaatgcaattggcgtcctcatcggaggacttgaatggaatgataacacagttcgggtctctgaaactatacagagattcgcttggagaaacagtgatgagggtgggagacttccact-ccctccaaatcagaaacggaaactggcgagagcaattgagtcagaagtttgaagaaataaggtggctgattgaagaaatacgacatagattgaaaattacagaaaacagcttcgaacagataacgtttatgcaagctttacaactactgcttgaagtggagcaagagataagagc---cttctcgtttcagcttatttaa
>gi|512380536|dbj|AB824283.1|_Influenza_A_virus_(A/duck/Quanh_Ninh/21/2013(H5N1))_viral_cRNA_segment_8_complete_sequence
atggattccaacactgtgtcaagttttcaggtagactgctttctttggcatgtccgcaaacgatttgcagaccaagaactgggtgatgccccattccttgaccggcttcgccgagatcagaagtccctaagaggaagaggcaacactcttggtctggacatcgaaacatctactcgtgcgggaaaacagatagtggagcggattcttgatgaggaacctgatgaggcacttaaaa---------------tgccgacttcacactacctaactgaaatgactctcgaagagatgtcaagggactggttcatgctcatgcccaagcagaaagtgatgggttccctttgcatcaaaatggaccaggcaataatggataaaaccatcatactgaaagcaaacttcagtgtgattttcgaccagttagagaccctaatactactcagagctttcacagaagaaggagcaatcgtgggagaaatctcaccattaccttctcttccaggacatactggtgaggatgtcaaaaatgcaattggcgtcctcatcggaggacttgaatggaatgataacacagttcgggtctctgaaactatacagagattcgcttggagaaacagtgatgagggtgggagacttccact-ccctccaaatcagaaacggaaactggcgagagcaattgagtcagaagtttgaagaaataaggtggctgattgaagaagtacgacatagattgaaaattacagaaaacagcttcgaacagataacgtttatgcaagctttacaactactgcttgaagtggagcaagagataagagc---cttctcgtttcagcttatttaa
>gi|464101999|dbj|AB807884.1|_Influenza_A_virus_(A/muscovy_duck/Vietnam/LBM295/2012(H5N1))_viral_cRNA_segment_8_complete_sequence
atggattccaacactgtgtcaagttttcaggtagactgctttctttggcatgtccgcaaacgatttgcagaccaagaactgggtgatgccccattccttgaccggcttcgccgagatcagaagtccctaagaggaagaggcaacactcttggtctggacatcgaaacagctactcgtgcgggaaaacagatagtggagcggattcttgatgaggaacctgatgaggcacttaaaa---------------tgccgacttcacgctacctaactgaaatgactctcgaagagatgtcaagggactggttcatgctcatgcccaagcaaaaagtgatgggttccctttgcatcaaaatggaccaggcaataatggataaaaccatcatactgaaagcaaacttcagtgtgatttttgaccggttagagaccctaattctactcagagctttcacagaagaaggagcaatcgtgggagaaatctcaccattaccttttcttccaggacatactggtgaggatgtcaaaaatgcaattggcgtcctcatcggaggacttgaatggaatgataacacagttcgggtctctgaaactatacagagattcgcttggagaaacagtgatgagggtgggagacttccact-ccctccaaatcagaaacggaaactggcgagagcaattgagtcagaagtttgaagaaacaaggtggctgattgaagaagtacgacatagattgaaaattacagaaaacagcttcgaacagataacgtttatgcaagctttacaactactgcttgaagtggagcaagagataagagc---cttctcgtttcagcttatttaa
>gi|212509250|gb|CY036265.1|_Influenza_A_virus_(A/magpie_robin/Hong_Kong/1897/2008(H5N1))_segment_8_sequence
atggattccaacactgtgtcaagctttcaggtagactgctttctttggcatgtccgcaaacgatttgcagaccaagaactgggtgatgccccattccttgaccggcttcgccgagatcagaagtccctaagaggaagaggcaacactcttggtctggacatcgaaacagctactcgtgcgggaaaacagatagtggagcggattctggatgaggaacctgatgaggcacttaaaa---------------tgccgacttcacgctacctaactgacatgactctcgaagaactgtcaagggactggttcatgctcatgcccaagcagaaagtggtgggttccctttgcatcaaaatggaccaggcaataatggataaaaccatcatattgaaagcaaacttcagtgtgatttttgaccggttagaaaccctaatactgcttagagctttcacagaagaaggagcaatcgtgggagaaatctcaccattaccttctcttccaggacatactggtgaggatgtcaaaaatgcaattggcgtcctcatcggaggacttgaatggaatgataacacagttcgggtctctgaaactatacagagattcgcttggagaagcagtgatgagggtgggagacttccact-ccctccaaatcagaaacggaaaatggcgagaacaattgagtcagaagtttgaagaaataaggtggctgattgaagaagtacgacatagattgaaaattacagaaaacagcttcgaacagataacgtttatgcaagccttacaactactgcttgaagtggagcaagagataagagc---cttctcgtttcagcttatttaa
>gi|212508826|gb|CY036241.1|_Influenza_A_virus_(A/great_egret/Hong_Kong/807/2008(H5N1))_segment_8_sequence
atggattccaacactgtgtcaagctttcaggtagactgctttctttggcatgtccgcaaacgatttgcagaccaagaactgggtgatgccccattccttgaccggcttcgccgagatcagaagtccctaagaggaagaggcaacactcttggtctggatatcgaaacagctactcgtgcgggaaaacagatagtggagcggattctggatgaggaacctgatgaggcacttaaaa---------------tgccgacttcacgctacctaactgacatgactctcgaagaaatgtcaagggactggttcatgctcatgcccaagcagaaagtggtgggttccctttgcatcaaaatggaccaggcaataatggataaaaccatcatattgaaagcaaacttcagtgtgatttttgaccggttagaaaccctaatactgcttagagctttcacagaagaaggagcaatcgtgggagaaatctcaccattaccttctcttccaggacatactggtgaggatgtcaaaaatgcaattggcgtcctcatcggaggacttgaatggaatgataacacagttcgggtctctgaaactatacagagattcgcttggagaagcagtgatgagggtgggagacttccact-ccctccaaatcagaaacggaaaatggcgagaacaattgagtcagaagtttgaagaaataaggtggctgattgaagaagtacgacatagattgaaaattacagaaaacagcttcgaacagataacgtttatgcaagccttacaactactgcttgaagtggagcaagagataagagc---cttctcgtttcagcttatttaa
>gi|954033560|gb|KU042861.1|_Influenza_A_virus_(A/pigeon/Zhejiang/727097/2014(H5N1))_segment_8_nuclear_export_protein_(NEP)_and_nonstructural_protein_1_(NS1)_genes_complete_cds
atggattccaacactgtgtcaagttttcaggtagactgctttctttggcatgtccgcaaacgatttgcagaccaagaactgggtgatgccccattccttgaccggcttcgccgagatcagaagtccctaaaaggaaggggcaacactcttggtctggacatcgaaacagctactcgtgcgggaaaacagatggtggagcggattcttaatgaggaacctgatgaggcacttaaaa---------------tgccgacttcacgctacctaactgaaatgactctcgaagagatgtcgagggactggttcatgctcatgcccaagcagaaaatggtgggttcccttagcatcaaaatggaccaggcaataatggataaaaccatcatactgaaagcaaacttcagtgtgatttttgaccggttagagaccctaatactactcagagctttcacagaagaaggagcaatcgtgggagaaatctcaccattaccttctcttccaggacatactggtgaggatgtcaaaaatgcaattggcgtcctcatcggaggacttgaatggaatgataacacagttcgggtctctgaaactatacagagattcgcttggagaaacagtgatgagggtgggagacttccact-ccctccaaatcagaaacggaaactggcgagaacaattgagtcagaagtttgaagaaataaggtggctgattgaagaagtacgacatagattgaaaattacagaaaacagcttcgaacagataacatttatgcaagctttacaactactgcttgaagtggagcaagagataagagc---cttctcgtttcagcttatttaa
>gi|954033416|gb|KU042870.1|_Influenza_A_virus_(A/chicken/Zhejiang/727159/2014(H5N2))_segment_8_nuclear_export_protein_(NEP)_and_nonstructural_protein_1_(NS1)_genes_complete_cds
atggattccaatactgtgtcaagctttcaggtagactgctttctttggcatatccgcaaacgatttgcagaccaagaactgggtgatgccccattccttgaccggcttcgccgagaccagaagtccctaagagggagaggcaacactcttggtctggacatcgaaacagctactcgtgcgggaaaacagatagtggagcggattcttgatgaagaacctgatgaggcacttaaaa---------------tgccgacttctcgttacctaactgaaatgactctcgaagaaatgtcgagggactggtcaatgctcatgcccaagcagaaagtggcgggtcccctttgcatcagaatggaccaggcaataatggacaaaagcatcatactgaaagcaaatttcagtgagatttttgaccggttagagaccctaatactgctcagagctttcaaagaagaaggagcaatcgagggagaaatctcaccattaccttcccttcccggacctactggtgaggatgtcaaaaatgcaattggcgtcctcatcggaggacttgaatggaatgataacacagttcgggtctctgaaattatacagagattcgcttggagaagcaatgatgagggtgggagacttccact-ccctccaaaccagaaacggaaactggcgagagcaattgagtcagaagtttgaagaaataaggtggctgattgaagaagtacgacatagattgaaaattacagaaaacagcttcgaacagataacttttatgcaagccttacaactactgcttgaagtggagcaagagataagagc---cttctcgtttcagcttatttaa
>gi|954033398|gb|KU042869.1|_Influenza_A_virus_(A/chicken/Zhejiang/727079/2014(H5N2))_segment_8_nuclear_export_protein_(NEP)_and_nonstructural_protein_1_(NS1)_genes_complete_cds
atggattccaatactgtgtcaagctttcaggtagactgctttctttggcatatccgcaaacgatttgcagaccaagaactgggtgatgccccattccttgaccggcttcgccgagaccagaagtccctaagagggagaggcaacactcttggtctggacatcgaaacagctactcgtgcgggaaaacagatagtggagcggattcttgatgaagaacctgatgaggcacttaaaa---------------tgccgacttctcgttacctaactgaaatgactctcgaagaaatgtcgagggactggtcaatgctcatgcccaagcagaaagtggcgggtcccctttgcatcagaatggaccaggcaataatggacaaaagcatcatactgaaagcaaatttcagtgagatttttgaccggttagagaccctaatactgctcagagctttcaaagaagaaggagcaatcgagggagaaatctcaccattaccttcccttcccggacctactggtgaggatgtcaaaaatgcaattggcgtcctcatcggaggacttgaatggaatgataacacagttcgggtctctgaaattatacagagattcgcttggagaagcaatgatgagggtgggagacttccact-ccctccaaaccagaaacggaaactggcgagagcaattgagtcagaagtttgaagaaataaggtggctgattgaagaagtacgacatagattgaaaattacagaaaacagcttcgaacagataacttttatgcaagccttacaactactgcttgaagtggagcaagagataagagc---cttctcgtttcagcttatttaa
>gi|723801820|dbj|LC010700.1|_Influenza_A_virus_(A/duck/Vietnam/LBM360c1-4-1/2013(H5N6))_viral_cRNA_segment_8_complete_sequence_gi|723801839|dbj|LC010708.1|_Influenza_A_virus_(A/duck/Quang_Ninh/13c1-2e
atggactccaacactgtgtcaagttttcaggtagactgctttctttggcatgtccgcaaacgatttgcagaccaagaactgggtgatgccccattccttgaccggcttcgccgagatcagaagtccctaagaggaagaggcaacactcttggtctggacatcgaaacagctactcgtgcgggaaaacagatagtggagcggattcttgatgaggaacctgatgaggcacttaaaa---------------tgccgacttcacgctacctaactgaaatgactctcgaagagatgtcaagggactggttcatgctcatgcccaagcagaaagtgatgggttccctttgcatcaaaatggaccaggcaataatggataaaaccatcatactgaaagcaaacttcagtgtgatttttgaccggttagataccctaatactactcagagctttcacagaagaaggagcaatcgtgggagaaatctcaccattaccttctcttccaggacatactggtgaggatgtcaaaaatgcaattggcgtcctcatcggaggacttgaatggaatgataacacagttcgggtctctgaaactatacagagattcgcttggagaaacagtgatgagggtgggagacttccact-tcctccaaatcagaaatggaaactggcgagagcaattgagtcagaagtttgaagaaataaggtggctgattgaagaagtacgacataggttgaaaattacagaaaacagcttcgaacagataacgtttatgcaagctttacaactactgcttgaagtggagcaagagataagagc---cttctcgtttcagcttatttaa
>gi|212508455|gb|CY036225.1|_Influenza_A_virus_(A/common_buzzard/Hong_Kong/9213/2007(H5N1))_segment_8_sequence
atggattccaacactgtgtcaagctttcaggtagactgctttctttggcatgtccgcaaacgatttgcagaccaagaactgggtgatgccccattccttgaccggcttcgccgagatcagaagtccctaagaggaagaggcaacactcttggtctggacatcgaaacagctactcgtgcgggaaaacagatagtggagcggattctggatgaggaatctgatgaggcacttaaaa---------------tgcagacttcacgctacctaactgacatgactctcgaagaaatgtcaagggactggttcatgctcatgcccaagcagaaagtggtgggttccctttgcatcaaaatggaccaggcaataatggataaaaccatcatattgaaagcaaacttcagtgtgatttttgaccggttagaaaccctaatactgcttagagctttcacagaagaaggagcaatcgtgggagaaatctcaccattaccttctcttccaggacatactagtgaggatgtcaaaaatgcaattggcgtcctcatcggaggacttgaatggaatgataacacagttcgggtctctgaaactatacagagattcgcttggagaagcagtgatgagggtgggagacttccact-ccctccaaatcagaaacggaaaatggcgagaacaattgagtcagaagtttgaagaaataaggtggctgattgaagaagtacgacatagattgaaaattacagaaaacagcttcgaacagataacgtttatgcaagccttacaactactgcttgaagtggagcaagagataagagc---cttctcgtttcagcttatttaa
>gi|198285753|gb|CY030909.1|_Influenza_A_virus_(A/goose/Yunnan/3798/2006(H5N1))_segment_8_sequence
atggattccaacactgtgtcaagctttcaggtagactgctttctttggcatgtccgcaaacgatttgcagaccaagaactgggtgatgccccattccttgaccggcttcgccgagatcagaagtccctaagaggaagaggcaacactcttggtctggacatcgaaacagctactcgtgcgggaaaacagatagtggagcggattctggaggaggaatctgatgaggcacttaaaa---------------tgccgacttcacgctacctaactgacatgactctcgaagaaatgtcaagggactggttcatgctcatgcccaagcagaaagtggcgggttccctttgcatcaaaatggaccaggcaataatggataaaaccatcatattgaaagcaaacttcagtgtgatttttgaccggttagaaaccctaatactgcttagagctttcacagaagaaggagcaatcgtgggagaaatctcaccattaccttctcttccaggacatactggtgaggatgtcaaaaatgcaattggcgtcctcatcggaggacttgaatggaatgataacacagttcgggtctctgaaattatacagagattcgcttggagaagcagtgatgaggatgggagacttccact-ccctccaaatcagaaacggaaaatggcgagaacaattgagtcagaagtttgaagaaataaggtggctgattgaagaagtacgacatagattgaaaattacagaaaacagcttcgaacagataacgtttatgcaagccttacaactactgcttgaagtggagcaagagataagagc---cttctcgtttcagcttatttaa
>gi|118584689|gb|EF124532.1|_Influenza_A_virus_(A/goose/Guangxi/224/2006(H5N1))_nonstructural_protein_2_(NS2)_and_nonstructural_protein_1_(NS1)_genes_complete_cds
atggattccaacactgtgtcaagctttcaggtagactgctttctttggcatgtccgcaaacgatttgcagaccaagaactgggtgatgccccattccttgaccggcttcgccgagatcagaagtccctaagaggaagaggcaacactcttggtctggacatcgaaacagctactcgtgcgggaaaacagatagtggagcggattctggaggaggaatctgatgaggcacttaaaa---------------tgccgacttcacgctacctaactgacatgactctcgaagaaatgtcaagggactggttcatgctcatgcccaagcagaaagtggcgggttccctttgcatcaaaatggaccaggcaataatggataaaaccatcatattgaaagcaaacttcagtgtgatttttgaccggttagaaaccctaatactgcttagagctttcacagaagaaggagcaatcgtgggagaaatctcaccattaccttctcttccaggacatactggtgaggatgtcaaaaatgcaattggcgtcctcatcggaggacttgaatggaatgataacacagttcgggtctctgaaattatacagagattcgcttggagaagcagtgatgaggatgggagacttccact-ccctccaaatcagaaacggaaaatggcgagaacaattgagtcagaagtttgaagaaataaggtggctgattgaagaagtacgacatagattgaaaattacagaaaacagcttcgaacagataacgtttatgcaagccttacaactactgcttgaagtggagcaagagataagagc---cttctcgtttcagcttatttaa
>gi|954033578|gb|KU042860.1|_Influenza_A_virus_(A/goose/Zhejiang/727098/2014(H5N1))_segment_8_nuclear_export_protein_(NEP)_and_nonstructural_protein_1_(NS1)_genes_complete_cds
atggattccaacactgtgtcaagttttcaggtagactgctttctttggcatgtccgcaaacgatttgcagaccaagaactgggtgatgccccattccttgaccggcttcgccgagatcagaagtccctaaaaggaaggggcaacactcttggtctggacatcgaaacagctactcgtgcgggaaaacagatggtggagcggattcttaatgaggaacctgatgaggcacttaaaa---------------cgccgacttcacgctacctaactgaaatgactctcgaagagatgtcaagggactggttcatgctcatgcccaagcagaaaatggtgggttcccttagcatcaaaatggaccaggcaataatggataaaaccatcatactgaaagcaaacttcagtgtgatttttgaccggttagagaccctaatactactcagagctttcacagaagaaggagcaatcgtgggagaaatctcaccattaccttctcttccaggacatactggtgaggatgtcaaaaatgcaattggcgtcctcatcggaggacttgaatggaatgataacacagttcgggtctctgaaactatacagagattcgcttggagaaacagtgatgagggtgggagacttccact-ccctccaaatcagaaacggaaactggcgagaacaattgagtcagaagtttgaagaaataaggtggctgattgaagaagtacgacatagattgaaaattacagaaaacagcttcgaacagataacatttatgcaagctttacaactactgcttgaagtggagcaagagataagagc---cttctcgtttcagcttatttaa
>gi|344222080|gb|JN558600.1|_Influenza_A_virus_(A/environment/Chang_Sha/14/2009(H5N1))_segment_8_nuclear_export_protein_(NEP)_and_nonstructural_protein_1_(NS1)_genes_complete_cds
atggattccaacactgtgtcaagctttcaggtagactgctttctttggcatgtccgcaaacgatttgcagaccaagaactgggtgatgccccattccttgaccggcttcgccgagaccagaagtcactaagaggaagaggcaacactcttggtctggacatcgaaacagctactcgtgcgggaaaacagatagtggagcggattctggatgaggaacctgatgaggcactcaaaa---------------tgccgacttcacgctatctaactgacatgactctcgaagaaatgtcaagggactggttcatgctcatgcccaagcagaaagtggtgggttccctctgcatcaaaatggaccaggcaataatggataaaaccatcatattgaaagcaaacttcagtgtgatttttgaccggttagagaccctaatactgcttagagctttcacagaagaaggagcaatcgtgggagaaatctcaccattaccttctcttccaggacatactggtgaggatgtcaaaaatgcaattggcgtcctcatcggaggacttgaatggaatgataacacagttcgggtctctgaaactatacagagattcgcttggagaagcagtgatgagggtgggagacttccact-ccctccaaatcagaaacggaggatggcgagaacaattgagtcagaagtttgaagaaataaggtggctgattgaagaagtacgacatagattgaaaattacagaaaacagcttcgaacagataacgtttatgcaagccttacaactactgcttgaagtggagcaagagataagagc---cttctcgtttcagcttatttaa
>gi|269315364|gb|GU186736.1|_Influenza_A_virus_(A/chicken/Ninh_Binh/209/2005(H5N1))_segment_8_nuclear_export_protein_(NEP)_and_nonstructural_protein_1_(NS1)_genes_complete_cds_gi|269824161|gb|GU052168s
atggattccaacactgtgtcaagctttcaggtagactgctttctttggcatgtccgcaaacgatttgcagaccaagaactgggtgatgccccattccttgaccggcttcgccgagatcagaagtccctaagaggaagaggcaacactcttggtctggacatcgaaacagctactcgtgcgggaaaacagatagtggagcggattctggaggaggaatctgatgaggcacttaaaa---------------tgccgacttcacgctacctaactgacatgactctcgaagaaatgtcaagggactggttcatgctcatgcccaagcagaaagtggcgggttccctttgcatcaaaatggaccaggcaataatggataaaaccatcatattgaaagcaaacttcagtgtgatttttgaccggttagaaaccctaatactgcttagagctttcacagaagaaggagcaatcgtgggagaaatctcaccattaccttctcttccaggacatactggtgaggatgtcaaaaatgcaattggcgtcctcatcggaggacttgaatggaatgataacacagttcgggtctctgaaactatacagagattcgcttggagaagcagtgatgaggatgggagacttccact-ccctccaaatcagaaacggaaaatggcgagaacaattgagtcagaagtttgaagaaataaggtggctgattgaagaagtacgacatagattgaaaattacagaaaacagcttcgaacagataacgtttatgcaagccttacaactactgcttgaagtggagcaagagataagagc---cttctcgtttcagcttatttaa
>gi|268527057|gb|GU182146.1|_Influenza_A_virus_(A/chicken/Hunan/3/2007(H5N1))_segment_8_nuclear_export_protein_(NEP)_and_nonstructural_protein_1_(NS1)_genes_complete_cds
atggattccaacactgtgtcaagctttcaggtagactgctttctttggcatgtccgcaaacgatttgcagaccaagaactgggtgatgccccattccttgaccggcttcgccgagatcagaagtccctaagaggaagaggcaacactcttggtctggacatcgaaacagctactcgtgcgggaaaacagatagtggagcggattctggaggaggaatctgatgaggcacttaaaa---------------tgccgacttcacgctacctaactgacatgactctcgaagaaatgtcaagggactggttcatgctcatgcccaagcagaaagtggcgggttccctttgcatcaaaatggaccaggcaataatggataaaaccatcatattgaaagcaaacttcagtgtgatttttgaccggttagaaaccctaatactgcttagagctttcacagaagaaggagcaatcgtgggagaaatctcaccattaccttctcttccaggacatactggtgaggatgtcaaaaatgcaattggcgtcctcatcggaggacttgaatggaatgataacacagttcgggtctctgaaactatacagagattcgcttggagaagcagtgatgagggtgggagacttccact-ccctccaaatcagaaacggaaaatggcgagaacaattgagtcagaagtttgaagaaataaggtggctaattgaagaagtacgacatagattgaaaattacagaaaacagcttcgaacagataacgtttatgcaagccttacaactactgcttgaagtggagcaagagataagagc---cttctcgtttcagcttatttaa
>gi|268527054|gb|GU182154.1|_Influenza_A_virus_(A/duck/Hunan/3/2007(H5N1))_segment_8_nuclear_export_protein_(NEP)_and_nonstructural_protein_1_(NS1)_genes_complete_cds
atggattccaacactgtgtcaagctttcaggtagactgctttctttggcatgtccgcaaacgatttgcagaccaagaactgggtgatgccccattccttgaccggcttcgccgagatcagaagtccctaagaggaagaggcaacactcttggtctggacatcgaaacagctactcgtgcgggaaaacagatagtggagcggattctggaggaggaatctgatgaggcacttaaaa---------------tgccgacttcacgctacctaactgacatgactctcgaagaaatgtcaagggactggttcatgctcatgcccaagcagaaagtggcgggttccctttgcatcaaaatggaccaggcaataatggataaaaccatcatattgaaagcaaacttcagtgtgatttttgaccggttagaaaccctaatactgcttagagctttcacagaagaaggagcaatcgtgggagaaatctcaccattaccttctcttccaggacatactggtgaggatgtcaaaaatgcaattggcgtcctcatcggaggacttgaatggaatgataacacagttcgggtctctgaaactatacagagattcgcttggagaagcagtgatgagggtgggagacttccact-ccctccaaatcagaaacggaaaatggcgagaacaattgagtcagaagtttgaagaaataaggtggctaattgaagaagtacgacatagattgaaaattacagaaaacagcttcgaacagataacgtttatgcaagccttacaactactgcttgaagtggagcaagagataagagc---cttctcgtttcagcttatttaa
>gi|195934483|gb|EU930896.1|_Influenza_A_virus_(A/chicken/Vietnam/202/2005(H5N1))_segment_8_nuclear_export_protein_(NEP)_and_nonstructural_protein_1_(NS1)_genes_complete_cds
atggattccaacactgtgtcaagctttcaggtagactgctttctttggcatgtccgcaaacgatttgcagaccaagaactgggtgatgccccattccttgaccggcttcgccgagatcagaagtccctaagaggaagaggcaacactcttggtctggacatcgaaacagctactcgtgcgggaaaacagatagtggagcggattctggaggaggaatctgatgaggcacttaaaa---------------tgccgacttcacgctacctaactgacatgactctcgaagaaatgtcaagggactggttcatgctcatgcccaagcagaaagtggcgggttccctttgcatcaaaatggaccaggcaataatggataaaaccatcatattgaaagcaaacttcagtgtgatttttgaccggttagaaaccctaatactgcttagagctttcacagaagaaggagcaatcgtgggagaaatctcaccattaccttctcttccaggacatactggtgaggatgtcaaaaatgcaattggcgtcctcatcggaggacttgaatggaatgataacacagttcgggtctctgaaactatacagagattcgcttggagaagcagtgatgaggatgggagacttccact-ccctccaaatcagaaacggaaaatggcgagaacaattgagtcagaagtttgaagaaataaggtggctgattgaagaagtacgacatagattgaaaattacagaaaacagcttcgaacagataacgtttatgcaagccttacaactactgcttgaagtggagcaagagataagagc---cttctcgtttcagcttatttaa
>gi|195934350|gb|EU930952.1|_Influenza_A_virus_(A/chicken/Vietnam/209/2005(H5N1))_segment_8_nuclear_export_protein_(NEP)_and_nonstructural_protein_1_(NS1)_genes_complete_cds
atggattccaacactgtgtcaagctttcaggtagactgctttctttggcatgtccgcaaacgatttgcagaccaagaactgggtgatgccccattccttgaccggcttcgccgagatcagaagtccctaagaggaagaggcaacactcttggtctggacatcgaaacagctactcgtgcgggaaaacagatagtggagcggattctggaggaggaatctgatgaggcacttaaaa---------------tgccgacttcacgctacctaactgacatgactctcgaagaaatgtcaagggactggttcatgctcatgcccaagcagaaagtggcgggttccctttgcatcaaaatggaccaggcaataatggataaaaccatcatattgaaagcaaacttcagtgtgatttttgaccggttagaaaccctaatactgcttagagctttcacagaagaaggagcaatcgtgggagaaatctcaccattaccttctcttccaggacatactggtgaggatgtcaaaaatgcaattggcgtcctcatcggaggacttgaatggaatgataacacagttcgggtctctgaaactatacagagattcgcttggagaagcagtgatgaggatgggagacttccact-ccctccaaatcagaaacggaaaatggcgagaacaattgagtcagaagtttgaagaaataaggtggctgattgaagaagtacgacatagattgaaaattacagaaaacagcttcgaacagataacgtttatgcaagccttacaactactgcttgaagtggagcaagagataagagc---cttctcgtttcagcttatttaa
>gi|195934331|gb|EU930960.1|_Influenza_A_virus_(A/duck/Vietnam/210/2005(H5N1))_segment_8_nuclear_export_protein_(NEP)_and_nonstructural_protein_1_(NS1)_genes_complete_cds
atggattccaacactgtgtcaagctttcaggtagactgctttctttggcatgtccgcaaacgatttgcagaccaagaactgggtgatgccccattccttgaccggcttcgccgagatcagaagtccctaagaggaagaggcaacactcttggtctggacatcgaaacagctactcgtgcgggaaaacagatagtggagcggattctggaggaggaatctgatgaggcacttaaaa---------------tgccgacttcacgctacctaactgacatgactctcgaagaaatgtcaagggactggttcatgctcatgcccaagcagaaagtggcgggttccctttgcatcaaaatggaccaggcaataatggataaaaccatcatattgaaagcaaacttcagtgtgatttttgaccggttagaaaccctaatactgcttagagctttcacagaagaaggagcaatcgtgggagaaatctcaccattaccttctcttccaggacatactggtgaggatgtcaaaaatgcaattggcgtcctcatcggaggacttgaatggaatgataacacagttcgggtctctgaaactatacagagattcgcttggagaagcagtgatgaggatgggagacttccact-ccctccaaatcagaaacggaaaatggcgagaacaattgagtcagaagtttgaagaaataaggtggctgattgaagaagtacgacatagattgaaaattacagaaaacagcttcgaacagataacgtttatgcaagccttacaactactgcttgaagtggagcaagagataagagc---cttctcgtttcagcttatttaa
>gi|195934293|gb|EU930976.1|_Influenza_A_virus_(A/chicken/Vietnam/212/2005(H5N1))_segment_8_nuclear_export_protein_(NEP)_and_nonstructural_protein_1_(NS1)_genes_complete_cds
atggattccaacactgtgtcaagctttcaggtagactgctttctttggcatgtccgcaaacgatttgcagaccaagaactgggtgatgccccattccttgaccggcttcgccgagatcagaagtccctaagaggaagaggcaacactcttggtctggacatcgaaacagctactcgtgcgggaaaacagatagtggagcggattctggaggaggaatctgatgaggcacttaaaa---------------tgccgacttcacgctacctaactgacatgactctcgaagaaatgtcaagggactggttcatgctcatgcccaagcagaaagtggcgggttccctttgcatcaaaatggaccaggcaataatggataaaaccatcatattgaaagcaaacttcagtgtgatttttgaccggttagaaaccctaatactgcttagagctttcacagaagaaggagcaatcgtgggagaaatctcaccattaccttctcttccaggacatactggtgaggatgtcaaaaatgcaattggcgtcctcatcggaggacttgaatggaatgataacacagttcgggtctctgaaactatacagagattcgcttggagaagcagtgatgaggatgggagacttccact-ccctccaaatcagaaacggaaaatggcgagaacaattgagtcagaagtttgaagaaataaggtggctgattgaagaagtacgacatagattgaaaattacagaaaacagcttcgaacagataacgtttatgcaagccttacaactactgcttgaagtggagcaagagataagagc---cttctcgtttcagcttatttaa
>gi|195934236|gb|EU931000.1|_Influenza_A_virus_(A/chicken/Vietnam/216/2005(H5N1))_segment_8_nuclear_export_protein_(NEP)_and_nonstructural_protein_1_(NS1)_genes_complete_cds_gi|195934312|gb|EU930968.1s
atggattccaacactgtgtcaagctttcaggtagactgctttctttggcatgtccgcaaacgatttgcagaccaagaactgggtgatgccccattccttgaccggcttcgccgagatcagaagtccctaagaggaagaggcaacactcttggtctggacatcgaaacagctactcgtgcgggaaaacagatagtggagcggattctggaggaggaatctgatgaggcacttaaaa---------------tgccgacttcacgctacctaactgacatgactctcgaagaaatgtcaagggactggttcatgctcatgcccaagcagaaagtggcgggttccctttgcatcaaaatggaccaggcaataatggataaaaccatcatattgaaagcaaacttcagtgtgatttttgaccggttagaaaccctaatactgcttagagctttcacagaagaaggagcaatcgtgggagaaatctcaccattaccttctcttccaggacatactggtgaggatgtcaaaaatgcaattggcgtcctcatcggaggacttgaatggaatgataacacagttcgggtctctgaaactatacagagattcgcttggagaagcagtgatgaggatgggagacttccact-ccctccaaatcagaaacggaaaatggcgagaacaattgagtcagaagtttgaagaaataaggtggctgattgaagaagtacgacatagattgaaaattacagaaaacagcttcgaacagataacgtttatgcaagccttacaactactgcttgaagtggagcaagagataagagc---cttctcgtttcagcttatttaa
>gi|195934217|gb|EU931008.1|_Influenza_A_virus_(A/Muscovy_duck/Vietnam/217/2005(H5N1))_segment_8_nuclear_export_protein_(NEP)_and_nonstructural_protein_1_(NS1)_genes_complete_cds_gi|195934255|gb|EU930s
atggattccaacactgtgtcaagctttcaggtagactgctttctttggcatgtccgcaaacgatttgcagaccaagaactgggtgatgccccattccttgaccggcttcgccgagatcagaagtccctaagaggaagaggcaacactcttggtctggacatcgaaacagctactcgtgcgggaaaacagatagtggagcggattctggaggaggaatctgatgaggcacttaaaa---------------tgccgacttcacgctacctaactgacatgactctcgaagaaatgtcaagggactggttcatgctcatgcccaagcagaaagtggcgggttccctttgcatcaaaatggaccaggcaataatggataaaaccatcatattgaaagcaaacttcagtgtgatttttgaccggttagaaaccctaatactgcttagagctttcacagaagaaggagcaatcgtgggagaaatctcaccattaccttctcttccaggacatactggtgaggatgtcaaaaatgcaattggcgtcctcatcggaggacttgaatggaatgataacacagttcgggtctctgaaactatacagagattcgcttggagaagcagtgatgaggatgggagacttccact-ccctccaaatcagaaacggaaaatggcgagaacaattgagtcagaagtttgaagaaataaggtggctgattgaagaagtacgacatagattgaaaattacagaaaacagcttcgaacagataacgtttatgcaagccttacaactactgcttgaagtggagcaagagataagagc---cttctcgtttcagcttatttaa
>gi|195934179|gb|EU931024.1|_Influenza_A_virus_(A/duck/Vietnam/219/2005(H5N1))_segment_8_nuclear_export_protein_(NEP)_and_nonstructural_protein_1_(NS1)_genes_complete_cds_gi|195934198|gb|EU931016.1|_Is
atggattccaacactgtgtcaagctttcaggtagactgctttctttggcatgtccgcaaacgatttgcagaccaagaactgggtgatgccccattccttgaccggcttcgccgagatcagaagtccctaagaggaagaggcaacactcttggtctggacatcgaaacagctactcgtgcgggaaaacagatagtggagcggattctggaggaggaatctgatgaggcacttaaaa---------------tgccgacttcacgctacctaactgacatgactctcgaagaaatgtcaagggactggttcatgctcatgcccaagcagaaagtggcgggttccctttgcatcaaaatggaccaggcaataatggataaaaccatcatattgaaagcaaacttcagtgtgatttttgaccggttagaaaccctaatactgcttagagctttcacagaagaaggagcaatcgtgggagaaatctcaccattaccttctcttccaggacatactggtgaggatgtcaaaaatgcaattggcgtcctcatcggaggacttgaatggaatgataacacagttcgggtctctgaaactatacagagattcgcttggagaagcagtgatgaggatgggagacttccact-ccctccaaatcagaaacggaaaatggcgagaacaattgagtcagaagtttgaagaaataaggtggctgattgaagaagtacgacatagattgaaaattacagaaaacagcttcgaacagataacgtttatgcaagccttacaactactgcttgaagtggagcaagagataagagc---cttctcgtttcagcttatttaa
>gi|212508088|gb|CY036209.1|_Influenza_A_virus_(A/little_egret/Hong_Kong/8863/2007(H5N1))_segment_8_sequence
atggattccaacactgtgtcaagctttcaggtagactgctttctttggcatgtccgcaaacgatttgcagaccaagaactgggtgatgccccattccttgaccggcttcgccgagatcagaagtccctaagaggaagaggcaacactcttggtctggacatcgaaacagctactcgtgcggggaaacagatagtggagcggattctggatgaggaatctgatgaggcacttaaaa---------------tgccgacttcacgctacctaactgacatgactctcgaagaaatgtcaagggactggttcatgctcatgcccaagcagaaagtggtgggttccctttgcatcaaaatggaccaggcaataatggataaaaccatcatattgaaagcaaacttcagtgtgatttttgaccggttagaaaccctaatactgcttagagctttcacagaagaaggagcaatcgtgggagaaatctcaccattaccttctcttccaggacatactagtgaggatgtcaaaaatgcaattggcgtcctcatcggaggacttgaatggaatgataacacagttagggtctctgaaactatacagagattcgcttggagaagcagtgatgagggtgggagacttccact-ccctccaaatcagaaacggaaaatggcgagaacaattgagtcagaagtttgaagaaataaggtggctgattgaagaagtacgacatagattgaaaattacagaaaacagcttcgaacagataacgtttatgcaagccttacaactactgcttgaagtggagcaagagataagagc---cttctcgtttcagcttatttaa
>gi|212507867|gb|CY036201.1|_Influenza_A_virus_(A/little_egret/Hong_Kong/8550/2007(H5N1))_segment_8_sequence
atggattccaacactgtgtcaagctttcaggtagactgctttctttggcatgtccgcaaacgatttgcagaccaagaactgggtgatgccccattccttgaccggcttcgccgagatcagaagtccctaagaggaagaggcaacactcttggtctggacatcgaaacagctactcgtgcgggaaaacagatagtggagcggattctggatgaggaatctgatgaggcacttaaaa---------------tgccgacttcacgctacctaactgacatgactctcgaagaaatgtcaagggactggttcatgctcatgcccaagcagaaagtggcgggttccctttgcatcaaaatggaccaggcaataatggataaaaccatcatattgaaagcaaacttcagtgtgatttttgaccggttagaaaccctaatactgcttagagctttcacaaaagaaggagcaatcgtgggagaaatctcaccattaccttctcttccaggacatactggtgaggatgtcaaaaatgcaattggcgtcctcatcggaggacttgaatggaatgataacacagttcgggtctctgaaactatacagagattcgcttggagaagcagtgatgagggtgggagacttccact-ccctccaaatcagaaacggaaaatggcgagaacaattgagtcagaagtttgaagaaataaggtggctgattgaagaagtacgacatagattgaaaatcacagaaaacagcttcgaacagataacgtttatgcaagccttacaactactgcttgaagtggagcaagagataagagc---cttctcgtttcagcttatttaa
>gi|212507548|gb|CY036193.1|_Influenza_A_virus_(A/house_crow/Hong_Kong/5288/2007(H5N1))_segment_8_sequence
atggattccaacactgtgtcaagctttcaggtagactgctttctttggcatgtccgcaaacgatttgcagaccaagaactgggtgatgccccattccttgaccggcttcgccgagatcagaagtccctaagaggaagaggcaacactcttggtctggacatcgaaacagctactcgtgcgggaaaacagatagtggagcggattctggaggaggaatctgatgaggcacttaaaa---------------tgccgacttcacgctacctaactgacatgactctcgaagaaatgtcaagggactggttcatgctcatgcccaagcagaaagtggcgggttccctttgcatcaaaatggaccaggcaataatggataaaaccatcatattgaaagcaaacttcagtgtgatttttgaccggttagaaaccctaatactgcttagagctttcacagaagaaggagcaatcgtgggagaaatctcaccattaccttctcttccaggacatactggtgaggatgtcaaaaatgcaattggcgtcctcatcggaggacttgaatggaatgataacacagttcgggtctctgaaactatacagagattcgcttggagaagcagtgatgagggtgggagacttccact-ccctccaaatcagaaacggaaaatggcgagaacaattgagtcagaagtttgaagaaataaggtggctgattgaagaagtacgacatagattgaaatttacagaaaacagcttcgaacagataacgtttatgcaagccttacaactactgcttgaagtggagcaagagataagagc---cttctcgtttcagcttatttaa
>gi|118584998|gb|EF124635.1|_Influenza_A_virus_(A/goose/Guangxi/1458/2006(H5N1))_nonstructural_protein_2_(NS2)_and_nonstructural_protein_1_(NS1)_genes_complete_cds
atggattccaacactgtgtcaagctttcaggtagactgctttctttggcatgtccgcaaacgatttgcagaccaagaactgggtgatgccccattccttgaccggcttcgccgagatcagaagtccctaagaggaagaggcaacactcttggtctggacatcgaaacagctactcgtgcgggaaaacagatagtggagcggattctggaggaggaatctgatgaggcacttaaaa---------------tgccgacttcacgctacctaactgacatgactctcgaagaaatgtcaagggactggttcatgctcatgcccaagcagaaagtggcgggttccctttgcatcaaaatggaccaggcaataatggataaaaccatcatattgaaagcaaacttcagtgtgatttttgaccggttagaaaccctaatactgcttagagctttcacagaagaaggagcaatcgtgggagaaatctcaccattaccttctcttccaggacatactggtgaggatgtcaaaaatgcaattggcgtcctcatcggaggacttgaatggaatgataacacagttcggatctctgaaattatacagagattcgcttggagaagcagtgatgaggatgggagacttccact-ccctccaaatcagaaacggaaaatggcgagaacaattgagtcagaagtttgaagaaataaggtggctgattgaagaagtacgacatagattgaaaattacagaaaacagcttcgaacagataacgtttatgcaagccttacaactactgcttgaagtggagcaagagataagagc---cttctcgtttcagcttatttaa
>gi|118584599|gb|EF124502.1|_Influenza_A_virus_(A/chicken/Hong_Kong/282/2006(H5N1))_nonstructural_protein_2_(NS2)_and_nonstructural_protein_1_(NS1)_genes_complete_cds_gi|118584611|gb|EF124506.1|_Influs
atggattccaacactgtgtcaagctttcaggtagactgctttctttggcatgtccgcaaacgatttgcagaccaagaactgggtgatgccccattccttgaccggcttcgccgagatcagaagtccctaagaggaagaggcaacactcttggtctggacatcgaaacagctactcgtgcgggaaaacagatagtggagcggattctggaggaggaatctgatgaggcacttaaaa---------------tgccgacttcacgctacctaactgacatgactctcgaagaaatgtcaagggactggttcatgctcatgcccaagcagaaagtggcgggttccctttgcatcaaaatggaccaggcaataatggataaaaccatcatattgaaagcaaacttcagtgtgatttttgaccggttagaaaccctaatactgcttagagctttcacagaagaaggagcaatcgtgggagaaatctcaccattaccttctcttccaggacatactggtgaggatgtcaaaaatgcaattggcgtcctcatcggaggacttgaatggaatgataacacagttcgggtctctgaaactatacagagattcgcttggagaagcagtgatgaggatgggagacttccact-ccctccaaatcagaaacggaaaatggcgagaacaattgagtcagaagtttgaagaaataaggtggctgattgaagaagtacgacatagattgaaaattacagaaaacagcttcgaacagataacgtttatgcaagccttacaactactgcttgaagtggagcaagagataagagc---cttctcgtttcagcttatttaa
>gi|936345163|gb|KT762443.1|_Influenza_A_virus_(A/chicken/Guangxi/S2039/2009(H5N1))_segment_8_nuclear_export_protein_(NEP)_and_nonstructural_protein_1_(NS1)_genes_complete_cds
atggattccaacactgtgtcaagctttcaggtagactgctttctttggcatgtccgcaaacgatttgcagaccaagaactgggtgatgccccattccttgaccggcttcgccgagatcagaagtcactaagaggaagaggcaacactcttggtctggacatcgaaacagctactcgtgcgggaaaacagatagtggagcggattctggatgaggaacctgatgaggcacttaaaa---------------tgccgacttcacgctatctaactgacatgactctcgaagaaatgtcaagggactggttcatgctcatgcccaagcagaaagtggtgggttccctctgcatcaaaatggaccaggcaataatggataaaaccatcatattgaaagcaaacttcagtgtgatttttgaccggttagagaccctaatactgcttagagctttcacagaagaaggagcaatcgtgggagaaatctcaccattaccttctcttccaggacatactggtgaggatgtcaaaaatgcaattggcgtcctcatcggaggacttgaatggaatgataacacagttcgggtctctgaaactatacagagattcgcttggagaagcagtgatgagagtgggagacttccact-ccctccaaatcagaaacggagaatggcgagaacaattgagtcagaagtttgaagaaataaggtggctgattgaagaagtacgacatagattgaaaattacagaaaacagcttcgaacagataacgtttatgcaagccttacaactactgcttgaagtggagcaagagataagggc---cttctcgtttcagcttatttaa
>gi|664641398|dbj|AB972743.1|_Influenza_A_virus_(A/muscovy_duck/Long_An/43/2013(H5N1))_viral_cRNA_segment_8_complete_sequence_gi|664641474|dbj|AB972751.1|_Influenza_A_virus_(A/muscovy_duck/Long_An/46/e
atggattccaacactgtgtcaagttttcaggtagactgctttctttggcatgtccgcaaacgatttgcagaccaagaactgggtgatgccccattccttgaccggctccgccgagatcagaagtccctaagaggaagaggcaacactcttggtctggacatcgaaacagctactcgtgcgggaaaacagatagtggagcggattcttaatgaagaacctgatgaggcacttaaaa---------------tgccgacttcacgctacctaactgaaatgactctcgaagagatgtcaagggactggttcatgctcatgcccaagcagaaagtgatgggttccctttgcatcaaaatggaccaggcaataatggataaaaccatcatactgaaagcaaacttccgtgtagtttttgaccggttagagaccctaatactactcagagctttcacagaagaaggagcaatagtgggagaaatctcaccattaccttctcttccaggacatactgatgaggatgtcaaaaatgcaattggcgtcctcatcggaggacttgaatggaatgataacacagttcgggtctctgaaactatacagagattcgcttggagaaacagtgatgagggtgggagacttccact-ccctccaaatcagaaacggaaactggcgagagcaattgagtcagaagtttgaagaaataaggtggctgattgaagaagtacgacatagattgaaaattacagaaaacagcttcgaacagataacgtttatgcaagctttacaactactgcttgaagtggagcaagagataagagc---cttctcgtttcagcttatttaa
>gi|347364126|gb|CY098587.1|_Influenza_A_virus_(A/Guangxi/1/2005(H5N1))_nuclear_export_protein_(NEP)_and_nonstructural_protein_1_(NS1)_genes_complete_cds
atggattccaacactgtgtcaagctttcaggtagactgctttctttggcatgtccgcaaacgatttgcagaccaagaactgggtgatgccccattccttgaccggcttcgccgagatcagaagtccctaagaggaagaggcaacactcttggtctggacatcgaaacagctactcgtgcgggaaaacagatagtggagcggattctggaggaggaatctgatgaggcacttaaaa---------------tgccgacttcacgctacctaactgacatgactctcgaagaaatgtcaagggactggttcatgctcatgcccaagcagaaagtggcgggttccctttgcatcaaaatggaccaggcaataatggataagaccatcatattgaaagcaaacttcagtgtgatttttgaccggttagaaaccctaatactgcttagagctttcacagaagaaggagcaatcgtgggagaaatctcaccattaccttctcttccaggacatactggtgaggatgtcaaaaatgcaattggcgtcctcatcggaggacttgaatggaatgataacacagttcgggtctctgaaactatacagagattcgcttggagaagcagtgatgaggatgggagacttccact-ccctccaaatcagaaacggaaaatggcgagaacaattgagtcagaagtttgaagaaataaggtggctgattgaagaagtacgacatagattgaaaattacagaaaacagcttcgaacagataacgtttatgcaagccttacaactactgcttgaagtggagcaagagataagagc---cttctcgtttcagcttatttaa
>gi|295916093|gb|HM172298.1|_Influenza_A_virus_(A/Guangxi/1/2005(H5N1))_segment_8_nuclear_export_protein_(NEP)_and_nonstructural_protein_1_(NS1)_genes_complete_cds
atggattccaacactgtgtcaagctttcaggtagactgctttctttggcatgtccgcaaacgatttgcagaccaagaactgggtgatgccccattccttgaccggcttcgccgagatcagaagtccctaagaggaagaggcaacactcttggtctggacatcgaaacagctactcgtgcgggaaaacagatagtggagcggattctggaggaggaatctgatgaggcacttaaaa---------------tgccgacttcacgctacctaactgacatgactctcgaagaaatgtcaagggactggttcatgctcatgcccaagcagaaagtggcgggttccctttgcatcaaaatggaccaggcaataatggataagaccatcatattgaaagcaaacttcagtgtgatttttgaccggttagaaaccctaatactgcttagagctttcacagaagaaggagcaatcgtgggagaaatctcaccattaccttctcttccaggacatactggtgaggatgtcaaaaatgcaattggcgtcctcatcggaggacttgaatggaatgataacacagttcgggtctctgaaactatacagagattcgcttggagaagcagtgatgaggatgggagacttccact-ccctccaaatcagaaacggaaaatggcgagaacaattgagtcagaagtttgaagaaataaggtggctgattgaagaagtacgacatagattgaaaattacagaaaacagcttcgaacagataacgtttatgcaagccttacaactactgcttgaagtggagcaagagataagagc---cttctcgtttcagcttatttaa
>gi|295189405|gb|HM114541.1|_Influenza_A_virus_(A/Vietnam/UT30850/2005(H5N1))_segment_8_nuclear_export_protein_(NEP)_gene_partial_cds_and_nonstructural_protein_1_(NS1)_gene_complete_cds
atggattccaacactgtgtcaagctttcaggtagactgctttctttggcatgtccgcaaacgatttgcagaccaagaactgggtgatgccccattccttgaccggcttcgccgagatcagaagtccctaagaggaagaggcaacactcttggtctggacatcgaaacagctactcgtgcgggaaaacagatagtggagcggattctggaggaggaatctgatgaggcacttaaaa---------------tgccgacttcacgctacctaactgacatgactctcgaagaaatgtcaagggactggttcatgctcatgcccaagcagaaagtggcgggttccctttgcatcaaaatggaccaggcaataatggataaaaccatcatattgaaagcaaacttcagtgtgatttttgaccggttagaaaccctaatactgcttagagctttcacagaagaaggagcaatcgtgggagaaatctcaccattaccttctcttccaggacatactggtgaggatgtcaaaaatgcaattggcgtcctcatcggaggacttgaatggaatgataacacagttcgggtctctgaaactatacagagattcgcttggagaagcagtgatgaggatgggagacttccact-ccctccaaatcagaaacggaaaatggcgagaacaattgagtcagaagtttgaagaaataaggtggctgattgaagaagtacgacatagattgaaaattacagaaaacagcttcgaacagataacgtttatgcaagccttacaactactgcttgaagtggagcaagagataagagc---cttctcgtttcagcttatt---
>gi|268527045|gb|GU182178.1|_Influenza_A_virus_(A/environment/Hunan/7-73/2008(H5N1))_segment_8_nuclear_export_protein_(NEP)_and_nonstructural_protein_1_(NS1)_genes_complete_cds
atggattccaacactgtgtcaagctttcaggtagactgctttctttggcatgtccgcaaacgatttgcagaccaagaactgggtgatgccccattccttgaccggcttcgccgagatcagaagtccctaagaggaagaggcaacactcttggtctggacatcgaaacagctactcgtgcgggaaaacagatagtggagcggattctggaggaggaatctgatgaggcacttaaaa---------------tgccgacttcacgctacctaactgacatgactctcgaagaaatgtcaagagactggttcatgctcatgcccaagcagaaagtggcgggttccctttgcatcaaaatggaccaggcaataatggataaaaccatcatattgaaagcaaacttcagtgtgatttttgaccggttagaaaccctaatactgcttagagctttcacagaagaaggagcaatcgtgggagaaatctcaccattaccttctcttccaggacatactggtgaggatgtcaaaaatgcaattggcgtcctcatcggaggacttgaatggaatgataacacagttcgggtctctgaaactatacagagattcgcttggagaagcagtgatgagggtgggagacttccact-ccctccaaatcagaaacggaaaatggcgagaacaattgagtcagaagtttgaagaaataaggtggctaattgaagaagtacgacatagattgaaaattacagaaaacagcttcgaacagataacgtttatgcaagccttacaactactgcttgaagtggagcaagagataagagc---cttctcgtttcagcttatttaa
>gi|268527033|gb|GU182210.1|_Influenza_A_virus_(A/environment/Hunan/5-32/2007(H5N1))_segment_8_nuclear_export_protein_(NEP)_and_nonstructural_protein_1_(NS1)_genes_complete_cds_gi|268527036|gb|GU18220s
atggattccaacactgtgtcaagctttcaggtagactgctttctttggcatgtccgcaaacgatttgcagaccaagaactgggtgatgccccattccttgaccggcttcgccgagatcagaagtccctaagaggaagaggcaacactcttggtctggacatcgaaacagctactcgtgcgggaaaacagatagtggagcggattctggaggaggaatctgatgaggcacttaaaa---------------tgccgacttcacgctacctaactgacatgactctcgaagaaatgtcaagggactggttcatgctcatgcccaagcagaaagtggcgggttccctttgcatcaaaatggaccaggcaataatggataaaaccatcatattgaaagcaaacttcagtgtgatttttgaccggttagaaaccctaatactgcttagagctttcacagaagaaggagcaattgtgggagaaatctcaccattaccttctcttccaggacatactggtgaggatgtcaaaaatgcaattggcgtcctcatcggaggacttgaatggaatgataacacagttcgggtctctgaaactatacagagattcgcttggagaagcagtgatgagggtgggagacttccact-ccctccaaatcagaaacggaaaatggcgagaacaattgagtcagaagtttgaagaaataaggtggctaattgaagaagtacgacatagattgaaaattacagaaaacagcttcgaacagataacgtttatgcaagccttacaactactgcttgaagtggagcaagagataagagc---cttctcgtttcagcttatttaa
>gi|212508589|gb|CY036233.1|_Influenza_A_virus_(A/black-crowned_night_heron/Hong_Kong/659/2008(H5N1))_segment_8_sequence
atggattccaacactgtgtcaagctttcaggtagattgctttctttggcatgtccgcaaacgatttgcagaccaagaactgggtgatgccccattccttgaccggcttcgccgagatcagaagtccctaagaggaagaggcaacactcttggtctggacatcgaaacagctactcgtgcgggaaaacagatagtggagcggattctggatgaggaatctgatgaggcacttaaaa---------------tgcagacttcacgctacctaactgacatgactctcgaagaaatgtcaagggactggttcatgctcatgcccaagcagaaagtggtgggttccctttgcatcaaaatggaccaggcaataatggataaaaccatcatattgaaagcaaacttcagtgtgatttttgaccggttagaaaccctaatactgcttagagctttcacagaagaaggagcaatcgtgggagaaatctcaccattacattctcttccaggacatactagtgaggatgtcaaaaatgcaattggcgtcctcatcggaggacttgaatggaatgataacacagttcgggtctctgaaactatacagagattcgcttggagaagcagtgatgagggtgggagacttccact-ccctccaaatcagaaacggaaaatggcgagaacaattgagtcagaagtttgaagaaataaggtggctgattgaagaagtacgacatagattgaaaattacagaaaacagcttcgaacagataacgtttatgcaagccttacaactactgcttgaagtggagcaagagataagagc---cttctcgtttcagcttatttaa
>gi|212507328|gb|CY036185.1|_Influenza_A_virus_(A/Daurian_starling/Hong_Kong/1532/2007(H5N1))_segment_8_sequence
atggattccaacactgtgtcaagctttcaggtagactgctttctttggcatgtccgcaaacgatttgcagaccaagaactgggtgatgccccattccttgaccggcttcgccgagatcagaagtccctaagaggaagaggcaacactcttggtctggacatcgaaacagctactcgtgcgggaaaacagatagtggagcggattctggaggaggaatctgatgaggcacttaaaa---------------tgccgacttcacgctacctaactgacatgactctcgaagaaatgtcaagggactggttcatgctcatgcccaagcagaaagtggcgggttccctttgcatcaaaatggaccaggcaataatggataaaaccatcatattgaaagcaaacttcagtgtgatttttgaccggttagaaaccctaatactgcttagagctttcacagaagaaggagcaatcgtgggagaaatctcatcattaccttctcttccaggacatactggtgaggatgtcaaaaatgcaattggcgtcctcatcggaggacttgaatggaatgataacacagttcgggtctctgaaactatacagagattcgcttggagaagcagtgatgagggtgggagacttccact-ccctccaaatcagaaacggaaaatggcgagaacaattgagtcagaagtttgaagaaataaggtggctgattgaagaagtacgacatagattgaaatttacagaaaacagcttcgaacagataacgtttatgcaagccttacaactactgcttgaagtggagcaagagataagagc---cttctcgtttcagcttatttaa
>gi|212505298|gb|CY036097.1|_Influenza_A_virus_(A/peregrine_falcon/Hong_Kong/1143/2007(H5N1))_segment_8_sequence
atggattccaacactgtgtcaagctttcaggtagactgctttctttggcatgtccgcaaacgatttgcagaccaagaactgggtgatgccccattccttgaccggattcgccgagatcagaagtccctaagaggaagaggcaacactcttggtctggacatcgaaacagctactcgtgcgggaaaacagatagtggagcggattctgggggaggaatctgatgaggcacttaaaa---------------tgccgacttcacgctacctaactgacatgactctcgaagaaatgtcaagggactggttcatgctcatgcccaagcagaaagtggcgggttccctttgcatcaaaatggaccaggcaataatggataaaaccatcatattgaaagcaaacttcagtgtgatttttgaccggttagaaaccctaatactgcttagagctttcacagaagaaggagcaatcgtgggagaaatctcaccattaccttctcttccaggacatactggtgaggatgtcaaaaatgcaattggcgtcctcatcggaggacttgaatggaatgataacacagttcgggtctctgaaactatacagagattcgcttggagaagcagtgatgagggtgggagacttccact-ccctccaaatcagaaacggaaaatggcgagaacaattgagtcagaagtttgaagaaataaggtggctgattgaagaagtacgacatagattgaaaattacagaaaacagcttcgaacagataacgtttatgcaagccttacaactactgcttgaagtggagcaagagataagagc---cttctcgtttcagcttatttaa
>gi|118585010|gb|EF124639.1|_Influenza_A_virus_(A/goose/Guangxi/1898/2006(H5N1))_nonstructural_protein_2_(NS2)_and_nonstructural_protein_1_(NS1)_genes_complete_cds
atggattccaacactgtggcaagctttcaggtagactgctttctttggcatgtccgcaaacgatttgcagaccaagaactgggtgatgccccattccttgaccggcttcgccgagatcagaagtccctaagaggaagaggcaacactcttggtctggacatcgaaacagctactcgtgcgggaaaacagatagtggagcggattctggaggaggaatctgatgaggcacttaaaa---------------tgccgacttcacgctacctaactgacatgactctcgaagaaatgtcaagggactggttcatgctcatgcccaagcagaaagtggcgggttccctttgcatcaaaatggaccaggcaataatggataaaaccatcatattgaaagcaaacttcagtgtgatttttgaccggttagaaaccctaatactgcttagagctttcacagaagaaggagcaatcgtgggagaaatctcaccattaccttctcttccaggacatactggtgaggatgtcaaaaatgcaattggcgtcctcatcggaggacttgaatggaatgataacacagttcgggtctctgaaactatacagagattcgcttggagaagcagtgatgaggatgggagacttccact-ccctccaaatcagaaacggaaaatggcgagaacaattgagtcagaagtttgaagaaataaggtggctgattgaagaagtacgacatagattgaaaattacagaaaacagcttcgaacagataacgtttatgcaagccttacaactactgcttgaagtggagcaagagataagagc---cttctcgtttcagcttatttaa
>gi|118584950|gb|EF124619.1|_Influenza_A_virus_(A/goose/Guiyang/1461/2006(H5N1))_nonstructural_protein_2_(NS2)_and_nonstructural_protein_1_(NS1)_genes_complete_cds_gi|118584953|gb|EF124620.1|_Influenzs
atggattccaacactgtgtcaagctttcaggtagactgctttctttggcatgtccgcaaacgatttgcagaccaagaactgggtgatgccccattccttgaccggcttcgccgagatcagaagtccctaagaggaagaggcaacactcttggtctggacatcgaaacagctactcgtgcgggaaaacagatagtggagcggattctggaggaggaatctgacgaggcacttaaaa---------------tgccgacttcacgctacctaactgacatgactctcgaagaaatgtcaagggactggttcatgctcatgcccaagcagaaagtggcgggttccctttgcatcaaaatggaccaggcaataatggataaaaccatcatattgaaagcaaacttcagtgtgatttttgaccggttagaaaccctaatactgcttagagctttcacagaagaaggagcaatcgtgggagaaatctcaccattaccttctcttccaggacatactggtgaggatgtcaaaaatgcaattggcgtcctcatcggaggacttgaatggaatgataacacagttcgggtctctgaaactatacagagattcgcttggagaagcagtgatgaggatgggagacttccact-ccctccaaatcagaaacggaaaatggcgagaacaattgagtcagaagtttgaagaaataaggtggctgattgaagaagtacgacatagattgaaaattacagaaaacagcttcgaacagataacgtttatgcaagccttacaactactgcttgaagtggagcaagagataagagc---cttctcgtttcagcttatttaa
>gi|118584692|gb|EF124533.1|_Influenza_A_virus_(A/duck/Guangxi/288/2006(H5N1))_nonstructural_protein_2_(NS2)_and_nonstructural_protein_1_(NS1)_genes_complete_cds_gi|118585001|gb|EF124636.1|_Influenza_s
atggattccaacactgtgtcaagctttcaggtagactgctttctttggcatgtccgcaaacgatttgcagaccaagaactgggtgatgccccattccttgaccggcttcgccgagatcagaagtccctaagaggaagaggcaacactcttggtctggacatcgaaacagctactcgtgcgggaaaacagatagtggagcggattctggaggaggaatctgatgaggcacttaaaa---------------tgccgacttcacgctacctaactgacatgactctcgaagaaatgtcaagggactggttcatgctcatgcccaagcagaaactggcgggttccctttgcatcaaaatggaccaggcaataatggataaaaccatcatattgaaagcaaacttcagtgtgatttttgaccggttagaaaccctaatactgcttagagctttcacagaagaaggagcaatcgtgggagaaatctcaccattaccttctcttccaggacatactggtgaggatgtcaaaaatgcaattggcgtcctcatcggaggacttgaatggaatgataacacagttcgggtctctgaaactatacagagattcgcttggagaagcagtgatgaggatgggagacttccact-ccctccaaatcagaaacggaaaatggcgagaacaattgagtcagaagtttgaagaaataaggtggctgattgaagaagtacgacatagattgaaaattacagaaaacagcttcgaacagataacgtttatgcaagccttacaactactgcttgaagtggagcaagagataagagc---cttctcgtttcagcttatttaa
>gi|118584683|gb|EF124530.1|_Influenza_A_virus_(A/duck/Guangxi/5457/2005(H5N1))_nonstructural_protein_2_(NS2)_and_nonstructural_protein_1_(NS1)_genes_complete_cds
atggattccaacactgtgtcaagctttcaggtagactgctttctttggcatgtccgcaaacgatttgcagaccaagaactgggtgatgccccattccttgaccggcttcgccgagatcagaagtccctaagaggaagaggcaacactcttggtctggacatcgaaacagctactcgtgcgggaaaacagatagtggagcggattctggaggaggaatctgatgaggcacttaaaa---------------tgccgacttcacgctacctaactgacatgactctcgaagaaatgtcaagggactggttcatgctcatgcccaagcagaaagtggcgggttccctttgcatcaaaatggaccaggcaataatggataaaaccatcatattgaaagcaaacttcagtgtgatttttgaccggttagaaaccctaatactgcttagagctttcacagaagaaggagcaatcgtgggagaaatctcaccattaccttctcttccaggacatactggtgaggatgtcaaaaatgcaattggcgtcctcatcggaggacttgaatggaatgataacacagttcgggtctctgaaactatacagagattcgcttggagaagcagtgatgaggatgggagacttctact-ccctccaaatcagaaacggaaaatggcgagaacaattgagtcagaagtttgaagaaataaggtggctgattgaagaagtacgacatagattgaaaattacagaaaacagcttcgaacagataacgtttatgcaagccttacaactactgcttgaagtggagcaagagataagagc---cttctcgtttcagcttatttaa
>gi|118584662|gb|EF124523.1|_Influenza_A_virus_(A/goose/Guangxi/4513/2005(H5N1))_nonstructural_protein_2_(NS2)_and_nonstructural_protein_1_(NS1)_genes_complete_cds
atggattccaacactgtgtcaagctttcaggtagactgctttctttggcatgtccgcaaacgatttgcagaccaagaactgggtgatgccccattccttgaccggcttcgccgagatcagaagtccctaagaggaagaggcaacactcttggtctggacatcgaaacagctactcgtgcgggaaaacagatagtggagcggattctggaggaggaatctgttgaggcacttaaaa---------------tgccgacttcacgctacctaactgacatgactctcgaagaaatgtcaagggactggttcatgctcatgcccaagcagaaagtggcgggttccctttgcatcaaaatggaccaggcaataatggataaaaccatcatattgaaagcaaacttcagtgtgatttttgaccggttagaaaccctaatactgcttagagctttcacagaagaaggagcaatcgtgggagaaatctcaccattaccttctcttccaggacatactggtgaggatgtcaaaaatgcaattggcgtcctcatcggaggacttgaatggaatgataacacagttcgggtctctgaaactatacagagattcgcttggagaagcagtgatgaggatgggagacttccact-ccctccaaatcagaaacggaaaatggcgagaacaattgagtcagaagtttgaagaaataaggtggctgattgaagaagtacgacatagattgaaaattacagaaaacagcttcgaacagataacgtttatgcaagccttacaactactgcttgaagtggagcaagagataagagc---cttctcgtttcagcttatttaa
>gi|118584659|gb|EF124522.1|_Influenza_A_virus_(A/duck/Guangxi/4428/2005(H5N1))_nonstructural_protein_2_(NS2)_and_nonstructural_protein_1_(NS1)_genes_complete_cds_gi|118584665|gb|EF124524.1|_Influenzas
atggattccaacactgtgtcaagctttcaggtagactgctttctttggcatgtccgcaaacgatttgcagaccaagaactgggtgatgccccattccttgaccggcttcgccgagatcagaagtccctaagaggaagaggcaacactcttggtctggacatcgaaacagctactcgtgcgggaaaacagatagtggagcggattctggaggaggaatctgatgaggcacttaaaa---------------tgccgacttcacgctacctaactgacatgactctcgaagaaatgtcaagggactggttcatgctcatgcccaagcagaaagtggcgggttccctttgcatcaaaatggaccaggcaataatggacaaaaccatcatattgaaagcaaacttcagtgtgatttttgaccggttagaaaccctaatactgcttagagctttcacagaagaaggagcaatcgtgggagaaatctcaccattaccttctcttccaggacatactggtgaggatgtcaaaaatgcaattggcgtcctcatcggaggacttgaatggaatgataacacagttcgggtctctgaaactatacagagattcgcttggagaagcagtgatgaggatgggagacttccact-ccctccaaatcagaaacggaaaatggcgagaacaattgagtcagaagtttgaagaaataaggtggctgattgaagaagtacgacatagattgaaaattacagaaaacagcttcgaacagataacgtttatgcaagccttacaactactgcttgaagtggagcaagagataagagc---cttctcgtttcagcttatttaa
>gi|118584602|gb|EF124503.1|_Influenza_A_virus_(A/magpie_robin/Hong_Kong/366/2006(H5N1))_nonstructural_protein_2_(NS2)_and_nonstructural_protein_1_(NS1)_genes_complete_cds
atggattccaacactgtgtcaagctttcaggtagactgctttctttggcatgtccgcaaacgatttgcagaccaagaactgggtgatgccccattccttgaccggcttcgccgagatcagaagtccctaagaggaaggggcaacactcttggtctggacatcgaaacagctactcgtgcgggaaaacagatagtggagcggattctggaggaggaatctgatgaggcacttaaaa---------------tgccgacttcacgctacctaactgacatgactctcgaagaaatgtcaagggactggttcatgctcatgcccaagcagaaagtggcgggttccctttgcatcaaaatggaccaggcaataatggataaaaccatcatattgaaagcaaacttcagtgtgatttttgaccggttagaaaccctaatactgcttagagctttcacagaagaaggagcaatcgtgggagaaatctcaccattaccttctcttccaggacatactggtgaggatgtcaaaaatgcaattggcgtcctcatcggaggacttgaatggaatgataacacagttcgggtctctgaaactatacagagattcgcttggagaagcagtgatgaggatgggagacttccact-ccctccaaatcagaaacggaaaatggcgagaacaattgagtcagaagtttgaagaaataaggtggctgattgaagaagtacgacatagattgaaaattacagaaaacagcttcgaacagataacgtttatgcaagccttacaactactgcttgaagtggagcaagagataagagc---cttctcgtttcagcttatttaa
>gi|118584749|gb|EF124552.1|_Influenza_A_virus_(A/duck/Hunan/5106/2005(H5N1))_nonstructural_protein_2_(NS2)_gene_partial_cds_and_nonstructural_protein_1_(NS1)_gene_complete_cds
atggattccaacactgtgtcaagctttcaggtagactgctttctttggcatgtccgcaaacgatttgcagaccaagaactgggtgatgccccattccttgaccggcttcgccgagatcagaagtccctaagaggaagaggcaacactcttggtctggacatcgaaacagctactcgtgcgggaaaacagatagtggagcggattctggaggaggaatctgatgaggcacttaaaa---------------tgccgacttcacgctacctaactgacatgactctcgaagaaatgtcaagggactggttcatgctcatgcccaagcagaaagtggcgggttccctttgcatcaaaatggaccaggcaataatggataaaaccatcatattgaaagcaaacttcagtgtgatttttgaccggttagaaaccctaatactgcttagagctttcacagaagaaggagcaatcgtgggagaaatctcaccattaccttctcttccaggacatactggtgaggatgtcaaaaatgcaattggcgtcctcatcggaggacttgaatggaatgataacacagttcgggtctctgaaactatacagagattcgcttggagaagcagtgatgaggatgggagacttccact-ccctccaaatcagaaacggaaaatggcgagaacaattgagtcagaagtttgaagaaataaggtggctgattgaagaagtacgacatagattgaaaattacagaaaacagcttcgaacagataacgtttatgcaagccttacaactactgcttgaagtggagcaagagataagagc---cttctcgtttcagcttat----
>gi|807778568|dbj|LC041316.1|_Influenza_A_virus_(A/duck/Vietnam/HU1-1151/2014(H5N6))_viral_cRNA_segment_8_complete_sequence
atggattccaatactgtgtcaagttttcaggtagactgctttctttggcatgtccgcaagcgatttgcagaccaagaactgggtgatgccccattccttgaccggcttcgccgagatcagaagtccctaagaggaagaggcaacactcttggtctggacatcaaaacagctacttgtgcgggaaaacaaatagtggagcggattcttgatgaggaacctgatgaggcacttaaaatgactgttgcttcagtgccgacttcacgctacctaactgaaatgactctcgaagaaatgtcgagggactggttcatgctcatgcccaagcagaaagtggtgggttccctttgcatcaaaatggaccaggcaataatggataaaaccatcatactgaaagcaaacttcagtgtgatttttgaccggttagagactctaatactactcagagctttcacagaagaaggagcaattgtgggagaaatctcaccattaccttctcttccaggacatactggcgaggatgtcaaaaatgcaattggcgtcctcatcggaggacttgaatggaatgataacacagttcgggtctctgaaattatacagagattcgcttggagaagcagtgatgagggtgggagacttccact-ccctccaaatcagaaacggaaactggcgagagcaattgagtcagaagtttgaagaaataaggtggctgattgaagaagtacgacatagattgaaaattacagaaaacagcttcgaacagataacgtttatgcaagccttacaactactgcttgaagtggagcaagagataagagc---cttctcgtttcagcttatttaa
>gi|936345198|gb|KT762435.1|_Influenza_A_virus_(A/duck/Hunan/S4020/2008(H5N1))_segment_8_nuclear_export_protein_(NEP)_and_nonstructural_protein_1_(NS1)_genes_complete_cds
atggattccaacactgtgtcaagctttcaggtagactgctttctttggcatgtccgcaaacgatttgcagaccaagaactgggtgatgccccattccttgaccggcttcgccgagatcagaagtccctaagaggaagaggcaacactcttggtctggacatcgaaacagctactcgtgcggggaaacagatagtggagcggattctggatgaggaatctgatgaggcacttaaaa---------------tgccgacttcacgctacctaactgacatgactctcgaagaaatgtcgagggactggttcatgctcatgcccaagcagaaagtggtgggttccctttgcatcaaaatggaccaggcaatgatggataaaaccgtcatattgaaagcaaacttcagtgtgatttttgaccgattagaaaccctaatactgcttagagctttcacagaagaaggagcaatcgtgggagaaatctcaccattaccttctcttccaggacatactagtgaggatgtcaaaaatgcaattggcgtcctcatcggaggacttgaatggaatgataacacagttagggtctctgaaactatacagagattcgcttggagaagcagtgatgagggtgggagacttccact-ccctccaaatcagaaacggaaaatggcgagaacaattgagtcagaagtttgaagaaataaggtggctgattgaagaagtacgacatagattgaaaattacagaaaacagcttcgaacagataacgtttatgcaagccttacaactactgcttgaagtggagcaagagataagagc---cttctcgtttcagcttatttaa
>gi|779786418|gb|KP872904.1|_Influenza_A_virus_(A/quail/Vietnam/CVVI-50/2014(H5N1))_segment_8_nuclear_export_protein_(NEP)_and_nonstructural_protein_1_(NS1)_genes_complete_cds
atggattccaacactgtgtcaagttttcaggtagactgctttctttggcatgtccgcaaacgatttgcagaccaagaactgggtgatgccccattccttgaccggcttcgccgagatcagaagtccctaagaggaagaggcaacactcttggtctggacatcgaaacagctactcgtgcgggaaaacagatagtggagcggattcttaatgaagaacctgatgaggcacttaaaa---------------tgccgacttcacgctacctaactgaaatgactctcgaagagatgtcaagggactggttcatgctcatgcccaagcagaaagtgatgggttccctttgcatcaaaatggaccaggcaataatggataaaaccatcatactgaaagcaaacttccgtgtagtttttgaccggttagagaccctaatactactcagagctttcacagaagagggagcaatagtgggagaaatctcaccattaccttctcttccaggacatactgatgaggatgtcaaaaatgcaattggcgtcctcatcggaggacttgaatggaatgataacacagttcgggtctctgaaactatacagagattcgcttggagaaacagtgatgagggtgggagacttccact-ctctccaaatcagaaacggaaactggcgagagcaattgagtcagaagtttgaagaaataaggtggctgattgaagaagtacgacatagattgaaaattacagaaaacagcttcgaacagataacgtttatgcaagctttacaactactgcttgaagtggagcaagagataagagc---cttctcgtttcagcttatttaa
>gi|725611735|gb|EU499373.2|_Influenza_A_virus_(A/Laos/Nong_Khai_1/2007(H5N1))_segment_8_nonstructural_protein_2_(NS2)_and_nonstructural_protein_1_(NS1)_genes_complete_cds
atggattccaacactgtgtcaagctttcaggtagactgctttctttggcatgtccgcaaacgatttgcagaccaagaactgggtgatgccccattccttgaccggcttcgccgagatcagaagtccctaagaggaagaggcaacactcttggtctggacatcgaaacagctactcgtgcgggaaaacagatagtggagcggattctggaggaggaatctgatgaggcacttaaaa---------------tgccgacttcacgctacctaactgacatgactctcgaagaaatgtcaagggactggttcatgctcatgcccaagcagaaagtggcgggttccctttgcatcaaaatggaccaggcaataatggataaaaccatcatattgaaagcaaacttcagtgtgatttttgaccgattagaaaccctaatactgcttagagctttcacagaagaaggagcaatcgtgggagaaatctcaccattaccttctcttccaggacatactggtgaggatgtcaaaaatgcaattggcgtcctcatcggaggacttgaatggaatgataacacagttcgggtctctgaaactatacagagattcgcttggagaagcagtgatgagggtgggagacttccact-ccctccaaatcagaaacggaaaatggcgagaacagttgagccagaagtttgaagaaataaggtggctgattgaagaagtacgacatagattgaaaattacagaaaacagcttcgaacagataacgtttatgcaagccttacaactactgcttgaagtggagcaagagataagagc---cttctcgtttcagcttatttaa
>gi|642991760|gb|KJ812112.1|_Influenza_A_virus_(A/pekin_duck/Vietnam/27386/2009(H5N1))_segment_8_nuclear_export_protein_(NEP)_and_nonstructural_protein_1_(NS1)_genes_complete_cds
atggattccaacacggtgtcaagctttcaggtagactgctttctttggcatgtccgcaaacgatttgcagaccaagaactgggtgatgcccccttccttgaccggcttcgccgagatcagaagtctctaagaggaagaggcaacactcttggtctggacatcgaaacagctactcgtgcgggaaaacagatagtggagcggattctgggtgaggaacctgatgaggcacttaaaa---------------tgccgacttcacgctacctaactgacatgactctcgaagaactgtcaagggactggttcatgctcatgcccaagcagaaagtggtgggttccctttgcatcaaaatggaccaggcaataatggataaaaccatcatattgaaagcaaacttcagtgtgatttttgaccggttagaaaccctaatactgcttagagctttcacagaagaaggagcaatcgtgggagaaatctcaccattaccttctcttccaggacatactggtgaggatgtcaaaaatgcaattggcgtcctcatcggaggacttgagtggaatgataacacagttcgggtctctgaaactatacagagattcgcttggagaagcagtgatgagggtgggagacttccact-ccctccaaatcagaaacggaaaatggcgagaacaattgagtcagaagtttgaagaaataaggtggctgattgaagaagtacgacatagattgaaaattacagaaaacagcttcgaacagataacgtttatgcaagccttacaactactgcttgaagtggagcaagagataagagc---cttctcgtttcagcttatttaa
>gi|367462701|gb|EU930936.2|_Influenza_A_virus_(A/duck/Vietnam/207/2005(H5N1))_segment_8_nuclear_export_protein_(NEP)_and_nonstructural_protein_1_(NS1)_genes_complete_cds
atggattccaacactgtgtcaagctttcaggtagactgctttctttggcatgtccgcaaacgatttgcagaccaagaactgggtgatgccccattccttgaccggcttcgccgagatcagaagtccctaagaggaagaggcaacactcttggtctggacatcgaaacagctactcgtgcgggaaaacagatagtggagcggattctggaggaggaatctgatgaggcacttaaaa---------------tgccgacctcacgctacctaactgacatgactctcgaagaaatgtcaagggactggttcatgctcatgcccaagcagaaagcggcgggttccctttgcatcaaaatggaccaggcaataatggataaaaccatcatattgaaagcaaacttcagtgtgatttttgaccggttagaaaccctaatactgcttagagctttcacagaagaaggagcaatcgtgggagaaatctcaccattaccttctcttccaggacatactggtgaggatgtcaaaaatgcaattggcgtcctcatcggaggacttgaatggaatgataacacagttcgggtctctgaaactatacagagattcgcttggagaagcagtgatgaggatgggagacttccact-ccctccaaatcagaaacggaaaatggcgagaacaattgagtcagaagtttgaagaaataaggtggctgattgaagaagtacgacatagattgaaaattacagaaaacagcttcgaacagataacgtttatgcaagccttacaactactgcttgaagtggagcaagagataagagc---cttctcgtttcagcttatttaa
>gi|295916081|gb|HM172294.1|_Influenza_A_virus_(A/duck/Hunan/29/2006(H5N1))_segment_8_nuclear_export_protein_(NEP)_and_nonstructural_protein_1_(NS1)_genes_complete_cds
atggattccaacactgtgtcaagctttcaggtagactgctttctttggcatgtccgcaaacgatttgcagaccaagaactgggtgatgccccattccttgaccggcttcgccgggatcagaagtccctaagaggaagaggcaacactcttggtctggacatcgaaacagctactcgtgcgggaaaacagatagtggagcggattctggaggaggaatctgatgaggcacttaaaa---------------tgccgacttcacgctacctaactgacatgactctcgaagaaatgtcaagggactggttcatgctcatgcccaagcagaaagtggcgggttccctttgcatcaaaatggaccaggcaataatggataaaaccatcatattgaaagcaaacttcagtgtgatttttgaccggttagaaaccctaatactgcttagagctttcacagaagaaggagcaatcgtgggagaaatctcaccattaccttctcttccaggacatactggtgaggatgtcaaaaatgcaattggcgtcctcatcggaggacttgaatggaatgataacacagttcgggtctctgaaactatacagagattcgcttggagaagcagtgatgaggatgggagacttccact-ccctccaaatcagaaacggaaaatggcgagaacaattgggtcagaagtttgaagaaataaggtggctgattgaagaagtacgacatagattgaaaattacagaaaacagcttcgaacagataacgtttatgcaagccttacaactactgcttgaagtggagcaagagataagagc---cttctcgtttcagcttatttaa
>gi|295916063|gb|HM172288.1|_Influenza_A_virus_(A/duck/Yunnan/47/2006(H5N1))_segment_8_nuclear_export_protein_(NEP)_and_nonstructural_protein_1_(NS1)_genes_complete_cds
atggattccaacactgtgtcaagctttcaggtagactgctttctttggcatgtccgcaaacgatttgcagaccaagaactgggtgatgccccattccttgaccggcttcgccgagatcagaagtccctaagaggaagaggcaacactcttggtctggacatcgaaacagctactcgtgcgggaaaacagatagtggagcggattctggaggaggaatctgatgaggcacttaaaa---------------tgccgacttcacgctacctaactgacatgactctcgaagaaatgtcaagggactggttcatgctcatgcccaagcagaaagtggcgggttccctttgcatcaaaatggaccaggcaataatggataaaaccatcatattgaaagcaaacttcagtgtgatttttgaccggttagaaaccctaatactgcttagagctttcacagaagaaggagcaatcgtgggagaaatctcaccattaccttctcttccaggacatactggtgaggatgtcaaaaatgcaattggcgtcctcatcggaggacttgaatggaatgataacactgttcgggtctctgaaattatacagagattcgcttggagaagcagtgatgaggatgggagacttccact-ccctccaaatcagaaacggaaaatggcgagaacaattgagtcagaagtttgaagaaataaggtggctgattgaagaagtacgacatagattgaaaattacagaaaacagcttcgaacagataacgtttatgccagccttacaactactgcttgaagtggagccagagataagagc---cttctcgtttcagcttatttaa
>gi|269824293|gb|GU052506.1|_Influenza_A_virus_(A/duck/Hai_Phong_/208/2006(H5N1))_segment_8_nuclear_export_protein_(NEP)_and_nonstructural_protein_1_(NS1)_genes_complete_cds
atggattccaacactgtgtcaagctttcaggtagactgctttctttggcatgtccgcaaacgatttgcagaccaagaactgggtgatgccccattccttgaccggcttcgccgagatcagaagtccctaagaggaagaggcaacactcttggtctggacatcgaaacagctactcgtgcgggaaaacagatagtggagcggattctggaggaggaatctgatgaggcacttaaaa---------------tgccgacctcacgctacctaactgacatgactctcgaagaaatgtcaagggactggttcatgctcatgcccaagcagaaagcggcgggttccctttgcatcaaaatggaccaggcaataatggataaaaccatcatattgaaagcaaacttcagtgtgatttttgaccggttagaaaccctaatactgcttagagctttcacagaagaaggagcaatcgtgggagaaatctcaccattaccttctcttccaggacatactggtgaggatgtcaaaaatgcaattggcgtcctcatcggaggacttgaatggaatgataacacagttcgggtctctgaaactatacagagattcgcttggagaagcagtgatgaggatgggagacttccact-ccctccaaatcagaaacggaaaatggcgagaacaattgagtcagaagtttgaagaaataaggtggctgattgaagaagtacgacatagattgaaaattacagaaaacagcttcgaacagataacgtttatgcaagccttacaactactgcttgaagtggagcaagagataagagc---cttctcgtttcagcttatttaa
>gi|268527051|gb|GU182161.1|_Influenza_A_virus_(A/chicken/Hunan/8/2008(H5N1))_segment_8_nuclear_export_protein_(NEP)_and_nonstructural_protein_1_(NS1)_genes_complete_cds
atggattccaacactgtgtcaagctttcaggtagactgctttctttggcatgtccgcaaacgatttgcagaccaagaactgggtgatgccccattccttgaccggcttcgccgagatcagaagtccctaagaggaagaggcaacactcttggtctggacatcgaaacagctactcgtgcgggaaaacagatagtggagcggattctggaggaggaatctgatgaggcacttaaaa---------------tgccgacttcacgctacctaactgacatgactctcgaagaaatgtcaagggactggttcatgctcatgcccaagcagaaagtggcgggttccctttgcatcaaaatggaccaggcaataatggataaaaccatcatattgaaagcaaacttcagtgtgatttttgaccggttagaaaccctaatactgcttagagctttcacagaagaaggagcaatcgtgggagaaatctcaccattaccttctcttccaggacatactggtgaggatgtcaaaaatgcaattggcgtcctcatcggaggacttgaatggaatgataacacagttcgggtctctgaaactatacagagattcgcttggagaagcagtgatgagggtgggagacttccact-ccctccaaatcagaaacggaaaatggcgagaacaattgggtcagaagtttgaagaaataaggtggctaattgaagaagtacgacatagattgaaaattacagaaaacagcttcgaacagataacgtttatgcaagccctacaactactgcttgaagtggagcaagagataagagc---cttctcgtttcagcttatttaa
>gi|238628050|gb|CY040922.1|_Influenza_A_virus_(A/duck/Laos/P0117/2007(H5N1))_segment_8_sequence_gi|238628145|gb|CY040962.1|_Influenza_A_virus_(A/duck/Laos/A0617/2007(H5N1))_segment_8_sequence
atggattccaacactgtgtcaagctttcaggtagactgctttctttggcatgtccgcaaacgatttgcagaccaagaactgggtgatgccccattccttgaccggcttcgccgagatcagaagtccctaagaggaagaggcaacactcttggtctggacatcgaaacagctactcgtgcgggaaaacagatagtggagcggattctggaggaggaatctgatgaggcacttaaaa---------------tgccgacttcacgctacctaactgacatgactctcgaagaaatgtcaagggactggttcatgctcatgcccaagcagaaagtggcgggttccctttgcatcaaaatggaccaggcaataatggataaaaccatcatattgaaagcaaacttcagtgtgatttttgaccgattagaaaccctaatactgcttagagctttcacagaagaaggagcaatcgtgggagaaatctcaccattaccttctcttccaggacatactggtgaggatgtcaaaaatgcaattggcgtcctcatcggaggacttgaatggaatgataacacagttcgggtctctgaaactatacagagattcgcttggagaagcagtgatgagggtgggagacttccact-ccctccaaatcagaaacggaaaatggcgagaacagttgagtcagaagtttgaagaaataaggtggctgattgaagaagtacgacatagattgaaaattacagaaaacagcttcgaacagataacgtttatgcaagccttacaactactgcttgaagtggaacaagagataagagc---cttctcgtttcagcttatttaa
>gi|195934369|gb|EU930944.1|_Influenza_A_virus_(A/duck/Vietnam/208/2005(H5N1))_segment_8_nuclear_export_protein_(NEP)_and_nonstructural_protein_1_(NS1)_genes_complete_cds
atggattccaacactgtgtcaagctttcaggtagactgctttctttggcatgtccgcaaacgatttgcagaccaagaactgggtgatgccccattccttgaccggcttcgccgagatcagaagtccctaagaggaagaggcaacactcttggtctggacatcgaaacagctactcgtgcgggaaaacagatagtggagcggattctggaggaggaatctgatgaggcacttaaaa---------------tgccgacctcacgctacctaactgacatgactctcgaagaaatgtcaagggactggttcatgctcatgcccaagcagaaagcggcgggttccctttgcatcaaaatggaccaggcaataatggataaaaccatcatattgaaagcaaacttcagtgtgatttttgaccggttagaaaccctaatactgcttagagctttcacagaagaaggagcaatcgtgggagaaatctcaccattaccttctcttccaggacatactggtgaggatgtcaaaaatgcaattggcgtcctcatcggaggacttgaatggaatgataacacagttcgggtctctgaaactatacagagattcgcttggagaagcagtgatgaggatgggagacttccact-ccctccaaatcagaaacggaaaatggcgagaacaattgagtcagaagtttgaagaaataaggtggctgattgaagaagtacgacatagattgaaaattacagaaaacagcttcgaacagataacgtttatgcaagccttacaactactgcttgaagtggagcaagagataagagc---cttctcgtttcagcttatttaa
>gi|118585016|gb|EF124641.1|_Influenza_A_virus_(A/duck/Guangxi/2143/2006(H5N1))_nonstructural_protein_2_(NS2)_and_nonstructural_protein_1_(NS1)_genes_complete_cds
atggattccaacactgtgttaagctttcaggtagactgctttctttggcatgtccgcaaacgatttgcagaccaagaactgggtgatgccccattccttgaccggcttcgccgagatcagaagtccctaagaggaagaggcaacactcttggtctggacatcgaaacagctactcgtgcgggaaaacagatagtggagcggattctggaggaggaatctgatgaggcacttaaaa---------------tgccgacttcacgctacctaactgacatgactctcgaagaaatgtcaagggactggttcatgctcatgcccaagcagaaagtggcgggttccctttgcatcaaaatggaccaggcaataatggataaaaccatcatattgaaagcaaacttcagtgtgatttttgaccggttagaaaccctaatactgcttagagctttcacagaagaaggagcaatcgtgggagaaatctcaccattaccttctcttccaggatatactggtgaggatgtcaaaaatgcaattggcgtcctcatcggaggacttgaatggaatgataacacagttcgggtctctgaaactatacagagattcgcttggagaagcagtgatgaggatgggagacttccact-ccctccaaatcagaaacggaaaatggcgagaacaattgagtcagaagtttgaagaaataaggtggctgattgaagaagtacgacatagattgaaaattacagaaaacagcttcgaacagataacgtttatgcaagccttacaactactgcttgaagtggagcaagagataagagc---cttctcgtttcagcttatttaa
>gi|118584995|gb|EF124634.1|_Influenza_A_virus_(A/duck/Guangxi/1436/2006(H5N1))_nonstructural_protein_2_(NS2)_and_nonstructural_protein_1_(NS1)_genes_complete_cds
atggattccaacactgtgtcaagctttcaggtagactgctttctttggcatgtccgcaaacgatttgcagaccaagaactgggtgatgccccattccttgaccggcttcgccgagatcagaagtccctaagaggaagaggcaacactcttggtctggacatcgaaacagctactcgtgcgggaaaacagatagtggagcggattctggaggaggaatctgatgaggcacttaaaa---------------tgccgacttcacgctacctaactgacatgactctcgaagaaatgtcaagggactggttcatgctcatgcccaagcagaaagtggcgggttccctttacatcaaaatggaccaggcaataatggataaaaccatcatattgaaagcaaacttcagtgtgatttttgaccggttagaaaccctaatactgcttagagctttcacagaagaaggagcaatcgtgggagaaatctcaccattaccttctcttccaggacatactggtgaggatgtcaaaaatgcaattggcgtcctcatcggaggacttgaatggaatgataacacagttcgggtctctgaaactatacagagattcgcttggagaagcagtgatgaggatgggagacttccact-ccctccaaatcagaaacggaaaatggcgagaacaattgagtcagaagtttgaagaaataaggtggctgattgaagaagtacgacatagattgaaaattacagaaaacagcttcgaacagataacgtttatgcaagccttgcaactactgcttgaagtggagcaagagataagagc---cttctcgtttcagcttatttaa
>gi|118584968|gb|EF124625.1|_Influenza_A_virus_(A/goose/Guiyang/765/2006(H5N1))_nonstructural_protein_2_(NS2)_and_nonstructural_protein_1_(NS1)_genes_complete_cds_gi|118584971|gb|EF124626.1|_Influenzas
atggattccaacactgtgtcaagctttcaggtagactgctttctttggcatgtccgcaaacgatttgcagaccaagaactgggtgatgccccattccttgaccggcttcgccgagatcagaagtccctaagaggaagaggcaacactcttggtctggacatcgaaacagctactcgtgcgggaaaacagatagtggagcggattctggaggaggaatctgacgaggcacttaaaa---------------tgccgacttcacgctacctaactgacatgactctcgaagaaatgtcaagggactggttcatgctcatgcccaagcagaaagtggcgggttccctttgcatcaaaatggaccaggcaataatggataaaaccatcatattgaaagcaaacttcagtgtgatttttgaccggttagaaaccctaatactgattagagctttcacagaagaaggagcaatcgtgggagaaatctcaccattaccttctcttccaggacatactggtgaggatgtcaaaaatgcaattggcgtcctcatcggaggacttgaatggaatgataacacagttcgggtctctgaaactatacagagattcgcttggagaagcagtgatgaggatgggagacttccact-ccctccaaatcagaaacggaaaatggcgagaacaattgagtcagaagtttgaagaaataaggtggctgattgaagaagtacgacatagattgaaaattacagaaaacagcttcgaacagataacgtttatgcaagccttacaactactgcttgaagtggagcaagagataagagc---cttctcgtttcagcttatttaa
>gi|118584716|gb|EF124541.1|_Influenza_A_virus_(A/chicken/Guiyang/29/2006(H5N1))_nonstructural_protein_2_(NS2)_and_nonstructural_protein_1_(NS1)_genes_complete_cds
atggattccaacactgtgtcaagctttcaggtagactgctttctttggcatgtccgcaaacgatttgcagaccaagaactgggtgatgccccattccttgaccggcttcgccgagatcagaagtccctaagaggaagaggcaacactcttggtctggacatcgaaacagctactcgtgcgggaaaacagatagtggagcggattctggaggaggaatctgacgaggcacttaaaa---------------tgccgacttcacgctacctaactgacatgactcttgaagaaatgtcaagggactggttcatgctcatgcccaagcagaaagtggcgggttccctttgcatcaaaatggaccaggcaataatggataaaaccatcatattgaaagcaaacttcagtgtgatttttgaccggttagaaaccctaatactgcttagagctttcacagaagaaggagcaatcgtgggagaaatctcaccattaccttctcttccaggacatactggtgaggatgtcaaaaatgcaattggcgtcctcatcggaggacttgaatggaatgataacacagttcgggtctctgaaactatacagagattcgcttggagaagcagtgatgaggatgggagacttccact-ccctccaaatcagaaacggaaaatggcgagaacaattgagtcagaagtttgaagaaataaggtggctgattgaagaagtacgacatagattgaaaattacagaaaacagcttcgaacagataacgtttatgcaagccttacaactactgcttgaagtggagcaagagataagagc---cttctcgtttcagcttatttaa
>gi|118584668|gb|EF124525.1|_Influenza_A_virus_(A/chicken/Guangxi/4989/2005(H5N1))_nonstructural_protein_2_(NS2)_and_nonstructural_protein_1_(NS1)_genes_complete_cds
atggattccaacactgtgtcaagctttcaggtagactgctttctttggcatgtccgcaaacgatttgcagaccaagaactgggtgatgccccattccttgaccggcttcgccgagatcagaagtccctaagaggaagaggcaacactcttggtctggacatcgaaacagctactcgtgcgggaaaacagatagtggagcggattctggaggaggaatctgatgaggcacttaaaa---------------tgccgacttcacgctacctaactgacatgactctcgaagaaatgtcaagggactggttcatgctcatgcccaagcagaaagtggcgggttccctttgcatcaaaatggaccaggcgataatggataaaaccatcatattgaaagcaaacttcagtgtgatttttgaccggttagaaaccctaatactgcttagagctttcacagaagaaggagcaatcgtgggagaaatctcaccattaccttctcttccaggacatactggtgaggatgtcaaaaatgcaattggcgtcctcatcggaggacttgaatggaatgataacacagttcgggtctctgaaactatacagagattcgcttggagaagcagtgatgaggatgggagacttccact-ccctccaaatcagaaacggaaaatggcgagaacaattgagtcagaagtttgaagaaataaggtggctgattgaagaagtacgacgtagattgaaaattacagaaaacagcttcgaacagataacgtttatgcaagccttacaactactgcttgaagtggagcaagagataagagc---cttctcgtttcagcttatttaa
>gi|118584596|gb|EF124501.1|_Influenza_A_virus_(A/magpie_robin/Hong_Kong/75/2006(H5N1))_nonstructural_protein_2_(NS2)_and_nonstructural_protein_1_(NS1)_genes_complete_cds
atggattccaacactgtgtcaagctttcaggtagactgctttctttggcatgtccgcaaacgatttgcagaccgagaactgggtgatgccccattccttgaccggcttcgccgagatcagaagtccctaagaggaagaggcaacactcttggtctggacatcgaaacagctactcgtgcgggaaaacagatagtggagcggattctggaggaggaatctgatgaggcacttaaaa---------------tgccgacttcacgctacctaactgacatgactctcgaagaaatgtcaagggactggttcatgctcatgcccaagcagaaagtggcgggttccctttgcatcaaaatggaccaggcaataatggataaaaccatcatattgaaagcaaacttcagtgtgatttttgaccggttagaaaccctaatactgcttagagctttcacagaagaaggagcagtcgtgggagaaatctcaccattaccttctcttccaggacatactggtgaggatgtcaaaaatgcaattggcgtcctcatcggaggacttgaatggaatgataacacagttcgggtctctgaaactatacagagattcgcttggagaagcagtgatgaggatgggagacttccact-ccctccaaatcagaaacggaaaatggcgagaacaattgagtcagaagtttgaagaaataaggtggctgattgaagaagtacgacatagattgaaaattacagaaaacagcttcgaacagataacgtttatgcaagccttacaactactgcttgaagtggagcaagagataagagc---cttctcgtttcagcttatttaa
>gi|198285810|gb|CY030933.1|_Influenza_A_virus_(A/goose/Yunnan/4985/2006(H5N1))_segment_8_sequence
atggattccaacactgtgtcaagctttcaggtagactgctttctttggcatgtccgcaaacgatttgcagaccaagaactgggtgatgccccattccttgaccggcttcgccgagatcagaagtctctaagaggaagaggcaacactcttggtctggacatcgaaacagctactcgtgcgggaaaacagatagtggagcggattctggaggaggaatctgatgaggcacttaaaa---------------tgccgacttcacgctacctaactgacatgactctcgaagaaatgtcaagggactggttcatgctcatgcccaagcagaaagtggtgggttccctttgcatcaaaatggaccaggcaatgatggataaaaccatcatattgaaagcaaacttcagtatgatttttgaccggttagaaaccctaatactgcttagagctttcacagaagaaggagcaatcgtgggagaaatctcaccattaccttctcttccaggacatactggtgaggatgtcaaaaatgcaattggcgtcctcatcggagggcttgaatggaatgataacacagttcgggtctctgaaattatacagagattcgcttggagaagcagtgatgagggtgggagacttccact-ccctccaaaccagaaacggaaaatggcgagaacaattgagtcagaagtttgaagaaataaggtggctgattgaagaagtacgacatagattgaaaattacagaaaacagcttcgaacagataacgtttatgcaagccttacaactactgcttgaagtggagcaagagataagagc---cttctcgtttcagcttattta-
>gi|756763107|gb|KP715092.1|_Influenza_A_virus_(A/whooper_swan/Henan/01B/2015(H5N1))_segment_8_nuclear_export_protein_(NEP)_and_nonstructural_protein_1_(NS1)_genes_complete_cds
atggatcccaacactgtgtcaagttttcaggtagactgctttctctggtatgtccgcaaacgatttgcagaccaagaactgggtgatgccccattccttgaccggcttcgccgagatcagaagtccctaagaggaagaggcaacactcttggtctgaatatcgaaacagctactcgtgcgggaaaacagatagtggagcggattcttgatgaggaacctgacgaggcgcttaaat---------------tgccgacttcacgctacctaactgaaatgactctcgaagagatgtcaagggactggttcatgctcatgcccaagcagaaagtggtgggttccctttgcatcaaaatggaccaggcaataatggataaaaccatcatactgaaagcaaacttcagtgtgatttttgaccggttagagaccctgatactactcagagctttcacagaagaaggagcaatcgtgggagaaatctcaccattaccttctcttccaggacatactggtgaggatgtcaaaaatgcaattggcgtcctcatcggaggacttgaatggaatgataacacagttcgagtctctgaaactatacagagattcgcttggagagacagtgatgagggtgggagacttccact-ccctccaaatcagaaacggaaactggcgagagcaattgagtcagaagtttgaagaaataaggtggctgattgaagaagtacgacatagattgaaaattacagaaaacagcttcgaacagataacgtttatgcaagctttacaactactgcttgaagtggagcaagagataagagc---cttctcgtttcagcttatttaa
>gi|756763088|gb|KP715084.1|_Influenza_A_virus_(A/common_pochard/Henan/09L/2015(H5N1))_segment_8_nuclear_export_protein_(NEP)_and_nonstructural_protein_1_(NS1)_genes_complete_cds
atggatcccaacactgtgtcaagttttcaggtagactgctttctctggtatgtccgcaaacgatttgcagaccaagaactgggtgatgccccattccttgaccggcttcgccgagatcagaagtccctaagaggaagaggcaacactcttggtctgaatatcgaaacagctactcgtgcgggaaaacagatagtggagcggattcttgatgaggaacctgacgaggcgcttaaat---------------tgccgacttcacgctacctaactgaaatgactctcgaagagatgtcaagggactggttcatgctcatgcccaagcagaaagtggtgggttccctttgcatcaaaatggaccaggcaataatggataaaaccatcatactgaaagcaaacttcagtgtgatttttgaccggttagagaccctgatactactcagagctttcacagaagaaggagcaatcgtgggagaaatctcaccattaccttctcttccaggacatactggtgaggatgtcaaaaatgcaattggcgtcctcatcggaggacttgaatggaatgataacacagttcgagtctctgaaactatacagagattcgcttggagagacagtgatgagggtgggagacttccact-ccctccaaatcagaaacggaaactggcgagagcaattgagtcagaagtttgaagaaataaggtggctgattgaagaagtacgacatagattgaaaattacagaaaacagcttcgaacagataacgtttatgcaagctttacaactactgcttgaagtggagcaagagataagagc---cttctcgtttcagcttatttaa
>gi|756763069|gb|KP715076.1|_Influenza_A_virus_(A/common_pochard/Shanxi/16B/2015(H5N1))_segment_8_nuclear_export_protein_(NEP)_and_nonstructural_protein_1_(NS1)_genes_complete_cds
atggatcccaacactgtgtcaagttttcaggtagactgctttctctggtatgtccgcaaacgatttgcagaccaagaactgggtgatgccccattccttgaccggcttcgccgagatcagaagtccctaagaggaagaggcaacactcttggtctgaatatcgaaacagctactcgtgcgggaaaacagatagtggagcggattcttgatgaggaacctgacgaggcgcttaaat---------------tgccgacttcacgctacctaactgaaatgactctcgaagagatgtcaagggactggttcatgctcatgcccaagcagaaagtggtgggttccctttgcatcaaaatggaccaggcaataatggataaaaccatcatactgaaagcaaacttcagtgtgatttttgaccggttagagaccctgatactactcagagctttcacagaagaaggagcaatcgtgggagaaatctcaccattaccttctcttccaggacatactggtgaggatgtcaaaaatgcaattggcgtcctcatcggaggacttgaatggaatgataacacagttcgagtctctgaaactatacagagattcgcttggagagacagtgatgagggtgggagacttccact-ccctccaaatcagaaacggaaactggcgagagcaattgagtcagaagtttgaagaaataaggtggctgattgaagaagtacgacatagattgaaaattacagaaaacagcttcgaacagataacgtttatgcaagctttacaactactgcttgaagtggagcaagagataagagc---cttctcgtttcagcttatttaa
>gi|756763050|gb|KP715068.1|_Influenza_A_virus_(A/whooper_swan/Shanxi/17L/2015(H5N1))_segment_8_nuclear_export_protein_(NEP)_and_nonstructural_protein_1_(NS1)_genes_complete_cds
atggatcccaacactgtgtcaagttttcaggtagactgctttctctggtatgtccgcaaacgatttgcagaccaagaactgggtgatgccccattccttgaccggcttcgccgagatcagaagtccctaagaggaagaggcaacactcttggtctgaatatcgaaacagctactcgtgcgggaaaacagatagtggagcggattcttgatgaggaacctgacgaggcgcttaaat---------------tgccgacttcacgctacctaactgaaatgactctcgaagagatgtcaagggactggttcatgctcatgcccaagcagaaagtggtgggttccctttgcatcaaaatggaccaggcaataatggataaaaccatcatactgaaagcaaacttcagtgtgatttttgaccggttagagaccctgatactactcagagctttcacagaagaaggagcaatcgtgggagaaatctcaccattaccttctcttccaggacatactggtgaggatgtcaaaaatgcaattggcgtcctcatcggaggacttgaatggaatgataacacagttcgagtctctgaaactatacagagattcgcttggagagacagtgatgagggtgggagacttccact-ccctccaaatcagaaacggaaactggcgagagcaattgagtcagaagtttgaagaaataaggtggctgattgaagaagtacgacatagattgaaaattacagaaaacagcttcgaacagataacgtttatgcaagctttacaactactgcttgaagtggagcaagagataagagc---cttctcgtttcagcttatttaa
>gi|823856440|gb|KR732543.1|_Influenza_A_virus_(A/duck/Vietnam_SonLa/NCVD-33/2007(H5N1))_segment_8_nuclear_export_protein_(NEP)_and_nonstructural_protein_1_(NS1)_genes_complete_cds
atggattccaacactgtgtcaagctttcaggtagactgctttctttggcatgtccgcaaacgatttgcagaccaagaactgggtgatgccccattccttgaccggcttcgccgagatcagaagtccctaagaggaagaggcaacactcttggtctggacatcaaaacagctactcgtgcgggaaaacagatagtggagcggattctggaggaggaatctgatgaggcacttaaaa---------------tgccgacttcacgctatctaactgacatgactctcgaagaaatgtcaagggactggttcatgctcatgcccaagcagaaagtggcgggttccctttgcatcaaaatggaccaggcaataatggataaaaccatcatattgaaagcaaacttcagtgtgatttttgaccggttagaaaccctaatactgcttagagctttcacagaagaaggagcaatcgtgggagaaatctcaccattaccttctcttccaggacatactggtgaggatgtcaaaaatgcaattggcgtcctcatcggaggacttgaatggaatgataacacagttcgggtctctgaaactatacagagattcgcttggagaagcagtgatgaggatgggagacttccact-cccttcaaatcagaaacggaaaatggcgagaacaattgagtcagaagtttgaagaaataaggtggctgattgaagaagtacgacatagattgaaaattacagaaaacagcttcgaacagataacgtttatgcaagccttacaactactgcttgaagtggagcaagagataagagc---cttctcgtttcagcttatttaa
>gi|484848784|gb|KC871456.1|_Influenza_A_virus_(A/herring_gull/Mongolia/833T2/2009(H5N1))_segment_8_nuclear_export_protein_(NEP)_and_nonstructural_protein_1_(NS1)_genes_complete_cds
atggattccaacactgtgtcaagctttcaggtagactgctttctttggcatgtccgcaaacgatttgcagaccaagaactgggtgatgccccattccttgaccggcttcgccgagatcagaagtccctaagaggaagaggcaacactcttggtctggacatcgaaacagctactcgtgcggggaaacagatagtggagcggattctggatgaggaatctgatgaggcacttaaaa---------------tgccgacttcacgctacctaactgacatgactctcgaagaaatgtcaagggactggttcatgctcatgcccaagcagaaagtggtgggttccctttgcatcaaaatggaccaggcaatgatggataaaaccgtcatattgaaagcaaacttcagtgtgatttttgaccgattagaaaccctaatactgcttagagctttcacagaagaaggagcaatcgtgggagaaatctcaccattaccttctcttccaggacatactagtgaggatgtcaaaaatgcaattggcgtcctcatcggaggacttgaatggaatgataacacagttagggtctctgaaactatacagagattcgcttggagaagcagtgatgagggtgggagacttccact-ccctccaaatcagaaacggaaaatggcgagaacaattgagtcagaagtttgaagaaataaggtggctgattgaagaagtacgacatagattgaaaattacagaaaacagcttcgaacagataacgtttatgcaagccttacaactactgcttgaagtggagcaagagataagagc---cttctcgtttcagcttatttaa
>gi|433359180|dbj|AB478040.1|_Influenza_A_virus_(A/chicken/Hmawbi/517/2007(H5N1))_NS2_NS1_genes_for_nonstructural_protein_2_nonstructural_protein_1_complete_cds
atggattccaacactgtgtcaagctttcaggtagactgctttctttggcatgtccgcaaacgatttgcagaccaagaactgggtgatgccccattccttgaccggcttcgccgagatcagaagtccctaagaggaagaggcaacactcttggtctggacatcgaaacagctactcgtgcgggaaaacagatagtggagcggattctggaggaggaatctgatgaggcacttaaaa---------------tgccgacttcacgctacctaactgacatgactctcgaagaaatgtcaagggactggttcatgctcatgcccaagcagaaagtggcgggttccctttgcatcaaaatggaccaggcaataatggataaaaccatcatattgaaagcaaacttcagtgtgatttttgaccggttagaaaccctaatactgcttagagctttcacagaagaaggagcaatcgtgggagaaatctcaccattaccttctcttccaggacatactggtgaggatgtcaaaaatgcaattggcgtcctcatcggaggacttgaatggaatgataacacagttcggatctctgaaactatacagagattcgcttggagaagcagtgatgagaatgggagacttccact-ccctccaaatcagaaacggaaaatggcgagaacaattgagtcagaagtttgaagaaataaggtggctgattgaagaaatacgacatagattgaaaattacagaaaacagcttcgaacagataacgtttatgcaagccttacaactactgcttgaagtggagcaagagataagagc---cttctcgtttcagcttatttaa
>gi|367462700|gb|EU930920.2|_Influenza_A_virus_(A/duck/Vietnam/205/2005(H5N1))_segment_8_nuclear_export_protein_(NEP)_and_nonstructural_protein_1_(NS1)_genes_complete_cds
atggattccaacactgtgtcaagctttcaggtagactgctttctttggcatgtccgcaaacgatttgcagaccaagaactgggtgatgccccattccttgaccggcttcgccgagatcagaagtccctaagaggaagaggcaacactcttggtctggacatcgaaacagctactcgtgcgggaaaacagatagtggagcggattctggaggaggaatctgatgaggcacttaaaa---------------tgccgacctcacgctacctaactgacatgactctcgaagaaatgtcaagggactggttcatgctcatgcccaagcagaaagcggcgggttccctttgcatcaaaatggaccaggcaataatggataaaaccatcatattgaaagcaaacttcagtgtgatttttgaccggttagaaaccctaatactgcttagagctttcacagaagaaggagcaatcgtgggagaaatctcaccattaccttctcttccaggacatactggtgaggatgtcaaaaatgcaattggggtcctcatcggaggacttgaatggaatgataacacagttcgggtctctgaaactatacagagattcgcttggagaagcagtgatgaggatgggagacttccact-ccctccaaatcagaaacggaaaatggcgagaacaattgagtcagaagtttgaagaaataaggtggctgattgaagaagtacgacatagattgaaaattacagaaaacagcttcgaacagataacgtttatgcaagccttacaactactgcttgaagtggagcaagagataagagc---cttctcgtttcagcttatttaa
>gi|347364755|gb|CY098857.1|_Influenza_A_virus_(A/water/Hunan/7/2009(H5N1))_nuclear_export_protein_(NEP)_and_nonstructural_protein_1_(NS1)_genes_complete_cds
atggattccaacactgtgtcaagctttcaggtagactgctttctttggcatgtccgcaaacgatttgcagaccaagaactgggtgatgccccattccttgaccggcttcgccgagatcagaagtccctaagaggaagaggcaacactcttggtctggacatcgaaacagctactcgtgcggggaaacagatagtggagcggattctggatgaggaatctgatgaggcacttaaaa---------------tgccgacttcacgctacctaactgacatgactctcgaagaaatgtcaagggactggttcatgctcatgcccaagcagaaagtggtgggttccctttgcatcaaaatggaccaggcaatgatggataaaaccgtcatattgaaagcaaacttcagtgtgatttttgaccgattagaaaccctaatactgcttagagctttcacagaagaaggagcaatcgtgggagaaatctcaccattaccttctcttccaggacatactagtgaggatgtcaaaaatgcaattggcgtcctcatcggaggacttgaatggaatgataacacagttagggtctctgaaactatacagagattcgcttggagaagcagtgatgagggtgggagacttccact-ccctccaaatcagaaacggaaaatggcgagaacaattgagtcagaagtttgaagaaataaggtggctgattgaagaagtacgacatagattgaaaattacagaaaacagcttcgaacagataacgtttatgcaagccttacaactactgcttgaagtggagcaagagataagagc---cttctcgtttcagcttatttaa
>gi|347364334|gb|CY098677.1|_Influenza_A_virus_(A/Fujian/1/2007(H5N1))_nuclear_export_protein_(NEP)_and_nonstructural_protein_1_(NS1)_genes_complete_cds
atggattccaacactgtgtcaagctttcaggtagactgctttctttggcatgtccgcaaacgatttgcagaccaagaactgggtgatgccccattccttgaccggcttcgccgggatcagaagtccctaagaggaagaggcaacactcttggtctggacatcgaaacagctactcgtgcgggaaaacagatagtggagcggattctggaggaggaatctgatgaggcacttaaaa---------------tgccgacttcacgctacctaactgacatgactctcgaagaaatgtcaagggactggttcatgctcatgcccaagcagaaagtggcgggttccctttgcatcaaaatggaccaggcaataatggataaaaccatcatattgaaagcaaacttcagtgtgatttttgaccggttagaaaccctaatactgcttagagctttcacagaagaaggagcaatcgtgggagaaatctcaccattaccttctcttccaggacatactggtgaggatgtcaaaaatgcaattggcgtcctcatcggaggacttgaatggaatgataacacagttcgggtctctgaaactatacagagattcgcttggagaagcagtgatgaggatgggagacttccact-ccctccaaatcagaaacggaaaatggcgagaacaattgggtcagaagtttgaagaaataaggtggctgattgaagaagtacgacatagattgaaaattacagaaaacagcttcgaacagataacgtttatgcaagccttacaactactgcttgaagtggagcaagagataagagc---cttctcatttcagcttatttaa
>gi|347364290|gb|CY098658.1|_Influenza_A_virus_(A/Guangdong/2/2006(H5N1))_nuclear_export_protein_(NEP)_and_nonstructural_protein_1_(NS1)_genes_complete_cds
atggattccaacactgtgtcaagctttcaggtagactgctttctttggcatgttcgcaaacgatttgcagaccaagaactgggtgatgccccattccttgaccggcttcgccgagatcagaagtccctaagaggaagaggcaacactcttggtctggacatcgaaacagctactcgtgcgggaaaacagatagtggagcggattctggaggaggaatctgatgaggcacttaaaa---------------tgccgacttcacgctacctaactgacatgactcttgaagaaatgtcaagggactggttcatgctcatgcccaagcagaaagtggcgggctccctttgcatcaaaatggaccaggcaataatggataaaaccatcatattgaaagcaaacttcagtgcgatttttgaccggttagaaaccctaatactgcttagagcttttacagaagaaggagcaatcgtgggagaaatctcaccattaccttctcttccaggacatactggtgaggatgtcaaaaatgcaattggcgtcctcatcggaggacttgaatggaatgataacacagttcgggtctctgaaattatacagagattcgcttggagaagcagtgatgagggtgggagacttccact-ccctccaaatcagaaacggaaaatggcgagaacaattgagtcagaagtttgaagaaataaggtggctgattgaagaagtacgacatagattgaaaattacagaaaacagcttcgaacagataacgtttatgcaagccttacaactactgcttgaagtggagcaagagataagagc---cttctcgtttcagcttatttaa
>gi|344222077|gb|JN558599.1|_Influenza_A_virus_(A/environment/Chang_Sha/10/2009(H5N1))_segment_8_nuclear_export_protein_(NEP)_and_nonstructural_protein_1_(NS1)_genes_complete_cds
atggattccaacactgtgtcaagctttcaggtagactgctttctttggcatgtccgcaaacgatttgcagaccaagaactgggtgatgccccattccttgaccggcttcgccgagatcagaagtccctaagaggaagaggcaacactcttggtctggacatcgaaacagctactcgtgcggggaaacagatagtggagcggattctggatgaggaatctgatgaggcacttaaaa---------------tgccgacttcacgctacctaactgacatgactctcgaagaaatgtcaagggactggttcatgctcatgcccaagcagaaagtggtgggttccctttgcatcaaaatggaccaggcaatgatggataaaaccgtcatattgaaagcaaacttcagtgtgatttttgaccgattagaaaccctaatactgcttagagctttcacagaagaaggagcaatcgtgggagaaatctcaccattaccttctcttccaggacatactagtgaggatgtcaaaaatgcaattggcgtcctcatcggaggacttgaatggaatgataacacagttagggtctctgaaactatacagagattcgcttggagaagcagtgatgagggtgggagacttccact-ccctccaaatcagaaacggaaaatggcgagaacaattgagtcagaagtttgaagaaataaggtggctgattgaagaagtacgacatagattgaaaattacagaaaacagcttcgaacagataacgtttatgcaagccttacaactactgcttgaagtggagcaagagataagagc---cttctcgtttcagcttatttaa
>gi|267846142|gb|GU050401.1|_Influenza_A_virus_(A/chicken/Cao_Bang/07-42/2007(H5N1))_segment_8_nuclear_export_protein_(NEP)_and_nonstructural_protein_1_(NS1)_genes_complete_cds_gi|269824251|gb|GU05240s
atggattccaacactgtgtcaagctttcaggtagactgctttctttggcatgtccgcaaacgatttgcagaccaagaactgggtgatgccccattccttgaccggcttcgccgagatcagaagtccctaagaggaagaggcaacactcttggtctggacatcaaaacagctactcgtgcgggaaaacagatagtggagcggattctggaggaggaatctgatgaggcacttaaaa---------------tgccgacttcacgctatctaactgacatgactctcgaagaaatgtcaagggactggttcatgctcatgcccaagcagaaagtggcgggttccctttgcatcaaaatggaccaggcaataatggataaaaccatcatattgaaagcaaacttcagtgtgatttttgaccggttagaaaccctaatactgcttagagctttcacagaagaaggagcaatcgtgggagaaatctcaccattaccttctcttccaggacatactggtgaggatgtcaaaaatgcaattggcgtcctcatcggaggacttgaatggaatgataacacagttcgggtctctgaaactatacagagattcgcttggagaagcagtgatgaggatgggagacttccact-cccttcaaatcagaaacggaaaatggcgagaacaattgagtcagaagtttgaagaaataaggtggctgattgaagaagtacgacatagattgaaaattacagaaaacagcttcgaacagataacgtttatgcaagccttacaactactgcttgaagtggagcaagagataagagc---cttctcgtttcagcttatttaa
>gi|295916015|gb|HM172272.1|_Influenza_A_virus_(A/chicken/Fujian/1/2007(H5N1))_segment_8_nuclear_export_protein_(NEP)_and_nonstructural_protein_1_(NS1)_genes_complete_cds
atggattccaacactgtgtcaagctttcaggtagactgctttctttggcatgtccgcaaacgatttgcagaccaagaactgggtgatgccccattccttgaccggcttcgccgggatcagaagtccctaagaggaagaggcaacactcttggtctggacatcgaaacagctactcgtgcgggaaaacagatagtggagcggattctggaggaggaatctgatgaggcacttaaaa---------------tgccgacttcacgctacctaactgacatgactctcgaagaaatgtcaagggactggttcatgctcatgcccaagcagaaagtggcgggttccctttgcatcaaaatggaccaggcaataatggataaaaccatcatattgaaagcaaacttcagtgtgatttttgaccggttagaaaccctaatactgcttagagctttcacagaagaaggagcaatcgtgggagaaatctcaccattaccttctcttccaggacatactggtgaggatgtcaaaaatgcaattggcgtcctcatcggaggacttgaatggaatgataacacagttcgggtctctgaaactatacagagattcgcttggagaagcagtgatgaggatgggagacttccact-ccctccaaatcagaaacggaaaatggcgagaacaattgggtcagaagtttgaagaaataaggtggctgattgaagaagtacgacatagattgaaaattacagaaaacagcttcgaacagataacgtttatgcaagccttacaactactgcttgaagtggagcaagagataagagc---cttctcatttcagcttatttaa
>gi|254952310|gb|GQ412078.1|_Influenza_A_virus_(A/chicken/Korea/YAQ173/2008(H5N1))_segment_8_nuclear_export_protein_(NEP)_and_nonstructural_protein_1_(NS1)_genes_complete_cds
atggattccaacactgtgtcaagctttcaggtagactgctttctttggcatgtccgcaaacgatttgcagaccaagaactgggtgatgccccattccttgaccggctccgccgagataagaagtccctaagaggaagaggcaacactcttggtctggacatcgaaacagctactcgtgcgggaaaacagatagtggagcggattctggaggaggaatccgatgaggcacttaaaa---------------tgccgacttcacgctacctaactgacatgactctcgaagaaatgtcaagggactggttcatgctcatgcccaagcagaaagtggcgggttccctttgcatcaaaatggaccaggcaataatggataaaaccatcatattgaaagcaaacttcagtgtgatttttgaccggttagaaaccctaatactgcttagagctttcacagaagaaggagcaatcgtgggagaaatctcaccattaccttctcttccaggacatactggtgaggatgtcaaaaatgcaattggcgtcctcatcggaggacttgaatggaatgataacacagttcgggtctctgaaactatacagagattcgcttggagaagcagtgatgagggtgggagacttccact-ccctccaaatcagaaacggaaaatggcgagaacaattgagtcagaagtttgaagaaataaggtggctaattgaagaagtacgacatagattgaaaattacagaaaacagcttcgaacagataacgtttatgcaagccttacaactactgcttgaagtggagcaagagataagagc---cttctcgtttcagcttatttaa
>gi|268527039|gb|GU182194.1|_Influenza_A_virus_(A/environment/Hunan/6-45/2008(H5N1))_segment_8_nuclear_export_protein_(NEP)_and_nonstructural_protein_1_(NS1)_genes_complete_cds
atggattccaacactgtgtcaagctttcaggtagactgctttctttggcatgtccgcaaacgatttgcagaccaagaactgggtgatgccccattccttggccggcttcgccgagatcagaagtccctaagaggaagaggcaacactcttggcctggacatcgaaacagctactcgtgcgggaaaacagatagtggagcggattctggaggaggaatctgatgaggcacttaaaa---------------tgccgacttcacgctacctaactgacatgactctcgaagaaatgtcaagagactggttcatgctcatgcccaagcagaaagtggcgggttccctttgcatcaaaatggaccaggcaataatggataaaaccatcatattgaaagcaaacttcagtgtgatttttgaccggttagaaaccctaatactgcttagagctttcacagaagaaggagcaatcgtgggagaaatctcaccattaccttctcttccaggacatactggtgaggatgtcaaaaatgcaattggcgtcctcatcggaggacttgaatggaatgataacacagttcgggtctctgaaactatacagagattcgcttggagaagcagtgatgagggtgggagacttccact-ccctccaaatcagaaacggaaaatggcgagaacaattgagtcagaagtttgaagaaataaggtggctaattgaagaagtacgacatagattgaaaattacagaaaacagcttcgaacagataacgtttatgcaagccttacaactactgcttgaagtggagcaagagataagagc---cttctcgtttcagcttatttaa
>gi|257767938|dbj|AB520712.1|_Influenza_A_virus_(A/whooper_swan/Mongolia/6/2009(H5N1))_NS1_NS2_genes_for_nonstructural_protein_1_nonstructural_protein_2_complete_cds
atggattccaacactgtgtcaagctttcaggtagactgctttctttggcatgtccgcaaacgatttgcagaccaagaactgggtgatgccccattccttgaccggcttcgccgagatcagaagtccctaagaggaagaggcaacactcttggtctggacatcgaaacagctactcgtgcggggaaacagatagtggagcggattctggatgaggaatctgatgaggcacttaaaa---------------tgccgacttcacgctacctaactgacatgactctcgaagaaatgtcaagggactggttcatgctcatgcccaagcagaaagtggtgggttccctttgcatcaaaatggaccaggcaatgatggataaaaccgtcatattgaaagcaaacttcagtgtgatttttgaccgattagaaaccctaatactgcttagagctttcacagaagaaggagcaatcgtgggagaaatctcaccattaccttctcttccaggacatactagtgaggatgtcaaaaatgcaattggcgtcctcatcggaggacttgaatggaatgataacacagttagggtctctgaaactatacagagattcgcttggagaagcagtgatgagggtgggagacttccact-ccctccaaatcagaaacggaaaatggcgagaacaattgagtcagaagtttgaagaaataaggtggctgattgaagaagtacgacatagattgaaaattacagaaaacagcttcgaacagataacgtttatgcaagccttacaactactgcttgaagtggagcaagagataagagc---cttctcgtttcagcttatttaa
>gi|253409456|gb|GQ227373.1|_Influenza_A_virus_(A/pika/Qinghai/HMH/2007(H5N1))_segment_8_nuclear_export_protein_(NEP)_and_nonstructural_protein_1_(NS1)_genes_complete_cds_gi|253409496|gb|GQ227379.1|_Is
atggattccaacactgtgtcaagctttcaggtagactgctttctttggcatgtccgcaaacgatttgcagaccaagaactgggtgatgccccattccttgaccggcttcgccgggatcagaagtccctaagaggaagaggcaacactcttggtctggacatcgaaacagctactcgtgcgggaaaacagatagtggagcggattctggaggaggaatctgatgaggcacttaaaa---------------tgccgacttcacgctacctaactgacatgactctcgaagaaatgtcaagggactggttcatgctcatgcccaagcagaaagtggcgggttccctttgcatcaaaatggaccaggcaataatggacaaaaccatcatattgaaagcaaacttcagtgtgatttttgaccggttagaaaccctaatactgcttagagctttcacagaagaaggagcaatcgtgggagaaatctcaccattaccttctcttccaggacatactggtgaggatgtcaaaaatgcaattggcgtcctcatcggaggacttgaatggaatgataacacagttcgggtctctgaaactatacagagattcgcttggagaagcagtgatgaggatgggagacttccact-ccctccaaatcagaaacggaaaatggcgagaacaattgggtcagaagtttgaagaaataaggtggctgattgaagaagtacgacatagattgaaaattacagaaaacagcttcgaacagataacgtttatgcaagccttacaactactgcttgaagtggagcaagagataagagc---cttctcgtttcagcttatttaa
>gi|238628126|gb|CY040954.1|_Influenza_A_virus_(A/duck/Laos/A0503/2007(H5N1))_segment_8_sequence
atggattccaacactgtgtcaagctttcaggtagactgctttctttggcatgtccgcaaacgatttgcagaccaagaactgggtgatgccccattccttgaccggcttcgccgagatcagaagtccctaagaggaagaggcaacactcttggtctggacatcgaaacagctactcgtgcgggaaaacagatagtggagcggattctggaggaggaatctgatgaggcacttaaaa---------------tgccgacttcacgctacctaactgacatgactctcgaagaaatgtcaagggactggttcatgctcatgcccaagcagaaagtggcgggttccctttgcatcaaaatggaccaggcaataatggataaaaccatcatattgaaagcaaacttcagtgtgatttttgaccgattagaaaccctaatactgcttagagctttcacagaagaaggagcaatcgtgggagaaatctcaccattaccttctcttccaggacatactggtgaggatgtcaaaaatgcaattggcgtcctcatcggaggacttgaatggaatgataacacagttcgggtctctgaaactatacagagattcgcttggagaagcagtgatgagggtgggagacttccact-ccctccaaatcagaaacggaaaatggcgagaacagttgagccagaagtttgaagaaataaggtggctgattgaagaagtacgacatagattgaaaattacagaaaacagcttcgaacagataacgtttatgcaagccttacaactactgcttgaagtggaacaagagataagagc---cttctcgtttcagcttatttaa
>gi|238628107|gb|CY040946.1|_Influenza_A_virus_(A/chicken/Laos/A0464/2007(H5N1))_segment_8_sequence
atggattccaacactgtgtcaagctttcaggtagactgctttctttggcatgtccgcaaacgatttgcagaccaagaactgggtgatgccccattccttgaccggcttcgccgagatcagaagtccctaagaggaagaggcaacactcttggtctggacatcgaaacagctactcgtgcgggaaaacagatagtggagcggattctggaggaggaatctgatgaggcacttaaaa---------------tgccgacttcacgctacctaactgacatgactctcgaagaaatgtcaagggactggttcatgctcatgcccaagcagaaagtggcgggttccctttgcatcaaaatggaccaggcaataatggataaaaccatcatattgaaagcaaacttcagtatgatttttgaccgattagaaaccctaatactgcttagagctttcacagaagaaggagcaatcgtgggagaaatctcaccattaccttctcttccaggacatactggtgaggatgtcaaaaatgcaattggcgtcctcatcggaggacttgaatggaatgataacacagttcgggtctctgaaactatacagagattcgcttggagaagcagtgatgagggtgggagacttccact-ccctccaaatcagaaacggaaaatggcgagaacagttgagtcagaagtttgaagaaataaggtggctgattgaagaagtacgacatagattgaaaattacagaaaacagcttcgaacagataacgtttatgcaagccttacaactactgcttgaagtggaacaagagataagagc---cttctcgtttcagcttatttaa
>gi|212509676|gb|CY036273.1|_Influenza_A_virus_(A/peregrine_falcon/Hong_Kong/2142/2008(H5N1))_segment_8_sequence
atggattccaacactgtgtcaagctttcaggtagactgctttctttggcatgtccgcaaacgatttgcagaccaagaactgggtgatgccccattccttgaccggcttcgccgggatcagaagtccctaagaggaagaggcaacactcttggtctggacatcgaaacagctactcgtgcgggaaaacagatagtggagcggattctggaggaggaatctgatgaggcacttaaaa---------------tgccgacttcacgctacctaactgacatgactctcgaagaaatgtcgagggactggttcatgctcatgcccaagcagaaagtggcgggttccctttgcatcaaaatggaccaggcaataatggataaaaccatcatattgaaagcaaacttcagtgtgatttttgaccggttagaaaccctaatactgcttagagctttcacagaagaaggagcaatcgtgggagaaatctcaccattaccttctcttccaggacatactggtgaggatgtcaaaaatgcaattggtgtcctcatcggaggacttgaatggaatgataacacagttcgggtctctgaaactatacagagattcgcttggagaagcagtgatgaggatgggagacttccact-ccctccaaatcagaaacggaaaatggcgagaacaattgggtcagaagtttgaagaaataaggtggctgattgaagaagtacgacatagattgaaaattacagaaaacagcttcgaacagataacgtttatgcaagccttgcaactactgcttgaagtggagcaagagataagagc---cttctcgtttcagcttatttaa
>gi|211998432|gb|CY030519.1|_Influenza_A_virus_(A/chicken/Vietnam/NCVD-42/2007(H5N1))_segment_8_sequence
atggattccaacactgtgtcaagctttcaggtagactgctttctttggcatgtccgcaaacgatttgcagaccaagaactgggtgatgccccattccttgaccggcttcgccgagatcagaagtccctaagaggaagaggcaacactcttggtctggacatcaaaacagctactcgtgcgggaaaacagatagtggagcggattctggaggaggaatctgatgaggcacttaaaa---------------tgccgacttcacgctatctaactgacatgactctcgaagaaatgtcaagggactggttcatgctcatgcccaagcagaaagtggcgggttccctttgcatcaaaatggaccaggcaataatggataaaaccatcatattgaaagcaaacttcagtgtgatttttgaccggttagaaaccctaatactgcttagagctttcacagaagaaggagcaatcgtgggagaaatctcaccattaccttctcttccaggacatactggtgaggatgtcaaaaatgcaattggcgtcctcatcggaggacttgaatggaatgataacacagttcgggtctctgaaactatacagagattcgcttggagaagcagtgatgaggatgggagacttccact-cccttcaaatcagaaacggaaaatggcgagaacaattgagtcagaagtttgaagaaataaggtggctgattgaagaagtacgacatagattgaaaattacagaaaacagcttcgaacagataacgtttatgcaagccttacaactactgcttgaagtggagcaagagataagagc---cttctcgtttcagcttatttaa
>gi|200828580|dbj|AB458251.1|_Influenza_A_virus_(A/whooper_swan/Aomori/2/2008(H5N1))_NS1_NS2_genes_for_nonstructural_protein_1_nonstructural_protein_2_complete_cds
atggattccaacactgtgtcaagctttcaggtagactgctttctttggcatgtccgcaaacgatttgcagaccaagaactgggtgatgccccattccttgaccggctccgccgagataagaagtccctaagaggaagaggcaacactcttggtctggacatcgaaacagctactcgtgcgggaaaacagatagtggagcggattctggaggaggaatccgatgaggcacttaaaa---------------tgccgacttcacgctacctaactgacatgactctcgaagaaatgtcaagggactggttcatgctcatgcccaagcagaaagtggcgggttccctttgcatcaaaatggaccaggcaataatggataaaaccatcatattgaaagcaaacttcagtgtgatttttgaccggttagaaaccctaatactgcttagagctttcacagaagaaggagcaatcgtgggagaaatctcaccattaccttctcttccaggacatactggtgaggatgtcaaaaatgcaattggcgtcctcatcggaggacttgaatggaatgataacacagttcgggtctctgaaactatacagagattcgcttggagaagcagtgatgagggtgggagacttccact-ccctccaaatcagaaacggaaaatggcgagaacaattgagtcagaagtttgaagaaataaggtggctaattgaagaagtacgacatagattgaaaattacagaaaacagcttcgaacagataacgtttatgcaagccttacaactactgcttgaagtggagcaagagataagagc---cttctcgtttcagcttatttaa
>gi|198285772|gb|CY030917.1|_Influenza_A_virus_(A/goose/Yunnan/4371/2006(H5N1))_segment_8_sequence
atggattccaacactgtgtcaagctttcaggtagactgctttctttggcatgtccgcaaacgatttgcagaccaagaactgggtgatgccccattccttgaccggcttcgccgagatcagaagtctctaagaggaagaggcaacactcttggtctggacatcgaaacagctactcgtgcgggaaaacagatagtggagcggattctggaggaggaatctgatgaggcacttaaaa---------------tgccgacttcacgctacctaactgacatgactctcgaagaaatgtcaagggactggttcatgctcatgcccaagcagaaagtggcgggttccctttgcatcaaaatggaccaggcaatgatggataaaaccatcatattgaaagcaaacttcagtatgatttttgaccggttagaaaccctaatactgcttagagctttcacagaagaaggagcaatcgtgggagaaatctcaccattaccttctcttccaggacatactggtgaggatgtcaaaaatgcaattggcgtcctcatcggagggcttgaatggaatgataacacagttcgggtctctgaaattatacagagattcgcttggagaagcagtgatgagggtgggagacttccact-ccctccaaaccagaaacggaaaatggcgagaacaattgagtcagaagtttgaagaaataaggtggctgattgaagaagtacgacatagattgaaaattacagaaaacagcttcgaacagataacgtttatgcaagccttacaactactgcttgaagtggagcaagagataagagc---cttctcgtttcagcttatttaa
>gi|195536915|dbj|AB436738.1|_Influenza_A_virus_(A/whooper_swan/Akita/1/2008(H5N1))_NS2_NS1_genes_for_nonstructural_protein_2_nonstructural_protein_1_complete_cds
atggattccaacactgtgtcaagctttcaggtagactgctttctttggcatgtccgcaaacgatttgcagaccaagaactgggtgatgccccattccttgaccggctccgccgagataagaagtccctaagaggaagaggcaacactcttggtctggacatcgaaacagctactcgtgcgggaaaacagatagtggagcggattctggaggaggaaaccgatgaggcacttaaaa---------------tgccgacttcacgctacctaactgacatgactctcgaagaaatgtcaagggactggttcatgctcatgcccaagcagaaagtggcgggttccctttgcatcaaaatggaccaggcaataatggataaaaccatcatattgaaagcaaacttcagtgtgatttttgaccggttagaaaccctaatactgcttagagctttcacagaagaaggagcaatcgtgggagaaatctcaccattaccttctcttccaggacatactggtgaggatgtcaaaaatgcaattggcgtcctcatcggaggacttgaatggaatgataacacagttcgggtctctgaaactatacagagattcgcttggagaagcagtgatgagggtgggagacttccact-ccctccaaatcagaaacggaaaatggcgagaacaattgagtcagaagtttgaagaaataaggtggctaattgaagaagtacgacatagattgaaaattacagaaaacagcttcgaacagataacgtttatgcaagccttacaactactgcttgaagtggagcaagagataagagc---cttctcgtttcagcttatttaa
>gi|188035692|dbj|AB436554.1|_Influenza_A_virus_(A/whooper_swan/Hokkaido/1/2008(H5N1))_NS1_NS2_genes_for_nonstructural_protein_1_nonstructural_protein_2_complete_cds
atggattccaacactgtgtcaagctttcaggtagactgctttctttggcatgtccgcaaacgatttgcagaccaagaactgggtgatgccccattccttgaccggctccgccgagataagaagtccctaagaggaagaggcaacactcttggtctggacatcgaaacagctactcgtgcgggaaaacagatagtggagcggattctggaggaggaatccgatgaggcacttaaaa---------------tgccgacttcacgctacctaactgacatgactctcgaagaaatgtcaagggactggttcatgctcatgcccaagcagaaagtggcgggttccctttgcatcaaaatggaccaggcaataatggataaaaccatcatattgaaagcaaacttcagtgtgatttttgaccggttagaaaccctaatactgcttagagctttcacagaagaaggagcaatcgtgggagaaatctcaccattaccttctcttccaggacatactggtgaggatgtcaaaaatgcaattggcgtcctcatcggaggacttgaatggaatgataacacagttcgggtctctgaaactatacagagattcgcttggagaagcagtgatgagggtgggagacttccact-ccctccaaatcagaaacggaaaatggcgagaacaattgagtcagaagtttgaagaaataaggtggctaattgaagaagtacgacatagattgaaaattacagaaaacagcttcgaacagataacgtttatgcaagccttacaactactgcttgaagtggagcaagagataagagc---cttctcgtttcagcttatttaa
>gi|161137746|gb|EU263983.1|_Influenza_A_virus_(A/human/China/GD02/2006(H5N1))_nonstructural_protein_2_(NS2)_and_nonstructural_protein_1_(NS1)_genes_complete_cds
atggattccaacactgtgtcaagctttcaggtagactgctttctttggcatgttcgcaaacgatttgcagaccaagaactgggtgatgccccattccttgaccggcttcgccgagatcagaagtccctaagaggaagaggcaacactcttggtctggacatcgaaacagctactcgtgcgggaaaacagatagtggagcggattctggaggaggaatctgatgaggcacttaaaa---------------tgccgacttcacgctacctaactgacatgactcttgaagaaatgtcaagggactggttcatgctcatgcccaagcagaaagtggcgggctccctttgcatcaaaatggaccaggcaataatggataaaaccatcatattgaaagcaaacttcagtgcgatttttgaccggttagaaaccctaatactgcttagagcttttacagaagaaggagcaatcgtgggagaaatctcaccattaccttctcttccaggacatactggtgaggatgtcaaaaatgcaattggcgtcctcatcggaggacttgaatggaatgataacacagttcgggtctctgaaattatacagagattcgcttggagaagcagtgatgagggtgggagacttccact-ccctccaaatcagaaacggaaaatggcgagaacaattgagtcagaagtttgaagaaataaggtggctgattgaagaagtacgacatagattgaaaattacagaaaacagcttcgaacagataacgtttatgcaagccttacaactactgcttgaagtggagcaagagataagagc---cttctcgtttcagcttatttaa
>gi|133711837|gb|EF137710.1|_Influenza_A_virus_(A/Shenzhen/406H/2006(H5N1))_nonstructural_protein_(NS)_gene_complete_cds
atggattccaacactgtgtcaagctttcaggtagactgctttctttggcatgttcgcaaacgatttgcagaccaagaactgggtgatgccccattccttgaccggcttcgccgagatcagaagtccctaagaggaagaggcaacactcttggtctggacatcgaaacagctactcgtgcgggaaaacagatagtggagcggattctggaggaggaatctgatgaggcacttaaaa---------------tgccgacttcacgctacctaactgacatgactcttgaagaaatgtcaagggactggttcatgctcatgcccaagcagaaagtggcgggctccctttgcatcaaaatggaccaggcaataatggataaaaccatcatattgaaagcaaacttcagtgcgatttttgaccggttagaaaccctaatactgcttagagcttttacagaagaaggagcaatcgtgggagaaatctcaccattaccttctcttccaggacatactggtgaggatgtcaaaaatgcaattggcgtcctcatcggaggacttgaatggaatgataacacagttcgggtctctgaaattatacagagattcgcttggagaagcagtgatgagggtgggagacttccact-ccctccaaatcagaaacggaaaatggcgagaacaattgagtcagaagtttgaagaaataaggtggctgattgaagaagtacgacatagattgaaaattacagaaaacagcttcgaacagataacgtttatgcaagccttacaactactgcttgaagtggagcaagagataagagc---cttctcgtttcagcttatttaa
>gi|118584956|gb|EF124621.1|_Influenza_A_virus_(A/goose/Guiyang/1636/2006(H5N1))_nonstructural_protein_2_(NS2)_and_nonstructural_protein_1_(NS1)_genes_complete_cds_gi|118584962|gb|EF124623.1|_Influenzs
atggattccaacactgtgtcaagctttcaggtagactgctttctttggcatgtccgcaaacgatttgcagaccaagaactgggtgatgccccattccttgaccggcttcgccgagatcagaagtccctaagaggaagaggcaacactcttggtctggacatcgaaacagctactcgtgcgggaaaacagatagtggagcggattctggaggaggaatctgacgaggcacttaaaa---------------tgccgacttcacgctacctaactgacatgactctcgaagaaatgtcaagggactggttcatgctcatgcccaagcagaaagtggcgggttccctttgcatcaaaatggaccaggcaataatggataaaaccatcatattgaaagcaaacttcagtgtgatttttgaccgattagaaaccctaatactgattagagctttcacagaagaaggagcaatcgtgggagaaatctcaccattaccttctcttccaggacatactggtgaggatgtcaaaaatgcaattggcgtcctcatcggaggacttgaatggaatgataacacagttcgggtctctgaaactatacagagattcgcttggagaagcagtgatgaggatgggagacttccact-ccctccaaatcagaaacggaaaatggcgagaacaattgagtcagaagtttgaagaaataaggtggctgattgaagaagtacgacatagattgaaaattacagaaaacagcttcgaacagataacgtttatgcaagccttacaactactgcttgaagtggagcaagagataagagc---cttctcgtttcagcttatttaa
>gi|188528606|dbj|AB436906.1|_Influenza_A_virus_(A/whooper_swan/Hokkaido/2/2008(H5N1))_NS1_gene_for_nonstructural_protein_1_partial_cds
-tggattccaacactgtgtcaagctttcaggtagactgctttctttggcatgtccgcaaacgatttgcagaccaagaactgggtgatgccccattccttgaccggctccgccgagataagaagtccctaagaggaagaggcaacactcttggtctggacatcgaaacagctactcgtgcgggaaaacagatagtggagcggattctggaggaggaatccgatgaggcacttaaaa---------------tgccgacttcacgctacctaactgacatgactctcgaagaaatgtcaagggactggttcatgctcatgcccaagcagaaagtggcgggttccctttgcatcaaaatggaccaggcaataatggataaaaccatcatattgaaagcaaacttcagtgtgatttttgaccggttagaaaccctaatactgcttagagctttcacagaagaaggagcaatcgtgggagaaatctcaccattaccttctcttccaggacatactggtgaggatgtcaaaaatgcaattggcgtcctcatcggaggacttgaatggaatgataacacagttcgggtctctgaaactatacagagattcgcttggagaagcagtgatgagggtgggagacttccact-ccctccaaatcagaaacggaaaatggcgagaacaattgagtcagaagtttgaagaaataaggtggctaattgaagaagtacgacatagattgaaaattacagaaaacagcttcgaacagataacgtttatgcaagccttacaactactgcttgaagtggagcaagagataagagc---cttctcgtttcagcttatttaa
>gi|823857041|gb|KR732555.1|_Influenza_A_virus_(A/bar-headed_goose/Mongolia/X53/2009(H5N1))_segment_8_nuclear_export_protein_(NEP)_and_nonstructural_protein_1_(NS1)_genes_complete_cds
atggattccaacactgtgtcaagctttcaggtagactgctttctttggcatgtccgcaaacgatttgcagaccaagaactgggtgatgccccattccttgaccggcttcgccgagatcagaagtccctaagaggaagaggcaacactcttggtctgaacatcgaaacagctactcgtgcggggaaacagatagtggagcggattctggatgaggaatctgatgaggcacttaaaa---------------tgccgacttcacgctacctaactgacatgactctcgaagaaatgtcaagggactggttcatgctcatgcccaagcagaaagtggtgggttccctttgcatcaaaatggaccaggcaatgatggataaaaccgtcatattgaaagcaaacttcagtgtgatttttgaccgattagaaaccctaatactgcttagagctttcacagaagaaggagcaatcgtgggagaaatctcaccattaccttctcttccaggacatactagtgaggatgtcaaaaatgcaattggcgtcctcatcggaggacttgaatggaatgataacacagttagggtctctgaaactatacagagattcgcttggagaagcagtgatgagggtgggagacttccact-ccctccaaatcagaaacggaaaatggcgagaacaattgagtcagaagtttgaagaaataaggtggctgattgaagaagtacgacatagattgaaaattacagaaaacagcttcgaacagataacgtttatgcaagccttacaactactgcttgaagtggagcaagagataagagc---cttctcgtttcagcttatttaa
>gi|285028327|gb|GU477536.1|_Influenza_A_virus_(A/brown-headed_gull/Qinghai/9/2009(H5N1))_segment_8_nuclear_export_protein_(NEP)_and_nonstructural_protein_1_(NS1)_genes_complete_cds_gi|285028330|gb|GUs
atggattccaacactgtgtcaagctttcaggtagactgctttctttggcatgtccgcaaacgatttgcagaccaagaactgggtgatgccccattccttgaccggcttcgccgagatcagaagtccctaagaggaagaggcaacactcttggtctggacatcgaaagagctactcgtgcggggaaacagatagtggagcggattctggatgaggaatctgatgaggcacttaaaa---------------tgccgacttcacgctacctaactgacatgactctcgaagaaatgtcaagggactggttcatgctcatgcccaagcagaaagtggtgggttccctttgcatcaaaatggaccaggcaatgatggataaaaccgtcatattgaaagcaaacttcagtgtgatttttgaccgattagaaaccctaatactgcttagagctttcacagaagaaggagcaatcgtgggagaaatctcaccattaccttctcttccaggacatactagtgaggatgtcaaaaatgcaattggcgtcctcatcggaggacttgaatggaatgataacacagttagggtctctgaaactatacagagattcgcttggagaagcagtgatgagggtgggagacttccact-ccctccaaatcagaaacggaaaatggcgagaacaattgagtcagaagtttgaagaaataaggtggctgattgaagaagtacgacatagattgaaaattacagaaaacagcttcgaacagataacgtttatgcaagccttacaactactgcttgaagtggagcaagagataagagc---cttctcgtttcagcttatttaa
>gi|516525776|gb|CY146696.1|_Influenza_A_virus_(A/duck/Hunan/S4150/2011(H5N1))_nuclear_export_protein_(NEP)_and_nonstructural_protein_1_(NS1)_genes_complete_cds
atggattccaacactgtgtcaagctttcaggtagactgctttctttggcatgtccgcaaacgatttgcagaccaagaactgggtgatgccccattccttgaccggcttcgccgagatcagaagtccctaagaggaaggggcaacactcttggtctggacatcgaaacagctactcgtgcggggaaacagatagtggagcggattctggatgaggaatctgatgaggcacttaaaa---------------tgccgacttcacgctacctaactgacatgactctcgaagaaatgtcaagggactggttcatgctcatgcccaagcagaaagtggtgggttccctttgcatcaaaatggaccaggcaatgatggataaaaccgtcatattgaaagcaaacttcagtgtgatttttgaccgattagaaaccctaatactgcttagagctttcacagaagaaggagcaatcgtgggagaaatctcaccattaccttctcttccaggacatactagtgaggatgtcaagaatgcaattggcgtcctcatcggaggacttgaatggaatgataacacagttagggtctctgaaattatacagagattcgcttggagaagcagtgatgagggtgggagacttccact-ccctccaaatcagaaacggaaaatggcgagaacaattgagtcagaagtttgaagaaataaggtggctgattgaagaagtacgacatagattgaaaattacagaaaacagcttcgaacagataacgtttatgcaagccttacaactactgcttgaagtggagcaagagataagagc---cttctcgtttcagcttatttaa
>gi|402695015|gb|JX420234.1|_Influenza_A_virus_(A/Muscovy_duck/Hai_Duong/46/2007(H5N1))_segment_8_nuclear_export_protein_(NEP)_and_nonstructural_protein_1_(NS1)_genes_complete_cds
atggattccaacactgtgtcaagctttcaggtagactgctttctttggcatgtccgcaaacgatttgcagaccaagaactgggtgatgccccattccttgaccggcttcgccgagatcagaagtccctaagaggaagaggcaacactcttggtctggacatcgaaacagctacttgtgcgggaaaacagatagtggagcggattctggaggaggaatccgatgaggcacttaaaa---------------tgccgacttcacgctacctaactgacatgactctcgaagaaatgtcaagggactggttcatgctcatgcccaaacagaaagtggcgggttccctttgcatcaaaatggaccaggcaataatggataaaaccatcatattgaaagcaaacttcagtgtgatttttgaccggttagaaaccctaatactgcttagagctttcacagaagaaggagcaatcgtgggagaaatctcaccattaccttctcttccaggacatactggtgaggatgtcaaaaatgcaattggcgtcctcatcggaggacttgaatggaatgataacacagttcggatctctgaaattatacagagattcgcttggagaagcagtgatgaggatgggagacttccact-ccctccaaatcagaaacggaaaatggcgagaacaattgagtcagaagtttgaagaaataaggtggctgattgaagaagtacgacatagattgaaaattacagaaaacagcttcgaacagataacgtttatgcaagccttacaactgctgcttgaagtggagcaagagataagagc---cttctcgtttcagcttatttaa
>gi|410991506|dbj|AB760275.1|_Influenza_A_virus_(A/hooded_crane/Kagoshima/4612J004/2010(H5N1))_viral_cRNA_segment_8_complete_sequence
atggattccaacactgtgtcaagctttcaggtagactgctttctttggcatgtccgcaaacgatttgcagaccaagaactgggtgatgccccattccttgaccggcttcgccgagatcagaagtccctgagaggaagaggcaacactcttggtctggacatcgaaacagctactcgtgcggggaaacagatagtggagcggattctggatgaggaatctgatgaggcgcttaaaa---------------tgccgacttcacgctacctaactgacatgactctcgaagaaatgtcaagggactggttcatgctcatgcccaagcagaaagtggtgggttccctttgcatcaaaatggaccaggcaatgatggataaaaccgtcatactgaaagcaaacttcagtgtgatttttgaccgattagaaaccctaatactgcttagagctttcacagaagaaggagcaatcgtgggagaaatctcaccattaccttctcttccaggacatactagtgaggatgtcaaaaatgcaattggcgtcctcatcggaggacttgaatggaatgataacacagttagggtctctgaaactatacagagattcgcttggagaagcagtgatgagggtgggagacttccact-ccctccaaatcagaaacggaaaatggcgagaacaattgagtcagaagtttgaagaaataaggtggctgattgaagaagtacgacatagattgaaaattacagaaaacagcttcgaacagataacgtttatgcaagccttacaactactgcttgaagtggagcaagagataagagc---cttctcgtttcagcttatttaa
>gi|410991474|dbj|AB760259.1|_Influenza_A_virus_(A/hooded_crane/Kagoshima/4612J001/2010(H5N1))_viral_cRNA_segment_8_complete_sequence
atggattccaacactgtgtcaagctttcaggtagactgctttctttggcatgtccgcaaacgatttgcagaccaagaactgggtgatgccccattccttgaccggcttcgccgagatcagaagtccctgagaggaagaggcaacactcttggtctggacatcgaaacagctactcgtgcggggaaacagatagtggagcggattctggatgaggaatctgatgaggcgcttaaaa---------------tgccgacttcacgctacctaactgacatgactctcgaagaaatgtcaagggactggttcatgctcatgcccaagcagaaagtggtgggttccctttgcatcaaaatggaccaggcaatgatggataaaaccgtcatactgaaagcaaacttcagtgtgatttttgaccgattagaaaccctaatactgcttagagctttcacagaagaaggagcaatcgtgggagaaatctcaccattaccttctcttccaggacatactagtgaggatgtcaaaaatgcaattggcgtcctcatcggaggacttgaatggaatgataacacagttagggtctctgaaactatacagagattcgcttggagaagcagtgatgagggtgggagacttccact-ccctccaaatcagaaacggaaaatggcgagaacaattgagtcagaagtttgaagaaataaggtggctgattgaagaagtacgacatagattgaaaattacagaaaacagcttcgaacagataacgtttatgcaagccttacaactactgcttgaagtggagcaagagataagagc---cttctcgtttcagcttatttaa
>gi|410991442|dbj|AB760243.1|_Influenza_A_virus_(A/hooded_crane/Kagoshima/1/2010(H5N1))_viral_cRNA_segment_8_complete_sequence
atggattccaacactgtgtcaagctttcaggtagactgctttctttggcatgtccgcaaacgatttgcagaccaagaactgggtgatgccccattccttgaccggcttcgccgagatcagaagtccctgagaggaagaggcaacactcttggtctggacatcgaaacagctactcgtgcggggaaacagatagtggagcggattctggatgaggaatctgatgaggcgcttaaaa---------------tgccgacttcacgctacctaactgacatgactctcgaagaaatgtcaagggactggttcatgctcatgcccaagcagaaagtggtgggttccctttgcatcaaaatggaccaggcaatgatggataaaaccgtcatactgaaagcaaacttcagtgtgatttttgaccgattagaaaccctaatactgcttagagctttcacagaagaaggagcaatcgtgggagaaatctcaccattaccttctcttccaggacatactagtgaggatgtcaaaaatgcaattggcgtcctcatcggaggacttgaatggaatgataacacagttagggtctctgaaactatacagagattcgcttggagaagcagtgatgagggtgggagacttccact-ccctccaaatcagaaacggaaaatggcgagaacaattgagtcagaagtttgaagaaataaggtggctgattgaagaagtacgacatagattgaaaattacagaaaacagcttcgaacagataacgtttatgcaagccttacaactactgcttgaagtggagcaagagataagagc---cttctcgtttcagcttatttaa
>gi|379318809|gb|JQ638682.1|_Influenza_A_virus_(A/goose/Jiangsu/k0403/2010(H5N1))_segment_8_nuclear_export_protein_(NEP)_and_nonstructural_protein_1_(NS1)_genes_complete_cds
atggattccaacactgtgtcaagctttcaggtagactgctttctttggcatgtccgcaaacgatttgcagaccaagaactgggtgatgccccattccttgaccggcttcgccgagatcagaagtccctaagaggaagaggcaacactcttggtctggacatcgaaacagctactcgtgcggggaaacagatagtggagcggattctggatgaggaatctgatgaggcacttaaaa---------------tgccgactttacgctacctaactgacatgactctcgaagaaatgtcaagggactggttcatgctcatgcccaagcagaaagtggtgggttccctttgcatcaaaatggaccaggcaatgatggataaaaccgtcatattgaaagcaaacttcagtgtgatttttgaccgattagaaaccctaatactgcttagagctttcacagaagaaggagcaatcgtgggagaaatctcaccattaccttctcttccaggacatactagtgaggatgtcaaaaatgcaattggcgtcctcatcggaggacttgaatggaatgataacacagttagggtctctgaaactatacagagattcgcttggagaagcagtgatgagggtgggagacttccact-ccctccaaatcagaaacggaaaatggcgagaacaattgagtcagaagtttgaagaaataaggtggctgattgaagaagtacgacatagattgaaaattacagaaaacagcttcgaacagataacgtttatgcaagccttacaactactgcttgaagtggagcaagagataagagc---cttctcgtttcagcttatttaa
>gi|291359298|gb|HM006755.1|_Influenza_A_virus_(A/Chicken/Laos/Xaythiani_26/2006(H5N1))_segment_8_nuclear_export_protein_(NEP)_and_nonstructural_protein_1_(NS1)_genes_complete_cds
atggattccaacactgtgtcaagctttcaggtagactgctttctttggcatgtccgcaaacgatttgcagaccaagaactgggtgatgccccattccttgaccggcttcgccgagatcagaagtccctaagaggaaggggcaatactcttggtctggacatcgaaacagctactcgtgcgggaaaacagatagtggagcggattctggaggaggaatctgatgaggcacttaaaa---------------tgccgacttcacgctacctaactgacatgactctcgaagaaatgtcaagggactggttcatgctcatgcccaagcagaaagtggcgggttccctttgcatcaaaatggaccaggcaataatggataaaaccatcatattgaaagcaaacttcagtgtgatttttgaccgattagaaaccctaatactgcttagagctttcacagaagaaggagcaatcgtgggagaaatctcaccattaccttctcttccaggacatactggtgaggatgtcaaaaatgcaattggcgtcctcatcggaggacttgaatggaatgataacacagttcgggtctctgaaactatacagagattcgcttggagaagcagtgatgaggatgggagacttccact-ccctccaaatcagaaacggaaaatggcgagaacaattgagtcagaagtttgaagaaataaggtggctgattgaagaagtacgacatagattgaaaattacagaaaacagcttcgaacagataacgtttatgcaagccttacaactactgcttgaagtggaacaagagataagagc---cttctcgtttcagcttatttaa
>gi|376319282|gb|CY110742.1|_Influenza_A_virus_(A/whooper_swan/Hamanaka/2011(H5N1))_nuclear_export_protein_(NEP)_and_nonstructural_protein_1_(NS1)_genes_complete_cds
atggattccaacactgtgtcaagctttcaggtagactgctttctttggcatatccgcaaacgatttgcagaccaagaactgggtgatgccccattccttgaccggcttcgccgagatcagaagtccctgagaggaagaggcaacactcttggtctggacatcgaaacagctactcgtgcggggaaacagatagtggagcggattctggatgaggaatctgatgaggcgcttaaaa---------------tgccgacttcacgctacctaactgacatgactctcgaagaaatgtcaagggactggttcatgctcatgcccaagcagaaagtggtgggttccctttgcatcaaaatggaccaggcaatgatggataaaaccgtcatattgaaagcaaacttcagtgtgatttttgaccgattagaaaccctaatactgcttagagctttcacagaagaaggagcaatcgtgggagaaatctcaccattaccttctcttccaggacatactagtgaggatgtcaaaaatgcaattggcgtcctcatcggaggacttgaatggaatgataacacagttagggtctctgaaactatacagagattcgcttggagaagcagtgatgagggtgggagacttccact-ccctccaaatcagaaacggaaaatggcgagaacaattgagtcagaagtttgaagaaataaggtggctgattgaagaagtacgacatagattgaaaattacagaaaacagcttcgaacagataacgtttatgcaagccttacaactactgcttgaagtggagcaagagataagagc---cttctcgtttcagcttatttaa
>gi|347364623|gb|CY098802.1|_Influenza_A_virus_(A/environment/Guizhou/2/2009(H5N1))_nuclear_export_protein_(NEP)_and_nonstructural_protein_1_(NS1)_genes_complete_cds
atggattccaacactgtgtcaagctttcaggtagactgctttctttggcatgtccgcaaacgatttgcagaccaagaactgggtgatgccccattccttgaccggcttcgccgagatcagaagtccctaagaggaagaggcaacactcttggtctggacatcgaaacagctactcgtgcgggaaaacagatagtggagcggattctggaggaggaatctgatgaggcacttaaaa---------------tgccgacttcacgctacctaactgacatgactctcgaagaaatgtcaagggactggttcatgctcatgcccaaacagaaagtggcgggttccctttgcatcaaaatggaccaggcaataatggataaaaccatcatattgaaagcaaacttcagtgtgatttttgaccggttagaaaccctaatactacttagagctttcacagaagaaggagcaatcgtgggagaaatctcaccattaccttctcttccaggacatactggtgaggatgtcaaaaatgcaattggcgtcctcatcggaggacttgaatggaatgataacacagttcgggtctctgaaactatacagagattcgcttggagaagcagtgatgaggatgggagacttctact-ccctccaaatcagaaacggtaaatggcgagaacaattgagtcagaagtttgaagaaataaggtggctgattgaagaagtacgacatagattgaaaattacagaaaacagcttcgaacagataacgtttatgcaagccttacaactactgcttgaagtggagcaagagataagagc---cttctcgtttcagcttatttaa
>gi|347364198|gb|CY098618.1|_Influenza_A_virus_(A/Hunan/1/2006(H5N1))_nuclear_export_protein_(NEP)_and_nonstructural_protein_1_(NS1)_genes_complete_cds
atggattccaacactgtgttaagctttcaggtagactgctttctttggcatgtccgcaaacgatttgcagaccaagaactgggtgatgccccattccttgaccggcttcgccgagatcagaagtccctaagaggaagaggcaacactcttggtctggacatcgaaacagctactcgtgcgggaaaacagatagtggagcggattctggaggaggaatctgatgaggcacttaaaa---------------tgccgacttcacgctacctaactgacatgactctcgaagaaatgtcaagggactggttcatgctcatgcccaagcagaaagtggcgggttccctttgcatcaaaatggaccaggcaataatggataaaaccatcatattgaaagcaaacttcagtgtgatttttgaccggttagaaaccctaatactgcttagagctttcacagaagaaggaacaatcgtgggagaaatctcaccattaccttctcttccaggacatactggtgaggatgtcaaaaatgcaattggcgtcctcatcggaggatttgaatggaatgataacacagttcgggtctctgaaactatacagagattcgcttggagaagcagtgatgaggatgggagacttccact-ccctccaaatcagaaacggaaaatggcgagaacaattgagtcagaagtttgaagaaataagatggctgattgaagaagtacgacatagattgaaaattacagaaaacagcttcgaacagataacgtttatgcaagccttacaactactgcttgaagtggagcaagagataagagc---cttctcgtttcagcttatttaa
>gi|344222083|gb|JN558601.1|_Influenza_A_virus_(A/environment/Chang_Sha/16/2009(H5N1))_segment_8_nuclear_export_protein_(NEP)_and_nonstructural_protein_1_(NS1)_genes_complete_cds
atggattccaacactgtgtcaagctttcaggtagactgctttctttggcatgtccgcaaacgatttgcagaccaagaactgggtgatgccccattccttgaccggcttcgccgagatcagaagtccctaagaggaagaggcaacactcttggtctggacatcgaaacagctactcgtgcggggaaacagatagtggagcggattctggatgaggaatctgatgaggcacttaaaa---------------tgccgacttcacgctacctaactgacatgactctcgaagaaatgtcaagggactggttcatgctcatgcccaagcagaaagtggtgggttccctttgcatcaaaatggaccaggcaatgatggataaaaccgtcatattgaaagcaaacttcagtgtgacttttgaccgattagaaaccctaatactgcttagagctttcacagaagaaggagcaatcgtgggagaaatctcaccattaccttctcttccaggacatactagtgaggatgtcaaaaatgcaattggcgtcctcatcggaggacttgaatggaatgataacacagttagggtctctgaaactatacagagattcgcttggagaagcagtgatgagggtgggagacttccact-ccctccaaatcagaaacggaaaatggcgagaacaattgagtcagaagtttgaagaaataaggtggctgattgaagaagtacgacatagattgaaaattacagaaaacagcttcgaacagataacgtttatgcaagccttacaactactgcttgaagtggagcaagagataagagc---cttctcgtttcagcttatttaa
>gi|344222071|gb|JN558597.1|_Influenza_A_virus_(A/environment/Chang_Sha/5/2009(H5N1))_segment_8_nuclear_export_protein_(NEP)_and_nonstructural_protein_1_(NS1)_genes_complete_cds
atggattccaacactgtgtcaagctttcaggtagactgctttctttggcatgtccgcaaacgatttgcagaccaagaactgggtgatgccccattccttgaccggcttcgccgagatcagaagtccctaagaggaagaggcaacactcttggtctggacatcgaaacagctactcgtgcggggaaacagatagtggagcggattctggatgaggaatctgatgaggcacttaaaa---------------tgccgacttcacgctacctaactgacatgactctcgaagaaatgtcaagggactggttcatgctcatgcccaagcagaaagtggtgggttccctttgcatcaaaatggaccaggcaatgatggataaaaccgtcatattgaaagcaaacttcagtgtgatttttgaccgattagaaaccctaatactgcttagagctttcacagaagaaggagcaatcgtgggagaaatctcaccattaccttctcttccaggacatactagtgaggatgtcaaaaatgcaattggcgtcctcatcggaggacttgaatggaatgataacacagttagggtctctgaaactatacagagattcgcttggagaagcagtgatgagggtgggagacttccact-ccctccaaatcagaaacggaaaatggcgagaacaattgagtcagaagtttgaagaaataaggtggctgattgaagaagtacgacatagattgaaaattacagaaaacagcttcgaacagataacgtttatgcaagccttacaactactgctcgaagtggagcaagagataagagc---cttctcgtttcagcttatttaa
>gi|344222068|gb|JN558596.1|_Influenza_A_virus_(A/environment/Chang_Sha/4/2009(H5N1))_segment_8_nuclear_export_protein_(NEP)_and_nonstructural_protein_1_(NS1)_genes_complete_cds
atggattccaacactgtgtcaagctttcaggtagactgctttctttggcatgtccgcaaacgatttgcagaccaagaactgggtgatgccccattccttgaccggcttcgccgagatcagaagtccctaagaggaagaggcaacactcttggtctggacatcgaaacagctactcgtgcggggaaacagatagtggagcggattctggatgaggaatctgatgaggcacttaaaa---------------tgccgacttcacgctacctaactgacatgactctcgatgaaatgtcaagggactggttcatgctcatgcccaagcagaaagtggtgggttccctttgcatcaaaatggaccaggcaatgatggataaaaccgtcatattgaaagcaaacttcagtgtgatttttgaccgattagaaaccctaatactgcttagagctttcacagaagaaggagcaatcgtgggagaaatctcaccattaccttctcttccaggacatactagtgaggatgtcaaaaatgcaattggcgtcctcatcggaggacttgaatggaatgataacacagttagggtctctgaaactatacagagattcgcttggagaagcagtgatgagggtgggagacttccact-ccctccaaatcagaaacggaaaatggcgagaacaattgagtcagaagtttgaagaaataaggtggctgattgaagaagtacgacatagattgaaaattacagaaaacagcttcgaacagataacgtttatgcaagccttacaactactgcttgaagtggagcaagagataagagc---cttctcgtttcagcttatttaa
>gi|321267424|dbj|AB610976.1|_Influenza_A_virus_(A/whooper_swan/Hokkaido/4/2011(H5N1))_viral_cRNA_segment_8_complete_sequence_gi|323508407|dbj|AB615241.1|_Influenza_A_virus_(A/tufted_duck/Fukushima/2/e
atggattccaacactgtgtcaagctttcaggtagactgctttctttggcatatccgcaaacgatttgcagaccaagaactgggtgatgccccattccttgaccggcttcgccgagatcagaagtccctgagaggaagaggcaacactcttggtctggacatcgaaacagctactcgtgcggggaaacagatagtggagcggattctggatgaggaatctgatgaggcgcttaaaa---------------tgccgacttcacgctacctaactgacatgactctcgaagaaatgtcaagggactggttcatgctcatgcccaagcagaaagtggtgggttccctttgcatcaaaatggaccaggcaatgatggataaaaccgtcatattgaaagcaaacttcagtgtgatttttgaccgattagaaaccctaatactgcttagagctttcacagaagaaggagcaatcgtgggagaaatctcaccattaccttctcttccaggacatactagtgaggatgtcaaaaatgcaattggcgtcctcatcggaggacttgaatggaatgataacacagttagggtctctgaaactatacagagattcgcttggagaagcagtgatgagggtgggagacttccact-ccctccaaatcagaaacggaaaatggcgagaacaattgagtcagaagtttgaagaaataaggtggctgattgaagaagtacgacatagattgaaaattacagaaaacagcttcgaacagataacgtttatgcaagccttacaactactgcttgaagtggagcaagagataagagc---cttctcgtttcagcttatttaa
>gi|295189375|gb|HM114621.1|_Influenza_A_virus_(A/Vietnam/HN31432M/2008(H5N1))_segment_8_nuclear_export_protein_(NEP)_and_nonstructural_protein_1_(NS1)_genes_complete_cds
atggattccaacactgtgtcaagctttcaggtagactgctttctttggcatgtccgcaaacgatttgcagaccaagaactgggtgatgccccattccttgaccggcttcgccgagaccagaagtccctaagaggaagaggcaacactcttggtctggacatcgaaacagctactcgtgcgggaaagcagatagtggagcggattctggaggaggaatctgatgaggcacttaaaa---------------tgccgacttcacgctacctaactgacatgactctcgaagaaatgtcaagggactggttcatgctcatgcccaaacagaaagtggcgggttccctttgcatcaaaatggaccaggcaataatggataaaaccatcatattgaaagcaaacttcagtgtgatttttgaccggttagaaaccctaatactacttagagctttcacagaagaaggagcaatcgtgggagaaatctcaccattaccttctcttccaggacatactggtgaggatgtcaaaaatgcaattggcgtcctcatcggaggacttgaatggaatgataacacagttcgggtctctgaaactatacagagattcgcttggagaagcagtgatgaggatgggagacttctact-ccctccaaatcagaaacggtaaatggcgagaacaattgagccagaagtttgaagaaataaggtggctgattgaagaagtacgacatagattgaaaattacagaaaacagcttcgaacagataacttttatgcaagccttacaactactgcttgaagtggagcaagagataagagc---cttctcgtttcagcttatttaa
>gi|295848224|gb|CY063322.1|_Influenza_A_virus_(A/great_crested-grebe/Qinghai/1/2009(H5N1))_segment_8_sequence
atggattccaacactgtgtcaagctttcaggtagactgctttctttggcatgtccgcaaacgatttgcagaccaagaactgggtgatgccccattccttgaccggcttcgccgagatcagaagtccctaagaggaagaggcaacactcttggtctggacatcgaaacagctactcgtgcggggaaacagatagtggagcggattctggatgaggaatctgatgaggcacttaaaa---------------tgccgacttcacgctacctaactgacatgactctcgaagaaatgtcaagggactggttcatgctcatgcccaagcagaaagtggtgggttccctttgcatcaaaatggaccaggcaatgatggataaaaccgtcatattgaaagcaaacttcagtgtgatttttgaccgattagaaaccctaatactgcttagagctttcacagaagaaggagcaatcgtgggagaaatctcaccattaccttctcttccaggacatactagtgaggatgtcaaaaatgcaattggcgttctcatcggaggacttgaatggaatgataacacagttagggtctctgaaactatacagagattcgcttggagaagcagtgatgagggtgggagacttccact-ccctccaaatcagaaacggaaaatggcgagaacaattgagtcagaagtttgaagaaataaggtggctgattgaagaagtacgacatagattgaaaattacagaaaacagcttcgaacagataacgtttatgcaagccttacaactactgcttgaagtggagcaagagataagagc---cttctcgtttcagcttatttaa
>gi|254952301|gb|GQ412075.1|_Influenza_A_virus_(A/chicken/Korea/Gimje/2008(H5N1))_segment_8_nuclear_export_protein_(NEP)_gene_partial_cds_and_nonstructural_protein_1_(NS1)_gene_complete_cds_gi|2549523s
atggattccaacactgtgtcaagctttcaggtagactgctttctttggcatgtccgcaaacgatttgcagaccaagaactgggtgatgccccattccttgaccggctccgccgagataagaagtccctaagaggaagaggcaacactcttggtctggacatcgaaacagctactcgtgcgggaaaacagatagtggagcggattctggaggaggaatccgatgaggcacttaaaa---------------tgccgacttcacgctacctaactgacatgactctcgaagaaatgtcaagggactggttcatgctcatgcccaagcagaaagtggcgggttccctttgcatcaaaatggaccaggcaataatggataaaaccatcatattgaaagcaaacttcagtgtgatttttgaccggttagaaaccctaatactgcttagagctttcacagaagaaggagcaatcgtgggagaaatctcaccattaccttctcttccaggacatactggtgaggatgtcaaaaatgcaattggcgtcctcatcggaggacttgaatggaatgataacacagttcgggtctctgaaactatacagagattcgcttggagaagcagtgatgagggtgggagacttccact-ccctccaaatcagaaacggaaaatggcgagaacaattgagtcagaagtttgaagaaataaggtggctaattgaagaagtacgacatagattgaaaattacagaaaacagcttcgaacagataacgtttatgcaagccttacaactactgcttgaagtggagcaagagataagagc---cttctcgtttcagcttatt---
>gi|260161853|dbj|AB523771.1|_Influenza_A_virus_(A/bar-headed_goose/Mongolia/X53/2009(H5N1))_NS1_NS2_genes_for_nonstructural_protein_1_nonstructural_protein_2_complete_cds_gi|260161872|dbj|AB523779.1|s
atggattccaacactgtgtcaagctttcaggtagactgctttctttggcatgtccgcaaacgatttgcagaccaagaactgggtgatgccccattccttgaccggcttcgccgagatcagaagtccctaagaggaagaggcaacactcttggtctgaacatcgaaacagctactcgtgcggggaaacagatagtggagcggattctggatgaggaatctgatgaggcacttaaaa---------------tgccgacttcacgctacctaactgacatgactctcgaagaaatgtcaagggactggttcatgctcatgcccaagcagaaagtggtgggttccctttgcatcaaaatggaccaggcaatgatggataaaaccgtcatattgaaagcaaacttcagtgtgatttttgaccgattagaaaccctaatactgcttagagctttcacagaagaaggagcaatcgtgggagaaatctcaccattaccttctcttccaggacatactagtgaggatgtcaaaaatgcaattggcgtcctcatcggaggacttgaatggaatgataacacagttagggtctctgaaactatacagagattcgcttggagaagcagtgatgagggtgggagacttccact-ccctccaaatcagaaacggaaaatggcgagaacaattgagtcagaagtttgaagaaataaggtggctgattgaagaagtacgacatagattgaaaattacagaaaacagcttcgaacagataacgtttatgcaagccttacaactactgcttgaagtggagcaagagataagagc---cttctcgtttcagcttatttaa
>gi|253409560|gb|GQ227395.1|_Influenza_A_virus_(A/pika/Qinghai/QW/2007(H5N1))_segment_8_nuclear_export_protein_(NEP)_and_nonstructural_protein_1_(NS1)_genes_complete_cds
atggattccaacactgtgtcaagctttcaggtagactgctttctttggcatgtccgcaaacgatttgcagaccaagaactgggtgatgccccattccttgaccggcttcgccgggatcagaagtccctaagaggaagaggcaacactcttggtctggacatcgaaacagctactcgtgcgggaaaacagatagtggagcggattctggaggaggaatctgatgaggcacttaaaa---------------tgccgacttcacgctacctaactgacatgactctcgaagaaatgtcaagggactggttcatgctcatgcccaagcagaaagtggcgggttccctttgcatcaaaatggaccaggcaataatggacaaaaccatcatattgaaagcaaacttcagtgtgatttttgaccggttagaaaccctaattctgcttagagctttcacagaagaaggagcaatcgtgggagaaatctcaccattaccttctcttccaggacatactggtgaggatgtcaaaaatgcaattggcgtcctcatcggaggacttgaatggaatgataacacagttcgggtctctgaaactatacagagattcgcttggagaagcagtgatgaggatgggagacttccact-ccctccaaatcagaaacggaaaatggcgagaacaattgggtcagaagtttgaagaaataaggtggctgattgaagaagtacgacatagattgaaaattacagaaaacagcttcgaacagataacgtttatgcaagccttacaactactgcttgaagtggagcaagagataagagc---cttctcgtttcagcttatttaa
>gi|253409529|gb|GQ227387.1|_Influenza_A_virus_(A/pika/Qinghai/SHK/2007(H5N1))_segment_8_nuclear_export_protein_(NEP)_and_nonstructural_protein_1_(NS1)_genes_complete_cds
atggattccaacactgtgtcaagctttcaggtagactgctttctttggcatgtccgcaaacgatttgcagaccaagaactgggtgatgccccattccttgaccggcttcgccgggatcagaagtccctaagaggaagaggcaacactcttggtctggacatcgaaacagctactcgtgcgggaaaacagatagtggagcggattctggaggaggaatctgatgaggcacttaaaa---------------tgccgacttcacgctacctaactgacatgactctcgaagaaatgtcaagggactggttcatgctcatgcccaagcagaaagtggcgggttccctttgcatcaaaatggaccaggcaataatggacaaaaccatcatattgaaagcaaacttcagtgtgatttttgaccggttagaaaccctaatactgcttagagctttcacagaagaaggagcaatcgtgggagaaatctcaccattaccttctcttccaggacatactggtgaggatgtcaaaaatgcaattggcgtcctcatcggaggacttgagtggaatgataacacagttcgggtctctgaaactatacagagattcgcttggagaagcagtgatgaggatgggagacttccact-ccctccaaatcagaaacggaaaatggcgagaacaattgggtcagaagtttgaagaaataaggtggctgattgaagaagtacgacatagattgaaaattacagaaaacagcttcgaacagataacgtttatgcaagccttacaactactgcttgaagtggagcaagagataagagc---cttctcgtttcagcttatttaa
>gi|254596941|gb|GQ386157.1|_Influenza_A_virus_(A/bean_goose/Tyva/10/2009(H5N1))_segment_8_nuclear_export_protein_(NEP)_and_nonstructural_protein_1_(NS1)_genes_complete_cds
atggattccaacactgtgtcaagctttcaggtagactgctttctttggcatgtccgcaaacgatttgcagaccaagaactgggtgatgccccattccttgaccggcttcgccgagatcagaagtccctaagaggaaggggcaacactcttggtctggacatcgaaacagctactcgtgcggggaaacagatagtggagcggattctggatgaggaatctgatgaggcacttaaaa---------------tgccgacttcacgctacctaactgacatgactctcgaagaaatgtcaagggactggttcatgctcatgcccaagcagaaagtggtgggttccctttgcatcaaaatggaccaggcaatgatggataaaaccgtcatattgaaagcaaacttcagtgtgatttttgaccgattagaaaccctaatactgcttagagctttcacagaagaaggagcaatcgtgggagaaatctcaccattaccttctcttccaggacatactagtgaggatgtcaaaaatgcaattggcgtcctcatcggaggacttgaatggaatgataacacagttagggtctctgaaactatacagagattcgcttggagaagcagtgatgagggtgggagacttccact-ccctccaaatcagaaacggaaaatggcgagaacaattgagtcagaagtttgaagaaataaggtggctgattgaagaagtacgacatagattgaaaattacagaaaacagcttcgaacagataacgtttatgcaagccttacaactactgcttgaagtggagcaagagataagagc---cttctcgtttcagcttatttaa
>gi|254596922|gb|GQ386149.1|_Influenza_A_virus_(A/grebe/Tyva/3/2009(H5N1))_segment_8_nuclear_export_protein_(NEP)_and_nonstructural_protein_1_(NS1)_genes_complete_cds
atggattccaacactgtgtcaagctttcaggtagactgctttctttggcatgtccgcaaacgatttgcagaccaagaactgggtgatgccccattccttgaccggcttcgccgagatcagaagtccctaagaggaagaggcaacactcttggtctggacatcgaaacagctactcgtgcggggaaacagatagtggagcggattctggatgaggaatctgatgaggcacttaaaa---------------tgccgacttcacgctacctaactgacatgactctcgaagaaatgtcaagggactggttcatgctcatgcccaagcagaaagtggtgggttccctttgcatcaaaatggaccaggcaatgatggataaaaccgtcatattgaaagcaaacttcagtgtgatttttgaccgattagaaaccctaatactgcttagagctttcacagaagaaggagcaatcgtgggagaaatctcaccattaccttctcttccaggacatactagtgaggatgtcaaaaatgcaattggcgtcctcatcggaggacttgaatggaatgataacacagttagggtctctgaaactatacagagattcgcttggagaagcagtgatgagggtgggagacttccact-ccctccaaatcagaaacggaaaatggcgagaacaattgggtcagaagtttgaagaaataaggtggctgattgaagaagtacgacatagattgaaaattacagaaaacagcttcgaacagataacgtttatgcaagccttacaactactgcttgaagtggagcaagagataagagc---cttctcgtttcagcttatttaa
>gi|238628202|gb|CY040986.1|_Influenza_A_virus_(A/duck/Laos/P0137/2007(H5N1))_segment_8_sequence
atggattccaacactgtgtcaagctttcaggtagactgctttctttggcatgtccgcaaacgatttgcagaccaagaactgggtgatgccccattccttgaccggcttcgccgagatcagaagtccctaagaggaagaggcaacactcttggtctggacatcgaaacagctactcgtgcgggaaaacagatagtggagcggattctggaggaggaatctgatgaggcacttaaaa---------------tgccgacttcacgctacctaactgacatgactctcgaagaaatgtcaagggactggttcatgctcatgcccaagcagaaagtggcgggttccctttgcatcaaaatggaccaggcaataatggataaaaccatcatattgaaagcaaacttcagtgtgatttttgacagattagaaaccctaatactgcttagagctttcacagaagaaggagcaatcgtgggagaaatatcaccattaccttctcttccaggacatactggtgaggatgtcaaaaatgcaattggcgtcctcatcggaggacttgaatggaatgataacacagttcgggtctctgaaactatacagagattcgcttggagaagcagtgatgagggtgggagacttccact-ccctccaaatcagaaacggaaaatggcgagaacagttgagtcagaagtttgaagaaataaggtggctgattgaagaagtacgacatagattgaaaattacagaaaacagcttcgaacagataacgtttatgcaagccttacaactactgcttgaagtggaacaagagataagagc---cttctcgtttcagcttatttaa
>gi|211998470|gb|CY030535.1|_Influenza_A_virus_(A/chicken/Vietnam/NCVD-44/2007(H5N1))_segment_8_sequence
atggattccaacactgtgtcaagctttcaggtagactgctttctttggcatgtccgcaaacgatttgcagaccaagaactgggtgatgccccattccttgaccggcttcgccgagatcagaagtccctaagaggaagaggcaacactcttggtctggacatcgaaacagctactcgtgcgggaaaacagatagtggagcggattctggaggaggaatctgatgaggcacttaaaa---------------tgccgacttcacgctacctaactgacatgactctcgaagaaatgtcaagggactggttcatgcttatgcccaagcagaaagtggcgggttccctttgcatcaaaatggaccaggcaataatggataaaaccatcatattgaaagcaaacttcagtgtgatttttaaccggttagaaaccctaatactgcttagagctttcacagaagaaggagcaatcgtgggagaaatctcaccattaccttctcttccaggacatactggtgaggatgtcaaaaatgcaattggcgtcctcatcggaggacttgaatggaatgataacacagttcgggtctctgaaactatacagagattcgcttggagaagcagtgatgaggatgggagacttctact-ccctccaaatcagaaacggaaaatggcgagaacaattgagtcagaagtttgaagaaataaggtggctgattgaagaagtgcgacatagattgaaaattacagaaaacagcttcgaacagataacgtttatgcaagccttacaactactgcttgaagtggagcaagagataagagc---cttctcgtttcagcttatttaa
>gi|211998311|gb|CY030465.1|_Influenza_A_virus_(A/duck/Vietnam/NCVD-34/2007(H5N1))_segment_8_sequence
atggattccaacactgtgtcaagctttcaggtagactgctttctttggcatgtccgcaaacgatttgcagaccaagaactgggtgatgccccattccttgaccggcttcgccgagatcagaagtccctaagaggaagaggcaacactcttggtctggacatcaaaacagctactcgtgcgggaaaacagatagtggagcggattctggaggaggaatctgatgaggcacttaaaa---------------cgccgacttcacgctatctaactgacatgactctcgaagaaatgtcaagggactggttcatgctcatgcccaagcagaaagtggcgggttccctttgcatcaaaatggaccaggcaataatggataaaaccatcatattgaaagcaaacttcagtgtgatttttgaccggttagaaaccctaatactgcttagagctttcacagaagaaggagcaatcgtgggagaaatctcaccattaccttctcttccaggacatactggtgaggatgtcaaaaatgcaattggcgtcctcatcggaggacttgaatggaatgataacacagttcgggtctctgaaactatacagagattcgcttggagaagcagtgatgaggatgggagacttccact-cccttcaaatcagaaacggaaaatggcgagaacaattgagtcagaagtttgaagaaataaggtggctgattgaagaagtacgacatagattgaaaattacagaaaacagcttcgaacagataacgtttatgcaagccttacaactactgcttgaagtggagcaagagataagagc---cttctcgtttcagcttatttaa
>gi|200828531|dbj|AB458243.1|_Influenza_A_virus_(A/whooper_swan/Aomori/1/2008(H5N1))_NS1_NS2_genes_for_nonstructural_protein_1_nonstructural_protein_2_complete_cds
atggattccaacactgtgtcaagctttcaggtagactgctttctttggcatgtccgcaaacgatttgcagaccaagaactgggtgatgccccattccttgaccggctccgccgagataagaagtccctaagaggaagaggcaacactcttggtctggacatcgaaacagctactcgtgcgggaaaacagatagtggagcggattctggaggaggaatccgatgaggcacttaaaa---------------tgccgacttcacgctacctaactgacatgactctcgaagaaatgtcaagggactggttcatgctcatgcccaagcagaaagtggcgggttccctttgcatcaaaatggaccaggcaataatggataaaaccatcatattgaaagcaaacttcagtgtgatttttgaccggttagaaaccctaatactgcttagagctttcacagaagaagaagcaatcgtgggagaaatctcaccattaccttctcttccaggacatactggtgaggatgtcaaaaatgcaattggcgtcctcatcggaggacttgaatggaatgataacacagttcgggtctctgaaactatacagagattcgcttggagaagcagtgatgagggtgggagacttccact-ccctccaaatcagaaacggaaaatggcgagaacaattgagtcagaagtttgaagaaataaggtggctaattgaagaagtacgacatagattgaaaattacagaaaacagcttcgaacagataacgtttatgcaagccttacaactactgcttgaagtggagcaagagataagagc---cttctcgtttcagcttatttaa
>gi|199580498|gb|CY034716.1|_Influenza_A_virus_(A/chicken/Laos/P0169/2007(H5N1))_segment_8_sequence
atggattccaacactgtgtcaagctttcaggtagactgctttctttggcatgtccgcaagcgatttgcagaccaagaactgggtgatgccccattccttgaccggcttcgccgagatcagaagtccctaagaggaagaggcaacactcttggtctggacatcgaaacagctactcgtgcgggaaaacagatagtggagcggattctggaggaggaatctgatgaggcacttaaaa---------------tgccgacttcacgctacctaactgacatgactcttgaagaaatgtcaagggactggttcatgctcatgcccaagcagaaagtggcgggttccctttgcatcaaaatggaccaggcaataatggataaaaccatcatattgaaagcaaacttcagtgtgatttttgaccgattagaaaccctaatactgcttagagctttcacagaagaaggagcaatcgtgggagaaatctcaccattaccttctcttccaggacatactggtgaggatgtcaaaaatgcaattggcgtcctcatcggaggacttgaatggaatgataacacagttcgggtctctgaaactatacagagattcgcttggagaagcagtgatgagggtgggagacttccact-ccctccaaatcagaaacggaaaatggcgagaacagttgagtcagaagtttgaagaaataaggtggctgattgaagaagtacgacatagattgaaaattacagaaaacagcttcgaacagataacgtttatgcaagccttacaactactgcttgaagtggaacaagagataagagc---cttctcgtttcagcttatttaa
>gi|199580479|gb|CY034708.1|_Influenza_A_virus_(A/duck/Laos/P0106/2007(H5N1))_segment_8_sequence
atggattccaacactgtgtcaagctttcaggtagactgctttctttggcatgtccgcaaacgatttgcagaccaagaactgggtgatgccccattccttgaccggcttcgccgagatcagaagtccctaagaggaaggggcaacactcttggtctggacatcaaaacagctactcgtgcgggaaaacagatagtggagcggattctggaggaggaatctgatgaggcacttaaaa---------------tgccgacttcacgctacctaactgacatgactctcgaagaaatgtcaagggactggttcatgctcatgcccaagcagaaagtggcgggttccctttgcatcaaaatggaccaggcaataatggataaaaccatcatattgaaagcaaacttcagtgtgatttttgaccgattagaaaccctaatactgctcagagctttcacagaagaaggagcaatcgtgggagaaatctcaccattaccttctcttccaggacatactggtgaggatgtcaaaaatgcaattggcgtcctcatcggaggacttgaatggaatgataacacagttcgggtctctgaaactatacagagattcgcttggagaagcagtgatgaggatgggagacttccact-ccctccaaatcagaaacggaaaatggcgagaacaattgagtcagaagtttgaagaaataaggtggctgattgaagaagtacgacatagattgaaaattacggaaaacagcttcgaacagataacgtttatgcaagccttacaactactgcttgaagtggaacaagagataagagc---cttctcgtttcagcttatttaa
>gi|188526733|gb|EU672459.1|_Influenza_A_virus_(A/chicken/Primorje/1/2008(H5N1))_nonstructural_protein_2_(NS2)_and_nonstructural_protein_1_(NS1)_genes_complete_cds
atggattccaacactgtgtcaagctttcaggtagactgctttctttggcatgtccgcaaacgatttgcagaccaagaactgggtgatgccccattccttgaccggctccgccgagataagaagtccctaagaggaagaggcaacactcttggtctggacatcgaaacagctactcgtgcgggaaaacagatagtggagcggattctggaggaggaatccgatgaggcacttaaaa---------------tgccgacttcacgctacctaactgacatgactctcgaagaaatgtcaagggactggttcatgctcatgcccaagcagaaagcggcgggttccctttgcatcaaaatggaccaggcaataatggataaaaccatcatattgaaagcaaacttcagtgtgatttttgaccggttagaaaccctaatactgcttagagctttcacagaagaaggagcaatcgtgggagaaatctcaccattaccttctcttccaggacatactggtgaggatgtcaaaaatgcaattggcgtcctcatcggaggacttgaatggaatgataacacagttcgggtctctgaaactatacagagattcgcttggagaagcagtgatgagggtgggagacttccact-ccctccaaatcagaaacggaaaatggcgagaacaattgagtcagaagtttgaagaaataaggtggctaattgaagaagtacgacatagattgaaaattacagaaaacagcttcgaacagataacgtttatgcaagccttacaactactgcttgaagtggagcaagagataagagc---cttctcgtttcagcttatttaa
>gi|85002900|gb|DQ321173.1|_Influenza_A_virus_(A/chicken/Hunan/999/2005(H5N1))_nonstructural_protein_(NS)_gene_complete_cds
atggattccaacactgtgtcaagctttcaggtagactgctttctttggcatgtccgcaaacgatttgcagaccaagaactgggtgatgccccattccttgaccggcttcgccgagatcagaagtccctaagaggaagaggcaacactcttggtctggacatcgaaacagctactcgtgcgggaaaacagatagtggagcggattctggaggaggagtctgatgaggcacttaaaa---------------tgccgacttcacgctacctaactgacatgactctcgaagaaatgtcaagggactggttcatgctcatgcccaagcagaaagtggcaggttccctttgcatcaaaatggaccaggcaataatggataaaaccatcatattgaaagcaaacttcagtgtgatttttgaccggttagaaaccctaatactgcttagagctttcacagaagaaggagcaatcgtgggagaaatctcaccattaccttctcttccaggacatactggtgaggatgtcaaaaatgcaattggcgtcctcatcggaggacttgaatggaatgataacacagttcgggtctctgaaactatacagagatacgcttggagaagcagtgatgaggatgggagacttccact-ccttccaaatcagaaacggaaaatggcgagaacaattgagtcagaagtttgaagaaataaggtggctgattgaagaagtacgacatagattgaaaattacagaaaacagcttcgaacagataacgtttatgcaagccttacaactactgcttgaagtggagcaagagataagagc---cttctcgtttcagcttatttaa
>gi|118584752|gb|EF124553.1|_Influenza_A_virus_(A/duck/Hunan/5152/2005(H5N1))_nonstructural_protein_2_(NS2)_gene_partial_cds_and_nonstructural_protein_1_(NS1)_gene_complete_cds
atggattccaacactgtgtcaagctttcaggtagactgctttctttggcatgtccgcaaacgatttgcagaccaagaactgggtgatgccccattccttgaccggcttcgccgagatcagaagtccctaagaggaagaggcaacactcttggtctggacatcgaaacagctactcgtgcgggaaaacagatagtggagcggattctggaggaggaatctgatgaggcacttaaaa---------------tgccgacttcacgctacctaactgacatgactctcgaagaaatgtcaagggactggttcatgctcatgcccaagcagaaagtggcgggttccctttgcatcaaaatggaccaggcaataatggataaaaccatcatattgaaagcaaacttcagtgtgatttttgaccggttagaaaccctaatactgcttagagctttcacagaagaaggagcaatcgtgggagaaatctcaccattaccttctcttccaggacatactggtgaggatgtcaaaaatgcaattggcgtcctcatcggaggacttgaatggaatgataacacagttcgggtctctgaaactatacagagattcgcttggagaagcagtgatgaggatgggagacttccact-ccctccaaatcagaaacggaaaatggcgagaacaattgagtcagaagtttgaagaaataaggtggctgattgaagaagtacgacatagattgaaaattacagaaaacagcttcgaacagataacgtttatgcaagccttacaactactgcttgaagtggagcaagagataagagc---cttctcgtt-------------
>gi|556528041|gb|KF715201.1|_Influenza_A_virus_(A/ruddy_shelduck/Mongolia/911T2/2009(H5N1))_segment_8_nuclear_export_protein_(NEP)_and_nonstructural_protein_1_(NS1)_genes_complete_cds
atggattccaacactgtgtcaagctttcaggtagactgctttctttggcatgtccgcaaacgatttgcagaccaagaactgggtgatgccccattccttgaccggcttcgccgagatcagaagtccctaagaggaagaggcaacactcttggtctgaacatcgaaacagctactcgtgcggggaaacagatagtggagcggattctggatgaggaatctgatgaggcacttaaaa---------------tgccgacttcacgctacctaactgacatgactctcgaagaaatgtcaagggactggttcatgctcatgcccaagcagaaagtggtgggttccctttgcatcaaaatggaccaggcaatgatggataaaaccgtcatattgaaagcaaacttcagtgtgatttttgaccgattagaaaccctaatactgcttagagctttcacagaagaaggagcaatcgtgggagaaatctcaccattaccttctcttccaggacatactagtgaggatgtcaaaaatgcaattggcgtcctcatcggaggacttgaatggaatgataacacagttagggtctctgaaactatacagagattcgcttggagaagcagtgatgagggtgggagacttccact-ccctccaaatcagaaacggaaaatggcgagaacaattgagtcagaagtttgaagaaataaggtggctgattgaagaagtacgacatagattgaaaattacagaaaacagcttcgaacagataacgtttatgcaagccttacaactgctgcttgaagtggagcaagagataagagc---cttctcgtttcagcttatttaa
>gi|556527792|gb|KF735634.1|_Influenza_A_virus_(A/chicken/Hong_Kong/AP156/2008(H5N1))_segment_8_nuclear_export_protein_(NEP)_and_nonstructural_protein_1_(NS1)_genes_complete_cds
atggattccaacactgtgtcaagctttcaggtagactgctttctttggcatgtccgcaaacgatttgcagaccaagaactgggtgatgccccattccttgaccggcttcgccgggatcagaagtccctaagaggaagaggcaacactcttggtctggacatcgaaacagctactcgtgtgggaaaacagatagtggagcggattctggaggaggaatctgatgaggcacttaaaa---------------tgccgacttcacgctacctaactgacatgactctcgaagaaatgtcgagggactggttcatgctcatgcccaagcagaaagtggcgggttccctttgcatcaaaatggaccaggcaataatggataaaaccatcatattgaaagcaaacttcagtgtgatttttgaccggttagaaaccctaatactgcttagagctttcacagaagaaggagcaatcgtgggagaaatctcaccattaccttctcttccaggacatactggtgaggatgtcaaaaatgcaattggtgtcctcatcggaggacttgaatggaatgataacacagttcgggtctctgaaactatacagagattcgcttggagaagtagtgatgaggatgggagacttccact-ccctccaaatcagaaacggaaaatggcgagaacaattgggtcagaagtttgaagaaataaggtggctgattgaagaagtacgacatagattgaaaattacagaaaacagcttcgaacagataacgtttatgcaagccttgcaactactgcttgaagtggagcaagagataagagc---cttctcgtttcagcttatttaa
>gi|402695224|gb|JX420146.1|_Influenza_A_virus_(A/chicken/Hanoi/45/2007(H5N1))_segment_8_nuclear_export_protein_(NEP)_and_nonstructural_protein_1_(NS1)_genes_complete_cds
atggattccaacactgtgtcaagctttcaggtagactgctttctttggcatgtccgcaaacgatttgcagaccaagaactgggtgatgccccattccttgaccggcttcgccgagatcagaagtccctaagaggaagaggcaacactcttggtctggacatcgaaacagctactcgtgcgggaaaacagatagtggagcggattctggaggaggaatctgatgaggcacttaaaa---------------tgccgacttcacgctacctaactgacatgactctcgaagaaatgtcaagggactggttcatgctcatgcccaagcagaaagtggcgggttccctttgcatcaaaatggaccaggcaataatggataaaaccatcatattgaaagcaaacttcagtgtgatttttaaccggttagaaaccctaatactgcttagagctttcacagaagaaggagcagtcgtgggagaaatctcaccattaccttctcttccaggacatactggtgaggatgtcaaaaatgcaattggcgtcctcatcggaggacttgaatggaatgataacacagttcggatctctgaaactatacagagattcgcttggagaagcagtgatgaggatgggagacttctact-ccctccaaatcagaaacggaaaatggcgagaacaattgagtcagaagtttgaagaaataaggtggctgattgaagaagtgcgacatagattgaaaattacagaaaacagcttcgaacagataacgtttatgcaagccttacaactactgcttgaagtggagcaagagataagagc---cttctcgtttcagcttatttaa
>gi|402695129|gb|JX420186.1|_Influenza_A_virus_(A/chicken/Cao_Bang/20/2007(H5N1))_segment_8_nuclear_export_protein_(NEP)_and_nonstructural_protein_1_(NS1)_genes_complete_cds
atggattccaacactgtgtcaagctttcaggtagactgctttctttggcatgtccgcaaacgatttgcagaccaagaactgggtgatgccccattccttgaccggcttcgccgagatcagaagtccctaagaggaagaggcaacactcttggtctggacatcgaaacagctactcgtgcgggaaaacagatagtggagcggattctggaggaggaatctgatgaggcacttaaaa---------------tgccgacttcacgctacctaactgacatgactctcgaagaaatgtcaagggactggttcatgctcatgcccaagcagaaagtggcgggttccctttgcatcaaaatggaccaggcaataatggacaaaaccatcatattgaaagcaaacttcagtgtgatttttgaccggttagaaaccctaatactgcttagagctttcacagaagaaggagcaatcgtgggagaaatctcaccattaccttctcttccaggacatactggtgaggatgtcaaaaatgcaattggcgtcctcatcggaggatttgaatggaatgataacacagttcgagtctctgaaactatacagagattcgcttggagaagcagtgatgaggatgggagacttccact-ccctccaaatcagaaacggaaaatggcgagaacaattgggtcagaagtttgaagaaataaggtggctgattgaagaagtacgacacagattgaaaattacagaaaacagcttcgaacagataacgtttatgcaagccttacaactactgcttgaagtggagcaagagataagagc---cttctcgtttcagcttatttaa
>gi|410991490|dbj|AB760267.1|_Influenza_A_virus_(A/hooded_crane/Kagoshima/4612J003/2010(H5N1))_viral_cRNA_segment_8_complete_sequence
atggattccaacactgtgtcaagctttcaggtagactgctttctttggcatgtccgcaaacgatttgcagaccaagaactgggtgatgccccattccttgaccggcttcgccgagatcagaagtccctgagaggaagaggcaacactcttggtctggacatcgaaacagctactcgtgcggggaaacagatagtggagcggattctggatgaggaatctgatgaggcgcttaaaa---------------tgccgacttcacgctacctaactgacatgactctcgaagaaatgtcaagggactggttcatgctcatgcccaagcagaaagtggtgggttccctttgcatcaaaatggaccaggcaatgatggataaaaccgtcatattgaaagcaaacttcagtgtgatttttgaccgattagaaaccctaatactgcttagagctttcacagaagaaggagcaatcgtgggagaaatctcaccattaccttctcttccaggacatactagtgaggatgtcaaaaatgcaattggcgtcctcatcggaggacttgaatggaatgataacacagttagggtctctgaaactatacagagattcgcttggagaagcagtgatgagggtgggagacttccact-ccctccaaatcagaaacggaaaatggcgagaacaattgagtcagaagtttgaagaaataaggtggctgattgaagaagtacgacatagattgaaaattacagaaaacagcttcgaacagataacgtttatgcaagccttacaactactgcttgaagtggagcaagagataagagc---cttctcgtttcagcttatttaa
>gi|407954376|dbj|AB684160.1|_Influenza_A_virus_(A/chicken/Miyazaki/9/2011(H5N1))_NS2_NS1_genes_for_nonstructural_protein_2_nonstructural_protein_1_partial_and_complete_cds
atggattccaacactgtgtcaagctttcaggtagactgctttctttggcatgtccgcaaacgatttgcagaccaagaactgggtgatgccccattccttgaccggcttcgccgagatcagaagtccctgagaggaagaggcaacactcttggtctggacatcgaaacagctactcgtgcgggaaaacagatagtggagcggattctggatgaggaatctgatgaggcgcttaaaa---------------tgccgacttcacgctacctaactgacatgactctcgaagaaatgtcaagggactggttcatgctcatgcccaagcagaaagtggtgggttccctttgcatcaaaatggaccaggcaatgatggataaaaccgtcatattgaaagcaaacttcagtgtgatttttgaccgattagaaaccctaatactgcttagagctttcacagaagaaggagcaatcgtgggagaaatctcaccattaccttctcttccaggacatactaatgaggatgtcaaaaatgcaattggcgtcctcatcggaggacttgaatggaatgataacacagttagggtctctgaaactatacagagattcgcttggagaagcagtgatgagggtgggagacttccact-ccctccaaatcagaaacggaaaatggcgagaacaattgagtcagaagtttgaagaaataaggtggctgattgaagaagtacgacatagattgaaaattacagaaaacagcttcgaacagataacgtttatgcaagccttacaactactgcttgaagtggagcaagagataagagc---cttctcgtttcagcttatttaa
>gi|407954210|dbj|AB684087.1|_Influenza_A_virus_(A/chicken/Shimane/1/2010(H5N1))_NS2_NS1_genes_for_nonstructural_protein_2_nonstructural_protein_1_partial_and_complete_cds
atggattccaacactgtgtcaagctttcaggtagactgctttctttggcatgtccgcaaacgatttgcagaccaagaactgggtgatgccccattccttgaccggcttcgccgagatcagaagtccctgagaggaagaggcaacactcttggtctggacatcgaaacagctactcgtgcggggaaacagatagtggagcggattctggatgaggaatctgatgaggcgcttaaaa---------------tgccgacttcacgctacctaactgacatgactctcgaagaaatgtcaagggactggttcatgctcatgcccaagcagaaagtggtgggttccctttgcatcaaaatggaccaggcaatgatggataaaaccgtcatattgaaagcaaacttcagtgtgatttttgaccgattagaaaccctaatactgcttagagctttcacagaagaaggagcaatcgtgggagaaatctcaccattaccttctcttccaggacatactagtgaggatgtcaaaaatgcaattggcgtcctcatcggaggacttgaatggaatgataacacagttagggtctctgaaactatacagagattcgcttggagaagcagtgatgagggtgggagacttccact-ccctccaaatcagaaacggaaaatggcgagaacaattgagtcagaagtttgaagaaataaggtggctgattgaagaagtacgacatagattgaaaattacagaaaacagcttcgaacagataacatttatgcaagccttacaactactgcttgaagtggagcaagagataagagc---cttctcgtttcagcttatttaa
>gi|404433931|dbj|AB747126.1|_Influenza_A_virus_(A/common_pochard/Hyogo/2801B004/2011(H5N1))_viral_cRNA_segment_8_complete_sequence
atggattccaacactgtgtcaagctttcaggtagactgctttctttggcatgtccgcaaacgatttgcagaccaagaactgggtgatgccccattccttgaccggcttcgccgagatcagaagtccctgagaggaagaggcaacactcttggtctggacatcgaaacagctactcgtgcggggaaacagatagtggagcggattctggatgaggaatctgatgaggcgcttaaaa---------------tgccgacttcacgctacctaactgacatgactctcgaagaaatgtcaagggactggttcatgctcatgcccaagcagaaagtggtgggttccctttgcatcaaaatggaccaggcaatgatggataaaaccgtcatattgaaagcaaacttcagtgtgatttttgaccgattagaaaccctaatactgcttagagctttcacagaagaaggagcaatcgtgggagaaatctcaccattaccttctcttccaggacatactagtgaggatgtcaaaaatgcaattggcgtcctcatcggaggacttgaatggaatgataacacagttagggtctctgaaactatacagagattcgcttggagaagcagtgatgagggtgggagacttccact-ccctccaaatcagaaacggaaaatggcgagaacaattgagtcagaagtttgaagaaataaggtggctgattgaagaagtacgacatagattgaaaattacagaaaacagcttcgaacagataacatttatgcaagccttacaactactgcttgaagtggagcaagagataagagc---cttctcgtttcagcttatttaa
>gi|353525520|gb|JN808095.1|_Influenza_A_virus_(A/duck/Korea/NJ83/2011(H5N1))_segment_8_nuclear_export_protein_(NEP)_and_nonstructural_protein_1_(NS1)_genes_complete_cds_gi|353525539|gb|JN808083.1|_Ins
atggattccaacactgtgtcaagctttcaggtagactgctttctttggcatgtccgcaaacgatttgcagaccaagaactgggtgatgccccattccttgaccggcttcgccgagatcagaagtccctgagaggaagaggcaacactcttggtctggacatcgaaacagctactcgtgcggggaaacagatagtggagcggattctggatgaggaatctgatgaggcgcttaaaa---------------tgccgacttcacgctacctaactgacatgactctcgaagaaatgtcaagggactggttcatgctcatgcccaagcagaaagtggtgggttccctttgcatcaaaatggaccaggcaatgatggataaaaccgtcatattgaaagcaaacttcagtgtgatttttgaccgattagaaaccctaatactgcttagagctttcacagaagaaggagcaatcgtgggagaaatctcaccattaccttctcttccaggacatactagtgaggatgtcaaaaatgcaattggcgtcctcatcggaggacttgaatggaatgataacacagttagggtctctgaaactatacagagattcgcttggagaagcagtgatgagggtgggagacttccact-ccctccaaatcagaaacggaaaatggcgagaacaattgagtcagaagtttgaagaaataaggtggctgattgaagaagtacgacatagattgaaaattacagaaaacagcttcgaacagataacgtttatgcaagccttacaactactgcttgaagtggagcaagagataagagc---cttctcgtttcagcttatttaa
>gi|333891199|gb|JF975565.1|_Influenza_A_virus_(A/swan/Shanghai/10/2009(H5N1))_segment_8_nuclear_export_protein_(NEP)_and_nonstructural_protein_1_(NS1)_genes_complete_cds
atggattccaacactgtgtcaagctttcaggtagactgctttctttggcatgtccgcaaacgatttgcagaccaagaactgggtgatgccccattccttgaccggcttcgccgagatcagaagtccctaagaggaagaggcaacactcttggtctggacatcgaaacagctactcgtgcgggaaaacagatagtggagcggattctggatgaggagtctgatgaggcacttagaa---------------tgccgacttcacgctacctaactgacatgactctcgaagaaatgtcaagggactggttcatgctcatgcccaagcagaaagtggtgggttccctttgcatcaaaatggaccaggcaataatggatgaaaccataatattgaaagcaaacttcagtgtgatttttgaccggttagaaaccctaatactgcttagagctttcacagaagaaggagcaatcgtgggagaaatctcaccattaccttctcttccaggacatactagtgaggatgtcaaaaatgcaattggcgtcctcatcggaggacttgaatggaatgataacacagttcgggtctctgaaactatacagagactcgcttggagaagcagtaatgagggtgggagacttccact-ccctccaaatcagaaacggaaaatggcgagaacaattgagtcagaagtttgaagaaataaggtggctgattgaagaagtacgacatagattgaaaattacagaaaacagcttcgaacagataacgtttatgcaagccttacaactactgcttgaaatggagcaagagataagagc---cttctcgtttcagcttatttaa
>gi|347364699|gb|CY098834.1|_Influenza_A_virus_(A/water/Xinjiang/3/2009(H5N1))_nuclear_export_protein_(NEP)_and_nonstructural_protein_1_(NS1)_genes_complete_cds
atggattccaacactgtgtcaagctttcaggtagactgctttctttggcatgtccgcaaacgatttgcagaccaagaactgggtgatgccccattccttgaccggcttcgccgagatcagaagtccctaagaggaagaggcaacactcttggtctggacatcgaaacagctactcgtgcgggaaaacagatagtggagcggattctggaggaggaatctgatgaggcacttaaaa---------------tgccgacttcacgctacctaactgacatgactctcgaagaaatgtcaagggactggttcatgctcatgcccaagcagaaagtggcaggttccctttgcatcaaaatggaccaggcaataatggataaaaccatcatattgaaagcaaacttcagtgtgatttttgaccgattagaaaccctaatactgcttagagctttcacagaagaaggagcaatcgtgggagaaatctcaccattaccttctcttccaggacatactagtgaggatgtcaaaaatgcaattggcgtcctcatcggaggacttgaatggaatgataacacagttcgggtctctgaaactatacagagattcgcttggagaagcagtgatgaggatgggagacttccact-ccctccaaatcagaaacggaaaatggcgagaacagttgagtcagaagtttgaagaaataaggtggctgattgaagaagtacgacatagattgaaaattacagaaaacagcttcgaacagataacatttatgcaagccttacaactactgcttgaagtggaacaagagataagagc---cttctcgtttcagcttatttaa
>gi|347364446|gb|CY098726.1|_Influenza_A_virus_(A/Hunan/1/2009(H5N1))_nuclear_export_protein_(NEP)_and_nonstructural_protein_1_(NS1)_genes_complete_cds
atggattccaacactgtgtcaagttttcaggtagactgctttctttggcatgtccgcaaacgatttgcagaccaagaactgggtgatgccccattccttgaccggcttcgccgagatcagaagtccctaagaggaagaggcaacactcttggtctggacatcgaaacagctactcgtgcgggaaaacagatagtggagcggattctggaggaggaatctgatgaggcacttaaaa---------------tgccgacttcacgctacctaactgacatgactctcgaagaaatgtcaagggactggttcatgctcatgcccaagcagaaagtggcgggttccctttgcatcaaaatggaccaggcaataatggataaaaccatcatattgaaagcaaacttcagcgtgatttgtgaccggttagaaaccctaatactgcttagagctttcacagaagaaggagcaatagtgggagaaatctcaccattaccttctcttccaggacatactggtgaggatgtcaaaaatgcaattggcgtcctcatcggaggacttgaatggaatgataacacagttcgggtctctgaaactatacagagattcgcttggagaagcagtgatgagagtgggagacttccatt-ccctccaaatcagaaacggaaaatggcgagaacaattgagtcagaagtttgaagaaataaggtggctgattgaagaagtacgacatagattgaaaattacagaaaacagcttcgaacagataacgtttatgcaagccttacaactactgcttgaagtggagcaagagataagaac---tttctcgtttcagcttatttaa
>gi|347364226|gb|CY098630.1|_Influenza_A_virus_(A/Guangdong/1/2006(H5N1))_nuclear_export_protein_(NEP)_and_nonstructural_protein_1_(NS1)_genes_complete_cds_gi|347364242|gb|CY098637.1|_Influenza_A_virus
atggattccaacactgtgtcaagctttcaggtagactgctttctttggcatgtccgcaagcgatttgcagaccaagaactgggtgatgccccattccttgaccggcttcgccgagatcagaagtccctaagaggaagaggcaacactcttggtctggacatcgaaacagctactcgtgcgggaaaacagatagtggagcggattctggaggaggagtctgatgaggcacttaaaa---------------tgccgacttcacgctacctaactgacatgactctcgaagaaatgtcaagggactggttcatgctcatgcccaagcagaaagtggcaggttccctttgcatcaaaatggaccaggcaataatggataaaaccatcatattgaaagcaaacttcagtgtgatttttgaccggttagaaaccctaatactgcttagagctttcacagaagaaggagcaatcgtgggagaaatctcaccattaccttctcttccaggacatactggtgaggatgtcaaaaatgcaattggcgtcctcatcggaggacttgaatggaatgataacacagttcgggtctctgaaactatacagagatacgcttggagaagcagtgatgaggatgggagacttccact-ccttccaaatcagaaacggaaaatggcgagaacaattgagtcagaagtttgaagaaataaggtggctgattgaagaagtacgacatagattgaaaattacagaaaacagcttcgaacagataacgtttatgcaagccttacaactactgcttgaagtggagcaagagataagagc---cttctcgtttcagcttatttaa
>gi|324021603|dbj|AB617583.1|_Influenza_A_virus_(A/peregrine_falcon/Tochigi/15/2011(H5N1))_viral_cRNA_segment_8_complete_sequence_gi|341865085|dbj|AB612905.1|_Influenza_A_virus_(A/duck/Hokkaido/WZ83/2e
atggattccaacactgtgtcaagctttcaggtagactgctttctttggcatgtccgcaaacgatttgcagaccaagaactgggtgatgccccattccttgaccggcttcgccgagatcagaagtccctgagaggaagaggcaacactcttggtctggacatcgaaacagctactcgtgcggggaaacagatagtggagcggattctggatgaggaatctgatgaggcgcttaaaa---------------tgccgacttcacgctacctaactgacatgactctcgaagaaatgtcaagggactggttcatgctcatgcccaagcagaaagtggtgggttccctttgcatcaaaatggaccaggcaatgatggataaaaccgtcatattgaaagcaaacttcagtgtgatttttgaccgattagaaaccctaatactgcttagagctttcacagaagaaggagcaatcgtgggagaaatctcaccattaccttctcttccaggacatactagtgaggatgtcaaaaatgcaattggcgtcctcatcggaggacttgaatggaatgataacacagttagggtctctgaaactatacagagattcgcttggagaagcagtgatgagggtgggagacttccact-ccctccaaatcagaaacggaaaatggcgagaacaattgagtcagaagtttgaagaaataaggtggctgattgaagaagtacgacatagattgaaaattacagaaaacagcttcgaacagataacgtttatgcaagccttacaactactgcttgaagtggagcaagagataagagc---cttctcgtttcagcttatttaa
>gi|267846139|gb|GU050393.1|_Influenza_A_virus_(A/duck/Hai_Duong/07-40/2007(H5N1))_segment_8_nuclear_export_protein_(NEP)_and_nonstructural_protein_1_(NS1)_genes_complete_cds
atggattccaacactgtgtcaagctttcaggtagactgctttctttggcatgtccgcaaacgatttgcagaccaagaactgggtgatgccccattccttgaccggcttcgccgagatcagaagtccctaagaggaagaggcaacactcttggtctggacatcgaaacagctacttgtgcggggaaacagatagtggagcggattctggaggaggaatctgatgaggcacttaaaa---------------tgccgacttcacgctacctaactgacatgactctcgaagaaatgtcaagggactggttcatgctcatgcccaaacagaaagtggcgggttccctttgcatcaaaatggaccaggcaataatggataaaaccatcatattgaaagcaaacttcagtgtgatttttgaccggttagaaaccctaatactgcttagagctttcacagaagaaggagcaatcgtgggagagatctcaccattaccttctcttccaggacatactggtgaggatgtcaaaaatgcaattggcgtcctcatcggaggacttgaatggaatgataacacagttcggatctctgaaattatacagagattcgcttggagaagcagtgatgaggatgggagacttccact-ccctccaaatcagaaacggaaaatggcgagaacaattgagtcagaagtttgaagaaataaggtggctgattgaagaagtacgacatagattgaaaattacagaaaacagcttcgaacagataacgtttatgcaagccttacaactgctgcttgaagtggagcaagagataagagc---cttctcgtttcagcttatttaa
>gi|267846124|gb|GU050353.1|_Influenza_A_virus_(A/muscovy_duck/Bac_Ninh/07-69/2007(H5N1))_segment_8_nuclear_export_protein_(NEP)_and_nonstructural_protein_1_(NS1)_genes_complete_cds
atggattccaacactgtgtcaagctttcaggtagactgctttctttggcatgtccgcaaacgatttgcagaccaagaactgggtgatgccccattccttgaccggcttcgccgagatcagaagtccctaagaggaagaggcaacactcttggtctggacatcgaaacagctacttgtgcgggaaaacagatagtggagcggattctggaggaggaatccgatgaggcacttaaaa---------------tgccgacttcacgctacctaactgacatgactctcgaagaaatgtcaagggactggttcatgctcatgcccaaacagaaagtggcgggttccctttgcatcaaaatggaccaggcaataatggataaaaccatcatattgaaagcaaacttcagtgtgatttttgaccggttagaaaccctaatactgcttagagctttcacagaagaaggagcaatcgtgggagagatctcaccattaccttctcttccaggacatactggtgaggatgtcaaaaatgcaattggcgtcctcatcggaggacttgaatggaatgataacacagttcggatctctgaaattatacagagattcgcttggagaagcagtgatgaggatgggagacttccact-ccctccaaatcagaaacggaaaatggcgagaacaattgagtcagaagtttgaagaaataaggtggctgattgaagaagtacgacatagattgaaaattacagaaaacagcttcgaacagataacgtttatgcaagccttacaactgctgcttgaagtggagcaagagataagagc---cttctcgtttcagcttatttaa
>gi|304419385|gb|HQ131678.1|_Influenza_A_virus_(A/great_crested_grebe/Tyva/22/2010(H5N1))_segment_8_nuclear_export_protein_(NEP)_and_nonstructural_protein_1_(NS1)_genes_complete_cds
atggattccaacactgtgtcaagctttcaggtagactgctttctttggcatgtccgcaaacgatttgcagaccaagaactgggtgatgccccattccttgaccggcttcgccgagatcagaagtccctgagaggaagaggcaacactcttggtctggacatcgaaacagctactcgtgcggggaaacagatagtggagcggattctggatgaggaatctgatgaggcgcttaaaa---------------tgccgacttcacgctacctaactgacatgactctcgaagaaatgtcaagggactggttcatgctcatgcccaagcagaaagtggtgggttccctttgcctcaaaatggaccaggcaatgatggataaaaccgtcatattgaaagcaaacttcagtgtgatttttgaccgattagaaaccctaatactgcttagagctttcacagaagaaggagcaatcgtgggagaaatctcaccattaccttctcttccaggacatactagtgaggatgtcaaaaatgcaattggcgtcctcatcggaggacttgaatggaatgataacacagttagggtctctgaaattatacagagattcgcttggagaagcagtgatgagggtgggagacttccact-ccctccaaatcagaaacggaaaatggcgagaacaattgagtcagaagtttgaagaaataaggtggctgattgaagaagtacgacatagattgaaaattacagaaaacagcttcgaacagataacgtttatgcaagccttacaactactgcttgaagtggagcaagagataagagc---cttctcgtttcagcttatttaa
>gi|295916036|gb|HM172279.1|_Influenza_A_virus_(A/chicken/Guizhou/7/2008(H5N1))_segment_8_nuclear_export_protein_(NEP)_and_nonstructural_protein_1_(NS1)_genes_complete_cds
atggattccaacactgtgtcaagctttcaggtagactgctttctttggcatgtccgcaaacgatttgcagaccaagaactgggtgatgccccattccttgaccggcttcgccgagatcagaagtccctaagaggaagaggcaacactcttggtctggacatcaaaacagctactcatgctggaaaacagatagtggagcggattctagaggaggaatctgatgaggcacttaaaa---------------tgccgacttcacgctacctaactgacatgactctcgaagaaatgtcaagggactggttcatgctcatgcccaagcagaaagtggcgggttccctttgcatcaaaatggaccaggcaataatggataaaaccatcgtattgaaagcaaacttcagcgtgatttttgaccggttagaaaccctaatactgcttagagctttcacagaagaaggagcaatcgtgggagaaatctcaccattaccttctcttccaggacatactggtgaggatgtcaaaaatgcaattggcgtcctcatcggaggacttgaatggaatgataacacagttcgggtctctgaaattatacagagattcgcttggagaagcagtgatgaggatgggagacttccact-ccttccaaatcagaaacggaaaatggcgagaacaattgagtcagaagtttgaagaaataaggtggctgattgaagaagtacgacatagattgaaaattacagaaaacagcttcgaacagataacgtttatgcaagccttacaactactgcttgaagtggagcaagagataagagc---cttctcgtttcagcttatttaa
>gi|260161834|dbj|AB523763.1|_Influenza_A_virus_(A/ruddy_shelduck/Mongolia/X42/2009(H5N1))_NS1_NS2_genes_for_nonstructural_protein_1_nonstructural_protein_2_complete_cds
atggattccaacactgtgtcaagctttcaggtagactgctttctttggcatgtccgcaaacgatttgcagaccaagaactgggtgatgccccattccttgaccggcttcgccgagatcagaagtccctaagaggaagaggcaacactcttggtctgaacatcgaaacagctactcgtgcggggaaacagatagtggagcggattctggatgaggaatctgatgaggcacttaaaa---------------tgccgacttcacgctacctaactgacatgactctcgaagaaatgtcaagggactggttcatgctcatgcccaagcagaaagtggtgggttccctttgcatcaaaatggaccaggcaatgatggataaaaccgtcatattgaaagcaaacttcagtgtgatttttgaccgattagaaaccctaatactgcttagagctttcacagaagaaggagcaatcgtgggagaaatctcaccattaccttctcttccaggacatactagtgaggatgtcaaaaatgcaattggcgtcctcatcggaggacttgaatggaatgataacacagttagggtctctgaaactatacagagattcgcttggagaagcagtgatgagggtgggagacttccact-ccctccaaatcagaaacggaaaatggcgagaacaattgagtcagaagtttgaagaaataaggtggctgattgaagaagtacgacatagattgaaaattacagaaaacagcttcgaacaaataacgtttatgcaagccttacaactactgcttgaagtggagcaagagataagagc---cttctcgtttcagcttatttaa
>gi|238628335|gb|CY041042.1|_Influenza_A_virus_(A/duck/Laos/25/2006(H5N1))_segment_8_sequence
atggattccaacactgtgtcaagctttcaggtagactgctttctttggcatgtccgcaaacgatttgcagaccaagaactgggtgatgccccattccttgaccggcttcgccgagatcagaagtccctaagaggaagaggcaacactcttggtctggacatcgaaacagctactcgtgcgggaaaacagatagtggagcggattctggaggaggaatctgatgaggcacttaaaa---------------tgccgacttcacgctacctaactgacatgactctcgaagaaatgtcaagggactggttcatgctcatgcccaagcagaaagtggcgggttccctttgcatcaaaatggaccaggcaataatggataaaaccatcatattgaaagcaaacttcagtgtgatttttgaccgattagaaaccctaatactgcttagagctttcacagaagaaggagcaatcgtgggtgaaatctcaccattaccttctcttccaggacatactgatgaggatgtcaaaaatgcaattggcgtcctcatcggaggacttgaatggaatgataacacagttcgggtctctgaaactatacagagattcgcttggagaagcagtgatgaggatgggagacttccact-ccctccaaatcagaaacggaaaatggcgagaacagttgagtcagaagtttgaagaaataaggtggctgattgaagaagtacgacatagattgaaaattacagaaaacagcttcgaacagataacgtttatgcaagccttacaactactgcttgaagtggaacaagagataagagc---cttctcgtttcagcttatttaa
>gi|238628183|gb|CY040978.1|_Influenza_A_virus_(A/chicken/Laos/P0130/2007(H5N1))_segment_8_sequence
atggattccaacactgtgtcaagctttcaggtagactgctttctttggcatgtccgcaaacgatttgcagaccaagaactgggtgatgccccattccttgaccggcttcgccgagatcagaggtctctaagaggaagaggcaacactcttggtctggacatcgaaacagctactcgtgcgggaaaacagatagtggagcggattctggaggaggaatctgatgaggcacttaaaa---------------tgccgacttcacgctacctaactgacatgactctcgaagaaatgtcaagggactggttcatgctcatgcccaagcagaaagtggcgggttccctttgcatcaaaatggaccaggcaataatggataaaaccatcatattgaaagcaaacttcagtgtgatttttgaccgattagaaaccctaatactgcttagagctttcacagaagaaggagcaatcgtgggagaaatctcaccattaccttctcttccaggacatactggtgaggatgtcaaaaatgcaattggcgtcctcatcggaggacttgaatggaatgataacacagttcgggtctctgaaactatacagagattcgcttggagaagcagtgatgaggatgggagacttccact-ccctccaaatcagaaacggaaaatggcgagaacagttgagtcagaagtttgaagaaataaggtggctgattgaagaagtacgacatagattgaaaattacagaaaacagcttcgaacagataacgtttatgcaagccttacaactactgcttgaagtggaacaagagataagagc---cttctcgtttcagcttatttaa
>gi|238628031|gb|CY040914.1|_Influenza_A_virus_(A/duck/Laos/P0127/2007(H5N1))_segment_8_sequence
atggattccaacactgtgtcaagctttcaggtagactgctttctttggcatgtccgcaaacgatttgcagaccaagaactgggtgatgccccattccttgaccggcttcgccgagatcagaagtccctaagaggaaggggcaacactcttggtctggacatcaaaacagctactcgtgcgggaaaacagatagtggagcggattctggaggaggaatctgatgaggcacttaaaa---------------tgccgacttcacgctacctaactgacatgactctcgaagaaatgtcaagggactggttcatgctcatgcccaggcagaaagtggcgggttccctttgcatcaaaatggaccaggcaataatggataaaaccatcatattgaaagcaaacttcagtgtgatttttgaccgattagaaaccctaatactgctcagagctttcacagaagaaggagcaatcgtgggagaaatctcaccattaccttctcttccaggacatactggtgaggatgtcaaaaatgcaattggcgtcctcatcggaggacttgaatggaatgataacacagttcgggtctctgaaactatacagagattcgcttggagaagcagtgatgaggatgggagacttccact-ccctccaaatcagaaacggaaaatggcgagaacaattgagtcagaagtttgaagaaataaggtggctgattgaagaagtacgacatagattgaaaattacggaaaacagcttcgaacagataacgtttatgcaagccttacaactactgcttgaagtggaacaagagataagagc---cttctcgtttcagcttatttaa
>gi|238628005|gb|CY040903.1|_Influenza_A_virus_(A/pigeon/Laos/P0022/2007(H5N1))_segment_8_sequence
atggattccaacactgtgtcaagctttcaggtagactgctttctttggcatgtccgcaaacgatttgcagaccaagaactgggtgatgccccattccttgaccggcttcgccgagatcagaagtccctaagaggaagaggcaacactcttggtctggacatcgaaacagctactcgtgcgggaaaacagatagtggagcggattctggaggaggaatctgatgaggcacttaaaa---------------tgccgacttcacgctacctaactgacatgactctcgaagaaatgtcaagggactggttcatgctcatgcccaagcagaaagtggcgggttccctttgcatcaaaatggaccaggcaataatggataaaaccatcatattgaaagcaaacttcagtgtgatttttgaccgattagaaaccctaatactgcttagagctttcacagaagaaggagcaatcgtgggagaaatctcaccattaccctctcttccaggacatactggtgaggatgtcaaaaatgcaattggcgtcctcatcggaggacttaaatggaatgataacacagttcgggtctctgaaactatacagagattcgcttggagaagcagtgatgagggtgggagacttccact-ccctccaaatcagaaacggaaaatggcgagaacagttgagtcagaagtttgaagaaataaggtggctgattgaagaagtacgacatagattgaaaattaccgaaaacagcttcgaacagataacgtttatgcaagccttacaactactgcttgaagtggaacaagagataagagc---cttctcgtttcagcttatttaa
>gi|221327034|gb|FJ654299.1|_Influenza_A_virus_(A/chicken/Primorsky/85/2008(H5N1))_segment_8_nuclear_export_protein_(NEP)_gene_partial_cds_and_nonstructural_protein_1_(NS1)_gene_complete_cds
atggattccaacactgtgtcaagctttcaggtagactgctttctttggcatgtccgcaaacgatttgcagaccaagaactgggtgatgccccattccttgaccggctccgccgagataagaagtccctaagaggaagaggcaacactcttggtctggacatcgaaacagctactcgtgcgggaaaacagatagtggagcggattctggaggaggaatccgatgaggcacttaaaa---------------tgccgacttcacgctacctaactgacatgactctcgaagaaatgtcaagggactggttcatgctcatgcccaagcagaaagcggcgggttccctttgcatcaaaatggaccaggcaataatggataaaaccatcatattgaaagcaaacttcagtgtgatttttgaccggttagaaaccctaatactgcttagagctttcacagaagaaggagcaatcgtgggagaaatctcaccattaccttctcttccaggacatactggtgaggatgtcaaaaatgcaattggcgtcctcatcggaggacttgaatggaatgataacacagttcgggtctctgaaactatacagagattcgcttggagaagcagtgatgagggtgggagacttccact-ccctccaaatcagaaacggaaaatggcgagaacaattgagtcagaagtttgaagaaataaggtggctaattgaagaagtacgacatagattgaaaattacagaaaacagcttcgaacagataacgtttatgcaagccttacaactactgcttgaagtggagcaagagataagagc---cttctcgtttcagcttatt---
>gi|211998489|gb|CY030542.1|_Influenza_A_virus_(A/chicken/Vietnam/NCVD-45/2007(H5N1))_segment_8_sequence_gi|211998508|gb|CY030548.1|_Influenza_A_virus_(A/Muscovy_duck/Vietnam/NCVD-46/2007(H5N1))_segmee
atggattccaacactgtgtcaagctttcaggtagactgctttctttggcatgtccgcaaacgatttgcagaccaagaactgggtgatgccccattccttgaccggcttcgccgagatcagaagtccctaagaggaagaggcaacactcttggtctggacatcgaaacagctactcgtgcgggaaaacagatagtggagcggattctggaggaggaatctgatgaggcacttaaaa---------------tgccgacttcacgctacctaactgacatgactctcgaagaaatgtcaagggactggttcatgctcatgcccaagcagaaagtggcgggttccctttgcatcaaaatggaccaggcaataatggataaaaccatcatattgaaagcaaacttcagtgtgatttttaaccggttagaaaccctaatactgcttagagctttcacagaagaaggagcagtcgtgggagaaatctcaccattaccttctcttccaggacatactggtgaggatgtcaaaaatgcaattggcgtcctcatcggaggacttgaatggaatgataacacagttcggatctctgaaactatacagagattcgcttggagaagcagtgatgaggatgggagacttctact-ccctccaaatcagaaacggaaaatggcgagaacaattgagtcagaagtttgaagaaataaggtggctgattgaagaagtgcgacatagattgaaaattacagaaaacagcttcgaacagataacgtttatgcaagccttacaactactgcttgaagtggagcaagagataagagc---cttctcgtttcagcttatttaa
>gi|211998398|gb|CY030505.1|_Influenza_A_virus_(A/chicken/Vietnam/NCVD-40/2007(H5N1))_segment_8_sequence_gi|211998415|gb|CY030513.1|_Influenza_A_virus_(A/chicken/Vietnam/NCVD-41/2007(H5N1))_segment_8_e
atggattccaacactgtgtcaagctttcaggtagactgctttctttggcatgtccgcaaacgatttgcagaccaagaactgggtgatgccccattccttgaccggcttcgccgagatcagaagtccctaagaggaagaggcaacactcttggtctggacatcgaaacagctacttgtgcggggaaacagatagtggagcggattctggaggaggaatctgatgaggcacttaaaa---------------tgccgacttcacgctacctaactgacatgactctcgaagaaatgtcaagggactggttcatgctcatgcccaaacagaaagtggcgggttccctttgcatcaaaatggaccaggcaataatggataaaaccatcatattgaaagcaaacttcagtgtgatttttgaccggttagaaaccctaatactgcttagagctttcacagaagaaggagcaatcgtgggagagatctcaccattaccttctcttccaggacatactggtgaggatgtcaaaaatgcaattggcgtcctcatcggaggacttgaatggaatgataacacagttcggatctctgaaattatacagagattcgcttggagaagcagtgatgaggatgggagacttccact-ccctccaaatcagaaacggaaaatggcgagaacaattgagtcagaagtttgaagaaataaggtggctgattgaagaagtacgacatagattgaaaattacagaaaacagcttcgaacagataacgtttatgcaagccttacaactgctgcttgaagtggagcaagagataagagc---cttctcgtttcagcttatttaa
>gi|211998330|gb|CY030473.1|_Influenza_A_virus_(A/duck/Laos/NCVD-35/2007(H5N1))_segment_8_sequence_gi|211998379|gb|CY030497.1|_Influenza_A_virus_(A/goose/Laos/NCVD-39/2007(H5N1))_segment_8_sequence
atggattccaacactgtgtcaagctttcaggtagactgctttctttggcatgtccgcaaacgatttgcagaccaagaactgggtgatgccccattccttgaccggcttcgccgagatcagaagtccctaagaggaagaggcaacactcttggtctggacatcgaaacagctactcgtgcgggaaaacagatagtggagcggattctggaggaggaatctgatgaggcacttaaaa---------------tgccgacttcacgctacctaactgacatgactctcgaagaaatgtcaagggactggttcatgctcatgcccaagcagaaagtggcgggttccctttgcatcaaaatggaccaggcaataatggataaaaccatcatattgaaagcaaacttcagtgtgatttttgaccgattagaaaccctaatactgcttagagctttcacagaagaaggagcaatcgtgggagaaatctcaccattaccctctcttccaggacatactggtgaggatgtcaaaaatgcaattggcgtcctcatcggaggacttaaatggaatgataacacagttcgggtctctgaaactatacagagattcgcttggagaagcagtgatgagggtgggagacttccact-ccctccaaatcagaaacggaaaatggcgagaacagttgagtcagaagtttgaagaaataaggtggctgattgaagaagtacgacatagattgaaaattaccgaaaacagcttcgaacagataacgtttatgcaagccttacaactactgcttgaagtggaacaagagataagagc---cttctcgtttcagcttatttaa
>gi|211998294|gb|CY030457.1|_Influenza_A_virus_(A/duck/Vietnam/NCVD-31/2007(H5N1))_segment_8_sequence_gi|211998360|gb|CY030489.1|_Influenza_A_virus_(A/chicken/Laos/NCVD-38/2007(H5N1))_segment_8_sequene
atggattccaacactgtgtcaagctttcaggtagactgctttctttggcatgtccgcaaacgatttgcagaccaagaactgggtgatgccccattccttgaccggcttcgccgagatcagaagtccctaagaggaaggggcaacactcttggtctggacatcgaaacagctactcgtgcgggaaaacagatagtggagcggattctggaggaggaatctgatgaggcacttaaaa---------------tgccgacttcacgctacctaactgacatgactctcgaagaaatgtcaagggactggttcatgctcatgcccaagcagaaagtggcgggttccctttgcatcaaaatggaccaggcaataatggataaaaccatcatattgaaagcaaacttcagtgtgatttttgaccgattagaaaccctaatactgcttagagctttcacagaagaaggagcaatcgtgggagaaatctcaccattaccttctcttccaggacatactggtgaggatgtcaaaaatgcaattggcgtcctcatcggaggacttgaatggaatgataacacagttcggatctctgaaactatacagagattcgcttggagaagcagtgatgaggatgggagacttccact-ccctccaaatcagaaacggaaaatggcgagaacaattgagtcagaagtttgaagaaataaggtggctgattgaagaagtacgacatagattaaaaattacagaaaacagcttcgaacagataacgtttatgcaagccttacaactactgcttgaagtggaacaagagataagagc---cttctcgtttcagcttatttaa
>gi|199580460|gb|CY034700.1|_Influenza_A_virus_(A/duck/Laos/P0050/2007(H5N1))_segment_8_sequence
atggattccaacactgtgtcaagctttcaggtagactgctttctttggcatgtccgcaaacgatttgcagaccaagaactgggtgatgccccattccttgaccggcttcgccgagatcagaggtctctaagaggaagaggcaacactcttggtctggacatcgaaacagctactcgtgcgggaaaacagatagtggagcggattctggaggaggaatctgatgaggcacttaaaa---------------tgccgacttcacgctacctaactgacatgactctcgaagaaatgtcaagggactggttcatgctcatgcccaagcagaaagtggcgggttccctttgcatcaaaatggaccaggcaataatggataaaaccatcatattgaaagcaaacttcagtgtgatttttgaccgattagaaaccctaatactgcttagagctttcacagaagaaggagcaatcgtgggagaaatctcaccattaccttctcttccaggacatactggtgaggatgtcaaaaatgcaattggcgtcctcatcggaggacttgaatggaatgataacacagttcgggtctctgaaactatacagagattcgcttggagaagcagtgatgaggatgggagacttccact-ccctccaaatcagaaacggaaaatggcgagaacagttgagtcagaagtttgaagaaataaggtggctgattgaagaagtacgacatagattgaaaattacagaaaacagcttcgaacagataacgtttatgcaagccttacaactactgcttgaagtggaacaagagataagagc---cttctcgtttcagcttatttaa
>gi|199580441|gb|CY034692.1|_Influenza_A_virus_(A/chicken/Laos/P0020/2007(H5N1))_segment_8_sequence
atggattccaacactgtgtcaagctttcaggtagactgctttctttggcatgtccgcaaacgatttgcagaccaagaactgggtgatgccccattccttgaccggcttcgccgagatcagaagtccctaagaggaaggggcaacactcttggtctggacatcgaaacagctactcgtgcgggaaaacagatagtggagcggattctggaggaggaatctgatgaggcacttaaaa---------------tgccgacttcacgctacctaactgacatgactctcgaagaaatgtcaagggactggttcatgctcatgcccaagcagaaagtggcgggttccctttgcatcaaaatggaccaggcaataatggataaaaccatcatattgaaagcaaacttcagtgtgatttttgaccgattagaaaccctaatactgcttagagctttcacagaagaaggagcaatcgtgggagaaatctcaccattaccttctcttccaggacatactggtgaggatgtcaaaaatgcaattggcgtcctcatcggaggacttgaatggaatgataacacagttcggatctctgaaactatacagagattcgcttggagaagcagtgatgaggatgggagacttccact-ccctccaaatcagaaacggaaaatggcgagaacaattgagtcagaagtttgaagaaataaggtggctgattgaagaagtacgacatagattaaaaattacagaaaacagcttcgaacagataacgtttatgcaagccttacaactactgcttgaagtggaacaagagataagagc---cttctcgtttcagcttatttaa
>gi|172053080|gb|CY029667.1|_Influenza_A_virus_(A/duck/Vietnam/38/2007(H5N1))_segment_8_sequence
atggattccaacactgtgtcaagctttcaggtagactgctttctttggcatgtccgcaaacgatttgcagaccaagaactgggtgatgccccattccttgaccggcttcgccgagatcagaagtccctaagaggaagaggcaacactcttggtctggacatcgaaacagctacttgtgcggggaaacagatagtggagcggattctggaggaggaatctgatgaggcacttaaaa---------------tgccgacttcacgctacctaactgacatgactctcgaagaaatgtcaagggactggttcatgctcatgcccaaacagaaagtggcgggttccctttgcatcaaaatggaccaggcaataatggataaaaccatcatattgaaagcaaacttcagtgtgatttttgaccggttagaaaccctaatactgcttagagctttcacagaagaaggagcaatcgtgggagagatctcaccattaccttctcttccaggacatactggtgaggatgtcaaaaatgcaattggcgtcctcatcggaggacttgaatggaatgataacacagttcggatctctgaaattatacagagattcgcttggagaagcagtgatgaggatgggagacttccact-ccctccaaatcagaaacggaaaatggcgagaacaattgagtcagaagtttgaagaaataaggtggctgattgaagaagtacgacatagattgaaaattacagaaaacagcttcgaacagataacgtttatgcaagccttacaactgctgcttgaagtggagcaagagataagagc---cttctcgtttcagcttatttaa
>gi|112379377|gb|DQ835317.1|_Influenza_A_virus_(A/China/GD01/2006(H5N1))_segment_8_complete_sequence_gi|224471407|dbj|AB462299.1|_Influenza_A_virus_(A/Shanghai/1/2006(H5N1))_genomic_RNA_segment_8_compe
atggattccaacactgtgtcaagctttcaggtagactgctttctttggcatgtccgcaagcgatttgcagaccaagaactgggtgatgccccattccttgaccggcttcgccgagatcagaagtccctaagaggaagaggcaacactcttggtctggacatcgaaacagctactcgtgcgggaaaacagatagtggagcggattctggaggaggagtctgatgaggcacttaaaa---------------tgccgacttcacgctacctaactgacatgactctcgaagaaatgtcaagggactggttcatgctcatgcccaagcagaaagtggcaggttccctttgcatcaaaatggaccaggcaataatggataaaaccatcatattgaaagcaaacttcagtgtgatttttgaccggttagaaaccctaatactgcttagagctttcacagaagaaggagcaatcgtgggagaaatctcaccattaccttctcttccaggacatactggtgaggatgtcaaaaatgcaattggcgtcctcatcggaggacttgaatggaatgataacacagttcgggtctctgaaactatacagagatacgcttggagaagcagtgatgaggatgggagacttccact-ccttccaaatcagaaacggaaaatggcgagaacaattgagtcagaagtttgaagaaataaggtggctgattgaagaagtacgacatagattgaaaattacagaaaacagcttcgaacagataacgtttatgcaagccttacaactactgcttgaagtggagcaagagataagagc---cttctcgtttcagcttatttaa
>gi|118584779|gb|EF124562.1|_Influenza_A_virus_(A/chicken/Fujian/10039/2005(H5N1))_nonstructural_protein_2_(NS2)_and_nonstructural_protein_1_(NS1)_genes_complete_cds_gi|118584782|gb|EF124563.1|_Influes
atggattccaacactgtgtcaagctttcaggtagactgctttctttggcatgtccgcaaacgatttgcagaccaagaactgggtgatgccccattccttgaccggcttcgccgagatcagaagtccctaagaggaagaggcaacactcttggtctggacatcgaaacagctactcgtgcgggaaaacagatcgtggagcggattctggaggaggagtctgatgaggcacttaaaa---------------tgccgacttcacgctacctaactgacatgactctcgaagaaatgtcaagggactggttcatgctcatgcccaagcagaaagtggcaggttccctttgcatcaaaatggaccaggcaataatggataaaaccatcatattgaaagcaaacttcagtgtgatttttgaccggttagaaaccctaatactgcttagagctttcacagaagaaggagcaatcgtgggagaaatctcaccattaccttctcttccaggacatactggtgaggatgtcaaaaatgcaattggcgtcctcatcggaggacttgaatggaatgataacacagttcgggtctctgaaactatacagagatacgcttggagaagcagtgatgaggatgggagacttccact-ccttccaaatcagaaacggaaaatggcgagaacaattgagtcagaagtttgaagaaataaggtggctgattgaagaagtacgacatagattgaaaattacagaaaacagcttcgaacagataacgtttatgcaagccttacaactactgcttgaagtggagcaagagataagagc---cttctcgtttcagcttatttaa
>gi|440134246|gb|KC261484.1|_Influenza_A_virus_(A/goose/Eastern_China/223/2008(H5N1))_segment_8_nuclear_export_protein_(NEP)_and_nonstructural_protein_1_(NS1)_genes_complete_cds
atggattccaacactgtgtcaagctttcaggtagactgctttctttggcatgtccgcaaacgatttgcagaccaagaactgggtgatgccccattccttgaccggcttcgccgggatcagaagtccctaagaggaagaggcaacactcttggtctggacatcgaaacagctactcgtgcgggaaaacagatagtggagcggattctggaggaggaatctgatgaggcacttaaaa---------------tgccgacttcacgctacctaactgacatgactctcgaagaaatgtcaaaggactgggtcatgctcatgcccaagcagaaagtgacgggttccctttgcatcaaaatggaccaggcaataatggataaaaccatcatattgaaagcaaacttcagtgtgatttttgaccggttagaaaccctaatactgcttagagctttcacagaagaaggagcaatcgtgggagaaatctcaccattaccttctcttccaggacatactggtgaggatgtcaaaaatgcaattggcgtcctcatcggaggacttgaatggaatgataacacagttcgggtctctgaaactatacagagattcgcttggagaagcagtgatgaggatgggagacttccact-ccctccaaatcagaaacggaaaatggcgagaacaattgggtcagaagtttgaagaaataaggtggctgattgaagaagtacgacatagattgaaaattacagaaaacagcttcgaacagataacgtttatgcaagccttacaactactgcttgaagtggagcaagagataagagc---cttctcgtttcagcttatttga
>gi|198285829|gb|CY030941.1|_Influenza_A_virus_(A/goose/Yunnan/5141/2006(H5N1))_segment_8_sequence
atggattccaacactgtgtcaagctttcaggtagactgctttctttggcatgtccgcaaacgatttgcagaccaagaactgggtgatgccccattccttgaccggcttcgccgagatcagaagtccctaagaggaagaggcaacactcttggtctagacatcgaaacagctactcgtgcgggaaaacagatagtgaagcggattctggaggaggaatctgatgaggcacttaaaa---------------tgccgacttcacgctacctaactgacatgactatcgaagaaatgtcaagggactggttcatgctcatgcccaagcagaaagtggcgggttccctttgcatcaaaatggaccaggcaataatggataaaaccatcatattgaaagcaaacttcagtgtgatttttgaccggttagaaaccctaatactgcttagagctttcacagaagaaggagcaatcgtgggagaaatctcaccattaccttctcttccaggacatactggtgaggatgtcaaaaatgcaattggcgtcctcatcggaggacttgaatggaatgataacacagttcggatctctgaaactatacagagattcgcttggagaagcagtgatgaggatgggagacttccact-ccctccaaatcagaaacggaaaatggcgagaacaattgagtcagaagtttgaagaaataaggtggctgattgaagaattacgacatagattgaaaattacagaaaacagcttcgaacagataacgtttatgcaagccttacaactactgcttgaagtggagcaagagataagagc---cttctcgtttcagcttattt--
>gi|755221222|gb|KP638544.1|_Influenza_A_virus_(A/Vietnam/UT31604-1/2009(H5N1))_segment_8_nuclear_export_protein_(NEP)_and_nonstructural_protein_1_(NS1)_genes_complete_cds
atggattccaacactgtgtcaagctttcaggtagactgctttctttggcatgtccgcaaacgatttgcagaccaagaactgggtgatgccccattccttgaccggcttcgccgagatcagaagtccctaagaggaagaggcaacactcttggtctggacatcgaaacagctactcgtgcgggaaagcagatagtggagcggattctggaggaggaatctgatgaggcacttaaaa---------------tgccgacttcacgctacctaactgacatgactctcgaagaaatgtcaagggactggttcatgctcatgcccaaacagaaagtggcgggttccctttgcatcaaaatggaccaggcaataatggataaaaccatcatattgaaagcaaacttcagtgtgatttttgaccggttagaaaccctaatactacttagagctttcacagaagaaggagcaatcgtgggagaaatctcaccattaccttctcttccaggacatactggtgaggatgtcaaaaatgcaattggcgtcctcatcggaggacttgaatggaatgataacacagttcgggtctctgaaactatacagagattcgcttggagaagcagtgatgaggatgggagacttctact-ccctccaaatcagaaacggtaaatggcgagaacaattgagtcagaagtttgaagaagtaaggtggctgattgaagaagtacgacatagattgaaaattacagaaaacagcttcgaacagataacgtttatgcaagccttacaactactgcttgaagtggagcaagagataagagc---cttctcgtttcagcttatttaa
>gi|566567141|gb|KF888526.1|_Influenza_A_virus_(A/chicken/Bangladesh/15083/2012(H5N1))_nuclear_export_protein_(NEP)_and_nonstructural_protein_1_(NS1)_genes_complete_cds_gi|566567189|gb|KF888506.1|_Infs
atggattccaacactgtgtcaagctttcaggtagactgctttctttggcatgtccgcaaacgatttgcagaccaagaactgggtgatgccccattccttgaccggcttcgccgagatcagaagtccctaagaggaaggggcaacactcttggtctggacatcgaaacagctactcgtgcggggaaacagatagtggagcggattctggatgaggaatctgatgaggcacttaaaa---------------tgccgacttcacgctacctaactgacatgactctcgaagaaatgtcaagggactggttcatgctcatgcccaagcagaaagtggtgggttccctttgcatcaaaatggaccaggcaatgatggataaaaccgtcatattgaaagcaaacttcagtgtgatttttgatcgattagaaaccctaatactgcttagagctttcacagaagaaggagcaatcgtgggagaaatctcaccattaccttctcttccaggacatactagtgaggatgtcaagaatgcaattggcgtcctcatcggaggacttgaatggaatgataacacagttagggtctctgaaactatacagagattcgcttggagaagcagtgatgagggtgggagacttccact-ccctccaaatcagaaacggaaaatggcgagaacaattgagtcagaagtttgaagaaataaggtggctgattgaagaagtacgacatagattgaaaattacagaaaacagcttcgaacagataacgtttatgcaagccttacaactactgcttgaagtggagcaagagataagagc---cttctcgtttcagcttatttaa
>gi|404351937|gb|JX534585.1|_Influenza_A_virus_(A/wild_duck/Jilin/ZF/2011(H5N1))_segment_8_nuclear_export_protein_(NEP)_and_nonstructural_protein_1_(NS1)_genes_complete_cds
atggattccaacactgtgtcaagctttcaggtagactgctttctttggcatgtccgcaaacgatttgcagaccaagaactgggtgatgccccattccttgaccggcttcgccgagatcagaagtccctaagaggaagaggcaacactcttggtctggacatcgaaacagctactcgtgcggggaaacagatagtggagcgaattctggatgaggaatctgatgagtcacttaaaa---------------tgccgacttcacgctacctaactgacatgactctcgaagaaatgtcaagggactggttcatgctcatgcccaagcagaaagtggtgggttccctttgcatcaaaatggaccaggcaatgatggataaaaccgtcatattgaaagcaaacttcagtgtgatttttgaccgattagaaaccctaatactgcttagagctttcacagaagaaggagcaatcgtgggagaaatctcaccattaccttctcttccaggacatactagtgaggatgtcaaaaatgcaattggcgtcctcatcggagggcttgaatggaatgataacacagttagggtctctgaaactatacagagattcgcttggagaagcagtgatgagggtgggagacttccact-ccctccaaatcagaaacggaaaatggcgagaacaattgagtcagaagtttgaagaaataaggtggctgattgaagaagtacgacatagattgaaaattacagaaaacagcttcgaacagataacatttatgcaagccttacaactactgcttgaagtggagcaagagataagagc---cttctcgtttcagcttatttaa
>gi|433359186|dbj|AB478042.1|_Influenza_A_virus_(A/village_chicken/Kyaing_Tong/2433/2007(H5N1))_NS2_NS1_genes_for_nonstructural_protein_2_nonstructural_protein_1_complete_cds
atggattccaacactgtgtcaagctttcaggtagactgctttctttggcatgtccgcaaacgatttgcagaccaagaactgggtgatgccccattccttgaccggcttcgccgagatcagaagtccctaagaggaagaggcaacactcttggtctggacatcgaaacagctactcgtgcgggaaaacagatagtggagcggattctggaggaggaatctgatgaggcacttaaaa---------------tgccgacttcacgctatctaactgacatgactctcgaagaaatgtcaagggactggttcatgctcatgcccaaacagaaagtggcgggttccctttgcatcaaaatggaccaggcaataatggataaaaccatcatattgaaagcaaacttcagtgtgatttttggccggttagaaaccctaatactgcttagagctttcacagaagatggagcaatcgtgggagaaatctcaccattaccttctcttccaggacatactggtgaggatgtcaaaaatgcaattggcgtcctcatcggaggacttgaatggaatgataacacagttcgggtctctgaaactatacagagattcgcttggagaagcagtgatgaggatgggagacttctact-ccctccaaatcagaaacggaaaatggagagaacaattgagtcagaagtttgaagaaataaggtggctgattgaagaagtacgacatagattgaaaattacagaaaacagcttcgaacagataacgtttatgcaagccttacaactactgcttgaagtggagcaagagataagagc---cttctcgtttcagcttatttaa
>gi|433359183|dbj|AB478041.1|_Influenza_A_virus_(A/quail/Thanatpin/2283/2007(H5N1))_NS2_NS1_genes_for_nonstructural_protein_2_nonstructural_protein_1_complete_cds
atggattccaacactgtgtcaagctttcaggtagactgctttctttggcatgtccgcaaacgatttgcagaccaagaactgggtgatgccccattccttgaccggcttcgccgagatcagaagtccctaagaggaaggggcaacactcttggcctggacatcgaaacagctactcgtgcgggaaaacagatagtggagcggattctggaggaggaatctgatgaggcacttaaaa---------------tgccgacttcacgctacctaactgacatgactctcgaagaaatgtcaagggactggttcatgctcatgcccaagcagaaagtggcgggttccctttgcatcaaaatggaccaggcaataatggataaaaccatcatattgaaagcaaacttcagtgtgatttttgaccggttaggaaccctaatactgcttagagctttcacagaagaaggagcaatcgtgggagaaatctcaccattaccttctcttccaggacatactggtgaggatgtcaaaaatgcaattggcgtcctcatcggaggacttgaatggaatgataacacagttcggatctctgaaactatacagagattcgcttggagaagcagtgatgagaatgggagacttccact-ccctccaaatcagaaacggaaaatggcgagaacaattgagtcagaagtttgaagaaataaggtggctgattgaagaaatacgacatagattgaaaattacagaaaacagcttcgaacagataacgtttatgcaagccttacaactactgcttgaagtggagcaagagataagagc---cttctcgtttcagcttatttaa
>gi|402695262|gb|JX420130.1|_Influenza_A_virus_(A/duck/Soc_Trang/31/2007(H5N1))_segment_8_nuclear_export_protein_(NEP)_and_nonstructural_protein_1_(NS1)_genes_complete_cds
atggattccaacactgtgtcaagctttcaggtagactgctttctttggcatgtccgcaaacgatttgcagaccaagaactgggtgatgccccattccttgaccggcttcgccgagatcagaagtccctaagaggaagagggaacactcttggtctggacatcgaaacagctactcgtgcgggaaaacagatagtggagcggattctggaggaggaatctgatgaggcacttaaaa---------------tgccgacttcacgctacctaactgacatgactctcgaagaaatgtcaagggactggttcatgctcatgcccaagcagaaagtggcgggttccctttgcatcaaaatggaccaggcaataatggataaaaccatcatattgaaagcaaacttcagtgtgatttttgaccgattagaaaccctaatactgcttagagctttcacagaagaaggagcaatcgtgggagaaatctcaccgttaccttctcttccaggacatactggtgaggatgtcaaaaatgcaattggcgtcctcatcggaggacttgaatggaatgataacacagttcggatctctgaaactatacagagattcgcttggagaagcagtgatgaggatgggagacttccact-ccctccaaatcagaaacggaaaatggcgagaacaattgagtcagaagtttgaagaaataaggtggctgattgaagaagtacgacatagattaaaaattacagaaaacagcttcgaacagataacgtttatgcaagccttacaactactgcttgaagtggaacaagagataagagc---cttctcgtttcagcttatttaa
>gi|402695167|gb|JX420170.1|_Influenza_A_virus_(A/chicken/Hai_Duong/41/2007(H5N1))_segment_8_nuclear_export_protein_(NEP)_and_nonstructural_protein_1_(NS1)_genes_complete_cds
atggattccaacactgtgtcaagctttcaggtagactgctttctttggcatgtccgcaaacgatttgcagaccaagaactgggtgatgccccattccttgaccggcttcgccgagatcagaagtccctaagaggaagaggccacactcttggtctggacatcgaaacagctacttgtgcggggaaacagatagtggagcggattctggaggaggaatctgatgaggcacttaaaa---------------tgccgacttcacgctacctaactgacatgactctcgaagaaatgtcaagggactggttcatgctcatgcccaaacagaaagtggcgggttccctttgcatcaaaatggaccaggcaataatggataaaaccatcatattgaaagcaaacttcagtgtgatttttgaccggttagaaaccctaatactgcttagagctttcacagaagaaggagcaatcgtgggagagatctcaccattaccttctcttccaggacatactggtgaggatgtcaaaaatgcaattggcgtcctcatcggaggacttgaatggaatgataacacagttcggatctctgaaattatacagagattcgcttggagaagcagtgatgaggatgggagacttccact-ccctccaaatcagaaacggaaaatggcgagaacaattgagtcagaagtttgaagaaataaggtggctgattgaagaagtacgacatagattgaaaattacagaaaacagcttcgaacagataacgtttatgcaagccttacaactgctgcttgaagtggagcaagagataagagc---cttctcgtttcagcttatttaa
>gi|410991522|dbj|AB760283.1|_Influenza_A_virus_(A/hooded_crane/Kagoshima/110214-3/2011(H5N1))_viral_cRNA_segment_8_complete_sequence
atggattccaacactgtgtcaagctttcaggtagactgctttctttggcatgtccgcaaacgatttgcagaccaagaactgggtgatgccccattccttgaccggcttcgccgagatcagaagtccctgagaggaagaggcaacactcttggtctggacatcgaaacagctactcgtgcggggaaacagatagtggagcggattctggatgaggaatctgatgaggcgcttaaaa---------------tgccgacttcacgctacctaactgacatgactctcgaagaaatgtcaagggactggttcatgctcatgcccaagcagaaagtggtgggttccctttgcatcaaaatggaccaggcaatgatggataaaaccgtcatattgaaagcaaacttcagtgtgatttttgaccgattagaaaccctaatactacttagagctttcacagaagaaggagcaatcgtgggagaaatctcaccattaccttctcttccaggacatactagtgaggatgtcaaaaatgcaattggcgtcctcatcggaggacttgaatggaatgataacacagttagggtctctgaaactatacagagattcgcttggagaagcagtgatgagggtgggagacttccact-ccctccaaatcagaaacggaaaatggcgagaacaattgagtcagaagtttgaagaaataaggtggctgattgaagaagtacgacatagattgaaaattacagaaaacagcttcgaacagataacgtttatgcaagccttacaactactgcttgaagtggagcaagagataagagc---cttctcgtttcagcttatttaa
>gi|407954508|dbj|AB684218.1|_Influenza_A_virus_(A/chicken/Miyazaki/13/2011(H5N1))_NS2_NS1_genes_for_nonstructural_protein_2_nonstructural_protein_1_partial_and_complete_cds
atggattccaacactgtgtcaagctttcaggtagactgctttctttggcatgtccgcaaacgatttgcagaccaagaactgggtgatgccccattccttgaccggcttcgccgagatcagaagtccctgagaggaagaggcaacactcttggtctggacatcgaaacagctactcgtgcggggaaacagatagtggagcggattctggatgaggaatctgatgaggcgcttaaaa---------------tgccgacttcacgctacctaactgacatgactctcgaagaaatgtcaagggactggttcatgctcatgcccaagcagaaagtggtgggttccctttgcatcaaaatggaccaggcaatgatggataaaaccgtcatattgaaagcaaacttcagtgtgatttttgaccgattagaaaccctaatactgcttagagctttcacagaagaaggagcaatcgtgggagaaatctcaccattaccttctcttccaggacatactagtgaggatgtcaaaaatgcaattggcgtcctcatcggaggacttgaatggaatgataacacagttagggtctctgaaactatacagagattcgcttggagaagcagtgatgagggtgggagacttccact-ccctccaaatcagaaacggaaaatggcgagaacaattgagtcagaagtttgaagaaataaggtggctgattgaagaagtacgacatagattgaaaattacagaaaacagcttcgaacagataacgtttatgcaagccttacaactactgcttgaagtagagcaagagataagagc---cttctcgtttcagcttatttaa
>gi|407954492|dbj|AB684211.1|_Influenza_A_virus_(A/chicken/Nara/1/2011(H5N1))_NS2_NS1_genes_for_nonstructural_protein_2_nonstructural_protein_1_partial_and_complete_cds
atggattccaacactgtgtcaagctttcaggtagactgctttctttggcatgtccgcaaacgatttgcagaccaagaactgggtgatgccccattccttgaccggcttcgccgagatcagaagtccctgagaggaagaggcaacactcttggtctggacatcgaaacagctactcgtgcggggaaacagatagtggagcggattctggatgaggaatctgatgaggcgcttaaaa---------------tgccgacttcacgctacctaactgacatgactctcgaagaaatgtcaagggactggttcatgctcatgcccaagcagaaagtggtgggttccctttgcatcaaaatggaccaggcaatgatggataaaaccgtcatattgaaagcaaacttcagtgtgatttttgaccgattagaaaccctaatactgcttagagctttcacagaagaaggagcaatcgtgggagaaatctcaccattaccttctcttccaggacatactagtgaggatgtcaaaaatgcaattggcgtcctcatcggaggacttgaatggaatgataacacagttagggtctctgaaactatacagagattcgcttggagaagcagtgatgagggtgggagactttcact-ccctccaaatcagaaacggaaaatggcgagaacaattgagtcagaagtttgaagaaataaggtggctgattgaagaagtacgacatagattgaaaattacagaaaacagcttcgaacagataacgtttatgcaagccttacaactactgcttgaagtggagcaagagataagagc---cttctcgtttcagcttatttaa
>gi|407954458|dbj|AB684196.1|_Influenza_A_virus_(A/chicken/Mie/1/2011(H5N1))_NS2_NS1_genes_for_nonstructural_protein_2_nonstructural_protein_1_partial_and_complete_cds
atggattccaacactgtgtcaagctttcaggtagactgctttctttggcatgtccgcaaacgatttgcagaccaagaactgggtgatgccccattccttgaccggcttcgccgagatcagaagtccctgagaggaagaggcaacactcttggtctggacatcgaaacagctactcgtgcggggaaacagatagtggagcggattctggatgaggaatctgatgaggcgcttaaaa---------------tgccgacttcacgctacctaactgacatgactctcgaagaaatgtcaagggactggttcatgctcatgcccaagcagaaagtggtgggttccctttgcatcaaaatggaccaggcaatgatggataaaaccgtcatattgaaagcaaacttcagtgtgatttttgaccgattagaaaccctaatactgcttagagctttcacagaagaaggagcaatcgtgggagaaatctcaccattaccttctcttccaggacatactagtgaggatgtcaaaaatgcaattggcgtcctcatcggaggacttgaatggaatgataacacagttagggtctctgaaactatacagagattcgcttggagaagcagtgatgagggtgggagacttccact-ccctccaaatcagaaacggaaaatggcgagaacaattgagtcagaagtttgaagaaataaggtggctgattgaagaagtacgacatagattgaaaattacaggaaacagcttcgaacagataacgtttatgcaagccttacaactactgcttgaagtggagcaagagataagagc---cttctcgtttcagcttatttaa
>gi|407954426|dbj|AB684182.1|_Influenza_A_virus_(A/chicken/Aichi/2/2011(H5N1))_NS2_NS1_genes_for_nonstructural_protein_2_nonstructural_protein_1_partial_and_complete_cds
atggattccaacactgtgtcaagctttcaggtagactgctttctttggcatgtccgcaaacgatttgcagaccaagaactgggtgatgccccattccttgaccggcttcgccgagatcagaagtccctgagaggaagaggcaacactcttggtctggacatcgaaacagctactcgtgcggggaaacagatggtggagcggattctggatgaggaatctgatgaggcgcttaaaa---------------tgccgacttcacgctacctaactgacatgactctcgaagaaatgtcaagggactggttcatgctcatgcccaagcagaaagtggtgggttccctttgcatcaaaatggaccaggcaatgatggataaaaccgtcatattgaaagcaaacttcagtgtgatttttgaccgattagaaaccctaatactgcttagagctttcacagaagaaggagcaatcgtgggagaaatctcaccattaccttctcttccaggacatactagtgaggatgtcaaaaatgcaattggcgtcctcatcggaggacttgaatggaatgataacacagttagggtctctgaaactatacagagattcgcttggagaagcagtgatgagggtgggagacttccact-ccctccaaatcagaaacggaaaatggcgagaacaattgagtcagaagtttgaagaaataaggtggctgattgaagaagtacgacatagattgaaaattacagaaaacagcttcgaacagataacgtttatgcaagccttacaactactgcttgaagtggagcaagagataagagc---cttctcgtttcagcttatttaa
>gi|407954328|dbj|AB684139.1|_Influenza_A_virus_(A/chicken/Miyazaki/MT2/2011(H5N1))_NS2_NS1_genes_for_nonstructural_protein_2_nonstructural_protein_1_partial_and_complete_cds
atggattccaacactgtgtcaagctttcaggtagactgctttctttggcatgtccgcaaacgatttgcagaccaagaactgggtgatgccccattccttgaccggcttcgccgagatcagaagtccctgagaggaagaggcaacactcttggtctggacatcgaaacagctactcgtgcggggaaacagatagtggagcggattctggatgaggaatctgatgaggcgcttaaaa---------------tgccgacttcacgctacctaactgacatgactctcgaagaaatgtcaagggactggttcatgctcatgcccaagcagaaagtgctgggttccctttgcatcaaaatggaccaggcaatgatggataaaaccgtcatattgaaagcaaacttcagtgtgatttttgaccgattagaaaccctaatactgcttagagctttcacagaagaaggagcaatcgtgggagaaatctcaccattaccttctcttccaggacatactagtgaggatgtcaaaaatgcaattggcgtcctcatcggaggacttgaatggaatgataacacagttagggtctctgaaactatacagagattcgcttggagaagcagtgatgagggtgggagacttccact-ccctccaaatcagaaacggaaaatggcgagaacaattgagtcagaagtttgaagaaataaggtggctgattgaagaagtacgacatagattgaaaattacagaaaacagcttcgaacagataacgtttatgcaagccttacaactactgcttgaagtggagcaagagataagagc---cttctcgtttcagcttatttaa
>gi|407954258|dbj|AB684108.1|_Influenza_A_virus_(A/chicken/Miyazaki/S4/2011(H5N1))_NS2_NS1_genes_for_nonstructural_protein_2_nonstructural_protein_1_partial_and_complete_cds
atggattccaacactgtgtcaagctttcaggtagactgctttctttggcatgtccgcaaacgatttgcagaccaagaactgggtgatgccccattccttgaccggcttcgccgagatcagaagtccctgagaggaagaggcaacactcttggtctggacatcgaaacagctactcgtgcggggaaacagatagtggagcggattctggatgaggaatctgatgaggcgcttaaat---------------tgccgacttcacgctacctaactgacatgactctcgaagaaatgtcaagggactggttcatgctcatgcccaagcagaaagtggtgggttccctttgcatcaaaatggaccaggcaatgatggataaaaccgtcatattgaaagcaaacttcagtgtgatttttgaccgattagaaaccctaatactgcttagagctttcacagaagaaggagcaatcgtgggagaaatctcaccattaccttctcttccaggacatactagtgaggatgtcaaaaatgcaattggcgtcctcatcggaggacttgaatggaatgataacacagttagggtctctgaaactatacagagattcgcttggagaagcagtgatgagggtgggagacttccact-ccctccaaatcagaaacggaaaatggcgagaacaattgagtcagaagtttgaagaaataaggtggctgattgaagaagtacgacatagattgaaaattacagaaaacagcttcgaacagataacgtttatgcaagccttacaactactgcttgaagtggagcaagagataagagc---cttctcgtttcagcttatttaa
>gi|404433993|dbj|AB747152.1|_Influenza_A_virus_(A/peregrine_falcon/Miyazaki/22M754/2011(H5N1))_viral_cRNA_segment_8_complete_sequence
atggattccaacactgtgtcaagctttcaggtagactgctttctttggcatgtccgcaaacgatttgcagaccaagaactgggtgatgccccattccttgaccggcttcgccgagatcagaagtccctgagaggaagaggcaacactcttggtctggacatcgaaacagctactcgtgcggggaaacagatagtggagcgggttctggatgaggaatctgatgaggcgcttaaaa---------------tgccgacttcacgctacctaactgacatgactctcgaagaaatgtcaagggactggttcatgctcatgcccaagcagaaagtggtgggttccctttgcatcaaaatggaccaggcaatgatggataaaaccgtcatattgaaagcaaacttcagtgtgatttttgaccgattagaaaccctaatactgcttagagctttcacagaagaaggagcaatcgtgggagaaatctcaccattaccttctcttccaggacatactagtgaggatgtcaaaaatgcaattggcgtcctcatcggaggacttgaatggaatgataacacagttagggtctctgaaactatacagagattcgcttggagaagcagtgatgagggtgggagacttccact-ccctccaaatcagaaacggaaaatggcgagaacaattgagtcagaagtttgaagaaataaggtggctgattgaagaagtacgacatagattgaaaattacagaaaacagcttcgaacagataacgtttatgcaagccttacaactactgcttgaagtggagcaagagataagagc---cttctcgtttcagcttatttaa
>gi|404433965|dbj|AB747140.1|_Influenza_A_virus_(A/mandarin_duck/Oita/4402F038/2011(H5N1))_viral_cRNA_segment_8_complete_sequence
atggattccaacactgtgtcaagctttcaggtagactgctttctttggcatgtccgcaaacgatttgcagaccaagaactgggtgatgccccattccttgaccggcttcgccgagatcagaagtccctgagaggaagaggcaacactcttggtctggacatcgaaacagctactcgtgcggggaaacagatagtggagcggattctggatgaggaatctgatgaggcgcttaaaa---------------tgccgacttcacgctacctaactgacatgactctcgaagaaatgtcaagggactggttcatgctcatgcccaagcagaaagtggtgggttccctttgcatcaaaatggaccaggcaatgatggataaaaccgtcatattgaaagcaaacttcagtgtgatttttgaccgattagaaaccctaatactgcttagagctttcacagaagaaggagcaatcgtgggagaaatctcaccattaccttctcttccaggacatactagtgaggatgtcaaaaatgcaattggcgtcctcatcggaggacttgaatggaatgataacacagttagggtctctgaaactatacagagattcgcttggagaagcagtgatgagggtgggagacttccact-ccctccaaatcagaaacggaaaatggcgagaacaattgagtcagaagtttgaagaaataaggtggctgattgaagaagtacgacatagattgaaaattacaggaaacagcttcgaacagataacgtttatgcaagccttacaactactgcttgaagtggagcaagagataagagc---cttctcgtttcagcttatttaa
>gi|404433941|dbj|AB747130.1|_Influenza_A_virus_(A/little_grebe/Hyogo/2801B015/2011(H5N1))_viral_cRNA_segment_8_complete_sequence
atggattccaacactgtgtcaagctttcaggtagactgctttctttggcatgtccgcaaacgatttgcagaccaagaactgggtgatgccccattccttgaccggcttcgccgagatcagaagtccctgagaggaagaggcaacactcttggtctggacatcgaaacagctactcgtgtggggaaacagatagtggagcggattctggatgaggaatctgatgaggcgcttaaaa---------------tgccgacttcacgctacctaactgacatgactctcgaagaaatgtcaagggactggttcatgctcatgcccaagcagaaagtggtgggttccctttgcatcaaaatggaccaggcaatgatggataaaaccgtcatattgaaagcaaacttcagtgtgatttttgaccgattagaaaccctaatactgcttagagctttcacagaagaaggagcaatcgtgggagaaatctcaccattaccttctcttccaggacatactagtgaggatgtcaaaaatgcaattggcgtcctcatcggaggacttgaatggaatgataacacagttagggtctctgaaactatacagagattcgcttggagaagcagtgatgagggtgggagacttccact-ccctccaaatcagaaacggaaaatggcgagaacaattgagtcagaagtttgaagaaataaggtggctgattgaagaagtacgacatagattgaaaattacagaaaacagcttcgaacagataacatttatgcaagccttacaactactgcttgaagtggagcaagagataagagc---cttctcgtttcagcttatttaa
>gi|404433921|dbj|AB747122.1|_Influenza_A_virus_(A/tufted_duck/Shimane/3203A004/2011(H5N1))_viral_cRNA_segment_8_complete_sequence
atggattccaacactgtgtcaagctttcaggtagactgctttctttggcatgtccgcaaacgatttgcagaccaagaactgggtgatgccccattccttgaccggcttcgccgagatcagaagtccctgagaggaagaggcaacactcttggtctggacatcgaaacagctactcgtgcggggaaacagatagtggagcggattctggatgaggaatctgatgaggcgcttaaaa---------------tgccgacttcacgctacctaactgacatgactctcgaagaaatgtcaagggactggttcatgctcatgcccaagcagaaagtggtgggttccctttgcatcaaaatggaccaggcaatgatggataaaaccgtcatattgaaagcaaacttcagtgtgatttttgaccgattagaaaccctaatactgcttagagctttcacagaagaaggagcaatcgtgggagaaatctcaccattaccttctcttccaggacatactagtgaggatgtcaaaaatgcaattggcgtcctcatcggaggacttgaatggaatgataacacagttagggtctctgaaactatacagagattcgcttggagaagcagtgatgagggtgggagacttccact-ccctccaaatcagaaacggaaaatggcgagaacaattgagtcagaagtttgaagaaataaggtggctgattgaagaagtacgacatagattgaaaattacagaaaatagcttcgaacagataacatttatgcaagccttacaactactgcttgaagtggagcaagagataagagc---cttctcgtttcagcttatttaa
>gi|379318806|gb|JQ638681.1|_Influenza_A_virus_(A/chicken/Jiangsu/k0402/2010(H5N1))_segment_8_nuclear_export_protein_(NEP)_and_nonstructural_protein_1_(NS1)_genes_complete_cds
atggattccaacactgtgtcaagctttcaggtagactgctttctttggcatgtccgcaaacgatttgcagaccaagaactgggtgatgccccattccttgaccggcttcgccgagatcagaagtccctaagaggaagaggcaacactcttggtctggacatcgaaacagctactcgtgcggggaaacagatagtggagcggattctggatgaggaatctgatgaggcacttaaaa---------------tgccgactttacgctacctaactgacatgactctcgaagaaatgtcaagggactggttcatgctcatgcccaagcagaaagtggtgggttccctttgcatcaaaatggaccaggcaatgatggataaaaccgtcatattgaaagcaaacttcagtgtgatttttgaccgattagaaaccctaatactgcttagagctttcacagaagaaggagcaatcgtgggagaaatctcaccattaccttctcttccaggacatactagtgaggatgtcaaaaatgcaattggcgtcctcatcggaggacttgaatggaatgataacacagttagggtctctgaaactatacagagattcgcttggagaagcagtgatgagggtgggagacttccact-ccctccaaatcagaaacggaaaatggcgagaacaattgagtcagaaatttgaagaaataaggtggctgattgaagaagtacgacatagattgaaaattacagaaaacagtttcgaacagataacgtttatgcaagccttacaactactgcttgaagtggagcaagagataagagc---cttctcgtttcagcttatttaa
>gi|353525919|gb|JN808094.1|_Influenza_A_virus_(A/duck/Korea/IC360/2011(H5N1))_segment_8_nuclear_export_protein_(NEP)_and_nonstructural_protein_1_(NS1)_genes_complete_cds
atggattccaacactgtgtcaagctttcaggtagactgctttctttggcatgtccgcaaacgatttgcagaccaagaactgggtgatgccccattccttgaccggcttcgccgagatcagaagtccctgagaggaagaggcaacactcttggtctggacatcgaaacagctactcgtgcggggaaacagatagtggagcggattctggatgaggaatctgatgaggcgcttaaaa---------------tgccgacttcacgctacctaactgacatgactctcgaagaaatgtcaagagactggttcatgctcatgcccaagcagaaagtggtgggttccctttgcatcaaaatggaccaggcaatgatggataaaaccgtcatattgaaagcaaacttcagtgtgatttttgaccgattagaaaccctaatactgcttagagctttcacagaagaaggagcaatcgtgggagaaatctcaccattaccttctcttccaggacatactagtgaggatgtcaaaaatgcaattggcgtcctcatcggaggacttgaatggaatgataacacagttagggtctctgaaactatacagagattcgcttggagaagcagtgatgagggtgggagacttccact-ccctccaaatcagaaacggaaaatggcgagaacaattgagtcagaagtttgaagaaataaggtggctgattgaagaagtacgacatagattgaaaattacagaaaacagcttcgaacagataacgtttatgcaagccttacaactactgcttgaagtggagcaagagataagagc---cttctcgtttcagcttatttaa
>gi|353525862|gb|JN808088.1|_Influenza_A_virus_(A/chicken/Korea/SJ378/2011(H5N1))_segment_8_nuclear_export_protein_(NEP)_and_nonstructural_protein_1_(NS1)_genes_complete_cds
atggattccaacactgtgtcaagctttcaggtagactgctttctttggcatgtccgcaaacgatttgcagaccaagaactgggtgatgccccattccttgaccggcttcgccgagatcagaagtccctgagaggaagaggcaacactcttggtctggacatcgaaacagctactcgtgcggggaaacagatagtggagtggattctggatgaggaatctgatgaggcgcttaaaa---------------tgccgacttcacgctacctaactgacatgactctcgaagaaatgtcaagggactggttcatgctcatgcccaagcagaaagtggtgggttccctttgcatcaaaatggaccaggcaatgatggataaaaccgtcatattgaaagcaaacttcagtgtgatttttgaccgattagaaaccctaatactgcttagagctttcacagaagaaggagcaatcgtgggagaaatctcaccattaccttctcttccaggacatactagtgaggatgtcaaaaatgcaattggcgtcctcatcggaggacttgaatggaatgataacacagttagggtctctgaaactatacagagattcgcttggagaagcagtgatgagggtgggagacttccact-ccctccaaatcagaaacggaaaatggcgagaacaattgagtcagaagtttgaagaaataaggtggctgattgaagaagtacgacatagattgaaaattacagaaaacagcttcgaacagataacgtttatgcaagccttacaactactgcttgaagtggagcaagagataagagc---cttctcgtttcagcttatttaa
>gi|353525843|gb|JN808104.1|_Influenza_A_virus_(A/eurasian_eagle_owl/Korea/Q182/2011(H5N1))_segment_8_nuclear_export_protein_(NEP)_and_nonstructural_protein_1_(NS1)_genes_complete_cds
atggattccaacactgtgtcaagctttcaggtagactgctttctttggcatgtccgcaaacgatttgcagaccaagaactgggtgatgccccattccttgaccggcttcgccgagatcagaagtccctgagaggaagaggcaacactcttggtctggacatcgaaacagctactcgtgcggggaaacagatagtggagcggattctggatgaggaatctgatgaggcgcttaaaa---------------tgccgacttcacgctacctaactgacatgactctcgaagaaatgtcaagggactggttcatgctcatgcccaagcagaaagtggtgggttccctttgcatcaaaatggaccaggcaatgatggataaaaccgtcatattgaaagcaaacttcagtgtgatttttgaccgattagaaaccctaatactgcttagagctttcacagaagaaggagcaatcgtgggagaaatctcaccattaccttctcttccaggacatactagtgaggatgtcaaaaatgcaattggcgtcctcatcggaggacttgaatggaatgataacacagttagggtctctgaaactatacagagattcgcttggagaagcagtgatgagggtgggagacttccact-ccctccaaatcagaaacggaaaatggcgagaacaattgagtcagaagtttgaagaaataaggtggctgattgaagaagtacgacatagattgaaaattacagaaaacagcttcgaacagataacgtttatgcaagccctacaactactgcttgaagtggagcaagagataagagc---cttctcgtttcagcttatttaa
>gi|353525805|gb|JN808107.1|_Influenza_A_virus_(A/mandarin_duck/Korea/Q2/2011(H5N1))_segment_8_nuclear_export_protein_(NEP)_and_nonstructural_protein_1_(NS1)_genes_complete_cds_gi|353525824|gb|JN80810s
atggattccaacactgtgtcaagctttcaggtagactgctttctttggcatgtccgcaaacgatttgcagaccaagaactgggtgatgccccattccttgaccggcttcgccgagatcagaagtccctgagaggaagaggcaacactcttggtctggacatcgaaacagctactcgtgcggggaaacagatagtggagcggattctggatgaggaatctgatgaggcgcttaaaa---------------tgccgacttcacgctacctaactgacatgactctcgaagaaatgtcaagggactggttcatgctcatgcccaagcagaaagtggtgggttccctttgcatcaaaatggaccaggcaatgatggataaaaccgtcatattgaaagcaaacttcagtgtgacttttgaccgattagaaaccctaatactgcttagagctttcacagaagaaggagcaatcgtgggagaaatctcaccattaccttctcttccaggacatactagtgaggatgtcaaaaatgcaattggcgtcctcatcggaggacttgaatggaatgataacacagttagggtctctgaaactatacagagattcgcttggagaagcagtgatgagggtgggagacttccact-ccctccaaatcagaaacggaaaatggcgagaacaattgagtcagaagtttgaagaaataaggtggctgattgaagaagtacgacatagattgaaaattacagaaaacagcttcgaacagataacgtttatgcaagccttacaactactgcttgaagtggagcaagagataagagc---cttctcgtttcagcttatttaa
>gi|353525767|gb|JN808101.1|_Influenza_A_virus_(A/duck/Korea/YA54/2011(H5N1))_segment_8_nuclear_export_protein_(NEP)_and_nonstructural_protein_1_(NS1)_genes_complete_cds_gi|353525938|gb|JN808086.1|_Ins
atggattccaacactgtgtcaagctttcaggtagactgctttctttggcatgtccgcaaacgatttgcagaccaagaactgggtgatgccccattccttgaccggcttcgccgagatcagaagtccctgagaggaagaggcaacactcttggtctggacatcgaaacggctactcgtgcggggaaacagatagtggagcggattctggatgaggaatctgatgaggcgcttaaaa---------------tgccgacttcacgctacctaactgacatgactctcgaagaaatgtcaagggactggttcatgctcatgcccaagcagaaagtggtgggttccctttgcatcaaaatggaccaggcaatgatggataaaaccgtcatattgaaagcaaacttcagtgtgatttttgaccgattagaaaccctaatactgcttagagctttcacagaagaaggagcaatcgtgggagaaatctcaccattaccttctcttccaggacatactagtgaggatgtcaaaaatgcaattggcgtcctcatcggaggacttgaatggaatgataacacagttagggtctctgaaactatacagagattcgcttggagaagcagtgatgagggtgggagacttccact-ccctccaaatcagaaacggaaaatggcgagaacaattgagtcagaagtttgaagaaataaggtggctgattgaagaagtacgacatagattgaaaattacagaaaacagcttcgaacagataacgtttatgcaagccttacaactactgcttgaagtggagcaagagataagagc---cttctcgtttcagcttatttaa
>gi|353525501|gb|JN808096.1|_Influenza_A_virus_(A/quail/Korea/GC395/2011(H5N1))_segment_8_nuclear_export_protein_(NEP)_and_nonstructural_protein_1_(NS1)_genes_complete_cds
atggattccaacactgtgtcaagctttcaggtagactgctttctttggcatgtccgcaaacgatttgcagaccaagaactgggtgatgccccattccttgaccggcttcgccgagatcagaagtccctgagaggaagaggcaacactcttggtctggacatcgaaacagctactcgtgcggggaaacagatagtggagcggattctggatgaggaatctgatgaggcgcttaaaa---------------tgccgacttcacgctacctaactgacatgactctcgaagaaatgtcaagggactggttcatgctcatgcccaagcagaaagtggtgggttccctttgcatcaaaatggaccaggcaatgatggataaaaccgtcatattgaaagcaaacttcagtgtgatttttgaccgattagaaaccctaatactgcttagagctttcacagaagaaggagcaatcgtgggagaaatctcaccattaccttctcttccaggacatactagtgaggatgtcaaaaatgcaattggcgtcctcatcggaggacttgaatggaatgataacacagttagggtctctgaaactatacagagattcgcttggagaagcagtgatgagggtgggagacttccact-ccctccaaatcagaaacgggaaatggcgagaacaattgagtcagaagtttgaagaaataaggtggctgattgaagaagtacgacatagattgaaaattacagaaaacagcttcgaacagataacgtttatgcaagccttacaactactgcttgaagtggagcaagagataagagc---cttctcgtttcagcttatttaa
>gi|347364170|gb|CY098606.1|_Influenza_A_virus_(A/Sichuan/2/2006(H5N1))_nuclear_export_protein_(NEP)_and_nonstructural_protein_1_(NS1)_genes_complete_cds
atggattccaacactgtgtcaagctttcaggtagactgctttctttggcatgtccgcaagcgatttgcagaccaagaactgggtgatgccccattccttgaccggcttcgccgagatcagaagtccctaagaggaagaggcaacactcttggtctggacatcgaaacagctactcgtgcgggaaaacagatcgtggagcggattctggaggaggagtctgatgaggcacttaaaa---------------tgccgacttcacgctacctaactgacatgactctcgaagaaatgtcaagggactggttcatgctcatgcccaagcagaaagtggcaggttccctttgcatcaaaatggaccaggcaataatggataaaaccatcatattgaaagcaaacttcagtgtgatttttgaccggttagaaaccctaatactgcttagagctttcacagaagaaggagcaatcgtgggagaaatctcaccattaccttctcttccaggacatactggtgaggatgtcaaaaatgcaattggcgtcctcatcggaggacttgaatggaatgataacacagttcgggtctctgaaactatacagagatacgcttggagaagcagtgatgaggatgggagacttccact-ccttccaaatcagaaacggaaaatggcgagaacaattgagtcagaagtttgaagaaataaggtggctgattgaagaagtacgacatagattgaaaattacagaaaacagcttcgaacagataacgtttatgcaagccttacaactactgcttgaagtggagcaagagataagagc---cttctcgtttcagcttatttaa
>gi|315115156|gb|HQ695917.1|_Influenza_A_virus_(A/mallard/Korea/1195/2010(H5N1))_segment_8_nuclear_export_protein_(NEP)_and_nonstructural_protein_1_(NS1)_genes_complete_cds
atggattccaacactgtgtcaagctttcaggtagactgctttctttggcatgtccgcaaacgatttgcagaccaagaactgggtgatgccccattccttgaccggcttcgccgagatcagaagtccctgagaggaagaggcaacactcttggtctggacatcgaaacagctactcgtgcggggaaacagatagtggagcggattctggatgaggaatctgatgaggcgcttaaaa---------------tgccgacttcacgctacataactgacatgactctcgaagaaatgtcaagggactggttcatgctcatgcccaagcagaaagtggtgggttccctttgcatcaaaatggaccaggcaatgatggataaaaccgtcatattgaaagcaaacttcagtgtgatttttgaccgattagaaaccctaatactgcttagagctttcacagaagaaggagcaatcgtgggagaaatctcaccattaccttctcttccaggacatactagtgaggatgtcaaaaatgcaattggcgtcctcatcggaggacttgaatggaatgataacacagttagggtctctgaaactatacagagattcgcttggagaagcagtgatgagggtgggagacttccact-ccctccaaatcagaaacggaaaatggcgagaacaattgagtcagaagtttgaagaaataaggtggctgattgaagaagtacgacatagattgaaaattacagaaaacagcttcgaacagataacgtttatgcaagccttacaactactgcttgaagtggagcaagagataagagc---cttctcgtttcagcttatttaa
>gi|312983361|gb|HQ652627.1|_Influenza_A_virus_(A/Hong_Kong/6841/2010(H5N1))_segment_8_nuclear_export_protein_(NEP)_and_nonstructural_protein_1_(NS1)_genes_complete_cds
atggattccaacactgtgtcaagctttcaggtagactgctttctttggcatgtccgcaaacgatttgcagaccaagaactgggtgatgccccattccttgaccggcttcgccgagatcagaagtccctaagaggaagaggcaacactcttggtctggacatcgaaacagctactcgtgcggggaaacagatagtggagcggattctggatgaggaatctgatgaggcacttaaaa---------------tgccgacttcacgctacctaactgacatgactctcgaagaaatgtcaaggggctggttcatgctcatgcccaagcagaaagtggtgggttccctttgcatcaaaatggaccaggcaatgatggataaaaacgtcatattgaaagcaaacttcagtgtgatttttgaccgattagaaaccctaatacttcttagagctttcacagaagaaggagcaatcgtgggagaaatctcaccattaccttctcttccaggacatactagtgaggatgtcaaaaatgcaattggcgtcctcatcggaggacttgaatggaatgataacacagttagggtctctgaaactatacagagattcgcttggagaagcagtgatgagggtgggagacttccact-ctctccaaatcagaaacggaaaatggcgagaacaattgagtcagaagtttgaagaaataaggtggctaattgaagaagtacgacatagattgaaaattacagaaaacagcttcgaacagataacgtttatgcaagccttacaactactgcttgaagtggagcaagagataagagc---cttctcgtttcagcttatttaa
>gi|299758278|dbj|AB569352.1|_Influenza_A_virus_(A/whooper_swan/Mongolia/1/2010(H5N1))_NS1_NS2_genes_for_nonstructural_protein_1_nonstructural_protein_2_partial_cds_gi|484848685|gb|KC871424.1|_Influens
atggattccaacactgtgtcaagctttcaggtagactgctttctttggcatgtccgcaaacgatttgcagaccaagaactgggtgatgccccattccttgaccggcttcgccgagatcagaagtccctaagaggaagaggcaacactcttggtctgaacatcgaaacagctactcgtgcggggaaacagatagtggagcggattctggatgaggaatctgatgaggcacttaaaa---------------tgccgacttcacgctacctaactgacatgactctcgaagaaatgtcaagggactggttcatgctcatgcccaagcagaaagtggtgggttccctttgcatcaaaatagaccaggcaatgatggataaaaccgtcatattgaaagcaaacttcagtgtgatttttgaccgattagaaaccctaatactgcttagagctttcacagaagaaggagcaatcgtgggagaaatctcaccattaccttctcttccaggacatactagtgaggatgtcaaaaatgcaattggcgtcctcatcggaggacttgaatggaatgataacacagttagggtctctgaaactatacagagattcgcttggagaagcagtgatgagggtgggagacttccact-ccctccaaatcagaaacggaaaatggcgagaacaattgagtcagaagtttgaagaaataaggtggctgattgaagaagtacgacatagattgaaaattacagaaaacagcttcgagcagataacgtttatgcaagccttacaactactgcttgaagtggagcaagagataagagc---cttctcgtttcagcttatttaa
>gi|238628088|gb|CY040938.1|_Influenza_A_virus_(A/duck/Laos/A0301/2007(H5N1))_segment_8_sequence
atggattccaacactgtgtcaagctttcaggtagactgctttctttggcatgtccgcaaacgatttgcagaccaagaactgggtgatgccccattccttgaccggcttcgccgagatcagaagtccctaagaggaagaggcaacactcttggtctggacatcgaaacagctactcgtgcgggaaaacagatagtggagcggattctggaggaggaatctgatgaggcacttaaaa---------------tgccgacttcacgctacctaactgacatgactctcgaagaaatgtcaagggactggttcatgctcatgcccaagcagaaagtggcgggttccctttgcatcaaaatggaccaggcaataatggacaaaaccatcatattgaaagcgaacttcagtgtgatttttgaccgattagaaaccctaatactgcttagagctttcacagaagaaggagcaatcgtgggagaaatctcaccattaccttctcttccaggacatactggtgaggatgtcaaaaatgcaattggcgtcctcatcggaggacttgaatggaatgataacacagttcgggtctctgaaactatacagagattcgcttggagaagcagtgatgagaatgggagacttccact-ccctccaaatcagaaacggaaaatggcgagaacagttgagtcagaagtttgaagaaataaggtggctgattgaagaagtacgacatagattgaaaattacagaaaacagcttcgaacagataacgtttatgcaagccttacaactactgcttgaagtggaacaagagataagagc---cttctcgtttcagcttatttaa
>gi|238628069|gb|CY040930.1|_Influenza_A_virus_(A/duck/Laos/P0161/2007(H5N1))_segment_8_sequence
atggattccaacactgtgtcaagctttcaggtagactgctttctttggcatgtccgcaaacgatttgcagaccaagaactgggtgatgccccattccttgaccggcttcgccgagatcagaggtctctaagaggaagaggcaacactcttggtctggacatcgaaacagctactcgtgcgggaaaacagatagtggaacggattctggaggaggaatctgatgaggcacttaaaa---------------tgccgacttcacgctacctaactgacatgactctcgaagaaatgtcaagggactggttcatgctcatgcccaagcagaaagtggcgggttccctttgcatcaaaatggaccaggcaataatggataaaaccatcatattgaaagcaaacttcagtgtgatttttgaccgattagaaaccctaatactgcttagagctttcacagaagaaggagcaatcgtgggagaaatctcaccattaccttctcttccaggacatactggtgaggatgtcaaaaatgcaattggcgtcctcatcggaggacttgaatggaatgataacacagttcgggtctctgaaactatacagagattcgcttggagaagcagtgatgaggatgggagacttccact-ccctccaaatcagaaacggaaaatggcgagaacagttgagtcagaagtttgaagaaataaggtggctgattgaagaagtacgacatagattgaaaattacagaaaacagcttcgaacagataacgtttatgcaagccttacaactactgcttgaagtggaacaagagataagagc---cttctcgtttcagcttatttaa
>gi|199580517|gb|CY034724.1|_Influenza_A_virus_(A/chicken/Laos/P0171/2007(H5N1))_segment_8_sequence
atggattccaacactgtgtcaagctttcaggtagactgctttctttggcatgtccgcaaacgatttgcagaccaagaactgggtgatgccccattccttgaccggcttcgccgagatcagaagtccctaagaggaagaggcaacactcttggtctggacatcgaaacagctactcgtgcgggaaaacagatagtggagcggattctggaggaggaatctgatgaggcacttaaaa---------------tgccgacttcacgctacctaactgacatgactctcgaagaaatgtcaagggactggttcatgctcatgcccaagcagaaagtggcgggttccctttgcatcaaaatggaccaggcaataatggataaaaccatcatattgaaagcgaacttcagtgtgatttttgaccgattagaaaccctaatactgcttagagctttcacagaagaaggagcaatcgtgggagaaatctcaccattaccttctcttccaggacatactgatgaggatgtcaaaaatgcaattggcgtcctcatcggaggacttgaatggaatgataacacagttcgggtctctgaaactatacagagattcgcttggagaagcagtgatgagaatgggagacttccact-ccctccaaatcagaaacggaaaatggcgagaacagttgagtcagaagtttgaagaaataaggtggctgattgaagaagtacgacatagattgaaaattacagaaaacagcttcgaacagataacgtttatgcaagccttacaactactgcttgaagtggaacaagagataagagc---cttctcgtttcagcttatttaa
>gi|162296070|gb|EU329182.1|_Influenza_A_virus_(A/wild_duck/Hunan/211/2005(H5N1))_segment_8_complete_sequence
atggattccaacactgtgtcaagctttcaggtagactgctttctttggcatgtccgcaagcgatttgcagaccaagaactgggtgatgccccattccttgaccggcttcgccgagatcagaagtccctaagaggaagaggcaacactcttggtctggacatcgaaactgctactcgtgcgggaaaacagatagtggagcggattctggaggaggagtctgatgaggcacttaaaa---------------tgccgacttcacgctacctaactgacatgactctcgaagaaatgtcaagggactggttcatgctcatgcccaagcagaaagtggcaggttccctttgcatcaaaatggaccaggcaataatggataaaaccatcatattgaaagcaaacttcagtgtgatttttgaccggttagaaaccctaatactgcttagagctttcacagaagaaggagcaatcgtgggagaaatctcaccattaccttctcttccaggacatactggtgaggatgtcaaaaatgcaattggcgtcctcatcggaggacttgaatggaatgataacacagttcgggtctctgaaactatacagagatacgcttggagaagcagtgatgaggatgggagacttccact-ccttccaaatcagaaacggaaaatggcgagaacaattgagtcagaagtttgaagaaataaggtggctgattgaagaagtacgacatagattgaaaattacagaaaacagcttcgaacagataacgtttatgcaagccttacaactactgcttgaagtggagcaagagataagagc---cttctcgtttcagcttatttaa
>gi|118584959|gb|EF124622.1|_Influenza_A_virus_(A/duck/Guiyang/1722/2006(H5N1))_nonstructural_protein_2_(NS2)_and_nonstructural_protein_1_(NS1)_genes_complete_cds
atggattccaacactgtgtcaagctttcaggtagactgctttctttggcatgtccgcaagcgatttgcagaccaagaactgggtgatgccccattccttgaccggcttcgccgagatcagaagtccctaagaggaagaggcaacactcttggtctggacatcgaaacagctactcgtgcgggaaaacagatcgtggagcggattctggaggaggagtctgatgaggcacttaaaa---------------tgccgacttcacgctacctaactgacatgactctcgaagaaatgtcaagggactggttcatgctcatgcccaagcagaaagtggcaggttccctttgcatcaaaatggaccaggcaataatggataaaaccatcatattgaaagcaaacttcagtgtgatttttgaccggttagaaaccctaatactgcttagagctttcacagaagaaggagcaatcgtgggagaaatctcaccattaccttctcttccaggacatactggtgaggatgtcaaaaatgcaattggcgtcctcatcggaggacttgaatggaatgataacacagttcgggtctctgaaactatacagagattcgcttggagaagcagtgatgaggatgggagacttccact-ccttccaaatcagaaacggaaaatggcgagaacaattgagtcagaagtttgaagaaataaggtggctgattgaagaagtacggcatagattgaaaattacagaaaacagcttcgaacagataacgtttatgcaagccttacaactactgcttgaagtggagcaagagataagagc---cttctcgtttcagcttatttaa
>gi|118584944|gb|EF124617.1|_Influenza_A_virus_(A/duck/Fujian/10160/2005(H5N1))_nonstructural_protein_2_(NS2)_and_nonstructural_protein_1_(NS1)_genes_complete_cds
atggattccaacactgtgtcaagctttcaggtagactgctttctttggcatgtccgcaaacgatttgcagaccaagaactgggtgatgccccattccttgaccggcttcgccgagatcagaagtccctaagaggaagaggcaacactcttggtctggacatcgaaacagctactcgtgcgggaaaacagatcgtggagcggattctggaggaggagtctgatgaggcacttaaaa---------------tgccgacttcacgctacctaactgacatgactctcgaagaaatgtcaagggactggttcatgctcatgcccaagcagaaattggcaggttccctttgcatcaaaatggaccaggcaataatggataaaaccatcatattgaaagcaaacttcagtgtgatttttgaccggttagaaaccctaatactgcttagagctttcacagaagaaggagcaatcgtgggagaaatctcaccattaccttctcttccaggacatactggtgaggatgtcaaaaatgcaattggcgtcctcatcggaggacttgaatggaatgataacacagttcgggtctctgaaactatacagagatacgcttggagaagcagtgatgaggatgggagacttccact-cctttcaaatcagaaacggaaaatggcgagaacaattgagtcagaagtttgaagaaataaggtggctgattgaagaagtacgatatagattgaaaattacagaaaacagcttcgaacagataacgtttatgcaagccttacaactactgcttgaagtggagcaagagataagagc---cttctcgtttcagcttatttaa
>gi|118584800|gb|EF124569.1|_Influenza_A_virus_(A/duck/Fujian/12032/2005(H5N1))_nonstructural_protein_2_(NS2)_and_nonstructural_protein_1_(NS1)_genes_complete_cds
atggattccaacactgtgtcaagctttcaggtagactgctttctttggcatgtccgcaaacgatttgcagaccaagaactgggtgatgccccattccttgaccggcttcgccgagatcagaagtccctaagaggaagaggcaacactcttggtctggacatcgaaacagctactcgtgcgggaaaacagatcgtggagcggattctggaggaggagtcggatgaggcacttaaaa---------------tgccgacttcacgctacctaactgacatgactctcgaagaaatgtcaagggactggttcatgctcatgcccaagcagaaagtggcaggttccctttgcatcaaaatggaccaggcaataatggataaaaccatcatattgaaagcaaacttcagtgtgatttttgaccggttagaaaccctaatactgcttagagctttcacagaagaaggagcaatcgtgggagaaatctcaccattaccttctcttccaggacatactggtgaggatgtcaaaaatgcaattggcgtcctcatcggaggacttgaatggaatgataacacagttcgggtctctgaaactatacagagatacgcttggagaagcagtgatgaggatgggagacttccact-ccttccaaatcagaaacggaaaatggcgagaacaattgagtcagaagtttgaagaaataaggtggctgattgaagaagtacgacatagattgaaaattacagaaaacagcttcgaacagataacgtttatgcaagccttacaactactgcttgaagtggagcaagagataagagc---cttctcgtttcagcttatttaa
>gi|118584794|gb|EF124567.1|_Influenza_A_virus_(A/duck/Fujian/11311/2005(H5N1))_nonstructural_protein_2_(NS2)_and_nonstructural_protein_1_(NS1)_genes_complete_cds
atggattccaacactgtgtcaagctttcaggtagactgctttctttggcatgtccgcaaacgatttgcagaccaagaactgggtgatgccccattccttgaccggcttcgccgagatcagaagtccctaagaggaagaggcaacactcttggtctggacatcgaaacagctactcgtgcgggaaaacagatcgtggagcggattctggaggaggagtctgatgaggcacttaaaa---------------tgccgacttcacgctacctaactgacatgactctcgaagaaatgtcaagggactggttcatgctcatgcccaagcagaaagtggcaggttccctttgcatcaaaatggaccaggcaataatggataaaaccatcatattgaaagcaaacttcagtgtgatttttgaccggttagaaaccctaatactgcttagagctttcacagaagaaggagcaatcgtgggagaaatctcaccattaccttctcttccaggacatactggtgaggatgtcaaaaatgcaattggcgtcctcatcggaggacttgaatggaatgataacacagttcgggtctctgaaactatacagagatacgcttggagaagcagtgatgaggacgggagacttccact-ccttccaaatcagaaacggaaaatggcgagaacaattgagtcagaagtttgaagaaataaggtggctgattgaagaagtacgacatagattgaaaattacagaaaacagcttcgaacagataacgtttatgcaagccttacaactactgcttgaagtggagcaagagataagagc---cttctcgtttcagcttatttaa
>gi|118584776|gb|EF124561.1|_Influenza_A_virus_(A/chicken/Fujian/9821/2005(H5N1))_nonstructural_protein_2_(NS2)_and_nonstructural_protein_1_(NS1)_genes_complete_cds
atggattccaacactgtgtcaagctttcaggtagactgctttctttggcatgtccgcaaacgatttgcagaccaagaactgggtgatgccccattccttgaccggcttcgccgagatcagaagtccctaagaggaagaggcaacactcttggtctggacatcgaaacagctactcgtgcgggaaaacagatcgtggagcggattctggaggaggagtctgatgaggcacttaaaa---------------tgccgacttcacgctacctaactgacatgactctcgaagaaatgtcaagggactggttcatgctcatgcccaagcagaaagtggcaggttccctttgcatcaaaatggaccaggcaataatgaataaaaccatcatattgaaagcaaacttcagtgtgatttttgaccggttagaaaccctaatactgcttagagctttcacagaagaaggagcaatcgtgggagaaatctcaccattaccttctcttccaggacatactggtgaggatgtcaaaaatgcaattggcgtcctcatcggaggacttgaatggaatgataacacagttcgggtctctgaaactatacagagatacgcttggagaagcagtgatgaggatgggagacttccact-ccttccaaatcagaaacggaaaatggcgagaacaattgagtcagaagtttgaagaaataaggtggctgattgaagaagtacgacatagattgaaaattacagaaaacagcttcgaacagataacgtttatgcaagccttacaactactgcttgaagtggagcaagagataagagc---cttctcgtttcagcttatttaa
>gi|118584737|gb|EF124548.1|_Influenza_A_virus_(A/goose/Shantou/3265/2006(H5N1))_nonstructural_protein_2_(NS2)_and_nonstructural_protein_1_(NS1)_genes_complete_cds
atggattccaacactgtgtcaagctttcaggtagactgctttctttggcatgtccgcaagcgatttgcagaccaagaactgggtgatgccccattccttgaccggcttcgccgagatcagaagtccctaagaggaagaggcaacactcttggtctggacatcgaaacagctactcgtgcgggaaaacagatagtggagcggattctggaggaggagtctgatgaggcacttaaaa---------------tgccgaattcacgctacctaactgacatgactctcgaagaaatgtcaagggactggttcatgctcatgcccaagcagaaagtggcaggttccctttgcatcaaaatggaccaggcaataatggataaaaccatcatattgaaagcaaacttcagtgtgatttttgaccggttagaaaccctaatactgcttagagctttcacagaagaaggagcaatcgtgggagaaatctcaccattaccttctcttccaggacatactggtgaggatgtcaaaaatgcaattggcgtcctcatcggaggacttgaatggaatgataacacagttcgggtctctgaaactatacagagatacgcttggagaagcagtgatgaggatgggagacttccact-ccttccaaatcagaaacggaaaatggcgagaacaattgagtcagaagtttgaagaaataaggtggctgattgaagaagtacgacatagattgaaaattacagaaaacagcttcgaacagataacgtttatgcaagccttacaactactgcttgaagtggagcaagagataagagc---cttctcgtttcagcttatttaa
>gi|50296393|gb|AY651591.1|_Influenza_A_virus_(A/Dk/HN/303/2004(H5N1))_nonstructural_protein_2_and_nonstructural_protein_1_(NS)_gene_complete_cds
atggattccaacactgtgtcaagctttcaggtagactgctttctttggcatgtccgcaaacgatttgcagaccaagaactgggtgatgccccattccttgaccggcttcgccgagatcagaagtccctaagaggaagaggcaacactcttggtctggacatcgaaacagctactcgtgcgggaaaacagatagtggagcggattctggaggaggagtctgatgaggcacttaaaa---------------tgccgacttcacgctacctaactgacatgactctcgaagaaatgtcaagggactggttcatgctcatgcccaagcagaaagtggcaggttccctttgcatcaaaatggaccaggcaataatggataaaaccatcatattgaaagcaaacttcagtgtgatttttgaccggttggaaaccctaatactacttagagctttcacagaagaaggagcaatcgtgggagaaatctcaccattaccttctcttccaggacatactggtgaggatgtcaaaaatgcaattggcgtcctcatcggaggacttgaatggaatgataacacagttcgagtctctgaaactatacagagattcgcttggagaagcagtgatgaggatgggagacttccact-ccctccaaatcagaaacggaaaatggcgagaacaattgagtcagaagtttgaagaaataaggtggctgattgaagaagtacggcatagattgaaaattacagaaaacagcttcgaacagataacgtttatgcaagccttacaactactgcttgaagtggagcaagagataagagc---cttctcgtttcagcttatttaa
>gi|211998345|gb|CY030481.1|_Influenza_A_virus_(A/pigeon/Laos/NCVD-36/2007(H5N1))_segment_8_sequence
atggattccaacactgtgtcaagctttcaggtagactgctttctttggcatgtccgcaaacgatttgcagaccaagaactgggtgatgccccattccttgaccggcttcgccgagatcagaagtccctaagaggaagaggcaacactcttggtctggacatcgaaacagctactcgtgcgggaaaacagatagtggagcggattctggaggaggartctgatgargcacttaaaa---------------tgccgacttcacgctacctaactgacatgactctcgaagaaatgtcaagggactggttcatgctcatgcccaagcagaaagtggcgggttccctttgcatcaaaatggaccaggcaataatggataaaaccatcatattgaaagcaaacttcagtgtgatttttgaccgattagaaaccctaatactgcttagagctttcacagaagaaggagcaatcgtgggagaaatctcaccattaccctctcttccaggacatactggtgaggatgtcaaaaatgcaattggcgtcctcatcggaggacttaaatggaatgataacacagttcgggtctctgaaactatacagagattcgcttggagaagcagtgatgagggtgggagacttccact-ccctccaaatcagaaacggaaaatggcgagaacagttgagtcagaagtttgaagaaataaggtggctgattgaagaagtacgacatagattgaaaattaccgaaaacagcttcgaacagataacgtttatgcaagccttacaactactgcttgaagtggaacaagagataagagc---cttctcgtttcagcttatttaa
>gi|118585013|gb|EF124640.1|_Influenza_A_virus_(A/chicken/Guangxi/1951/2006(H5N1))_nonstructural_protein_2_(NS2)_gene_partial_cds_and_nonstructural_protein_1_(NS1)_gene_complete_cds
atggattccaacactgtgtcaagctttcaggtagactgctttctttggcatgtccgcaaacgatttgcagaccaagaactgggtgatgccccattccttgaccggcttcgccgagatcagaagtccctaagaggaagaggcaacactcttggtctggacatcgaaacagctactcgtgcgggaaaacagatagtggagcggattctggaggaggaatctgatgaggcacttaaaa---------------tgccgacttcacgctacctaactgacatgactctcgaagaaatgtcaagggactggttcatgctcatgcccaagcagaaagtggcgggttccctttgcatcaaaatggaccaggcaataatggataaaaccatcatattgaaagcaaacttcagtgtgatttttgaccggttagaaaccctaatactgcttagagctttcacagaagaaggagcaatcgtgggagaaatctcaccattaccttctcttccaggacatactggtgaggatgtcaaaaatgcaattggcgtcctcatcggaggacttgaatggaatgataacacagttcgggtctctgaaactatacagagattcgcttggagaagcagtgatgaggatgggagacttccact-ccctccaaatcagaaacggaaaatggcgagaacaattgagtcagaagtttgaagaaataaggtggctgattgaagaagtacgacatagattgaaaattacagaaaacagcttcgaacagataacgtttatgcaagccttacaactactgcttgaagtggagcaagagataagagc---ctt-------------------
>gi|118584770|gb|EF124559.1|_Influenza_A_virus_(A/duck/Fujian/9651/2005(H5N1))_nonstructural_protein_2_(NS2)_gene_partial_cds_and_nonstructural_protein_1_(NS1)_gene_complete_cds
atggattccaacactgtgtcaagctttcaggtagactgctttctttggcatgtccgcaaacgatttgcagaccaagaactgggtgatgccccattccttgaccggcttcgccgagatcagaagtccctaagaggaagaggcaacactcttggtctggacatcgaaacagctactcgtgcgggaaaacagatcgtggagcggattctggaggaggagtctgatgaggcacttaaaa---------------tgccgacttcacgctacctaactgacatgactctcgaagaaatgtcaagggactggttcatgctcatgcccaagcagaaagtggcaggttccctttgcatcaaaatggaccaggcaataatggataaaaccatcatattgaaagcaaacttcagtgtgatttttgaccggttagaaaccctaatactgcttagagctttcacagaagaaggagcaatcgtgggagaaatctcaccattaccttctcttccaggacatactggtgaggatgtcaaaaatgcaattggcgtcctcatcggaggacttgaatggaatgataacacagttcgggtctctgaaactatacagagatacgcttggagaagcagtgatgaggatgggagacttccact-ccttccaaatcagaaacggaaaatggcgagaacaattgagtcagaagtttgaagaaataaggtggctgattgaagaagtacgacatagattgaaaattacagaaaacagcttcgaacagataacgtttatgcaagccttacaactactgcttgaagtggagcaagagataagagc---cttctcgtttcagcttat----
>gi|118584695|gb|EF124534.1|_Influenza_A_virus_(A/duck/Guangxi/392/2006(H5N1))_nonstructural_protein_2_(NS2)_gene_partial_cds_and_nonstructural_protein_1_(NS1)_gene_complete_cds
atggattccaacactgtgtcaagctttcaggtagactgctttctttggcatgtccgcaaacgatttgcagaccaagaactgggtgatgccccattccttgaccggcttcgccgagatcagaagtccctaagaggaagaggcaacactcttggtctggacatcgaaacagctactcgtgcgggaaaacagatagtggagcggattctggaggaggaatctgatgaggcacttaaaa---------------tgccgacttcacgctacctaactgacatgactctcgaagaaatgtcaagggactggttcatgctcatgcccaagcagaaagtggcgggttccctttgcatcaaaatggaccaggcaataatggataaaaccatcatattgaaagcaaacttcagtgtgatttttgaccggttagaaaccctaatactgcttagagctttcacagaagaaggagcaatcgtgggagaaatctcaccattaccttctcttccaggacatactggtgaggatgtcaaaaatgcaattggcgtcctcatcggaggacttgaatggaatgataacacagttcgggtctctgaaattatacagagattcgcttggagaagcagtgatgaggatgggagacttccact-ccctccaaatcagaaacggaaaatggcgagaacaattgagtcagaagtttgaagaaataaggtggctgattgaagaagtacgacatagattgaaaattacagaaaacagcttcgaacagataacgtttatgcaagccttacaactactgcttgaagtggagcaagagataagagc-------------------------
>gi|402695148|gb|JX420178.1|_Influenza_A_virus_(A/chicken/Ha_Tay/44/2007(H5N1))_segment_8_nuclear_export_protein_(NEP)_and_nonstructural_protein_1_(NS1)_genes_complete_cds
atggattccaacactgtgtcaagctttcaggtagactgctttctttggcatgtccgcaaacgatttgcagaccaagaactgggtgatgccccattccttgaccggcttcgccgagatcagaagtccctaagaggaagaggcaacactcttggtctggacatcgaaacagctactcgtgcgggaaaacagatagtggagcggattctggaggaggaatctgatgaggcacttaaaa---------------tgccgacttcacgctacctaactgacatgactctcgaagaaatgtcaagggactggttcatgcttatgcccaagcaraaagtggcgggttccctttgcatcaaaatggaccaggcaataatggataaaaccatcatattgaaagcaaacttcagtgtgatttttaaccggttagaaaccctaatactgcttagagctttcacagaagaaggagcaatcgtgggagaaatctcaccgttaccttctcttccaggacatactggtgaggatgtcaaaaatgcaattggcgtcctcatcggaggacttgaatggaatgataacacagttcgggtctctgaaactatacagagattcgcttggagaagcagtgatgaggatgggagacttctact-ccctccaaatcagaaacggaaaatggcgagaacaattgagtcagaagtttgaagaaataaggtggctgattgaagaagtgcgacatagattgaaaattacagaaaacagcttcgaacagataacgtttatgcaagccttacaactactgcttgaagtggaacaagagataagagc---cttctcgtttcagcttatttaa
>gi|407954290|dbj|AB684122.1|_Influenza_A_virus_(A/chicken/Aichi/T1/2011(H5N1))_NS2_NS1_genes_for_nonstructural_protein_2_nonstructural_protein_1_partial_and_complete_cds
atggattccaacactgtgtcaagctttcaggtagactgctttctttggcatgtccgcaaacgatttgcagaccaagaactgggtgatgccccattccttgaccggcttcgccgagatcagaagtccctgagaggaagaggcaacactcttggtctggacatcgaaacagctactcgtgcggggaaacagatagtggagcggattctggatgaggaatctgatgaggcgcttaaaa---------------tgccgacttcacgctacctaactgacatgactctcgaagaaatgtcaagggactggttcatgctcatgcccaagcagaaagtggtgggttccctttgcatcaaaatggaccaggcaatgatggataaaaccgtcatattgaaagcaaacttcagtgtgatttttgaccgattagaaaccctaatactgcttagagctttcacagaagaaggagcaatygtgggagaaatctcaccattaccttctcttccaggacatactagtgaggatgtcaaaaatgcaattggcgtcctcatcggaggacttgaatggaatgataacacagttagggtctctgaaactatacagagattcgcttggagaagcagtgatgagggtgggagacttccact-ccctccaaatcagaaacggaaaatggcgagaacaattgagtcagaagtttgaagaaataaggtggctgattgaagaagtccgacatagattgaaaattacagaaaacagcttcgaacagataacatttatgcaagccttacaactactgcttgaagtggagcaagagataagagc---cttctcgtttcagcttatttaa
>gi|165855613|gb|EU221253.1|_Influenza_A_virus_(A/duck/Nong-Khai/Thailand/KU-56/2007(H5N1))_nonstructural_protein_2_(NS2)_gene_partial_cds_and_nonstructural_protein_1_(NS1)_gene_complete_cds
atggattccaacactgtgtcaagctttcaggtagactgctttctttggcatgtccgcaaacgatttgcagaccaagaactgggtgatgccccattccttgaccggcttcgccgagatcagaagtccctaagaggaagaggcaacactcttggtctggacatcgaaacagctactcgtgcgggaaaacagatagtggagcggattctggaggaggaatctgatgaggcacttaaaa---------------tgccgacttcacgctacctaactgacatgactctcgaagaaatgtcaagggactggttcatgctcatgcccaagcagaaagtggcgggttccctttgcatcaaaatggaccaggcaataatggataaaaccatcatattgaaagcgaacttcagtgtgatttttgaccggttagaaaccctaatactgcttagagctttcacagaagaaggagcaatcgtgggagaaatctcaccattaccttctcttccaggacatactggtgaggatgtcaaaaatgcaattggcgtcctcatcggaggacttgaatggaatgataacacagttcgggtctctgaaactatacagagattcgcttggagaagcagtgatgagaatgggagacttccact-ccctccaaatcagaaacggaaaatggcgagaacagttgagtcagaagtttgaagaaataaggtggctgattgaagaagtacgacatagattgaaaattacagaaaacagcttcgaacagataacgtttatgcaagccttacaactactgcttgaagtggaacaagagataagagc---cttctcgtttcagc--------
>gi|823857798|gb|KR732572.1|_Influenza_A_virus_(A/chicken/Vietnam/NCVD-398/2010(H5N1))_segment_8_nuclear_export_protein_(NEP)_and_nonstructural_protein_1_(NS1)_genes_complete_cds
atggattccaacactgtgtcaagctttcaggtagactgctttctttggcatgtccgcaaacgatttgcagaccaagaactgggtgatgccccattccttgaccggctccgccgagatcagaagtccctaagaggaagaggcaacactcttggtctggacatcgaaacagctactcgtgcggggaaacagatagtggagcggattctggatgaggaatctgatgaggcacttaaaa---------------tgccgacttcacgctacctaactgacatgactctcgaagaaatgtcaagggactggttcatgctcatgcccaagcagaaagtggtgggttccctttgcatcaaaatggaccaggcaatgatggataaaaccgtcatattgaaagcaaacttcagtgtgatttttgaccgattagaaaccctaatactgcttagagctttcacagaagaaggagcaatcgtgggagaaatctcaccattaccttctcttccaggacatactagtgaggatgtcaaaaatgcaattggagtcctcatcggaggacttgaatggaatgataacacagttaggatctctgaaactatacagagattcgcttggagaagcagtgatgagggtgggagacttccact-ccctccacatcagaaacggaaaatggcgagaacaattgagtcagaagtttgaagaaataaggtggctgattgaagaagtacgacatagattgaaaattacagaaaacagcttcgaacagataacgtttatgcaagccttacaactactgcttgaagtggagcaagagataagagc---cttctcgtttcagcttatttaa
>gi|823850473|gb|KR732418.1|_Influenza_A_virus_(A/duck/Vietnam_NamDinh/NCVD-88/2007(H5N1))_segment_8_nuclear_export_protein_(NEP)_and_nonstructural_protein_1_(NS1)_genes_complete_cds
atggattccaacactgtgtcaagctttcaggtagactgctttctttggcatgtccgcaaacgatttgcagaccaagaactgggtgatgccccattccttgaccggcttcgccgagatcagaagtccctaagaggaagaggcaacactcttggtctggacatcgaaacagctactcgtgcgggaaaacagatagtggagcggattctggaggaggaatctgatgaggcacttaaaa---------------tgccgacttcacgctacctaactgacatgactctcgaagaaatgtcaagggactggttcatgctcatgcccaagcagaaagtggcgggttccctttgcatcaaaatggaccaggcaataatggacaaaaccatcatattgaaagcaaacttcagtgtgatttttgaccggttagaaaccctaatactgcttagagctttcacagaagaaggagcaatcgtgggagagatctcaccattaccttctcttccaggacatactggtgaggatgtcaaaaatgcaattggcgtcctcatcggaggatttgaatggaatgataacacagttcgagtctctgaaactatacagagattcgcttggagaagcagtgatgaggataggagacttccact-ccctccaaatcagaaacggaaaatggcgagaacaattgggtcagaagtttgaagaaataaggtggctgattgaagaagtacgacacagattgaaaattacagaaaacagcttcgaacagataacgtttatgcaagccttacaactactgcttgaagtggagcaagagataagagc---cttctcgtttcagcttatttaa
>gi|582047950|gb|KJ003991.1|_Influenza_A_virus_(A/duck/Hubei/xn/2007(H5N1))_segment_8_nuclear_export_protein_(NEP)_and_nonstructural_protein_1_(NS1)_genes_complete_cds
atggattccaacactgtgtcaagctttcaggtagactgctttctttggcatgtccgcaagcgatttgcagaccaagaactgggtgatgccccattccttgaccggcttcgccgagatcagaagtccctaagaggaagaggcaacactcttggtctggacatcgaaacagctactcgtgcgggaaaacagatcgtggagcggattctggaggaggagtctgatgaggcacttaaaa---------------tgccgacttcacgctacctaactgacatgactctcgaagaaatgtcaagggactggttcatgctcatgcccaagcagaaagtggcaggttccctttgcatcaaaatggaccaggcaataatggataaaaccatcatattgaaagcaaacttcagtgtgatttttgaccggttagaaaccctaatactgcttagagctttcacaaaagaaggagcaatcgtgggagaaatctcaccattaccttctcttccaggacatactggtgaggatgtcaaaaatgcaattggcgtcctcatcggaggacttgaatggaatgataacacagttcgggtctctgaaactatacagagatacgcttggagaagcagtgatgaggatgggagacttccact-ccttccaaatcagaaacggaaaatggcgagaacaattgagtcagaagtttgaagaaataaggtggctgattgaagaagtacgacatagattgaaaattacagaaaacagcttcgaacagataacgtttatgcaagccttacaactactgcttgaagtggagcaagagataagagc---cttctcgtttcagcttatttaa
>gi|576106504|gb|KJ028476.1|_Influenza_A_virus_(A/duck/Laos/3295/2006(H5N1))_segment_8_nuclear_export_protein_(NEP)_and_nonstructural_protein_1_(NS1)_genes_complete_cds
atggattccaacactgtgtcaagctttcaggtagactgctttctttggcatgtccgcaagcgatttgcagaccaagaactgggtgatgccccattccttgaccggcttcgccgagatcagaagtccctaagaggaagaggcaacactcttggtctggacatcgaaacagctactcgtgcgggaaaacagatcgtggagcggattctggaggaggagtctgatgaggcacttaaaa---------------tgccgacttcacgctacctaactgacatgactctcgaagaaatgtcaagggactggttcatgctcatgcccaagcagaaagtggcaggttccctttgcatcaaaatggaccaggcaataatggataaaaccatcatattgaaagcaaacttcagtgtgatttttgaccggttagaaaccctaatactgcttagagctttcacagaagaaggagcaatcgtgggagaaatctcaccattaccttctcttccaggacatactggtgaggatgtcaaaaatgcaattggcgtcctcatcggaggatttgaatggaatgataacacagttcgggtctctgaaactatacagagatacgcttggagaagcagtgatgaggatgggagacttccact-ccttccaaatcagaaacggaaaatggcgagaacaattgagtcagaagtttgaagaaataaggtggctgattgaagaagtacgacatagattgaaaattacagaaaacagcttcgaacagataacgtttatgcaagccttacaactactgcttgaagtggagcaagagataagagc---cttctcgtttcagcttatttaa
>gi|285028324|gb|GU477535.1|_Influenza_A_virus_(A/great_black-headed_gull/Qinghai/8/2009(H5N1))_segment_8_nuclear_export_protein_(NEP)_and_nonstructural_protein_1_(NS1)_genes_complete_cds
atggattccaacactgtgtcaagctttcaggtagactgctttctttggcatgtccgcaaacgatttgcagaccaagaactgggtgatgccccattccttgaccggcttcgccgagatcagaagtccctaagaggaagaggcaacactcttggtctggacatcgaaacagctactcgtgcggggaaacagatagtggagcggattctggatgaggaatctgatgaggcacttaaaa---------------tgccgacttcacgctacctaactgacatgactctcgaagaaatgtcaagggactggttcatgctcatgcccaagcagaaagtggtgggttccctttgcatcaaaatggaccaggcaatgatggataaaaccgtcatattgaaagcaaacttcagtgtgatttttgaccgattagaaaccctaatactgcttagagctttcacagaagaaggagcaatcgtgggagaaatctcaccattaccttctcttccaggacatactagtgaggatgtcaaaaatgcaattggcgtcctcatcggaggacttgaatggaatgataacacagttagggtctctgaaactatacagagattcgcttggagaagcagtgatgagggtgggagacttccact-ccctccaaatcagaaacggaaaatggcgaggacaagtgagtcagcagtttgaagaaataagggggctgattgaagaagtacgacatagattgaaaattacagaaaacagcttcgaacagataacgtttatgcaagccttacaactactgcttgaagtggagcaagagataagagc---cttctcgtttcagcttatttaa
>gi|440134243|gb|KC261483.1|_Influenza_A_virus_(A/duck/Eastern_China/057/2007(H5N1))_segment_8_nuclear_export_protein_(NEP)_and_nonstructural_protein_1_(NS1)_genes_complete_cds
atggattccaacactgtgtcaagctttcaggtagactgctttctttggcatgtccgcaaacgatttgcagaccaagaactgggtgatgccccattccttgaccggcttcgccgggatcagaagtccctaagaggaagaggcaacactcttggcctggacatcgaaacagctactcgtgcggggaaacagatagtggagcggattctggaggaggaatctggtgaggcacttaaaa---------------tgccgacttcacgctacctaactgacatgactctcgaagaaatgtcaaaggactggttcatgctcatgcccaagcagaaagtggcgggttccctttgcatcaaaatggaccaggcaataatggataaaaccatcatattgaaagcaaacttcagtgtgatttttgaccggttagaaaccctaatactgcttagagctttcacagaagaaggagcaatcgtgggagaaatctcaccattaccttctcttccaggacatactggtgaggatgtcaaaaatgcaattggcgtcctcatcggaggacttgaatggaatgataacacagttcgggtctctgaaactatacagagattcgcttggagaagcagtgatgaggatgggagactttcact-ccctccaaatcagaaacggaaaatggcgagaacaattgggtcagaagtttgaagaaataaggtggctgattgaagaagtacgacatagattgaaaattacagaaaacagcttcgaacagataacgtttatgcaagccttacaactactgcttgaagtggagcaagagataagagc---cttctcgtttcagcttatttaa
>gi|556527808|gb|KF735640.1|_Influenza_A_virus_(A/chicken/Laos/LH2/2010(H5N1))_segment_8_nuclear_export_protein_(NEP)_and_nonstructural_protein_1_(NS1)_genes_complete_cds
atggattccaacactgtgtcaagttttcaggtagactgctttctttggcatgtccgcaaacgatttgcagaccaagaaatgggtgatgccccattccttgaccggcttcgccgagatcagaagtccctaagaggaagaggcaacactcttggtctggacatcgaaacagctactcgtgcgggaaaacagatagtggagcggattctggaggaggaatctgatgaggcacttaaaa---------------tgtcggtttcacgctacctaactgacatgactctcgaagaaatgtcaagggactggttcatgctcatgcccaagcagaaagtggcgggttccctttgcatcaaaatggaccaggccataatggataaaaccatcatattgaaagcaaacttcagcgtgatttgtgaccggttagaaaccctaatactgcttagagctttcacagaagaaggagcaatcgtgggagaaatctcaccattaccttctcttccaggacatactggtgaggatgtcaaaaatgcaattggcgtcctcatcggaggacttgaatggaatggtaacacagttcgggtctctgaaactatacagagattcgcttggagaagcagtgatgagggtgggagacttccact-ccctccaaatcagaaacggaaaatggcgagaacaattgagtcagaagtttgaagaaataaggtggctgattgaagaagtacgacatagattgaaaattacagaaaacagcttcgaacagataacgtttatgcaagccttacaactactgcttgaagtggagcaagagataagagc---tttctcgtttcagcttatttaa
>gi|404351994|gb|JX534561.1|_Influenza_A_virus_(A/wild_duck/Shandong/2/2011(H5N1))_segment_8_nuclear_export_protein_(NEP)_and_nonstructural_protein_1_(NS1)_genes_complete_cds
atggattccaacactgtgtcaagctttcaggtagactgctttctttggcatgtccgcaaacgatttgcagaccaagaactgggtgatgccccattccttgaccggcttcgccgagatcagaagtccctaagaggaagaggcaacactcttggtctggacatcgaaacagctactcgtgcggggaaacagatagtggagcgaattctggatgaggaatctgatgaggcacttaaaa---------------tgccgacttcacgctacctaactgacatgactctcgaagaaatgtcaaggggctggttcatgctcatgcccaagcagaaagtggtgggttccctttgcatcaaaatggaccaggcaatgatggataaaaacgtcatattgaaagcaaacttcagtgtgatttttgaccgattagaaaccctaatacttcttagagctttcacagaagaaggagcaatcgtgggagaaatctcaccattaccttctcttccaggacatactagtgaggatgtcaaaaatgcagttggcgtcctcatcggaggacttgaatggaatgataacacagttagggtctctgaaactatacagagattcgcttggagaagcagtgatgagggtgggagacttccact-ccctccaaatcagaaacggaaaatggcgagaacaattgagtcagaagtttgaagaaataaggtggctaattgaagaagtacgacatagattgaaaattacagaaaacagcttcgaacagataacgtttatgcaagccttacaactactgcttgaagtggagcaagagataagagc---cttctcgtttcagcttatttaa
>gi|380719315|gb|JQ710453.1|_Influenza_A_virus_(A/mandarin_duck/Korea/PSC24-24/2010(H5N1))_segment_8_nuclear_export_protein_(NEP)_and_nonstructural_protein_1_(NS1)_genes_complete_cds
atggattccaacactgtgtcaagctttcaggtagactgctttctttggcatgtccgcaaacgatttgcagaccaagaactgggtgatgccccattccttgaccggcttcgccgagatcagaagtccctgagaggaagaggcaacactcttggtctggacatcgaaacagctactcgtgcggggaaacagatagtggagcggattctggatgaggaatctgatgaggcgcttaaaa---------------tgccgacttcacgctacctaactgacatgactctcgaagaaatgtcaagggactggttcatgctcatgcccaagcagaaagtggtgggttccctttgcatcaaaatggaccaggcaatgatggataaaaccgtcatattgaaagcaaacttcagtgtgatttttgaccgattagaaaccctaatactgattagagctttcacagaagaaggagcaatcgtgggagaaatctcaccattaccttctcttccaggacatactagtgaggatgtcaaaaatgcaattggcgtcctcatcggaggacttgaatggaatgataacacagttagggtctctgaaactatacagagattcgcttggagaagcagtgatgagggtgggagacttccact-ccctccaaatcagaaacggaaaatggcgagaacaattgagtcagaagtttgaagaaataaggtggctgattgaagaagtacgacatagattgaaaattactgaaaacagcttcgaacagataacgtttatgcaagccttacaactactgcttgaagtggagcaagagataagagc---cttctcgtttcagcttatttaa
>gi|407954524|dbj|AB684225.1|_Influenza_A_virus_(A/chicken/Chiba/1/2011(H5N1))_NS2_NS1_genes_for_nonstructural_protein_2_nonstructural_protein_1_partial_and_complete_cds
atggattccaacactgtgtcaagctttcaggtagactgctttctttggcatgtccgcaaacgatttgcagaccaagaactgggtgatgccccattccttgaccggcttcgccgagatcagaagtccctgagaggaagaggcaacactcttggtctggacatcgaaacagctactcgtgcggggaaacagatagtggagcggattctggatgaggaatctgatgaggcgcttaaaa---------------tgccgacttcacgctacctaactgacatgactctcgaagaaatgtcaagggactggttcatgctcatgcccaagcagaaagtggtgggttccctttgcatcaaaatggaccaggcaatgatggataaaaccgtcatattgaaagcaaacttcagtgtgatttttgaccgattagaaaccctaatactgcttagagctttcacagaagaaggagcaatcgtgggagaaatctcaccattaccttctcttccaggacatactagtgaggatgtcaaaaatgcaattggcgtcctcatcggaggacttgaatggaatgataacacagttagggtctctgaaactatacagagattcgcttggagaagcagtgatgagggtgggagacttccact-ccctccaaatcagaaacggaaaatggcgagaacaattgagtcagaagtttgaagaaatgaggtggctgattgaagaagtacgacatagattgaaaattacagaaaacagcttcgaacagataacgtttatgcaagccttacaactactgcttgaagtggagcaagagataagagc---cttctcgttacagcttatttaa
>gi|407954410|dbj|AB684175.1|_Influenza_A_virus_(A/black_swan/Yamaguchi/1/2011(H5N1))_NS2_NS1_genes_for_nonstructural_protein_2_nonstructural_protein_1_partial_and_complete_cds
atggattccaacactgtgtcaagctttcaggtagactgctttctttggcatgtccgcaaacgatttgcagaccaagaactgggtgatgccccattccttgatcggcttcgccgagatcagaagtccctgagaggaagaggcaacactcttggtctggacatcgaaacagctactcgtgcggggaaacagatagtggagcggattctggatgaggaatctgatgaggcgcttaaaa---------------tgccgacttcacgctacctaactgacatgactctcgaagaaatgtcaagggactggttcatgctcatgcccaagcagaaagtggtgggttccctttgcatcaaaatggaccaggcaatgatggacaaaaccgtcatattgaaagcaaacttcagtgtgatttttgaccgattagaaaccctaatactgcttagagctttcacagaagaaggagcaatcgtgggagaaatctcaccattaccttctcttccaggacatactagtgaggatgtcaaaaatgcaattggcgtcctcatcggaggacttgaatggaatgataacacagttagggtctctgaaactatacagagattcgcttggagaagcagtgatgagggtgggagacttccact-ccctccaaatcagaaacggaaaatggcgagaacaattgagtcagaagtttgaagaaataaggtggctgattgaagaagtacgacatagattgaaaattacagaaaacagcttcgaacagataacgtttatgcaagccttacaactactgcttgaagtggagcaagagataagagc---cttctcgtttcagcttatttaa
>gi|407954360|dbj|AB684153.1|_Influenza_A_virus_(A/chicken/Miyazaki/8/2011(H5N1))_NS2_NS1_genes_for_nonstructural_protein_2_nonstructural_protein_1_partial_and_complete_cds
atggattccaacactgtgtcaagctttcaggtagactgctttctttggcatgtccgcaaacgatttgcagaccaagaactgggtgatgccccattccttgaccggcttcgccgagatcagaagtccctgagaggacgaggcaacactcttggtctggacatcgaaacagctactcgtgcggggaaacagatagtggagcggattctggatgaggaatctgatgaggcgcttaaaa---------------tgccgacttcacgctacctaactgacatgactctcgaagaaatgtcaagggactggttcatgctcatgcccaagcagaaagtggtgggttccctttgcatcaaaatggaccaggcaatgatggataaaaccgtcatattgaaagcaaacttcagtgtgatttttgaccgattagaaaccctaatactgattagagctttcacagaagaaggagcaatcgtgggagaaatctcaccattaccttctcttccaggacatactagtgaggatgtcaaaaatgcaattggcgtcctcatcggaggacttgaatggaatgataacacagttagggtctctgaaactatacagagattcgcttggagaagcagtgatgagggtgggagacttccact-ccctccaaatcagaaacggaaaatggcgagaacaattgagtcagaagtttgaagaaataaggtggctgattgaagaagtacgacatagattgaaaattacagaaaacagcttcgaacagataacgtttatgcaagccttacaactactgcttgaagtggagcaagagataagagc---cttctcgtttcagcttatttaa
>gi|407954344|dbj|AB684146.1|_Influenza_A_virus_(A/chicken/Oita/1/2011(H5N1))_NS2_NS1_genes_for_nonstructural_protein_2_partial_and_complete_cds
atggattccaacactgtgtcaagctttcaggtagactgctttctttggcatgtccgcaaacgatttgcagaccaagaactgggtgatgccccattccttgaccggcttcgccgagatcagaagtccctgagaggaaggggcaacactcttggtctggacatcgaaacagctactcgtgcggggaaacagatagtggagcggattctggatgaggaatctgatgaggcgcttaaaa---------------tgccgacttcacgctacctaactgacatgactctcgaagaaatgtcaagggactggttcatgctcatgcccaagcagaaagtagtgggttccctttgcatcaaaatggaccaggcaatgatggataaaaccgtcatattgaaagcaaacttcagtgtgatttttgaccgattagaaaccctaatactgcttagagctttcacagaagaaggagcaatcgtgggagaaatctcaccattaccttctcttccaggacatactagtgaggatgtcaaaaatgcaattggcgtcctcatcggaggacttgaatggaatgataacacagttagggtctctgaaactatacagagattcgcttggagaagcagtgatgagggtgggagacttccact-ccctccaaatcagaaacggaaaatggcgagaacaattgagtcagaagtttgaagaaataaggtggctgattgaagaagtacgacatagattgaaaattacagaaaacagcttcgaacagataacgtttatgcaagccttacaactactgcttgaagtggagcaagagataagagc---cttctcgtttcagcttatttaa
>gi|407954226|dbj|AB684094.1|_Influenza_A_virus_(A/mute_swan/Toyama/1/2010(H5N1))_NS2_NS1_genes_for_nonstructural_protein_2_nonstructural_protein_1_partial_and_complete_cds
atggattccaacactgtgtcaagctttcaggtagactgctttctttggcatgtccgcaaacgatttgcagaccaagaactgggtgatgccccattccttgaccggcttcgccgagatcagaagtccctgagaggaagaggcaacactcttggtctggacatcgaaacagctactcgtgcggggaaacagatagtggagcggattctggatgaggaatctgatgaggcgcttaaaa---------------tgccgacttcacgctacctaactgacatgactctcgaagaaatgtcaagagactggttcatgctcatgcccaagcagaaagtggtgggttccctttgcatcaaaatggaccaggcaatgatggataaaaccgtcatattgaaagctaacttcagtgtgatttttgaccgattagaaaccctaatactgcttagagctttcacagaagaaggagcaatcgtgggagaaatctcaccattaccttctcttccaggacatactagtgaggatgtcaaaaatgcaattggcgtcctcatcggaggacttgaatggaatgataacacagttagggtctctgaaactatacagagattcgcttggagaagcagtgatgagggtgggagacttccact-ccctccaaatcagaaacggaaaatggcgagaacaattgagtcagaagtttgaagaaataaggtggctgattgaagaagtacgacatagattgaaaattacagaaaacagcttcgaacagataacatttatgcaagccttacaactactgcttgaagtggagcaagagataagagc---cttctcgtttcagcttatttaa
>gi|404433951|dbj|AB747134.1|_Influenza_A_virus_(A/mandarin_duck/Miyazaki/22M686/2011(H5N1))_viral_cRNA_segment_8_complete_sequence
atggattccaacactgtgtcaagctttcaggtagactgctttctttggcatgtccgcaaacgatttgcagaccaagaactgggtgatgccccattccttgaccggcttcgccgagatcagaagtccctgagaggaagaggcaacactcttggtctggacatcgaaacagctactcgtgcggggaaacagatagtggagcggattctggatgaggaatctgatgaggcgcttaaaa---------------tgccgacttcacgctacctaactgacatgactctcgaagaaatgtcaagggactggttcatgctcatgcccaagcagaaagtggtgggttccctttgtatcaaaatggaccaggcaatgatggataaaaccgtcatattgaaagcaaacttcagtgtggtttttgaccgattagaaaccctaatactgcttagagctttcacagaagaaggagcaatcgtgggagaaatctcaccattaccttctcttccaggacatactagtgaggatgtcaaaaatgcaattggcgtcctcatcggaggacttgaatggaatgataacacagttagggtctctgaaactatacagagattcgcttggagaagcagtgatgagggtgggagacttccact-ccctccaaatcagaaacggaaaatggcgagaacaattgagtcagaagtttgaagaaataaggtggctgattgaagaagtacgacatagattgaaaattacagaaaacagcttcgaacagataacgtttatgcaagccttacaactactgcttgaagtggagcaagagataagagc---cttctcgtttcagcttatttaa
>gi|388564054|gb|JX013492.1|_Influenza_A_virus_(A/parrot/Guangdong/C99/2005(H5N1))_segment_8_nuclear_export_protein_(NEP)_and_nonstructural_protein_1_(NS1)_genes_complete_cds
atggattccaacactgtgtcaagctttcaggtagactgctttctttggcatgtccgcaaacgatttgcagaccaagaactgggtgatgccccattccttgaccggcttcgccgagatcagaagtccctaagaggaagaggcaacactcttggtctggacatcgaaacagctactcgtgcgggaaagcagatagtggagcggattctggaggaggagtctgatgaggcacttaaaa---------------tgccggcttcacgctacctaactgacatgactctcgaagaaatgtcaagggactggttcatgctcatgcccaagcagaaagtggcaggttccctttgcatcaaaatggaccaggcaataatggataaaaccatcatattgaaagcaaacttcagtgtgatttttgaccggttggaaaccctaatactacttagagctttcacagaagaaggagcaatcgtgggagaaatctcaccattaccttctcttccaggacatactggtgaggatgtcaaaaatgcaattggcgtcctcatcggaggacttgaatggaatgataacacagttcgagtctctgaaactatacagagattcgcttggagaagcagtgatgaggatgggagacttccact-ccctccaaatcagaaacggaaaatggcgagaacaattgagtcagaagtttgaagaaataaggtggctgattgaagaagtacgacatagattgaaaattacagaaaacagcttcgaacagataacgtttatgcaagccttacaactactgcttgaagtggagcaagagataagagc---cttctcgtttcagcttatttaa
>gi|353525881|gb|JN808103.1|_Influenza_A_virus_(A/eurasian_eagle_owl/Korea/Q178/2011(H5N1))_segment_8_nuclear_export_protein_(NEP)_and_nonstructural_protein_1_(NS1)_genes_complete_cds
atggattccaacactgtgtcaagctttcaggtagactgctttctttggcatgtccgcaaacgatttgcagaccaagaactgggtgatgccccattccttgaccggcttcgccgagatcagaagtccctgagaggaagaggcaacactcttggtctggacatcgaaacagctactcgtgcggggaaacagatagtggaacggattctgaatgaggaatctgatgaggcgcttaaaa---------------tgccgacttcacgctacctaactgacatgactctcgaagaaatgtcaagggactggttcatgctcatgcccaagcagaaagtggtgggttccctttgcatcaaaatggaccaggcaatgatggataaaaccgtcatattgaaagcaaacttcagtgtgatttttgaccgattagaaaccctaatactgcttagagctttcacagaagaaggagcaatcgtgggagaaatctcaccattaccttctcttccaggacatactagtgaggatgtcaaaaatgcaattggcgtcctcatcggaggacttgaatggaatgataacacagttagggtctctgaaactatacagagattcgcttggagaagcagtgatgagggtgggagacttccact-ccctccaaatcagaaacggaaaatggcgagaacaattgagtcagaagtttgaagaaataaggtggctgattgaagaagtacgacatagattgaaaattacagaaaacagcttcgaacagataacgtttatgcaagccttacaactactgcttgaagtggagcaagagataagagc---cttctcgtttcagcttatttaa
>gi|353525691|gb|JN808081.1|_Influenza_A_virus_(A/chicken/Korea/IC546/2011(H5N1))_segment_8_nuclear_export_protein_(NEP)_and_nonstructural_protein_1_(NS1)_genes_complete_cds
atggattccaacactgtgtcaagctttcaggtagactgctttctttggcatgtccgcaaacgatttgcagaccaagaactgggtgatgccccattccttgaccggcttcgccgagatcagaagtccctgaggggaagaggcaacactcttggtctggacatcgaaacagctactcatgcggggaaacagatagtggagcggattctggatgaggaatctgatgaggcgcttaaaa---------------tgccgacttcacgctacctaactgacatgactctcgaagaaatgtcaagggactggttcatgctcatgcccaagcagaaagtggtgggttccctttgcatcaaaatggaccaggcaatgatggataaaaccgtcatattgaaagcaaacttcagtgtgatttttgaccgattagaaaccctaatactgcttagagctttcacagaagaaggagcaatcgtgggagaaatctcaccattaccttctcttccaggacatactagtgaggatgtcaaaaatgcaattggcgtcctcatcggaggacttgaatggaatgataacacagttagggtctctgaaactatacagagattcgcttggagaagcagtgatgagggtgggagacttccact-ccctccaaatcagaaacggaaaatggcgagaacaattgagtcagaagtttgaagaaataaggtggctgattgaagaagtacgacatagattgaaaattacagaaaacagcttcgaacagataacgtttatgcaagccttacaactactgcttgaagtggagcaagagataagagc---cttctcgtttcagcttatttaa
>gi|347364184|gb|CY098612.1|_Influenza_A_virus_(A/Sichuan/1/2006(H5N1))_nuclear_export_protein_(NEP)_and_nonstructural_protein_1_(NS1)_genes_complete_cds
atggattccaacactgtgtcaagctttcaggtagactgctttctttggcatgtccgcaagcgatttgcagaccaagaactgggtgatgccccattccttgaccggcttcgccgagatcagaagtccctaagaggaagaggcaacactcttggtctggacatcgaaacagctactcgtgcgggaaaacagatcgtggagcggattctggaggaggagtctgatgaggcacttaaaa---------------tgccgacttcacgctacctaactgacatgactctcgaagaaatgtcaagggactggttcatgctcatgcccaagcagaaagtggcaggttccctttgcatcaaaatggaccaggcaataatggataaaaccatcatattgaaagcaaacttcagtgtgatttttgaccggttagaaaccctaatactgcttagagctttcacagaagaaggagcaatcgtgggagaaatctcaccattaccttctcttccaggacatactggtgaggatgtcaaaaatgcaattggcgtcctcatcggaggacttgaatggaatgataacacagttcgggtctctgaaactatacagagatacgcttggagaagcagtgatgagaatgggagacttccact-ccttccaaatcagaaacggaaaatggcgagaacaattgagtcagaagtttgaagaaataaggtggctgattgaagaagtacgacatagattgaaaattacagaaaacagcttcgaacagataacgtttatgcaagccttacaactactgcttgaagtggagcaagagataagagc---cttctcgtttcagcttatttaa
>gi|347364098|gb|CY098575.1|_Influenza_A_virus_(A/Anhui/1/2005(H5N1))_nuclear_export_protein_(NEP)_and_nonstructural_protein_1_(NS1)_genes_complete_cds
atggattccaacactgtgtcaagctttcaggtagactgctttctttggcatgtccgcaagcgatttgcagaccaagaactgggtgatgccccattccttgaccggcttcgccgagatcagaagtccctaagaggaagaggcaacactcttggtctggacatcgaaacagctactcgtgcgggaaaacagatcgtggagcggattctggaggaggagtctgatgaggcacttaaaa---------------tgccgacttcacgctacctaactgacatgactctcgaagaaatgtcaagggactggttcatgctcatgcccaagcagaaagtggcaggttccctttgcatcaaaatggaccaggcaataatggataaaaccatcatattgaaagcaaacttcagtgtgatttttgaccggttagaaaccctaatactgcttagagctttcacagaagaaggagcaatcgtgggagaaatctcaccattaccttctcttccaggacatactggtgaggatgtcaaaaatgcaattggcgtcctcatcggaggatttgaatggaatgataacacagttcgggtctctgaaactatacagagatacgcttggagaagcagtgatgaggatgggagacttccact-ccttccaaatcagaaacggaaaatggcgagaacaattgagtcagaagtttgaagaaataaggtggctgattgaagaagtacgacatagattgaaaattacagaaaacagcttcgaacagataacgtttatgcaagccttacaactactgcttgaagtggagcaagagataagagc---cttctcgtttcagcttatttaa
>gi|344222074|gb|JN558598.1|_Influenza_A_virus_(A/environment/Chang_Sha/7/2009(H5N1))_segment_8_nuclear_export_protein_(NEP)_and_nonstructural_protein_1_(NS1)_genes_complete_cds
atggattccaacactgtgtcaagctttcaggtagactgctttctttggcatgtccgcaaacgatttgcagaccaagaactgggtgatgccccattccttgaccggcttcgccgagatcagaagtcactaagaggaagaggcagcactcttggtctggacatcgaaacagctactcgtgcgggaaaacagatagtggagcggattctggatggggaacctgatgaggcacttaaaa---------------tgccgacttcacgctatctaactgacataactctcgaagaaatgtcaagggactggttcatgctcatgcccaagcagaaagtggtgggttccctctgcatcaaaatggaccgggcaataatggataagaccatcatattgaaagcaaacttcagtgtgatttttgaccggttagagaccctaatactgcttagagctttcacagaagaaggagcaatcgtgggggaaatctcaccattaccttcttttccaggacatactggtgaggatgtcaaaaatgcaattggcgtcctcatcggaggacttgaatggaatgataacacagttcgggtctctgaaactatacagagattcgcttggagaagcagtgatgagggtgggagacttccact-ccctccaaatcagaaacggagaatggcgagaacaattgagtcagaagtttgaagaaataaggtggctgattgaagaagtacgacatagattgaaaattacagaaaacagcttcgaacagataacgtttatgcaagcattacaactactgcttgaagtggagcaagagataagagc---cttctcgtttcagcttatttaa
>gi|267846190|gb|GU050543.1|_Influenza_A_virus_(A/duck/Nam_Dinh/07-91/2007(H5N1))_segment_8_nuclear_export_protein_(NEP)_and_nonstructural_protein_1_(NS1)_genes_complete_cds
atggattccaacactgtgtcaagctttcaggtagactgctttctttggcatgtccgcaaacgatttgcagaccaagaactgggtgatgccccattcctcgaccggcttcgccgagatcagaagtccctaagaggaagaggcaacactcttggtctggacatcgaaacagctactcgtgcgggaaaacagatagtggagcggattctggaggaggaatctgatgaggcacttaaaa---------------tgccgacttcacgctacctaactgacatgactctcgaagaaatgtcaagggactggttcatgctcatgcccaagcagaaagtggcgggttccctttgcatcaaaatggaccaggcaataatggacaaaaccatcatattgaaagcaaacttcagtgtgatttttgaccggttagaaaccctaatactgcttagagctttcacagaagaaggagcaatcgtgggagaaatctcaccattaccttctcttccaggacatactggtgaggatgtcaaaaatgcaattggcgtcctcatcggaggatttgaatggaatgataacacagttcgagtctctgaaactatacagagattcgcttggagaagcagtgatgaggataggagacttccact-ccctccaaatcagaaacggaaaatggcgagaacaattgggtcagaagtttgaagaaataaggtggctgattgaagaagtacgacacagattgaaaattacagaaaacagcttcgaacagataacgtttatgcaagccttacaactactgcttgaagtggagcaagagataagagc---cttctcgtttcagcttatttaa
>gi|267846145|gb|GU050409.1|_Influenza_A_virus_(A/muscovy_duck/Ha_Nam/07-47/2007(H5N1))_segment_8_nuclear_export_protein_(NEP)_and_nonstructural_protein_1_(NS1)_genes_complete_cds_gi|267846160|gb|GU05s
atggattccaacactgtgtcaagctttcaggtagactgctttctttggcatgtccgcaaacgatttgcagaccaagaactgggtgatgccccattccttgaccggcttcgccgagatcagaagtccctaagaggaagaggcaacactcttggtctggacatcgaaacagctactcgtgcgggaaaacagatagtggagcggattctggaggaggaatctgatgaggcacttaaaa---------------tgccgacttcacgctacctaactgacatgactctcgaagaaatgtcaagggactggttcatgctcatgcccaagcagaaagtggcgggttccctttgcatcaaaatggaccaggcaataatggacaaaaccatcatattgaaagcaaacttcagtgtgatttttgaccggttagaaaccctaatactgcttagagctttcacagaagaaggagcaatcgtgggagagatctcaccattaccttctcttccaggacatactggtgaggatgtcaaaaatgcaattggcgtcctcatcggaggatttgaatggaatgataacacagttcgagtctctgaaactatacagagattcgcttggagaagcagtgatgaggataggagacttccact-ccctccaaatcagaaacggaaaatggcgagaacaattgggtcagaagtttgaagaaataaggtggctgattgaagaagtacgacacagattgaaaattacagaaaacagcttcgaacagataacgtttatgcaagccttacaactactgcttgaagtggagcaagagataagagc---cttctcgtttcagcttatttaa
>gi|295916078|gb|HM172293.1|_Influenza_A_virus_(A/chicken/Hunan/21/2005(H5N1))_segment_8_nuclear_export_protein_(NEP)_and_nonstructural_protein_1_(NS1)_genes_complete_cds
atggattccaacactgtgtcaagctttcaggtagactgctttctttggcatgtccgcaagcgatttgcagaccaagaactgggtgatgccccattccttgaccggcttcgccgagatcagaagtccctaagaggaagaggcaacactcttggtctggacatcgaaacagctactcgtgcgggaaaacagatcgtggagcggattctggaggaggagtctgatgaggcacttaaaa---------------tgccgacttcacgctacctaactgacatgactctcgaagaaatgtcaagggactggttcatgctcatgcccaagcataaagtggcaggttccctttgcatcaaaatggaccaggcaataatggataaaaccatcatattgaaagcaaacttcagtgtgatttttgaccggttagaaaccctaatactgcttagagctttcacagaagaaggagcaatcgtgggagaaatctcaccattaccttctcttccaggacatactggtgaggatgtcaaaaatgcaattggcgtcctcatcggaggacttgaatggaatgataacacagttcgggtctctgaaactatacagagatacgcttggagaagcagtgatgaggatgggagacttccact-ccttccaaatcagaaacggaaaatggcgagaacaattgagtcagaagtttgaagaaataaggtggctgattgaagaagtacgacatagattgaaaattacagaaaacagcttcgaacagataacgtttatgcaagccttacaactactgcttgaagtggagcaagagataagagc---cttctcgtttcagcttatttaa
>gi|295916069|gb|HM172290.1|_Influenza_A_virus_(A/duck/Jiangxi/80/2005(H5N1))_segment_8_nuclear_export_protein_(NEP)_and_nonstructural_protein_1_(NS1)_genes_complete_cds
atggattccaacactgtgtcaagctttcaggtagactgctttctttggcatgtccgcaagcgatttgcagaccaagaactgggtgatgccccattccttgaccggcttcgccgagatcagaagtccctaagaggaagaggcaacactcttggtctggacatcgaaacagctactcgtgcgggaaaacagatcgtggagcggattctggaggaggagtctgatgaggcacttaaaa---------------tgccgacttcacgctacctaactgacatgactctcgaagaaatgtcaagggactggttcatgctcatgcccaagcagaaagtggcaggttccctttgcatcaaaatggaccaggcaataatggataaaaccatcatattgaaagcaaacttcagtgtgatttttgaccggttagaaaccctaatactgcttagagctttcacagaagaaggagcaatcgtgggagaaatctcaccattactttctcttccaggacatactggtgaggatgtcaaaaatgcaattggcgtcctcatcggaggacttgaatggaatgataacacagttcgggtctctgaaactatacagagatacgcttggagaagcagtgatgaggatgggagacttccact-ccttccaaatcagaaacggaaaatggcgagaacaattgagtcagaagtttgaagaaataaggtggctgattgaagaagtacgacatagattgaaaattacagaaaacagcttcgaacagataacgtttatgcaagccttacaactactgcttgaagtggagcaagagataagagc---cttctcgtttcagcttatttaa
>gi|295915985|gb|HM172262.1|_Influenza_A_virus_(A/goose/Hubei/65/2005(H5N1))_segment_8_nuclear_export_protein_(NEP)_and_nonstructural_protein_1_(NS1)_genes_complete_cds
[truncated: 1,686,053 more chars]
