# Supplementary material for: The complexity of human infected AIV H5N6 isolated from China
Source: BMC Infect Dis. 2016 Oct 25;16:600. doi: 10.1186/s12879-016-1932-1 (PMC5078974; doi:10.1186/s12879-016-1932-1)
Supplement: Additional file 2: — 1b–8b: Large-scale phylogenetic trees involved in this study. 1b, PB2 (mts 17.0mb); 2b, PB1 (mts 16.8mb); 3b, PA (mts 16.7mb); 4b, HA (mts 4.90mb); 5b, NP (mts 17.5mb); 6b, NA (mts 4.62mb); 7b, MP (mts 18.7mb); 8b, NEP (mts 17.3mb). (ZIP 18 mb) [file 12879_2016_1932_MOESM2_ESM.zip]

Archive with 8 entries (8 files):
- Additional file 2/1b-PB2.mts
- Additional file 2/2b-PB1.mts
- Additional file 2/3b-PA.mts
- Additional file 2/4b-HA.mts
- Additional file 2/5b-NP.mts
- Additional file 2/6b-NA.mts
- Additional file 2/7b-MP.mts
- Additional file 2/8b-NEP.mts
